# Supplementary material for: A CRISPR Dropout Screen Identifies Genetic Vulnerabilities and Therapeutic Targets in Acute Myeloid Leukemia
Source: Cell Rep. 2016 Oct 18;17(4):1193–205. doi: 10.1016/j.celrep.2016.09.079 (PMC5081405; doi:10.1016/j.celrep.2016.09.079)
Supplement: Table S1. Lists of gRNAs in the Mouse v2 and Human v1 CRISPR Libraries, Related to Figures 1 and 2 [file mmc2.xlsx]

## Sheet: Mouse v2 CRISPR library
gRNA_ID	gene	guide_sequence	MGI_ID
0610007P14Rik_CCDS26063.1_ex1_12:85816364-85816386:+_5-1	0610007P14Rik	AAATACAAACAACTCTGAG	MGI:1915571
0610007P14Rik_CCDS26063.1_ex1_12:85816385-85816407:+_5-2	0610007P14Rik	GAAGTGTCCCAGGGCGAGG	MGI:1915571
0610007P14Rik_CCDS26063.1_ex1_12:85816413-85816435:-_5-3	0610007P14Rik	ACTCTATCACATCACACTG	MGI:1915571
0610007P14Rik_CCDS26063.1_ex2_12:85819535-85819557:-_5-4	0610007P14Rik	AGCCCGGACCTTTGGGATC	MGI:1915571
0610007P14Rik_CCDS26063.1_ex3_12:85822102-85822124:-_5-5	0610007P14Rik	TCTACGAGAAGCTCTACAC	MGI:1915571
0610009B22Rik_CCDS36149.1_ex0_11:51685793-51685815:-_5-1	0610009B22Rik	CTGCATGACGTGAGGCACG	MGI:1913300
0610009B22Rik_CCDS36149.1_ex0_11:51685824-51685846:-_5-2	0610009B22Rik	CGTCACGGCTGGGCACATG	MGI:1913300
0610009B22Rik_CCDS36149.1_ex0_11:51685838-51685860:-_5-3	0610009B22Rik	TTCGTCTCGGCGTTCGTCA	MGI:1913300
0610009B22Rik_CCDS36149.1_ex0_11:51685907-51685929:+_5-4	0610009B22Rik	CCACATGTTTTCGTCGACG	MGI:1913300
0610009B22Rik_CCDS36149.1_ex0_11:51685931-51685953:-_5-5	0610009B22Rik	TTCATAGCTCATGCTGCTC	MGI:1913300
0610009D07Rik_CCDS25791.1_ex1_12:4820669-4820691:+_5-1	0610009D07Rik	ATGATATATTTGGGAAATA	MGI:1913305
0610009D07Rik_CCDS25791.1_ex1_12:4820693-4820715:-_5-2	0610009D07Rik	ACACTCTGATTTGACGAAT	MGI:1913305
0610009D07Rik_CCDS25791.1_ex2_12:4826759-4826781:+_5-3	0610009D07Rik	GGAATACACCTGAAACCAG	MGI:1913305
0610009D07Rik_CCDS25791.1_ex2_12:4826782-4826804:+_5-4	0610009D07Rik	ACAGCCTATGTGGTCTATG	MGI:1913305
0610009D07Rik_CCDS25791.1_ex2_12:4826826-4826848:-_5-5	0610009D07Rik	AATCCTGATAGGTGGTCGC	MGI:1913305
0610009O20Rik_CCDS50260.1_ex1_18:38251165-38251187:-_5-1	0610009O20Rik	CCTAGTGAGCGGCAGGGTA	MGI:1914089
0610009O20Rik_CCDS50260.1_ex2_18:38251291-38251313:+_5-2	0610009O20Rik	CCACGGTTCAAAGAGGAGC	MGI:1914089
0610009O20Rik_CCDS50260.1_ex3_18:38252859-38252881:+_5-3	0610009O20Rik	ATCCACTTCCACGCCCCTC	MGI:1914089
0610009O20Rik_CCDS50260.1_ex5_18:38254299-38254321:-_5-4	0610009O20Rik	GAAGTCTCGGCTAGCATGC	MGI:1914089
0610009O20Rik_CCDS50260.1_ex5_18:38254339-38254361:+_5-5	0610009O20Rik	CCGAGGCCCACCCCCCTGG	MGI:1914089
0610010F05Rik_CCDS36119.1_ex14_11:23615151-23615173:+_5-1	0610010F05Rik	ATCAGCTATGCGTGTAAGA	MGI:1918925
0610010F05Rik_CCDS36119.1_ex16_11:23620259-23620281:-_5-2	0610010F05Rik	TATGTTAAACGGAACACTA	MGI:1918925
0610010F05Rik_CCDS36119.1_ex17_11:23622504-23622526:-_5-3	0610010F05Rik	ACATAGTATAGCTACCACA	MGI:1918925
0610010F05Rik_CCDS36119.1_ex18_11:23625043-23625065:-_5-4	0610010F05Rik	ATAACCCTTTAATGGCTAC	MGI:1918925
0610010F05Rik_CCDS36119.1_ex19_11:23628871-23628893:+_5-5	0610010F05Rik	CCTCTTTGGGCGTTAATCC	MGI:1918925
0610010K14Rik_CCDS24940.1_ex2_11:70236026-70236048:+_9-1	0610010K14Rik	CCTTCTGTTTCTTTATGGG	MGI:1915609
0610010K14Rik_CCDS24940.1_ex2_11:70236053-70236075:-_9-2	0610010K14Rik	GCTCCAGTGTCCCTGAAGC	MGI:1915609
0610010K14Rik_CCDS24940.1_ex2_11:70236110-70236132:-_9-3	0610010K14Rik	GACCCAAGAAGATGACGTC	MGI:1915609
0610010K14Rik_CCDS24940.1_ex2_11:70236135-70236157:+_9-4	0610010K14Rik	CTTGGGTGACTCAGCTGGA	MGI:1915609
0610010K14Rik_CCDS24940.1_ex2_11:70236175-70236197:+_9-5	0610010K14Rik	TACACTTTTCGCTTCACAG	MGI:1915609
0610010K14Rik_CCDS24940.1_ex3_11:70237516-70237538:+_9-8	0610010K14Rik	CTGGTCTCACGTACCCGGC	MGI:1915609
0610010K14Rik_CCDS24940.1_ex3_11:70237531-70237553:-_9-9	0610010K14Rik	TCTCGGACTCTTCCCCTGC	MGI:1915609
0610010K14Rik_CCDS48833.1_ex2_11:70236942-70236964:-_9-6	0610010K14Rik	GACGGAGATAGAGATGCTG	MGI:1915609
0610010K14Rik_CCDS48833.1_ex2_11:70236969-70236991:-_9-7	0610010K14Rik	CCCTTCCGACAGTGCCAAG	MGI:1915609
0610011F06Rik_CCDS28536.1_ex0_17:25875634-25875656:+_5-1	0610011F06Rik	TCGGGCTCTGGACAGCACG	MGI:1915597
0610011F06Rik_CCDS28536.1_ex0_17:25875672-25875694:-_5-2	0610011F06Rik	TGCCACTCGGCATTCGGGA	MGI:1915597
0610011F06Rik_CCDS28536.1_ex0_17:25875695-25875717:-_5-3	0610011F06Rik	AGCGTTGGTCCACGTCCGA	MGI:1915597
0610011F06Rik_CCDS28536.1_ex1_17:25876007-25876029:+_5-4	0610011F06Rik	GCTGTACCTGGACGTGACC	MGI:1915597
0610011F06Rik_CCDS28536.1_ex1_17:25876053-25876075:-_5-5	0610011F06Rik	CAGGTCCAGCGATCGGGGT	MGI:1915597
0610012H03Rik_CCDS38191.1_ex1_2:105297818-105297840:+_5-1	0610012H03Rik	GCGAGCCGAAGATCCCCAC	MGI:1921338
0610012H03Rik_CCDS38191.1_ex1_2:105297873-105297895:-_5-2	0610012H03Rik	ATTGTCCTGCCACCGGGTC	MGI:1921338
0610012H03Rik_CCDS38191.1_ex1_2:105297906-105297928:-_5-3	0610012H03Rik	GTACACAGCGTTGTTCACG	MGI:1921338
0610012H03Rik_CCDS38191.1_ex2_2:105378652-105378674:+_5-4	0610012H03Rik	TGCTGACATCCCCCCAGGT	MGI:1921338
0610012H03Rik_CCDS38191.1_ex2_2:105378690-105378712:-_5-5	0610012H03Rik	GGGTGTATGGAACTTGCAC	MGI:1921338
0610030E20Rik_CCDS51808.1_ex0_6:72347495-72347517:-_5-1	0610030E20Rik	CCGATCGAGCTGGTTCCGA	MGI:1915614
0610030E20Rik_CCDS51808.1_ex1_6:72347590-72347612:+_5-2	0610030E20Rik	AGGGACGACTACGACAAGA	MGI:1915614
0610030E20Rik_CCDS51808.1_ex2_6:72348538-72348560:-_5-3	0610030E20Rik	CAGTCTGGGTTCACGGGGT	MGI:1915614
0610030E20Rik_CCDS51808.1_ex2_6:72348591-72348613:+_5-4	0610030E20Rik	GCTCCGAGCTAGAGCCTCC	MGI:1915614
0610030E20Rik_CCDS51808.1_ex2_6:72348623-72348645:+_5-5	0610030E20Rik	TTCTGTTTAGACTATGAGG	MGI:1915614
0610031J06Rik_CCDS17469.1_ex1_3:88325681-88325703:+_5-1	0610031J06Rik	TATGGAGGTTATTTCCGGC	MGI:1913318
0610031J06Rik_CCDS17469.1_ex1_3:88325718-88325740:+_5-2	0610031J06Rik	CTGCTTCATATTCGGGCAG	MGI:1913318
0610031J06Rik_CCDS17469.1_ex2_3:88326126-88326148:+_5-3	0610031J06Rik	GACAGCACCAATGCGTCCG	MGI:1913318
0610031J06Rik_CCDS17469.1_ex2_3:88326175-88326197:-_5-4	0610031J06Rik	ACTTGGCCAAGGAGTACGG	MGI:1913318
0610031J06Rik_CCDS17469.1_ex3_3:88326418-88326440:-_5-5	0610031J06Rik	GGTCGACCAGATCTAGAAA	MGI:1913318
0610037L13Rik_CCDS18442.1_ex0_4:107890108-107890130:-_5-1	0610037L13Rik	AGTGCGATTTTCTGAGAAG	MGI:1921348
0610037L13Rik_CCDS18442.1_ex0_4:107890141-107890163:-_5-2	0610037L13Rik	TTCGTGACGTTCTCCAGCG	MGI:1921348
0610037L13Rik_CCDS18442.1_ex0_4:107890163-107890185:-_5-3	0610037L13Rik	GTCCTCGCCCACTGGCCGA	MGI:1921348
0610037L13Rik_CCDS18442.1_ex0_4:107890181-107890203:+_5-4	0610037L13Rik	GACTTCCGGTGGTACCTGA	MGI:1921348
0610037L13Rik_CCDS18442.1_ex1_4:107891500-107891522:+_5-5	0610037L13Rik	TGGCAATACATCCGGCTGA	MGI:1921348
0610040J01Rik_CCDS39092.1_ex1_5:63898115-63898137:+_5-1	0610040J01Rik	AGAGCAGAGGCAGTACAAC	MGI:1923511
0610040J01Rik_CCDS39092.1_ex1_5:63898264-63898286:-_5-2	0610040J01Rik	CCAGGAGCTATTGTCAACC	MGI:1923511
0610040J01Rik_CCDS39092.1_ex1_5:63898294-63898316:-_5-3	0610040J01Rik	GTCTATGGTGGCTACCCAG	MGI:1923511
0610040J01Rik_CCDS39092.1_ex1_5:63898338-63898360:+_5-4	0610040J01Rik	CCTTGAAGGAGAAGACTAC	MGI:1923511
0610040J01Rik_CCDS39092.1_ex1_5:63898540-63898562:+_5-5	0610040J01Rik	TTTGAAAACCACTCTGAGG	MGI:1923511
1100001G20Rik_CCDS36258.1_ex0_11:83747108-83747130:-_2-1	1100001G20Rik	ACGTACCTAAAAGCTGCAG	MGI:1913357
1100001G20Rik_CCDS36258.1_ex1_11:83749243-83749265:+_2-2	1100001G20Rik	GAGCTCTGCCGTGGTGACT	MGI:1913357
1110001A16Rik_CCDS50183.1_ex0_17:78918451-78918473:+_4-1	1110001A16Rik	AAAAGATGCACTCCAGCCA	MGI:1915804
1110001A16Rik_CCDS50183.1_ex0_17:78918464-78918486:-_4-2	1110001A16Rik	GAGCTGAGTTTACCTTGGC	MGI:1915804
1110001A16Rik_CCDS50183.1_ex1_17:78919079-78919101:+_4-3	1110001A16Rik	AATTTCCATTCATTTTGGA	MGI:1915804
1110001A16Rik_CCDS50183.1_ex2_17:78919753-78919775:-_4-4	1110001A16Rik	ATGGATTTGTAATAAACTG	MGI:1915804
1110001J03Rik_CCDS20014.1_ex0_6:38534950-38534972:+_5-1	1110001J03Rik	CGGCCATATCGCGACACAG	MGI:1913367
1110001J03Rik_CCDS20014.1_ex0_6:38534973-38534995:-_5-2	1110001J03Rik	GCCTTAACGAGGTACCGGT	MGI:1913367
1110001J03Rik_CCDS20014.1_ex0_6:38534994-38535016:+_5-3	1110001J03Rik	TTTCCGAGCACATCGGGTA	MGI:1913367
1110001J03Rik_CCDS20014.1_ex1_6:38539224-38539246:-_5-4	1110001J03Rik	TTGCCGGATGCTACTCAAA	MGI:1913367
1110001J03Rik_CCDS20014.1_ex1_6:38539242-38539264:+_5-5	1110001J03Rik	CAACATGTAGCCCTTCATC	MGI:1913367
1110004E09Rik_CCDS28321.1_ex3_16:90927437-90927459:+_5-1	1110004E09Rik	GCACCTCGAAGCTGGTCCA	MGI:1915251
1110004E09Rik_CCDS28321.1_ex5_16:90931010-90931032:-_5-2	1110004E09Rik	TTTTACGAAGGACGAGATC	MGI:1915251
1110004E09Rik_CCDS28321.1_ex5_16:90931072-90931094:-_5-3	1110004E09Rik	ATCGAAGAGCTGAAACTGA	MGI:1915251
1110004E09Rik_CCDS28321.1_ex6_16:90934576-90934598:-_5-4	1110004E09Rik	CACCGGCTCTGCTCAGGTG	MGI:1915251
1110004E09Rik_CCDS28321.1_ex6_16:90934611-90934633:-_5-5	1110004E09Rik	AGGTGGCCCGCGTCTACAA	MGI:1915251
1110004F10Rik_CCDS21766.1_ex1_7:116099497-116099519:+_5-1	1110004F10Rik	TCTTGAGACTCATGGGTGC	MGI:1929274
1110004F10Rik_CCDS21766.1_ex2_7:116101983-116102005:+_5-2	1110004F10Rik	CAACATCTCACTTCCGAAC	MGI:1929274
1110004F10Rik_CCDS21766.1_ex3_7:116103221-116103243:+_5-3	1110004F10Rik	AAGAAAATTAATGAAGAGC	MGI:1929274
1110004F10Rik_CCDS21766.1_ex3_7:116103271-116103293:+_5-4	1110004F10Rik	CAAACTGTCAGGACGGTAC	MGI:1929274
1110004F10Rik_CCDS21766.1_ex4_7:116104206-116104228:+_5-5	1110004F10Rik	TTTAGGTAGAAGATCATGA	MGI:1929274
1110007C09Rik_CCDS49260.1_ex3_13:49205188-49205210:+_5-1	1110007C09Rik	TACGAGGAGAGTAGCGGCT	MGI:1915730
1110007C09Rik_CCDS49260.1_ex3_13:49205261-49205283:-_5-2	1110007C09Rik	CGTGGGGAACGGCACTGTC	MGI:1915730
1110007C09Rik_CCDS49260.1_ex3_13:49205279-49205301:+_5-3	1110007C09Rik	ACGCTGCTGTAGATGGCTC	MGI:1915730
1110007C09Rik_CCDS49260.1_ex3_13:49205303-49205325:+_5-4	1110007C09Rik	GTCACAGAGCCGTACGCGC	MGI:1915730
1110007C09Rik_CCDS49260.1_ex3_13:49205328-49205350:+_5-5	1110007C09Rik	GCCTTGGGGTTCCGGAACT	MGI:1915730
1110008F13Rik_CCDS16970.1_ex0_2:156863396-156863418:+_5-1	1110008F13Rik	GACGCGGCCTGGGACGACA	MGI:1914638
1110008F13Rik_CCDS16970.1_ex1_2:156865283-156865305:+_5-2	1110008F13Rik	TTCCGACAGATCATCGCTC	MGI:1914638
1110008F13Rik_CCDS16970.1_ex1_2:156865320-156865342:+_5-3	1110008F13Rik	GGGGCGTTTTGCCCTTGCG	MGI:1914638
1110008F13Rik_CCDS16970.1_ex1_2:156865332-156865354:-_5-4	1110008F13Rik	TTCCCAAGAAGCCTCGCAA	MGI:1914638
1110008F13Rik_CCDS16970.1_ex2_2:156872344-156872366:-_5-5	1110008F13Rik	CAGAACTCCTGCATTGATC	MGI:1914638
1110008J03Rik_CCDS51635.1_ex0_5:120609886-120609908:-_5-1	1110008J03Rik	GAGGGGTCTCGGATGGCCG	MGI:1922021
1110008J03Rik_CCDS51635.1_ex0_5:120609904-120609926:-_5-2	1110008J03Rik	CTGTTTGGCACTAGCAAGG	MGI:1922021
1110008J03Rik_CCDS51635.1_ex0_5:120609924-120609946:+_5-3	1110008J03Rik	GTGACTCATCGCAGTAGGA	MGI:1922021
1110008J03Rik_CCDS51635.1_ex1_5:120611456-120611478:+_5-4	1110008J03Rik	GAGAGCCCTTCGGTGGTCC	MGI:1922021
1110008J03Rik_CCDS51635.1_ex1_5:120611480-120611502:-_5-5	1110008J03Rik	GTAACCGATCCAGAGGAGT	MGI:1922021
1110008L16Rik_CCDS49068.1_ex0_12:55304014-55304036:-_5-1	1110008L16Rik	CATCTTTGTTGGTTCCCGA	MGI:1913382
1110008L16Rik_CCDS49068.1_ex0_12:55304172-55304194:+_5-2	1110008L16Rik	CTAAGAAGAGGTCCCACAT	MGI:1913382
1110008L16Rik_CCDS49068.1_ex0_12:55304396-55304418:+_5-3	1110008L16Rik	GCAAAGAACAATGGCATCG	MGI:1913382
1110008L16Rik_CCDS49068.1_ex0_12:55304532-55304554:+_5-4	1110008L16Rik	GTTATACCCTTCTCATCCG	MGI:1913382
1110008L16Rik_CCDS49068.1_ex0_12:55304726-55304748:-_5-5	1110008L16Rik	TTTTAGAGTTTCCAACGGA	MGI:1913382
1110008P14Rik_CCDS38103.1_ex0_2:32379423-32379445:+_5-1	1110008P14Rik	GTTCGACTCCAGCAGCTCC	MGI:1920987
1110008P14Rik_CCDS38103.1_ex0_2:32379462-32379484:+_5-2	1110008P14Rik	GTCATTCTTCTCCTCCAGG	MGI:1920987
1110008P14Rik_CCDS38103.1_ex0_2:32379477-32379499:-_5-3	1110008P14Rik	AACTCTTGTCTGGACCACC	MGI:1920987
1110008P14Rik_CCDS38103.1_ex0_2:32379493-32379515:+_5-4	1110008P14Rik	GAGTTGATCTGATCCAACA	MGI:1920987
1110008P14Rik_CCDS38103.1_ex0_2:32379515-32379537:+_5-5	1110008P14Rik	AGTTGATGGCAGCATACTC	MGI:1920987
1110012L19Rik_CCDS30174.1_ex0_X:70388075-70388097:+_5-1	1110012L19Rik	GAAGTGCTCATGGAGAGGT	MGI:1915868
1110012L19Rik_CCDS30174.1_ex0_X:70388111-70388133:+_5-2	1110012L19Rik	CAGATTCAGACCTTACTAC	MGI:1915868
1110012L19Rik_CCDS30174.1_ex0_X:70388133-70388155:+_5-3	1110012L19Rik	CAGGAGAAAAGTACGGCAG	MGI:1915868
1110012L19Rik_CCDS30174.1_ex1_X:70388868-70388890:-_5-4	1110012L19Rik	CTCCAATGTCAATAAGTCC	MGI:1915868
1110012L19Rik_CCDS30174.1_ex1_X:70388906-70388928:+_5-5	1110012L19Rik	GAGACCTTAACTGCTGAGG	MGI:1915868
1110017D15Rik_CCDS38717.1_ex2_4:41507557-41507579:-_5-1	1110017D15Rik	TCAGTTCGAGGAATGCCGT	MGI:1920971
1110017D15Rik_CCDS38717.1_ex4_4:41511476-41511498:-_5-2	1110017D15Rik	CCTATAAGAGTTCCATATC	MGI:1920971
1110017D15Rik_CCDS38717.1_ex4_4:41511504-41511526:-_5-3	1110017D15Rik	ATGACCAAATGTGCCGCAC	MGI:1920971
1110017D15Rik_CCDS38717.1_ex4_4:41511537-41511559:-_5-4	1110017D15Rik	CACCGCCACGTGGACCCTG	MGI:1920971
1110017D15Rik_CCDS38717.1_ex5_4:41517051-41517073:-_5-5	1110017D15Rik	GACCCACCACTATGGGCCT	MGI:1920971
1110032A03Rik_CCDS23173.1_ex1_9:50764246-50764268:-_5-1	1110032A03Rik	ATATGATGCAAACTACAGC	MGI:1915971
1110032A03Rik_CCDS23173.1_ex2_9:50764688-50764710:+_5-2	1110032A03Rik	ATATTACCTGGGAAGGCAA	MGI:1915971
1110032A03Rik_CCDS23173.1_ex2_9:50764747-50764769:+_5-3	1110032A03Rik	TGGTTCCAGTTTCCTACCA	MGI:1915971
1110032A03Rik_CCDS23173.1_ex2_9:50764764-50764786:-_5-4	1110032A03Rik	TCCTATTCGAACCGTACCC	MGI:1915971
1110032A03Rik_CCDS23173.1_ex2_9:50764807-50764829:+_5-5	1110032A03Rik	CATCCGTACTGTAAAAACT	MGI:1915971
1110032F04Rik_CCDS50931.1_ex0_3:68869863-68869885:+_5-1	1110032F04Rik	TGCGACTCGGCCAACGCCA	MGI:1915975
1110032F04Rik_CCDS50931.1_ex0_3:68869912-68869934:+_5-2	1110032F04Rik	ACGCCTTTCTGGACAACGT	MGI:1915975
1110032F04Rik_CCDS50931.1_ex0_3:68870016-68870038:-_5-3	1110032F04Rik	CGGGTACCTGCGTGGGCTG	MGI:1915975
1110032F04Rik_CCDS50931.1_ex0_3:68870135-68870157:-_5-4	1110032F04Rik	ACCTCGTCGCGCAGCAGAG	MGI:1915975
1110032F04Rik_CCDS50931.1_ex0_3:68870173-68870195:+_5-5	1110032F04Rik	ACTCACTGTTGGATAGTGG	MGI:1915975
1110034G24Rik_CCDS50727.1_ex0_2:132692030-132692052:-_5-1	1110034G24Rik	TGGGATGCTTCATAACTGC	MGI:1920997
1110034G24Rik_CCDS50727.1_ex0_2:132692110-132692132:+_5-2	1110034G24Rik	CTTCTTCGACTACTGATCC	MGI:1920997
1110034G24Rik_CCDS50727.1_ex1_2:132750266-132750288:+_5-3	1110034G24Rik	GGCTTGATCCTTCTTCGAA	MGI:1920997
1110034G24Rik_CCDS50727.1_ex1_2:132750330-132750352:-_5-4	1110034G24Rik	GCTTCATAGAATCTATCCA	MGI:1920997
1110034G24Rik_CCDS50727.1_ex1_2:132750416-132750438:+_5-5	1110034G24Rik	AGACAATCTCTGAGCTCGA	MGI:1920997
1110037F02Rik_CCDS38693.1_ex1_4:11494814-11494836:+_5-1	1110037F02Rik	GAAGTCCGAGTTATACCCC	MGI:1913435
1110037F02Rik_CCDS38693.1_ex10_4:11521176-11521198:-_5-5	1110037F02Rik	TCTAACATCTGGACACCGC	MGI:1913435
1110037F02Rik_CCDS38693.1_ex7_4:11513146-11513168:-_5-2	1110037F02Rik	CGGGTCATACGTCATAGGA	MGI:1913435
1110037F02Rik_CCDS38693.1_ex7_4:11514134-11514156:-_5-3	1110037F02Rik	GGTACGGGTCATCCCGCTC	MGI:1913435
1110037F02Rik_CCDS38693.1_ex9_4:11518998-11519020:+_5-4	1110037F02Rik	GGTGTACTGCAAGCCACGA	MGI:1913435
1110051M20Rik_CCDS16431.1_ex5_2:91304748-91304770:-_5-1	1110051M20Rik	GCTTACTCAGAAAGCCGCC	MGI:1915079
1110051M20Rik_CCDS16431.1_ex5_2:91304771-91304793:-_5-2	1110051M20Rik	TTGTGCCCAGACTTCCCGC	MGI:1915079
1110051M20Rik_CCDS16431.1_ex6_2:91383745-91383767:+_5-3	1110051M20Rik	GTTCGGAAGCATCTCCAGA	MGI:1915079
1110051M20Rik_CCDS16431.1_ex6_2:91383839-91383861:-_5-4	1110051M20Rik	GTTTTAACAGCGTATGCCA	MGI:1915079
1110051M20Rik_CCDS16431.1_ex7_2:91421890-91421912:-_5-5	1110051M20Rik	GGGAGGATATTAGCCAGTA	MGI:1915079
1110057K04Rik_CCDS25798.1_ex0_12:8220700-8220722:-_5-1	1110057K04Rik	GACGTCTTGTTTCTCAAAG	MGI:1916082
1110057K04Rik_CCDS25798.1_ex1_12:8227225-8227247:-_5-2	1110057K04Rik	CGTAGAATGCGGAATAGCC	MGI:1916082
1110057K04Rik_CCDS25798.1_ex1_12:8227249-8227271:-_5-3	1110057K04Rik	TGTACAAGGCCTTTGCAAA	MGI:1916082
1110057K04Rik_CCDS25798.1_ex1_12:8227284-8227306:-_5-4	1110057K04Rik	GATTATCCATACCGGGAAG	MGI:1916082
1110057K04Rik_CCDS25798.1_ex2_12:8238558-8238580:-_5-5	1110057K04Rik	CATATAGGTGCCTACGGAA	MGI:1916082
1110058L19Rik_CCDS14852.1_ex0_1:23996344-23996366:+_5-1	1110058L19Rik	ACATCATCCGGAAACTCTG	MGI:1915252
1110058L19Rik_CCDS14852.1_ex1_1:24003144-24003166:+_5-2	1110058L19Rik	ACCACTACTCACTCTGCAG	MGI:1915252
1110058L19Rik_CCDS14852.1_ex1_1:24003190-24003212:-_5-3	1110058L19Rik	CTCGGTCGTTTTGACTCAC	MGI:1915252
1110058L19Rik_CCDS14852.1_ex1_1:24003212-24003234:+_5-4	1110058L19Rik	GGCAGCTTTGACTTCTTAA	MGI:1915252
1110058L19Rik_CCDS14852.1_ex1_1:24003231-24003253:+_5-5	1110058L19Rik	GGGCTTGCTTCGCAGGCTC	MGI:1915252
1110059E24Rik_CCDS29699.1_ex1_19:21598779-21598801:-_5-1	1110059E24Rik	TTGAAGTTTGTGCCAAATG	MGI:1913456
1110059E24Rik_CCDS29699.1_ex1_19:21598840-21598862:-_5-2	1110059E24Rik	TGTTTACAAAAGACAGTAA	MGI:1913456
1110059E24Rik_CCDS29699.1_ex2_19:21619109-21619131:+_5-3	1110059E24Rik	ACTTCTTAGGCTTTGACAG	MGI:1913456
1110059E24Rik_CCDS29699.1_ex2_19:21619156-21619178:-_5-4	1110059E24Rik	CTGCAAAGAAGTTCTTGAG	MGI:1913456
1110059E24Rik_CCDS29699.1_ex2_19:21619190-21619212:-_5-5	1110059E24Rik	TTAATGCAAAACTTCATGA	MGI:1913456
1110059G10Rik_CCDS23650.1_ex1_9:122948964-122948986:-_5-1	1110059G10Rik	GGAGACCTAACAGCTGAAG	MGI:1913452
1110059G10Rik_CCDS23650.1_ex1_9:122948984-122949006:-_5-2	1110059G10Rik	AAGTAGTGGTTTTAAAAAA	MGI:1913452
1110059G10Rik_CCDS23650.1_ex1_9:122948997-122949019:-_5-3	1110059G10Rik	GATGAACAGCCTCAAGTAG	MGI:1913452
1110059G10Rik_CCDS23650.1_ex2_9:122950804-122950826:-_5-4	1110059G10Rik	GGGCCCACCGTAGAGACCA	MGI:1913452
1110059G10Rik_CCDS23650.1_ex2_9:122950824-122950846:-_5-5	1110059G10Rik	AGAGAGTCGGCTACAAGGA	MGI:1913452
1110059M19Rik_CCDS53063.1_ex1_X:45092030-45092052:-_5-1	1110059M19Rik	TAGCAGGTGTTAGTGTAAG	MGI:1916050
1110059M19Rik_CCDS53063.1_ex1_X:45092045-45092067:-_5-2	1110059M19Rik	GGGACTCTTCCTCAATAGC	MGI:1916050
1110059M19Rik_CCDS53063.1_ex1_X:45092074-45092096:+_5-3	1110059M19Rik	GCAGAAATAAACAGCTCAG	MGI:1916050
1110059M19Rik_CCDS53063.1_ex1_X:45092146-45092168:+_5-4	1110059M19Rik	GAATTCTCTGGAAGCCCTA	MGI:1916050
1110059M19Rik_CCDS53063.1_ex1_X:45092161-45092183:-_5-5	1110059M19Rik	TCCGATCATCAGTGCCATA	MGI:1916050
1110065P20Rik_CCDS51298.1_ex0_4:124849894-124849916:+_2-1	1110065P20Rik	TCCTTTGGAAGGCCACCTC	MGI:1916170
1110065P20Rik_CCDS51298.1_ex0_4:124849910-124849932:-_2-2	1110065P20Rik	AGCCATCTGTATCGGCCAG	MGI:1916170
1190002N15Rik_CCDS40725.1_ex2_9:94537314-94537336:-_5-1	1190002N15Rik	CGCCGCTACGCGGAGACCA	MGI:1916111
1190002N15Rik_CCDS40725.1_ex2_9:94537414-94537436:-_5-2	1190002N15Rik	GCGTCTCAACGGCGACGTG	MGI:1916111
1190002N15Rik_CCDS40725.1_ex2_9:94537542-94537564:+_5-3	1190002N15Rik	GCGCTTGAGCACCACGCGC	MGI:1916111
1190002N15Rik_CCDS40725.1_ex2_9:94537586-94537608:-_5-4	1190002N15Rik	ACGTGTACTTCGCGCAGTA	MGI:1916111
1190002N15Rik_CCDS40725.1_ex2_9:94537688-94537710:+_5-5	1190002N15Rik	AGCTCGTGCCGAAGCACGC	MGI:1916111
1190003K10Rik_CCDS56887.1_ex0_13:64481829-64481851:-_5-1	1190003K10Rik	GAAGAATGGAAGGAGAGGC	MGI:1916130
1190003K10Rik_CCDS56887.1_ex0_13:64481841-64481863:+_5-2	1190003K10Rik	CCATTCTTCTCTAAGCCTG	MGI:1916130
1190003K10Rik_CCDS56887.1_ex1_13:64485859-64485881:+_5-3	1190003K10Rik	TCTCAGAGCGCTTCTCCCC	MGI:1916130
1190003K10Rik_CCDS56887.1_ex1_13:64485875-64485897:-_5-4	1190003K10Rik	ACTGGAAGAAGATCGCCAG	MGI:1916130
1190003K10Rik_CCDS56887.1_ex1_13:64485892-64485914:-_5-5	1190003K10Rik	CAGACTTGTTACCGAGAAC	MGI:1916130
1190005I06Rik_CCDS52690.1_ex1_8:120611220-120611242:+_5-1	1190005I06Rik	CCATGCCCGTCGGGGTTGG	MGI:1916168
1190005I06Rik_CCDS52690.1_ex1_8:120611281-120611303:+_5-2	1190005I06Rik	CAGGACGGGGGCCTCGTCG	MGI:1916168
1190005I06Rik_CCDS52690.1_ex1_8:120611293-120611315:-_5-3	1190005I06Rik	AGCAACAACAACCACGACG	MGI:1916168
1190005I06Rik_CCDS52690.1_ex2_8:120628466-120628488:-_5-4	1190005I06Rik	CCCTCCTGTCTGAAAGGTA	MGI:1916168
1190005I06Rik_CCDS52690.1_ex2_8:120628494-120628516:-_5-5	1190005I06Rik	CCGCAGAGGCGACGCCATG	MGI:1916168
1190007I07Rik_CCDS48653.1_ex0_10:82620171-82620193:+_5-1	1190007I07Rik	GCTCCGTTTTGAGTTCTCC	MGI:3698433
1190007I07Rik_CCDS48653.1_ex0_10:82620189-82620211:-_5-2	1190007I07Rik	CTGAAATTCCACCAAAGCC	MGI:3698433
1190007I07Rik_CCDS48653.1_ex1_10:82622694-82622716:+_5-3	1190007I07Rik	CTACAGCACTCACCAGGTC	MGI:3698433
1190007I07Rik_CCDS48653.1_ex1_10:82622707-82622729:-_5-4	1190007I07Rik	TGGTACTATCGGCCTGACC	MGI:3698433
1190007I07Rik_CCDS48653.1_ex1_10:82622719-82622741:+_5-5	1190007I07Rik	ATAGTACCAATGCACCACC	MGI:3698433
1200011I18Rik_CCDS27283.1_ex3_14:76099139-76099161:-_5-1	1200011I18Rik	TTGGACCAATGCCTGCAAA	MGI:1914717
1200011I18Rik_CCDS27283.1_ex4_14:76102507-76102529:+_5-2	1200011I18Rik	GAGACTTAATGAAACCAGG	MGI:1914717
1200011I18Rik_CCDS27283.1_ex5_14:76106039-76106061:+_5-3	1200011I18Rik	TTCTAATTTATCACCTGGG	MGI:1914717
1200011I18Rik_CCDS27283.1_ex5_14:76106070-76106092:-_5-4	1200011I18Rik	CCTCCTGGGTTTAAGAAGC	MGI:1914717
1200011I18Rik_CCDS27283.1_ex6_14:76107423-76107445:+_5-5	1200011I18Rik	TGTAATTAGGGGGCAGAGC	MGI:1914717
1200014J11Rik_CCDS24994.1_ex0_11:73048031-73048053:+_5-1	1200014J11Rik	GGCGAGCTGGAAATCGTGC	MGI:1914124
1200014J11Rik_CCDS24994.1_ex0_11:73048050-73048072:-_5-2	1200014J11Rik	CCTTTAGGGAGCGCCGCAC	MGI:1914124
1200014J11Rik_CCDS24994.1_ex1_11:73049903-73049925:+_5-3	1200014J11Rik	GGGATCGATGTCACCTCCA	MGI:1914124
1200014J11Rik_CCDS24994.1_ex2_11:73053451-73053473:-_5-4	1200014J11Rik	GCTCGAAAGTGGAAGCGCT	MGI:1914124
1200014J11Rik_CCDS24994.1_ex8_11:73070815-73070837:-_5-5	1200014J11Rik	ACATCCCGCTGAATGCGAC	MGI:1914124
1300002K09Rik_CCDS18141.1_ex3_4:45864887-45864909:+_5-1	1300002K09Rik	GGGGACTTTTAGTAACCGA	MGI:1921402
1300002K09Rik_CCDS18141.1_ex3_4:45864976-45864998:-_5-2	1300002K09Rik	CCCACTGAGGAACCGTCAG	MGI:1921402
1300002K09Rik_CCDS18141.1_ex8_4:45870807-45870829:-_5-3	1300002K09Rik	GGGTCCCACTCATACACCC	MGI:1921402
1300002K09Rik_CCDS18141.1_ex9_4:45873643-45873665:-_5-4	1300002K09Rik	ACTCAATGACGATGAACTG	MGI:1921402
1300002K09Rik_CCDS18141.1_ex9_4:45873726-45873748:-_5-5	1300002K09Rik	CGTCTCGTTCATATGGGTG	MGI:1921402
1300017J02Rik_CCDS23452.1_ex10_9:103272570-103272592:-_5-3	1300017J02Rik	GAATATGAACAGTGCTACC	MGI:1919025
1300017J02Rik_CCDS23452.1_ex12_9:103277473-103277495:+_5-4	1300017J02Rik	CCAAAGTATGGTTCCCGGG	MGI:1919025
1300017J02Rik_CCDS23452.1_ex15_9:103282496-103282518:+_5-5	1300017J02Rik	AGATGTCCCGGATGCACTC	MGI:1919025
1300017J02Rik_CCDS23452.1_ex9_9:103269610-103269632:+_5-1	1300017J02Rik	CCTCTTTTAAGATTCCGAA	MGI:1919025
1300017J02Rik_CCDS23452.1_ex9_9:103269723-103269745:-_5-2	1300017J02Rik	TTTGGCTCCCCTCACGGGG	MGI:1919025
1500009L16Rik_CCDS48656.1_ex2_10:83757442-83757464:+_4-1	1500009L16Rik	AGAACAGAAGACTCGATAA	MGI:1917034
1500009L16Rik_CCDS48656.1_ex2_10:83757456-83757478:+_4-2	1500009L16Rik	GATAACGGAAGACGACAAG	MGI:1917034
1500009L16Rik_CCDS48656.1_ex3_10:83758123-83758145:+_4-3	1500009L16Rik	TTTCTTAAAGAAACTATGG	MGI:1917034
1500009L16Rik_CCDS48656.1_ex3_10:83758135-83758157:+_4-4	1500009L16Rik	ACTATGGAGGAGTGTATGT	MGI:1917034
1500012F01Rik_CCDS38338.1_ex2_2:167065719-167065741:-_2-1	1500012F01Rik	CCTTGTGGGGCTGGGCAGC	MGI:1916199
1500012F01Rik_CCDS38338.1_ex2_2:167065732-167065754:-_2-2	1500012F01Rik	GCATTCTGCATAGCCTTGT	MGI:1916199
1500015O10Rik_CCDS14925.1_ex2_1:43738562-43738584:-_5-1	1500015O10Rik	CATTAGTCTTTGACGGGAC	MGI:1926146
1500015O10Rik_CCDS14925.1_ex2_1:43738629-43738651:+_5-2	1500015O10Rik	GCGTGCCAAACGACAGCTG	MGI:1926146
1500015O10Rik_CCDS14925.1_ex2_1:43738641-43738663:+_5-3	1500015O10Rik	ACAGCTGTGGGACCGTACG	MGI:1926146
1500015O10Rik_CCDS14925.1_ex2_1:43738654-43738676:-_5-4	1500015O10Rik	CTGTACCTCAGGCCGCGTA	MGI:1926146
1500015O10Rik_CCDS14925.1_ex2_1:43738681-43738703:+_5-5	1500015O10Rik	TACCAGCAGTTCCTCTACA	MGI:1926146
1600002H07Rik_CCDS28479.1_ex6_17:24219795-24219817:-_5-1	1600002H07Rik	GGGTATGGACCAGACCTCA	MGI:1919266
1600002H07Rik_CCDS28479.1_ex6_17:24219858-24219880:+_5-2	1600002H07Rik	TGATCGTAGTCTGTGCTCA	MGI:1919266
1600002H07Rik_CCDS28479.1_ex6_17:24219898-24219920:+_5-3	1600002H07Rik	GTGGCCCGCTGTATACCCT	MGI:1919266
1600002H07Rik_CCDS28479.1_ex7_17:24220239-24220261:+_5-4	1600002H07Rik	GCTAACGTTTACCTGGACT	MGI:1919266
1600002H07Rik_CCDS28479.1_ex8_17:24220527-24220549:+_5-5	1600002H07Rik	CAGCCTCCTGGAAACGCGC	MGI:1919266
1600002K03Rik_CCDS24012.1_ex0_10:80173051-80173073:+_5-1	1600002K03Rik	TTATAACCACACAAACGGG	MGI:1917020
1600002K03Rik_CCDS24012.1_ex0_10:80173064-80173086:+_5-2	1600002K03Rik	AACGGGAGGCTCCCGGACA	MGI:1917020
1600002K03Rik_CCDS24012.1_ex0_10:80173107-80173129:+_5-3	1600002K03Rik	GCTTGTTCTACGTAATCAC	MGI:1917020
1600002K03Rik_CCDS24012.1_ex0_10:80173145-80173167:+_5-4	1600002K03Rik	TCGCTTTACTTCCTCATCC	MGI:1917020
1600002K03Rik_CCDS24012.1_ex0_10:80173163-80173185:-_5-5	1600002K03Rik	GCTAACGCACCTAAAAGCC	MGI:1917020
1600012H06Rik_CCDS37444.1_ex0_17:14943712-14943734:+_5-1	1600012H06Rik	TCCTTCTGCACGTGGTCCA	MGI:1915162
1600012H06Rik_CCDS37444.1_ex0_17:14943759-14943781:+_5-2	1600012H06Rik	TACTTGCGGTTGAACCATG	MGI:1915162
1600012H06Rik_CCDS37444.1_ex0_17:14943825-14943847:-_5-3	1600012H06Rik	AGTGCTGTCCGACACGTAC	MGI:1915162
1600012H06Rik_CCDS37444.1_ex0_17:14943847-14943869:-_5-4	1600012H06Rik	AGTCGTCGAAGCTCGGGTG	MGI:1915162
1600012H06Rik_CCDS37444.1_ex0_17:14943924-14943946:-_5-5	1600012H06Rik	TCCTATCCCGACCGGTCGC	MGI:1915162
1600014C23Rik_CCDS57097.1_ex1_17:45733594-45733616:+_5-1	1600014C23Rik	AGGCAGGGTTCCTTGCTGG	MGI:1919490
1600014C23Rik_CCDS57097.1_ex1_17:45733635-45733657:+_5-2	1600014C23Rik	CCTTTCCGGGACTCCCAGT	MGI:1919490
1600014C23Rik_CCDS57097.1_ex1_17:45733649-45733671:+_5-3	1600014C23Rik	CCAGTGGGTAGACTGGGGA	MGI:1919490
1600014C23Rik_CCDS57097.1_ex1_17:45733670-45733692:+_5-4	1600014C23Rik	GGGGCACTGGCCGAAAGAC	MGI:1919490
1600014C23Rik_CCDS57097.1_ex1_17:45733705-45733727:-_5-5	1600014C23Rik	GTTCGACCCATCTACAGAG	MGI:1919490
1600014K23Rik_CCDS53125.1_ex0_X:85269719-85269741:-_5-1	1600014K23Rik	TTATTGCAGAACGAGGCCA	MGI:1919246
1600014K23Rik_CCDS53125.1_ex0_X:85269777-85269799:-_5-2	1600014K23Rik	CCACTTCTGAGACTGACGC	MGI:1919246
1600014K23Rik_CCDS53125.1_ex0_X:85269824-85269846:-_5-3	1600014K23Rik	CCCTGGCGCTCGGTCAGCA	MGI:1919246
1600014K23Rik_CCDS53125.1_ex0_X:85269855-85269877:-_5-4	1600014K23Rik	TTGATTGGCAATTCTCCCA	MGI:1919246
1600014K23Rik_CCDS53125.1_ex0_X:85269909-85269931:+_5-5	1600014K23Rik	ATGGAGTGCGCGTTCCATC	MGI:1919246
1600015I10Rik_CCDS39484.2_ex0_6:48930189-48930211:-_5-1	1600015I10Rik	CTCAGGTCTGCGAATACCC	MGI:1917011
1600015I10Rik_CCDS39484.2_ex0_6:48930458-48930480:-_5-2	1600015I10Rik	CTCGCATGTAGATTGGTAA	MGI:1917011
1600015I10Rik_CCDS39484.2_ex0_6:48930492-48930514:+_5-3	1600015I10Rik	GCCTGGGCACGATCCATCC	MGI:1917011
1600015I10Rik_CCDS39484.2_ex0_6:48930550-48930572:+_5-4	1600015I10Rik	ATCTACCGTACGCTGACAG	MGI:1917011
1600015I10Rik_CCDS39484.2_ex0_6:48931003-48931025:+_5-5	1600015I10Rik	GTTTCTAGCTATAACGTAG	MGI:1917011
1600016N20Rik_CCDS40181.1_ex12_7:141213912-141213934:+_5-4	1600016N20Rik	AGCTTAGCGCTCTGAGAAT	MGI:1919250
1600016N20Rik_CCDS40181.1_ex12_7:141213934-141213956:+_5-5	1600016N20Rik	AAGGAGCCACTCTGTCGAC	MGI:1919250
1600016N20Rik_CCDS40181.1_ex6_7:141211850-141211872:-_5-1	1600016N20Rik	ACGACTGGCCACCCATCCC	MGI:1919250
1600016N20Rik_CCDS40181.1_ex6_7:141212021-141212043:+_5-2	1600016N20Rik	GGTATACGTTTCGGAGGTC	MGI:1919250
1600016N20Rik_CCDS40181.1_ex7_7:141212401-141212423:+_5-3	1600016N20Rik	TCCGAATAGAAATTCAAGT	MGI:1919250
1600029D21Rik_CCDS40619.1_ex0_9:50494643-50494665:+_5-1	1600029D21Rik	AGTGATAATGGGTCCTGCG	MGI:1923759
1600029D21Rik_CCDS40619.1_ex1_9:50499102-50499124:-_5-2	1600029D21Rik	ACTGACTGAATCGTTCACG	MGI:1923759
1600029D21Rik_CCDS40619.1_ex1_9:50499129-50499151:+_5-3	1600029D21Rik	ATCCTGAAAGCAGTGAAGG	MGI:1923759
1600029D21Rik_CCDS40619.1_ex1_9:50499219-50499241:+_5-4	1600029D21Rik	TTGACATCCCAAAGCCAGT	MGI:1923759
1600029D21Rik_CCDS40619.1_ex2_9:50501076-50501098:-_5-5	1600029D21Rik	TGTGCGATTGACGACGATG	MGI:1923759
1700001C02Rik_CCDS19158.1_ex1_5:30480394-30480416:-_5-1	1700001C02Rik	GGAAGCCACACCGGGAACA	MGI:1922684
1700001C02Rik_CCDS19158.1_ex1_5:30480414-30480436:-_5-2	1700001C02Rik	CCATAAGAAGAGCCAAAGG	MGI:1922684
1700001C02Rik_CCDS19158.1_ex1_5:30480488-30480510:+_5-3	1700001C02Rik	GCTATGCGCTCCTCAGTGG	MGI:1922684
1700001C02Rik_CCDS19158.1_ex1_5:30480552-30480574:+_5-4	1700001C02Rik	GACTGATAACTCACAGAAC	MGI:1922684
1700001C02Rik_CCDS19158.1_ex1_5:30480594-30480616:-_5-5	1700001C02Rik	TGGTTGGATCGGCTGTAGG	MGI:1922684
1700001C19Rik_CCDS28849.1_ex0_17:47413806-47413828:+_5-1	1700001C19Rik	TCTGGGACAATGCCGTCAG	MGI:1922712
1700001C19Rik_CCDS28849.1_ex1_17:47433338-47433360:+_5-2	1700001C19Rik	GAAAGCATTCTCTGCACAG	MGI:1922712
1700001C19Rik_CCDS28849.1_ex2_17:47436606-47436628:-_5-3	1700001C19Rik	AAATGCGAGCTACCTGGAC	MGI:1922712
1700001C19Rik_CCDS28849.1_ex2_17:47436620-47436642:+_5-4	1700001C19Rik	CGCATTTCCAGGCGAGCGG	MGI:1922712
1700001C19Rik_CCDS28849.1_ex2_17:47436654-47436676:+_5-5	1700001C19Rik	CACCTGTCGCCGGGTGCGC	MGI:1922712
1700001J03Rik_CCDS51699.1_ex3_5:146184745-146184767:+_5-1	1700001J03Rik	CACTCACGTTGTCATCAGC	MGI:1916532
1700001J03Rik_CCDS51699.1_ex3_5:146184785-146184807:+_5-2	1700001J03Rik	CTAGCGTACGATGGGTACA	MGI:1916532
1700001J03Rik_CCDS51699.1_ex3_5:146184834-146184856:+_5-3	1700001J03Rik	CATTATGCTGAACAGCAGC	MGI:1916532
1700001J03Rik_CCDS51699.1_ex3_5:146184877-146184899:-_5-4	1700001J03Rik	TATAACAGCCCAGAATACG	MGI:1916532
1700001J03Rik_CCDS51699.1_ex3_5:146184896-146184918:+_5-5	1700001J03Rik	TAGTTGAATCGGGGGCGCC	MGI:1916532
1700001K19Rik_CCDS49175.1_ex1_12:110668680-110668702:-_5-1	1700001K19Rik	GGGTGAACTAAAGACCAAC	MGI:1913573
1700001K19Rik_CCDS49175.1_ex1_12:110668720-110668742:+_5-2	1700001K19Rik	CATGGACTTCGAGGGCTGC	MGI:1913573
1700001K19Rik_CCDS49175.1_ex1_12:110668778-110668800:-_5-3	1700001K19Rik	GTGGAAGACTCGCTCCCAA	MGI:1913573
1700001K19Rik_CCDS49175.1_ex1_12:110668844-110668866:+_5-4	1700001K19Rik	GTTGCGGTTCCTATCACCC	MGI:1913573
1700001K19Rik_CCDS49175.1_ex1_12:110668895-110668917:+_5-5	1700001K19Rik	GCGATAGTTGGAATGACCT	MGI:1913573
1700001L19Rik_CCDS49306.1_ex0_13:68597615-68597637:-_5-1	1700001L19Rik	GGTCGGGGTTTGCCACGCA	MGI:1916565
1700001L19Rik_CCDS49306.1_ex0_13:68597660-68597682:+_5-2	1700001L19Rik	TTTCAGCTACATCCCACCA	MGI:1916565
1700001L19Rik_CCDS49306.1_ex0_13:68597701-68597723:+_5-3	1700001L19Rik	GCAGCTACTTCAGTCGCGA	MGI:1916565
1700001L19Rik_CCDS49306.1_ex1_13:68611175-68611197:-_5-4	1700001L19Rik	CTTAAAAACACAGTCATAG	MGI:1916565
1700001L19Rik_CCDS49306.1_ex1_13:68611253-68611275:-_5-5	1700001L19Rik	CTCATTAATATGGAGCCCC	MGI:1916565
1700001O22Rik_CCDS15885.1_ex6_2:30801130-30801152:+_5-1	1700001O22Rik	CGGCCTCACGGTCCGCCTC	MGI:1923631
1700001O22Rik_CCDS15885.1_ex6_2:30801227-30801249:-_5-2	1700001O22Rik	CGCGACAACCCTGACTCCC	MGI:1923631
1700001O22Rik_CCDS15885.1_ex6_2:30801312-30801334:+_5-3	1700001O22Rik	GGCAGTAGCAGTGCGCGCG	MGI:1923631
1700001O22Rik_CCDS15885.1_ex6_2:30801337-30801359:-_5-4	1700001O22Rik	CGAACGCTCGGCGAGACCG	MGI:1923631
1700001O22Rik_CCDS15885.1_ex6_2:30801408-30801430:-_5-5	1700001O22Rik	GCGAGATGTAGACGGCGCG	MGI:1923631
1700001P01Rik_CCDS36297.1_ex2_11:97775652-97775674:+_5-1	1700001P01Rik	TGATCAGTTTTCCGCAAAA	MGI:1919465
1700001P01Rik_CCDS36297.1_ex2_11:97775672-97775694:+_5-2	1700001P01Rik	GGGCGGAACCACGCGGCTC	MGI:1919465
1700001P01Rik_CCDS36297.1_ex2_11:97775690-97775712:+_5-3	1700001P01Rik	CCGGAAGTACCGACGACTG	MGI:1919465
1700001P01Rik_CCDS36297.1_ex2_11:97775717-97775739:-_5-4	1700001P01Rik	CCGCCTTATAATCCTCAAC	MGI:1919465
1700001P01Rik_CCDS36297.1_ex2_11:97775736-97775758:+_5-5	1700001P01Rik	GGAATTGCAGACCACAGCT	MGI:1919465
1700003E16Rik_CCDS51818.1_ex1_6:83160981-83161003:+_5-1	1700003E16Rik	CGCAGGTGGACATCGTGCC	MGI:1919087
1700003E16Rik_CCDS51818.1_ex2_6:83161342-83161364:-_5-2	1700003E16Rik	AATCCGTAGTGCATGCCAG	MGI:1919087
1700003E16Rik_CCDS51818.1_ex2_6:83161399-83161421:-_5-3	1700003E16Rik	CCTCTACACAAACGGGCGC	MGI:1919087
1700003E16Rik_CCDS51818.1_ex3_6:83161770-83161792:+_5-4	1700003E16Rik	CTTTACGATCTACGGCGGA	MGI:1919087
1700003E16Rik_CCDS51818.1_ex3_6:83161916-83161938:-_5-5	1700003E16Rik	GTCCCCTGCCGCGTCTGGC	MGI:1919087
1700003F12Rik_CCDS16933.1_ex0_2:154549033-154549055:+_5-1	1700003F12Rik	GTTCTTCAGCCATCTCAAG	MGI:1922730
1700003F12Rik_CCDS16933.1_ex1_2:154549359-154549381:-_5-2	1700003F12Rik	GCGGGGGTTCTCACCCACA	MGI:1922730
1700003F12Rik_CCDS16933.1_ex2_2:154549545-154549567:+_5-3	1700003F12Rik	ATCGTGCTGCTTTTCCCGC	MGI:1922730
1700003F12Rik_CCDS16933.1_ex2_2:154549603-154549625:-_5-4	1700003F12Rik	GCCGCACCGGCCTCACAAA	MGI:1922730
1700003F12Rik_CCDS16933.1_ex2_2:154549615-154549637:-_5-5	1700003F12Rik	GGTCCTCAGTTGGCCGCAC	MGI:1922730
1700003M02Rik_CCDS18031.2_ex4_4:34719686-34719708:+_5-1	1700003M02Rik	GGCCGTGTAGCGAAACGCC	MGI:1916579
1700003M02Rik_CCDS18031.2_ex4_4:34719757-34719779:+_5-2	1700003M02Rik	TCGCTTCGTGGAGAATGGC	MGI:1916579
1700003M02Rik_CCDS18031.2_ex5_4:34721462-34721484:+_5-3	1700003M02Rik	CGAATTCCGGTAACAATCA	MGI:1916579
1700003M02Rik_CCDS18031.2_ex6_4:34722756-34722778:-_5-4	1700003M02Rik	TCACCGGGTCTTAGAATCC	MGI:1916579
1700003M02Rik_CCDS18031.2_ex7_4:34724814-34724836:-_5-5	1700003M02Rik	ATATGAACTATACAAGTCG	MGI:1916579
1700006A11Rik_CCDS51064.1_ex6_3:124414334-124414356:+_5-1	1700006A11Rik	ATCCCGAGTTGCAGGAACG	MGI:1919074
1700006A11Rik_CCDS51064.1_ex6_3:124414354-124414376:+_5-2	1700006A11Rik	GGCAGACATAGGATACATG	MGI:1919074
1700006A11Rik_CCDS51064.1_ex8_3:124419290-124419312:-_5-3	1700006A11Rik	ATGCCACGCCCTAAAAGAA	MGI:1919074
1700006A11Rik_CCDS51064.1_ex9_3:124419820-124419842:-_5-4	1700006A11Rik	CCCTGCCAGTTACTAAGAG	MGI:1919074
1700006A11Rik_CCDS51064.1_ex9_3:124419875-124419897:-_5-5	1700006A11Rik	ATAACTCAAGTATTCCACA	MGI:1919074
1700006E09Rik_CCDS48938.1_ex0_11:101987216-101987238:+_5-1	1700006E09Rik	ACAAAAATAGAGTACAAAT	MGI:1922687
1700006E09Rik_CCDS48938.1_ex1_11:101987952-101987974:-_5-2	1700006E09Rik	GAGGTTTGGTATCGACGGC	MGI:1922687
1700006E09Rik_CCDS48938.1_ex2_11:101988442-101988464:-_5-3	1700006E09Rik	GATTCTCTTTTGTTCACCC	MGI:1922687
1700006E09Rik_CCDS48938.1_ex2_11:101988528-101988550:-_5-4	1700006E09Rik	TCATTCCAGCAGTCCACCT	MGI:1922687
1700006E09Rik_CCDS48938.1_ex2_11:101988543-101988565:+_5-5	1700006E09Rik	GAATGAGTATCTTTCAAAA	MGI:1922687
1700007B14Rik_CCDS52603.1_ex2_8:75577830-75577852:+_5-1	1700007B14Rik	TAATGTAGTTCAAGAACAT	MGI:1919081
1700007B14Rik_CCDS52603.1_ex2_8:75577890-75577912:-_5-2	1700007B14Rik	TCAATTAAAGCTGTGCACT	MGI:1919081
1700007B14Rik_CCDS52603.1_ex2_8:75577940-75577962:-_5-3	1700007B14Rik	CTTTTATATTCGACACATG	MGI:1919081
1700007B14Rik_CCDS52603.1_ex4_8:75629748-75629770:-_5-4	1700007B14Rik	AAGAGGCCAGATTATGCAA	MGI:1919081
1700007B14Rik_CCDS52603.1_ex5_8:75669432-75669454:-_5-5	1700007B14Rik	GCAGATCCATGAGGCAAAT	MGI:1919081
1700007G11Rik_CCDS19456.1_ex0_5:98329440-98329462:+_5-1	1700007G11Rik	ACGGTCGACCTGTACTACC	MGI:1916571
1700007G11Rik_CCDS19456.1_ex0_5:98329458-98329480:-_5-2	1700007G11Rik	CGGACCCGCGCTTACCTCC	MGI:1916571
1700007G11Rik_CCDS19456.1_ex1_5:98346253-98346275:+_5-3	1700007G11Rik	TGGTGGAGCTAGGCTACCG	MGI:1916571
1700007G11Rik_CCDS19456.1_ex2_5:98498285-98498307:+_5-4	1700007G11Rik	TAGGACACTGACAAGCGCG	MGI:1916571
1700007G11Rik_CCDS19456.1_ex2_5:98498328-98498350:+_5-5	1700007G11Rik	CTGAAAGCCCTGGCGATGA	MGI:1916571
1700007K09Rik_CCDS21912.1_ex0_7:131326265-131326287:+_5-1	1700007K09Rik	TCTCATGGGGGTCCTTGCA	MGI:1916568
1700007K09Rik_CCDS21912.1_ex0_7:131326311-131326333:-_5-2	1700007K09Rik	TTCTTAAGAATCGCAAAGG	MGI:1916568
1700007K09Rik_CCDS21912.1_ex1_7:131327176-131327198:+_5-3	1700007K09Rik	ATTGTTCATTCTTACCCAG	MGI:1916568
1700007K09Rik_CCDS21912.1_ex1_7:131327191-131327213:-_5-4	1700007K09Rik	CAAGGCTCTGAAGTCCCCT	MGI:1916568
1700007K09Rik_CCDS21912.1_ex1_7:131327208-131327230:-_5-5	1700007K09Rik	CTTTACTCCAAAATATCCA	MGI:1916568
1700007K13Rik_CCDS15837.1_ex1_2:28465137-28465159:+_5-1	1700007K13Rik	GGCATCTCATGCACCGTGG	MGI:1916577
1700007K13Rik_CCDS15837.1_ex2_2:28466028-28466050:-_5-2	1700007K13Rik	GGTTTCATGGCTACGGGTA	MGI:1916577
1700007K13Rik_CCDS15837.1_ex2_2:28466051-28466073:-_5-3	1700007K13Rik	AGTCAGGTTCAACAACCCG	MGI:1916577
1700007K13Rik_CCDS15837.1_ex2_2:28466066-28466088:-_5-4	1700007K13Rik	TAGCGAGAAGCTCCCAGTC	MGI:1916577
1700007K13Rik_CCDS15837.1_ex2_2:28466084-28466106:+_5-5	1700007K13Rik	CTAATGCGGTAGTAGTCGC	MGI:1916577
1700008A04Rik_CCDS48767.1_ex0_11:32820638-32820660:-_5-1	1700008A04Rik	AGAGCCATTAAGGACCCTC	MGI:1916601
1700008A04Rik_CCDS48767.1_ex1_11:32821870-32821892:+_5-2	1700008A04Rik	TGAAAGTGGTTGCAGTCCT	MGI:1916601
1700008A04Rik_CCDS48767.1_ex1_11:32821887-32821909:-_5-3	1700008A04Rik	GAAGTGTCAGGACAGACCA	MGI:1916601
1700008A04Rik_CCDS48767.1_ex2_11:32822095-32822117:+_5-4	1700008A04Rik	ACCTGATATCCCCATACCC	MGI:1916601
1700008A04Rik_CCDS48767.1_ex3_11:32824431-32824453:-_5-5	1700008A04Rik	AAGTCACCACTGTGATGAC	MGI:1916601
1700008F21Rik_CCDS52713.1_ex0_8:129072559-129072581:-_7-1	1700008F21Rik	ATTTTATCAGGTGTCGACT	MGI:1922703
1700008F21Rik_CCDS52713.1_ex0_8:129072645-129072667:-_7-2	1700008F21Rik	AATCTTTCATCATAGTCGA	MGI:1922703
1700008F21Rik_CCDS52713.1_ex11_8:129178236-129178258:-_7-7	1700008F21Rik	CATCTCTGACTTTTGAGGT	MGI:1922703
1700008F21Rik_CCDS52713.1_ex8_8:129145558-129145580:+_7-3	1700008F21Rik	TGAAGAAAAACCTGCTAGA	MGI:1922703
1700008F21Rik_CCDS52713.1_ex8_8:129145571-129145593:+_7-4	1700008F21Rik	GCTAGAAGGTGAAATACAA	MGI:1922703
1700008F21Rik_CCDS52713.1_ex8_8:129145591-129145613:+_7-5	1700008F21Rik	GGCTGAGAGATCCCGAGGT	MGI:1922703
1700008F21Rik_CCDS52713.1_ex9_8:129163852-129163874:+_7-6	1700008F21Rik	TAGAGCGAACTAAGAAACC	MGI:1922703
1700008I05Rik_CCDS41129.1_ex3_X:135659193-135659215:-_5-1	1700008I05Rik	ACTTGATTGCACCACAAAA	MGI:1919091
1700008I05Rik_CCDS41129.1_ex4_X:135660549-135660571:+_5-2	1700008I05Rik	TTTCATCAGGCCTAAAACT	MGI:1919091
1700008I05Rik_CCDS41129.1_ex5_X:135664435-135664457:+_5-3	1700008I05Rik	TCTAATTGGTGCGCACATG	MGI:1919091
1700008I05Rik_CCDS41129.1_ex5_X:135664560-135664582:+_5-4	1700008I05Rik	TTCTTAGAAGATTCTGACG	MGI:1919091
1700008I05Rik_CCDS41129.1_ex6_X:135665495-135665517:+_5-5	1700008I05Rik	GTACATTGTCTCCACGAAT	MGI:1919091
1700008O03Rik_CCDS52230.1_ex1_7:44361062-44361084:-_5-1	1700008O03Rik	ATGTCATCTGCGGTACTGC	MGI:1916599
1700008O03Rik_CCDS52230.1_ex1_7:44361078-44361100:+_5-2	1700008O03Rik	GACATTCATATTCTCGTAG	MGI:1916599
1700008O03Rik_CCDS52230.1_ex2_7:44362648-44362670:+_5-3	1700008O03Rik	CACCGAAGTCTCCATGCAA	MGI:1916599
1700008O03Rik_CCDS52230.1_ex2_7:44362741-44362763:+_5-4	1700008O03Rik	TTCCGAGATGACCTGCCGC	MGI:1916599
1700008O03Rik_CCDS52230.1_ex3_7:44362930-44362952:+_5-5	1700008O03Rik	GGGAGTACTCACGAGGACT	MGI:1916599
1700008P02Rik_CCDS50858.1_ex2_3:6620020-6620042:+_5-1	1700008P02Rik	GTGGCTAGTTTTCTGATCA	MGI:1916597
1700008P02Rik_CCDS50858.1_ex2_3:6620049-6620071:+_5-2	1700008P02Rik	CTACGGAACTGGTTGATGG	MGI:1916597
1700008P02Rik_CCDS50858.1_ex2_3:6620109-6620131:+_5-3	1700008P02Rik	AATGGGCGGGAGGTTCGAA	MGI:1916597
1700008P02Rik_CCDS50858.1_ex2_3:6620144-6620166:+_5-4	1700008P02Rik	AAGGAAAGTTTAGTAAGGC	MGI:1916597
1700008P02Rik_CCDS50858.1_ex2_3:6620261-6620283:+_5-5	1700008P02Rik	TGGTGACAAGCCTGAACGT	MGI:1916597
1700009N14Rik_CCDS38709.1_ex0_4:39450882-39450904:-_5-1	1700009N14Rik	TTCAAATTCACCAGTCAAG	MGI:1922721
1700009N14Rik_CCDS38709.1_ex0_4:39450965-39450987:+_5-2	1700009N14Rik	GCCCATCAAGTTTAACGTC	MGI:1922721
1700009N14Rik_CCDS38709.1_ex0_4:39451027-39451049:+_5-3	1700009N14Rik	GCTATTACATCCAAGCCCA	MGI:1922721
1700009N14Rik_CCDS38709.1_ex0_4:39451100-39451122:-_5-4	1700009N14Rik	ACCAGATCCCTATGCCAGT	MGI:1922721
1700009N14Rik_CCDS38709.1_ex0_4:39451224-39451246:-_5-5	1700009N14Rik	TGAAATGTCGTAATACTGA	MGI:1922721
1700009P17Rik_CCDS35771.1_ex2_1:171125298-171125320:+_5-1	1700009P17Rik	GATCATCGCCAACGATCGA	MGI:1922722
1700009P17Rik_CCDS35771.1_ex2_1:171125330-171125352:-_5-2	1700009P17Rik	CCTTGGAACGGGGCACTGA	MGI:1922722
1700009P17Rik_CCDS35771.1_ex3_1:171126040-171126062:-_5-3	1700009P17Rik	TGCCCATGAAGGAACCCCA	MGI:1922722
1700009P17Rik_CCDS35771.1_ex3_1:171126101-171126123:-_5-4	1700009P17Rik	GTAGTTGTACGGGCGGTCA	MGI:1922722
1700009P17Rik_CCDS35771.1_ex3_1:171126125-171126147:+_5-5	1700009P17Rik	TGCCGACAACCTCACCAAA	MGI:1922722
1700010B08Rik_CCDS50816.1_ex2_2:173721776-173721798:+_5-1	1700010B08Rik	CACAATATAGAAATACCGC	MGI:1922735
1700010B08Rik_CCDS50816.1_ex2_2:173721794-173721816:+_5-2	1700010B08Rik	CAGGAGAAAGAGGAAACCA	MGI:1922735
1700010B08Rik_CCDS50816.1_ex2_2:173721811-173721833:-_5-3	1700010B08Rik	GAGCAGCGTTCTCTTTCCA	MGI:1922735
1700010B08Rik_CCDS50816.1_ex2_2:173721836-173721858:-_5-4	1700010B08Rik	GAGTTTCGGATTGAGAGTC	MGI:1922735
1700010B08Rik_CCDS50816.1_ex2_2:173721863-173721885:+_5-5	1700010B08Rik	TGTCTCCACAGGCTTCTCC	MGI:1922735
1700010D01Rik_CCDS53138.1_ex1_X:95732996-95733018:+_5-1	1700010D01Rik	CTTCTTGCTACATTTGGAC	MGI:1923636
1700010D01Rik_CCDS53138.1_ex1_X:95733049-95733071:+_5-2	1700010D01Rik	GCTCAGCAGTCGAGGTTGA	MGI:1923636
1700010D01Rik_CCDS53138.1_ex1_X:95733068-95733090:+_5-3	1700010D01Rik	TGGCTCAACATCAGGTGTG	MGI:1923636
1700010D01Rik_CCDS53138.1_ex1_X:95733102-95733124:+_5-4	1700010D01Rik	GTCTTGGGTTCGGAAGTCC	MGI:1923636
1700010D01Rik_CCDS53138.1_ex1_X:95733121-95733143:+_5-5	1700010D01Rik	AGGTTGATGGCACAGCATC	MGI:1923636
1700010I14Rik_CCDS28385.2_ex1_17:8992211-8992233:+_5-1	1700010I14Rik	GCACTGGCGCAATTCCAAC	MGI:1914181
1700010I14Rik_CCDS28385.2_ex1_17:8992390-8992412:-_5-2	1700010I14Rik	CACGGGAGGCCTGTACGCG	MGI:1914181
1700010I14Rik_CCDS28385.2_ex1_17:8992577-8992599:-_5-3	1700010I14Rik	CGGTACACATCCCTGCCTG	MGI:1914181
1700010I14Rik_CCDS28385.2_ex1_17:8992608-8992630:-_5-4	1700010I14Rik	CGTTATACCAGCTAGGTAG	MGI:1914181
1700010I14Rik_CCDS28385.2_ex1_17:8992698-8992720:+_5-5	1700010I14Rik	TATGACTTCACGGGGAGCA	MGI:1914181
1700011A15Rik_CCDS37217.1_ex2_15:101452379-101452401:-_5-1	1700011A15Rik	GGCTTTTCTGTAGTTCACA	MGI:1913572
1700011A15Rik_CCDS37217.1_ex2_15:101452412-101452434:+_5-2	1700011A15Rik	CCATGCCGGATGCGGCCTC	MGI:1913572
1700011A15Rik_CCDS37217.1_ex2_15:101452424-101452446:+_5-3	1700011A15Rik	CGGCCTCAGGCAGCGCTAA	MGI:1913572
1700011A15Rik_CCDS37217.1_ex2_15:101452498-101452520:+_5-4	1700011A15Rik	CGGCAGCTACGTGAGTACC	MGI:1913572
1700011A15Rik_CCDS37217.1_ex2_15:101452520-101452542:+_5-5	1700011A15Rik	AGCTCATGATCGTCAAACT	MGI:1913572
1700011E24Rik_CCDS50206.1_ex3_17:87411547-87411569:-_5-1	1700011E24Rik	TACGAGGTACTTCCAGCAC	MGI:1922717
1700011E24Rik_CCDS50206.1_ex3_17:87411562-87411584:-_5-2	1700011E24Rik	CTTTGCCCGGGACAGTACG	MGI:1922717
1700011E24Rik_CCDS50206.1_ex4_17:87422590-87422612:+_5-3	1700011E24Rik	GCAGCTCCAAGAAGTCAGG	MGI:1922717
1700011E24Rik_CCDS50206.1_ex4_17:87422639-87422661:-_5-4	1700011E24Rik	CTTGTGCTGAGAAACGATC	MGI:1922717
1700011E24Rik_CCDS50206.1_ex4_17:87422755-87422777:-_5-5	1700011E24Rik	CACAGGATACTCCGATACC	MGI:1922717
1700011H14Rik_CCDS26996.1_ex3_14:49235927-49235949:+_5-1	1700011H14Rik	AGAGGTAATTGCTTGTGGC	MGI:1914332
1700011H14Rik_CCDS26996.1_ex4_14:49243803-49243825:-_5-2	1700011H14Rik	CCAATCTTTCCAGTATCCA	MGI:1914332
1700011H14Rik_CCDS26996.1_ex5_14:49245025-49245047:+_5-3	1700011H14Rik	TTGGTTTTGCCATACCTGC	MGI:1914332
1700011H14Rik_CCDS26996.1_ex5_14:49245088-49245110:-_5-4	1700011H14Rik	ACCAGAATCGAACTCGAGA	MGI:1914332
1700011H14Rik_CCDS26996.1_ex5_14:49245110-49245132:-_5-5	1700011H14Rik	AGCTCATTCACGAGACTGC	MGI:1914332
1700011I03Rik_CCDS50295.1_ex1_18:57538029-57538051:-_5-1	1700011I03Rik	TAACTTCCAAGCATCGACC	MGI:1922694
1700011I03Rik_CCDS50295.1_ex2_18:57563985-57564007:+_5-2	1700011I03Rik	CACTTGGAGATTTGCCTGA	MGI:1922694
1700011I03Rik_CCDS50295.1_ex3_18:57592037-57592059:+_5-3	1700011I03Rik	ATGTGAACCGAAAGAACGT	MGI:1922694
1700011I03Rik_CCDS50295.1_ex4_18:57594075-57594097:-_5-4	1700011I03Rik	TTGCAACTTCTCAATGCAC	MGI:1922694
1700011I03Rik_CCDS50295.1_ex4_18:57594110-57594132:-_5-5	1700011I03Rik	ATGTTAAGTTTCTCCTGGG	MGI:1922694
1700011L22Rik_CCDS52605.1_ex2_8:79214884-79214906:+_5-1	1700011L22Rik	TAACTTACAGGGGGACATA	MGI:1914937
1700011L22Rik_CCDS52605.1_ex3_8:79220273-79220295:-_5-2	1700011L22Rik	GATATAGCAAGCCCCTCCA	MGI:1914937
1700011L22Rik_CCDS52605.1_ex4_8:79229343-79229365:-_5-3	1700011L22Rik	ACACTCTACCCGGCCACGC	MGI:1914937
1700011L22Rik_CCDS52605.1_ex5_8:79248351-79248373:-_5-4	1700011L22Rik	ACGCAAGGCCCAACAACTG	MGI:1914937
1700011L22Rik_CCDS52605.1_ex5_8:79248365-79248387:-_5-5	1700011L22Rik	TTCGAACTGATCAGACGCA	MGI:1914937
1700012A03Rik_CCDS19984.1_ex0_6:32051723-32051745:-_5-1	1700012A03Rik	GAAACAGGAAGTACCTCAG	MGI:1923632
1700012A03Rik_CCDS19984.1_ex1_6:32058472-32058494:+_5-2	1700012A03Rik	TCTCCTCTAGTTCAAGATC	MGI:1923632
1700012A03Rik_CCDS19984.1_ex1_6:32058491-32058513:+_5-3	1700012A03Rik	TGGAGTCACTCTAGAGGAG	MGI:1923632
1700012A03Rik_CCDS19984.1_ex1_6:32058549-32058571:-_5-4	1700012A03Rik	CTGCGCCCTCTTCTGCAGC	MGI:1923632
1700012A03Rik_CCDS19984.1_ex1_6:32058578-32058600:-_5-5	1700012A03Rik	CTGCAGCCACTTCTGCAGC	MGI:1923632
1700012B07Rik_CCDS48972.1_ex1_11:109794227-109794249:+_5-1	1700012B07Rik	TGTCCATAAGGTGCCGGAA	MGI:1916574
1700012B07Rik_CCDS48972.1_ex1_11:109794270-109794292:-_5-2	1700012B07Rik	GGTCCTTTGCAGGCACGTA	MGI:1916574
1700012B07Rik_CCDS48972.1_ex2_11:109797277-109797299:-_5-3	1700012B07Rik	AAGATGAGTCCTCACAGAA	MGI:1916574
1700012B07Rik_CCDS48972.1_ex2_11:109797381-109797403:-_5-4	1700012B07Rik	ACAGCAAAGTCGTTGGACA	MGI:1916574
1700012B07Rik_CCDS48972.1_ex3_11:109813670-109813692:-_5-5	1700012B07Rik	CACCACTCATCCCACGGTC	MGI:1916574
1700012B09Rik_CCDS40536.1_ex1_9:14761704-14761726:+_5-1	1700012B09Rik	AATGCTCCAGATTCCATCC	MGI:1916575
1700012B09Rik_CCDS40536.1_ex2_9:14766856-14766878:-_5-2	1700012B09Rik	ATGTGAAAAGCCCACCTAC	MGI:1916575
1700012B09Rik_CCDS40536.1_ex2_9:14766920-14766942:-_5-3	1700012B09Rik	GAACCGCATAAGAGAATCA	MGI:1916575
1700012B09Rik_CCDS40536.1_ex3_9:14770839-14770861:+_5-4	1700012B09Rik	TTGTTGGCGAGACTCTTGG	MGI:1916575
1700012B09Rik_CCDS40536.1_ex3_9:14770862-14770884:-_5-5	1700012B09Rik	GCACCCGTGCTGAGCCTGG	MGI:1916575
1700012L04Rik_CCDS40856.1_ex0_X:9284061-9284083:-_1-1	1700012L04Rik	GTTACGCGCTTCCTGCCAG	MGI:1923633
1700012P22Rik_CCDS51365.1_ex1_4:144419764-144419786:-_5-1	1700012P22Rik	CTATGATGACCACTACAAC	MGI:1916614
1700012P22Rik_CCDS51365.1_ex1_4:144419789-144419811:+_5-2	1700012P22Rik	TGATCAGATAGCGATGCGA	MGI:1916614
1700012P22Rik_CCDS51365.1_ex1_4:144419832-144419854:+_5-3	1700012P22Rik	GTGCTTGTACGGGAGACCC	MGI:1916614
1700012P22Rik_CCDS51365.1_ex2_4:144423778-144423800:-_5-4	1700012P22Rik	TATTCGAAAAGTAAAATGG	MGI:1916614
1700012P22Rik_CCDS51365.1_ex2_4:144423845-144423867:+_5-5	1700012P22Rik	TCCTTCCTGTAAATGCACT	MGI:1916614
1700013D24Rik_CCDS51906.1_ex1_6:124356409-124356431:-_5-1	1700013D24Rik	TGAAGATGAACCATCTGGG	MGI:1924171
1700013D24Rik_CCDS51906.1_ex1_6:124356458-124356480:+_5-2	1700013D24Rik	AACATTGCGCAGAGAACAT	MGI:1924171
1700013D24Rik_CCDS51906.1_ex2_6:124356872-124356894:-_5-3	1700013D24Rik	CAGCACACCAAGAAATGTA	MGI:1924171
1700013D24Rik_CCDS51906.1_ex2_6:124356892-124356914:+_5-4	1700013D24Rik	GGTCTATCTCGAGCAAAAA	MGI:1924171
1700013D24Rik_CCDS51906.1_ex2_6:124356911-124356933:+_5-5	1700013D24Rik	AGGCGAGAACATGACAAAA	MGI:1924171
1700013F07Rik_CCDS51046.1_ex1_3:108542506-108542528:-_5-1	1700013F07Rik	GCTGTTGCGCAAGGTGAGC	MGI:1922754
1700013F07Rik_CCDS51046.1_ex2_3:108543426-108543448:+_5-2	1700013F07Rik	ATTCCTCTCTAGATACCAA	MGI:1922754
1700013F07Rik_CCDS51046.1_ex2_3:108543462-108543484:-_5-3	1700013F07Rik	GTTATACAAGGTTGCTAAG	MGI:1922754
1700013F07Rik_CCDS51046.1_ex2_3:108543510-108543532:+_5-4	1700013F07Rik	ACTGAGATATTGTTACACC	MGI:1922754
1700013F07Rik_CCDS51046.1_ex2_3:108543536-108543558:-_5-5	1700013F07Rik	TACCCCTGGATATCCTCAA	MGI:1922754
1700013G24Rik_CCDS18818.1_ex0_4:137454635-137454657:+_5-1	1700013G24Rik	CCAATATGAACAACGGCAA	MGI:1916630
1700013G24Rik_CCDS18818.1_ex0_4:137454659-137454681:+_5-2	1700013G24Rik	TGCGAAGCCGCCTTCCAAG	MGI:1916630
1700013G24Rik_CCDS18818.1_ex0_4:137454699-137454721:-_5-3	1700013G24Rik	GAGTGGCCAGATTGGCCGC	MGI:1916630
1700013G24Rik_CCDS18818.1_ex0_4:137454795-137454817:-_5-4	1700013G24Rik	TGACTCGTCTCTACACACT	MGI:1916630
1700013G24Rik_CCDS18818.1_ex0_4:137455057-137455079:-_5-5	1700013G24Rik	GGGGCGTTCCGTTTGGTCC	MGI:1916630
1700013H16Rik_CCDS53071.1_ex6_X:53751023-53751045:-_5-1	1700013H16Rik	TAGAACTGTTTACAGATCC	MGI:1922764
1700013H16Rik_CCDS53071.1_ex6_X:53751057-53751079:-_5-2	1700013H16Rik	TCAACATCTGATTCATGTC	MGI:1922764
1700013H16Rik_CCDS53071.1_ex7_X:53751517-53751539:-_5-3	1700013H16Rik	GCATCCCAGGGTTTTGCAG	MGI:1922764
1700013H16Rik_CCDS53071.1_ex7_X:53751579-53751601:-_5-4	1700013H16Rik	TTTGAAAGCACCCCAACAG	MGI:1922764
1700013H16Rik_CCDS53071.1_ex7_X:53751752-53751774:-_5-5	1700013H16Rik	GCACCACAAGGGACCCTGG	MGI:1922764
1700015E13Rik_CCDS15471.1_ex0_1:170308973-170308995:-_5-1	1700015E13Rik	GAGCGTTTACCTGGCAAGC	MGI:1924175
1700015E13Rik_CCDS15471.1_ex1_1:170311538-170311560:+_5-2	1700015E13Rik	TTGGGGGACACCCAGAATG	MGI:1924175
1700015E13Rik_CCDS15471.1_ex1_1:170311603-170311625:-_5-3	1700015E13Rik	CATACGAAGTAGCTGTAAG	MGI:1924175
1700015E13Rik_CCDS15471.1_ex1_1:170311700-170311722:-_5-4	1700015E13Rik	TTCAGCCACGTCCTCAAGA	MGI:1924175
1700015E13Rik_CCDS15471.1_ex1_1:170311841-170311863:-_5-5	1700015E13Rik	GTAGCCATTCTGCTGGGCT	MGI:1924175
1700015F17Rik_CCDS51410.1_ex3_5:5457354-5457376:-_5-1	1700015F17Rik	ATTTGGTGCCGAGAAGAAA	MGI:2686532
1700015F17Rik_CCDS51410.1_ex4_5:5466626-5466648:+_5-2	1700015F17Rik	TCTTATCTCGAGTACACAC	MGI:2686532
1700015F17Rik_CCDS51410.1_ex4_5:5466657-5466679:-_5-3	1700015F17Rik	CTTGTAGAATGTGCTCAAA	MGI:2686532
1700015F17Rik_CCDS51410.1_ex5_5:5478866-5478888:-_5-4	1700015F17Rik	GAAGCAAAATACGTTGAAA	MGI:2686532
1700015F17Rik_CCDS51410.1_ex5_5:5478887-5478909:+_5-5	1700015F17Rik	GATTTTCCGCTTCCAGTGA	MGI:2686532
1700015G11Rik_CCDS57552.1_ex1_7:52013536-52013558:-_4-1	1700015G11Rik	AAACCTACAGAAAGAGAAG	MGI:1922779
1700015G11Rik_CCDS57552.1_ex1_7:52013580-52013602:-_4-2	1700015G11Rik	TCAATTTTCCTTAAGTCTG	MGI:1922779
1700015G11Rik_CCDS57552.1_ex2_7:52014841-52014863:+_4-3	1700015G11Rik	GAAATAAAATTTACCTGCC	MGI:1922779
1700015G11Rik_CCDS57552.1_ex2_7:52014855-52014877:-_4-4	1700015G11Rik	TCAGATGTTTCTACCAGGC	MGI:1922779
1700016C15Rik_CCDS48462.1_ex1_1:177741020-177741042:+_5-1	1700016C15Rik	ACATCAAAGGCTATTACCC	MGI:1916678
1700016C15Rik_CCDS48462.1_ex1_1:177741058-177741080:-_5-2	1700016C15Rik	CCTCCCACTGTAATCAAAA	MGI:1916678
1700016C15Rik_CCDS48462.1_ex2_1:177743256-177743278:-_5-3	1700016C15Rik	GGAATTGTCAAGTCTATAA	MGI:1916678
1700016C15Rik_CCDS48462.1_ex2_1:177743276-177743298:-_5-4	1700016C15Rik	ACGGAGTTGTGCTCTTGAG	MGI:1916678
1700016C15Rik_CCDS48462.1_ex2_1:177743294-177743316:-_5-5	1700016C15Rik	GGTCTAATTGAGGCTGATA	MGI:1916678
1700016D06Rik_CCDS40221.1_ex2_8:11661658-11661680:+_5-1	1700016D06Rik	GGGTTATATTTACCGTCAA	MGI:1923663
1700016D06Rik_CCDS40221.1_ex3_8:11662656-11662678:+_5-2	1700016D06Rik	CCCTGGCTCCAGAATATCC	MGI:1923663
1700016D06Rik_CCDS40221.1_ex3_8:11662675-11662697:-_5-3	1700016D06Rik	CCAAGATGAAATTCTAGTC	MGI:1923663
1700016D06Rik_CCDS40221.1_ex4_8:11665030-11665052:-_5-4	1700016D06Rik	ATAGCTACAGTGTTTGGTA	MGI:1923663
1700016D06Rik_CCDS40221.1_ex4_8:11665060-11665082:-_5-5	1700016D06Rik	TGGCCAAATTTAGAAACTC	MGI:1923663
1700016H13Rik_CCDS51575.1_ex0_5:103648932-103648954:+_5-1	1700016H13Rik	TACTCCTTTTCAAGTGCCA	MGI:1921468
1700016H13Rik_CCDS51575.1_ex1_5:103649412-103649434:+_5-2	1700016H13Rik	TTAACTCACATTGCATTGA	MGI:1921468
1700016H13Rik_CCDS51575.1_ex1_5:103649487-103649509:+_5-3	1700016H13Rik	ATACGATTTCTCCCAAGAA	MGI:1921468
1700016H13Rik_CCDS51575.1_ex1_5:103649519-103649541:+_5-4	1700016H13Rik	TTCGTCAAGTTTGTGTACC	MGI:1921468
1700016H13Rik_CCDS51575.1_ex1_5:103649537-103649559:-_5-5	1700016H13Rik	TGCGGAACTCACAAAGACC	MGI:1921468
1700016K19Rik_CCDS25059.1_ex0_11:76000173-76000195:-_5-1	1700016K19Rik	AGGCGGTGCCCACGATGGG	MGI:1921480
1700016K19Rik_CCDS25059.1_ex0_11:76000245-76000267:+_5-2	1700016K19Rik	AAGGATCGGGCAAGGGCGA	MGI:1921480
1700016K19Rik_CCDS25059.1_ex1_11:76003003-76003025:+_5-3	1700016K19Rik	CAGATAAACATCACAGTCG	MGI:1921480
1700016K19Rik_CCDS25059.1_ex1_11:76003135-76003157:-_5-4	1700016K19Rik	GATTAATGCTGTACGAATA	MGI:1921480
1700016K19Rik_CCDS25059.1_ex1_11:76003190-76003212:-_5-5	1700016K19Rik	AGACTCTCGTTGATCTGGC	MGI:1921480
1700017B05Rik_CCDS23219.1_ex1_9:57257582-57257604:+_5-1	1700017B05Rik	CGTTGTCAATCACGGGCAT	MGI:1921461
1700017B05Rik_CCDS23219.1_ex1_9:57257719-57257741:+_5-2	1700017B05Rik	CCAGGACGCTCGTTTGGCC	MGI:1921461
1700017B05Rik_CCDS23219.1_ex1_9:57258506-57258528:-_5-3	1700017B05Rik	TCTTGCGAGGACTACCATC	MGI:1921461
1700017B05Rik_CCDS23219.1_ex1_9:57258680-57258702:+_5-4	1700017B05Rik	ACAAAGGGTTGCGGTAGAC	MGI:1921461
1700017B05Rik_CCDS23219.1_ex1_9:57258916-57258938:+_5-5	1700017B05Rik	GCCTTCGAAGTACCCCCTA	MGI:1921461
1700017D01Rik_CCDS50393.1_ex2_19:11105696-11105718:+_5-1	1700017D01Rik	TTCCTATTGATTCAAAAAT	MGI:1916619
1700017D01Rik_CCDS50393.1_ex2_19:11105754-11105776:-_5-2	1700017D01Rik	AACATCATAAGTATCTTCG	MGI:1916619
1700017D01Rik_CCDS50393.1_ex3_19:11110328-11110350:-_5-3	1700017D01Rik	GGATCCAGCAGTATAACTC	MGI:1916619
1700017D01Rik_CCDS50393.1_ex3_19:11110345-11110367:+_5-4	1700017D01Rik	ATCCTGAGTTGATGAACTG	MGI:1916619
1700017D01Rik_CCDS50393.1_ex4_19:11112420-11112442:-_5-5	1700017D01Rik	GGCCTAATTCACAATGCAC	MGI:1916619
1700017N19Rik_CCDS36047.1_ex2_10:100601933-100601955:-_5-1	1700017N19Rik	GGTCTTGATACGTTCTCCA	MGI:1913855
1700017N19Rik_CCDS36047.1_ex2_10:100601954-100601976:-_5-2	1700017N19Rik	AAAACTAATGGATGATGAA	MGI:1913855
1700017N19Rik_CCDS36047.1_ex4_10:100603544-100603566:+_5-3	1700017N19Rik	AAAAGCGTAGCTCCGACAG	MGI:1913855
1700017N19Rik_CCDS36047.1_ex5_10:100605641-100605663:+_5-4	1700017N19Rik	TTAGCCTATTTGAAAGGGC	MGI:1913855
1700017N19Rik_CCDS36047.1_ex6_10:100609233-100609255:+_5-5	1700017N19Rik	CAAAATGCTCAAATGTCAA	MGI:1913855
1700018B08Rik_CCDS52692.1_ex3_8:121535453-121535475:-_5-1	1700018B08Rik	CAGGGCTGTCATGCCCTAC	MGI:1923655
1700018B08Rik_CCDS52692.1_ex3_8:121535471-121535493:-_5-2	1700018B08Rik	CCTTCCGATGCCCAGGGAC	MGI:1923655
1700018B08Rik_CCDS52692.1_ex3_8:121535519-121535541:+_5-3	1700018B08Rik	CGGCAGGACTTCATGGCTC	MGI:1923655
1700018B08Rik_CCDS52692.1_ex4_8:121539883-121539905:+_5-4	1700018B08Rik	GGGACAAAGGCACCCAGTA	MGI:1923655
1700018B08Rik_CCDS52692.1_ex4_8:121539910-121539932:+_5-5	1700018B08Rik	GTGCATCAGCCCGGGGCAC	MGI:1923655
1700018C11Rik_CCDS18262.1_ex1_4:63608456-63608478:-_5-1	1700018C11Rik	CTGCCAGCAGTGATTATGA	MGI:1922774
1700018C11Rik_CCDS18262.1_ex1_4:63608482-63608504:+_5-2	1700018C11Rik	TGCTTTTCTTGGCCAACGA	MGI:1922774
1700018C11Rik_CCDS18262.1_ex1_4:63608495-63608517:-_5-3	1700018C11Rik	CTACCGCACAGTCCGTCGT	MGI:1922774
1700018C11Rik_CCDS18262.1_ex2_4:63611857-63611879:+_5-4	1700018C11Rik	CCTACTGTAGGTTGGTGTC	MGI:1922774
1700018C11Rik_CCDS18262.1_ex2_4:63611879-63611901:+_5-5	1700018C11Rik	CTCTCTTGGCTTGGAACCT	MGI:1922774
1700018F24Rik_CCDS51696.1_ex1_5:145043378-145043400:-_5-1	1700018F24Rik	GTAGGTTATACGGAAAGTC	MGI:1916646
1700018F24Rik_CCDS51696.1_ex1_5:145043453-145043475:-_5-2	1700018F24Rik	CGTGGTAATGAACTGCAGC	MGI:1916646
1700018F24Rik_CCDS51696.1_ex1_5:145043470-145043492:-_5-3	1700018F24Rik	GCTGATGGATAGTTGGTCG	MGI:1916646
1700018F24Rik_CCDS51696.1_ex1_5:145043497-145043519:-_5-4	1700018F24Rik	GTACCTATGGTAGACAGCC	MGI:1916646
1700018F24Rik_CCDS51696.1_ex3_5:145044798-145044820:+_5-5	1700018F24Rik	GGCAGTTGATGGACTACGC	MGI:1916646
1700019A02Rik_CCDS48258.1_ex4_1:53177769-53177791:-_5-1	1700019A02Rik	GCATCAATGACAGATGAAG	MGI:1916647
1700019A02Rik_CCDS48258.1_ex4_1:53177782-53177804:+_5-2	1700019A02Rik	ATTGATGCAATACTCCTGA	MGI:1916647
1700019A02Rik_CCDS48258.1_ex4_1:53177797-53177819:-_5-3	1700019A02Rik	ATCTCATAAAGTATCCCTC	MGI:1916647
1700019A02Rik_CCDS48258.1_ex5_1:53181864-53181886:-_5-4	1700019A02Rik	CTGAAGCTCTGAATGAAGA	MGI:1916647
1700019A02Rik_CCDS48258.1_ex6_1:53182518-53182540:-_5-5	1700019A02Rik	GAAGCCTATTTAGAAGAAC	MGI:1916647
1700019B03Rik_CCDS52467.1_ex0_8:3476092-3476114:-_5-1	1700019B03Rik	CATCTTGCGACTGTAACGT	MGI:1923656
1700019B03Rik_CCDS52467.1_ex0_8:3476170-3476192:+_5-2	1700019B03Rik	TGCACGCGGATATGCGTCC	MGI:1923656
1700019B03Rik_CCDS52467.1_ex0_8:3476203-3476225:+_5-3	1700019B03Rik	CCATTGCACGTACTGACTA	MGI:1923656
1700019B03Rik_CCDS52467.1_ex0_8:3476285-3476307:+_5-4	1700019B03Rik	CCGGGATTCAATGCCCTCG	MGI:1923656
1700019B03Rik_CCDS52467.1_ex0_8:3476336-3476358:-_5-5	1700019B03Rik	GGATAGTGTGCCTGGTACG	MGI:1923656
1700019D03Rik_CCDS14949.1_ex0_1:52925331-52925353:+_5-1	1700019D03Rik	GCATCCTCCACAATTTCAC	MGI:1914330
1700019D03Rik_CCDS14949.1_ex0_1:52925361-52925383:+_5-2	1700019D03Rik	TCTGCGAATTCAAGGATCA	MGI:1914330
1700019D03Rik_CCDS14949.1_ex0_1:52925386-52925408:+_5-3	1700019D03Rik	CGATCACAGCACCGGGCTC	MGI:1914330
1700019D03Rik_CCDS14949.1_ex0_1:52925405-52925427:+_5-4	1700019D03Rik	TGGGAGTTTCTTTACTTCC	MGI:1914330
1700019D03Rik_CCDS14949.1_ex0_1:52925443-52925465:-_5-5	1700019D03Rik	AATATAGGACACCTTCTCC	MGI:1914330
1700019G17Rik_CCDS39540.1_ex0_6:85901281-85901303:-_5-1	1700019G17Rik	CTTTCTTGGAGAAATTACG	MGI:1922791
1700019G17Rik_CCDS39540.1_ex0_6:85901299-85901321:+_5-2	1700019G17Rik	AAGCCAGATAAGGAGCCGC	MGI:1922791
1700019G17Rik_CCDS39540.1_ex0_6:85901335-85901357:+_5-3	1700019G17Rik	AAAGCTGCATACTGTGGCC	MGI:1922791
1700019G17Rik_CCDS39540.1_ex0_6:85901370-85901392:+_5-4	1700019G17Rik	ACACTAGGACTATGGTCAC	MGI:1922791
1700019G17Rik_CCDS39540.1_ex0_6:85901389-85901411:+_5-5	1700019G17Rik	AGGCACCCCAGGTAAAAGC	MGI:1922791
1700019L03Rik_CCDS15932.1_ex5_2:32779871-32779893:+_5-1	1700019L03Rik	TTCTCTAGGATGGCCCGCC	MGI:2447809
1700019L03Rik_CCDS15932.1_ex7_2:32781348-32781370:-_5-2	1700019L03Rik	GAGAACATCGCCCTCGGTG	MGI:2447809
1700019L03Rik_CCDS15932.1_ex7_2:32781394-32781416:+_5-3	1700019L03Rik	TGGAATTCATGGCGCACCT	MGI:2447809
1700019L03Rik_CCDS15932.1_ex7_2:32781417-32781439:-_5-4	1700019L03Rik	GACGCGTTCGAGGCCCAAC	MGI:2447809
1700019L03Rik_CCDS15932.1_ex7_2:32781607-32781629:+_5-5	1700019L03Rik	TCCCATTTCCGCTGATACC	MGI:2447809
1700019N19Rik_CCDS38031.1_ex2_19:58787608-58787630:-_5-1	1700019N19Rik	GCCACAAGGTATACCATCA	MGI:1914757
1700019N19Rik_CCDS38031.1_ex3_19:58789068-58789090:+_5-2	1700019N19Rik	AGGGCCATACCCAGAGTCA	MGI:1914757
1700019N19Rik_CCDS38031.1_ex3_19:58789175-58789197:+_5-3	1700019N19Rik	AGAGCAGTTTAATCCCTGC	MGI:1914757
1700019N19Rik_CCDS38031.1_ex3_19:58789199-58789221:-_5-4	1700019N19Rik	AGAACGCAGAGATACAAGG	MGI:1914757
1700019N19Rik_CCDS38031.1_ex3_19:58789221-58789243:+_5-5	1700019N19Rik	TCCTGGAACGCTTTCACAC	MGI:1914757
1700019O17Rik_CCDS56635.1_ex0_1:86426470-86426492:+_5-1	1700019O17Rik	ATTTACCCGGAGAGTCCGA	MGI:1919113
1700019O17Rik_CCDS56635.1_ex0_1:86426502-86426524:-_5-2	1700019O17Rik	TGGTGGGACGTCATCGGGC	MGI:1919113
1700019O17Rik_CCDS56635.1_ex0_1:86426567-86426589:-_5-3	1700019O17Rik	GTGATGGCTTTCGCCTCAG	MGI:1919113
1700019O17Rik_CCDS56635.1_ex0_1:86427140-86427162:+_5-4	1700019O17Rik	CAACCGTACAAGTCGGAGC	MGI:1919113
1700019O17Rik_CCDS56635.1_ex0_1:86427159-86427181:-_5-5	1700019O17Rik	GTCACTCGGGGAAACCGTC	MGI:1919113
1700020A23Rik_CCDS50710.1_ex0_2:130405620-130405642:+_5-1	1700020A23Rik	ATTCGAACCATCTTCTCAA	MGI:1922906
1700020A23Rik_CCDS50710.1_ex0_2:130405692-130405714:-_5-2	1700020A23Rik	TGGCACTTACCCATAGAGC	MGI:1922906
1700020A23Rik_CCDS50710.1_ex1_2:130405802-130405824:+_5-3	1700020A23Rik	CGACACAGACTTCTCCCAA	MGI:1922906
1700020A23Rik_CCDS50710.1_ex1_2:130405814-130405836:+_5-4	1700020A23Rik	CTCCCAATGGGTCAGAGCC	MGI:1922906
1700020A23Rik_CCDS50710.1_ex1_2:130405871-130405893:-_5-5	1700020A23Rik	GGCCATCTTTGTTGGAGAG	MGI:1922906
1700020L24Rik_CCDS25165.1_ex1_11:83440374-83440396:+_5-1	1700020L24Rik	TTCGTCGTCGGTGGAAGAG	MGI:1913580
1700020L24Rik_CCDS25165.1_ex1_11:83440434-83440456:-_5-2	1700020L24Rik	TCGCGCTCTTCCGCGTCTC	MGI:1913580
1700020L24Rik_CCDS25165.1_ex1_11:83440478-83440500:-_5-3	1700020L24Rik	TGCTGGACTCCTGGCGCAG	MGI:1913580
1700020L24Rik_CCDS25165.1_ex1_11:83440553-83440575:+_5-4	1700020L24Rik	GCCCGTTCGCTCTGCTGGG	MGI:1913580
1700020L24Rik_CCDS25165.1_ex2_11:83440687-83440709:-_5-5	1700020L24Rik	AACACGCACGGTTCCTCCG	MGI:1913580
1700020N15Rik_CCDS57758.1_ex0_X:69945429-69945451:+_5-1	1700020N15Rik	AAATTCAAATATAAAGTCA	MGI:1922759
1700020N15Rik_CCDS57758.1_ex1_X:69945617-69945639:-_5-2	1700020N15Rik	TGAATATGTTCATAAACAC	MGI:1922759
1700020N15Rik_CCDS57758.1_ex1_X:69945664-69945686:-_5-3	1700020N15Rik	GGGAGTCTGAGCTCTTGGG	MGI:1922759
1700020N15Rik_CCDS57758.1_ex1_X:69945683-69945705:-_5-4	1700020N15Rik	CTTTCTTCACCTTAACCAA	MGI:1922759
1700020N15Rik_CCDS57758.1_ex1_X:69945727-69945749:-_5-5	1700020N15Rik	CTCATTTACGCGATGGTAA	MGI:1922759
1700021F05Rik_CCDS23820.1_ex1_10:43530644-43530666:-_5-1	1700021F05Rik	TAGAAGATGCATTCTACAA	MGI:1915101
1700021F05Rik_CCDS23820.1_ex2_10:43532682-43532704:-_5-2	1700021F05Rik	TGAAGACGGGCCTTGACGT	MGI:1915101
1700021F05Rik_CCDS23820.1_ex2_10:43532755-43532777:-_5-3	1700021F05Rik	AGTGAGCCTGGTGTGGCGA	MGI:1915101
1700021F05Rik_CCDS23820.1_ex2_10:43532795-43532817:+_5-4	1700021F05Rik	TCGCTCCTCTCGGGGTAAC	MGI:1915101
1700021F05Rik_CCDS23820.1_ex2_10:43532892-43532914:+_5-5	1700021F05Rik	TTTTGAGTCGTATAGAAAA	MGI:1915101
1700021F07Rik_CCDS50814.1_ex1_2:173526015-173526037:+_5-1	1700021F07Rik	GAGGGCCGAAAGTGAAGCC	MGI:1919471
1700021F07Rik_CCDS50814.1_ex1_2:173526036-173526058:+_5-2	1700021F07Rik	GCAAAACTGGCCGGCCAAG	MGI:1919471
1700021F07Rik_CCDS50814.1_ex1_2:173526064-173526086:+_5-3	1700021F07Rik	TTAACAACGTCCATGAAAG	MGI:1919471
1700021F07Rik_CCDS50814.1_ex2_2:173527841-173527863:+_5-4	1700021F07Rik	CAGCTGCTTGAGGGTGAAG	MGI:1919471
1700021F07Rik_CCDS50814.1_ex2_2:173527896-173527918:-_5-5	1700021F07Rik	GACGGACATAGAAGTGGCT	MGI:1919471
1700021K19Rik_CCDS28124.1_ex12_16:32843025-32843047:+_5-1	1700021K19Rik	GTCCGAGTGGGAGCGAATA	MGI:1915160
1700021K19Rik_CCDS28124.1_ex12_16:32843051-32843073:+_5-2	1700021K19Rik	TCTTTGTCCCGCTGGCGAC	MGI:1915160
1700021K19Rik_CCDS28124.1_ex12_16:32843276-32843298:-_5-3	1700021K19Rik	GGCCCGAGTACCTGGCCAT	MGI:1915160
1700021K19Rik_CCDS28124.1_ex12_16:32843346-32843368:-_5-4	1700021K19Rik	ACTCTGACTAGCCCCCTAG	MGI:1915160
1700021K19Rik_CCDS28124.1_ex17_16:32857002-32857024:-_5-5	1700021K19Rik	GGTAATTTGAAGACGACTG	MGI:1915160
1700022I11Rik_CCDS51160.1_ex0_4:42970121-42970143:+_5-1	1700022I11Rik	GGTTTGGCAGATCCGAAGA	MGI:1914567
1700022I11Rik_CCDS51160.1_ex1_4:42971318-42971340:-_5-2	1700022I11Rik	AGGTTGTACGCAGGTGGAA	MGI:1914567
1700022I11Rik_CCDS51160.1_ex1_4:42971420-42971442:-_5-3	1700022I11Rik	GATTGGACTAGTTGAGAAC	MGI:1914567
1700022I11Rik_CCDS51160.1_ex1_4:42971452-42971474:-_5-4	1700022I11Rik	AGGATACCAGTGGTATAGG	MGI:1914567
1700022I11Rik_CCDS51160.1_ex1_4:42971965-42971987:+_5-5	1700022I11Rik	TCACAGTACCCGTGACTGA	MGI:1914567
1700022P22Rik_CCDS48483.1_ex0_1:191039663-191039685:+_5-1	1700022P22Rik	CGCGAGTCCTACTGCCTGG	MGI:1922808
1700022P22Rik_CCDS48483.1_ex0_1:191039678-191039700:-_5-2	1700022P22Rik	TTCGTTGCTTCTTTCCACC	MGI:1922808
1700022P22Rik_CCDS48483.1_ex0_1:191039704-191039726:+_5-3	1700022P22Rik	CCTGCTGAGAGTTCAGAAG	MGI:1922808
1700022P22Rik_CCDS48483.1_ex0_1:191039717-191039739:+_5-4	1700022P22Rik	CAGAAGAGGCACTTCAGCA	MGI:1922808
1700022P22Rik_CCDS48483.1_ex0_1:191039744-191039766:-_5-5	1700022P22Rik	ATGCATGCAAGCTAAGGTC	MGI:1922808
1700023E05Rik_CCDS19369.1_ex0_5:77016430-77016452:+_5-1	1700023E05Rik	GATTCCCTCCGGTCTCGCA	MGI:1919118
1700023E05Rik_CCDS19369.1_ex0_5:77016515-77016537:-_5-2	1700023E05Rik	GGCGCTCGGATGACTGAAG	MGI:1919118
1700023E05Rik_CCDS19369.1_ex0_5:77016582-77016604:-_5-3	1700023E05Rik	CTGGCTATCAAAGATGGGG	MGI:1919118
1700023E05Rik_CCDS19369.1_ex0_5:77016604-77016626:+_5-4	1700023E05Rik	TACCTACCACGGCTCCAGC	MGI:1919118
1700023E05Rik_CCDS19369.1_ex2_5:77044060-77044082:+_5-5	1700023E05Rik	GCAATGGGGAACTCCGGAC	MGI:1919118
1700023F06Rik_CCDS56813.1_ex3_11:103200147-103200169:-_5-1	1700023F06Rik	ATCGGGTCGGTGAGCCCCC	MGI:1916691
1700023F06Rik_CCDS56813.1_ex3_11:103200172-103200194:-_5-2	1700023F06Rik	CCCTACTCAGGCCAAATGA	MGI:1916691
1700023F06Rik_CCDS56813.1_ex4_11:103200280-103200302:+_5-3	1700023F06Rik	CAGACGGTGGTTGTCAGTA	MGI:1916691
1700023F06Rik_CCDS56813.1_ex5_11:103200803-103200825:-_5-4	1700023F06Rik	ATGTGCGAGGCTCTTCGGC	MGI:1916691
1700023F06Rik_CCDS56813.1_ex5_11:103200840-103200862:+_5-5	1700023F06Rik	TGGATACCCGCGTTGCGCA	MGI:1916691
1700024G13Rik_CCDS36867.1_ex1_14:32377919-32377941:-_5-1	1700024G13Rik	CCTGGAGCAGATAGAAGAC	MGI:1914335
1700024G13Rik_CCDS36867.1_ex1_14:32377936-32377958:-_5-2	1700024G13Rik	GACGGACATCAGATCATCC	MGI:1914335
1700024G13Rik_CCDS36867.1_ex1_14:32377953-32377975:-_5-3	1700024G13Rik	CAGCTGTGTTGGCCAAAGA	MGI:1914335
1700024G13Rik_CCDS36867.1_ex2_14:32388251-32388273:-_5-4	1700024G13Rik	ACTGCAGGGTCTGCAAGGT	MGI:1914335
1700024G13Rik_CCDS36867.1_ex2_14:32388264-32388286:-_5-5	1700024G13Rik	ACCGCACCTACCGACTGCA	MGI:1914335
1700024P04Rik_CCDS49342.1_ex0_13:98984294-98984316:-_5-1	1700024P04Rik	ATCTTCGAACGCATTGCTA	MGI:1916632
1700024P04Rik_CCDS49342.1_ex0_13:98984331-98984353:+_5-2	1700024P04Rik	TTCATGATGTCCACAGAAT	MGI:1916632
1700024P04Rik_CCDS49342.1_ex0_13:98984363-98984385:-_5-3	1700024P04Rik	AAGGAAGTTGTCCCTAACA	MGI:1916632
1700024P04Rik_CCDS49342.1_ex0_13:98984399-98984421:+_5-4	1700024P04Rik	GTAAAGGGAGTAATTTCCA	MGI:1916632
1700024P04Rik_CCDS49342.1_ex0_13:98984416-98984438:-_5-5	1700024P04Rik	CTAGCATCAATTTGGGCCA	MGI:1916632
1700024P16Rik_CCDS51250.1_ex0_4:104913656-104913678:-_5-1	1700024P16Rik	GTCCTCCTAGGCAGCGACT	MGI:2685466
1700024P16Rik_CCDS51250.1_ex1_4:104945185-104945207:-_5-2	1700024P16Rik	GCTTTCGAGACACGCCAGC	MGI:2685466
1700024P16Rik_CCDS51250.1_ex1_4:104945573-104945595:-_5-3	1700024P16Rik	AAGGTCTTAATCCCGCCAT	MGI:2685466
1700024P16Rik_CCDS51250.1_ex2_4:104948721-104948743:-_5-4	1700024P16Rik	GACCGAGGGTCTCAATGGA	MGI:2685466
1700024P16Rik_CCDS51250.1_ex2_4:104948766-104948788:-_5-5	1700024P16Rik	CATAGAGGTTCACGAATGG	MGI:2685466
1700025F22Rik_CCDS50394.1_ex1_19:11142327-11142349:+_5-1	1700025F22Rik	CATACTTACATATTGCCAC	MGI:1916666
1700025F22Rik_CCDS50394.1_ex1_19:11142343-11142365:-_5-2	1700025F22Rik	AAGTGTATATTCTACCCTG	MGI:1916666
1700025F22Rik_CCDS50394.1_ex1_19:11142401-11142423:-_5-3	1700025F22Rik	GCATCTTCGCAACACTAGT	MGI:1916666
1700025F22Rik_CCDS50394.1_ex1_19:11142445-11142467:-_5-4	1700025F22Rik	TAATCTGTTCTAGCTGATC	MGI:1916666
1700025F22Rik_CCDS50394.1_ex2_19:11146728-11146750:-_5-5	1700025F22Rik	AAGAGGCCTTCAAATCATA	MGI:1916666
1700025G04Rik_CCDS35737.1_ex2_1:151921054-151921076:+_5-1	1700025G04Rik	GGGTTGATGAACTAATCCA	MGI:1916649
1700025G04Rik_CCDS35737.1_ex2_1:151921071-151921093:-_5-2	1700025G04Rik	AAACTAATAAAGAAATCCC	MGI:1916649
1700025G04Rik_CCDS35737.1_ex2_1:151921091-151921113:+_5-3	1700025G04Rik	TTAAGCCTTGTGTTCGAGC	MGI:1916649
1700025G04Rik_CCDS35737.1_ex3_1:151980471-151980493:-_5-4	1700025G04Rik	GGTCAAATACATGAAAAAT	MGI:1916649
1700025G04Rik_CCDS35737.1_ex3_1:151980497-151980519:-_5-5	1700025G04Rik	GAGTATAGGATCAAACCCG	MGI:1916649
1700026D08Rik_CCDS21413.1_ex3_7:83791697-83791719:-_5-1	1700026D08Rik	GGCGCAAACAGCTGCGAAA	MGI:1922806
1700026D08Rik_CCDS21413.1_ex4_7:83793196-83793218:+_5-2	1700026D08Rik	GAGCGTCTCTACCTCAAAA	MGI:1922806
1700026D08Rik_CCDS21413.1_ex4_7:83793229-83793251:-_5-3	1700026D08Rik	GACCATCGCCCCGATGGGC	MGI:1922806
1700026D08Rik_CCDS21413.1_ex4_7:83793390-83793412:+_5-4	1700026D08Rik	GATCACTTTATCGCCATAG	MGI:1922806
1700026D08Rik_CCDS21413.1_ex4_7:83793419-83793441:-_5-5	1700026D08Rik	AGCTTTCGGTATCGGAAGA	MGI:1922806
1700026L06Rik_CCDS15845.1_ex2_2:28693644-28693666:+_5-1	1700026L06Rik	TCATTGCTTTGGCTGACCA	MGI:1917237
1700026L06Rik_CCDS15845.1_ex2_2:28693767-28693789:+_5-2	1700026L06Rik	ATGATCAGAATCCGCCGGT	MGI:1917237
1700026L06Rik_CCDS15845.1_ex2_2:28693779-28693801:-_5-3	1700026L06Rik	CAATAACTCCACCCACCGG	MGI:1917237
1700026L06Rik_CCDS15845.1_ex3_2:28695898-28695920:+_5-4	1700026L06Rik	GGCATCACCTGCTCGATAC	MGI:1917237
1700026L06Rik_CCDS15845.1_ex3_2:28695928-28695950:-_5-5	1700026L06Rik	GAATGCCCACGACAAAATC	MGI:1917237
1700028K03Rik_CCDS19504.1_ex1_5:107543968-107543990:+_5-1	1700028K03Rik	ATTCTGATACACTGGAAAG	MGI:1923671
1700028K03Rik_CCDS19504.1_ex1_5:107543992-107544014:+_5-2	1700028K03Rik	CGATTGTATTTTCTCTGTC	MGI:1923671
1700028K03Rik_CCDS19504.1_ex2_5:107545710-107545732:+_5-3	1700028K03Rik	GCTAAGGAGTGTATGACAT	MGI:1923671
1700028K03Rik_CCDS19504.1_ex2_5:107545795-107545817:+_5-4	1700028K03Rik	TTCTATTTGCTCCACTCCA	MGI:1923671
1700028K03Rik_CCDS19504.1_ex2_5:107545807-107545829:-_5-5	1700028K03Rik	ATTCTTCAGGCCCATGGAG	MGI:1923671
1700028P14Rik_CCDS29708.1_ex2_19:23592154-23592176:-_5-1	1700028P14Rik	ACCCTGAATTGCCTCCCAC	MGI:1914733
1700028P14Rik_CCDS29708.1_ex3_19:23593026-23593048:-_5-2	1700028P14Rik	ATGCCCCGGGATTTTGGAA	MGI:1914733
1700028P14Rik_CCDS29708.1_ex3_19:23593038-23593060:-_5-3	1700028P14Rik	TGAGGAAACACTATGCCCC	MGI:1914733
1700028P14Rik_CCDS29708.1_ex3_19:23593115-23593137:-_5-4	1700028P14Rik	TCGGAAGCACGTGAACAGA	MGI:1914733
1700028P14Rik_CCDS29708.1_ex4_19:23616575-23616597:-_5-5	1700028P14Rik	GATTATGATATAGAGAGTC	MGI:1914733
1700029F12Rik_CCDS36755.1_ex1_13:97030213-97030235:+_5-1	1700029F12Rik	GTGAGTCTCATAGCAGTCG	MGI:1913729
1700029F12Rik_CCDS36755.1_ex1_13:97030256-97030278:+_5-2	1700029F12Rik	GCAGCACTGACAATCCACG	MGI:1913729
1700029F12Rik_CCDS36755.1_ex1_13:97030305-97030327:+_5-3	1700029F12Rik	AGTCCACGCAGTATAGCAG	MGI:1913729
1700029F12Rik_CCDS36755.1_ex1_13:97030355-97030377:+_5-4	1700029F12Rik	CATTGGTTCTCCGGGTCAG	MGI:1913729
1700029F12Rik_CCDS36755.1_ex1_13:97030401-97030423:-_5-5	1700029F12Rik	GACAGCTGTGGAGCTCAAG	MGI:1913729
1700029H14Rik_CCDS40233.1_ex5_8:13558781-13558803:-_5-1	1700029H14Rik	AGCAGGACGATGCCTGCAA	MGI:1913751
1700029H14Rik_CCDS40233.1_ex5_8:13558842-13558864:-_5-2	1700029H14Rik	GACCTCAAGTGTGCAAAAA	MGI:1913751
1700029H14Rik_CCDS40233.1_ex7_8:13562153-13562175:-_5-3	1700029H14Rik	CTACGCAAGGAGCTAGGTA	MGI:1913751
1700029H14Rik_CCDS40233.1_ex7_8:13562202-13562224:-_5-4	1700029H14Rik	GGGTGGCTTGCACCAGAAG	MGI:1913751
1700029H14Rik_CCDS40233.1_ex7_8:13562238-13562260:+_5-5	1700029H14Rik	TGGAGTTCCGCCCCGTCAC	MGI:1913751
1700029I15Rik_CCDS16445.1_ex1_2:92383208-92383230:+_5-1	1700029I15Rik	TCTCAGCAATCTGTTCCGG	MGI:1916742
1700029I15Rik_CCDS16445.1_ex1_2:92383226-92383248:+_5-2	1700029I15Rik	GAGGAATTTTCAGCCCCGC	MGI:1916742
1700029I15Rik_CCDS16445.1_ex1_2:92383256-92383278:+_5-3	1700029I15Rik	CAGCCTCTCTCAGGCCTGG	MGI:1916742
1700029I15Rik_CCDS16445.1_ex1_2:92383271-92383293:-_5-4	1700029I15Rik	TACTACCCTACCATCCACC	MGI:1916742
1700029I15Rik_CCDS16445.1_ex2_2:92383432-92383454:+_5-5	1700029I15Rik	CTCTTCTCTCTTTAGACTA	MGI:1916742
1700029J07Rik_CCDS22283.1_ex4_8:45968071-45968093:-_5-1	1700029J07Rik	GGACAAGTATCAGCCACCG	MGI:1916729
1700029J07Rik_CCDS22283.1_ex5_8:45970366-45970388:-_5-2	1700029J07Rik	AAGCTTTCATCCCTAGTAG	MGI:1916729
1700029J07Rik_CCDS22283.1_ex5_8:45970428-45970450:-_5-3	1700029J07Rik	CGTGAATTTGAATCAAGTG	MGI:1916729
1700029J07Rik_CCDS22283.1_ex5_8:45970481-45970503:+_5-4	1700029J07Rik	GGAATCAAAGTATCCTGCC	MGI:1916729
1700029J07Rik_CCDS22283.1_ex5_8:45970526-45970548:-_5-5	1700029J07Rik	AATAGACAGATCCTACCGG	MGI:1916729
1700029P11Rik_CCDS37152.1_ex0_15:81980648-81980670:+_5-1	1700029P11Rik	CTCCAGGGCTGTGGTCGCC	MGI:1913596
1700029P11Rik_CCDS37152.1_ex0_15:81980667-81980689:+_5-2	1700029P11Rik	CGGTCCGCTGCGGCCCGAA	MGI:1913596
1700029P11Rik_CCDS37152.1_ex0_15:81980761-81980783:-_5-3	1700029P11Rik	CGTCGTAACCATGGAAGTG	MGI:1913596
1700029P11Rik_CCDS37152.1_ex0_15:81980775-81980797:+_5-4	1700029P11Rik	TACGACGACGACCCGAAGG	MGI:1913596
1700029P11Rik_CCDS37152.1_ex0_15:81980801-81980823:-_5-5	1700029P11Rik	AAGACGGCGTGCATATTCA	MGI:1913596
1700030F18Rik_CCDS37207.1_ex1_15:99927792-99927814:-_5-1	1700030F18Rik	GGCACCGATGAGTGCGCTC	MGI:2685766
1700030F18Rik_CCDS37207.1_ex1_15:99927824-99927846:+_5-2	1700030F18Rik	TGGGTAGCTTGACGTAGAC	MGI:2685766
1700030F18Rik_CCDS37207.1_ex1_15:99927840-99927862:+_5-3	1700030F18Rik	GACAGGTCAGCGTTCCACA	MGI:2685766
1700030F18Rik_CCDS37207.1_ex1_15:99927863-99927885:-_5-4	1700030F18Rik	TATAGACAAGCTTCAGTGG	MGI:2685766
1700030F18Rik_CCDS37207.1_ex2_15:99929825-99929847:+_5-5	1700030F18Rik	ATACCCGAGTGTTTTGAAG	MGI:2685766
1700030J22Rik_CCDS22695.1_ex0_8:116971777-116971799:+_5-1	1700030J22Rik	TGCTAACTGTCTCGGGCAT	MGI:1916778
1700030J22Rik_CCDS22695.1_ex0_8:116971800-116971822:-_5-2	1700030J22Rik	TATCTGGTGCATGGAGGAG	MGI:1916778
1700030J22Rik_CCDS22695.1_ex0_8:116971845-116971867:+_5-3	1700030J22Rik	TTTTCTCCATGCACGTCGG	MGI:1916778
1700030J22Rik_CCDS22695.1_ex0_8:116971996-116972018:+_5-4	1700030J22Rik	CAACCTCCAAGAGGGACCG	MGI:1916778
1700030J22Rik_CCDS22695.1_ex1_8:116973548-116973570:-_5-5	1700030J22Rik	TCCGGACGAGAAAAGTGAA	MGI:1916778
1700030K09Rik_CCDS22414.1_ex0_8:72445103-72445125:-_5-1	1700030K09Rik	AGACTCTGCTCGATGGATG	MGI:1919504
1700030K09Rik_CCDS22414.1_ex0_8:72445220-72445242:+_5-2	1700030K09Rik	GCCGAGTGGTAACGGTAGC	MGI:1919504
1700030K09Rik_CCDS22414.1_ex1_8:72449502-72449524:-_5-3	1700030K09Rik	GGCCGAGGAGACTTTAAGC	MGI:1919504
1700030K09Rik_CCDS22414.1_ex1_8:72449522-72449544:+_5-4	1700030K09Rik	CCATACAGTCGACTCGCGT	MGI:1919504
1700030K09Rik_CCDS22414.1_ex1_8:72449558-72449580:+_5-5	1700030K09Rik	CCCGACAGGCGAGCAGTGC	MGI:1919504
1700031F05Rik_CCDS53160.1_ex1_X:102860896-102860918:-_5-1	1700031F05Rik	CAGAATAACACGTTCAACC	MGI:1920550
1700031F05Rik_CCDS53160.1_ex2_X:102861157-102861179:+_5-2	1700031F05Rik	TTGACAGGGGCGGCAGTGC	MGI:1920550
1700031F05Rik_CCDS53160.1_ex3_X:102864146-102864168:+_5-3	1700031F05Rik	GCAGGGAATAGTCATGGGC	MGI:1920550
1700031F05Rik_CCDS53160.1_ex3_X:102864169-102864191:+_5-4	1700031F05Rik	TGGGATTCCATGAGAAAGA	MGI:1920550
1700031F05Rik_CCDS53160.1_ex3_X:102864204-102864226:+_5-5	1700031F05Rik	TTCAGAGTCACCGGAATAC	MGI:1920550
1700034E13Rik_CCDS29249.1_ex0_18:52660473-52660495:+_5-1	1700034E13Rik	GCCACAGTGTCTGAAAAAG	MGI:1925664
1700034E13Rik_CCDS29249.1_ex0_18:52660509-52660531:+_5-2	1700034E13Rik	TCTGTTGCCTAAAGAACTA	MGI:1925664
1700034E13Rik_CCDS29249.1_ex0_18:52660550-52660572:+_5-3	1700034E13Rik	CAGAAGTCAGAACCATTAC	MGI:1925664
1700034E13Rik_CCDS29249.1_ex0_18:52660563-52660585:-_5-4	1700034E13Rik	TGACAGAACTTACCAGTAA	MGI:1925664
1700034E13Rik_CCDS29249.1_ex1_18:52663588-52663610:+_5-5	1700034E13Rik	CGCCTTAAACGAAGCTGCT	MGI:1925664
1700034F02Rik_CCDS48763.1_ex0_11:29553718-29553740:-_5-1	1700034F02Rik	TGGTGTAATATTCATCAGC	MGI:1920574
1700034F02Rik_CCDS48763.1_ex0_11:29553741-29553763:+_5-2	1700034F02Rik	TACCGAAACGTTTTCGACA	MGI:1920574
1700034F02Rik_CCDS48763.1_ex2_11:29557777-29557799:-_5-3	1700034F02Rik	ACGATACTGCACCTGGGAT	MGI:1920574
1700034F02Rik_CCDS48763.1_ex3_11:29560460-29560482:-_5-4	1700034F02Rik	TTCCAGATTAACGGAGTCC	MGI:1920574
1700034F02Rik_CCDS48763.1_ex3_11:29560640-29560662:-_5-5	1700034F02Rik	ACATTCATACCGAAACTGC	MGI:1920574
1700034J05Rik_CCDS51956.1_ex1_6:146953017-146953039:+_5-1	1700034J05Rik	AGGGGTAGTGCTGTTGAGG	MGI:1920594
1700034J05Rik_CCDS51956.1_ex1_6:146953176-146953198:+_5-2	1700034J05Rik	CTTATCCATCCACTGGCTA	MGI:1920594
1700034J05Rik_CCDS51956.1_ex1_6:146953212-146953234:+_5-3	1700034J05Rik	ATTAGCAAGAGAGTCTGCA	MGI:1920594
1700034J05Rik_CCDS51956.1_ex1_6:146953237-146953259:+_5-4	1700034J05Rik	GAGTCCACATCGATATCCC	MGI:1920594
1700034J05Rik_CCDS51956.1_ex1_6:146953260-146953282:-_5-5	1700034J05Rik	AGCAAGCTAAGCATCACAC	MGI:1920594
1700034O15Rik_CCDS20054.1_ex0_6:41684611-41684633:+_5-1	1700034O15Rik	TAGTGAGTGCAAGCTTGGA	MGI:1923856
1700034O15Rik_CCDS20054.1_ex0_6:41684647-41684669:+_5-2	1700034O15Rik	AAGACAAAGTGTCCTCTGA	MGI:1923856
1700034O15Rik_CCDS20054.1_ex0_6:41684660-41684682:-_5-3	1700034O15Rik	CTCCTCTACCCACCTTCAG	MGI:1923856
1700034O15Rik_CCDS20054.1_ex1_6:41685199-41685221:+_5-4	1700034O15Rik	TCTTTTATGTTGTAGACCA	MGI:1923856
1700034O15Rik_CCDS20054.1_ex1_6:41685240-41685262:+_5-5	1700034O15Rik	CACTTTGAGGCTTCATCAG	MGI:1923856
1700037C18Rik_CCDS49746.1_ex1_16:3906840-3906862:-_5-1	1700037C18Rik	GGGACAGCCTGGGAAATAC	MGI:1920511
1700037C18Rik_CCDS49746.1_ex1_16:3906948-3906970:-_5-2	1700037C18Rik	GCAGCCTGACACGGCCTGA	MGI:1920511
1700037C18Rik_CCDS49746.1_ex1_16:3906972-3906994:-_5-3	1700037C18Rik	GGCTAGGCCGGCTCATGGC	MGI:1920511
1700037C18Rik_CCDS49746.1_ex1_16:3907006-3907028:+_5-4	1700037C18Rik	TTGGCCAGCAGGCTGCATG	MGI:1920511
1700037C18Rik_CCDS49746.1_ex1_16:3907052-3907074:-_5-5	1700037C18Rik	CTTCCGACTGCGACACCTC	MGI:1920511
1700037H04Rik_CCDS16756.1_ex1_2:131147244-131147266:-_5-1	1700037H04Rik	AGTACTCGGCACACAAAGA	MGI:1914576
1700037H04Rik_CCDS16756.1_ex2_2:131148255-131148277:+_5-2	1700037H04Rik	GGTAATCTCATACCTGTGC	MGI:1914576
1700037H04Rik_CCDS16756.1_ex3_2:131151644-131151666:-_5-3	1700037H04Rik	TCGGTGGTCATGGTTACTC	MGI:1914576
1700037H04Rik_CCDS16756.1_ex3_2:131151668-131151690:+_5-4	1700037H04Rik	ATGCAGCTTTTCATCAAAG	MGI:1914576
1700037H04Rik_CCDS16756.1_ex3_2:131151680-131151702:+_5-5	1700037H04Rik	ATCAAAGTGGACGTGGCTC	MGI:1914576
1700039E15Rik_CCDS21238.1_ex1_7:45286456-45286478:+_5-1	1700039E15Rik	GATCAACCTGATAGCCAAC	MGI:1923963
1700039E15Rik_CCDS21238.1_ex1_7:45286527-45286549:-_5-2	1700039E15Rik	TCCAGGCTAGGTATTCCAG	MGI:1923963
1700039E15Rik_CCDS21238.1_ex2_7:45286870-45286892:+_5-3	1700039E15Rik	CCCCCCTACAGATTATGGA	MGI:1923963
1700039E15Rik_CCDS21238.1_ex2_7:45286894-45286916:-_5-4	1700039E15Rik	AGGCCACATACGACAGGCC	MGI:1923963
1700039E15Rik_CCDS21238.1_ex2_7:45287062-45287084:+_5-5	1700039E15Rik	AGCATCCCAATCTGGTACA	MGI:1923963
1700040L02Rik_CCDS23905.1_ex3_10:68509741-68509763:+_5-1	1700040L02Rik	CTCGTAGAGCCTGTAGTGC	MGI:1920537
1700040L02Rik_CCDS23905.1_ex4_10:68516369-68516391:-_5-2	1700040L02Rik	GACAGCATTAAGTGGCTCG	MGI:1920537
1700040L02Rik_CCDS23905.1_ex5_10:68525608-68525630:+_5-3	1700040L02Rik	TGAAGTAGCATGTCCAGCA	MGI:1920537
1700040L02Rik_CCDS23905.1_ex5_10:68525688-68525710:+_5-4	1700040L02Rik	AGACACATAGTAGTCCAAG	MGI:1920537
1700040L02Rik_CCDS23905.1_ex6_10:68533844-68533866:+_5-5	1700040L02Rik	AGGTCAATGATCTGGTCAG	MGI:1920537
1700042B14Rik_CCDS53232.1_ex0_X:155125577-155125599:-_2-1	1700042B14Rik	CCATTCCTTTGTATATTCG	MGI:1920597
1700042B14Rik_CCDS53232.1_ex0_X:155125689-155125711:-_2-2	1700042B14Rik	GTGGTCCTCAAGCCTACAG	MGI:1920597
1700042G07Rik_CCDS51276.1_ex0_4:116173480-116173502:-_5-1	1700042G07Rik	ATACTGGGACACCGGCGCC	MGI:1914573
1700042G07Rik_CCDS51276.1_ex0_4:116173498-116173520:+_5-2	1700042G07Rik	TATGTTCAAGTGTAGCCGC	MGI:1914573
1700042G07Rik_CCDS51276.1_ex0_4:116173521-116173543:+_5-3	1700042G07Rik	CATACCGGCAGAAACCCCG	MGI:1914573
1700042G07Rik_CCDS51276.1_ex0_4:116173536-116173558:-_5-4	1700042G07Rik	TGGTGGCAGTTGGGCCTCG	MGI:1914573
1700042G07Rik_CCDS51276.1_ex0_4:116173571-116173593:+_5-5	1700042G07Rik	GCCACAAACATCAGTGACA	MGI:1914573
1700049G17Rik_CCDS21032.1_ex0_7:27912087-27912109:-_4-1	1700049G17Rik	GACTACAGGGTTATAAAGG	MGI:1920680
1700049G17Rik_CCDS21032.1_ex0_7:27912108-27912130:-_4-2	1700049G17Rik	ACAACCATAGTATATTCAG	MGI:1920680
1700049G17Rik_CCDS21032.1_ex0_7:27912150-27912172:-_4-3	1700049G17Rik	GTAGAATTCTTGATCTCGA	MGI:1920680
1700049G17Rik_CCDS21032.1_ex0_7:27912204-27912226:-_4-4	1700049G17Rik	CAGAAAATTCTATTAGTAA	MGI:1920680
1700052N19Rik_CCDS56676.1_ex2_10:4439599-4439621:+_5-1	1700052N19Rik	CACATATGGAATCAATACC	MGI:1920669
1700052N19Rik_CCDS56676.1_ex2_10:4439634-4439656:+_5-2	1700052N19Rik	CCTTTTAAATGAAGGCGAT	MGI:1920669
1700052N19Rik_CCDS56676.1_ex2_10:4439715-4439737:+_5-3	1700052N19Rik	TCATGAAGCCATCATGCAG	MGI:1920669
1700052N19Rik_CCDS56676.1_ex3_10:4450656-4450678:-_5-4	1700052N19Rik	CTTAAACACGTCGAAGTCA	MGI:1920669
1700052N19Rik_CCDS56676.1_ex3_10:4450689-4450711:+_5-5	1700052N19Rik	GAGAACTTCTTCGAGTCGC	MGI:1920669
1700054O13Rik_CCDS30012.1_ex0_X:9847126-9847148:+_5-1	1700054O13Rik	GTGTACCGTATACTGCAGG	MGI:1914584
1700054O13Rik_CCDS30012.1_ex0_X:9847149-9847171:+_5-2	1700054O13Rik	GCAATATACCCCCTGCATA	MGI:1914584
1700054O13Rik_CCDS30012.1_ex0_X:9847161-9847183:-_5-3	1700054O13Rik	GAAGTTGTGGACCCTATGC	MGI:1914584
1700054O13Rik_CCDS30012.1_ex0_X:9847189-9847211:-_5-4	1700054O13Rik	GTAATCAAGCATGGCAAGA	MGI:1914584
1700054O13Rik_CCDS30012.1_ex0_X:9847210-9847232:-_5-5	1700054O13Rik	CTCCAGGATGTAGTCGGTG	MGI:1914584
1700055N04Rik_CCDS57128.1_ex1_19:3963871-3963893:+_5-1	1700055N04Rik	GAAGGAGGCCTTCAACACA	MGI:1920708
1700055N04Rik_CCDS57128.1_ex1_19:3963896-3963918:+_5-2	1700055N04Rik	ACAAAGACGGCTAAGTTCA	MGI:1920708
1700055N04Rik_CCDS57128.1_ex1_19:3963962-3963984:+_5-3	1700055N04Rik	AAACAGCTTCATGACGCCC	MGI:1920708
1700055N04Rik_CCDS57128.1_ex3_19:3964902-3964924:+_5-4	1700055N04Rik	GATGATCATACCTTTAGTG	MGI:1920708
1700055N04Rik_CCDS57128.1_ex6_19:3965638-3965660:-_5-5	1700055N04Rik	TGACGATCTTGCCTACCCG	MGI:1920708
1700056E22Rik_CCDS56665.1_ex0_1:184033425-184033447:+_5-1	1700056E22Rik	GCGCTCCTTGGCTCGCCGA	MGI:1920613
1700056E22Rik_CCDS56665.1_ex0_1:184033501-184033523:+_5-2	1700056E22Rik	GGGCTCCAAAACATCGCAC	MGI:1920613
1700056E22Rik_CCDS56665.1_ex0_1:184033548-184033570:+_5-3	1700056E22Rik	GACCGCGTTGGGAGGAGGT	MGI:1920613
1700056E22Rik_CCDS56665.1_ex0_1:184033695-184033717:-_5-4	1700056E22Rik	ACTCCGGAGAGCTACTCGG	MGI:1920613
1700056E22Rik_CCDS56665.1_ex0_1:184033718-184033740:+_5-5	1700056E22Rik	CGCCTTCGGGATCGGAGTC	MGI:1920613
1700057G04Rik_CCDS23406.1_ex2_9:92351037-92351059:+_5-1	1700057G04Rik	CATTAGACCTTTCACCATG	MGI:1925709
1700057G04Rik_CCDS23406.1_ex2_9:92351102-92351124:-_5-2	1700057G04Rik	AACAACAATCACATCGTAG	MGI:1925709
1700057G04Rik_CCDS23406.1_ex3_9:92352562-92352584:-_5-3	1700057G04Rik	TTTGAATAACATAACCCAC	MGI:1925709
1700057G04Rik_CCDS23406.1_ex3_9:92352592-92352614:-_5-4	1700057G04Rik	CTGTAAACTTTGGCCGACA	MGI:1925709
1700057G04Rik_CCDS23406.1_ex3_9:92352655-92352677:+_5-5	1700057G04Rik	CAATCTGCGTGTGCAACAT	MGI:1925709
1700061G19Rik_CCDS37666.1_ex1_17:56877366-56877388:-_5-1	1700061G19Rik	CGCTTAGATGTCCAGTAGC	MGI:1925875
1700061G19Rik_CCDS37666.1_ex1_17:56877453-56877475:-_5-2	1700061G19Rik	GCCGCGCTCATGATCAAGT	MGI:1925875
1700061G19Rik_CCDS37666.1_ex1_17:56877493-56877515:-_5-3	1700061G19Rik	GTACTTGGAACCGATCGCC	MGI:1925875
1700061G19Rik_CCDS37666.1_ex1_17:56877535-56877557:+_5-4	1700061G19Rik	ACCTACATCGAGTACTACG	MGI:1925875
1700061G19Rik_CCDS37666.1_ex5_17:56882634-56882656:+_5-5	1700061G19Rik	TATATAACCAGGGTACCAC	MGI:1925875
1700065I17Rik_CCDS29260.1_ex1_18:56592379-56592401:+_5-1	1700065I17Rik	GGACGATATTCACTTGCCC	MGI:1914593
1700065I17Rik_CCDS29260.1_ex1_18:56592396-56592418:+_5-2	1700065I17Rik	CCCGGTTCTCACTAAAGCA	MGI:1914593
1700065I17Rik_CCDS29260.1_ex1_18:56592425-56592447:-_5-3	1700065I17Rik	AGGCATGACGTAACGGGTC	MGI:1914593
1700065I17Rik_CCDS29260.1_ex2_18:56594458-56594480:-_5-4	1700065I17Rik	GGGCCAGCATAGATCCCAC	MGI:1914593
1700065I17Rik_CCDS29260.1_ex2_18:56594507-56594529:+_5-5	1700065I17Rik	AGCGAGAGGCTTTGCCATG	MGI:1914593
1700066B19Rik_CCDS50252.1_ex1_18:35728550-35728572:+_5-1	1700066B19Rik	GCCCCCTCGAGGTGGCGAC	MGI:1920699
1700066B19Rik_CCDS50252.1_ex1_18:35728589-35728611:-_5-2	1700066B19Rik	AGGACAAAGGCCGCGATGA	MGI:1920699
1700066B19Rik_CCDS50252.1_ex1_18:35728614-35728636:+_5-3	1700066B19Rik	GCGATCTGCATTGTGCTGG	MGI:1920699
1700066B19Rik_CCDS50252.1_ex1_18:35728642-35728664:+_5-4	1700066B19Rik	TTGGGCCTGCACTGCATCA	MGI:1920699
1700066B19Rik_CCDS50252.1_ex1_18:35728709-35728731:+_5-5	1700066B19Rik	CGGCGTTTACCTCATCCAC	MGI:1920699
1700066M21Rik_CCDS48264.1_ex0_1:57377851-57377873:-_5-1	1700066M21Rik	GCAGTTCGTTGCTGCGCTG	MGI:1920717
1700066M21Rik_CCDS48264.1_ex0_1:57377931-57377953:-_5-2	1700066M21Rik	CGTTACCTGCACGTCCCCA	MGI:1920717
1700066M21Rik_CCDS48264.1_ex1_1:57382825-57382847:-_5-3	1700066M21Rik	TAACTATTGGGAAAACGGC	MGI:1920717
1700066M21Rik_CCDS48264.1_ex1_1:57382944-57382966:-_5-4	1700066M21Rik	GCTTAAAGGCTCCAAAGTC	MGI:1920717
1700066M21Rik_CCDS48264.1_ex1_1:57382989-57383011:+_5-5	1700066M21Rik	CTTTTAACCTGACTCAGAA	MGI:1920717
1700067K01Rik_CCDS22464.2_ex2_8:84003130-84003152:-_5-1	1700067K01Rik	CAAGCGCAGTGTTAGCTGC	MGI:1920703
1700067K01Rik_CCDS22464.2_ex2_8:84003178-84003200:+_5-2	1700067K01Rik	TTTGGGTTCGTGGACCTGG	MGI:1920703
1700067K01Rik_CCDS22464.2_ex3_8:84003301-84003323:-_5-3	1700067K01Rik	AACCTCCCGCAGAAAAAGC	MGI:1920703
1700067K01Rik_CCDS22464.2_ex3_8:84003338-84003360:-_5-4	1700067K01Rik	TCGGAAGATGGACACGTCG	MGI:1920703
1700067K01Rik_CCDS22464.2_ex3_8:84003369-84003391:-_5-5	1700067K01Rik	GACTGGCAGTATAGGCAGC	MGI:1920703
1700067P10Rik_CCDS28857.1_ex1_17:48090324-48090346:-_5-1	1700067P10Rik	ACCTTTGAAGCTTGCTCCG	MGI:1915474
1700067P10Rik_CCDS28857.1_ex1_17:48090405-48090427:+_5-2	1700067P10Rik	CCCTCTTCTAGTCTCTCGG	MGI:1915474
1700067P10Rik_CCDS28857.1_ex1_17:48090429-48090451:+_5-3	1700067P10Rik	GTCCAGCTTGCCATCAGAG	MGI:1915474
1700067P10Rik_CCDS28857.1_ex1_17:48090502-48090524:+_5-4	1700067P10Rik	TCTCCGAAGGAAAAAGCTG	MGI:1915474
1700067P10Rik_CCDS28857.1_ex1_17:48090568-48090590:-_5-5	1700067P10Rik	CACGCTCATAGGCACCAGC	MGI:1915474
1700074P13Rik_CCDS20041.1_ex2_6:40926015-40926037:+_5-1	1700074P13Rik	AGGATTCATTAAATGCCAT	MGI:1920731
1700074P13Rik_CCDS20041.1_ex2_6:40926040-40926062:-_5-2	1700074P13Rik	GGAACTATAGCCATAGCTA	MGI:1920731
1700074P13Rik_CCDS20041.1_ex2_6:40926063-40926085:+_5-3	1700074P13Rik	CATACATGTTGATAGTAGC	MGI:1920731
1700074P13Rik_CCDS20041.1_ex2_6:40926210-40926232:-_5-4	1700074P13Rik	CAAGAACTAAAATCCGACT	MGI:1920731
1700074P13Rik_CCDS20041.1_ex3_6:40928562-40928584:+_5-5	1700074P13Rik	CCAACACAAGGCTCTGGGC	MGI:1920731
1700080E11Rik_CCDS23463.1_ex1_9:105144479-105144501:-_5-1	1700080E11Rik	CTAACACTAGAGCAGCTCC	MGI:1920782
1700080E11Rik_CCDS23463.1_ex1_9:105144498-105144520:+_5-2	1700080E11Rik	AGGCATTTGACATAGAAAT	MGI:1920782
1700080E11Rik_CCDS23463.1_ex1_9:105144528-105144550:+_5-3	1700080E11Rik	TTTGATTTGGACTCAGCGA	MGI:1920782
1700080E11Rik_CCDS23463.1_ex1_9:105144546-105144568:+_5-4	1700080E11Rik	AGGGAGCTTCGGTAGTCGG	MGI:1920782
1700080E11Rik_CCDS23463.1_ex1_9:105144649-105144671:+_5-5	1700080E11Rik	GATCGTCCACAAAACCACC	MGI:1920782
1700080O16Rik_CCDS53068.1_ex0_X:51969305-51969327:-_5-1	1700080O16Rik	TTCGAGGCGTACCAAAGAT	MGI:1921529
1700080O16Rik_CCDS53068.1_ex0_X:51969355-51969377:-_5-2	1700080O16Rik	CTCTCTTGTCAATGCCCTC	MGI:1921529
1700080O16Rik_CCDS53068.1_ex0_X:51969436-51969458:+_5-3	1700080O16Rik	TCAGATGCCTTAGTAAAGA	MGI:1921529
1700080O16Rik_CCDS53068.1_ex0_X:51969573-51969595:+_5-4	1700080O16Rik	ATTGAGTATCTGCTGCCTA	MGI:1921529
1700080O16Rik_CCDS53068.1_ex0_X:51969680-51969702:-_5-5	1700080O16Rik	ATGTACTGGGTTCATCCCA	MGI:1921529
1700084C01Rik_CCDS15466.1_ex0_1:169930090-169930112:-_5-1	1700084C01Rik	TAGCGATTTCACGTGATAG	MGI:1925715
1700084C01Rik_CCDS15466.1_ex1_1:169933098-169933120:-_5-2	1700084C01Rik	TTACCTAATTTTAGGCTCC	MGI:1925715
1700084C01Rik_CCDS15466.1_ex2_1:169933685-169933707:-_5-3	1700084C01Rik	GGTCATGTAAAGAGGGCAC	MGI:1925715
1700084C01Rik_CCDS15466.1_ex2_1:169933706-169933728:-_5-4	1700084C01Rik	TCAGGGTGTCTTTGAGGAC	MGI:1925715
1700084C01Rik_CCDS15466.1_ex2_1:169933810-169933832:+_5-5	1700084C01Rik	ACGAATCCACTGAAGGGCG	MGI:1925715
1700088E04Rik_CCDS27633.1_ex2_15:79135716-79135738:-_5-1	1700088E04Rik	CCAAAATATCTTTGCCACT	MGI:1920774
1700088E04Rik_CCDS27633.1_ex3_15:79136329-79136351:+_5-2	1700088E04Rik	TCACGACTGTACGCCCCAT	MGI:1920774
1700088E04Rik_CCDS27633.1_ex3_15:79136344-79136366:-_5-3	1700088E04Rik	CAGCTTGTGCCAAGCCAAT	MGI:1920774
1700088E04Rik_CCDS27633.1_ex4_15:79139250-79139272:-_5-4	1700088E04Rik	TTCCAGCAACGCCACATCA	MGI:1920774
1700088E04Rik_CCDS27633.1_ex4_15:79139289-79139311:-_5-5	1700088E04Rik	TATTTTGCAGTTATGATGA	MGI:1920774
1700092M07Rik_CCDS50382.1_ex1_19:8740974-8740996:+_5-1	1700092M07Rik	GCAACGAAGTGGACAACTC	MGI:1921557
1700092M07Rik_CCDS50382.1_ex1_19:8740997-8741019:-_5-2	1700092M07Rik	GTTAGATCTTTGTTTACGG	MGI:1921557
1700092M07Rik_CCDS50382.1_ex1_19:8741035-8741057:-_5-3	1700092M07Rik	GATAGCCTGCGCCACAGCA	MGI:1921557
1700092M07Rik_CCDS50382.1_ex1_19:8741051-8741073:+_5-4	1700092M07Rik	CTATCCATGTTCAGCCGTC	MGI:1921557
1700092M07Rik_CCDS50382.1_ex1_19:8741066-8741088:-_5-5	1700092M07Rik	TGACCGCGAGGACTCCCGA	MGI:1921557
1700093K21Rik_CCDS24477.1_ex1_11:23517278-23517300:+_5-1	1700093K21Rik	ATGTTGTCTCCTAAGGATG	MGI:1914608
1700093K21Rik_CCDS24477.1_ex1_11:23517318-23517340:+_5-2	1700093K21Rik	GCTTTTGCACAAGAATGCT	MGI:1914608
1700093K21Rik_CCDS24477.1_ex2_11:23518089-23518111:-_5-3	1700093K21Rik	AGACCCTCTGTACAGGCGA	MGI:1914608
1700093K21Rik_CCDS24477.1_ex3_11:23518788-23518810:+_5-4	1700093K21Rik	TAGAAAAATTGCCAGTAAG	MGI:1914608
1700093K21Rik_CCDS24477.1_ex3_11:23518800-23518822:-_5-5	1700093K21Rik	ATTTGTATCCTCCTCTTAC	MGI:1914608
1700094D03Rik_CCDS50968.1_ex1_3:90063228-90063250:+_5-1	1700094D03Rik	ACTTAAGAAGACTGTCGAC	MGI:1920795
1700094D03Rik_CCDS50968.1_ex2_3:90064433-90064455:+_5-2	1700094D03Rik	TTTTCATATTCACTGTATG	MGI:1920795
1700094D03Rik_CCDS50968.1_ex2_3:90064454-90064476:+_5-3	1700094D03Rik	GCAGACAACATTGGACCAA	MGI:1920795
1700094D03Rik_CCDS50968.1_ex2_3:90064478-90064500:+_5-4	1700094D03Rik	AAACCTATTTGCTGCCCTA	MGI:1920795
1700094D03Rik_CCDS50968.1_ex3_3:90065506-90065528:-_5-5	1700094D03Rik	TAAGGCAGCTTGACGGACC	MGI:1920795
1700101E01Rik_CCDS50551.1_ex5_2:29054806-29054828:+_5-1	1700101E01Rik	CGCTCACCTTGACGATGAG	MGI:2685669
1700101E01Rik_CCDS50551.1_ex5_2:29054820-29054842:+_5-2	1700101E01Rik	ATGAGCGGGTTCTGAAACA	MGI:2685669
1700101E01Rik_CCDS50551.1_ex5_2:29054862-29054884:-_5-3	1700101E01Rik	TACGGGCATGGAGAACGAA	MGI:2685669
1700101E01Rik_CCDS50551.1_ex5_2:29054878-29054900:-_5-4	1700101E01Rik	CGGTGGTCGACATCCGTAC	MGI:2685669
1700101E01Rik_CCDS50551.1_ex5_2:29054891-29054913:+_5-5	1700101E01Rik	GACCACCGTCAGCGGCCGT	MGI:2685669
1700102P08Rik_CCDS23524.1_ex0_9:108393357-108393379:+_5-1	1700102P08Rik	CACCTCCCAGCCGGTACAC	MGI:2148248
1700102P08Rik_CCDS23524.1_ex0_9:108393460-108393482:-_5-2	1700102P08Rik	ATGGTGTGTCCCGAAGGCC	MGI:2148248
1700102P08Rik_CCDS23524.1_ex0_9:108393504-108393526:+_5-3	1700102P08Rik	GCAGCCTCTATACCCCAAA	MGI:2148248
1700102P08Rik_CCDS23524.1_ex1_9:108395282-108395304:+_5-4	1700102P08Rik	CTGGACCGCAGGAAGGATA	MGI:2148248
1700102P08Rik_CCDS23524.1_ex2_9:108397203-108397225:+_5-5	1700102P08Rik	ATCCGAACTATTGAAGAAT	MGI:2148248
1700106J16Rik_CCDS48881.1_ex0_11:88294194-88294216:-_5-1	1700106J16Rik	GGAGGGCCATGACTGAGAC	MGI:1921547
1700106J16Rik_CCDS48881.1_ex0_11:88294222-88294244:-_5-2	1700106J16Rik	TCTCCAAGTCGGCCGGCAG	MGI:1921547
1700106J16Rik_CCDS48881.1_ex0_11:88294253-88294275:+_5-3	1700106J16Rik	GAAGGTGGCCGGGGTACAA	MGI:1921547
1700106J16Rik_CCDS48881.1_ex0_11:88294314-88294336:-_5-4	1700106J16Rik	GAAGGCGTCCTCCAAGTAA	MGI:1921547
1700106J16Rik_CCDS48881.1_ex0_11:88294327-88294349:+_5-5	1700106J16Rik	ACGCCTTCTGCCAGATGAG	MGI:1921547
1700109H08Rik_CCDS39001.1_ex1_5:3575651-3575673:+_5-1	1700109H08Rik	CGACTTTTCTATAGCTTGG	MGI:1924286
1700109H08Rik_CCDS39001.1_ex1_5:3575687-3575709:+_5-2	1700109H08Rik	AAGATGGATAATACCGGGC	MGI:1924286
1700109H08Rik_CCDS39001.1_ex1_5:3575732-3575754:-_5-3	1700109H08Rik	CATTCCGAATATGTTCTGC	MGI:1924286
1700109H08Rik_CCDS39001.1_ex2_5:3577283-3577305:+_5-4	1700109H08Rik	GAAGAGTGGATTAAAGGCT	MGI:1924286
1700109H08Rik_CCDS39001.1_ex2_5:3577316-3577338:-_5-5	1700109H08Rik	CTTCTCTTCAAAAGTCCCT	MGI:1924286
1700110M21Rik_CCDS36999.1_ex0_14:101198420-101198442:-_5-1	1700110M21Rik	ACAGTTTCTGCAGCGCCTG	MGI:1923877
1700110M21Rik_CCDS36999.1_ex0_14:101198533-101198555:-_5-2	1700110M21Rik	GGGGTATGTGTGCCAAGCA	MGI:1923877
1700110M21Rik_CCDS36999.1_ex0_14:101198667-101198689:+_5-3	1700110M21Rik	GTAAGTCCTGAAGGCGGGA	MGI:1923877
1700110M21Rik_CCDS36999.1_ex0_14:101198768-101198790:+_5-4	1700110M21Rik	TGATAGTTAGAGGGAGAGA	MGI:1923877
1700110M21Rik_CCDS36999.1_ex0_14:101198940-101198962:+_5-5	1700110M21Rik	AAGAGAAGAAATAAGCCTG	MGI:1923877
1700112E06Rik_CCDS49415.1_ex2_14:22577920-22577942:-_5-1	1700112E06Rik	GGGTAACCCTGGCAACACG	MGI:1923883
1700112E06Rik_CCDS49415.1_ex3_14:22584435-22584457:-_5-2	1700112E06Rik	GGATGGTGTCACTTCTGCC	MGI:1923883
1700112E06Rik_CCDS49415.1_ex3_14:22584471-22584493:-_5-3	1700112E06Rik	ACATGCCACGTTTCCCAGG	MGI:1923883
1700112E06Rik_CCDS49415.1_ex3_14:22584483-22584505:+_5-4	1700112E06Rik	GTGGCATGTCCCAATGAGC	MGI:1923883
1700112E06Rik_CCDS49415.1_ex4_14:22596421-22596443:-_5-5	1700112E06Rik	TTGTGCAGAACAAAGCACC	MGI:1923883
1700113H08Rik_CCDS48660.1_ex2_10:87165067-87165089:-_5-1	1700113H08Rik	AAATGTCTCCATGTGAGTA	MGI:1923890
1700113H08Rik_CCDS48660.1_ex3_10:87225885-87225907:+_5-2	1700113H08Rik	GAACTCATAGTCCAATGAC	MGI:1923890
1700113H08Rik_CCDS48660.1_ex3_10:87225951-87225973:-_5-3	1700113H08Rik	CGAGGGAAATGGTGCTCGC	MGI:1923890
1700113H08Rik_CCDS48660.1_ex3_10:87226003-87226025:-_5-4	1700113H08Rik	ATTTCACTGGATGATGACA	MGI:1923890
1700113H08Rik_CCDS48660.1_ex3_10:87226068-87226090:-_5-5	1700113H08Rik	GATTGGGTAGTCGTCTAGG	MGI:1923890
1700122O11Rik_CCDS57099.1_ex0_17:48037006-48037028:+_5-1	1700122O11Rik	CTGATAGAGGCTCCATCAG	MGI:1923901
1700122O11Rik_CCDS57099.1_ex0_17:48037056-48037078:+_5-2	1700122O11Rik	CTAGATCCCAATGAGGGCA	MGI:1923901
1700122O11Rik_CCDS57099.1_ex0_17:48037158-48037180:+_5-3	1700122O11Rik	GTTCCACGGAGTGAGGGCA	MGI:1923901
1700122O11Rik_CCDS57099.1_ex0_17:48037178-48037200:+_5-4	1700122O11Rik	GGAGAAATCTTCCCACCAC	MGI:1923901
1700122O11Rik_CCDS57099.1_ex0_17:48037250-48037272:+_5-5	1700122O11Rik	CTGCTTGGGTACTCCAAGA	MGI:1923901
1700123I01Rik_CCDS50364.1_ex0_19:6195746-6195768:+_5-1	1700123I01Rik	ATAAGTTCAAAATCAGATA	MGI:1923913
1700123I01Rik_CCDS50364.1_ex3_19:6212151-6212173:+_5-2	1700123I01Rik	CCCACCTGAAGTTTAAACA	MGI:1923913
1700123I01Rik_CCDS50364.1_ex3_19:6212183-6212205:-_5-3	1700123I01Rik	AACAAACGGGTAGGGCGTC	MGI:1923913
1700123I01Rik_CCDS50364.1_ex5_19:6213337-6213359:+_5-4	1700123I01Rik	AAATGGAAACGGAAACTCA	MGI:1923913
1700123I01Rik_CCDS50364.1_ex5_19:6213372-6213394:-_5-5	1700123I01Rik	TGTGGCCCCTGCCTGCTAG	MGI:1923913
1700123K08Rik_CCDS51680.1_ex1_5:138562533-138562555:+_5-1	1700123K08Rik	CATCCTGCCCTAGGGGATC	MGI:1923908
1700123K08Rik_CCDS51680.1_ex2_5:138562846-138562868:-_5-2	1700123K08Rik	CCCTCCATGTTGGAGGATC	MGI:1923908
1700123K08Rik_CCDS51680.1_ex2_5:138562881-138562903:+_5-3	1700123K08Rik	GGGTATCTATGTCTGGGGA	MGI:1923908
1700123K08Rik_CCDS51680.1_ex2_5:138562924-138562946:-_5-4	1700123K08Rik	GCTGTTTTGAGTCAGTTCA	MGI:1923908
1700123K08Rik_CCDS51680.1_ex4_5:138564279-138564301:+_5-5	1700123K08Rik	ACTCTTGTAGTTGAACTGG	MGI:1923908
1700123O20Rik_CCDS27099.1_ex0_14:54689898-54689920:-_5-1	1700123O20Rik	GGGAAGTGATGTAAGACAT	MGI:1920893
1700123O20Rik_CCDS27099.1_ex0_14:54689950-54689972:-_5-2	1700123O20Rik	CGCTGGGGACCTGACCAAC	MGI:1920893
1700123O20Rik_CCDS27099.1_ex0_14:54689965-54689987:-_5-3	1700123O20Rik	TGTAGAAAACGTTCCCGCT	MGI:1920893
1700123O20Rik_CCDS27099.1_ex0_14:54689990-54690012:-_5-4	1700123O20Rik	CGGCACTGCCTTAGCGACC	MGI:1920893
1700123O20Rik_CCDS27099.1_ex0_14:54690075-54690097:-_5-5	1700123O20Rik	GCTGACACTCAAAGATACA	MGI:1920893
1700125H20Rik_CCDS48872.1_ex1_11:85172887-85172909:+_5-1	1700125H20Rik	GCTCTGGTCCGTCATGCCA	MGI:1920884
1700125H20Rik_CCDS48872.1_ex2_11:85173183-85173205:+_5-2	1700125H20Rik	TCAGTGTAAAGAATACCTG	MGI:1920884
1700125H20Rik_CCDS48872.1_ex2_11:85173294-85173316:-_5-3	1700125H20Rik	GTGTTAATATGGCCCCCTA	MGI:1920884
1700125H20Rik_CCDS48872.1_ex2_11:85173315-85173337:-_5-4	1700125H20Rik	CGGCAATAATGCTGCAGAA	MGI:1920884
1700125H20Rik_CCDS48872.1_ex2_11:85173334-85173356:-_5-5	1700125H20Rik	GTGCTTGATCTCCCAGGCT	MGI:1920884
1700129C05Rik_CCDS27166.1_ex3_14:59142141-59142163:-_5-1	1700129C05Rik	TAGACCCAGAGCTTAAAAT	MGI:1915182
1700129C05Rik_CCDS27166.1_ex4_14:59142470-59142492:+_5-2	1700129C05Rik	AAGTAGCTAGTTTCCAGAT	MGI:1915182
1700129C05Rik_CCDS27166.1_ex4_14:59142590-59142612:+_5-3	1700129C05Rik	GAGGAAAGTTTGTTTACAC	MGI:1915182
1700129C05Rik_CCDS27166.1_ex4_14:59142620-59142642:+_5-4	1700129C05Rik	GGCATAGCAATCATTAAGG	MGI:1915182
1700129C05Rik_CCDS27166.1_ex4_14:59142692-59142714:+_5-5	1700129C05Rik	AAAAGAGGGTTGGTACGAA	MGI:1915182
1810009A15Rik_CCDS29555.1_ex1_19:8889158-8889180:+_5-1	1810009A15Rik	ATTAAGCAGGGATCGGCGA	MGI:1913526
1810009A15Rik_CCDS29555.1_ex1_19:8889176-8889198:+_5-2	1810009A15Rik	ACGGAAACGCCAGGTGGTC	MGI:1913526
1810009A15Rik_CCDS29555.1_ex1_19:8889193-8889215:+_5-3	1810009A15Rik	TCGGGGCTGTGATAGACGA	MGI:1913526
1810009A15Rik_CCDS29555.1_ex1_19:8889231-8889253:-_5-4	1810009A15Rik	GTACGCCCGCTTCTTGAGG	MGI:1913526
1810009A15Rik_CCDS29555.1_ex2_19:8890005-8890027:-_5-5	1810009A15Rik	GTGATGTTGGCACGAGCAC	MGI:1913526
1810009J06Rik_CCDS20042.1_ex1_6:40966215-40966237:+_5-1	1810009J06Rik	AAGCATTCGGTTCCTTACC	MGI:1920876
1810009J06Rik_CCDS20042.1_ex1_6:40966252-40966274:+_5-2	1810009J06Rik	GCATTAGCCATCAGTGTGG	MGI:1920876
1810009J06Rik_CCDS20042.1_ex2_6:40966613-40966635:-_5-3	1810009J06Rik	GTGTTCACCAAGGCGAACC	MGI:1920876
1810009J06Rik_CCDS20042.1_ex2_6:40966646-40966668:-_5-4	1810009J06Rik	AAATTGCTCACCACCCTCA	MGI:1920876
1810009J06Rik_CCDS20042.1_ex2_6:40966688-40966710:+_5-5	1810009J06Rik	CGACACCCAGACTATAACA	MGI:1920876
1810011H11Rik_CCDS49438.1_ex1_14:32805159-32805181:-_5-1	1810011H11Rik	TACCTATCTCAGTCTCAGC	MGI:1916319
1810011H11Rik_CCDS49438.1_ex2_14:32806779-32806801:+_5-2	1810011H11Rik	ATTTCAAATATGCCATCAT	MGI:1916319
1810011H11Rik_CCDS49438.1_ex2_14:32806791-32806813:+_5-3	1810011H11Rik	CCATCATTGGTATGGCAGT	MGI:1916319
1810011H11Rik_CCDS49438.1_ex2_14:32806809-32806831:+_5-4	1810011H11Rik	TGGGAGTAGCCATATCTGC	MGI:1916319
1810011H11Rik_CCDS49438.1_ex2_14:32806840-32806862:-_5-5	1810011H11Rik	CGGATCATGCAGATCTTCA	MGI:1916319
1810011O10Rik_CCDS22194.1_ex0_8:24438669-24438691:+_5-1	1810011O10Rik	TCCTCCAAATCTTGGTCGA	MGI:1916318
1810011O10Rik_CCDS22194.1_ex0_8:24438734-24438756:+_5-2	1810011O10Rik	GTTCCTGAAGAGCCTCTGC	MGI:1916318
1810011O10Rik_CCDS22194.1_ex0_8:24438761-24438783:-_5-3	1810011O10Rik	ATCTTTGAGAACATAGACC	MGI:1916318
1810011O10Rik_CCDS22194.1_ex0_8:24438788-24438810:-_5-4	1810011O10Rik	GCCGCTCGCAAGAAAGCTG	MGI:1916318
1810011O10Rik_CCDS22194.1_ex0_8:24438800-24438822:+_5-5	1810011O10Rik	GCGAGCGGCTGTGTCGAAG	MGI:1916318
1810013L24Rik_CCDS49756.1_ex0_16:8830602-8830624:-_5-1	1810013L24Rik	TTGTGCTCGGGCTGCGCGG	MGI:1916303
1810013L24Rik_CCDS49756.1_ex0_16:8830664-8830686:+_5-2	1810013L24Rik	CCGTGGCTCAGCTCTACAA	MGI:1916303
1810013L24Rik_CCDS49756.1_ex1_16:8831378-8831400:-_5-3	1810013L24Rik	TTATAGAGGTTGGTGACGG	MGI:1916303
1810013L24Rik_CCDS49756.1_ex2_16:8842994-8843016:+_5-4	1810013L24Rik	TTGATATTGGAATTCAGAT	MGI:1916303
1810013L24Rik_CCDS49756.1_ex2_16:8843014-8843036:+_5-5	1810013L24Rik	GGCTATCAGCGACGCAATA	MGI:1916303
1810019J16Rik_CCDS38905.1_ex0_4:133528083-133528105:+_5-1	1810019J16Rik	ACCGGGCCGTCGCACCAGG	MGI:1916323
1810019J16Rik_CCDS38905.1_ex0_4:133528332-133528354:+_5-2	1810019J16Rik	AGGGTCTGCCGAAGCCGCC	MGI:1916323
1810019J16Rik_CCDS38905.1_ex0_4:133528390-133528412:+_5-3	1810019J16Rik	CGTGCACCCCCCAGCCGCC	MGI:1916323
1810019J16Rik_CCDS38905.1_ex0_4:133528481-133528503:-_5-4	1810019J16Rik	CATGGCGGTAGGGGTAGAC	MGI:1916323
1810019J16Rik_CCDS38905.1_ex0_4:133528562-133528584:-_5-5	1810019J16Rik	TAGGCAAGCTGTGCCGCGT	MGI:1916323
1810024B03Rik_CCDS50702.1_ex0_2:127186986-127187008:-_5-1	1810024B03Rik	TTTGGCATAAGCAAAAGAC	MGI:1925560
1810024B03Rik_CCDS50702.1_ex0_2:127187022-127187044:+_5-2	1810024B03Rik	ATGGCCATCCCAATCCAAT	MGI:1925560
1810024B03Rik_CCDS50702.1_ex0_2:127187104-127187126:+_5-3	1810024B03Rik	AAAGAGAGTTCTGAAAACA	MGI:1925560
1810024B03Rik_CCDS50702.1_ex0_2:127187139-127187161:-_5-4	1810024B03Rik	AAGCGTCGGCCTCTAGATG	MGI:1925560
1810024B03Rik_CCDS50702.1_ex0_2:127187183-127187205:-_5-5	1810024B03Rik	TGATGGAATATGCATCCCG	MGI:1925560
1810026J23Rik_CCDS22908.1_ex1_9:21593228-21593250:+_5-1	1810026J23Rik	CCGCGCGGCCCTGTACGTG	MGI:1917023
1810026J23Rik_CCDS22908.1_ex1_9:21593277-21593299:+_5-2	1810026J23Rik	GCGCTGGCGCCCAGTGAGG	MGI:1917023
1810026J23Rik_CCDS22908.1_ex1_9:21593312-21593334:-_5-3	1810026J23Rik	GACCCCGATGCGTCCAGCA	MGI:1917023
1810026J23Rik_CCDS22908.1_ex1_9:21593355-21593377:+_5-4	1810026J23Rik	ACGCGCAACCGCCACTCGG	MGI:1917023
1810026J23Rik_CCDS22908.1_ex1_9:21593415-21593437:+_5-5	1810026J23Rik	CGGCTGCGTCACGTGAACC	MGI:1917023
1810030O07Rik_CCDS30024.1_ex2_X:12664572-12664594:+_5-1	1810030O07Rik	ATCTGAAAATCTCGAAGCC	MGI:1916405
1810030O07Rik_CCDS30024.1_ex2_X:12664590-12664612:-_5-2	1810030O07Rik	GATGAAAGTTTCATCTACC	MGI:1916405
1810030O07Rik_CCDS30024.1_ex3_X:12669535-12669557:-_5-3	1810030O07Rik	TTTGTGGTTGACCGGAAGA	MGI:1916405
1810030O07Rik_CCDS30024.1_ex4_X:12673090-12673112:-_5-4	1810030O07Rik	GGCATCACATCAACAGAAA	MGI:1916405
1810030O07Rik_CCDS30024.1_ex5_X:12673353-12673375:+_5-5	1810030O07Rik	CCGCCGCGGCAGGTAGCAT	MGI:1916405
1810033B17Rik_CCDS22069.1_ex1_8:3666065-3666087:+_5-1	1810033B17Rik	GACTACGAGAATATAACCT	MGI:1916439
1810033B17Rik_CCDS22069.1_ex2_8:3667039-3667061:-_5-2	1810033B17Rik	GTTCTGTACAACCAAGGCG	MGI:1916439
1810033B17Rik_CCDS22069.1_ex2_8:3667060-3667082:-_5-3	1810033B17Rik	AGAACATACAACATCATAA	MGI:1916439
1810033B17Rik_CCDS22069.1_ex3_8:3667289-3667311:+_5-4	1810033B17Rik	TGAAAGCAGAGCTTTCGAA	MGI:1916439
1810033B17Rik_CCDS22069.1_ex4_8:3667393-3667415:-_5-5	1810033B17Rik	CACACCGTGTCTGAAACTA	MGI:1916439
1810037I17Rik_CCDS38619.1_ex0_3:122924525-122924547:+_4-1	1810037I17Rik	GGAAGGAGGAACCAAGATG	MGI:1914954
1810037I17Rik_CCDS38619.1_ex0_3:122924538-122924560:+_4-2	1810037I17Rik	AAGATGAGGCACCTCAGTC	MGI:1914954
1810037I17Rik_CCDS38619.1_ex0_3:122924557-122924579:-_4-3	1810037I17Rik	TTCGGAAGCCCGTTCATCC	MGI:1914954
1810037I17Rik_CCDS38619.1_ex0_3:122924573-122924595:+_4-4	1810037I17Rik	CCGAAACACTCCTACTGGC	MGI:1914954
1810041L15Rik_CCDS49687.1_ex1_15:84406630-84406652:+_5-1	1810041L15Rik	CTGGATCCCCCACCGAGTG	MGI:1919551
1810041L15Rik_CCDS49687.1_ex1_15:84406661-84406683:+_5-2	1810041L15Rik	CAAATATCGTAGTTCATGG	MGI:1919551
1810041L15Rik_CCDS49687.1_ex2_15:84417149-84417171:-_5-3	1810041L15Rik	TGCAACGAGACGGAGTTCC	MGI:1919551
1810041L15Rik_CCDS49687.1_ex2_15:84417217-84417239:+_5-4	1810041L15Rik	TTTTGTTGTCCGAGAGCCG	MGI:1919551
1810041L15Rik_CCDS49687.1_ex2_15:84417265-84417287:-_5-5	1810041L15Rik	AGCCTTACACGGATCACAA	MGI:1919551
1810043G02Rik_CCDS35954.1_ex2_10:77980526-77980548:+_5-1	1810043G02Rik	CCTAGAGGTAATCACACTC	MGI:1915134
1810043G02Rik_CCDS35954.1_ex3_10:77981598-77981620:-_5-2	1810043G02Rik	CTGCGCACCGGTTCCAGGG	MGI:1915134
1810043G02Rik_CCDS35954.1_ex3_10:77981663-77981685:-_5-3	1810043G02Rik	AGAACAGCTCGTTCAGACT	MGI:1915134
1810043G02Rik_CCDS35954.1_ex3_10:77981755-77981777:-_5-4	1810043G02Rik	CAGCACGGTCATGCGGTAA	MGI:1915134
1810043G02Rik_CCDS35954.1_ex4_10:77982886-77982908:+_5-5	1810043G02Rik	CTGACCCGCGCGCTGATGG	MGI:1915134
1810043H04Rik_CCDS36388.1_ex1_11:120099153-120099175:+_5-1	1810043H04Rik	GCTTATGGCAAGTGCGTGC	MGI:1913676
1810043H04Rik_CCDS36388.1_ex1_11:120099169-120099191:+_5-2	1810043H04Rik	TGCAGGCGTCCACCGCCCC	MGI:1913676
1810043H04Rik_CCDS36388.1_ex1_11:120099186-120099208:+_5-3	1810043H04Rik	CCAGGAGGCCGCCTGAGTA	MGI:1913676
1810043H04Rik_CCDS36388.1_ex1_11:120099198-120099220:-_5-4	1810043H04Rik	AACGCAGAGGTCCTTACTC	MGI:1913676
1810043H04Rik_CCDS36388.1_ex1_11:120099210-120099232:-_5-5	1810043H04Rik	CTCGAACTCGCGAACGCAG	MGI:1913676
1810046K07Rik_CCDS52792.1_ex1_9:51291552-51291574:+_5-1	1810046K07Rik	GAAATGAGTTGGGTCACTG	MGI:1917059
1810046K07Rik_CCDS52792.1_ex1_9:51291669-51291691:+_5-2	1810046K07Rik	AGCCAGGTAGGATTCCAGC	MGI:1917059
1810046K07Rik_CCDS52792.1_ex1_9:51291703-51291725:+_5-3	1810046K07Rik	TGCCCAGCCGTGGACTCGC	MGI:1917059
1810046K07Rik_CCDS52792.1_ex1_9:51291724-51291746:+_5-4	1810046K07Rik	GCAAAGGGCTTGCTCATGC	MGI:1917059
1810046K07Rik_CCDS52792.1_ex1_9:51291743-51291765:-_5-5	1810046K07Rik	CGAATGACCTCTACACCTC	MGI:1917059
1810055G02Rik_CCDS50342.1_ex1_19:3716522-3716544:+_5-1	1810055G02Rik	GTAAATCAAAGCATGCTGA	MGI:1919306
1810055G02Rik_CCDS50342.1_ex1_19:3716898-3716920:+_5-2	1810055G02Rik	ACACGGCGACTCTTGCTGC	MGI:1919306
1810055G02Rik_CCDS50342.1_ex1_19:3717009-3717031:+_5-3	1810055G02Rik	CCTCAGGTGCCCAAATACA	MGI:1919306
1810055G02Rik_CCDS50342.1_ex1_19:3717165-3717187:-_5-4	1810055G02Rik	TCAGGCTGGTAGCACGCGC	MGI:1919306
1810055G02Rik_CCDS50342.1_ex1_19:3717224-3717246:+_5-5	1810055G02Rik	AGCCCTACATTACCTACCC	MGI:1919306
1810062G17Rik_CCDS57208.1_ex0_3:36476229-36476251:-_5-1	1810062G17Rik	ATCTTAGTCACCTTGCACC	MGI:1919532
1810062G17Rik_CCDS57208.1_ex1_3:36479487-36479509:+_5-2	1810062G17Rik	CCGACCTCCTGCATACGCA	MGI:1919532
1810062G17Rik_CCDS57208.1_ex1_3:36479522-36479544:-_5-3	1810062G17Rik	ATGTGGCTGGAGAAGCAAA	MGI:1919532
1810062G17Rik_CCDS57208.1_ex1_3:36479538-36479560:-_5-4	1810062G17Rik	TGATAAGAAATTGCTCATG	MGI:1919532
1810062G17Rik_CCDS57208.1_ex2_3:36481809-36481831:-_5-5	1810062G17Rik	TGGGCCTTTTATACCCTGG	MGI:1919532
1810065E05Rik_CCDS24730.1_ex1_11:58422244-58422266:-_5-1	1810065E05Rik	GAGGTATTGCATGTACCCA	MGI:1917114
1810065E05Rik_CCDS24730.1_ex2_11:58422772-58422794:+_5-2	1810065E05Rik	CTAGATGAATGTACTGGAC	MGI:1917114
1810065E05Rik_CCDS24730.1_ex2_11:58422791-58422813:+_5-3	1810065E05Rik	TGGCATTCTCGGCGACACT	MGI:1917114
1810065E05Rik_CCDS24730.1_ex2_11:58422853-58422875:+_5-4	1810065E05Rik	ACTGATAAGTGCAATCAAG	MGI:1917114
1810065E05Rik_CCDS24730.1_ex3_11:58423853-58423875:+_5-5	1810065E05Rik	TTGCCTGCTATATGGAGGC	MGI:1917114
2010001E11Rik_CCDS48539.1_ex0_10:39921990-39922012:-_4-2	2010001E11Rik	AATCCTCCAACGCCACCAC	MGI:1919295
2010001E11Rik_CCDS48539.1_ex0_10:39922027-39922049:+_4-3	2010001E11Rik	GTCAAGGTCGGACTCGGTG	MGI:1919295
2010001E11Rik_CCDS48539.1_ex0_10:39922163-39922185:-_4-4	2010001E11Rik	CGTCCTCATCTTGGATCTC	MGI:1919295
2010002M12Rik_CCDS29765.1_ex0_19:34619296-34619318:-_5-1	2010002M12Rik	ATGAAAAAAGCTACAAGCA	MGI:2148249
2010002M12Rik_CCDS29765.1_ex0_19:34619386-34619408:-_5-2	2010002M12Rik	GGGTTCCTTAAAAAAGCCT	MGI:2148249
2010002M12Rik_CCDS29765.1_ex0_19:34619596-34619618:-_5-3	2010002M12Rik	TCTCTACAACCCTTAAAGA	MGI:2148249
2010002M12Rik_CCDS29765.1_ex0_19:34619617-34619639:+_5-4	2010002M12Rik	ATTACCATCATAGTAATCC	MGI:2148249
2010002M12Rik_CCDS29765.1_ex0_19:34619735-34619757:+_5-5	2010002M12Rik	TGTGAGCCACACTTCCGCA	MGI:2148249
2010003K11Rik_CCDS29429.1_ex1_19:4498249-4498271:+_5-1	2010003K11Rik	GTACTGTCTCAGCCACCGC	MGI:1917111
2010003K11Rik_CCDS29429.1_ex1_19:4498278-4498300:-_5-2	2010003K11Rik	TGATCCAAGGCCAGAGAGG	MGI:1917111
2010003K11Rik_CCDS29429.1_ex1_19:4498360-4498382:-_5-3	2010003K11Rik	TCGCAGGTCCCCGATGGCA	MGI:1917111
2010003K11Rik_CCDS29429.1_ex1_19:4498375-4498397:-_5-4	2010003K11Rik	CGTGAGAAGTCCAGGTCGC	MGI:1917111
2010003K11Rik_CCDS29429.1_ex1_19:4498387-4498409:+_5-5	2010003K11Rik	CTTCTCACGGCCCAGTCTG	MGI:1917111
2010005H15Rik_CCDS37330.1_ex2_16:36257270-36257292:-_1-1	2010005H15Rik	TGTGAAGACTTTTATGTGG	MGI:1924020
2010012O05Rik_CCDS38011.1_ex0_19:46690037-46690059:+_5-1	2010012O05Rik	GTAATCGCGCTCACCAAGC	MGI:1913689
2010012O05Rik_CCDS38011.1_ex0_19:46690064-46690086:+_5-2	2010012O05Rik	AAAGGCTCGCGGAGCTCCG	MGI:1913689
2010012O05Rik_CCDS38011.1_ex1_19:46699542-46699564:+_5-3	2010012O05Rik	TTTTGTTTTCTAGCTGCTG	MGI:1913689
2010012O05Rik_CCDS38011.1_ex1_19:46699561-46699583:+_5-4	2010012O05Rik	GGGCAGGCAGCTCGAAACA	MGI:1913689
2010012O05Rik_CCDS38011.1_ex1_19:46699599-46699621:-_5-5	2010012O05Rik	ACATCTTCCGAGTGTAAGA	MGI:1913689
2010015L04Rik_CCDS51402.1_ex1_4:155418621-155418643:+_5-1	2010015L04Rik	AGAGTCCAGTTGGAGGATC	MGI:1917130
2010015L04Rik_CCDS51402.1_ex1_4:155418661-155418683:-_5-2	2010015L04Rik	CATCCTCTAGTCCCTCAGA	MGI:1917130
2010015L04Rik_CCDS51402.1_ex2_4:155418864-155418886:+_5-3	2010015L04Rik	CAAGGGTGCCGAGAAAATG	MGI:1917130
2010015L04Rik_CCDS51402.1_ex2_4:155418910-155418932:-_5-4	2010015L04Rik	CTTCCGAAGATGAAACGCC	MGI:1917130
2010015L04Rik_CCDS51402.1_ex2_4:155418940-155418962:-_5-5	2010015L04Rik	CTCATGCATCTTGTCTAGA	MGI:1917130
2010106E10Rik_CCDS30360.1_ex1_X:112497932-112497954:-_5-1	2010106E10Rik	ATGCACAAACAATAGACTC	MGI:1914965
2010106E10Rik_CCDS30360.1_ex2_X:112512394-112512416:+_5-2	2010106E10Rik	TCCAAATTTCAGAGGCCAA	MGI:1914965
2010106E10Rik_CCDS30360.1_ex2_X:112512410-112512432:-_5-3	2010106E10Rik	GTACCAGTAGTCTCCCCAT	MGI:1914965
2010106E10Rik_CCDS30360.1_ex2_X:112512436-112512458:+_5-4	2010106E10Rik	GGAGAAATGTGATCAACTC	MGI:1914965
2010106E10Rik_CCDS30360.1_ex2_X:112512539-112512561:-_5-5	2010106E10Rik	TGACTTCCCTTTACAGTAA	MGI:1914965
2010107E04Rik_CCDS36566.1_ex2_12:111963225-111963247:-_3-1	2010107E04Rik	TAAAATCAGGAGTGCTGGT	MGI:1917507
2010107E04Rik_CCDS36566.1_ex2_12:111963237-111963259:-_3-2	2010107E04Rik	CCTCATCGTATATAAAATC	MGI:1917507
2010107E04Rik_CCDS36566.1_ex2_12:111963267-111963289:-_3-3	2010107E04Rik	GGAAATTTGGGTAGGAGTG	MGI:1917507
2010107G12Rik_CCDS19998.1_ex2_6:34955041-34955063:+_5-1	2010107G12Rik	CATATGCCGTGGGGGACTC	MGI:1917272
2010107G12Rik_CCDS19998.1_ex4_6:34956914-34956936:+_5-2	2010107G12Rik	TGCAGAATCAAAGAGAGGC	MGI:1917272
2010107G12Rik_CCDS19998.1_ex4_6:34956949-34956971:+_5-3	2010107G12Rik	TGGTCGGCGCGATGGTCAA	MGI:1917272
2010107G12Rik_CCDS19998.1_ex4_6:34957011-34957033:+_5-4	2010107G12Rik	CCCACTAGCATCTGGACAC	MGI:1917272
2010107G12Rik_CCDS19998.1_ex4_6:34957040-34957062:+_5-5	2010107G12Rik	CATGATAGCGCCCTGCAGC	MGI:1917272
2010107G23Rik_CCDS23886.1_ex0_10:62108949-62108971:+_5-1	2010107G23Rik	GGTCACAGGTTCCACCACG	MGI:1917144
2010107G23Rik_CCDS23886.1_ex0_10:62108964-62108986:-_5-2	2010107G23Rik	TGGCACCTTGGGAACCACG	MGI:1917144
2010107G23Rik_CCDS23886.1_ex0_10:62109013-62109035:-_5-3	2010107G23Rik	TCCTTTCAGTGACCTGAAC	MGI:1917144
2010107G23Rik_CCDS23886.1_ex0_10:62109034-62109056:+_5-4	2010107G23Rik	GATTGGGCAGCACCCAGTC	MGI:1917144
2010107G23Rik_CCDS23886.1_ex0_10:62109087-62109109:-_5-5	2010107G23Rik	GGCCACGGCGCACCTCCAG	MGI:1917144
2010109A12Rik_CCDS57357.1_ex1_5:93208135-93208157:+_5-1	2010109A12Rik	CACAACTATTGTGACACCG	MGI:1922860
2010109A12Rik_CCDS57357.1_ex1_5:93208152-93208174:-_5-2	2010109A12Rik	AGAGGCAGAAACGATTCCA	MGI:1922860
2010109A12Rik_CCDS57357.1_ex1_5:93208173-93208195:+_5-3	2010109A12Rik	CATTTCTTCAAGGAAGACT	MGI:1922860
2010109A12Rik_CCDS57357.1_ex2_5:93213249-93213271:-_5-4	2010109A12Rik	ATATCCAACATTATCTTCA	MGI:1922860
2010109A12Rik_CCDS57357.1_ex2_5:93213281-93213303:+_5-5	2010109A12Rik	AAATAGCATCAGAGATATG	MGI:1922860
2010109I03Rik_CCDS27537.1_ex0_15:74879965-74879987:+_5-1	2010109I03Rik	ACATGATTAATGTCAGGGC	MGI:1914288
2010109I03Rik_CCDS27537.1_ex0_15:74880008-74880030:+_5-2	2010109I03Rik	CAGTCGTTTGCTGACCTGG	MGI:1914288
2010109I03Rik_CCDS27537.1_ex1_15:74880664-74880686:+_5-3	2010109I03Rik	AGATACTCACTATACCAGT	MGI:1914288
2010109I03Rik_CCDS27537.1_ex1_15:74880684-74880706:+_5-4	2010109I03Rik	GGTCAAGCAGTAGAGGCTC	MGI:1914288
2010109I03Rik_CCDS27537.1_ex1_15:74880735-74880757:-_5-5	2010109I03Rik	CATGAATGCAGTGGTATAG	MGI:1914288
2010111I01Rik_CCDS36699.1_ex0_13:63015328-63015350:+_5-1	2010111I01Rik	AACCAGTCGCGTTCTACCC	MGI:1919311
2010111I01Rik_CCDS36699.1_ex0_13:63015778-63015800:+_5-2	2010111I01Rik	TGCTACACTCGTTGCAGCC	MGI:1919311
2010111I01Rik_CCDS36699.1_ex0_13:63015834-63015856:+_5-3	2010111I01Rik	CAATTGGAGCTTACGGATC	MGI:1919311
2010111I01Rik_CCDS36699.1_ex1_13:63033040-63033062:+_5-4	2010111I01Rik	GGGATCCCCCATCAACAAC	MGI:1919311
2010111I01Rik_CCDS36699.1_ex2_13:63061167-63061189:-_5-5	2010111I01Rik	TCCGCTTCCGATGGCGAGA	MGI:1919311
2010300C02Rik_CCDS48242.1_ex3_1:37625952-37625974:+_5-1	2010300C02Rik	TCCCGCTGCCTAGCGTCCG	MGI:1919347
2010300C02Rik_CCDS48242.1_ex3_1:37626020-37626042:+_5-2	2010300C02Rik	CTCATCTAGGGTCCACGAC	MGI:1919347
2010300C02Rik_CCDS48242.1_ex5_1:37631335-37631357:+_5-3	2010300C02Rik	TGGACCCACATCGTGCAGC	MGI:1919347
2010300C02Rik_CCDS48242.1_ex6_1:37631857-37631879:+_5-4	2010300C02Rik	CACCCGCACGGGCCGAGCA	MGI:1919347
2010300C02Rik_CCDS48242.1_ex7_1:37637890-37637912:-_5-5	2010300C02Rik	CATTGCCGTTGAGGAGTCG	MGI:1919347
2200002D01Rik_CCDS52172.1_ex0_7:29247716-29247738:+_5-1	2200002D01Rik	GCAGCCAGCGGCATACTCC	MGI:1919525
2200002D01Rik_CCDS52172.1_ex1_7:29247927-29247949:+_5-2	2200002D01Rik	CTACTGCTGCTGGAGTCGG	MGI:1919525
2200002D01Rik_CCDS52172.1_ex1_7:29247955-29247977:-_5-3	2200002D01Rik	CCCCCATCTAGCGTGTCTC	MGI:1919525
2200002D01Rik_CCDS52172.1_ex2_7:29248128-29248150:-_5-4	2200002D01Rik	AGGCGCTGCTCACAAGCCG	MGI:1919525
2200002D01Rik_CCDS52172.1_ex2_7:29248158-29248180:-_5-5	2200002D01Rik	TCCTCTTAAAGCGCCGGGC	MGI:1919525
2200002J24Rik_CCDS21107.1_ex0_7:30699892-30699914:-_5-1	2200002J24Rik	CAGAGGTAATCCTTCGCTG	MGI:1916397
2200002J24Rik_CCDS21107.1_ex0_7:30699944-30699966:-_5-2	2200002J24Rik	CAGGGCTGGAATCGCCAGC	MGI:1916397
2200002J24Rik_CCDS21107.1_ex0_7:30699962-30699984:+_5-3	2200002J24Rik	CTGCTGTTCTCCCTTAAGG	MGI:1916397
2200002J24Rik_CCDS21107.1_ex1_7:30700240-30700262:-_5-4	2200002J24Rik	AGTTGGCTTCCCGGGTCTG	MGI:1916397
2200002J24Rik_CCDS21107.1_ex1_7:30700256-30700278:-_5-5	2200002J24Rik	CTCCAATCTCCAACAGAGT	MGI:1916397
2210010C04Rik_CCDS20043.1_ex2_6:41032977-41032999:+_5-1	2210010C04Rik	GACACCTAGTACCAGCTGA	MGI:1914623
2210010C04Rik_CCDS20043.1_ex2_6:41033024-41033046:+_5-2	2210010C04Rik	GACACTCGAGAGTTGAGGG	MGI:1914623
2210010C04Rik_CCDS20043.1_ex2_6:41033089-41033111:+_5-3	2210010C04Rik	GTTTGCATTATAGTTGGGG	MGI:1914623
2210010C04Rik_CCDS20043.1_ex2_6:41033177-41033199:+_5-4	2210010C04Rik	AGGCGCACCTGAATTCGGC	MGI:1914623
2210010C04Rik_CCDS20043.1_ex3_6:41034240-41034262:+_5-5	2210010C04Rik	TACGATTTGTAGCAGTGAG	MGI:1914623
2210016F16Rik_CCDS49282.1_ex2_13:58384347-58384369:+_5-1	2210016F16Rik	TATATCCCGCACCTGCTCG	MGI:1917403
2210016F16Rik_CCDS49282.1_ex2_13:58384369-58384391:+_5-2	2210016F16Rik	CTCACTGTGGCGTAGTAGG	MGI:1917403
2210016F16Rik_CCDS49282.1_ex3_13:58384828-58384850:+_5-3	2210016F16Rik	TCGAGCGCGCGGTTGACGG	MGI:1917403
2210016F16Rik_CCDS49282.1_ex3_13:58384868-58384890:-_5-4	2210016F16Rik	ACGGCGGGACGCCCTACAC	MGI:1917403
2210016F16Rik_CCDS49282.1_ex3_13:58384983-58385005:-_5-5	2210016F16Rik	CACGAGCTCAACCCGCGCG	MGI:1917403
2210016L21Rik_CCDS19576.1_ex0_5:114942273-114942295:+_5-1	2210016L21Rik	GAATTGGCACGCTGTCGCG	MGI:1919607
2210016L21Rik_CCDS19576.1_ex0_5:114942292-114942314:+_5-2	2210016L21Rik	AGGCGGCTACGCCCGCCTG	MGI:1919607
2210016L21Rik_CCDS19576.1_ex0_5:114942339-114942361:+_5-3	2210016L21Rik	GAGAGACCCGAAGCCGGTA	MGI:1919607
2210016L21Rik_CCDS19576.1_ex1_5:114945807-114945829:+_5-4	2210016L21Rik	GACCCCGCAGCCAAGCCGC	MGI:1919607
2210016L21Rik_CCDS19576.1_ex4_5:114947189-114947211:-_5-5	2210016L21Rik	CTTCCTTCTTATGGCCTCC	MGI:1919607
2210018M11Rik_CCDS40028.1_ex10_7:98621375-98621397:+_5-2	2210018M11Rik	GCTTGTAGAACTTACCGGT	MGI:1924203
2210018M11Rik_CCDS40028.1_ex12_7:98630144-98630166:+_5-3	2210018M11Rik	GACATGACCACGGACGGTG	MGI:1924203
2210018M11Rik_CCDS40028.1_ex12_7:98630257-98630279:-_5-4	2210018M11Rik	GTTGTTATAACTGCGTCCC	MGI:1924203
2210018M11Rik_CCDS40028.1_ex14_7:98641627-98641649:-_5-5	2210018M11Rik	CTTCAGAGTGGTCCATCGA	MGI:1924203
2210018M11Rik_CCDS40028.1_ex9_7:98619413-98619435:+_5-1	2210018M11Rik	AGCCACACGACCTAAGGAT	MGI:1924203
2210404J11Rik_CCDS28410.1_ex1_17:15059423-15059445:+_6-2	2210404J11Rik	GGAGTGCCTGTGCTATAAA	MGI:1917317
2210404J11Rik_CCDS28410.1_ex2_17:15059836-15059858:+_6-3	2210404J11Rik	AAGTTCTAGTTGTGCTCCG	MGI:1917317
2210404J11Rik_CCDS28410.1_ex2_17:15059871-15059893:+_6-4	2210404J11Rik	TGCCAACGCGTATCTGACC	MGI:1917317
2210404J11Rik_CCDS28410.1_ex2_17:15059889-15059911:-_6-5	2210404J11Rik	CTGCAAAGAGGCGGTGACC	MGI:1917317
2210404J11Rik_CCDS28410.1_ex2_17:15059910-15059932:+_6-6	2210404J11Rik	CTAAGACACAGGCAATGGG	MGI:1917317
2210404J11Rik_CCDS37451.1_ex12_17:15056776-15056798:+_6-1	2210404J11Rik	TAGGCTTGCAGAAGGATAC	MGI:1917317
2210404O07Rik_CCDS35998.1_ex1_10:81393800-81393822:+_5-1	2210404O07Rik	AAGCCTTGGCTAGTAGGCC	MGI:1919523
2210404O07Rik_CCDS35998.1_ex1_10:81393818-81393840:-_5-2	2210404O07Rik	GAAGCCCACTACTGCAGCC	MGI:1919523
2210404O07Rik_CCDS35998.1_ex1_10:81393839-81393861:-_5-3	2210404O07Rik	GAGGATGAAGACTATAAAC	MGI:1919523
2210404O07Rik_CCDS35998.1_ex1_10:81393868-81393890:-_5-4	2210404O07Rik	TTGGCGCACCAGACACGAT	MGI:1919523
2210404O07Rik_CCDS35998.1_ex2_10:81394097-81394119:+_5-5	2210404O07Rik	GAGGAGGCTACATTCAGAA	MGI:1919523
2210404O09Rik_CCDS57051.1_ex0_17:21880762-21880784:-_4-2	2210404O09Rik	AATGGTACAAAGCTTGATA	MGI:1917331
2210404O09Rik_CCDS57051.1_ex0_17:21880931-21880953:-_4-3	2210404O09Rik	ACCTTCTAAAACTAACCTC	MGI:1917331
2210404O09Rik_CCDS57051.1_ex0_17:21881011-21881033:+_4-4	2210404O09Rik	TTGGATATTTACATGCTCG	MGI:1917331
2210407C18Rik_CCDS24736.1_ex2_11:58612001-58612023:+_5-1	2210407C18Rik	TGCTCACCGGTGCAGCACT	MGI:1925604
2210407C18Rik_CCDS24736.1_ex2_11:58612069-58612091:-_5-2	2210407C18Rik	TATCAAAACCTATGTGCCT	MGI:1925604
2210407C18Rik_CCDS24736.1_ex2_11:58612101-58612123:-_5-3	2210407C18Rik	ACCTAGTACTTGAGCAAAA	MGI:1925604
2210407C18Rik_CCDS24736.1_ex3_11:58612545-58612567:+_5-4	2210407C18Rik	CAGCTATAAGAGGTTAGAC	MGI:1925604
2210407C18Rik_CCDS24736.1_ex3_11:58612591-58612613:-_5-5	2210407C18Rik	TACAAGCTACGTGTGAAAA	MGI:1925604
2210408I21Rik_CCDS49316.1_ex2_13:77192678-77192700:-_5-1	2210408I21Rik	ACAGAATGTATGGAAGTCC	MGI:1919621
2210408I21Rik_CCDS49316.1_ex2_13:77192756-77192778:+_5-2	2210408I21Rik	TCGACGATTCTTAGTAAAC	MGI:1919621
2210408I21Rik_CCDS49316.1_ex6_13:77261935-77261957:-_5-3	2210408I21Rik	GAATCATCTCGGCATGCCA	MGI:1919621
2210408I21Rik_CCDS49316.1_ex6_13:77262091-77262113:+_5-4	2210408I21Rik	AGCAACGTATGTCTCTCAG	MGI:1919621
2210408I21Rik_CCDS49316.1_ex8_13:77267685-77267707:-_5-5	2210408I21Rik	GCTGAAGTAATGCCACATC	MGI:1919621
2300002M23Rik_CCDS50092.1_ex1_17:35567938-35567960:-_5-1	2300002M23Rik	ACTCATTATTCACAGGGTC	MGI:1916792
2300002M23Rik_CCDS50092.1_ex1_17:35567980-35568002:+_5-2	2300002M23Rik	TCAGCGAATCTCCACAAGA	MGI:1916792
2300002M23Rik_CCDS50092.1_ex1_17:35568147-35568169:-_5-3	2300002M23Rik	GCCTCTGGAAAGGTATGGC	MGI:1916792
2300002M23Rik_CCDS50092.1_ex1_17:35568182-35568204:+_5-4	2300002M23Rik	GGCTTCCTCTGCACGGCTC	MGI:1916792
2300002M23Rik_CCDS50092.1_ex1_17:35568198-35568220:+_5-5	2300002M23Rik	CTCAGGCAACCTTCACTAG	MGI:1916792
2300005B03Rik_CCDS37103.1_ex0_15:74743079-74743101:-_5-1	2300005B03Rik	TGACGAAGATGTGCTACAG	MGI:1916712
2300005B03Rik_CCDS37103.1_ex0_15:74743116-74743138:+_5-2	2300005B03Rik	AAAGCTGATGGGAGAACCT	MGI:1916712
2300005B03Rik_CCDS37103.1_ex1_15:74743389-74743411:+_5-3	2300005B03Rik	GCAATGATGACACAGTGGG	MGI:1916712
2300005B03Rik_CCDS37103.1_ex1_15:74743412-74743434:+_5-4	2300005B03Rik	GCTCCATGGGCAGCTAGAC	MGI:1916712
2300005B03Rik_CCDS37103.1_ex1_15:74743442-74743464:+_5-5	2300005B03Rik	TCCTCCAAATCCCTTGCAC	MGI:1916712
2300009A05Rik_CCDS52830.1_ex1_9:63398888-63398910:-_5-1	2300009A05Rik	CGCTTCTTCACCGCGCTCA	MGI:1916728
2300009A05Rik_CCDS52830.1_ex1_9:63398974-63398996:-_5-2	2300009A05Rik	ACTACCACGTCCTGCGCAC	MGI:1916728
2300009A05Rik_CCDS52830.1_ex1_9:63398989-63399011:+_5-3	2300009A05Rik	GGTAGTTGGCGCCCAGCAC	MGI:1916728
2300009A05Rik_CCDS52830.1_ex1_9:63399008-63399030:+_5-4	2300009A05Rik	CGGCCAATTGAAGTGCGAC	MGI:1916728
2300009A05Rik_CCDS52830.1_ex1_9:63399040-63399062:+_5-5	2300009A05Rik	CGTTGTGGACCGCACTGTA	MGI:1916728
2310002J15Rik_CCDS50526.1_ex0_2:25239188-25239210:+_5-1	2310002J15Rik	CAGCATAAGTCAGTCCCGA	MGI:1915109
2310002J15Rik_CCDS50526.1_ex0_2:25239217-25239239:-_5-2	2310002J15Rik	CTGCAATCCCTATAGCAGT	MGI:1915109
2310002J15Rik_CCDS50526.1_ex0_2:25239288-25239310:+_5-3	2310002J15Rik	CTTGATACCTTTGGGCCCA	MGI:1915109
2310002J15Rik_CCDS50526.1_ex0_2:25239305-25239327:-_5-4	2310002J15Rik	TACAAACTACTGAAGCCCC	MGI:1915109
2310002J15Rik_CCDS50526.1_ex0_2:25239341-25239363:+_5-5	2310002J15Rik	CTGGGATACATGTTCCTGC	MGI:1915109
2310002L09Rik_CCDS18285.1_ex1_4:73943006-73943028:+_5-1	2310002L09Rik	TTTCTAACACAAACCTAGA	MGI:1916780
2310002L09Rik_CCDS18285.1_ex1_4:73943091-73943113:+_5-2	2310002L09Rik	GTTATACGCTAGTTCAGAG	MGI:1916780
2310002L09Rik_CCDS18285.1_ex1_4:73943209-73943231:+_5-3	2310002L09Rik	GCATCCACTTTAGACAAGG	MGI:1916780
2310002L09Rik_CCDS18285.1_ex2_4:73950572-73950594:-_5-4	2310002L09Rik	AGGTCATACCTCGAAATGC	MGI:1916780
2310002L09Rik_CCDS18285.1_ex2_4:73950591-73950613:-_5-5	2310002L09Rik	CTGCTGAAACACGGCTCCA	MGI:1916780
2310003H01Rik_CCDS49004.1_ex6_11:120376786-120376808:-_5-1	2310003H01Rik	AGCCAGACGGGGCCATAGG	MGI:1919135
2310003H01Rik_CCDS49004.1_ex6_11:120376918-120376940:-_5-2	2310003H01Rik	TGCGTGAGTATTGCCTCCC	MGI:1919135
2310003H01Rik_CCDS49004.1_ex6_11:120377114-120377136:-_5-3	2310003H01Rik	AAGATCCTCCACCACCTAG	MGI:1919135
2310003H01Rik_CCDS49004.1_ex7_11:120378332-120378354:-_5-4	2310003H01Rik	TGCCTGTCGTTGGACTCGC	MGI:1919135
2310003H01Rik_CCDS49004.1_ex8_11:120378572-120378594:+_5-5	2310003H01Rik	TAGACGAACTCGCGTCCGG	MGI:1919135
2310005G13Rik_CCDS49875.1_ex2_16:57045339-57045361:+_5-1	2310005G13Rik	CACTATCAGGCTTTTAGGG	MGI:1916707
2310005G13Rik_CCDS49875.1_ex3_16:57046982-57047004:-_5-2	2310005G13Rik	TACGTGGTCCTTGCAATGC	MGI:1916707
2310005G13Rik_CCDS49875.1_ex3_16:57046997-57047019:-_5-3	2310005G13Rik	CAACACATCATCATGTACG	MGI:1916707
2310005G13Rik_CCDS49875.1_ex3_16:57047041-57047063:+_5-4	2310005G13Rik	GCATTTCTTTATGCGGTGA	MGI:1916707
2310005G13Rik_CCDS49875.1_ex4_16:57049400-57049422:+_5-5	2310005G13Rik	AATTGGGGGGTAATAAGGG	MGI:1916707
2310007B03Rik_CCDS15185.1_ex3_1:93156106-93156128:-_5-1	2310007B03Rik	CGCTTCAACGTTGTGCCCG	MGI:1919124
2310007B03Rik_CCDS15185.1_ex4_1:93159614-93159636:-_5-2	2310007B03Rik	TGTACATTGCAAGCACCAC	MGI:1919124
2310007B03Rik_CCDS15185.1_ex4_1:93159670-93159692:+_5-3	2310007B03Rik	GACTTTACTGGGTACAAGG	MGI:1919124
2310007B03Rik_CCDS15185.1_ex4_1:93159829-93159851:-_5-4	2310007B03Rik	TCGGAGGCTCTCCTGATCG	MGI:1919124
2310007B03Rik_CCDS15185.1_ex4_1:93159919-93159941:-_5-5	2310007B03Rik	GTTGACTATTCTAGAGACC	MGI:1919124
2310007L24Rik_CCDS48962.1_ex1_11:106375194-106375216:-_5-1	2310007L24Rik	ATGGGACTGTCCAAGGGAA	MGI:1922823
2310007L24Rik_CCDS48962.1_ex1_11:106375223-106375245:+_5-2	2310007L24Rik	CCTCAGCATAACCGGGTCA	MGI:1922823
2310007L24Rik_CCDS48962.1_ex1_11:106375235-106375257:-_5-3	2310007L24Rik	ACTGTTACCTTCCTTGACC	MGI:1922823
2310007L24Rik_CCDS48962.1_ex2_11:106375504-106375526:-_5-4	2310007L24Rik	TTTCACCTACCGGTGGGCT	MGI:1922823
2310007L24Rik_CCDS48962.1_ex3_11:106376256-106376278:-_5-5	2310007L24Rik	CTCCTCGTGACTGTCGGTG	MGI:1922823
2310009B15Rik_CCDS35727.1_ex1_1:138853626-138853648:+_5-1	2310009B15Rik	GAACCACATAGCCGGTAGC	MGI:1916799
2310009B15Rik_CCDS35727.1_ex2_1:138856593-138856615:-_5-2	2310009B15Rik	GCACATCGTCGAGCTGCAC	MGI:1916799
2310009B15Rik_CCDS35727.1_ex2_1:138856624-138856646:+_5-3	2310009B15Rik	CAGTTAACTCTCGGCTCGC	MGI:1916799
2310009B15Rik_CCDS35727.1_ex2_1:138856660-138856682:-_5-4	2310009B15Rik	ACTCGTGGGGAACGCCCGA	MGI:1916799
2310009B15Rik_CCDS35727.1_ex2_1:138856705-138856727:-_5-5	2310009B15Rik	CCCTCGGTTCGACTTCCGA	MGI:1916799
2310011J03Rik_CCDS24017.1_ex0_10:80319453-80319475:+_5-1	2310011J03Rik	CTCTCATTCATAGCCACGT	MGI:1913624
2310011J03Rik_CCDS24017.1_ex0_10:80319524-80319546:+_5-2	2310011J03Rik	CCTTGGGGATGGGTCTGGG	MGI:1913624
2310011J03Rik_CCDS24017.1_ex1_10:80320175-80320197:+_5-3	2310011J03Rik	CTCCTACCTTCCGGGGCCA	MGI:1913624
2310011J03Rik_CCDS24017.1_ex1_10:80320192-80320214:-_5-4	2310011J03Rik	GATCCTGTTTTCACTGCCC	MGI:1913624
2310011J03Rik_CCDS24017.1_ex1_10:80320226-80320248:-_5-5	2310011J03Rik	GATCCTGGAGGACGTGCGA	MGI:1913624
2310014L17Rik_CCDS20818.1_ex0_7:12928100-12928122:-_5-1	2310014L17Rik	GCTTGAAAATGCCGTCGAA	MGI:1924198
2310014L17Rik_CCDS20818.1_ex0_7:12928216-12928238:-_5-2	2310014L17Rik	TGTGGGCGCGCGGCACATG	MGI:1924198
2310014L17Rik_CCDS20818.1_ex0_7:12928281-12928303:-_5-3	2310014L17Rik	GCATCGCGAGGCAGCAAAC	MGI:1924198
2310014L17Rik_CCDS20818.1_ex0_7:12928329-12928351:+_5-4	2310014L17Rik	TGTGCGCTTTGACCGACGC	MGI:1924198
2310014L17Rik_CCDS20818.1_ex0_7:12928379-12928401:-_5-5	2310014L17Rik	TCTTTCGCGGCCCGGGAGA	MGI:1924198
2310022A10Rik_CCDS21026.1_ex2_7:27564486-27564508:-_5-1	2310022A10Rik	AACTGGATCCACTCGGAAG	MGI:1913617
2310022A10Rik_CCDS21026.1_ex3_7:27564705-27564727:+_5-2	2310022A10Rik	GAGCTGGGTGTGACCGTCG	MGI:1913617
2310022A10Rik_CCDS21026.1_ex3_7:27564753-27564775:+_5-3	2310022A10Rik	GCCAAGGTGGTACACCGCC	MGI:1913617
2310022A10Rik_CCDS21026.1_ex5_7:27571618-27571640:-_5-4	2310022A10Rik	CTGTTGTCTGACCGCCGTG	MGI:1913617
2310022A10Rik_CCDS21026.1_ex6_7:27574637-27574659:+_5-5	2310022A10Rik	CGGCGGGTCACGGCTGAGA	MGI:1913617
2310022B05Rik_CCDS22773.1_ex2_8:124651394-124651416:-_5-1	2310022B05Rik	ACTTGGCAAGATGAACACT	MGI:1916801
2310022B05Rik_CCDS22773.1_ex3_8:124662911-124662933:+_5-2	2310022B05Rik	TCCCGCACGTCCCCCGCAT	MGI:1916801
2310022B05Rik_CCDS22773.1_ex3_8:124662961-124662983:-_5-3	2310022B05Rik	GAAATCATCGACCGCTGCC	MGI:1916801
2310022B05Rik_CCDS22773.1_ex3_8:124662978-124663000:+_5-4	2310022B05Rik	TTTCGTCCTGCTGCGCGGG	MGI:1916801
2310022B05Rik_CCDS22773.1_ex3_8:124663009-124663031:-_5-5	2310022B05Rik	GAGAAGTACGGGCCCGAGT	MGI:1916801
2310030G06Rik_CCDS23170.1_ex0_9:50740708-50740730:+_5-1	2310030G06Rik	TACAACACTTGCTCATACG	MGI:1914202
2310030G06Rik_CCDS23170.1_ex0_9:50740732-50740754:+_5-2	2310030G06Rik	GCTGTTGTCTCATAGTCCT	MGI:1914202
2310030G06Rik_CCDS23170.1_ex1_9:50741295-50741317:-_5-3	2310030G06Rik	CTGTGGCAGAATGGCACAA	MGI:1914202
2310030G06Rik_CCDS23170.1_ex1_9:50741334-50741356:+_5-4	2310030G06Rik	GCTCAATGTGGGTCTTGGG	MGI:1914202
2310030G06Rik_CCDS23170.1_ex2_9:50742260-50742282:-_5-5	2310030G06Rik	TCCAGAAGAAAAGCAAAAC	MGI:1914202
2310033P09Rik_CCDS24764.1_ex0_11:59208525-59208547:+_5-1	2310033P09Rik	ACTCGCTGATGGCGCCAGT	MGI:1915112
2310033P09Rik_CCDS24764.1_ex0_11:59208563-59208585:-_5-2	2310033P09Rik	CGCGTACCAGGTGAGGTCG	MGI:1915112
2310033P09Rik_CCDS24764.1_ex0_11:59208599-59208621:+_5-3	2310033P09Rik	TGTACCGGCCCGAGCCGTG	MGI:1915112
2310033P09Rik_CCDS24764.1_ex1_11:59208816-59208838:+_5-4	2310033P09Rik	CAGTGGTTACAAGAACGTG	MGI:1915112
2310033P09Rik_CCDS24764.1_ex1_11:59208844-59208866:+_5-5	2310033P09Rik	CCCACCGGCCTGAGCAAGG	MGI:1915112
2310035C23Rik_CCDS15206.1_ex0_1:105664372-105664394:-_5-1	2310035C23Rik	CATCGATTGACAATCGGGC	MGI:1922832
2310035C23Rik_CCDS15206.1_ex0_1:105664480-105664502:-_5-2	2310035C23Rik	AGAAGTAATCGCGCAGTCG	MGI:1922832
2310035C23Rik_CCDS15206.1_ex0_1:105664600-105664622:+_5-3	2310035C23Rik	AACCGAGTACGACGTCGGG	MGI:1922832
2310035C23Rik_CCDS15206.1_ex7_1:105693157-105693179:-_5-4	2310035C23Rik	CCTATTGGGCTGATCGAAA	MGI:1922832
2310035C23Rik_CCDS15206.1_ex8_1:105695482-105695504:+_5-5	2310035C23Rik	GATAGTCGGTTAGGATCAG	MGI:1922832
2310036O22Rik_CCDS22490.1_ex0_8:85026970-85026992:+_5-1	2310036O22Rik	CGATGGGCTGAGTCGGGAC	MGI:1922833
2310036O22Rik_CCDS22490.1_ex0_8:85026989-85027011:+_5-2	2310036O22Rik	CGGGAACGTCACCCGAGAG	MGI:1922833
2310036O22Rik_CCDS22490.1_ex0_8:85027028-85027050:+_5-3	2310036O22Rik	GCTCGAGTCCGGTGTCCAG	MGI:1922833
2310036O22Rik_CCDS22490.1_ex0_8:85027148-85027170:-_5-4	2310036O22Rik	CCGGTGGATCGGGTCGCTG	MGI:1922833
2310036O22Rik_CCDS22490.1_ex0_8:85027220-85027242:-_5-5	2310036O22Rik	TCCTTACGAAGCTGAGCGT	MGI:1922833
2310039H08Rik_CCDS28841.1_ex0_17:46772890-46772912:+_5-1	2310039H08Rik	CCTGCCTCGGTGACCCTGG	MGI:1914351
2310039H08Rik_CCDS28841.1_ex0_17:46772917-46772939:-_5-2	2310039H08Rik	GCCCTTCTGTACCAGGTGC	MGI:1914351
2310039H08Rik_CCDS28841.1_ex0_17:46772965-46772987:-_5-3	2310039H08Rik	ACCGTGGGTCGCAGTGATG	MGI:1914351
2310039H08Rik_CCDS28841.1_ex0_17:46772979-46773001:-_5-4	2310039H08Rik	GACGCGGTGGGTTCACCGT	MGI:1914351
2310039H08Rik_CCDS28841.1_ex0_17:46772991-46773013:-_5-5	2310039H08Rik	CGAGGGAGCAGAGACGCGG	MGI:1914351
2310042D19Rik_CCDS51406.1_ex0_4:156217380-156217402:-_5-1	2310042D19Rik	CAAGTTGCCGGCCCTGGAA	MGI:1921433
2310042D19Rik_CCDS51406.1_ex0_4:156217538-156217560:-_5-2	2310042D19Rik	CACGCCTCTTCTTACGACC	MGI:1921433
2310042D19Rik_CCDS51406.1_ex0_4:156217888-156217910:+_5-3	2310042D19Rik	TCCAAGCCTCAACCCGACG	MGI:1921433
2310042D19Rik_CCDS51406.1_ex0_4:156217934-156217956:-_5-4	2310042D19Rik	ACGAAGCTATGTCAGACTG	MGI:1921433
2310042D19Rik_CCDS51406.1_ex0_4:156218164-156218186:+_5-5	2310042D19Rik	CCCGCCTCTAGGTCGCAAC	MGI:1921433
2310044G17Rik_CCDS56849.1_ex0_12:86952873-86952895:+_5-1	2310044G17Rik	CTAGCGCGACCACTTGGCG	MGI:1919185
2310044G17Rik_CCDS56849.1_ex1_12:86960393-86960415:-_5-2	2310044G17Rik	GACCATAGGGGGCAGCGTG	MGI:1919185
2310044G17Rik_CCDS56849.1_ex1_12:86960411-86960433:+_5-3	2310044G17Rik	GTCGTCATGAAGAGCGTGC	MGI:1919185
2310044G17Rik_CCDS56849.1_ex2_12:86961954-86961976:+_5-4	2310044G17Rik	CCAAAATAGCCCCCCACCC	MGI:1919185
2310044G17Rik_CCDS56849.1_ex2_12:86962016-86962038:+_5-5	2310044G17Rik	GTATCGAAGAAACTCTGCA	MGI:1919185
2310045N01Rik_CCDS52568.1_ex1_8:70141895-70141917:+_5-1	2310045N01Rik	CTTGCCAACGAGCCGTCAG	MGI:1919618
2310045N01Rik_CCDS52568.1_ex1_8:70141919-70141941:-_5-2	2310045N01Rik	ATGTTCCTGTAGCCGGTAC	MGI:1919618
2310045N01Rik_CCDS52568.1_ex2_8:70142470-70142492:+_5-3	2310045N01Rik	CAGGCTGACATGCAGAGAT	MGI:1919618
2310045N01Rik_CCDS52568.1_ex2_8:70142503-70142525:+_5-4	2310045N01Rik	CAGGGCGCCATATACACCG	MGI:1919618
2310045N01Rik_CCDS52568.1_ex2_8:70142520-70142542:-_5-5	2310045N01Rik	CACCTGCAGGCGTACTCCA	MGI:1919618
2310047M10Rik_CCDS36190.1_ex0_11:69059908-69059930:+_5-1	2310047M10Rik	TCAGTCCGGACGCTGTCCG	MGI:1919173
2310047M10Rik_CCDS36190.1_ex0_11:69060001-69060023:+_5-2	2310047M10Rik	ATCGCCCATGGGCCGGAGC	MGI:1919173
2310047M10Rik_CCDS36190.1_ex0_11:69060049-69060071:-_5-3	2310047M10Rik	GGCCCCTGACGGCGTCGCC	MGI:1919173
2310047M10Rik_CCDS36190.1_ex0_11:69060159-69060181:-_5-4	2310047M10Rik	CGACGGCAGACCCTCAGAG	MGI:1919173
2310047M10Rik_CCDS36190.1_ex0_11:69060188-69060210:-_5-5	2310047M10Rik	CATTCATCTCGACGCCTCC	MGI:1919173
2310050C09Rik_CCDS50977.1_ex0_3:92868945-92868967:+_5-1	2310050C09Rik	GGTCGTCTGACACGGAGCT	MGI:1913783
2310050C09Rik_CCDS50977.1_ex0_3:92869099-92869121:+_5-2	2310050C09Rik	CATTTCACGTATGTCTGGC	MGI:1913783
2310050C09Rik_CCDS50977.1_ex0_3:92869120-92869142:+_5-3	2310050C09Rik	GGAGTTGGGCATTTCACGT	MGI:1913783
2310050C09Rik_CCDS50977.1_ex0_3:92869143-92869165:+_5-4	2310050C09Rik	TTTGGTCTGACACGGAACT	MGI:1913783
2310050C09Rik_CCDS50977.1_ex0_3:92869166-92869188:+_5-5	2310050C09Rik	ATCTCACGTAAGTTTGAGC	MGI:1913783
2310057J18Rik_CCDS23759.1_ex3_10:28982494-28982516:+_5-1	2310057J18Rik	TCATCTGATCCTTGGGTGG	MGI:1914969
2310057J18Rik_CCDS23759.1_ex4_10:28983978-28984000:+_5-2	2310057J18Rik	CACAGTCTGTCATTCCAGT	MGI:1914969
2310057J18Rik_CCDS23759.1_ex5_10:28985991-28986013:-_5-3	2310057J18Rik	TTGGCTGGCAGTATCAATC	MGI:1914969
2310057J18Rik_CCDS23759.1_ex5_10:28986108-28986130:-_5-4	2310057J18Rik	GGGTATACACTGACAGAAT	MGI:1914969
2310057J18Rik_CCDS23759.1_ex5_10:28986149-28986171:-_5-5	2310057J18Rik	TGACTACATGATGGAGGAT	MGI:1914969
2310057M21Rik_CCDS40159.1_ex2_7:131357459-131357481:-_5-1	2310057M21Rik	ATGATTAGGTTTCAGCAGC	MGI:1915527
2310057M21Rik_CCDS40159.1_ex2_7:131357493-131357515:+_5-2	2310057M21Rik	TGCGCTCCAGGCGATAACC	MGI:1915527
2310057M21Rik_CCDS40159.1_ex4_7:131361750-131361772:+_5-3	2310057M21Rik	CAGGCAGTCTTGCCTCGAC	MGI:1915527
2310057M21Rik_CCDS40159.1_ex4_7:131361818-131361840:+_5-4	2310057M21Rik	ACTCAGAACGCCAACCGAA	MGI:1915527
2310057M21Rik_CCDS40159.1_ex4_7:131361914-131361936:+_5-5	2310057M21Rik	TTTCAGACTAACCGGATCC	MGI:1915527
2310057N15Rik_CCDS28302.1_ex0_16:88773852-88773874:+_2-1	2310057N15Rik	AGGACCTCTGGCAGCGGAT	MGI:1916946
2310057N15Rik_CCDS28302.1_ex0_16:88774030-88774052:+_2-2	2310057N15Rik	GCTGGTAGTGGTGTAGACC	MGI:1916946
2310061I04Rik_CCDS50095.1_ex4_17:35895759-35895781:-_5-1	2310061I04Rik	TGATACCTTTCCAAGCCCC	MGI:1916912
2310061I04Rik_CCDS50095.1_ex4_17:35895796-35895818:+_5-2	2310061I04Rik	GCAAGGCGGTCCCTCAAAA	MGI:1916912
2310061I04Rik_CCDS50095.1_ex4_17:35895972-35895994:+_5-3	2310061I04Rik	AGGGTGGTAGTGACCGGTG	MGI:1916912
2310061I04Rik_CCDS50095.1_ex4_17:35896007-35896029:+_5-4	2310061I04Rik	GAAGTCGGTGGAGTGGAGT	MGI:1916912
2310061I04Rik_CCDS50095.1_ex4_17:35896031-35896053:-_5-5	2310061I04Rik	TCTACCATTCCCCCCGCTC	MGI:1916912
2310061N02Rik_CCDS49893.1_ex0_16:88707562-88707584:+_5-1	2310061N02Rik	TCTCCTTGACCCATAGACC	MGI:1916911
2310061N02Rik_CCDS49893.1_ex0_16:88707653-88707675:+_5-2	2310061N02Rik	GACACACTTGGACGGTAGC	MGI:1916911
2310061N02Rik_CCDS49893.1_ex0_16:88707740-88707762:+_5-3	2310061N02Rik	TGATAGCCGTGACGGAAAG	MGI:1916911
2310061N02Rik_CCDS49893.1_ex0_16:88707766-88707788:-_5-4	2310061N02Rik	TCTCCCAGAAACCGCCATC	MGI:1916911
2310061N02Rik_CCDS49893.1_ex0_16:88707798-88707820:+_5-5	2310061N02Rik	TTCTGTGGGTCAGTTGGCG	MGI:1916911
2310067B10Rik_CCDS25646.1_ex10_11:115790013-115790035:+_5-3	2310067B10Rik	CTTGGGCTCCGTTACGGTG	MGI:1919197
2310067B10Rik_CCDS25646.1_ex12_11:115791017-115791039:-_5-4	2310067B10Rik	GCGCTCCTGCTCGTTGGAA	MGI:1919197
2310067B10Rik_CCDS25646.1_ex14_11:115792419-115792441:-_5-5	2310067B10Rik	CGCCGCTTGGTGACACAGG	MGI:1919197
2310067B10Rik_CCDS25646.1_ex3_11:115786236-115786258:-_5-1	2310067B10Rik	CCGGTCTTGCCGCCCGATG	MGI:1919197
2310067B10Rik_CCDS25646.1_ex6_11:115788738-115788760:+_5-2	2310067B10Rik	CTTCACTATGCCGTGCCGG	MGI:1919197
2310079G19Rik_CCDS49891.1_ex0_16:88627270-88627292:+_5-1	2310079G19Rik	GGCCAAAGCTGGAATGGCG	MGI:1916949
2310079G19Rik_CCDS49891.1_ex0_16:88627319-88627341:-_5-2	2310079G19Rik	TCCGGGATATCTGGATCCC	MGI:1916949
2310079G19Rik_CCDS49891.1_ex0_16:88627343-88627365:+_5-3	2310079G19Rik	AATCGGAGAGCAGACTGAA	MGI:1916949
2310079G19Rik_CCDS49891.1_ex0_16:88627436-88627458:+_5-4	2310079G19Rik	ACGTGGTGTGTTGCTGCCC	MGI:1916949
2310079G19Rik_CCDS49891.1_ex0_16:88627490-88627512:-_5-5	2310079G19Rik	GTCTGCTCCACTGAGACAA	MGI:1916949
2410002F23Rik_CCDS52228.1_ex0_7:44250791-44250813:-_5-1	2410002F23Rik	TCATACACCCGCAGGATCC	MGI:1914226
2410002F23Rik_CCDS52228.1_ex0_7:44250881-44250903:-_5-2	2410002F23Rik	TTGCAGCGGTAGTTAAAGA	MGI:1914226
2410002F23Rik_CCDS52228.1_ex0_7:44250953-44250975:-_5-3	2410002F23Rik	GATTCCCAACGCTGACGCC	MGI:1914226
2410002F23Rik_CCDS52228.1_ex0_7:44250977-44250999:-_5-4	2410002F23Rik	TCGGTGGCCTCAAAATGCA	MGI:1914226
2410002F23Rik_CCDS52228.1_ex0_7:44251035-44251057:+_5-5	2410002F23Rik	ATCCAGTTGGTGCGTGAGC	MGI:1914226
2410004B18Rik_CCDS17898.1_ex0_3:145938142-145938164:+_5-1	2410004B18Rik	CCGGAAGACGCGGGTCGCA	MGI:1913671
2410004B18Rik_CCDS17898.1_ex0_3:145938167-145938189:+_5-2	2410004B18Rik	CGGCCTCGGCTCCGACGAC	MGI:1913671
2410004B18Rik_CCDS17898.1_ex0_3:145938222-145938244:-_5-3	2410004B18Rik	CGGAACAGCTCGTCCGGGC	MGI:1913671
2410004B18Rik_CCDS17898.1_ex1_3:145938885-145938907:+_5-4	2410004B18Rik	CTTACTCGACAGCCTCCAA	MGI:1913671
2410004B18Rik_CCDS17898.1_ex1_3:145938937-145938959:-_5-5	2410004B18Rik	TAGTGTAGGTCTCTGGGGG	MGI:1913671
2410004P03Rik_CCDS49033.1_ex1_12:17008257-17008279:+_5-1	2410004P03Rik	GGGGTGCTGTCTTACCAGA	MGI:1920917
2410004P03Rik_CCDS49033.1_ex1_12:17008272-17008294:-_5-2	2410004P03Rik	CTGAAAGACTATGACCCTC	MGI:1920917
2410004P03Rik_CCDS49033.1_ex2_12:17011117-17011139:+_5-3	2410004P03Rik	GGACACTCACCAACGCCTC	MGI:1920917
2410004P03Rik_CCDS49033.1_ex2_12:17011140-17011162:-_5-4	2410004P03Rik	TTGTGGAAGCCGAAGCACG	MGI:1920917
2410004P03Rik_CCDS49033.1_ex2_12:17011169-17011191:-_5-5	2410004P03Rik	TGTGCAACAGGACCAGCTG	MGI:1920917
2410012M07Rik_CCDS52896.1_ex0_9:98865128-98865150:-_5-1	2410012M07Rik	TCGGCGGGCGCTTCCAACT	MGI:1919229
2410012M07Rik_CCDS52896.1_ex0_9:98865285-98865307:-_5-2	2410012M07Rik	GGAGTCTTGGAGCCCCTCG	MGI:1919229
2410012M07Rik_CCDS52896.1_ex0_9:98865304-98865326:+_5-3	2410012M07Rik	CCACCCATTTTGGACAGCC	MGI:1919229
2410012M07Rik_CCDS52896.1_ex0_9:98865452-98865474:+_5-4	2410012M07Rik	CTTGGAATTTCTGGAGCAC	MGI:1919229
2410012M07Rik_CCDS52896.1_ex0_9:98865480-98865502:-_5-5	2410012M07Rik	ATTGGCCTGATCATCTGGA	MGI:1919229
2410015M20Rik_CCDS28908.1_ex2_17:56608872-56608894:+_5-1	2410015M20Rik	GCACACATATTGGCTGAAC	MGI:2442174
2410015M20Rik_CCDS28908.1_ex2_17:56608886-56608908:+_5-2	2410015M20Rik	TGAACTGGTACATTGCTGG	MGI:2442174
2410015M20Rik_CCDS28908.1_ex2_17:56608900-56608922:+_5-3	2410015M20Rik	GCTGGTGGCACAACCTCCT	MGI:2442174
2410015M20Rik_CCDS28908.1_ex2_17:56608912-56608934:+_5-4	2410015M20Rik	ACCTCCTCGGCCTTCCGCA	MGI:2442174
2410015M20Rik_CCDS28908.1_ex2_17:56608934-56608956:+_5-5	2410015M20Rik	CAGCCTCACTCTTGTCACT	MGI:2442174
2410016O06Rik_CCDS26033.1_ex0_12:83950915-83950937:-_5-1	2410016O06Rik	TTCCGCTTGCCCCGAACCG	MGI:1919202
2410016O06Rik_CCDS26033.1_ex0_12:83950983-83951005:-_5-2	2410016O06Rik	ACCTCGGGCGCGCTGACAC	MGI:1919202
2410016O06Rik_CCDS26033.1_ex0_12:83951088-83951110:+_5-3	2410016O06Rik	GCTCGCACGCGGATGAGCC	MGI:1919202
2410016O06Rik_CCDS26033.1_ex0_12:83951218-83951240:+_5-4	2410016O06Rik	TCCGGACCACTTCTACCGG	MGI:1919202
2410016O06Rik_CCDS26033.1_ex0_12:83951368-83951390:-_5-5	2410016O06Rik	CGTCCATCGACGTAGCGCG	MGI:1919202
2410018M08Rik_CCDS39292.1_ex3_5:129901861-129901883:-_5-1	2410018M08Rik	GTATCCTTGCCGGCGAAGC	MGI:1919220
2410018M08Rik_CCDS39292.1_ex3_5:129902113-129902135:-_5-2	2410018M08Rik	CGGACAGTGTCGTTAGATA	MGI:1919220
2410018M08Rik_CCDS39292.1_ex3_5:129902156-129902178:+_5-3	2410018M08Rik	GCTGATATTCTTGATCAGG	MGI:1919220
2410018M08Rik_CCDS39292.1_ex3_5:129902199-129902221:-_5-4	2410018M08Rik	GGATGCTGCATATTGGAAG	MGI:1919220
2410018M08Rik_CCDS39292.1_ex3_5:129902219-129902241:-_5-5	2410018M08Rik	GTCTGTCGATTCATCGAGC	MGI:1919220
2410066E13Rik_CCDS20158.1_ex0_6:54681859-54681881:+_5-1	2410066E13Rik	ATGGACTTCTACGCCGACC	MGI:1915485
2410066E13Rik_CCDS20158.1_ex0_6:54681888-54681910:-_5-2	2410066E13Rik	TCCGGACACAGTACGTAGA	MGI:1915485
2410066E13Rik_CCDS20158.1_ex1_6:54689032-54689054:-_5-3	2410066E13Rik	GGCCAGCTGCAAGAAGGGC	MGI:1915485
2410066E13Rik_CCDS20158.1_ex2_6:54698976-54698998:-_5-4	2410066E13Rik	GTCTGGAAGCCCCAGCAAC	MGI:1915485
2410066E13Rik_CCDS20158.1_ex2_6:54698992-54699014:-_5-5	2410066E13Rik	ACGCGTCGTCATCTGCGTC	MGI:1915485
2410076I21Rik_CCDS52814.1_ex2_9:58660267-58660289:+_5-1	2410076I21Rik	ACGGTGACGTACTGGGCCA	MGI:1920923
2410076I21Rik_CCDS52814.1_ex3_9:58665862-58665884:-_5-2	2410076I21Rik	TTGAAGATTGTAAGACGCA	MGI:1920923
2410076I21Rik_CCDS52814.1_ex4_9:58712048-58712070:+_5-3	2410076I21Rik	ACCTGATACAACGATCGTG	MGI:1920923
2410076I21Rik_CCDS52814.1_ex5_9:58741390-58741412:-_5-4	2410076I21Rik	TGCAGCGGGCTCGCCCACA	MGI:1920923
2410076I21Rik_CCDS52814.1_ex5_9:58741440-58741462:-_5-5	2410076I21Rik	TTCATGCTCTTGGACAACG	MGI:1920923
2410089E03Rik_CCDS49578.1_ex1_15:8174842-8174864:-_5-1	2410089E03Rik	ACCATTAGTGGATGTCGCC	MGI:1920942
2410089E03Rik_CCDS49578.1_ex10_15:8187276-8187298:-_5-2	2410089E03Rik	TGCGGTGAGCCTTATCAAG	MGI:1920942
2410089E03Rik_CCDS49578.1_ex10_15:8187440-8187462:-_5-3	2410089E03Rik	GCCGGTCTACTTTCATCAG	MGI:1920942
2410089E03Rik_CCDS49578.1_ex15_15:8201346-8201368:+_5-4	2410089E03Rik	ATTGCAATTTTGCGCGGTA	MGI:1920942
2410089E03Rik_CCDS49578.1_ex23_15:8216332-8216354:+_5-5	2410089E03Rik	TACAGTCATGCGGCACGTC	MGI:1920942
2410124H12Rik_CCDS57040.1_ex0_16:92478853-92478875:+_5-1	2410124H12Rik	TGTCGATTGGCTTGGAGAA	MGI:1924035
2410124H12Rik_CCDS57040.1_ex0_16:92478882-92478904:-_5-2	2410124H12Rik	GGCGGAGCAAGTAGCGCTC	MGI:1924035
2410124H12Rik_CCDS57040.1_ex0_16:92478899-92478921:-_5-3	2410124H12Rik	AGTGGACAGAACCTCGTGG	MGI:1924035
2410124H12Rik_CCDS57040.1_ex0_16:92478924-92478946:-_5-4	2410124H12Rik	ACCTCTTGGGGACTCCAGC	MGI:1924035
2410124H12Rik_CCDS57040.1_ex0_16:92478947-92478969:+_5-5	2410124H12Rik	TGCTATGGATGCGCTCATG	MGI:1924035
2410127L17Rik_CCDS29689.1_ex0_19:18671191-18671213:-_5-1	2410127L17Rik	CGCGCCTTACCCGTAGTAG	MGI:1914633
2410127L17Rik_CCDS29689.1_ex1_19:18677690-18677712:-_5-2	2410127L17Rik	TTCACTCGTTCATGCATGC	MGI:1914633
2410127L17Rik_CCDS29689.1_ex1_19:18677773-18677795:-_5-3	2410127L17Rik	GGATCTTGTCCAAGTGAAG	MGI:1914633
2410127L17Rik_CCDS29689.1_ex2_19:18679121-18679143:+_5-4	2410127L17Rik	CCAGCATCTACATTTGACA	MGI:1914633
2410127L17Rik_CCDS29689.1_ex3_19:18690240-18690262:+_5-5	2410127L17Rik	AAGTAAATATTCTGGTACC	MGI:1914633
2410131K14Rik_CCDS39237.1_ex0_5:118245448-118245470:-_5-1	2410131K14Rik	AAGTCGCTTACCTGCTTGA	MGI:1924042
2410131K14Rik_CCDS39237.1_ex1_5:118255702-118255724:-_5-2	2410131K14Rik	CTGTTCCCGGTCTTGAACC	MGI:1924042
2410131K14Rik_CCDS39237.1_ex1_5:118255730-118255752:-_5-3	2410131K14Rik	GGTTAAACTGCACCTTCCA	MGI:1924042
2410131K14Rik_CCDS39237.1_ex1_5:118255778-118255800:+_5-4	2410131K14Rik	AGTGCCGGAACTCTGTCCA	MGI:1924042
2410131K14Rik_CCDS39237.1_ex2_5:118258970-118258992:+_5-5	2410131K14Rik	TTCAGGCTATGTCTGCGAG	MGI:1924042
2410137M14Rik_CCDS50104.1_ex1_17:36978500-36978522:+_5-1	2410137M14Rik	CCAGCAGTGATCCCCGTGA	MGI:1924047
2410137M14Rik_CCDS50104.1_ex1_17:36978512-36978534:-_5-2	2410137M14Rik	TCCCACCACACCCATCACG	MGI:1924047
2410137M14Rik_CCDS50104.1_ex2_17:36978650-36978672:-_5-3	2410137M14Rik	TCATCCTGAAATGGAGTAA	MGI:1924047
2410137M14Rik_CCDS50104.1_ex2_17:36978710-36978732:+_5-4	2410137M14Rik	ATTTATGCTCTTCTCCTGA	MGI:1924047
2410137M14Rik_CCDS50104.1_ex2_17:36978755-36978777:+_5-5	2410137M14Rik	GGAAGGCTTCGTCCTCTGC	MGI:1924047
2510002D24Rik_CCDS28029.1_ex1_16:18836780-18836802:+_5-1	2510002D24Rik	TACGTCCACGGCAAGCGGC	MGI:1919557
2510002D24Rik_CCDS28029.1_ex1_16:18836799-18836821:-_5-2	2510002D24Rik	GGAGCCACTGCCTGCAATC	MGI:1919557
2510002D24Rik_CCDS28029.1_ex1_16:18836819-18836841:-_5-3	2510002D24Rik	GCGGCAGTTAGTCAGGTCG	MGI:1919557
2510002D24Rik_CCDS28029.1_ex2_16:18839092-18839114:+_5-4	2510002D24Rik	TCCCTCTGTGAGAGCGAGC	MGI:1919557
2510002D24Rik_CCDS28029.1_ex2_16:18839104-18839126:+_5-5	2510002D24Rik	AGCGAGCAGGTTCGGGTCC	MGI:1919557
2510003E04Rik_CCDS23890.1_ex5_10:62575088-62575110:-_5-1	2510003E04Rik	GAAACCGCCCGGACCTACC	MGI:1919570
2510003E04Rik_CCDS23890.1_ex6_10:62577990-62578012:+_5-2	2510003E04Rik	GCCGAGCGACAGGCGGTAG	MGI:1919570
2510003E04Rik_CCDS23890.1_ex6_10:62578062-62578084:-_5-3	2510003E04Rik	GTGAACCACATCGACACGG	MGI:1919570
2510003E04Rik_CCDS23890.1_ex6_10:62578089-62578111:+_5-4	2510003E04Rik	GTGGAACTCGACCACCGCG	MGI:1919570
2510003E04Rik_CCDS23890.1_ex6_10:62578183-62578205:-_5-5	2510003E04Rik	CGAGCCGGCTGCTGACGAT	MGI:1919570
2510009E07Rik_CCDS28062.1_ex0_16:21653420-21653442:-_5-1	2510009E07Rik	GAGAGTGACACTCCGAAAC	MGI:1919440
2510009E07Rik_CCDS28062.1_ex0_16:21653553-21653575:+_5-2	2510009E07Rik	TAGTTGTCGATGAAGAGAT	MGI:1919440
2510009E07Rik_CCDS28062.1_ex0_16:21653581-21653603:+_5-3	2510009E07Rik	TACAGTACCTTGGCGAGTC	MGI:1919440
2510009E07Rik_CCDS28062.1_ex1_16:21694210-21694232:+_5-4	2510009E07Rik	CTTACAGTGACACCATCCC	MGI:1919440
2510009E07Rik_CCDS28062.1_ex1_16:21694281-21694303:+_5-5	2510009E07Rik	AGATGGACAGCCCGTCGCA	MGI:1919440
2510039O18Rik_CCDS18925.1_ex0_4:147941370-147941392:-_5-1	2510039O18Rik	CGAAGTCCGGCGTCACGGC	MGI:1924284
2510039O18Rik_CCDS18925.1_ex0_4:147941394-147941416:-_5-2	2510039O18Rik	GCGGGCGTAGCTGCACGAA	MGI:1924284
2510039O18Rik_CCDS18925.1_ex0_4:147941609-147941631:-_5-3	2510039O18Rik	ATAGACGTGGGGTCGGCCT	MGI:1924284
2510039O18Rik_CCDS18925.1_ex0_4:147941656-147941678:-_5-4	2510039O18Rik	AACGCGGCCACGCGCTCCG	MGI:1924284
2510039O18Rik_CCDS18925.1_ex0_4:147941759-147941781:-_5-5	2510039O18Rik	TGTGGACCGGCCCGAGTAG	MGI:1924284
2510049J12Rik_CCDS51877.1_ex1_6:115586760-115586782:-_5-1	2510049J12Rik	CGCGGCATACAGCGAGACG	MGI:1917541
2510049J12Rik_CCDS51877.1_ex1_6:115586777-115586799:-_5-2	2510049J12Rik	TGTATAATTACAGTGCACG	MGI:1917541
2510049J12Rik_CCDS51877.1_ex2_6:115589344-115589366:-_5-3	2510049J12Rik	TTGGAATCACTAACACACG	MGI:1917541
2510049J12Rik_CCDS51877.1_ex2_6:115589382-115589404:-_5-4	2510049J12Rik	CTGTTTCAGGGAGTACGAT	MGI:1917541
2510049J12Rik_CCDS51877.1_ex3_6:115592274-115592296:+_5-5	2510049J12Rik	TAAGGAACGTCCCTCGCGT	MGI:1917541
2610002J02Rik_CCDS57317.1_ex1_4:155250580-155250602:-_5-1	2610002J02Rik	CAATCCGCGGTCCCGCTCA	MGI:1914763
2610002J02Rik_CCDS57317.1_ex1_4:155250592-155250614:-_5-2	2610002J02Rik	CGGTTCGGGGTCCAATCCG	MGI:1914763
2610002J02Rik_CCDS57317.1_ex1_4:155250643-155250665:-_5-3	2610002J02Rik	GCTTTTGGACACACCTGGC	MGI:1914763
2610002J02Rik_CCDS57317.1_ex2_4:155250786-155250808:-_5-4	2610002J02Rik	CCACAGTGAAGGCCTCAGG	MGI:1914763
2610002J02Rik_CCDS57317.1_ex2_4:155250870-155250892:+_5-5	2610002J02Rik	ACCTGTTCTGTGAACCTGA	MGI:1914763
2610002M06Rik_CCDS53171.1_ex4_X:107793092-107793114:-_5-1	2610002M06Rik	AGGAGTATGAACCTTGAGA	MGI:1914278
2610002M06Rik_CCDS53171.1_ex4_X:107793125-107793147:-_5-2	2610002M06Rik	GCAGGTGTAGTTAAATCTA	MGI:1914278
2610002M06Rik_CCDS53171.1_ex5_X:107793512-107793534:-_5-3	2610002M06Rik	TTCAAACTGCAGTAACAAT	MGI:1914278
2610002M06Rik_CCDS53171.1_ex5_X:107793543-107793565:-_5-4	2610002M06Rik	AGTGCTAGGGTTGATGCTG	MGI:1914278
2610002M06Rik_CCDS53171.1_ex5_X:107793555-107793577:-_5-5	2610002M06Rik	TTCTTGAGAATGAGTGCTA	MGI:1914278
2610008E11Rik_CCDS35965.1_ex0_10:79067953-79067975:-_5-1	2610008E11Rik	TCCGAATTCACAGCACACC	MGI:1919378
2610008E11Rik_CCDS35965.1_ex2_10:79088286-79088308:-_5-2	2610008E11Rik	CCTCGCTTTGGAGCCTCCC	MGI:1919378
2610008E11Rik_CCDS35965.1_ex2_10:79088321-79088343:-_5-3	2610008E11Rik	ATCGCATGGATTTGAGCCG	MGI:1919378
2610008E11Rik_CCDS35965.1_ex3_10:79092397-79092419:+_5-4	2610008E11Rik	CGTTATGCACTAACCTGGA	MGI:1919378
2610008E11Rik_CCDS35965.1_ex3_10:79092442-79092464:-_5-5	2610008E11Rik	CGTGAATTTGGGCCATGGA	MGI:1919378
2610015P09Rik_CCDS57030.1_ex2_16:43905444-43905466:-_5-1	2610015P09Rik	TCAAATGGTCATGGGCGTC	MGI:1922661
2610015P09Rik_CCDS57030.1_ex3_16:43906927-43906949:+_5-2	2610015P09Rik	AAGGATCCTCGTCTTACCA	MGI:1922661
2610015P09Rik_CCDS57030.1_ex4_16:43908426-43908448:+_5-3	2610015P09Rik	TTAAGACGCGAGAAACAAC	MGI:1922661
2610015P09Rik_CCDS57030.1_ex6_16:43931316-43931338:+_5-4	2610015P09Rik	CATACACGATCCCGGAAGT	MGI:1922661
2610015P09Rik_CCDS57030.1_ex7_16:43939018-43939040:+_5-5	2610015P09Rik	TCTCGCAAAGGAGCAAACT	MGI:1922661
2610018G03Rik_CCDS40968.1_ex3_X:50885681-50885703:-_5-1	2610018G03Rik	TATACCTTTAATGTCTCGG	MGI:1917665
2610018G03Rik_CCDS40968.1_ex4_X:50885806-50885828:+_5-2	2610018G03Rik	GAACAAGGTGATGTTAAAC	MGI:1917665
2610018G03Rik_CCDS40968.1_ex4_X:50885880-50885902:-_5-3	2610018G03Rik	CAAAACGGAGTCCCTACGA	MGI:1917665
2610018G03Rik_CCDS40968.1_ex5_X:50886762-50886784:-_5-4	2610018G03Rik	TAAAGTCTCCAATAAGAGT	MGI:1917665
2610018G03Rik_CCDS40968.1_ex6_X:50887937-50887959:+_5-5	2610018G03Rik	GATCGATCGATTTAAGAGA	MGI:1917665
2610020H08Rik_CCDS21787.1_ex5_7:119818445-119818467:-_5-1	2610020H08Rik	CACAGTCAAGTCCAAAGAG	MGI:1919402
2610020H08Rik_CCDS21787.1_ex6_7:119819426-119819448:+_5-2	2610020H08Rik	TTTAGTGCCTTACATCCAT	MGI:1919402
2610020H08Rik_CCDS21787.1_ex6_7:119819516-119819538:-_5-3	2610020H08Rik	AATCCAGAATCTTGAGATC	MGI:1919402
2610020H08Rik_CCDS21787.1_ex6_7:119819539-119819561:-_5-4	2610020H08Rik	AAGTAACGAATACCTGGTA	MGI:1919402
2610020H08Rik_CCDS21787.1_ex7_7:119823855-119823877:+_5-5	2610020H08Rik	GTGGGCCATTGCCTAGACT	MGI:1919402
2610028H24Rik_CCDS35945.1_ex3_10:76452815-76452837:-_5-1	2610028H24Rik	CCATGCATCCTCCAGGCAT	MGI:1924214
2610028H24Rik_CCDS35945.1_ex3_10:76452931-76452953:+_5-2	2610028H24Rik	GGATCATCCAGCACCCGGT	MGI:1924214
2610028H24Rik_CCDS35945.1_ex4_10:76454724-76454746:-_5-3	2610028H24Rik	TGCGGTAGCTGCTGAATGA	MGI:1924214
2610028H24Rik_CCDS35945.1_ex4_10:76454753-76454775:-_5-4	2610028H24Rik	GAGAAATCTGTGCAATCAG	MGI:1924214
2610028H24Rik_CCDS35945.1_ex5_10:76457487-76457509:+_5-5	2610028H24Rik	ACTCGCCTTTTAGACATGG	MGI:1924214
2610034B18Rik_CCDS21390.1_ex2_7:79928215-79928237:-_5-1	2610034B18Rik	GGTCATGGAACTCGAACTG	MGI:1917670
2610034B18Rik_CCDS21390.1_ex2_7:79928253-79928275:+_5-2	2610034B18Rik	CATCCAGAATGCCACCGCC	MGI:1917670
2610034B18Rik_CCDS21390.1_ex2_7:79928289-79928311:+_5-3	2610034B18Rik	CTCTGTCAATTCCAGCAGC	MGI:1917670
2610034B18Rik_CCDS21390.1_ex3_7:79929568-79929590:-_5-4	2610034B18Rik	CCTCATGTCATCTTACAGT	MGI:1917670
2610034B18Rik_CCDS21390.1_ex3_7:79929645-79929667:+_5-5	2610034B18Rik	GGGGTCAAACTTACGCCTG	MGI:1917670
2610034M16Rik_CCDS37673.1_ex10_17:58973558-58973580:+_5-1	2610034M16Rik	TTCGGAACTAGAATGCTGC	MGI:1916489
2610034M16Rik_CCDS37673.1_ex10_17:58973705-58973727:+_5-2	2610034M16Rik	ACCCCAATATATTGACTAA	MGI:1916489
2610034M16Rik_CCDS37673.1_ex10_17:58973774-58973796:-_5-3	2610034M16Rik	TTTACTCAGTCCGTCCCAC	MGI:1916489
2610034M16Rik_CCDS37673.1_ex10_17:58974470-58974492:+_5-4	2610034M16Rik	GACTCACAGGGTTCATCCG	MGI:1916489
2610034M16Rik_CCDS37673.1_ex10_17:58974944-58974966:-_5-5	2610034M16Rik	CCGTGAAAAATCGTTACCA	MGI:1916489
2610301B20Rik_CCDS17961.1_ex0_4:10874693-10874715:+_5-1	2610301B20Rik	GTGAGCGGCCCAAAGGCGA	MGI:1914407
2610301B20Rik_CCDS17961.1_ex1_4:10879587-10879609:-_5-2	2610301B20Rik	AAGATTTTCTGTCAAAGTC	MGI:1914407
2610301B20Rik_CCDS17961.1_ex2_4:10881834-10881856:+_5-3	2610301B20Rik	GTGTCAGAGCTCCCATGCA	MGI:1914407
2610301B20Rik_CCDS17961.1_ex2_4:10881847-10881869:+_5-4	2610301B20Rik	CATGCAAGGCGTCAGTAAA	MGI:1914407
2610301B20Rik_CCDS17961.1_ex3_4:10882451-10882473:+_5-5	2610301B20Rik	TGGAACAAATACTTCACAG	MGI:1914407
2610301G19Rik_CCDS49534.1_ex11_14:70143467-70143489:+_5-2	2610301G19Rik	GCAACGATAGAACTCCTCC	MGI:2444228
2610301G19Rik_CCDS49534.1_ex12_14:70143668-70143690:-_5-3	2610301G19Rik	CACCACCCAAGTCGGATCC	MGI:2444228
2610301G19Rik_CCDS49534.1_ex13_14:70145921-70145943:-_5-4	2610301G19Rik	AACGCAAACAGCGGGCTGG	MGI:2444228
2610301G19Rik_CCDS49534.1_ex16_14:70151605-70151627:-_5-5	2610301G19Rik	GCCGCATACAACCCAGGCC	MGI:2444228
2610301G19Rik_CCDS49534.1_ex9_14:70142478-70142500:+_5-1	2610301G19Rik	GTAACTGCCGGGGCGGCCC	MGI:2444228
2610305D13Rik_CCDS59663.1_ex0_4:147613852-147613874:+_4-2	2610305D13Rik	AGGTTTGAAGATTGAAGAG	MGI:2148252
2610305D13Rik_CCDS59663.1_ex0_4:147613891-147613913:+_4-3	2610305D13Rik	TTATGAGGTGTACTTTGGG	MGI:2148252
2610305D13Rik_CCDS59663.1_ex0_4:147613969-147613991:-_4-4	2610305D13Rik	GCACATTTTCAATGAGCAT	MGI:2148252
2610318N02Rik_CCDS37269.1_ex3_16:17118328-17118350:+_5-1	2610318N02Rik	CGGGGCATAGTGTAGACAG	MGI:1917708
2610318N02Rik_CCDS37269.1_ex3_16:17118446-17118468:+_5-2	2610318N02Rik	TTGACTGATCTCGAAAGAT	MGI:1917708
2610318N02Rik_CCDS37269.1_ex4_16:17121027-17121049:-_5-3	2610318N02Rik	TAAACCAGTGCAATGACAT	MGI:1917708
2610318N02Rik_CCDS37269.1_ex5_16:17121342-17121364:-_5-4	2610318N02Rik	CGGAGAGAGTCGTGCGGAA	MGI:1917708
2610318N02Rik_CCDS37269.1_ex5_16:17121364-17121386:-_5-5	2610318N02Rik	TTGGATCGCAACCCAGCAC	MGI:1917708
2610507B11Rik_CCDS25097.1_ex15_11:78272154-78272176:-_5-3	2610507B11Rik	ATAGAGACGACGAGAGCGC	MGI:1919753
2610507B11Rik_CCDS25097.1_ex16_11:78272812-78272834:+_5-4	2610507B11Rik	ATCCGGGACTGGCGGCTAA	MGI:1919753
2610507B11Rik_CCDS25097.1_ex16_11:78272863-78272885:-_5-5	2610507B11Rik	ACGTCGACGGGAGCATGGC	MGI:1919753
2610507B11Rik_CCDS25097.1_ex8_11:78266649-78266671:-_5-1	2610507B11Rik	GAAGCTTCGAAGCGGCAGT	MGI:1919753
2610507B11Rik_CCDS25097.1_ex9_11:78266952-78266974:-_5-2	2610507B11Rik	GACAATTCGTTGGCGACTC	MGI:1919753
2610524H06Rik_CCDS39225.1_ex0_5:114822602-114822624:+_5-1	2610524H06Rik	TAAAGCCTCCAAGGGTCAC	MGI:2447819
2610524H06Rik_CCDS39225.1_ex0_5:114822669-114822691:-_5-2	2610524H06Rik	GAGCTGGACAGGTTGCACA	MGI:2447819
2610524H06Rik_CCDS39225.1_ex1_5:114823312-114823334:-_5-4	2610524H06Rik	TGCTGCGGAGGCAGAGCCT	MGI:2447819
2610524H06Rik_CCDS39225.1_ex1_5:114823325-114823347:+_5-5	2610524H06Rik	CCGCAGCACCTCGTAGGAC	MGI:2447819
2610528A11Rik_CCDS56949.1_ex0_14:37102678-37102700:-_5-1	2610528A11Rik	ATACCCAGGAAACCACACA	MGI:1917295
2610528A11Rik_CCDS56949.1_ex1_14:37107360-37107382:+_5-2	2610528A11Rik	TGAGGTCACTTACCTTTCC	MGI:1917295
2610528A11Rik_CCDS56949.1_ex1_14:37107372-37107394:+_5-3	2610528A11Rik	CCTTTCCAGGTTGTCAGCT	MGI:1917295
2610528A11Rik_CCDS56949.1_ex1_14:37107386-37107408:+_5-4	2610528A11Rik	CAGCTTGGATCTAGGAGAT	MGI:1917295
2610528A11Rik_CCDS56949.1_ex1_14:37107417-37107439:+_5-5	2610528A11Rik	CGCCTGAGTTTCAAGGACT	MGI:1917295
2610528J11Rik_CCDS18554.1_ex1_4:118529582-118529604:+_5-1	2610528J11Rik	CTCTCCATTCTCATCGCGC	MGI:1913701
2610528J11Rik_CCDS18554.1_ex1_4:118529624-118529646:-_5-2	2610528J11Rik	GTAACTGGCATGGTATCGG	MGI:1913701
2610528J11Rik_CCDS18554.1_ex1_4:118529638-118529660:-_5-3	2610528J11Rik	AGCGGGCGATGCCTGTAAC	MGI:1913701
2610528J11Rik_CCDS18554.1_ex1_4:118529651-118529673:+_5-4	2610528J11Rik	CGCCCGCTGTCCAGTGCAG	MGI:1913701
2610528J11Rik_CCDS18554.1_ex1_4:118529673-118529695:+_5-5	2610528J11Rik	GTGGGAACCGCCCACCGGT	MGI:1913701
2700029M09Rik_CCDS52553.1_ex1_8:60893754-60893776:+_5-1	2700029M09Rik	AGTGACCTTCGAAAAGAAG	MGI:1919862
2700029M09Rik_CCDS52553.1_ex2_8:60895510-60895532:-_5-2	2700029M09Rik	CATTTTATGTTTCCCAGCA	MGI:1919862
2700029M09Rik_CCDS52553.1_ex2_8:60895551-60895573:+_5-3	2700029M09Rik	GAACTGTAATCTTCACTGG	MGI:1919862
2700029M09Rik_CCDS52553.1_ex2_8:60895602-60895624:-_5-4	2700029M09Rik	TTATTATCTCCAATAATAA	MGI:1919862
2700029M09Rik_CCDS52553.1_ex2_8:60895633-60895655:-_5-5	2700029M09Rik	TTACCTGAAATACCCCATG	MGI:1919862
2700049A03Rik_CCDS49081.1_ex1_12:71139711-71139733:-_5-1	2700049A03Rik	TTACACTTTTCTTGGACGC	MGI:1924217
2700049A03Rik_CCDS49081.1_ex10_12:71160340-71160362:+_5-4	2700049A03Rik	GAAGCTATCGTTCGTGCAA	MGI:1924217
2700049A03Rik_CCDS49081.1_ex13_12:71164447-71164469:-_5-5	2700049A03Rik	TGCGGTGGCCCTGATAAAC	MGI:1924217
2700049A03Rik_CCDS49081.1_ex7_12:71154821-71154843:-_5-2	2700049A03Rik	GTACAGGGGCAAACCTGCG	MGI:1924217
2700049A03Rik_CCDS49081.1_ex9_12:71158889-71158911:-_5-3	2700049A03Rik	CATCATTATACTTCGGCAC	MGI:1924217
2700050L05Rik_CCDS21932.2_ex1_7:133638973-133638995:-_5-1	2700050L05Rik	GTGCAAACGCTGTTCGAGG	MGI:1919831
2700050L05Rik_CCDS21932.2_ex1_7:133639039-133639061:+_5-2	2700050L05Rik	TACGAGAGAGTGCCAAACT	MGI:1919831
2700050L05Rik_CCDS21932.2_ex2_7:133640674-133640696:-_5-3	2700050L05Rik	ATACGCCATGCCGAAACTA	MGI:1919831
2700050L05Rik_CCDS21932.2_ex7_7:133647444-133647466:-_5-4	2700050L05Rik	TGAGACGTAAGCTAACTGC	MGI:1919831
2700050L05Rik_CCDS21932.2_ex8_7:133648276-133648298:+_5-5	2700050L05Rik	CATGTTAACGGGATCGTAC	MGI:1919831
2700060E02Rik_CCDS26839.1_ex2_14:19814569-19814591:-_5-1	2700060E02Rik	GTTCAGGAACGTCTAACAC	MGI:1915295
2700060E02Rik_CCDS26839.1_ex3_14:19816243-19816265:+_5-2	2700060E02Rik	TGACACCCGCCTTAAAATC	MGI:1915295
2700060E02Rik_CCDS26839.1_ex5_14:19819915-19819937:-_5-3	2700060E02Rik	TAGCTGTTAGACTTGAATA	MGI:1915295
2700060E02Rik_CCDS26839.1_ex5_14:19819965-19819987:-_5-4	2700060E02Rik	TCCTTTCAAGATTCAGGAT	MGI:1915295
2700060E02Rik_CCDS26839.1_ex6_14:19822565-19822587:-_5-5	2700060E02Rik	TGGCCCAAGTTCTTTGAAA	MGI:1915295
2700062C07Rik_CCDS29101.1_ex1_18:24471067-24471089:+_5-1	2700062C07Rik	CTACAGTTCGACACACGGT	MGI:1915296
2700062C07Rik_CCDS29101.1_ex2_18:24473053-24473075:+_5-2	2700062C07Rik	ATACAGAAACTTCTTAATC	MGI:1915296
2700062C07Rik_CCDS29101.1_ex2_18:24473133-24473155:+_5-3	2700062C07Rik	CTCTACAAGTGTGCTGGTA	MGI:1915296
2700062C07Rik_CCDS29101.1_ex3_18:24475632-24475654:+_5-4	2700062C07Rik	CCGAAGACGCCAAAGAGAA	MGI:1915296
2700062C07Rik_CCDS29101.1_ex3_18:24475671-24475693:-_5-5	2700062C07Rik	ACCATTTGTACTCTGACCG	MGI:1915296
2700081O15Rik_CCDS29524.2_ex1_19:7420103-7420125:-_5-1	2700081O15Rik	GGTAGGGGGGTACTCCCCC	MGI:1919667
2700081O15Rik_CCDS29524.2_ex2_19:7421285-7421307:+_5-2	2700081O15Rik	CCAGCGGCGAGGGGTCCGA	MGI:1919667
2700081O15Rik_CCDS29524.2_ex2_19:7421309-7421331:+_5-3	2700081O15Rik	CTCAGTGGCACCTCGGCGC	MGI:1919667
2700081O15Rik_CCDS29524.2_ex2_19:7421331-7421353:+_5-4	2700081O15Rik	CGCCTCGCAGCCTCCCGAA	MGI:1919667
2700081O15Rik_CCDS29524.2_ex2_19:7421437-7421459:+_5-5	2700081O15Rik	TCATGGACTACGACCCACG	MGI:1919667
2700089E24Rik_CCDS51934.1_ex0_6:133105505-133105527:-_3-1	2700089E24Rik	AAGAAGGCGAGCAGGGTGC	MGI:1914379
2700089E24Rik_CCDS51934.1_ex0_6:133105517-133105539:+_3-2	2700089E24Rik	CGCCTTCTTCGAGCTGGCC	MGI:1914379
2700089E24Rik_CCDS51934.1_ex0_6:133105535-133105557:-_3-3	2700089E24Rik	AAGTTCATGCGCAGCTGCC	MGI:1914379
2700094K13Rik_CCDS16187.1_ex1_2:84670284-84670306:-_5-1	2700094K13Rik	AACCCGTCCAAACCGCGGA	MGI:1919907
2700094K13Rik_CCDS16187.1_ex1_2:84670304-84670326:+_5-2	2700094K13Rik	TCACTTGCACAGGTAGCTC	MGI:1919907
2700094K13Rik_CCDS16187.1_ex1_2:84670326-84670348:+_5-3	2700094K13Rik	GGCCTCCAGTTGCAGAGCC	MGI:1919907
2700094K13Rik_CCDS16187.1_ex1_2:84670370-84670392:-_5-4	2700094K13Rik	GTACGAGCTGACGCGTGTA	MGI:1919907
2700094K13Rik_CCDS16187.1_ex2_2:84670477-84670499:-_5-5	2700094K13Rik	TGGTCATTGAGCATTGGTG	MGI:1919907
2700097O09Rik_CCDS25912.1_ex4_12:55059444-55059466:+_5-1	2700097O09Rik	GCTGCACTTTACCCCATAA	MGI:1919908
2700097O09Rik_CCDS25912.1_ex4_12:55059485-55059507:-_5-2	2700097O09Rik	GAAAGGTCTTGGTTGACGT	MGI:1919908
2700097O09Rik_CCDS25912.1_ex4_12:55059534-55059556:+_5-3	2700097O09Rik	AATGAACTTCAACTCCGTG	MGI:1919908
2700097O09Rik_CCDS25912.1_ex5_12:55061111-55061133:-_5-4	2700097O09Rik	TTGATACATTATGTGAGGA	MGI:1919908
2700097O09Rik_CCDS25912.1_ex6_12:55062999-55063021:-_5-5	2700097O09Rik	GTGCTTTGCTCGGAACATC	MGI:1919908
2810004N23Rik_CCDS22775.1_ex3_8:124841701-124841723:+_5-1	2810004N23Rik	GATAGCTCGCTCCCGCTCC	MGI:1913773
2810004N23Rik_CCDS22775.1_ex3_8:124841749-124841771:-_5-2	2810004N23Rik	GTACACCGCTTTGGGATCA	MGI:1913773
2810004N23Rik_CCDS22775.1_ex4_8:124842389-124842411:-_5-3	2810004N23Rik	AAGGTCGTTAAAAAAGATG	MGI:1913773
2810004N23Rik_CCDS22775.1_ex5_8:124861148-124861170:-_5-4	2810004N23Rik	TGCCTGGATCTCCTGTACG	MGI:1913773
2810004N23Rik_CCDS22775.1_ex6_8:124862876-124862898:+_5-5	2810004N23Rik	ACGCTCACCCAGGTCGTAG	MGI:1913773
2810006K23Rik_CCDS51647.1_ex0_5:124338740-124338762:+_5-1	2810006K23Rik	GCACTGCTCTTCCCAGGAA	MGI:1919900
2810006K23Rik_CCDS51647.1_ex0_5:124338800-124338822:-_5-2	2810006K23Rik	ATTCAGGGGGAGCAGAGCA	MGI:1919900
2810006K23Rik_CCDS51647.1_ex0_5:124338813-124338835:-_5-3	2810006K23Rik	CGAGCTCACTCTCATTCAG	MGI:1919900
2810006K23Rik_CCDS51647.1_ex0_5:124338831-124338853:+_5-4	2810006K23Rik	TCGAAGAACAGTTCGTGAA	MGI:1919900
2810006K23Rik_CCDS51647.1_ex0_5:124338900-124338922:+_5-5	2810006K23Rik	TGCTCAAACACGTGCCCTC	MGI:1919900
2810007J24Rik_CCDS20833.1_ex3_7:14423490-14423512:-_5-1	2810007J24Rik	ACTTCAATGCTCTAAAACA	MGI:1924221
2810007J24Rik_CCDS20833.1_ex4_7:14425462-14425484:-_5-2	2810007J24Rik	TGCCAATGAGCGCACACCA	MGI:1924221
2810007J24Rik_CCDS20833.1_ex4_7:14425483-14425505:+_5-3	2810007J24Rik	ATTGTAGATTGGACCCATG	MGI:1924221
2810007J24Rik_CCDS20833.1_ex4_7:14425530-14425552:+_5-4	2810007J24Rik	GACAATTTCATTCAACCAG	MGI:1924221
2810007J24Rik_CCDS20833.1_ex5_7:14427783-14427805:-_5-5	2810007J24Rik	TAGTGACTTATCCAAAATC	MGI:1924221
2810021J22Rik_CCDS24751.1_ex3_11:58880112-58880134:+_5-1	2810021J22Rik	ATCTGAGGTGCTTGATACA	MGI:1917194
2810021J22Rik_CCDS24751.1_ex3_11:58880217-58880239:-_5-2	2810021J22Rik	CTAAGAGGCGCGGGAGGTC	MGI:1917194
2810021J22Rik_CCDS24751.1_ex3_11:58880298-58880320:-_5-3	2810021J22Rik	CATACAGTGCGCACATCGA	MGI:1917194
2810021J22Rik_CCDS24751.1_ex3_11:58880336-58880358:-_5-4	2810021J22Rik	TCGTCGAGCTGTCTCCCAA	MGI:1917194
2810021J22Rik_CCDS24751.1_ex3_11:58880441-58880463:-_5-5	2810021J22Rik	GGTTACACGTGTCAGAGAA	MGI:1917194
2810403A07Rik_CCDS17483.1_ex2_3:88689182-88689204:-_5-1	2810403A07Rik	CTAGTTAGGCTTTTGCCAG	MGI:1921450
2810403A07Rik_CCDS17483.1_ex3_3:88689639-88689661:+_5-2	2810403A07Rik	GGGCTGCTGTGTCAACTCG	MGI:1921450
2810403A07Rik_CCDS17483.1_ex5_3:88693486-88693508:-_5-3	2810403A07Rik	CTGTTGCACCATTGAAAGT	MGI:1921450
2810403A07Rik_CCDS17483.1_ex5_3:88693575-88693597:-_5-4	2810403A07Rik	GCCAAAACCTACTCCGGAC	MGI:1921450
2810403A07Rik_CCDS17483.1_ex6_3:88696686-88696708:+_5-5	2810403A07Rik	TGCCAAAGTCTTTCTACGA	MGI:1921450
2810408A11Rik_CCDS24920.1_ex8_11:69900297-69900319:+_5-1	2810408A11Rik	CTTACTTCTCCGAACCGGG	MGI:1917669
2810408A11Rik_CCDS24920.1_ex8_11:69900431-69900453:-_5-2	2810408A11Rik	AACTAAGGCGTCCACCCCC	MGI:1917669
2810408A11Rik_CCDS24920.1_ex8_11:69900497-69900519:+_5-3	2810408A11Rik	ACCTCCTGAAGTTGCGGAG	MGI:1917669
2810408A11Rik_CCDS24920.1_ex8_11:69900613-69900635:+_5-4	2810408A11Rik	GCGAAGCAAGGCTACTCCG	MGI:1917669
2810408A11Rik_CCDS24920.1_ex8_11:69900630-69900652:-_5-5	2810408A11Rik	CAGACACCGGATTACCCCC	MGI:1917669
2810408M09Rik_CCDS17082.1_ex0_2:165491655-165491677:-_5-1	2810408M09Rik	GCGTCTAACTGCTTATATA	MGI:1918294
2810408M09Rik_CCDS17082.1_ex1_2:165493077-165493099:-_5-2	2810408M09Rik	CGGCGGCGGACAGTGCAGG	MGI:1918294
2810408M09Rik_CCDS17082.1_ex1_2:165493119-165493141:-_5-3	2810408M09Rik	CCGAAGAGCTACCGGCACC	MGI:1918294
2810408M09Rik_CCDS17082.1_ex1_2:165493146-165493168:+_5-4	2810408M09Rik	GTGCTTCACCACGGCCGCG	MGI:1918294
2810408M09Rik_CCDS17082.1_ex1_2:165493180-165493202:+_5-5	2810408M09Rik	CCACGGAAGACGCGCGCCT	MGI:1918294
2810417H13Rik_CCDS23299.1_ex1_9:65890792-65890814:+_5-1	2810417H13Rik	AAGTTCGTCGAGAAAAGGT	MGI:1915276
2810417H13Rik_CCDS23299.1_ex2_9:65893421-65893443:+_5-4	2810417H13Rik	AAGTGGCAAAAAGGCATCG	MGI:1915276
2810417H13Rik_CCDS23299.1_ex2_9:65893457-65893479:+_5-5	2810417H13Rik	TCCCCTAAAGAGTCTAAAA	MGI:1915276
2810428I15Rik_CCDS22370.1_ex2_8:70505805-70505827:+_5-1	2810428I15Rik	CGAGCACCGGTTGCGCTCG	MGI:1913712
2810428I15Rik_CCDS22370.1_ex2_8:70505890-70505912:-_5-2	2810428I15Rik	TACCGGAGTGTCGTGCACG	MGI:1913712
2810428I15Rik_CCDS22370.1_ex3_8:70506489-70506511:+_5-3	2810428I15Rik	CGCTCACTGGTCTAGACGG	MGI:1913712
2810428I15Rik_CCDS22370.1_ex3_8:70506516-70506538:-_5-4	2810428I15Rik	CTTCAGAATGAACGCGCAC	MGI:1913712
2810428I15Rik_CCDS22370.1_ex3_8:70506555-70506577:-_5-5	2810428I15Rik	GACGCCCCGATCGCTACAC	MGI:1913712
2810459M11Rik_CCDS48302.1_ex0_1:86046120-86046142:-_5-1	2810459M11Rik	TCCGGCGGGAACACGGCAC	MGI:1920042
2810459M11Rik_CCDS48302.1_ex0_1:86046192-86046214:+_5-2	2810459M11Rik	GGCGGCCACCGAGTCGCAC	MGI:1920042
2810459M11Rik_CCDS48302.1_ex0_1:86046257-86046279:+_5-3	2810459M11Rik	TTTTCGTGCTGTGCCGCGT	MGI:1920042
2810459M11Rik_CCDS48302.1_ex0_1:86046274-86046296:+_5-4	2810459M11Rik	GTCGGATCGCTGACCTCCC	MGI:1920042
2810459M11Rik_CCDS48302.1_ex0_1:86046357-86046379:-_5-5	2810459M11Rik	ACCAGCACTCCGACCAGCG	MGI:1920042
2810474O19Rik_CCDS20717.1_ex0_6:149325888-149325910:+_5-1	2810474O19Rik	ATCTCATAATCCCGACGGA	MGI:1914496
2810474O19Rik_CCDS20717.1_ex0_6:149326145-149326167:-_5-2	2810474O19Rik	CTTGTAATGATGTAGTAGC	MGI:1914496
2810474O19Rik_CCDS20717.1_ex0_6:149326915-149326937:+_5-3	2810474O19Rik	AGAATCAGTACAACCGTAG	MGI:1914496
2810474O19Rik_CCDS20717.1_ex0_6:149327033-149327055:-_5-4	2810474O19Rik	CACAGCTCGGTATGAGAAC	MGI:1914496
2810474O19Rik_CCDS20717.1_ex0_6:149327438-149327460:-_5-5	2810474O19Rik	TACTTTCGATTTGTAACAT	MGI:1914496
2900011O08Rik_CCDS27971.1_ex1_16:14049384-14049406:-_5-1	2900011O08Rik	CATGGAGATGATGTCTAGC	MGI:1914504
2900011O08Rik_CCDS27971.1_ex1_16:14049456-14049478:-_5-2	2900011O08Rik	CAGGACTTCACGGAGACGC	MGI:1914504
2900011O08Rik_CCDS27971.1_ex1_16:14049474-14049496:-_5-3	2900011O08Rik	TTCTGACTCTCGACGGACC	MGI:1914504
2900011O08Rik_CCDS27971.1_ex2_16:14088998-14089020:+_5-4	2900011O08Rik	AGAACTTGGTCGCCATCCC	MGI:1914504
2900011O08Rik_CCDS27971.1_ex3_16:14093985-14094007:+_5-5	2900011O08Rik	CGAGGTGGAACGCTTAAGG	MGI:1914504
2900026A02Rik_CCDS39217.1_ex4_5:113097667-113097689:+_5-1	2900026A02Rik	GTGGACTCCAGCTCGGAAC	MGI:1920194
2900026A02Rik_CCDS39217.1_ex4_5:113097738-113097760:-_5-2	2900026A02Rik	TATACCGAGTCCACGTCGG	MGI:1920194
2900026A02Rik_CCDS39217.1_ex4_5:113097810-113097832:+_5-3	2900026A02Rik	GTCAGGAGACGGAGACTCG	MGI:1920194
2900026A02Rik_CCDS39217.1_ex5_5:113101463-113101485:-_5-4	2900026A02Rik	GCAGACCAGCACCAGAACG	MGI:1920194
2900026A02Rik_CCDS39217.1_ex5_5:113101485-113101507:-_5-5	2900026A02Rik	CGACAGCCAGTATGGGACC	MGI:1920194
2900092C05Rik_CCDS20811.1_ex1_7:12512901-12512923:-_5-1	2900092C05Rik	ATGCAAAGACTTACGTGCT	MGI:1920340
2900092C05Rik_CCDS20811.1_ex2_7:12515461-12515483:-_5-2	2900092C05Rik	ATTCTGATGGCTTCACAGT	MGI:1920340
2900092C05Rik_CCDS20811.1_ex2_7:12515476-12515498:+_5-3	2900092C05Rik	CAGAATTCGATACAAATAA	MGI:1920340
2900092C05Rik_CCDS20811.1_ex3_7:12550480-12550502:+_5-4	2900092C05Rik	CAGTAATTCCACGTAGGCC	MGI:1920340
2900092C05Rik_CCDS20811.1_ex3_7:12550571-12550593:-_5-5	2900092C05Rik	TATACTTACTATATCACGT	MGI:1920340
3010026O09Rik_CCDS48784.1_ex4_11:50196956-50196978:-_5-1	3010026O09Rik	TCAACCAACGGGACTCGAG	MGI:1915317
3010026O09Rik_CCDS48784.1_ex4_11:50197041-50197063:+_5-2	3010026O09Rik	GCTTTCAACCAGTGCTGAG	MGI:1915317
3010026O09Rik_CCDS48784.1_ex5_11:50197617-50197639:+_5-3	3010026O09Rik	GGAAATGGAATCAGCGCAC	MGI:1915317
3010026O09Rik_CCDS48784.1_ex6_11:50199524-50199546:+_5-4	3010026O09Rik	CTTACTTTCAGGACTCCAC	MGI:1915317
3010026O09Rik_CCDS48784.1_ex6_11:50199577-50199599:-_5-5	3010026O09Rik	GTTCGCAGTACTGAGGGCA	MGI:1915317
3110001D03Rik_CCDS18288.1_ex1_4:75278045-75278067:-_5-1	3110001D03Rik	CTACGTCTATTTGGTGGCC	MGI:1914178
3110001D03Rik_CCDS18288.1_ex1_4:75278074-75278096:-_5-2	3110001D03Rik	TCGGGCTCTACACTCTTCG	MGI:1914178
3110001D03Rik_CCDS18288.1_ex1_4:75278091-75278113:-_5-3	3110001D03Rik	GGAGTTGTCGCGTGCTGTC	MGI:1914178
3110001D03Rik_CCDS18288.1_ex1_4:75278111-75278133:-_5-4	3110001D03Rik	CCCTGAGTTAAAAACCTGC	MGI:1914178
3110001D03Rik_CCDS18288.1_ex1_4:75278152-75278174:+_5-5	3110001D03Rik	CACGGCGGATTTCGCGGGT	MGI:1914178
3110001I22Rik_CCDS37260.1_ex0_16:13677187-13677209:+_5-1	3110001I22Rik	AAGCCAACAGCATGAGTGC	MGI:1913848
3110001I22Rik_CCDS37260.1_ex0_16:13677376-13677398:+_5-2	3110001I22Rik	CAAACTGCATTCTTCCCAT	MGI:1913848
3110001I22Rik_CCDS37260.1_ex0_16:13677430-13677452:-_5-3	3110001I22Rik	TCACTGTGCCGTTTGTAGG	MGI:1913848
3110001I22Rik_CCDS37260.1_ex0_16:13677547-13677569:+_5-4	3110001I22Rik	AAGTTTAAACAAACTCAAA	MGI:1913848
3110001I22Rik_CCDS37260.1_ex0_16:13677583-13677605:+_5-5	3110001I22Rik	ACGTCCTAAAGCTGCAAGC	MGI:1913848
3110002H16Rik_CCDS29063.1_ex6_18:12179560-12179582:-_5-1	3110002H16Rik	CGCAATGTCTCGTTCTGAA	MGI:1916528
3110002H16Rik_CCDS29063.1_ex7_18:12180527-12180549:+_5-2	3110002H16Rik	ACGTCTAACAGCACGGGAG	MGI:1916528
3110002H16Rik_CCDS29063.1_ex8_18:12180741-12180763:+_5-3	3110002H16Rik	CTGGTCGTTGTCCACCATC	MGI:1916528
3110002H16Rik_CCDS29063.1_ex9_18:12181593-12181615:+_5-4	3110002H16Rik	TATTTGACATCAGGCTACG	MGI:1916528
3110002H16Rik_CCDS29063.1_ex9_18:12181670-12181692:+_5-5	3110002H16Rik	CAACCTTACGAGATCCCCC	MGI:1916528
3110009E18Rik_CCDS15232.1_ex0_1:120150701-120150723:+_6-1	3110009E18Rik	AACTTGCATCAAACTGTAA	MGI:1920353
3110009E18Rik_CCDS15232.1_ex0_1:120150726-120150748:+_6-2	3110009E18Rik	TTATAATATTTCTAAAGCA	MGI:1920353
3110009E18Rik_CCDS15232.1_ex1_1:120160610-120160632:-_6-3	3110009E18Rik	TGGCAGGCTGGTCCTCAAA	MGI:1920353
3110009E18Rik_CCDS15232.1_ex1_1:120160635-120160657:-_6-4	3110009E18Rik	CGTATTTGTAATTTCTGAG	MGI:1920353
3110009E18Rik_CCDS15232.1_ex2_1:120166151-120166173:+_6-5	3110009E18Rik	CATCAAGCTCACAAAGCAA	MGI:1920353
3110009E18Rik_CCDS15232.1_ex3_1:120171430-120171452:+_6-6	3110009E18Rik	GACGACACACTCCTGCTAA	MGI:1920353
3110035E14Rik_CCDS14813.1_ex2_1:9613325-9613347:+_5-1	3110035E14Rik	CGACCTGTACCCGCCACCA	MGI:1924232
3110035E14Rik_CCDS14813.1_ex2_1:9613349-9613371:-_5-2	3110035E14Rik	CGTTGAGGCAGTAGCTCCA	MGI:1924232
3110035E14Rik_CCDS14813.1_ex2_1:9613362-9613384:+_5-3	3110035E14Rik	CCTCAACGCTGTGAGCGCA	MGI:1924232
3110035E14Rik_CCDS14813.1_ex2_1:9613393-9613415:+_5-4	3110035E14Rik	ACCGCAGATGGTTGCAGAC	MGI:1924232
3110035E14Rik_CCDS14813.1_ex2_1:9613438-9613460:-_5-5	3110035E14Rik	TTTTGGTGGGATGCGCCCC	MGI:1924232
3110040N11Rik_CCDS40010.1_ex1_7:81786155-81786177:+_5-1	3110040N11Rik	TCGGACGGAGGTGCTGCAA	MGI:1914540
3110040N11Rik_CCDS40010.1_ex1_7:81786167-81786189:+_5-2	3110040N11Rik	GCTGCAATGGCCACACCAA	MGI:1914540
3110040N11Rik_CCDS40010.1_ex1_7:81786190-81786212:-_5-3	3110040N11Rik	TTCCTAGATCTGAGCACTG	MGI:1914540
3110040N11Rik_CCDS40010.1_ex2_7:81788448-81788470:+_5-4	3110040N11Rik	CCTGTCACAGCGTTCTGTC	MGI:1914540
3110040N11Rik_CCDS40010.1_ex2_7:81788473-81788495:-_5-5	3110040N11Rik	TAGCCATTCATGCCAAACC	MGI:1914540
3110043O21Rik_CCDS38708.1_ex5_4:35211319-35211341:+_5-1	3110043O21Rik	ACTACAACGGAACAGCCAC	MGI:1920455
3110043O21Rik_CCDS38708.1_ex9_4:35218433-35218455:-_5-2	3110043O21Rik	TAACACACATTATTCGAAA	MGI:1920455
3110043O21Rik_CCDS38708.1_ex9_4:35218461-35218483:+_5-3	3110043O21Rik	AACACACACTCTGTGAAGT	MGI:1920455
3110043O21Rik_CCDS38708.1_ex9_4:35218549-35218571:-_5-4	3110043O21Rik	ATTAATCTTCGACGGAAAC	MGI:1920455
3110043O21Rik_CCDS38708.1_ex9_4:35218652-35218674:-_5-5	3110043O21Rik	TTGCCAACCACACTCTAAA	MGI:1920455
3110047P20Rik_CCDS51508.1_ex0_5:63650273-63650295:+_5-1	3110047P20Rik	ACCCGCCGGTCGCAGCGTC	MGI:1920464
3110047P20Rik_CCDS51508.1_ex5_5:63800031-63800053:-_5-2	3110047P20Rik	CAAACTCATCCTCGATAGC	MGI:1920464
3110047P20Rik_CCDS51508.1_ex5_5:63800559-63800581:-_5-3	3110047P20Rik	GTCCCCCATACACAACGAG	MGI:1920464
3110047P20Rik_CCDS51508.1_ex6_5:63804541-63804563:-_5-4	3110047P20Rik	AAACAAGTCACGAAGGTCG	MGI:1920464
3110047P20Rik_CCDS51508.1_ex6_5:63805412-63805434:-_5-5	3110047P20Rik	CGAGGCAGCCATTCAAGTA	MGI:1920464
3110052M02Rik_CCDS49994.1_ex1_17:21659026-21659048:-_5-1	3110052M02Rik	GTTCTCACCGACAGAGACC	MGI:1920479
3110052M02Rik_CCDS49994.1_ex2_17:21661324-21661346:-_5-2	3110052M02Rik	TGATGAACAGTATCACATG	MGI:1920479
3110052M02Rik_CCDS49994.1_ex2_17:21661486-21661508:-_5-3	3110052M02Rik	TGGTTTGATGAGTCAACAG	MGI:1920479
3110052M02Rik_CCDS49994.1_ex2_17:21661505-21661527:-_5-4	3110052M02Rik	GATGCTCCTATGTCTGCAT	MGI:1920479
3110052M02Rik_CCDS49994.1_ex2_17:21661732-21661754:+_5-5	3110052M02Rik	ATGTTTCAGTACCTCCTCA	MGI:1920479
3110057O12Rik_CCDS38422.2_ex1_3:40905902-40905924:+_5-1	3110057O12Rik	CGAGAAAGGTGCCAGAACC	MGI:1915468
3110057O12Rik_CCDS38422.2_ex1_3:40905920-40905942:-_5-2	3110057O12Rik	CGGGTAGTCACTTGAAACC	MGI:1915468
3110057O12Rik_CCDS38422.2_ex1_3:40905935-40905957:+_5-3	3110057O12Rik	TACCCGGTACACATCGATA	MGI:1915468
3110057O12Rik_CCDS38422.2_ex7_3:40930141-40930163:-_5-4	3110057O12Rik	CAGTTGGACACTGCTAAGG	MGI:1915468
3110057O12Rik_CCDS38422.2_ex7_3:40930170-40930192:-_5-5	3110057O12Rik	GGCATGGAATCAACGGCAT	MGI:1915468
3110062M04Rik_CCDS19997.1_ex1_6:34875524-34875546:+_5-1	3110062M04Rik	GACAGATGTTACCTCAATC	MGI:1925662
3110062M04Rik_CCDS19997.1_ex1_6:34875550-34875572:-_5-2	3110062M04Rik	AAATGGTAGACGTGGCACT	MGI:1925662
3110062M04Rik_CCDS19997.1_ex1_6:34875586-34875608:+_5-3	3110062M04Rik	AGTACACGGTCTCCGTGGC	MGI:1925662
3110062M04Rik_CCDS19997.1_ex2_6:34876551-34876573:-_5-4	3110062M04Rik	CCGCCTGGGCCCAGAGAGT	MGI:1925662
3110062M04Rik_CCDS19997.1_ex2_6:34876564-34876586:-_5-5	3110062M04Rik	AGGAAGCAGACAGCCGCCT	MGI:1925662
3110079O15Rik_CCDS48305.1_ex1_1:87475050-87475072:-_5-1	3110079O15Rik	TCAATAGGCTCGTTCCACA	MGI:1920484
3110079O15Rik_CCDS48305.1_ex1_1:87475064-87475086:-_5-2	3110079O15Rik	CACCAGAGGGCAATTCAAT	MGI:1920484
3110079O15Rik_CCDS48305.1_ex1_1:87475076-87475098:-_5-3	3110079O15Rik	CCAGGGGACCTTCACCAGA	MGI:1920484
3110079O15Rik_CCDS48305.1_ex1_1:87475136-87475158:-_5-4	3110079O15Rik	GAGCAGAGGTGGGGAACGG	MGI:1920484
3110079O15Rik_CCDS48305.1_ex1_1:87475185-87475207:-_5-5	3110079O15Rik	CCTCCATCCTGGTCCACCC	MGI:1920484
3110082I17Rik_CCDS51684.1_ex2_5:139363988-139364010:+_5-1	3110082I17Rik	GAGCCAGGGTGGCAGCCGA	MGI:1920462
3110082I17Rik_CCDS51684.1_ex2_5:139364014-139364036:+_5-2	3110082I17Rik	GCTGGCAGCGTCTGAACCT	MGI:1920462
3110082I17Rik_CCDS51684.1_ex2_5:139364031-139364053:-_5-3	3110082I17Rik	GCTGCTACACAGACTGCCA	MGI:1920462
3110082I17Rik_CCDS51684.1_ex2_5:139364127-139364149:+_5-4	3110082I17Rik	CTCCTCTGGGGACAACTCA	MGI:1920462
3110082I17Rik_CCDS51684.1_ex3_5:139455449-139455471:-_5-5	3110082I17Rik	GAGACGCCGAGGACATCGG	MGI:1920462
3110082J24Rik_CCDS57333.1_ex1_5:30105119-30105141:+_5-1	3110082J24Rik	GGGGCTGATGCCCCGTGGA	MGI:3641994
3110082J24Rik_CCDS57333.1_ex1_5:30105149-30105171:-_5-2	3110082J24Rik	CTGAGCCTCGGGAGTCACG	MGI:3641994
3110082J24Rik_CCDS57333.1_ex1_5:30105220-30105242:+_5-3	3110082J24Rik	CGCGCAGCCCGAGCTGCGC	MGI:3641994
3110082J24Rik_CCDS57333.1_ex1_5:30105234-30105256:+_5-4	3110082J24Rik	TGCGCGGGACTGGCCGTCG	MGI:3641994
3110082J24Rik_CCDS57333.1_ex1_5:30105255-30105277:+_5-5	3110082J24Rik	GTCCCGGGACGGCGAACCC	MGI:3641994
3300002I08Rik_CCDS50740.1_ex0_2:150311212-150311234:-_4-1	3300002I08Rik	TGTTTTCCCACCCAGGTCG	MGI:1916527
3300002I08Rik_CCDS50740.1_ex1_2:150344359-150344381:-_4-2	3300002I08Rik	ATTATATTTAGGCTACAGT	MGI:1916527
3425401B19Rik_CCDS49437.1_ex0_14:32662026-32662048:-_5-1	3425401B19Rik	TCTGAAATGGGACCGGCTA	MGI:3588196
3425401B19Rik_CCDS49437.1_ex0_14:32662357-32662379:-_5-2	3425401B19Rik	TGGGGTCACCCTTCCCGAT	MGI:3588196
3425401B19Rik_CCDS49437.1_ex0_14:32662863-32662885:-_5-3	3425401B19Rik	CCTCAGGTGAAGCGGAGTA	MGI:3588196
3425401B19Rik_CCDS49437.1_ex0_14:32663799-32663821:-_5-4	3425401B19Rik	GTGTCGGGGACTTTTCACC	MGI:3588196
3425401B19Rik_CCDS49437.1_ex0_14:32663874-32663896:-_5-5	3425401B19Rik	CGAAGTCTGTGCATCTCGG	MGI:3588196
3632451O06Rik_CCDS36903.1_ex6_14:49773505-49773527:+_5-1	3632451O06Rik	GGAACGACAGTAGTTCCCA	MGI:1914669
3632451O06Rik_CCDS36903.1_ex6_14:49773666-49773688:+_5-2	3632451O06Rik	GACTGCTGCTACAATAGGC	MGI:1914669
3632451O06Rik_CCDS36903.1_ex6_14:49773696-49773718:+_5-3	3632451O06Rik	ACTGTTATAGGGTCCCTCC	MGI:1914669
3632451O06Rik_CCDS36903.1_ex6_14:49773950-49773972:+_5-4	3632451O06Rik	GTCCTTCAGATAGTACCAT	MGI:1914669
3632451O06Rik_CCDS36903.1_ex6_14:49774108-49774130:+_5-5	3632451O06Rik	GCTTGACATCCTGTAGCCA	MGI:1914669
3830403N18Rik_CCDS30141.1_ex3_X:56147095-56147117:+_5-3	3830403N18Rik	CACATAAAAAGAAAACGCA	MGI:1917941
3830403N18Rik_CCDS30141.1_ex3_X:56147167-56147189:+_5-4	3830403N18Rik	CTTTGGAAAACGAACAAAC	MGI:1917941
3830406C13Rik_CCDS26817.1_ex1_14:12287295-12287317:+_7-1	3830406C13Rik	AGAAAATGAAAAACAAATT	MGI:1917937
3830406C13Rik_CCDS26817.1_ex1_14:12287314-12287336:+_7-2	3830406C13Rik	TGGAGATGAAAACACAGAA	MGI:1917937
3830406C13Rik_CCDS26817.1_ex1_14:12287353-12287375:-_7-3	3830406C13Rik	CTTCTAGAAGCAGTCTCAG	MGI:1917937
3830406C13Rik_CCDS26817.1_ex1_14:12287378-12287400:-_7-4	3830406C13Rik	AATTACCTTCAAGAGTCGG	MGI:1917937
3830406C13Rik_CCDS26817.1_ex2_14:12297578-12297600:+_7-5	3830406C13Rik	CAGGACATAGATGCTGCAG	MGI:1917937
3830406C13Rik_CCDS26817.1_ex2_14:12297613-12297635:-_7-6	3830406C13Rik	TGTGGGTGTGGGATAAGCT	MGI:1917937
3830406C13Rik_CCDS26817.1_ex2_14:12297636-12297658:-_7-7	3830406C13Rik	CCTCAAGAGAAAGCATCGA	MGI:1917937
3830417A13Rik_CCDS30166.1_ex0_X:64177639-64177661:-_5-1	3830417A13Rik	AAATAGAACCCATGGCAGT	MGI:1917946
3830417A13Rik_CCDS30166.1_ex0_X:64177716-64177738:-_5-2	3830417A13Rik	CTTTTCATTTAGTCCATCC	MGI:1917946
3830417A13Rik_CCDS30166.1_ex0_X:64177758-64177780:-_5-3	3830417A13Rik	CCTTCGAAACTTAACAAGC	MGI:1917946
3830417A13Rik_CCDS30166.1_ex0_X:64177817-64177839:-_5-4	3830417A13Rik	TGCTCCTCATAATCTCCCA	MGI:1917946
3830417A13Rik_CCDS30166.1_ex0_X:64177954-64177976:+_5-5	3830417A13Rik	CCTATGACGGGATGCTACA	MGI:1917946
4430402I18Rik_CCDS37948.1_ex3_19:28939134-28939156:-_5-1	4430402I18Rik	AGCCTGGAGGCGAACATAA	MGI:1918036
4430402I18Rik_CCDS37948.1_ex4_19:28941777-28941799:+_5-2	4430402I18Rik	CCAAATTATTTTCACCAAA	MGI:1918036
4430402I18Rik_CCDS37948.1_ex5_19:28944280-28944302:+_5-3	4430402I18Rik	GTTGCGTTGAGTCGGCCGA	MGI:1918036
4430402I18Rik_CCDS37948.1_ex5_19:28944310-28944332:+_5-4	4430402I18Rik	ACGTTGAGGGGAGGGTAAC	MGI:1918036
4430402I18Rik_CCDS37948.1_ex7_19:28948651-28948673:-_5-5	4430402I18Rik	TCACACCTTGGCATGCAGA	MGI:1918036
4632428N05Rik_CCDS35912.1_ex1_10:60357933-60357955:-_5-1	4632428N05Rik	ATCGTGCCCTTTGGACACG	MGI:1921298
4632428N05Rik_CCDS35912.1_ex1_10:60357970-60357992:+_5-2	4632428N05Rik	CGTGGTACCTCAGCTCACG	MGI:1921298
4632428N05Rik_CCDS35912.1_ex1_10:60358128-60358150:-_5-3	4632428N05Rik	GATAGAGAAGTTACCGTGG	MGI:1921298
4632428N05Rik_CCDS35912.1_ex1_10:60358182-60358204:-_5-4	4632428N05Rik	TATCACTAGACAGCAGTAG	MGI:1921298
4632428N05Rik_CCDS35912.1_ex1_10:60358218-60358240:-_5-5	4632428N05Rik	GTAGAACCGTTGTTCTGGG	MGI:1921298
4632434I11Rik_CCDS40022.1_ex0_7:92859482-92859504:+_5-1	4632434I11Rik	GGTAGATCATCCCAAATCA	MGI:1921291
4632434I11Rik_CCDS40022.1_ex0_7:92859613-92859635:+_5-2	4632434I11Rik	GTAACATGCGATATCATAC	MGI:1921291
4632434I11Rik_CCDS40022.1_ex0_7:92859668-92859690:+_5-3	4632434I11Rik	TCTAAATTATGTTCCTCGA	MGI:1921291
4632434I11Rik_CCDS40022.1_ex0_7:92859899-92859921:+_5-4	4632434I11Rik	TTTTGGTTAGGAGTACCAC	MGI:1921291
4632434I11Rik_CCDS40022.1_ex2_7:92862324-92862346:-_5-5	4632434I11Rik	TACGGCCACTGGTTTACAC	MGI:1921291
4732456N10Rik_CCDS27855.1_ex7_15:101560533-101560555:+_5-1	4732456N10Rik	ATGGGCTCTAGATTGGTCC	MGI:3045312
4732456N10Rik_CCDS27855.1_ex8_15:101562399-101562421:-_5-2	4732456N10Rik	CTCCAGCGGGTTCGAAAGG	MGI:3045312
4732456N10Rik_CCDS27855.1_ex8_15:101562539-101562561:-_5-3	4732456N10Rik	GCGGCATAGGATACAGAGT	MGI:3045312
4732456N10Rik_CCDS27855.1_ex8_15:101562551-101562573:-_5-4	4732456N10Rik	GTCTGGGTGTCAGCGGCAT	MGI:3045312
4732456N10Rik_CCDS27855.1_ex8_15:101562686-101562708:-_5-5	4732456N10Rik	GCGGGAAGAGTTTCGGAGG	MGI:3045312
4833403I15Rik_CCDS50284.1_ex0_18:46850433-46850455:+_5-1	4833403I15Rik	AGACTTGGGACCTCCGTCG	MGI:1921824
4833403I15Rik_CCDS50284.1_ex0_18:46850559-46850581:-_5-2	4833403I15Rik	ATGTTCACGCGACCCGTGA	MGI:1921824
4833403I15Rik_CCDS50284.1_ex1_18:46864673-46864695:+_5-3	4833403I15Rik	GCCCTGGTAGCGACTCAAA	MGI:1921824
4833403I15Rik_CCDS50284.1_ex2_18:46866460-46866482:-_5-4	4833403I15Rik	CAAGGTACGTTGGCATGCG	MGI:1921824
4833403I15Rik_CCDS50284.1_ex4_18:46876932-46876954:-_5-5	4833403I15Rik	CGATTCGTCAAATATCAAC	MGI:1921824
4833420G17Rik_CCDS49373.1_ex2_13:119469574-119469596:+_5-1	4833420G17Rik	ATGTACTCGGAGAGTGGCG	MGI:1914642
4833420G17Rik_CCDS49373.1_ex2_13:119469610-119469632:-_5-2	4833420G17Rik	AAGGTACGCGTGTCCATCC	MGI:1914642
4833420G17Rik_CCDS49373.1_ex2_13:119469928-119469950:+_5-3	4833420G17Rik	GTGTACGCATGGGTAAAGC	MGI:1914642
4833420G17Rik_CCDS49373.1_ex2_13:119469960-119469982:+_5-4	4833420G17Rik	TGCCGCCTGTCCAGAGGCG	MGI:1914642
4833420G17Rik_CCDS49373.1_ex2_13:119470054-119470076:-_5-5	4833420G17Rik	AGTCACAATGCTACTCGCA	MGI:1914642
4833423E24Rik_CCDS38168.1_ex11_2:85518461-85518483:-_5-2	4833423E24Rik	CAAGCATCCAGGTGGACGT	MGI:2687041
4833423E24Rik_CCDS38168.1_ex11_2:85518596-85518618:-_5-3	4833423E24Rik	GGCAAATGGCAAGGGCAAC	MGI:2687041
4833423E24Rik_CCDS38168.1_ex11_2:85518619-85518641:-_5-4	4833423E24Rik	GTGGAGGTCTATGAAAAGC	MGI:2687041
4833423E24Rik_CCDS38168.1_ex11_2:85518645-85518667:-_5-5	4833423E24Rik	ATGGGAATCCGACAGCAAA	MGI:2687041
4833423E24Rik_CCDS38168.1_ex8_2:85500226-85500248:+_5-1	4833423E24Rik	TACAAATTTGTGCATCAGA	MGI:2687041
4833424O15Rik_CCDS17796.1_ex0_3:117575798-117575820:+_5-1	4833424O15Rik	CGTTCACTGTGAACGTGCA	MGI:1923019
4833424O15Rik_CCDS17796.1_ex0_3:117575841-117575863:-_5-2	4833424O15Rik	CCCGGGTAGGGCTTACGGT	MGI:1923019
4833424O15Rik_CCDS17796.1_ex0_3:117575887-117575909:+_5-3	4833424O15Rik	CCGGTGCTCCTCTACTCGC	MGI:1923019
4833424O15Rik_CCDS17796.1_ex1_3:117621039-117621061:-_5-4	4833424O15Rik	CAACAATCTCCAGTTAAAA	MGI:1923019
4833424O15Rik_CCDS17796.1_ex1_3:117621070-117621092:-_5-5	4833424O15Rik	GACGGTTCGGCGTACCAGT	MGI:1923019
4833427G06Rik_CCDS40628.1_ex3_9:51100039-51100061:-_5-1	4833427G06Rik	TATCTTTGCTAAAGCCCAA	MGI:1921013
4833427G06Rik_CCDS40628.1_ex4_9:51101047-51101069:+_5-2	4833427G06Rik	ACTTACTGTCCTGATCAAA	MGI:1921013
4833427G06Rik_CCDS40628.1_ex5_9:51101756-51101778:+_5-3	4833427G06Rik	CTTTAGAGTTCCGCGCCAC	MGI:1921013
4833427G06Rik_CCDS40628.1_ex5_9:51101815-51101837:+_5-4	4833427G06Rik	GATTCGGTAGTGGGGTACA	MGI:1921013
4833427G06Rik_CCDS40628.1_ex5_9:51101841-51101863:-_5-5	4833427G06Rik	GCTAAGCAGTTTTGGCTCG	MGI:1921013
4833439L19Rik_CCDS26529.1_ex1_13:54552981-54553003:+_5-1	4833439L19Rik	TGGTGTGAGGATTCGGAGC	MGI:1921162
4833439L19Rik_CCDS26529.1_ex3_13:54556562-54556584:-_5-2	4833439L19Rik	CATAAGGGCCTTACCACGG	MGI:1921162
4833439L19Rik_CCDS26529.1_ex4_13:54559187-54559209:+_5-3	4833439L19Rik	GGGCGCTTACTTGTGATCA	MGI:1921162
4833439L19Rik_CCDS26529.1_ex5_13:54561692-54561714:-_5-4	4833439L19Rik	AAGTATCAGCATCTTGACA	MGI:1921162
4833439L19Rik_CCDS26529.1_ex5_13:54561748-54561770:-_5-5	4833439L19Rik	CTCCTCCTCCATCGGACAT	MGI:1921162
4921501E09Rik_CCDS28624.1_ex0_17:33067041-33067063:+_5-1	4921501E09Rik	CCCTTAACTACATGGTACC	MGI:1921292
4921501E09Rik_CCDS28624.1_ex0_17:33067164-33067186:+_5-2	4921501E09Rik	GGCCATAAGTTTTCAACCC	MGI:1921292
4921501E09Rik_CCDS28624.1_ex0_17:33067317-33067339:+_5-3	4921501E09Rik	ATCTTGCTGCTAGCCTGAC	MGI:1921292
4921501E09Rik_CCDS28624.1_ex0_17:33067596-33067618:-_5-4	4921501E09Rik	AGGGCATGATGCTCTCAAG	MGI:1921292
4921501E09Rik_CCDS28624.1_ex0_17:33067615-33067637:-_5-5	4921501E09Rik	ACTGGCATGGATCGCCTAG	MGI:1921292
4921504E06Rik_CCDS15716.1_ex10_2:19516257-19516279:+_5-1	4921504E06Rik	TTGAATAGTTCGCTGATCC	MGI:1918087
4921504E06Rik_CCDS15716.1_ex13_2:19533772-19533794:-_5-2	4921504E06Rik	ATGCCATAGCTATTATCAA	MGI:1918087
4921504E06Rik_CCDS15716.1_ex14_2:19540391-19540413:-_5-3	4921504E06Rik	ATTATTACATCACTTCACG	MGI:1918087
4921504E06Rik_CCDS15716.1_ex15_2:19542389-19542411:-_5-4	4921504E06Rik	AAAGATTTGACTCAATCCA	MGI:1918087
4921504E06Rik_CCDS15716.1_ex16_2:19553760-19553782:+_5-5	4921504E06Rik	GCGGGCAGGTCACCTGGAA	MGI:1918087
4921506M07Rik_CCDS25927.1_ex0_12:57576136-57576158:-_5-1	4921506M07Rik	TCCCGCGGACTGAACCGCT	MGI:2684915
4921506M07Rik_CCDS25927.1_ex0_12:57576332-57576354:-_5-2	4921506M07Rik	CACGGGCGATTCTTGCGCG	MGI:2684915
4921506M07Rik_CCDS25927.1_ex0_12:57576352-57576374:+_5-3	4921506M07Rik	GCTCGACGTAACCCACACC	MGI:2684915
4921506M07Rik_CCDS25927.1_ex0_12:57576409-57576431:+_5-4	4921506M07Rik	CGATATTGACGACAGCGCG	MGI:2684915
4921506M07Rik_CCDS25927.1_ex0_12:57576461-57576483:-_5-5	4921506M07Rik	CCATCGCACGAGATCGCGC	MGI:2684915
4921507P07Rik_CCDS20132.1_ex4_6:50584373-50584395:-_5-1	4921507P07Rik	CCTCCTACGGTGCCAACCA	MGI:1918071
4921507P07Rik_CCDS20132.1_ex4_6:50584404-50584426:+_5-2	4921507P07Rik	TGGGTACGAGCTTTAATGC	MGI:1918071
4921507P07Rik_CCDS20132.1_ex4_6:50584436-50584458:-_5-3	4921507P07Rik	CCGACCTTTACATCGCCTA	MGI:1918071
4921507P07Rik_CCDS20132.1_ex7_6:50591650-50591672:+_5-4	4921507P07Rik	CCCGCCAAATCCGTAATGC	MGI:1918071
4921507P07Rik_CCDS20132.1_ex7_6:50591707-50591729:+_5-5	4921507P07Rik	CGGCCTGTGTTCTTCGGGA	MGI:1918071
4921509C19Rik_CCDS38271.1_ex1_2:151472614-151472636:+_3-1	4921509C19Rik	GATTCATTGGGCAAACTGA	MGI:2685851
4921509C19Rik_CCDS38271.1_ex1_2:151473549-151473571:+_3-2	4921509C19Rik	TTCAATTTCGGGTTGGACA	MGI:2685851
4921509C19Rik_CCDS38271.1_ex1_2:151473648-151473670:+_3-3	4921509C19Rik	CCCAAATGTTCCTTGGCCA	MGI:2685851
4921511H03Rik_CCDS19078.1_ex0_5:7304896-7304918:-_5-1	4921511H03Rik	GGTGCAGGTAATTGGTACG	MGI:1918170
4921511H03Rik_CCDS19078.1_ex0_5:7304971-7304993:+_5-2	4921511H03Rik	TTCTAGTGGGCTACATACA	MGI:1918170
4921511H03Rik_CCDS19078.1_ex0_5:7305058-7305080:+_5-3	4921511H03Rik	ATTTAGGCGAATCAGTGAC	MGI:1918170
4921511H03Rik_CCDS19078.1_ex0_5:7305128-7305150:-_5-4	4921511H03Rik	ATCCGGAAGAGTGTGCCAT	MGI:1918170
4921511H03Rik_CCDS19078.1_ex0_5:7305279-7305301:-_5-5	4921511H03Rik	GTCATCTAGGTACAAAACG	MGI:1918170
4921517D22Rik_CCDS36688.1_ex1_13:59690481-59690503:+_5-1	4921517D22Rik	CTTCGTAGAACAGCCTGCC	MGI:1918150
4921517D22Rik_CCDS36688.1_ex1_13:59690607-59690629:+_5-2	4921517D22Rik	GAAAGTCGAGTATAGGAGG	MGI:1918150
4921517D22Rik_CCDS36688.1_ex1_13:59690621-59690643:+_5-3	4921517D22Rik	GGAGGAGGGATACCGGCCT	MGI:1918150
4921517D22Rik_CCDS36688.1_ex1_13:59690668-59690690:-_5-4	4921517D22Rik	TACATTGCTCCATTGGATC	MGI:1918150
4921517D22Rik_CCDS36688.1_ex1_13:59690754-59690776:+_5-5	4921517D22Rik	CCTCAGTCTGTATGACCAC	MGI:1918150
4921524J17Rik_CCDS22498.1_ex1_8:85412164-85412186:+_5-1	4921524J17Rik	TCGTCTGATATGATCTGAA	MGI:1913964
4921524J17Rik_CCDS22498.1_ex1_8:85412281-85412303:-_5-2	4921524J17Rik	CATACAGAAAACAAGCACG	MGI:1913964
4921524J17Rik_CCDS22498.1_ex2_8:85426847-85426869:+_5-3	4921524J17Rik	TTTCACAATTACCTGTAGA	MGI:1913964
4921524J17Rik_CCDS22498.1_ex2_8:85426859-85426881:-_5-4	4921524J17Rik	AGAAATCACCGCCGTCTAC	MGI:1913964
4921524J17Rik_CCDS22498.1_ex2_8:85426909-85426931:+_5-5	4921524J17Rik	CTAATAAATATGTAACCAC	MGI:1913964
4921524L21Rik_CCDS50216.1_ex4_18:6626316-6626338:+_5-1	4921524L21Rik	TCTTAGGTGGAGGCAGCAC	MGI:1918151
4921524L21Rik_CCDS50216.1_ex4_18:6626340-6626362:+_5-2	4921524L21Rik	GGAGAACCGGGGGCGACAA	MGI:1918151
4921524L21Rik_CCDS50216.1_ex4_18:6626370-6626392:+_5-3	4921524L21Rik	GCTGCATCGTGGAGTCAGA	MGI:1918151
4921524L21Rik_CCDS50216.1_ex5_18:6629502-6629524:+_5-4	4921524L21Rik	TCATGTTCAAATCATGGGG	MGI:1918151
4921524L21Rik_CCDS50216.1_ex5_18:6629590-6629612:-_5-5	4921524L21Rik	TGGTGCTTCTTGTTAGATA	MGI:1918151
4921530D09Rik_CCDS50533.1_ex10_2:25616175-25616197:+_5-4	4921530D09Rik	TCAGGTTGGTTCCGTAAGC	MGI:1924308
4921530D09Rik_CCDS50533.1_ex11_2:25616562-25616584:+_5-5	4921530D09Rik	ATGGACGTATCCTTTCCGC	MGI:1924308
4921530D09Rik_CCDS50533.1_ex7_2:25612066-25612088:+_5-1	4921530D09Rik	ACACGGCGGTACTTCTCGC	MGI:1924308
4921530D09Rik_CCDS50533.1_ex7_2:25612144-25612166:-_5-2	4921530D09Rik	CATCGAGGAGCGACGAGCC	MGI:1924308
4921530D09Rik_CCDS50533.1_ex9_2:25615498-25615520:-_5-3	4921530D09Rik	CACCAGATTATCCGCCAAC	MGI:1924308
4921530L21Rik_CCDS27307.1_ex0_14:95881946-95881968:+_5-1	4921530L21Rik	GCGTTGAGAGATGAAAACA	MGI:1913982
4921530L21Rik_CCDS27307.1_ex0_14:95882032-95882054:-_5-2	4921530L21Rik	AACTGGTTGTCCATCCGAA	MGI:1913982
4921530L21Rik_CCDS27307.1_ex0_14:95882069-95882091:-_5-3	4921530L21Rik	GTTCTGCTGCCGTAGGATG	MGI:1913982
4921530L21Rik_CCDS27307.1_ex0_14:95882123-95882145:+_5-4	4921530L21Rik	GAGAACCCAAAACTGTCGG	MGI:1913982
4921530L21Rik_CCDS27307.1_ex0_14:95882151-95882173:+_5-5	4921530L21Rik	ACAACGCCTTGAGCACAGA	MGI:1913982
4921536K21Rik_CCDS24368.1_ex1_11:3890041-3890063:-_5-1	4921536K21Rik	GCACAGCGTATCTGCGAGA	MGI:1914680
4921536K21Rik_CCDS24368.1_ex1_11:3890077-3890099:+_5-2	4921536K21Rik	AATAATCACCCGAGATAAA	MGI:1914680
4921536K21Rik_CCDS24368.1_ex2_11:3894834-3894856:-_5-3	4921536K21Rik	CCAAGTTGTTATTCAGGTG	MGI:1914680
4921536K21Rik_CCDS24368.1_ex2_11:3894938-3894960:+_5-4	4921536K21Rik	CGGAAGTTCGAACCAGAAG	MGI:1914680
4921536K21Rik_CCDS24368.1_ex2_11:3894975-3894997:-_5-5	4921536K21Rik	TGGGCTCGGATTACAGGAA	MGI:1914680
4921539E11Rik_CCDS51247.1_ex1_4:103235791-103235813:-_5-1	4921539E11Rik	GGGGGAAATGCCCTCCAAA	MGI:1918191
4921539E11Rik_CCDS51247.1_ex2_4:103236951-103236973:+_5-2	4921539E11Rik	GAGTGGTCTGTAGAATGCA	MGI:1918191
4921539E11Rik_CCDS51247.1_ex3_4:103242748-103242770:+_5-3	4921539E11Rik	TAATTTGTGTACCTGTAAA	MGI:1918191
4921539E11Rik_CCDS51247.1_ex3_4:103242785-103242807:-_5-4	4921539E11Rik	GAATCCAATGCTAGTAAGA	MGI:1918191
4921539E11Rik_CCDS51247.1_ex3_4:103242856-103242878:+_5-5	4921539E11Rik	GGTGTTTAGACCAAAGCTG	MGI:1918191
4922501C03Rik_CCDS52879.1_ex12_9:87221303-87221325:-_5-1	4922501C03Rik	AGCCTTTGGGATCCTACGG	MGI:1925343
4922501C03Rik_CCDS52879.1_ex13_9:87222123-87222145:+_5-2	4922501C03Rik	ATGGTTTATTCGAAGCTGC	MGI:1925343
4922501C03Rik_CCDS52879.1_ex16_9:87231401-87231423:-_5-3	4922501C03Rik	GATCGATTCCTATGGGATC	MGI:1925343
4922501C03Rik_CCDS52879.1_ex17_9:87231978-87232000:-_5-4	4922501C03Rik	ACGTCTCTACCACCGAGTC	MGI:1925343
4922501C03Rik_CCDS52879.1_ex24_9:87248389-87248411:+_5-5	4922501C03Rik	CATCTTCGGCTATCCACCA	MGI:1925343
4922501L14Rik_CCDS51099.1_ex2_3:154720241-154720263:+_5-1	4922501L14Rik	GAACCTTTGTGTCTACAAA	MGI:1919095
4922501L14Rik_CCDS51099.1_ex3_3:154727397-154727419:-_5-2	4922501L14Rik	CGCTTGGAGATAAACTGAA	MGI:1919095
4922501L14Rik_CCDS51099.1_ex3_3:154727484-154727506:-_5-3	4922501L14Rik	CGGTGCTTGAACTCGCAGC	MGI:1919095
4922501L14Rik_CCDS51099.1_ex3_3:154727513-154727535:+_5-4	4922501L14Rik	CCCGCCTAGGAGGCAAGAG	MGI:1919095
4922501L14Rik_CCDS51099.1_ex4_3:154733605-154733627:+_5-5	4922501L14Rik	AGGACAACGCTGTTAAATA	MGI:1919095
4922502D21Rik_CCDS20583.1_ex2_6:129326655-129326677:-_5-1	4922502D21Rik	TTCATCGACAAAACTGAAG	MGI:2685920
4922502D21Rik_CCDS20583.1_ex2_6:129326695-129326717:+_5-2	4922502D21Rik	TGGAGTTCGCAGGTGTCGT	MGI:2685920
4922502D21Rik_CCDS20583.1_ex2_6:129326725-129326747:-_5-3	4922502D21Rik	TATCCAACATAAAAACTCG	MGI:2685920
4922502D21Rik_CCDS20583.1_ex2_6:129326776-129326798:-_5-4	4922502D21Rik	AAAGCTGTGCCCTAAAGAC	MGI:2685920
4922502D21Rik_CCDS20583.1_ex3_6:129330995-129331017:-_5-5	4922502D21Rik	CCCTTTGGACCCTGCTAGG	MGI:2685920
4922505E12Rik_CCDS15589.1_ex0_1:182748511-182748533:+_5-1	4922505E12Rik	CGGTTACTCCTATTCTGGG	MGI:3618292
4922505E12Rik_CCDS15589.1_ex0_1:182748688-182748710:+_5-2	4922505E12Rik	GCTTCCCGGATGTACTGCA	MGI:3618292
4922505E12Rik_CCDS15589.1_ex0_1:182748847-182748869:-_5-3	4922505E12Rik	AAGACCCTCGGACCGAGCC	MGI:3618292
4922505E12Rik_CCDS15589.1_ex0_1:182748906-182748928:+_5-4	4922505E12Rik	GGTCATATACCCACGCCGG	MGI:3618292
4922505E12Rik_CCDS15589.1_ex0_1:182748969-182748991:-_5-5	4922505E12Rik	GGCGCCGAGATCGAGACCG	MGI:3618292
4930402F06Rik_CCDS38108.1_ex0_2:35376183-35376205:-_5-1	4930402F06Rik	TAAGATTAAGCAAGAGCGG	MGI:1922104
4930402F06Rik_CCDS38108.1_ex0_2:35376219-35376241:-_5-2	4930402F06Rik	GGTAGATCTGAGTCGCCAT	MGI:1922104
4930402F06Rik_CCDS38108.1_ex0_2:35376240-35376262:-_5-3	4930402F06Rik	CGACTTCTCCTATATGCCA	MGI:1922104
4930402F06Rik_CCDS38108.1_ex1_2:35380398-35380420:+_5-4	4930402F06Rik	CGATCAACCCCACGGTAAC	MGI:1922104
4930402F06Rik_CCDS38108.1_ex1_2:35380463-35380485:+_5-5	4930402F06Rik	TTGGTCCACACAATCGGAG	MGI:1922104
4930402H24Rik_CCDS16750.1_ex27_2:130791875-130791897:+_5-1	4930402H24Rik	AGGACCAGTGTTGCGCACC	MGI:1923029
4930402H24Rik_CCDS16750.1_ex27_2:130791927-130791949:+_5-2	4930402H24Rik	GCGCTCAGGTTGTCCCGTG	MGI:1923029
4930402H24Rik_CCDS16750.1_ex29_2:130798239-130798261:-_5-3	4930402H24Rik	GGCGGTGTTTGAGCATCAG	MGI:1923029
4930402H24Rik_CCDS16750.1_ex32_2:130812865-130812887:-_5-4	4930402H24Rik	TTCGAGACTGTAGTAGGAT	MGI:1923029
4930402H24Rik_CCDS16750.1_ex35_2:130822463-130822485:+_5-5	4930402H24Rik	GGTCAGGACACTTTGAACC	MGI:1923029
4930402K13Rik_CCDS57728.1_ex0_X:9104836-9104858:+_5-1	4930402K13Rik	ACTATGGTAAGGAACGATC	MGI:1923025
4930402K13Rik_CCDS57728.1_ex0_X:9105012-9105034:-_5-2	4930402K13Rik	TGGCCGGACTGTCAAAAGC	MGI:1923025
4930402K13Rik_CCDS57728.1_ex0_X:9105034-9105056:-_5-3	4930402K13Rik	CCCATATGGTTCTACGTGG	MGI:1923025
4930402K13Rik_CCDS57728.1_ex0_X:9105161-9105183:+_5-4	4930402K13Rik	CCGGATGCTGGAAAATAAG	MGI:1923025
4930402K13Rik_CCDS57728.1_ex0_X:9105182-9105204:+_5-5	4930402K13Rik	GCCATATTGGGAAGATCAC	MGI:1923025
4930404A10Rik_CCDS48798.1_ex0_11:54370784-54370806:-_5-1	4930404A10Rik	ACTGAGCTTCAACCTGGCA	MGI:1922097
4930404A10Rik_CCDS48798.1_ex4_11:54390502-54390524:-_5-2	4930404A10Rik	ACTCTGCATTTGAACAACT	MGI:1922097
4930404A10Rik_CCDS48798.1_ex4_11:54390563-54390585:+_5-3	4930404A10Rik	ATCGCCAGAACTGTTCAGA	MGI:1922097
4930404A10Rik_CCDS48798.1_ex5_11:54394630-54394652:+_5-4	4930404A10Rik	GATTGGGAGCATCCCAAGT	MGI:1922097
4930404A10Rik_CCDS48798.1_ex5_11:54394721-54394743:-_5-5	4930404A10Rik	CAGAGAGGTTTGCAAACTG	MGI:1922097
4930404N11Rik_CCDS24056.1_ex2_10:81364753-81364775:-_5-1	4930404N11Rik	GCTTTCAGAGTCGCCAGCG	MGI:1921072
4930404N11Rik_CCDS24056.1_ex2_10:81364786-81364808:+_5-2	4930404N11Rik	GCGTGTGGGCCTCGCGGTA	MGI:1921072
4930404N11Rik_CCDS24056.1_ex2_10:81364885-81364907:+_5-3	4930404N11Rik	CGGCCGCATCCCGTCCCAT	MGI:1921072
4930404N11Rik_CCDS24056.1_ex2_10:81364905-81364927:+_5-4	4930404N11Rik	GGCGTGAATTTCCAGCGCA	MGI:1921072
4930404N11Rik_CCDS24056.1_ex2_10:81364933-81364955:+_5-5	4930404N11Rik	TGATGGCCGGCGCCCAACG	MGI:1921072
4930407I10Rik_CCDS49678.1_ex1_15:82062623-82062645:+_5-1	4930407I10Rik	AGTCCTCTTAACCAACAAT	MGI:2685593
4930407I10Rik_CCDS49678.1_ex1_15:82063076-82063098:+_5-2	4930407I10Rik	ATACCAGCGTGGGTCGACC	MGI:2685593
4930407I10Rik_CCDS49678.1_ex1_15:82063814-82063836:+_5-3	4930407I10Rik	ACTTGCATAGTACCGAGCC	MGI:2685593
4930407I10Rik_CCDS49678.1_ex1_15:82063981-82064003:+_5-4	4930407I10Rik	AATGATTCACGGACCAAAA	MGI:2685593
4930407I10Rik_CCDS49678.1_ex1_15:82064091-82064113:+_5-5	4930407I10Rik	GTGATATGACCCACGGGAC	MGI:2685593
4930412D23Rik_CCDS59775.1_ex0_X:127721577-127721599:+_5-1	4930412D23Rik	GCGCTAACCGAATGTCCAA	MGI:1921184
4930412D23Rik_CCDS59775.1_ex0_X:127721593-127721615:+_5-2	4930412D23Rik	CAAAGGAACGAGGGCATCA	MGI:1921184
4930412D23Rik_CCDS59775.1_ex0_X:127721608-127721630:+_5-3	4930412D23Rik	ATCATGGTAGGAGTAGTGC	MGI:1921184
4930412D23Rik_CCDS59775.1_ex0_X:127721677-127721699:-_5-4	4930412D23Rik	GCTTTTATAGGTATGTGGA	MGI:1921184
4930412D23Rik_CCDS59775.1_ex0_X:127721716-127721738:-_5-5	4930412D23Rik	TGGTATTTCGAGGAACCCA	MGI:1921184
4930415F15Rik_CCDS48752.1_ex1_11:11495446-11495468:-_5-1	4930415F15Rik	AGGTCACTTACGTATACAG	MGI:1921112
4930415F15Rik_CCDS48752.1_ex2_11:11496426-11496448:+_5-2	4930415F15Rik	ACAATGTGGACAATCCCTA	MGI:1921112
4930415F15Rik_CCDS48752.1_ex2_11:11496441-11496463:-_5-3	4930415F15Rik	CAGACTTGATATCTCCGTA	MGI:1921112
4930415F15Rik_CCDS48752.1_ex2_11:11496466-11496488:-_5-4	4930415F15Rik	AGTTTAGAGTGCCTAGGAC	MGI:1921112
4930415F15Rik_CCDS48752.1_ex2_11:11496487-11496509:+_5-5	4930415F15Rik	TCAGTATACAAACTCAAGC	MGI:1921112
4930415L06Rik_CCDS53129.1_ex0_X:89931415-89931437:-_5-1	4930415L06Rik	ATGATTACCAAATTCAAGT	MGI:3588286
4930415L06Rik_CCDS53129.1_ex0_X:89931573-89931595:-_5-2	4930415L06Rik	TAACAGTATAGGTGATGAA	MGI:3588286
4930415L06Rik_CCDS53129.1_ex0_X:89931696-89931718:+_5-3	4930415L06Rik	AGAAGATTCGTTTGAAATA	MGI:3588286
4930415L06Rik_CCDS53129.1_ex0_X:89932051-89932073:-_5-4	4930415L06Rik	CACTGTTCTTAGAAAATGA	MGI:3588286
4930415L06Rik_CCDS53129.1_ex0_X:89932479-89932501:-_5-5	4930415L06Rik	GTGGAAAAACGTAGGCACA	MGI:3588286
4930415O20Rik_CCDS49722.1_ex1_15:98585299-98585321:-_5-1	4930415O20Rik	CATCTTCTGAGATAATCGG	MGI:1921113
4930415O20Rik_CCDS49722.1_ex1_15:98585355-98585377:+_5-2	4930415O20Rik	TACCAGGAAGCTGTGCGAA	MGI:1921113
4930415O20Rik_CCDS49722.1_ex2_15:98588542-98588564:+_5-3	4930415O20Rik	TTCCCAAAAGTCCCCAATC	MGI:1921113
4930415O20Rik_CCDS49722.1_ex2_15:98588603-98588625:+_5-4	4930415O20Rik	TCTGGCGGTCCAACATCCC	MGI:1921113
4930415O20Rik_CCDS49722.1_ex2_15:98588621-98588643:-_5-5	4930415O20Rik	CTTTCTCTGGACGCACGCC	MGI:1921113
4930422G04Rik_CCDS51066.1_ex4_3:127562857-127562879:+_5-1	4930422G04Rik	ACCGATGACGAGCCTAAAG	MGI:1918893
4930422G04Rik_CCDS51066.1_ex4_3:127563012-127563034:+_5-2	4930422G04Rik	TTTGGACTCGTCGCTGGAG	MGI:1918893
4930422G04Rik_CCDS51066.1_ex5_3:127567639-127567661:-_5-3	4930422G04Rik	CACGCGAAACTTCTATGGC	MGI:1918893
4930422G04Rik_CCDS51066.1_ex6_3:127573164-127573186:+_5-4	4930422G04Rik	TGAAAGGATCCGCTACTAG	MGI:1918893
4930422G04Rik_CCDS51066.1_ex8_3:127583622-127583644:+_5-5	4930422G04Rik	AACGGTTTCCGTTTCTAAG	MGI:1918893
4930427A07Rik_CCDS49196.1_ex0_12:113156544-113156566:-_5-1	4930427A07Rik	AGGTCGATCGAACTTGGCG	MGI:2144738
4930427A07Rik_CCDS49196.1_ex0_12:113156563-113156585:-_5-2	4930427A07Rik	CGAATAGCCTCACCGCCTC	MGI:2144738
4930427A07Rik_CCDS49196.1_ex2_12:113157274-113157296:+_5-3	4930427A07Rik	TGTCTTGGCTCCTCGCCCG	MGI:2144738
4930427A07Rik_CCDS49196.1_ex3_12:113157625-113157647:-_5-4	4930427A07Rik	CACTAGTCGGAGATCCACG	MGI:2144738
4930427A07Rik_CCDS49196.1_ex4_12:113158065-113158087:+_5-5	4930427A07Rik	CAGATCCACCTGTACACGC	MGI:2144738
4930428D18Rik_CCDS53116.1_ex0_X:76397259-76397281:-_5-1	4930428D18Rik	TGGTAGACTTAAAGACCAC	MGI:3588232
4930428D18Rik_CCDS53116.1_ex0_X:76397278-76397300:+_5-2	4930428D18Rik	CACAGCATTTGTTGGCATG	MGI:3588232
4930428D18Rik_CCDS53116.1_ex0_X:76397378-76397400:-_5-3	4930428D18Rik	CATTCTGATATTCAATGGA	MGI:3588232
4930428D18Rik_CCDS53116.1_ex0_X:76397464-76397486:+_5-4	4930428D18Rik	CCTTTGGAATGTGTGTCAG	MGI:3588232
4930428D18Rik_CCDS53116.1_ex0_X:76397503-76397525:-_5-5	4930428D18Rik	AGACCAAATGGATTGTAAG	MGI:3588232
4930430A15Rik_CCDS16514.1_ex11_2:111220786-111220808:-_5-1	4930430A15Rik	CTCTTATATGCCATAAGAT	MGI:1914825
4930430A15Rik_CCDS16514.1_ex12_2:111225477-111225499:+_5-2	4930430A15Rik	CCTTGAGAGCCAGTAAAAG	MGI:1914825
4930430A15Rik_CCDS16514.1_ex13_2:111227933-111227955:-_5-3	4930430A15Rik	CTTAAGTACAGTGCAAACA	MGI:1914825
4930430A15Rik_CCDS16514.1_ex14_2:111228241-111228263:+_5-4	4930430A15Rik	GTATATATACCTTCATCAG	MGI:1914825
4930430A15Rik_CCDS16514.1_ex15_2:111229241-111229263:+_5-5	4930430A15Rik	ATCACCGTCGCTTGCAGCC	MGI:1914825
4930430F08Rik_CCDS24151.1_ex2_10:100577245-100577267:+_5-1	4930430F08Rik	AACCCCGGGATCATCAGGA	MGI:1921197
4930430F08Rik_CCDS24151.1_ex2_10:100577340-100577362:+_5-2	4930430F08Rik	TCTCTACTGGTACCCAACC	MGI:1921197
4930430F08Rik_CCDS24151.1_ex3_10:100578323-100578345:+_5-3	4930430F08Rik	GTCCGTTTTCATCAGGCAC	MGI:1921197
4930430F08Rik_CCDS24151.1_ex3_10:100578411-100578433:-_5-4	4930430F08Rik	GAGTTTCACTGGAACACTG	MGI:1921197
4930430F08Rik_CCDS24151.1_ex5_10:100586224-100586246:-_5-5	4930430F08Rik	GCGGTTGCAACAGAAAAAG	MGI:1921197
4930432K09Rik_CCDS39134.1_ex2_5:87842667-87842689:+_5-1	4930432K09Rik	GAATATCCCGTTTGGCCTA	MGI:1921029
4930432K09Rik_CCDS39134.1_ex2_5:87842717-87842739:+_5-2	4930432K09Rik	CTCCTTTTAACACTCAACA	MGI:1921029
4930432K09Rik_CCDS39134.1_ex2_5:87842852-87842874:-_5-3	4930432K09Rik	CATTCAATGGAGCATCAGC	MGI:1921029
4930432K09Rik_CCDS39134.1_ex2_5:87842963-87842985:-_5-4	4930432K09Rik	CTACGGGCTCAGGTCTAAC	MGI:1921029
4930432K09Rik_CCDS39134.1_ex2_5:87842990-87843012:-_5-5	4930432K09Rik	CACCTTCAGCAGGCATAGC	MGI:1921029
4930432K21Rik_CCDS52616.1_ex1_8:84159560-84159582:+_5-1	4930432K21Rik	CCTTCTGTAGAGCTAGGCG	MGI:1921916
4930432K21Rik_CCDS52616.1_ex1_8:84159590-84159612:+_5-2	4930432K21Rik	CTACACGAAGCTTTCAGGT	MGI:1921916
4930432K21Rik_CCDS52616.1_ex2_8:84161246-84161268:-_5-3	4930432K21Rik	CTCTTTGGGTGATCCTGCG	MGI:1921916
4930432K21Rik_CCDS52616.1_ex4_8:84166683-84166705:-_5-4	4930432K21Rik	CCTTTGAAAGGGTTCCATC	MGI:1921916
4930432K21Rik_CCDS52616.1_ex4_8:84167078-84167100:+_5-5	4930432K21Rik	CTGCAACAGAGTGCTCCAC	MGI:1921916
4930432M17Rik_CCDS57255.1_ex1_3:121674030-121674052:-_5-1	4930432M17Rik	TGCGTAGAGCCTTCAAGAG	MGI:3588188
4930432M17Rik_CCDS57255.1_ex1_3:121674076-121674098:-_5-2	4930432M17Rik	CGCTACTCCCTGATGAGCC	MGI:3588188
4930432M17Rik_CCDS57255.1_ex1_3:121674122-121674144:-_5-3	4930432M17Rik	CACCTTGTCCACCCAACAG	MGI:3588188
4930432M17Rik_CCDS57255.1_ex2_3:121679516-121679538:-_5-4	4930432M17Rik	AAAGCATGACGTGAAATCC	MGI:3588188
4930432M17Rik_CCDS57255.1_ex2_3:121679545-121679567:-_5-5	4930432M17Rik	TAATCCGTCATTGACAAAG	MGI:3588188
4930433I11Rik_CCDS52207.1_ex1_7:40993295-40993317:+_5-1	4930433I11Rik	AGCTTGGGGGGCATCCACC	MGI:2685327
4930433I11Rik_CCDS52207.1_ex1_7:40993371-40993393:-_5-2	4930433I11Rik	CCACCAATGTAGTGATATC	MGI:2685327
4930433I11Rik_CCDS52207.1_ex1_7:40993985-40994007:+_5-4	4930433I11Rik	ACCACTTCTTCCCAGCATC	MGI:2685327
4930433I11Rik_CCDS52207.1_ex1_7:40993997-40994019:-_5-5	4930433I11Rik	GCTAGAAGTTCCCAGATGC	MGI:2685327
4930435E12Rik_CCDS49850.1_ex3_16:38828193-38828215:-_5-1	4930435E12Rik	CTTAGTGAGGATCTAGAAA	MGI:1921913
4930435E12Rik_CCDS49850.1_ex3_16:38828281-38828303:+_5-2	4930435E12Rik	GCTGATAAATAGTCAGTGC	MGI:1921913
4930435E12Rik_CCDS49850.1_ex3_16:38828443-38828465:-_5-3	4930435E12Rik	AGAGCGCAGACTATCTGAG	MGI:1921913
4930435E12Rik_CCDS49850.1_ex3_16:38828573-38828595:-_5-4	4930435E12Rik	TATCCGGCCAAGCCAATGC	MGI:1921913
4930435E12Rik_CCDS49850.1_ex3_16:38828603-38828625:-_5-5	4930435E12Rik	TTGGATCATCTGAGCCAAC	MGI:1921913
4930444A02Rik_CCDS22204.1_ex0_8:25983320-25983342:+_5-1	4930444A02Rik	CATGACCCTCGTGCCCAGG	MGI:1921903
4930444A02Rik_CCDS22204.1_ex0_8:25983447-25983469:+_5-2	4930444A02Rik	AGGTTGCTCAAGGAACCTA	MGI:1921903
4930444A02Rik_CCDS22204.1_ex0_8:25983524-25983546:-_5-3	4930444A02Rik	TCTCTACAGAGTGAGCACG	MGI:1921903
4930444A02Rik_CCDS22204.1_ex1_8:25986339-25986361:-_5-4	4930444A02Rik	TCCGGGCTACTTCAGAATG	MGI:1921903
4930444A02Rik_CCDS22204.1_ex1_8:25986375-25986397:+_5-5	4930444A02Rik	TCCGCGGTGGATCGTCCAG	MGI:1921903
4930444G20Rik_CCDS48519.1_ex0_10:22067394-22067416:-_5-1	4930444G20Rik	GCTTGGAGCCTGATTTACC	MGI:2149738
4930444G20Rik_CCDS48519.1_ex0_10:22067722-22067744:-_5-3	4930444G20Rik	AAGCGGCCCTATTCCGTCA	MGI:2149738
4930444G20Rik_CCDS48519.1_ex0_10:22067795-22067817:+_5-4	4930444G20Rik	GATCCTTCGGTCAACTCTA	MGI:2149738
4930444G20Rik_CCDS48519.1_ex0_10:22067880-22067902:+_5-5	4930444G20Rik	TCGGGAGCTCTTGATCTCG	MGI:2149738
4930444P10Rik_CCDS56622.1_ex1_1:16068794-16068816:-_5-1	4930444P10Rik	CAGGAGAAGTCAAAAGGTA	MGI:1923049
4930444P10Rik_CCDS56622.1_ex2_1:16078557-16078579:+_5-2	4930444P10Rik	GGTCACCTACCTGATGGGA	MGI:1923049
4930444P10Rik_CCDS56622.1_ex2_1:16078590-16078612:-_5-3	4930444P10Rik	CACAAGCGCCTGCTGCACA	MGI:1923049
4930444P10Rik_CCDS56622.1_ex2_1:16078677-16078699:-_5-4	4930444P10Rik	TTTGGTCTAGAAGAGCCCA	MGI:1923049
4930444P10Rik_CCDS56622.1_ex3_1:16080864-16080886:-_5-5	4930444P10Rik	TCTGTTTGAGAGCAGTTGG	MGI:1923049
4930447A16Rik_CCDS56981.1_ex0_15:37425721-37425743:-_5-1	4930447A16Rik	ATTGCATGAAGGATGCCAC	MGI:1922142
4930447A16Rik_CCDS56981.1_ex0_15:37425757-37425779:+_5-2	4930447A16Rik	ATATTATTTATTTCTGAAT	MGI:1922142
4930447A16Rik_CCDS56981.1_ex0_15:37425776-37425798:+_5-3	4930447A16Rik	TGGAGCTATAAATTCACCA	MGI:1922142
4930447A16Rik_CCDS56981.1_ex0_15:37425793-37425815:-_5-4	4930447A16Rik	CCTCTTTGCCAGAAATCCC	MGI:1922142
4930447A16Rik_CCDS56981.1_ex1_15:37429820-37429842:+_5-5	4930447A16Rik	CTCCATTTTACAAAAAGAA	MGI:1922142
4930447C04Rik_CCDS25971.1_ex11_12:72909783-72909805:+_5-3	4930447C04Rik	ATTTAGTCAGAGATGGGAA	MGI:1923051
4930447C04Rik_CCDS25971.1_ex13_12:72913201-72913223:+_5-4	4930447C04Rik	TTCTTGGTAAGCAGTAAGC	MGI:1923051
4930447C04Rik_CCDS25971.1_ex14_12:72915408-72915430:-_5-5	4930447C04Rik	GCTATAAACAAAGTAGATG	MGI:1923051
4930447C04Rik_CCDS25971.1_ex4_12:72894983-72895005:-_5-1	4930447C04Rik	GAATCAAAATGTAGTACAC	MGI:1923051
4930447C04Rik_CCDS25971.1_ex5_12:72898506-72898528:-_5-2	4930447C04Rik	TCAACCAAATTACAATCAA	MGI:1923051
4930451C15Rik_CCDS28006.2_ex6_16:17559249-17559271:+_5-1	4930451C15Rik	GATAATGCTGTTCTTACGC	MGI:1921935
4930451C15Rik_CCDS28006.2_ex6_16:17559363-17559385:-_5-2	4930451C15Rik	TTCCAGGGGGTCCGGGCAT	MGI:1921935
4930451C15Rik_CCDS28006.2_ex7_16:17559750-17559772:-_5-3	4930451C15Rik	AATTGAACCTTCGGCACCG	MGI:1921935
4930451C15Rik_CCDS28006.2_ex7_16:17559805-17559827:+_5-4	4930451C15Rik	TGGCACAACACTATTGGCC	MGI:1921935
4930451C15Rik_CCDS28006.2_ex7_16:17559864-17559886:-_5-5	4930451C15Rik	TGCTAGGCACCCATGGGCT	MGI:1921935
4930451I11Rik_CCDS52402.1_ex2_7:126830871-126830893:-_5-1	4930451I11Rik	CTATAACGTTCGTTAAGAC	MGI:1925368
4930451I11Rik_CCDS52402.1_ex2_7:126830891-126830913:+_5-2	4930451I11Rik	GGCTTCTCTCCAATAAACC	MGI:1925368
4930451I11Rik_CCDS52402.1_ex2_7:126830905-126830927:+_5-3	4930451I11Rik	AAACCGGGCCACAGCAAGA	MGI:1925368
4930451I11Rik_CCDS52402.1_ex2_7:126830925-126830947:+_5-4	4930451I11Rik	GGCTAGCTCGGTCTGAGTC	MGI:1925368
4930451I11Rik_CCDS52402.1_ex2_7:126830966-126830988:+_5-5	4930451I11Rik	TTTACAACTTGCTGGGGTC	MGI:1925368
4930452B06Rik_CCDS26814.1_ex10_14:8558106-8558128:+_5-3	4930452B06Rik	GATGATTCCATCCAACGAC	MGI:1926154
4930452B06Rik_CCDS26814.1_ex12_14:8644453-8644475:-_5-4	4930452B06Rik	TCTAGTTGGACTGATCCAG	MGI:1926154
4930452B06Rik_CCDS26814.1_ex13_14:8659395-8659417:+_5-5	4930452B06Rik	CTTATTCTCCTTCGGTAAC	MGI:1926154
4930452B06Rik_CCDS26814.1_ex8_14:8518642-8518664:-_5-1	4930452B06Rik	TGGCAGACGGAATAACCTA	MGI:1926154
4930452B06Rik_CCDS26814.1_ex8_14:8518686-8518708:-_5-2	4930452B06Rik	CACATCGCCTTCGGATCCA	MGI:1926154
4930453N24Rik_CCDS28265.1_ex0_16:64766875-64766897:+_5-1	4930453N24Rik	CTTGAGGTGGGCCCAAAAA	MGI:1914859
4930453N24Rik_CCDS28265.1_ex1_16:64768917-64768939:+_5-2	4930453N24Rik	ATATACCTGCTTAAAGAGC	MGI:1914859
4930453N24Rik_CCDS28265.1_ex1_16:64768940-64768962:+_5-3	4930453N24Rik	TGTCCTCCGTCTTTGTAAC	MGI:1914859
4930453N24Rik_CCDS28265.1_ex1_16:64769076-64769098:+_5-4	4930453N24Rik	CTTAAATATGACTTCTCGG	MGI:1914859
4930453N24Rik_CCDS28265.1_ex2_16:64770730-64770752:+_5-5	4930453N24Rik	GCCTACCTTGGCGGTCCAC	MGI:1914859
4930468A15Rik_CCDS53117.1_ex0_X:76582995-76583017:+_5-1	4930468A15Rik	GATAAGTAATTGTACAAGA	MGI:1922237
4930468A15Rik_CCDS53117.1_ex0_X:76583091-76583113:-_5-2	4930468A15Rik	ATTGAACTCAGGGAGACTC	MGI:1922237
4930468A15Rik_CCDS53117.1_ex0_X:76583182-76583204:+_5-3	4930468A15Rik	GGGCAACTCGAATATCCAG	MGI:1922237
4930468A15Rik_CCDS53117.1_ex0_X:76583232-76583254:+_5-4	4930468A15Rik	TAACACATCCGGTTAAAGG	MGI:1922237
4930468A15Rik_CCDS53117.1_ex0_X:76583295-76583317:+_5-5	4930468A15Rik	ACTAAGGTCATGCCATGCT	MGI:1922237
4930474N05Rik_CCDS49448.1_ex0_14:36095086-36095108:+_5-1	4930474N05Rik	CTCTTGCCTTCAACGCCTG	MGI:3586330
4930474N05Rik_CCDS49448.1_ex0_14:36095137-36095159:-_5-2	4930474N05Rik	TTCTGGTCTTGCTTACCCT	MGI:3586330
4930474N05Rik_CCDS49448.1_ex1_14:36095357-36095379:+_5-3	4930474N05Rik	GCTGAAATGGTTGTTAAGT	MGI:3586330
4930474N05Rik_CCDS49448.1_ex1_14:36095456-36095478:+_5-4	4930474N05Rik	GTTACCCCCCTACAGGTAC	MGI:3586330
4930474N05Rik_CCDS49448.1_ex2_14:36096412-36096434:-_5-5	4930474N05Rik	TCTATGCTCAACAGAATGA	MGI:3586330
4930480E11Rik_CCDS53120.1_ex0_X:78369959-78369981:+_5-1	4930480E11Rik	CAATTTCAATGGGTCAGCA	MGI:1922160
4930480E11Rik_CCDS53120.1_ex0_X:78369985-78370007:+_5-2	4930480E11Rik	AGAAGACCACAATACAAGT	MGI:1922160
4930480E11Rik_CCDS53120.1_ex0_X:78370074-78370096:+_5-3	4930480E11Rik	TGATCAGAATCTGAAAAAG	MGI:1922160
4930480E11Rik_CCDS53120.1_ex0_X:78370159-78370181:-_5-4	4930480E11Rik	GGAATTTTCAGGGGGATGC	MGI:1922160
4930480E11Rik_CCDS53120.1_ex0_X:78370241-78370263:-_5-5	4930480E11Rik	GTGTGCATCTATAATAAAG	MGI:1922160
4930486L24Rik_CCDS26583.1_ex3_13:60853123-60853145:-_5-1	4930486L24Rik	AATGGCGGCCTCGCAACTG	MGI:1922258
4930486L24Rik_CCDS26583.1_ex3_13:60853275-60853297:-_5-2	4930486L24Rik	GTGCAACTGGATCCCTAGA	MGI:1922258
4930486L24Rik_CCDS26583.1_ex3_13:60853292-60853314:+_5-3	4930486L24Rik	GCACTAAAAGCCCAACTAG	MGI:1922258
4930486L24Rik_CCDS26583.1_ex4_13:60853606-60853628:-_5-4	4930486L24Rik	TCGAAGGCAGAAGATCAAG	MGI:1922258
4930486L24Rik_CCDS26583.1_ex4_13:60853631-60853653:-_5-5	4930486L24Rik	AATTCGTGAAAATGATGAC	MGI:1922258
4930502E18Rik_CCDS30136.1_ex1_X:53727384-53727406:+_5-1	4930502E18Rik	ACAAACAGGGAGTTGTGGC	MGI:1922263
4930502E18Rik_CCDS30136.1_ex1_X:53727448-53727470:-_5-2	4930502E18Rik	CCAGTCTCAACGTCAGCAC	MGI:1922263
4930502E18Rik_CCDS30136.1_ex1_X:53727524-53727546:-_5-3	4930502E18Rik	GACTGCGTTCAATCCACGA	MGI:1922263
4930502E18Rik_CCDS30136.1_ex2_X:53733805-53733827:+_5-4	4930502E18Rik	ATGCTGACTACAATGGTCA	MGI:1922263
4930502E18Rik_CCDS30136.1_ex3_X:53736279-53736301:+_5-5	4930502E18Rik	AAACCTTATAATGGTGACC	MGI:1922263
4930503B20Rik_CCDS38667.1_ex1_3:146650648-146650670:+_5-1	4930503B20Rik	GGGTCATCAGAATAAGACC	MGI:1922264
4930503B20Rik_CCDS38667.1_ex1_3:146650738-146650760:+_5-2	4930503B20Rik	GCTCTTCTGGACCCAGTAA	MGI:1922264
4930503B20Rik_CCDS38667.1_ex1_3:146650855-146650877:-_5-3	4930503B20Rik	CAGCAGAGATGAAACCGAT	MGI:1922264
4930503B20Rik_CCDS38667.1_ex1_3:146650928-146650950:-_5-4	4930503B20Rik	CCCGATGGAACCGAAACAA	MGI:1922264
4930503B20Rik_CCDS38667.1_ex1_3:146650942-146650964:-_5-5	4930503B20Rik	GGATTACGACAGGTCCCGA	MGI:1922264
4930503E14Rik_CCDS36890.1_ex1_14:44169258-44169280:+_4-1	4930503E14Rik	TCATGTTGTGATTTGATGA	MGI:1922204
4930503E14Rik_CCDS36890.1_ex2_14:44170335-44170357:-_4-3	4930503E14Rik	CAGAAAGATAAATGCTGAG	MGI:1922204
4930503E14Rik_CCDS36890.1_ex3_14:44171178-44171200:-_4-4	4930503E14Rik	AATGAAATCATTCTGGGAA	MGI:1922204
4930503L19Rik_CCDS29333.1_ex5_18:70468019-70468041:+_5-1	4930503L19Rik	AAATTGGATACTTAACGTC	MGI:1922045
4930503L19Rik_CCDS29333.1_ex5_18:70468090-70468112:-_5-2	4930503L19Rik	GCTCGAGAACTATCCAAGA	MGI:1922045
4930503L19Rik_CCDS29333.1_ex5_18:70468352-70468374:+_5-3	4930503L19Rik	TGTTTGGTCGGTGATCAGG	MGI:1922045
4930503L19Rik_CCDS29333.1_ex6_18:70469453-70469475:+_5-4	4930503L19Rik	TCGGGTATATGTACGTAGC	MGI:1922045
4930503L19Rik_CCDS29333.1_ex6_18:70469493-70469515:-_5-5	4930503L19Rik	TGAACACTGACGGTGAGAT	MGI:1922045
4930504O13Rik_CCDS24731.1_ex0_11:58446385-58446407:+_5-1	4930504O13Rik	GGGACGTTGTTGACACCTG	MGI:2685370
4930504O13Rik_CCDS24731.1_ex1_11:58447316-58447338:+_5-2	4930504O13Rik	GCACCTGTGTTTATGATGC	MGI:2685370
4930504O13Rik_CCDS24731.1_ex1_11:58447365-58447387:+_5-3	4930504O13Rik	TGGAACACCACTTGAGCTC	MGI:2685370
4930504O13Rik_CCDS24731.1_ex1_11:58447400-58447422:-_5-4	4930504O13Rik	CACATGCTTCACCGTGAAG	MGI:2685370
4930504O13Rik_CCDS24731.1_ex1_11:58447465-58447487:-_5-5	4930504O13Rik	ATTACGATGAACGAGATAG	MGI:2685370
4930505A04Rik_CCDS48764.1_ex1_11:30427152-30427174:-_5-1	4930505A04Rik	TTAGTTCCACTTACCAGTC	MGI:1922337
4930505A04Rik_CCDS48764.1_ex2_11:30446268-30446290:+_5-2	4930505A04Rik	GCAAAACCAATGGGCATGC	MGI:1922337
4930505A04Rik_CCDS48764.1_ex2_11:30446313-30446335:+_5-3	4930505A04Rik	CACTTTTGGTGTCATAAGA	MGI:1922337
4930505A04Rik_CCDS48764.1_ex3_11:30454670-30454692:-_5-4	4930505A04Rik	AATAAAGGGCCAGAAAAGC	MGI:1922337
4930505A04Rik_CCDS48764.1_ex3_11:30454683-30454705:-_5-5	4930505A04Rik	TCCCTACATTGATAATAAA	MGI:1922337
4930506M07Rik_CCDS50480.1_ex10_19:59038308-59038330:+_5-3	4930506M07Rik	TCTCCTCTGTAATTACGTC	MGI:1918903
4930506M07Rik_CCDS50480.1_ex10_19:59038333-59038355:-_5-4	4930506M07Rik	ATGCTATACATGGCCAAAC	MGI:1918903
4930506M07Rik_CCDS50480.1_ex11_19:59041933-59041955:-_5-5	4930506M07Rik	TCACATATGGTTATAGAGG	MGI:1918903
4930506M07Rik_CCDS50480.1_ex7_19:59028224-59028246:+_5-1	4930506M07Rik	TACTCTTCAACAGCCAACA	MGI:1918903
4930506M07Rik_CCDS50480.1_ex9_19:59035082-59035104:-_5-2	4930506M07Rik	AAGGTGTTAGCCATCGAGC	MGI:1918903
4930511M11Rik_CCDS19067.1_ex1_5:3662012-3662034:+_5-1	4930511M11Rik	AAAACACGTCTATTCGTAA	MGI:1922305
4930511M11Rik_CCDS19067.1_ex3_5:3665276-3665298:+_5-2	4930511M11Rik	TAGCGAACCTGTAAGAAAG	MGI:1922305
4930511M11Rik_CCDS19067.1_ex3_5:3665312-3665334:-_5-3	4930511M11Rik	AGGAGTGCATACAGGAACC	MGI:1922305
4930511M11Rik_CCDS19067.1_ex4_5:3666816-3666838:+_5-4	4930511M11Rik	TTTGTACTCGCTTGCTGCA	MGI:1922305
4930511M11Rik_CCDS19067.1_ex4_5:3666843-3666865:-_5-5	4930511M11Rik	GTTTGCGGGCACTTGGCGC	MGI:1922305
4930513O06Rik_CCDS57775.1_ex0_X:139090820-139090842:-_5-1	4930513O06Rik	ATCAAGTTTTCTGGGACTA	MGI:1922375
4930513O06Rik_CCDS57775.1_ex0_X:139090843-139090865:-_5-2	4930513O06Rik	CTTCTGTTTCCAATGCAAA	MGI:1922375
4930513O06Rik_CCDS57775.1_ex0_X:139090870-139090892:+_5-3	4930513O06Rik	ACCTCACAGTGATAGAGGA	MGI:1922375
4930513O06Rik_CCDS57775.1_ex0_X:139090911-139090933:-_5-4	4930513O06Rik	ATACTCTATTTGCTCAGTG	MGI:1922375
4930513O06Rik_CCDS57775.1_ex0_X:139090938-139090960:+_5-5	4930513O06Rik	GAATACCTTGTAGAGTCCA	MGI:1922375
4930519G04Rik_CCDS19574.1_ex3_5:114870707-114870729:+_5-1	4930519G04Rik	CCTCCTACCAGATTCCAAC	MGI:1914843
4930519G04Rik_CCDS19574.1_ex4_5:114872522-114872544:-_5-2	4930519G04Rik	TGTCCAAGGATTCCACCTG	MGI:1914843
[truncated: 88,231 more rows]

## Sheet: Human v1 CRISPR library
gRNA_ID	Gene	Guide_sequence	HGNC_ID
A1BG_CCDS12976.1_ex3_19:58862927-58862950:-_5-1	A1BG	GACTTCCAGCTACGGCGCG	HGNC:5
A1BG_CCDS12976.1_ex4_19:58863655-58863678:+_5-2	A1BG	TCAATGGTCACAGTAGCGC	HGNC:5
A1BG_CCDS12976.1_ex4_19:58863697-58863720:-_5-3	A1BG	CTGCAGCTACCGGACCGAT	HGNC:5
A1BG_CCDS12976.1_ex4_19:58863866-58863889:+_5-4	A1BG	CGGGGGTGATCCAGGACAC	HGNC:5
A1BG_CCDS12976.1_ex5_19:58864367-58864390:-_5-5	A1BG	TGCTGACGGGTGACACCCA	HGNC:5
A1CF_CCDS7241.1_ex6_10:52588014-52588037:-_5-1	A1CF	ACATGGTATTGCAGTAGAC	HGNC:24086
A1CF_CCDS7241.1_ex7_10:52595962-52595985:-_5-2	A1CF	ATCTTATCGGAGATGAAAA	HGNC:24086
A1CF_CCDS7241.1_ex7_10:52596023-52596046:+_5-3	A1CF	AATCGGCAGTTGTCCACAC	HGNC:24086
A1CF_CCDS7241.1_ex9_10:52603761-52603784:+_5-4	A1CF	TATAAGCTCATCCTCAAAA	HGNC:24086
A1CF_CCDS7241.1_ex9_10:52603844-52603867:-_5-5	A1CF	AATATGGTGGCCCTCCACC	HGNC:24086
A2M_CCDS44827.1_ex18_12:9246130-9246153:+_5-1	A2M	AACATGCACCAGGCGTGCA	HGNC:7
A2M_CCDS44827.1_ex22_12:9252012-9252035:+_5-2	A2M	GAATCCCCAATCACGTCCC	HGNC:7
A2M_CCDS44827.1_ex22_12:9252049-9252072:+_5-3	A2M	AGATGAGCAACCGAGCGAC	HGNC:7
A2M_CCDS44827.1_ex24_12:9254225-9254248:+_5-4	A2M	ACCCACTGGTAGCCGTAAC	HGNC:7
A2M_CCDS44827.1_ex25_12:9256894-9256917:+_5-5	A2M	TGCTCATCCGTGGTAGCAT	HGNC:7
A2ML1_CCDS8596.2_ex10_12:8994081-8994104:-_5-3	A2ML1	CGGATGTCTCCAAGGTAAA	HGNC:23336
A2ML1_CCDS8596.2_ex11_12:8995845-8995868:-_5-4	A2ML1	CAAGGGGCCGTTTAGCCGG	HGNC:23336
A2ML1_CCDS8596.2_ex11_12:8995893-8995916:+_5-5	A2ML1	GTGGATTATTACATCGACC	HGNC:23336
A2ML1_CCDS8596.2_ex2_12:8976351-8976374:+_5-1	A2ML1	CAATCCGGGTGTCGGGAGT	HGNC:23336
A2ML1_CCDS8596.2_ex8_12:8990981-8991004:-_5-2	A2ML1	GCTGTACGCATATCCAATG	HGNC:23336
A3GALT2_CCDS60080.1_ex0_1:33772950-33772973:-_5-1	A3GALT2	TTCACCGAGCTTCCGGGAG	HGNC:30005
A3GALT2_CCDS60080.1_ex0_1:33772971-33772994:+_5-2	A3GALT2	CACGTAGTACATCACGCTC	HGNC:30005
A3GALT2_CCDS60080.1_ex0_1:33773046-33773069:-_5-3	A3GALT2	CGCCGCGCCCTTAGATACC	HGNC:30005
A3GALT2_CCDS60080.1_ex1_1:33777651-33777674:-_5-4	A3GALT2	GACTATCTTTGCTGTAGGC	HGNC:30005
A3GALT2_CCDS60080.1_ex2_1:33778149-33778172:+_5-5	A3GALT2	CCGAAGGGCAGACGCCCAT	HGNC:30005
A4GALT_CCDS14041.1_ex0_22:43089421-43089444:+_5-1	A4GALT	TGGAGGCGTCGGAGAGCAC	HGNC:18149
A4GALT_CCDS14041.1_ex0_22:43089467-43089490:-_5-2	A4GALT	GACTGGTACGCGGCCGTGC	HGNC:18149
A4GALT_CCDS14041.1_ex0_22:43089524-43089547:-_5-3	A4GALT	AATGTCCAGATGCTCCCGC	HGNC:18149
A4GALT_CCDS14041.1_ex0_22:43089610-43089633:-_5-4	A4GALT	ACGTGCTGGTCCTGATGAA	HGNC:18149
A4GALT_CCDS14041.1_ex0_22:43089831-43089854:+_5-5	A4GALT	ACGTGCCAGTAGATCATGA	HGNC:18149
A4GNT_CCDS3097.1_ex0_3:137843639-137843662:+_5-1	A4GNT	CCACCGTATTTCCAGATGA	HGNC:17968
A4GNT_CCDS3097.1_ex1_3:137849724-137849747:+_5-2	A4GNT	GCAGCCTTTTCATATCCAA	HGNC:17968
A4GNT_CCDS3097.1_ex1_3:137849755-137849778:+_5-3	A4GNT	AACGTTGTCTATTGCTGAC	HGNC:17968
A4GNT_CCDS3097.1_ex1_3:137849873-137849896:+_5-4	A4GNT	GCAGCAGACTCTACGGAAC	HGNC:17968
A4GNT_CCDS3097.1_ex1_3:137849975-137849998:-_5-5	A4GNT	TTCTTTCAAGTCCCACCAG	HGNC:17968
AAAS_CCDS53797.1_ex11_12:53709154-53709177:+_5-2	AAAS	GCCCATCGACAGAGTGCCA	HGNC:13666
AAAS_CCDS53797.1_ex11_12:53709177-53709200:-_5-3	AAAS	GTGAAGACGGCATCCGGCT	HGNC:13666
AAAS_CCDS53797.1_ex13_12:53714423-53714446:-_5-4	AAAS	AGGATCCCCTAAAGACCCC	HGNC:13666
AAAS_CCDS53797.1_ex13_12:53714441-53714464:+_5-5	AAAS	CCTTTGTCAGTTGTAGGAC	HGNC:13666
AAAS_CCDS53797.1_ex8_12:53703443-53703466:-_5-1	AAAS	CATACACCTGTTACCAGCT	HGNC:13666
AACS_CCDS9263.1_ex1_12:125558424-125558447:+_5-1	AACS	TTATGATGACTTGTACCAT	HGNC:21298
AACS_CCDS9263.1_ex2_12:125561055-125561078:+_5-2	AACS	AATCGCAGATGTCCCCGAG	HGNC:21298
AACS_CCDS9263.1_ex4_12:125576051-125576074:-_5-3	AACS	TCACATTCACACCGAAGTC	HGNC:21298
AACS_CCDS9263.1_ex7_12:125591776-125591799:-_5-4	AACS	ATGCACTTGGGTGCGCCCG	HGNC:21298
AACS_CCDS9263.1_ex8_12:125599087-125599110:-_5-5	AACS	CCTTACCGTGGTGTAGCAC	HGNC:21298
AADAC_CCDS33877.1_ex1_3:151535152-151535175:+_5-1	AADAC	GCTACATTTGTGGAGCTCC	HGNC:17
AADAC_CCDS33877.1_ex1_3:151535307-151535330:+_5-2	AADAC	AAAGTCTGAAGCACTAAGA	HGNC:17
AADAC_CCDS33877.1_ex1_3:151535327-151535350:+_5-3	AADAC	GGGGGTTGTTTTACATCCA	HGNC:17
AADAC_CCDS33877.1_ex4_3:151545476-151545499:+_5-4	AADAC	TTTCTATCCAAATCACTCA	HGNC:17
AADAC_CCDS33877.1_ex4_3:151545547-151545570:-_5-5	AADAC	ACATGTTGTCTGGAAAGCA	HGNC:17
AADACL2_CCDS3161.2_ex0_3:151451944-151451967:+_5-1	AADACL2	AACTTGTACATTTACGGTA	HGNC:24427
AADACL2_CCDS3161.2_ex1_3:151458562-151458585:-_5-2	AADACL2	TTGGCAAGTACAATCGTAC	HGNC:24427
AADACL2_CCDS3161.2_ex2_3:151461893-151461916:+_5-3	AADACL2	GACTTCCTGAATAGATGGA	HGNC:24427
AADACL2_CCDS3161.2_ex3_3:151463402-151463425:-_5-4	AADACL2	CCGCAATGCAGATTCGGGT	HGNC:24427
AADACL2_CCDS3161.2_ex3_3:151463446-151463469:+_5-5	AADACL2	GCAACAGCGGTCACTCAAC	HGNC:24427
AADACL3_CCDS41252.1_ex2_1:12785258-12785281:+_5-1	AADACL3	TGAAGTCCCTGGATGCATA	HGNC:32037
AADACL3_CCDS41252.1_ex2_1:12785334-12785357:-_5-2	AADACL3	AGTTGTTGACAAACCACTG	HGNC:32037
AADACL3_CCDS41252.1_ex2_1:12785358-12785381:+_5-3	AADACL3	GGACAGGCCAGATCTGCCC	HGNC:32037
AADACL3_CCDS41252.1_ex2_1:12785419-12785442:-_5-4	AADACL3	CGAAGGGGTTTGTAAATCC	HGNC:32037
AADACL3_CCDS41252.1_ex2_1:12785608-12785631:+_5-5	AADACL3	CCTGAGAGGTTTAAGGAGA	HGNC:32037
AADACL4_CCDS30590.1_ex0_1:12704714-12704737:-_5-1	AADACL4	CACCAAAGTGACCAGGTAG	HGNC:32038
AADACL4_CCDS30590.1_ex1_1:12711250-12711273:+_5-2	AADACL4	TTTTGGGACGATACCCGTG	HGNC:32038
AADACL4_CCDS30590.1_ex1_1:12711326-12711349:-_5-3	AADACL4	AAATACTGTGGCCCCTCCA	HGNC:32038
AADACL4_CCDS30590.1_ex2_1:12721791-12721814:+_5-4	AADACL4	GTCTTGCAGATTGTTACCA	HGNC:32038
AADACL4_CCDS30590.1_ex2_1:12721814-12721837:-_5-5	AADACL4	CCGGGCCAGATAATTGCAC	HGNC:32038
AADAT_CCDS3814.1_ex10_4:171008288-171008311:-_5-3	AADAT	TGGATCTATGTGTCACATC	HGNC:17929
AADAT_CCDS3814.1_ex11_4:171009546-171009569:-_5-4	AADAT	TTCAGTATTCTCCGAGTGC	HGNC:17929
AADAT_CCDS3814.1_ex11_4:171009609-171009632:-_5-5	AADAT	CCGTAATCACTGTAGAAAA	HGNC:17929
AADAT_CCDS3814.1_ex8_4:170994416-170994439:+_5-1	AADAT	GTATGTCTCTTAGGGAATC	HGNC:17929
AADAT_CCDS3814.1_ex8_4:170994468-170994491:+_5-2	AADAT	AATAATGTTGCAGCCCAGT	HGNC:17929
AAED1_CCDS35073.1_ex2_9:99413754-99413777:+_5-1	AAED1	ATCCAGTCAGCTTGCAAAA	HGNC:16881
AAED1_CCDS35073.1_ex3_9:99413958-99413981:+_5-2	AAED1	GACTGTCCAATCACTATAA	HGNC:16881
AAED1_CCDS35073.1_ex4_9:99417018-99417041:-_5-3	AAED1	ATCTGCAAGGAATACGTAG	HGNC:16881
AAED1_CCDS35073.1_ex5_9:99417373-99417396:+_5-4	AAED1	CACGAACACCACCACGGCG	HGNC:16881
AAED1_CCDS35073.1_ex5_9:99417399-99417422:+_5-5	AAED1	CCCGGAACAGCGCGCCGAA	HGNC:16881
AAGAB_CCDS42050.1_ex3_15:67500938-67500961:+_5-1	AAGAB	ACCACCCCGATGATCAGAG	HGNC:25662
AAGAB_CCDS42050.1_ex4_15:67501824-67501847:-_5-2	AAGAB	CTGGAACAAACCATAGCAT	HGNC:25662
AAGAB_CCDS42050.1_ex5_15:67524161-67524184:+_5-3	AAGAB	ACTACATTGGACCACACAT	HGNC:25662
AAGAB_CCDS42050.1_ex5_15:67524213-67524236:-_5-4	AAGAB	ATGACTTCCCAGAATCTAC	HGNC:25662
AAGAB_CCDS42050.1_ex6_15:67528322-67528345:-_5-5	AAGAB	AGTCCAGAGGAGTTGCCTG	HGNC:25662
AAK1_CCDS1893.2_ex10_2:69746228-69746251:-_5-1	AAK1	ACGCCTTCTACTCAGGCCC	HGNC:19679
AAK1_CCDS1893.2_ex11_2:69748068-69748091:-_5-2	AAK1	TTCAATTGCACCCCGCCAG	HGNC:19679
AAK1_CCDS1893.2_ex13_2:69754414-69754437:+_5-3	AAK1	CCGGCCTTTTGTCAGGGTC	HGNC:19679
AAK1_CCDS1893.2_ex15_2:69757767-69757790:-_5-4	AAK1	GGCAAAATCATCACTACGA	HGNC:19679
AAK1_CCDS1893.2_ex20_2:69870036-69870059:-_5-5	AAK1	TTCGGCATCGGGCGACAGC	HGNC:19679
AAMDC_CCDS8254.1_ex0_11:77553633-77553656:+_5-1	AAMDC	GGGTAGTCGGACTTGGGAT	HGNC:30205
AAMDC_CCDS8254.1_ex1_11:77580763-77580786:-_5-2	AAMDC	CTGCACACCAGGAGAATGC	HGNC:30205
AAMDC_CCDS8254.1_ex1_11:77580785-77580808:-_5-3	AAMDC	CAACTTCCTTCACATCTGC	HGNC:30205
AAMDC_CCDS8254.1_ex1_11:77580845-77580868:+_5-4	AAMDC	TGAGTGAGGCCTTGAAGGT	HGNC:30205
AAMDC_CCDS8254.1_ex2_11:77583223-77583246:-_5-5	AAMDC	GGTACTCCACAGTTGATGA	HGNC:30205
AAMP_CCDS33378.1_ex10_2:219134694-219134717:-_5-5	AAMP	GAACTTGATCCCGGTCCGC	HGNC:18
AAMP_CCDS33378.1_ex6_2:219131229-219131252:+_5-1	AAMP	TTCGGGACTTTCCACATCC	HGNC:18
AAMP_CCDS33378.1_ex8_2:219132241-219132264:+_5-2	AAMP	TCGCTGAGCCGCCATACGA	HGNC:18
AAMP_CCDS33378.1_ex8_2:219132278-219132301:-_5-3	AAMP	ATACCTTGGCAGTGACCGG	HGNC:18
AAMP_CCDS33378.1_ex9_2:219134119-219134142:+_5-4	AAMP	GGTGACCTCGCTATCGTCG	HGNC:18
AANAT_CCDS11745.1_ex0_17:74464923-74464946:-_5-1	AANAT	GCAGCGAAACTCACTGGCA	HGNC:19
AANAT_CCDS11745.1_ex0_17:74464970-74464993:-_5-2	AANAT	CCTTCACGCTCGATCTCAA	HGNC:19
AANAT_CCDS11745.1_ex1_17:74465300-74465323:-_5-3	AANAT	ACATAGGGTCAGGAAGTGC	HGNC:19
AANAT_CCDS11745.1_ex1_17:74465314-74465337:-_5-4	AANAT	AGGGACAGCTCTGGACATA	HGNC:19
AANAT_CCDS11745.1_ex1_17:74465365-74465388:+_5-5	AANAT	CTTCATCATCGGCTCGCTC	HGNC:19
AAR2_CCDS13273.1_ex0_20:34827888-34827911:+_5-1	AAR2	ATTGACTATAACTCCTGGG	HGNC:15886
AAR2_CCDS13273.1_ex0_20:34827917-34827940:-_5-2	AAR2	ATCTTCACGCCCCGGAACT	HGNC:15886
AAR2_CCDS13273.1_ex0_20:34827975-34827998:+_5-3	AAR2	GTGGACAAGGCTAATCCGA	HGNC:15886
AAR2_CCDS13273.1_ex0_20:34828005-34828028:-_5-4	AAR2	AAGGAAGAAACCCATACGA	HGNC:15886
AAR2_CCDS13273.1_ex0_20:34828259-34828282:-_5-5	AAR2	ACAGGTAGCACATCGGAAA	HGNC:15886
AARD_CCDS34935.1_ex0_8:117950565-117950588:-_5-1	AARD	GTCGCACGCGGGACGAGGT	HGNC:33842
AARD_CCDS34935.1_ex0_8:117950578-117950601:+_5-2	AARD	CGTGCGACTTCTTCGGGGA	HGNC:33842
AARD_CCDS34935.1_ex0_8:117950645-117950668:+_5-3	AARD	GCTGGAGGACCTCAGACGA	HGNC:33842
AARD_CCDS34935.1_ex0_8:117950667-117950690:+_5-4	AARD	CTGACGCGCGCCTTCCAGT	HGNC:33842
AARD_CCDS34935.1_ex0_8:117950700-117950723:+_5-5	AARD	GCGATCTCGAGGCGCGTGC	HGNC:33842
AARS_CCDS32474.1_ex10_16:70298929-70298952:-_5-1	AARS	TACGCTATCGAAGAGCTCC	HGNC:20
AARS_CCDS32474.1_ex13_16:70302238-70302261:+_5-2	AARS	GGCGTATCGGACAGCTCGG	HGNC:20
AARS_CCDS32474.1_ex16_16:70305735-70305758:-_5-3	AARS	GCCGCACATCTTGTCAACC	HGNC:20
AARS_CCDS32474.1_ex16_16:70305762-70305785:+_5-4	AARS	ACCACCAATCCGGTCGTAG	HGNC:20
AARS_CCDS32474.1_ex18_16:70310945-70310968:-_5-5	AARS	GGGGGCAAACATAATGACC	HGNC:20
AARS2_CCDS34464.1_ex13_6:44274062-44274085:+_5-1	AARS2	ATCCGCCTACCCCGCTCCA	HGNC:21022
AARS2_CCDS34464.1_ex15_6:44274721-44274744:-_5-2	AARS2	CGAGCTGTGCGTTTCTCCA	HGNC:21022
AARS2_CCDS34464.1_ex15_6:44274752-44274775:+_5-3	AARS2	CGACGAAGAACCAGCCTAA	HGNC:21022
AARS2_CCDS34464.1_ex16_6:44275094-44275117:-_5-4	AARS2	CCTTACTTGGGCCGAGTAG	HGNC:21022
AARS2_CCDS34464.1_ex20_6:44279950-44279973:-_5-5	AARS2	ATCCACGAAGCGAGATGGC	HGNC:21022
AARSD1_CCDS58552.1_ex10_17:41116157-41116180:-_5-1	AARSD1	AGCGGTTTCCAAGTGGTGC	HGNC:28417
AARSD1_CCDS58552.1_ex6_17:41108278-41108301:+_5-3	AARSD1	CGATGTTAACAACCCGAAT	HGNC:28417
AARSD1_CCDS58552.1_ex7_17:41108486-41108509:+_5-4	AARSD1	TCATTGACGCTCTGCTCAA	HGNC:28417
AARSD1_CCDS58552.1_ex7_17:41108542-41108565:-_5-5	AARSD1	TTTCGGAGTGCGATTGAGC	HGNC:28417
AARSD1_CCDS58552.1_ex9_17:41113311-41113334:-_5-2	AARSD1	GCTGAGAGTGACTCGCCGT	HGNC:28417
AASDH_CCDS3504.1_ex10_4:57237668-57237691:+_5-3	AASDH	GGAGCAACTTGACGGAAGT	HGNC:23993
AASDH_CCDS3504.1_ex10_4:57237733-57237756:+_5-4	AASDH	TCCACAACAGAAGGATCGA	HGNC:23993
AASDH_CCDS3504.1_ex11_4:57244302-57244325:+_5-5	AASDH	TAGAACTTACCGAAAATGC	HGNC:23993
AASDH_CCDS3504.1_ex7_4:57220310-57220333:+_5-1	AASDH	TAGCTCGCATTGTGCCAAG	HGNC:23993
AASDH_CCDS3504.1_ex9_4:57221497-57221520:-_5-2	AASDH	CTCTTCGAGTATTAGCCCT	HGNC:23993
AASDHPPT_CCDS31664.1_ex0_11:105948544-105948567:+_5-1	AASDHPPT	GTGCGATCGATTCAGCCCG	HGNC:14235
AASDHPPT_CCDS31664.1_ex0_11:105948583-105948606:-_5-2	AASDHPPT	GTCCCGGGCAAAGACGAAC	HGNC:14235
AASDHPPT_CCDS31664.1_ex1_11:105950310-105950333:-_5-3	AASDHPPT	TAAAGTTGAAATTCGGGTA	HGNC:14235
AASDHPPT_CCDS31664.1_ex1_11:105950373-105950396:-_5-4	AASDHPPT	CAATTCCAACTTGCAGCTC	HGNC:14235
AASDHPPT_CCDS31664.1_ex3_11:105962110-105962133:+_5-5	AASDHPPT	GATCTATCTCCATTAAACT	HGNC:14235
AASS_CCDS5783.1_ex11_7:121741456-121741479:+_5-1	AASS	TTATCAGGTAATGTACCGT	HGNC:17366
AASS_CCDS5783.1_ex13_7:121753231-121753254:+_5-2	AASS	TGTGCCGGCAAATTGTCAA	HGNC:17366
AASS_CCDS5783.1_ex15_7:121755121-121755144:+_5-3	AASS	CTTACTTGTGTGGTAATGC	HGNC:17366
AASS_CCDS5783.1_ex16_7:121756696-121756719:+_5-4	AASS	AACGACTTATGTAGCGCTC	HGNC:17366
AASS_CCDS5783.1_ex22_7:121773585-121773608:-_5-5	AASS	GATACAGCCTTCGAATCGG	HGNC:17366
AATF_CCDS32632.1_ex1_17:35307577-35307600:+_5-1	AATF	GTGGGTAGCATTAGAAAAC	HGNC:19235
AATF_CCDS32632.1_ex1_17:35307610-35307633:-_5-2	AATF	CCTTTTGTCCGTGTCCAAG	HGNC:19235
AATF_CCDS32632.1_ex1_17:35307692-35307715:-_5-3	AATF	TCTACTCACCAGACGATCC	HGNC:19235
AATF_CCDS32632.1_ex2_17:35310322-35310345:+_5-4	AATF	GCCACTCTGCAAAAACACC	HGNC:19235
AATF_CCDS32632.1_ex2_17:35310574-35310597:+_5-5	AATF	GAGCCGTGAAGAACCAGAT	HGNC:19235
AATK_CCDS45807.1_ex3_17:79095931-79095954:+_5-1	AATK	CCGCGCCAAGCTTCTGCGA	HGNC:21
AATK_CCDS45807.1_ex3_17:79095970-79095993:-_5-2	AATK	CCACCCGTCGACGTCCCCT	HGNC:21
AATK_CCDS45807.1_ex4_17:79096992-79097015:-_5-3	AATK	GCTGACCCTGTCGGACCGC	HGNC:21
AATK_CCDS45807.1_ex5_17:79098584-79098607:-_5-4	AATK	CGCTGGATCGCGCCAGAGC	HGNC:21
AATK_CCDS45807.1_ex7_17:79100225-79100248:-_5-5	AATK	TCGCAACAATTTCGTGCAC	HGNC:21
ABAT_CCDS10534.1_ex3_16:8844302-8844325:+_5-1	ABAT	GCAATTACGAAGAGAGCCG	HGNC:23
ABAT_CCDS10534.1_ex3_16:8844340-8844363:+_5-2	ABAT	GTGGACGGCAACCGAATGC	HGNC:23
ABAT_CCDS10534.1_ex6_16:8858667-8858690:-_5-3	ABAT	ACCCGGTACCACATGAAGA	HGNC:23
ABAT_CCDS10534.1_ex8_16:8862083-8862106:+_5-4	ABAT	CATGGGCGCGTTCCATGGG	HGNC:23
ABAT_CCDS10534.1_ex9_16:8862743-8862766:-_5-5	ABAT	GCCGTGGGAACGGTGCGAT	HGNC:23
ABCA1_CCDS6762.1_ex28_9:107581892-107581915:+_5-1	ABCA1	ATATTCCCCTGCGGGAGTA	HGNC:29
ABCA1_CCDS6762.1_ex28_9:107581948-107581971:+_5-2	ABCA1	ACCTTAGATCCCCCGACAA	HGNC:29
ABCA1_CCDS6762.1_ex29_9:107582304-107582327:-_5-3	ABCA1	GTTCTATGCCCGCTTGAAA	HGNC:29
ABCA1_CCDS6762.1_ex36_9:107593327-107593350:-_5-4	ABCA1	TGAGGACATGCGGTACGTC	HGNC:29
ABCA1_CCDS6762.1_ex43_9:107620822-107620845:-_5-5	ABCA1	CGAGTACTTCGTTCCAACA	HGNC:29
ABCA10_CCDS11684.1_ex20_17:67183873-67183896:-_5-1	ABCA10	AGACGACAAATCTATGCAG	HGNC:30
ABCA10_CCDS11684.1_ex21_17:67186574-67186597:-_5-2	ABCA10	GTGTTCTGACCAGGGCATA	HGNC:30
ABCA10_CCDS11684.1_ex23_17:67188722-67188745:-_5-3	ABCA10	TTGTTTCTGAAGCGAAAGT	HGNC:30
ABCA10_CCDS11684.1_ex30_17:67210930-67210953:+_5-4	ABCA10	ATGAATCCCCAGAGGGATC	HGNC:30
ABCA10_CCDS11684.1_ex34_17:67217983-67218006:-_5-5	ABCA10	TTGTTACTTGGCAAAGTAC	HGNC:30
ABCA12_CCDS33372.1_ex26_2:215852498-215852521:+_5-1	ABCA12	CTGCCATACCGTATGTCCC	HGNC:14637
ABCA12_CCDS33372.1_ex28_2:215854281-215854304:-_5-2	ABCA12	ATTGCACGATACGAAGAAC	HGNC:14637
ABCA12_CCDS33372.1_ex29_2:215855583-215855606:+_5-3	ABCA12	GCTGTAGTCCGAAAAATAC	HGNC:14637
ABCA12_CCDS33372.1_ex31_2:215865634-215865657:+_5-4	ABCA12	GTCTTGAGACTCATCCGGA	HGNC:14637
ABCA12_CCDS33372.1_ex32_2:215866357-215866380:+_5-5	ABCA12	CGGTCATATAATACACAAG	HGNC:14637
ABCA13_CCDS47584.1_ex16_7:48314257-48314280:+_5-3	ABCA13	GTCATGCGTACCCTTAAGA	HGNC:14638
ABCA13_CCDS47584.1_ex16_7:48314774-48314797:+_5-4	ABCA13	TAGACCCCTGCAATGTCCA	HGNC:14638
ABCA13_CCDS47584.1_ex16_7:48315583-48315606:-_5-5	ABCA13	CTTCAATGACGGTGAATCC	HGNC:14638
ABCA13_CCDS47584.1_ex5_7:48266860-48266883:+_5-1	ABCA13	GATCTCAATAAGACCGAGG	HGNC:14638
ABCA13_CCDS47584.1_ex8_7:48278980-48279003:+_5-2	ABCA13	TGGCTGCGAGTCTACCAAC	HGNC:14638
ABCA2_CCDS43909.1_ex27_9:139910559-139910582:+_5-1	ABCA2	CGGATGTCGTGCCCGTAGA	HGNC:32
ABCA2_CCDS43909.1_ex31_9:139911691-139911714:-_5-2	ABCA2	ATGTACGTGGCGATCCGAG	HGNC:32
ABCA2_CCDS43909.1_ex35_9:139912632-139912655:+_5-3	ABCA2	GATCCAGACGAAGCCGTAG	HGNC:32
ABCA2_CCDS43909.1_ex35_9:139912690-139912713:-_5-4	ABCA2	CGAGATCCGCCGCGCCTAC	HGNC:32
ABCA2_CCDS43909.1_ex37_9:139913372-139913395:-_5-5	ABCA2	TGACAACGCGGCCTGCGGC	HGNC:32
ABCA3_CCDS10466.1_ex18_16:2348501-2348524:-_5-1	ABCA3	GTGGACGGGCATACATCAG	HGNC:33
ABCA3_CCDS10466.1_ex21_16:2354103-2354126:+_5-2	ABCA3	GTCCACGTTGACGGGACTC	HGNC:33
ABCA3_CCDS10466.1_ex22_16:2358534-2358557:+_5-3	ABCA3	AGTCATCCAGTTGTACCGA	HGNC:33
ABCA3_CCDS10466.1_ex25_16:2369697-2369720:+_5-4	ABCA3	TGCGATGAACGGCGGGTAC	HGNC:33
ABCA3_CCDS10466.1_ex25_16:2369770-2369793:+_5-5	ABCA3	TCGGCATGGTACTCCATGA	HGNC:33
ABCA4_CCDS747.1_ex28_1:94508342-94508365:+_5-1	ABCA4	AGATTGAGCGTCTCGAGTA	HGNC:34
ABCA4_CCDS747.1_ex37_1:94528128-94528151:+_5-2	ABCA4	CACGAATCGTCCACGAAGC	HGNC:34
ABCA4_CCDS747.1_ex38_1:94528692-94528715:-_5-3	ABCA4	CGAATGGACATAGACGTGG	HGNC:34
ABCA4_CCDS747.1_ex38_1:94528711-94528734:+_5-4	ABCA4	CGGATCTTATACTTCACGT	HGNC:34
ABCA4_CCDS747.1_ex42_1:94546256-94546279:+_5-5	ABCA4	CTCGGCCGATGGATAAACT	HGNC:34
ABCA5_CCDS11685.1_ex22_17:67282094-67282117:+_5-1	ABCA5	GTTGTAATAAAGTAGCTCC	HGNC:35
ABCA5_CCDS11685.1_ex24_17:67283787-67283810:+_5-2	ABCA5	CTGAACACTGTCACCCGAT	HGNC:35
ABCA5_CCDS11685.1_ex32_17:67300883-67300906:+_5-3	ABCA5	CGCAATGACTGCCATAAGA	HGNC:35
ABCA5_CCDS11685.1_ex33_17:67302987-67303010:+_5-4	ABCA5	AAAATTACTCCTCGGGGAA	HGNC:35
ABCA5_CCDS11685.1_ex35_17:67305496-67305519:+_5-5	ABCA5	TTGCTCGGCTTAGAGAGAC	HGNC:35
ABCA6_CCDS11683.1_ex22_17:67106962-67106985:-_5-1	ABCA6	CTTGTATATACTTTGCCAC	HGNC:36
ABCA6_CCDS11683.1_ex27_17:67111582-67111605:-_5-2	ABCA6	GGTCAAATCACGGCAATCC	HGNC:36
ABCA6_CCDS11683.1_ex30_17:67121163-67121186:-_5-3	ABCA6	GAATCTTAGATTATCAAAC	HGNC:36
ABCA6_CCDS11683.1_ex32_17:67125796-67125819:-_5-4	ABCA6	CCCAAATTATAGTCATGAC	HGNC:36
ABCA6_CCDS11683.1_ex35_17:67132250-67132273:+_5-5	ABCA6	AAGTGGACTGTTATATCCC	HGNC:36
ABCA7_CCDS12055.1_ex10_19:1045160-1045183:-_5-2	ABCA7	ATTTTGATGCGCACGTGGC	HGNC:37
ABCA7_CCDS12055.1_ex11_19:1046257-1046280:-_5-3	ABCA7	ACGTAGCGCAGGTCGGTCA	HGNC:37
ABCA7_CCDS12055.1_ex18_19:1051155-1051178:+_5-4	ABCA7	GACCGTGGACGAGCACGTC	HGNC:37
ABCA7_CCDS12055.1_ex20_19:1052067-1052090:+_5-5	ABCA7	TCCGGCTACTACCTGACGC	HGNC:37
ABCA7_CCDS12055.1_ex3_19:1042137-1042160:+_5-1	ABCA7	AAGCTGATCGCCACGCTGA	HGNC:37
ABCA8_CCDS11680.1_ex21_17:66902267-66902290:-_5-1	ABCA8	TTGATAGCTATCCTGACCT	HGNC:38
ABCA8_CCDS11680.1_ex24_17:66914172-66914195:+_5-2	ABCA8	AAACCAGTGATTACCCGCC	HGNC:38
ABCA8_CCDS11680.1_ex28_17:66920855-66920878:-_5-3	ABCA8	AGCGCCTCCAGAATTCCAA	HGNC:38
ABCA8_CCDS11680.1_ex29_17:66924077-66924100:+_5-4	ABCA8	AATCGCCAATGCCAGATAG	HGNC:38
ABCA8_CCDS11680.1_ex29_17:66924136-66924159:+_5-5	ABCA8	TGAGATTTGAGCCGTCCGA	HGNC:38
ABCA9_CCDS11681.1_ex23_17:67022582-67022605:-_5-1	ABCA9	GAAGGTGTTCATATCCAAT	HGNC:39
ABCA9_CCDS11681.1_ex31_17:67031450-67031473:+_5-2	ABCA9	GAAGACGTGTATACAATGC	HGNC:39
ABCA9_CCDS11681.1_ex31_17:67031481-67031504:+_5-3	ABCA9	GATCCCCCAAAAGACAATA	HGNC:39
ABCA9_CCDS11681.1_ex31_17:67031505-67031528:+_5-4	ABCA9	AAACACAACCAAGCCCGTA	HGNC:39
ABCA9_CCDS11681.1_ex32_17:67031846-67031869:-_5-5	ABCA9	CACAAATTGTCGTCCTGAC	HGNC:39
ABCB1_CCDS5608.1_ex15_7:87179269-87179292:+_5-1	ABCB1	TCGTGGTGGCAAACAATAC	HGNC:40
ABCB1_CCDS5608.1_ex17_7:87179861-87179884:-_5-2	ABCB1	TGACAGCTATTCGAAGAGT	HGNC:40
ABCB1_CCDS5608.1_ex20_7:87190653-87190676:-_5-3	ABCB1	TCTTAGCGTATGCAAAAGC	HGNC:40
ABCB1_CCDS5608.1_ex22_7:87196148-87196171:-_5-4	ABCB1	CTATAATGCGACAGGAGAT	HGNC:40
ABCB1_CCDS5608.1_ex22_7:87196271-87196294:-_5-5	ABCB1	GGTATGCCTATTATTACAG	HGNC:40
ABCB10_CCDS1580.1_ex12_1:229694267-229694290:+_5-5	ABCB10	GTGAACGGCGATAGGGACC	HGNC:41
ABCB10_CCDS1580.1_ex8_1:229676480-229676503:+_5-1	ABCB10	AATACGTTCCTCAGCTAGC	HGNC:41
ABCB10_CCDS1580.1_ex9_1:229678075-229678098:-_5-2	ABCB10	GCCACCTTTGTTTTGAGCG	HGNC:41
ABCB11_CCDS46444.1_ex16_2:169833142-169833165:-_5-1	ABCB11	TACAAGTTGGATCGAATCA	HGNC:42
ABCB11_CCDS46444.1_ex18_2:169842760-169842783:-_5-2	ABCB11	TCTTGTGTTCGCCCAGCGT	HGNC:42
ABCB11_CCDS46444.1_ex20_2:169850327-169850350:+_5-3	ABCB11	GGTCATGCGCTGAATGAAA	HGNC:42
ABCB11_CCDS46444.1_ex22_2:169853154-169853177:-_5-4	ABCB11	CTGTCGCAGTACTTATCAC	HGNC:42
ABCB11_CCDS46444.1_ex23_2:169869923-169869946:+_5-5	ABCB11	AATGAGTAGCACGCCTGGC	HGNC:42
ABCB4_CCDS5605.1_ex13_7:87060823-87060846:+_5-1	ABCB4	ATTTCGGACCGTAGACAGT	HGNC:45
ABCB4_CCDS5605.1_ex17_7:87072977-87073000:+_5-2	ABCB4	CTTGACGTTAGCTCGAGAA	HGNC:45
ABCB4_CCDS5605.1_ex22_7:87082254-87082277:-_5-3	ABCB4	AATACGCGGCTAACAGAGT	HGNC:45
ABCB4_CCDS5605.1_ex23_7:87083877-87083900:-_5-4	ABCB4	CCTTGTCGCTGCTAAATCC	HGNC:45
ABCB4_CCDS5605.1_ex24_7:87092206-87092229:-_5-5	ABCB4	TTAGTTTCGATACTCCGAT	HGNC:45
ABCB5_CCDS5371.1_ex0_7:20691136-20691159:-_6-1	ABCB5	TTGATATTGTTACTGATGG	HGNC:46
ABCB5_CCDS5371.1_ex0_7:20691170-20691193:+_6-2	ABCB5	GATGTGACTGATGAAGAGA	HGNC:46
ABCB5_CCDS5371.1_ex0_7:20691212-20691235:+_6-3	ABCB5	AATGCGTATGATTTTATCA	HGNC:46
ABCB5_CCDS5371.1_ex1_7:20698127-20698150:+_6-4	ABCB5	AAATTTAATACATTGGTAG	HGNC:46
ABCB5_CCDS5371.1_ex1_7:20698153-20698176:+_6-5	ABCB5	AGGAGCTCAAATGAGTGGA	HGNC:46
ABCB5_CCDS5371.1_ex2_7:20721132-20721155:+_6-6	ABCB5	AAAGGTCGGACTACAATCG	HGNC:46
ABCB6_CCDS2436.1_ex14_2:220080836-220080859:-_5-1	ABCB6	CAGTTCACGTCTCGGCGGG	HGNC:47
ABCB6_CCDS2436.1_ex14_2:220080858-220080881:+_5-2	ABCB6	TGCACCCGGATCCACAGGA	HGNC:47
ABCB6_CCDS2436.1_ex15_2:220081125-220081148:+_5-3	ABCB6	ACGTAACTGGTAACAGTCC	HGNC:47
ABCB6_CCDS2436.1_ex18_2:220083172-220083195:+_5-4	ABCB6	CACGTAGGGAGAGATGCGA	HGNC:47
ABCB6_CCDS2436.1_ex18_2:220083276-220083299:+_5-5	ABCB6	CCAGAGCCATCCGCGTCGA	HGNC:47
ABCB7_CCDS14428.1_ex10_X:74295284-74295307:-_5-3	ABCB7	TATCTAAGGCTATTGACAG	HGNC:48
ABCB7_CCDS14428.1_ex15_X:74375942-74375965:+_5-4	ABCB7	TAGGCTCGAGCGGTTCCCA	HGNC:48
ABCB7_CCDS14428.1_ex15_X:74375994-74376017:-_5-5	ABCB7	TAGTCTCTGTTAGCGGCTC	HGNC:48
ABCB7_CCDS14428.1_ex9_X:74293704-74293727:-_5-1	ABCB7	CACAGTTGCAGTCACACGG	HGNC:48
ABCB7_CCDS14428.1_ex9_X:74293741-74293764:-_5-2	ABCB7	TGGTAACCCTTGGAACACT	HGNC:48
ABCB8_CCDS5913.1_ex2_7:150731432-150731455:+_5-1	ABCB8	GTACACAAGGGACCACGTA	HGNC:49
ABCB8_CCDS5913.1_ex3_7:150731626-150731649:-_5-2	ABCB8	AGCCATGCGCTCGCCAACG	HGNC:49
ABCB8_CCDS5913.1_ex4_7:150731823-150731846:+_5-3	ABCB8	TCTTTGACGCCAATAAGAC	HGNC:49
ABCB8_CCDS5913.1_ex5_7:150732708-150732731:-_5-4	ABCB8	GCGTGTCGACAGCATGGAC	HGNC:49
ABCB8_CCDS5913.1_ex6_7:150733026-150733049:-_5-5	ABCB8	TCCCGTTGCTCCATGGCGA	HGNC:49
ABCB9_CCDS58286.1_ex7_12:123434395-123434418:+_5-1	ABCB9	CGAAGGCGAATGTTCAGTC	HGNC:50
ABCB9_CCDS58286.1_ex7_12:123434450-123434473:-_5-2	ABCB9	CAATTAGCTCATTTGCCGC	HGNC:50
ABCB9_CCDS58286.1_ex9_12:123444226-123444249:-_5-3	ABCB9	TCCTACACCAAGCCCGACG	HGNC:50
ABCB9_CCDS58286.1_ex9_12:123444407-123444430:+_5-4	ABCB9	ATGTACGTCCACACGAACA	HGNC:50
ABCB9_CCDS58286.1_ex9_12:123444500-123444523:+_5-5	ABCB9	CCCACGAAGAGGCACACGA	HGNC:50
ABCC1_CCDS42122.1_ex16_16:16177311-16177334:+_5-5	ABCC1	TATTACAGGTCCGTGATAC	HGNC:51
ABCC1_CCDS42122.1_ex5_16:16126994-16127017:-_5-1	ABCC1	CCAGAAGGTGATCCTCGAC	HGNC:51
ABCC1_CCDS42122.1_ex6_16:16130324-16130347:-_5-2	ABCC1	TAGCCCCGGACAATCAACC	HGNC:51
ABCC1_CCDS42122.1_ex7_16:16138396-16138419:+_5-3	ABCC1	ATCGTCAAGTCCCCACAGA	HGNC:51
ABCC1_CCDS42122.1_ex9_16:16142029-16142052:-_5-4	ABCC1	ACAATCTCCCCGACCGTGG	HGNC:51
ABCC10_CCDS4896.1_ex0_6:43400379-43400402:+_5-1	ABCC10	GTCACGCTTTTCCTATGCC	HGNC:52
ABCC10_CCDS4896.1_ex0_6:43400561-43400584:+_5-2	ABCC10	GACGGTGCTATCTGGCACT	HGNC:52
ABCC10_CCDS4896.1_ex0_6:43400767-43400790:+_5-3	ABCC10	GTAACACTTCAGGCACGGG	HGNC:52
ABCC10_CCDS4896.1_ex1_6:43402501-43402524:-_5-4	ABCC10	AACCGGTAGGGCAGCCCAC	HGNC:52
ABCC10_CCDS4896.1_ex6_6:43409645-43409668:-_5-5	ABCC10	GCACGCTGTCCTCCGCTAA	HGNC:52
ABCC11_CCDS10732.1_ex15_16:48234306-48234329:+_5-1	ABCC11	ATCTGACGGTCGGAATAGA	HGNC:14639
ABCC11_CCDS10732.1_ex17_16:48239361-48239384:-_5-2	ABCC11	GATCGTCAGCGGGAACATC	HGNC:14639
ABCC11_CCDS10732.1_ex19_16:48244986-48245009:-_5-3	ABCC11	TGTCCCGGGATCGTCAATG	HGNC:14639
ABCC11_CCDS10732.1_ex23_16:48250102-48250125:+_5-4	ABCC11	CAGATGACCAGCGATGCGC	HGNC:14639
ABCC11_CCDS10732.1_ex24_16:48256598-48256621:+_5-5	ABCC11	CGTTGGTTGATGATCCAAC	HGNC:14639
ABCC12_CCDS10730.1_ex22_16:48167596-48167619:-_5-1	ABCC12	CGCAAACTCACCGCACCCG	HGNC:14640
ABCC12_CCDS10730.1_ex25_16:48174665-48174688:-_5-2	ABCC12	ACGGCCATCCGGTTGAAGG	HGNC:14640
ABCC12_CCDS10730.1_ex27_16:48177841-48177864:+_5-3	ABCC12	AGTCATATGTCGACAATGG	HGNC:14640
ABCC12_CCDS10730.1_ex27_16:48177882-48177905:-_5-4	ABCC12	GGTGAAAGGCTACCGGCAA	HGNC:14640
ABCC12_CCDS10730.1_ex27_16:48177956-48177979:-_5-5	ABCC12	AGGTTAGCACCCAACCCGG	HGNC:14640
ABCC2_CCDS7484.1_ex14_10:101571346-101571369:-_5-5	ABCC2	GCAACTCACTCTCGGACTG	HGNC:53
ABCC2_CCDS7484.1_ex2_10:101552071-101552094:-_5-1	ABCC2	GATTGGTATATCGAACAGC	HGNC:53
ABCC2_CCDS7484.1_ex3_10:101553372-101553395:-_5-2	ABCC2	TATCGAGAGAATCCAGAAT	HGNC:53
ABCC2_CCDS7484.1_ex5_10:101554194-101554217:+_5-3	ABCC2	GAGTAGCATTACCTACAGC	HGNC:53
ABCC2_CCDS7484.1_ex6_10:101556878-101556901:-_5-4	ABCC2	AGACATCCTCGAGTGTCAG	HGNC:53
ABCC3_CCDS32681.1_ex1_17:48733267-48733290:-_5-1	ABCC3	CGACCCACAGGTAGATGCA	HGNC:54
ABCC3_CCDS32681.1_ex1_17:48733311-48733334:-_5-2	ABCC3	GCCACGACAATGGTGCCGC	HGNC:54
ABCC3_CCDS32681.1_ex3_17:48734423-48734446:+_5-3	ABCC3	ATACAGTATGAGCGGCTGC	HGNC:54
ABCC3_CCDS32681.1_ex6_17:48736602-48736625:-_5-4	ABCC3	GGATGCCGGTAGCCATAGA	HGNC:54
ABCC3_CCDS32681.1_ex7_17:48738310-48738333:+_5-5	ABCC3	AATGCCTCCGGCGAGGACG	HGNC:54
ABCC4_CCDS45061.1_ex13_13:95858780-95858803:-_5-1	ABCC4	GCATCCGAAGAATCCAGGT	HGNC:55
ABCC4_CCDS45061.1_ex13_13:95858877-95858900:+_5-2	ABCC4	CGTCACTGCCACGAACACG	HGNC:55
ABCC4_CCDS45061.1_ex14_13:95860148-95860171:-_5-3	ABCC4	TGCAACTTTCACGGATGCC	HGNC:55
ABCC4_CCDS45061.1_ex16_13:95863013-95863036:-_5-4	ABCC4	GCACTTCGTCTTAGTAACA	HGNC:55
ABCC4_CCDS45061.1_ex17_13:95886862-95886885:-_5-5	ABCC4	TGCCATATGATTTATCGGA	HGNC:55
ABCC5_CCDS33898.1_ex2_3:183706425-183706448:-_5-1	ABCC5	CCCGTGTGGCCCACAAGAA	HGNC:56
ABCC5_CCDS33898.1_ex2_3:183706483-183706506:+_5-2	ABCC5	AAGCCCAGCATTGTCCACT	HGNC:56
ABCC5_CCDS33898.1_ex3_3:183707010-183707033:+_5-3	ABCC5	ACTTGGAAGTAGTCCGGAT	HGNC:56
ABCC5_CCDS33898.1_ex3_3:183707087-183707110:+_5-4	ABCC5	ATTCTGAGCTGAGAATGCA	HGNC:56
ABCC5_CCDS33898.1_ex4_3:183732050-183732073:-_5-5	ABCC5	AAGTTCAGGAGAACTCGAC	HGNC:56
ABCC6_CCDS10568.1_ex15_16:16276732-16276755:-_10-1	ABCC6	GGCTGTTGTCGGTCCAGTG	HGNC:57
ABCC6_CCDS10568.1_ex17_16:16281043-16281066:-_10-2	ABCC6	CGGGTGTCCTTTGACCGTC	HGNC:57
ABCC6_CCDS10568.1_ex18_16:16282818-16282841:-_10-3	ABCC6	ACCCCCCAGGTCGCACTGG	HGNC:57
ABCC6_CCDS10568.1_ex21_16:16291900-16291923:-_10-4	ABCC6	CTGCCTCTCGTCTGGATCG	HGNC:57
ABCC6_CCDS10568.1_ex23_16:16297388-16297411:+_10-5	ABCC6	TCTTGCCGTAGGAAGGGCT	HGNC:57
ABCC6_CCDS10568.1_ex29_16:16315531-16315554:+_10-6	ABCC6	CCGGAGGTAGCCCCGGCCA	HGNC:57
ABCC6_CCDS10568.1_ex29_16:16315548-16315571:-_10-7	ABCC6	TCCTCTTCATCCACCACCA	HGNC:57
ABCC6_CCDS10568.1_ex29_16:16315564-16315587:+_10-8	ABCC6	GAGGAGGTAGATGGGACCA	HGNC:57
ABCC6_CCDS10568.1_ex29_16:16315589-16315612:-_10-9	ABCC6	GGTACCCCCCATGTACCTC	HGNC:57
ABCC6_CCDS10568.1_ex29_16:16315617-16315640:-_10-10	ABCC6	TGTGCTTCCTGAGAACAGC	HGNC:57
ABCC8_CCDS31437.1_ex24_11:17449412-17449435:-_5-1	ABCC8	TCACCATTCGTATCCCCCG	HGNC:59
ABCC8_CCDS31437.1_ex27_11:17452374-17452397:+_5-2	ABCC8	ACGGTAGATCGGACCACAC	HGNC:59
ABCC8_CCDS31437.1_ex30_11:17464816-17464839:+_5-3	ABCC8	GACTCCGAGTATGTAGTAG	HGNC:59
ABCC8_CCDS31437.1_ex34_11:17483198-17483221:+_5-4	ABCC8	CCGATGGCTCGCAAGTCGA	HGNC:59
ABCC8_CCDS31437.1_ex35_11:17485059-17485082:+_5-5	ABCC8	CGTAGCTGCGAGAAGCCGA	HGNC:59
ABCC9_CCDS8693.1_ex25_12:22040805-22040828:-_5-1	ABCC9	GTGACGACAGTTGGCGAAC	HGNC:60
ABCC9_CCDS8693.1_ex30_12:22063203-22063226:+_5-2	ABCC9	GTTAGACGTAGAGAGCCTA	HGNC:60
ABCC9_CCDS8693.1_ex34_12:22069870-22069893:-_5-3	ABCC9	GATCAATGTCATTCGAGTC	HGNC:60
ABCC9_CCDS8693.1_ex35_12:22078940-22078963:+_5-4	ABCC9	CAACGAATCCCATCACGGC	HGNC:60
ABCC9_CCDS8693.1_ex36_12:22086780-22086803:-_5-5	ABCC9	TCCGGGACATAACCTGAGA	HGNC:60
ABCD1_CCDS14728.1_ex0_X:152991038-152991061:-_5-1	ABCD1	GCGGGCCACATACACCGAC	HGNC:61
ABCD1_CCDS14728.1_ex0_X:152991083-152991106:+_5-2	ABCD1	ATCGTCCGCAAGGACCCGC	HGNC:61
ABCD1_CCDS14728.1_ex0_X:152991197-152991220:-_5-3	ABCD1	CAGACGGCTGCGGAACGAC	HGNC:61
ABCD1_CCDS14728.1_ex0_X:152991257-152991280:+_5-4	ABCD1	TACTACCGGGTCAGCAACA	HGNC:61
ABCD1_CCDS14728.1_ex0_X:152991557-152991580:+_5-5	ABCD1	CGCTACATGCACTCGCGTG	HGNC:61
ABCD2_CCDS8734.1_ex9_12:40012598-40012621:+_5-1	ABCD2	GCTTTTAACACTTTAGCAG	HGNC:66
ABCD2_CCDS8734.1_ex9_12:40012638-40012661:+_5-2	ABCD2	CTAGTAGGGTGGGCCCAAT	HGNC:66
ABCD2_CCDS8734.1_ex9_12:40012811-40012834:-_5-3	ABCD2	AGTGATCAATATGGATGGG	HGNC:66
ABCD2_CCDS8734.1_ex9_12:40012977-40013000:+_5-4	ABCD2	ATTTGATGATGAAAGTCCG	HGNC:66
ABCD2_CCDS8734.1_ex9_12:40013274-40013297:-_5-5	ABCD2	GCAAGCGTTTAAAGCAATC	HGNC:66
ABCD3_CCDS44175.1_ex1_1:94924178-94924201:-_5-1	ABCD3	CCTCATTGTTCTGTAATGG	HGNC:67
ABCD3_CCDS44175.1_ex4_1:94939320-94939343:+_5-2	ABCD3	TGGTATCATTGGTCGTAGC	HGNC:67
ABCD3_CCDS44175.1_ex4_1:94939380-94939403:-_5-3	ABCD3	ATTAAACTTACAAGAGGCA	HGNC:67
ABCD3_CCDS44175.1_ex5_1:94940741-94940764:+_5-4	ABCD3	TAAACTGTGCTTCCGAGTA	HGNC:67
ABCD3_CCDS44175.1_ex5_1:94940775-94940798:-_5-5	ABCD3	CTGAAGATACTCCTCATAG	HGNC:67
ABCD4_CCDS9828.1_ex10_14:74759489-74759512:+_5-1	ABCD4	CCATAGACCCCGCTGAAAA	HGNC:68
ABCD4_CCDS9828.1_ex14_14:74763055-74763078:+_5-2	ABCD4	TAGTAGACGAGGGTGAACG	HGNC:68
ABCD4_CCDS9828.1_ex15_14:74764627-74764650:-_5-3	ABCD4	GATGACATCGATAACCCGT	HGNC:68
ABCD4_CCDS9828.1_ex16_14:74766322-74766345:+_5-4	ABCD4	AGGACCCCATAGTACTGAC	HGNC:68
ABCD4_CCDS9828.1_ex17_14:74766843-74766866:+_5-5	ABCD4	TCACTCACCCAGTAGGGTC	HGNC:68
ABCE1_CCDS34071.1_ex1_4:146026751-146026774:+_5-1	ABCE1	CCAGGAAAATTATGCATAG	HGNC:69
ABCE1_CCDS34071.1_ex2_4:146029173-146029196:-_5-2	ABCE1	ACAATTGATAAGGCGCCAA	HGNC:69
ABCE1_CCDS34071.1_ex3_4:146030281-146030304:+_5-3	ABCE1	GGTTGCCTATCCCTCGTCC	HGNC:69
ABCE1_CCDS34071.1_ex7_4:146033406-146033429:-_5-4	ABCE1	TGACATCTAGGTAACTAGA	HGNC:69
ABCE1_CCDS34071.1_ex8_4:146038520-146038543:-_5-5	ABCE1	TGACAACTCCATAGGCGCT	HGNC:69
ABCF1_CCDS34380.1_ex10_6:30551395-30551418:+_5-3	ABCF1	AGCATCTCCGCTCATGGCA	HGNC:70
ABCF1_CCDS34380.1_ex10_6:30551444-30551467:+_5-4	ABCF1	TTGTAGCCGGCCGCCGCTA	HGNC:70
ABCF1_CCDS34380.1_ex13_6:30552235-30552258:+_5-5	ABCF1	GCCAAAGCACGGCGGATCC	HGNC:70
ABCF1_CCDS34380.1_ex5_6:30546332-30546355:+_5-1	ABCF1	GAGAAGAATCGGATCAATA	HGNC:70
ABCF1_CCDS34380.1_ex9_6:30550909-30550932:-_5-2	ABCF1	CGGGAGGACATCTCCGCCT	HGNC:70
ABCF2_CCDS5922.1_ex10_7:150919626-150919649:-_5-1	ABCF2	GGACCTAGATGCTTGCGTG	HGNC:71
ABCF2_CCDS5922.1_ex11_7:150920839-150920862:-_5-2	ABCF2	TCGCGGATCTTGCATGGAC	HGNC:71
ABCF2_CCDS5922.1_ex11_7:150920918-150920941:+_5-3	ABCF2	AGCTTCTCACACTCCGCTG	HGNC:71
ABCF2_CCDS5922.1_ex12_7:150921110-150921133:+_5-4	ABCF2	GGGCATCTCTCGAGTCAGA	HGNC:71
ABCF2_CCDS5922.1_ex13_7:150921873-150921896:+_5-5	ABCF2	ACCAATGAGGCCATAACGA	HGNC:71
ABCF3_CCDS3254.1_ex4_3:183905479-183905502:-_5-1	ABCF3	TTTGCCTTAAGTCGAGCCT	HGNC:72
ABCF3_CCDS3254.1_ex5_3:183905755-183905778:+_5-2	ABCF3	GTCTTTTGGCGATAGGTGA	HGNC:72
ABCF3_CCDS3254.1_ex6_3:183905942-183905965:+_5-3	ABCF3	AGCGGATGTGAACCTGGCA	HGNC:72
ABCF3_CCDS3254.1_ex6_3:183906138-183906161:+_5-4	ABCF3	CGAGAGGATTTGCTACGGA	HGNC:72
ABCF3_CCDS3254.1_ex8_3:183906714-183906737:+_5-5	ABCF3	GGGCATCAGTCATTCTCGC	HGNC:72
ABCG1_CCDS13681.1_ex2_21:43691189-43691212:-_5-1	ABCG1	CCCGGAAATTCCTTTCAGG	HGNC:73
ABCG1_CCDS13681.1_ex5_21:43702417-43702440:+_5-2	ABCG1	TTGCGCCAACACGCGGACC	HGNC:73
ABCG1_CCDS13681.1_ex5_21:43702448-43702471:+_5-3	ABCG1	GGTGGTCAGCGCAAGCGCC	HGNC:73
ABCG1_CCDS13681.1_ex6_21:43704708-43704731:+_5-4	ABCG1	ATGAAAGGGCTCGCTCAAG	HGNC:73
ABCG1_CCDS13681.1_ex6_21:43704760-43704783:-_5-5	ABCG1	GCTCGAAGAGTTTGGCGCT	HGNC:73
ABCG2_CCDS3628.1_ex10_4:89042831-89042854:-_5-2	ABCG2	TCTTGGATGAGCCTACAAC	HGNC:74
ABCG2_CCDS3628.1_ex11_4:89052232-89052255:-_5-3	ABCG2	GTCATTCAAGAGTTAGGTC	HGNC:74
ABCG2_CCDS3628.1_ex12_4:89053044-89053067:-_5-4	ABCG2	ATTAGATGTCTTAGCTGCA	HGNC:74
ABCG2_CCDS3628.1_ex13_4:89053769-89053792:-_5-5	ABCG2	ACAGTGGGATCATGAAACC	HGNC:74
ABCG2_CCDS3628.1_ex9_4:89039397-89039420:-_5-1	ABCG2	AACTTAGGATGTCTAAGCA	HGNC:74
ABCG4_CCDS8415.1_ex0_11:119020874-119020897:-_5-1	ABCG4	GGCCCCTCCCGCACGGAAT	HGNC:13884
ABCG4_CCDS8415.1_ex0_11:119020894-119020917:-_5-2	ABCG4	TACCCCTTTTGCGCCAGCA	HGNC:13884
ABCG4_CCDS8415.1_ex1_11:119024760-119024783:+_5-3	ABCG4	TCAGGTAAATTCTGCCGCC	HGNC:13884
ABCG4_CCDS8415.1_ex4_11:119025505-119025528:-_5-4	ABCG4	CGTGTGGGAGCACGACATC	HGNC:13884
ABCG4_CCDS8415.1_ex6_11:119027329-119027352:-_5-5	ABCG4	GCCGAGTCCCTTTAGATAG	HGNC:13884
ABCG5_CCDS1814.1_ex11_2:44065008-44065031:-_5-4	ABCG5	AAAGATGTCTCCTTGTACG	HGNC:13886
ABCG5_CCDS1814.1_ex11_2:44065081-44065104:-_5-5	ABCG5	CCTTTAAAGCCACCGCGTG	HGNC:13886
ABCG5_CCDS1814.1_ex5_2:44051553-44051576:-_5-1	ABCG5	TTAGTGGACCTGACGTCAG	HGNC:13886
ABCG5_CCDS1814.1_ex7_2:44053606-44053629:+_5-2	ABCG5	ATTAGCAGTCATGCAGTCC	HGNC:13886
ABCG5_CCDS1814.1_ex8_2:44055199-44055222:+_5-3	ABCG5	AATCAGTCGGTCTGCCACA	HGNC:13886
ABCG8_CCDS1815.1_ex3_2:44078875-44078898:-_5-1	ABCG8	GTCTCTCGCACAGTCAAGT	HGNC:13887
ABCG8_CCDS1815.1_ex3_2:44078944-44078967:-_5-2	ABCG8	GTTACCCTTTTGTCACGCT	HGNC:13887
ABCG8_CCDS1815.1_ex4_2:44079544-44079567:+_5-3	ABCG8	GGGCAACATGTACGTGCGG	HGNC:13887
ABCG8_CCDS1815.1_ex5_2:44079891-44079914:-_5-4	ABCG8	GGTGCCAGACGTCATCAGG	HGNC:13887
ABCG8_CCDS1815.1_ex5_2:44079912-44079935:-_5-5	ABCG8	GGCCGCCCCTAAGTAGATG	HGNC:13887
ABHD1_CCDS1736.1_ex1_2:27351375-27351398:+_5-1	ABHD1	GACTTTCTACCCAACGCTG	HGNC:17553
ABHD1_CCDS1736.1_ex1_2:27351447-27351470:+_5-2	ABHD1	GCCCCTAGTCCTTTATCAG	HGNC:17553
ABHD1_CCDS1736.1_ex2_2:27351978-27352001:+_5-3	ABHD1	TGAGGGATGGCTACCAGTA	HGNC:17553
ABHD1_CCDS1736.1_ex3_2:27352184-27352207:+_5-4	ABHD1	CTGTCGTGTTTAACAACCG	HGNC:17553
ABHD1_CCDS1736.1_ex4_2:27352367-27352390:+_5-5	ABHD1	GGTTTGCCCTCAGACCCAC	HGNC:17553
ABHD10_CCDS2963.1_ex0_3:111698017-111698040:+_5-1	ABHD10	GATACCTCAGCGGGCGCCA	HGNC:25656
ABHD10_CCDS2963.1_ex1_3:111700682-111700705:-_5-2	ABHD10	TTTTAGCTTCTTATAAGCC	HGNC:25656
ABHD10_CCDS2963.1_ex1_3:111700730-111700753:-_5-3	ABHD10	CATATAAGAAAGATAGCCA	HGNC:25656
ABHD10_CCDS2963.1_ex1_3:111700748-111700771:+_5-4	ABHD10	ATGAATGGTACAAAAGCGT	HGNC:25656
ABHD10_CCDS2963.1_ex1_3:111700792-111700815:+_5-5	ABHD10	TCTAGGTCACGCCTGCATA	HGNC:25656
ABHD11_CCDS47607.1_ex2_7:73151890-73151913:-_5-1	ABHD11	ATGCTGCTGGCACTACAGA	HGNC:16407
ABHD11_CCDS47607.1_ex2_7:73151931-73151954:+_5-2	ABHD11	TGTGGCCAACGACGACGCA	HGNC:16407
ABHD11_CCDS47607.1_ex2_7:73151989-73152012:-_5-3	ABHD11	AGCTACGAGATCATGAGCC	HGNC:16407
ABHD11_CCDS47607.1_ex3_7:73152724-73152747:+_5-4	ABHD11	CGTGCAAAAAGACGACGGC	HGNC:16407
ABHD11_CCDS47607.1_ex4_7:73153027-73153050:-_5-5	ABHD11	CACGGCCCTAGCTTCGCGA	HGNC:16407
ABHD12_CCDS13172.1_ex11_20:25319897-25319920:+_5-2	ABHD12	GACATAGTTTGATGAGAAA	HGNC:15868
ABHD12_CCDS13172.1_ex11_20:25319971-25319994:-_5-3	ABHD12	TTGCAGGCGAAAGGGCGTG	HGNC:15868
ABHD12_CCDS13172.1_ex12_20:25371156-25371179:+_5-4	ABHD12	GCCCGCTTCATTCCCGCGT	HGNC:15868
ABHD12_CCDS13172.1_ex12_20:25371209-25371232:-_5-5	ABHD12	AAGCAGAACCTACGCCTGA	HGNC:15868
ABHD12_CCDS13172.1_ex9_20:25300835-25300858:+_5-1	ABHD12	GGTACCTGCGTTCCCATGC	HGNC:15868
ABHD12B_CCDS55916.1_ex3_14:51347235-51347258:-_5-1	ABHD12B	AATTGGGTTCCCATCACGA	HGNC:19837
ABHD12B_CCDS55916.1_ex4_14:51348322-51348345:+_5-2	ABHD12B	CACAGACTGAAGCTGGTAA	HGNC:19837
ABHD12B_CCDS55916.1_ex6_14:51352479-51352502:-_5-3	ABHD12B	CTGTAGAGTCCCCAAATCC	HGNC:19837
ABHD12B_CCDS55916.1_ex6_14:51352493-51352516:+_5-4	ABHD12B	TCTACAGGTAAGCCCACAG	HGNC:19837
ABHD12B_CCDS55916.1_ex6_14:51352534-51352557:-_5-5	ABHD12B	GTCCACTCATAGACACAAA	HGNC:19837
ABHD13_CCDS32007.1_ex0_13:108881866-108881889:+_5-1	ABHD13	TTATTTTGATACGATACAC	HGNC:20293
ABHD13_CCDS32007.1_ex0_13:108881899-108881922:-_5-2	ABHD13	AAATTATAGTTGGGGAATA	HGNC:20293
ABHD13_CCDS32007.1_ex0_13:108881926-108881949:+_5-3	ABHD13	ATGGGAATGCAGGCAACAT	HGNC:20293
ABHD13_CCDS32007.1_ex0_13:108882004-108882027:+_5-4	ABHD13	TGGTTGATTATCGAGGATA	HGNC:20293
ABHD13_CCDS32007.1_ex0_13:108882265-108882288:-_5-5	ABHD13	ATAAAGGAAGGTAACGCAT	HGNC:20293
ABHD14A_CCDS2843.1_ex1_3:52011954-52011977:-_5-1	ABHD14A	TGGCAGCCCCACATACAGT	HGNC:24538
ABHD14A_CCDS2843.1_ex1_3:52012050-52012073:+_5-2	ABHD14A	TCGCCCATCTTTTACCGCG	HGNC:24538
ABHD14A_CCDS2843.1_ex2_3:52012300-52012323:+_5-3	ABHD14A	GGCCTTTAACTCTCACACG	HGNC:24538
ABHD14A_CCDS2843.1_ex2_3:52012345-52012368:+_5-4	ABHD14A	ACTGTCACAGAGGGGCTAC	HGNC:24538
ABHD14A_CCDS2843.1_ex3_3:52014403-52014426:-_5-5	ABHD14A	TGCCGAGTTCCCAAAACCT	HGNC:24538
ABHD14B_CCDS2842.1_ex1_3:52003983-52004006:+_5-1	ABHD14B	TGATTTTGTCAGTGCAGAT	HGNC:28235
ABHD14B_CCDS2842.1_ex1_3:52004012-52004035:+_5-2	ABHD14B	GGCACAAAGCCCGGGAGCT	HGNC:28235
ABHD14B_CCDS2842.1_ex1_3:52004079-52004102:+_5-3	ABHD14B	ATGGACTGATCACAACCGG	HGNC:28235
ABHD14B_CCDS2842.1_ex1_3:52004149-52004172:-_5-4	ABHD14B	CCTGCCCCTATTGGGGAGC	HGNC:28235
ABHD14B_CCDS2842.1_ex2_3:52005460-52005483:+_5-5	ABHD14B	TGCCCCTTAAGTACCTGGC	HGNC:28235
ABHD15_CCDS32602.1_ex1_17:27893274-27893297:+_5-1	ABHD15	CTTCGCTCACCGCGAACAG	HGNC:26971
ABHD15_CCDS32602.1_ex1_17:27893332-27893355:-_5-2	ABHD15	GACCCGTCCGACCTCAAGG	HGNC:26971
ABHD15_CCDS32602.1_ex1_17:27893400-27893423:-_5-3	ABHD15	CGGTCATCTTCCATCGCCG	HGNC:26971
ABHD15_CCDS32602.1_ex1_17:27893627-27893650:-_5-4	ABHD15	CGTCCTGCCCGTAGCGCCT	HGNC:26971
ABHD15_CCDS32602.1_ex1_17:27893799-27893822:+_5-5	ABHD15	CGTCGCTGAACTGGTCCGC	HGNC:26971
ABHD16A_CCDS4713.1_ex11_6:31659382-31659405:+_5-1	ABHD16A	CCCCGCCGGTCCACAAACA	HGNC:13921
ABHD16A_CCDS4713.1_ex11_6:31659441-31659464:-_5-2	ABHD16A	ACTCAGTGTAATGGGCGCC	HGNC:13921
ABHD16A_CCDS4713.1_ex12_6:31659655-31659678:+_5-3	ABHD16A	TACAGCATCCGGCGCCCTA	HGNC:13921
ABHD16A_CCDS4713.1_ex13_6:31660799-31660822:-_5-4	ABHD16A	GCCTTGTCAGATCACCAGG	HGNC:13921
ABHD16A_CCDS4713.1_ex15_6:31664772-31664795:+_5-5	ABHD16A	AACTGCCGGTACTGGGGGT	HGNC:13921
ABHD16B_CCDS13539.1_ex0_20:62492991-62493014:-_5-1	ABHD16B	GGCGCGCACGTCATCCCAG	HGNC:16128
ABHD16B_CCDS13539.1_ex0_20:62493189-62493212:+_5-2	ABHD16B	TACGCGCTGGCCCACTCGC	HGNC:16128
ABHD16B_CCDS13539.1_ex0_20:62493289-62493312:+_5-3	ABHD16B	GCCTCGTGGAGCGCTACCA	HGNC:16128
ABHD16B_CCDS13539.1_ex0_20:62493430-62493453:+_5-4	ABHD16B	ACGCGGGCTTCTACGAGAT	HGNC:16128
ABHD16B_CCDS13539.1_ex0_20:62493537-62493560:-_5-5	ABHD16B	GGCGTTGGCGTCGTGCTGA	HGNC:16128
ABHD17A_CCDS32867.1_ex2_19:1880106-1880129:-_5-1	ABHD17A	TCGGCCTGTCCCAGGTACA	HGNC:28756
ABHD17A_CCDS32867.1_ex4_19:1881262-1881285:+_5-3	ABHD17A	CAGGAGACGCGGTTGCCGC	HGNC:28756
ABHD17A_CCDS32867.1_ex4_19:1881336-1881359:+_5-5	ABHD17A	GAAGTCGGCACGCTCCGTC	HGNC:28756
ABHD17B_CCDS35042.1_ex3_9:74489579-74489602:+_5-1	ABHD17B	TCTGTGGGTTTCCCGGAAC	HGNC:24278
ABHD17B_CCDS35042.1_ex3_9:74489604-74489627:-_5-2	ABHD17B	CATATGATTATTCTGGATA	HGNC:24278
ABHD17B_CCDS35042.1_ex3_9:74489645-74489668:-_5-3	ABHD17B	TTACATAGGACTAGGATCA	HGNC:24278
ABHD17B_CCDS35042.1_ex3_9:74489711-74489734:+_5-4	ABHD17B	AGTAAAGTGTATTTCGCAT	HGNC:24278
ABHD17B_CCDS35042.1_ex3_9:74489769-74489792:-_5-5	ABHD17B	TCATGACTAGAACCAGTAA	HGNC:24278
ABHD17C_CCDS45323.1_ex0_15:80987882-80987905:-_5-1	ABHD17C	AGCACCGTGTAGGTGGGCT	HGNC:26925
ABHD17C_CCDS45323.1_ex0_15:80988038-80988061:+_5-2	ABHD17C	CCTCAGCGAGCGCGCCGAC	HGNC:26925
ABHD17C_CCDS45323.1_ex1_15:81041849-81041872:-_5-3	ABHD17C	TCGGGACTCACGCCATACC	HGNC:26925
ABHD17C_CCDS45323.1_ex1_15:81041908-81041931:-_5-4	ABHD17C	TCGAGGCCAAGTCTACCGT	HGNC:26925
ABHD17C_CCDS45323.1_ex1_15:81041924-81041947:-_5-5	ABHD17C	GCTGCGCATTCATACCTCG	HGNC:26925
ABHD2_CCDS10348.1_ex1_15:89695032-89695055:-_5-1	ABHD2	AAGAGGTCGAATGTAGAAG	HGNC:18717
ABHD2_CCDS10348.1_ex2_15:89698665-89698688:+_5-2	ABHD2	TTGACTACGCCCAGAAAAA	HGNC:18717
ABHD2_CCDS10348.1_ex2_15:89698694-89698717:+_5-3	ABHD2	TGCGCCGTGCTGAACCACC	HGNC:18717
ABHD2_CCDS10348.1_ex2_15:89698721-89698744:-_5-4	ABHD2	GGTCAATTCAATGTTGGGC	HGNC:18717
ABHD2_CCDS10348.1_ex2_15:89698746-89698769:-_5-5	ABHD2	TACCATAGGTGAACATGCG	HGNC:18717
ABHD3_CCDS32802.1_ex7_18:19283541-19283564:+_5-1	ABHD3	ACTTCCTGTACTGCACCGG	HGNC:18718
ABHD3_CCDS32802.1_ex7_18:19283569-19283592:+_5-2	ABHD3	AGTGATGAAAGGTCTAAGC	HGNC:18718
ABHD3_CCDS32802.1_ex7_18:19283615-19283638:-_5-3	ABHD3	AACGTACTACCCGACGGTC	HGNC:18718
ABHD3_CCDS32802.1_ex7_18:19283635-19283658:+_5-4	ABHD3	TTCTGTAACCACGGGACAG	HGNC:18718
ABHD3_CCDS32802.1_ex7_18:19283685-19283708:-_5-5	ABHD3	AACCCCAGTTAGTGACCGG	HGNC:18718
ABHD4_CCDS9572.1_ex2_14:23072373-23072396:+_5-1	ABHD4	CAAAACGACCGCACCCCCT	HGNC:20154
ABHD4_CCDS9572.1_ex2_14:23072477-23072500:-_5-2	ABHD4	CCGAAGCCAAGCAGATCGA	HGNC:20154
ABHD4_CCDS9572.1_ex2_14:23072515-23072538:+_5-3	ABHD4	CATTCCCAAGGGACCCGGA	HGNC:20154
ABHD4_CCDS9572.1_ex2_14:23072555-23072578:+_5-4	ABHD4	GACATCGATAGAGACATGG	HGNC:20154
ABHD4_CCDS9572.1_ex3_14:23072853-23072876:-_5-5	ABHD4	TCGGAGGGGAAAGCCCCAT	HGNC:20154
ABHD5_CCDS2711.1_ex2_3:43743815-43743838:-_5-1	ABHD5	AAGACCTCCTCCAAAACCA	HGNC:21396
ABHD5_CCDS2711.1_ex2_3:43743907-43743930:+_5-2	ABHD5	TGGACGAAGTAGTAGACCC	HGNC:21396
ABHD5_CCDS2711.1_ex2_3:43743924-43743947:-_5-3	ABHD5	CTGCATCACTGTCAAACCT	HGNC:21396
ABHD5_CCDS2711.1_ex2_3:43743978-43744001:+_5-4	ABHD5	AAGAGTGGAGATGTGCCCT	HGNC:21396
ABHD5_CCDS2711.1_ex2_3:43744017-43744040:+_5-5	ABHD5	TGCTTGGGCACAACCTAGG	HGNC:21396
ABHD6_CCDS2887.1_ex1_3:58252912-58252935:+_5-1	ABHD6	AGGTACTGGCGGAGGACAT	HGNC:21398
ABHD6_CCDS2887.1_ex1_3:58253017-58253040:-_5-2	ABHD6	AGAGAATCCGTGGAGCATG	HGNC:21398
ABHD6_CCDS2887.1_ex2_3:58255058-58255081:+_5-3	ABHD6	AACCTGCACTTGGTCTGCG	HGNC:21398
ABHD6_CCDS2887.1_ex2_3:58255116-58255139:+_5-4	ABHD6	TGGATGACCTGTCCATAGA	HGNC:21398
ABHD6_CCDS2887.1_ex3_3:58256750-58256773:-_5-5	ABHD6	CAGGCTGGAGACATCCGAT	HGNC:21398
ABHD8_CCDS12355.1_ex3_19:17411913-17411936:-_5-1	ABHD8	AGCGCATCACTAGCTGCAA	HGNC:23759
ABHD8_CCDS12355.1_ex3_19:17412108-17412131:-_5-2	ABHD8	CTCGAGCCGACCTCCTACA	HGNC:23759
ABHD8_CCDS12355.1_ex3_19:17412155-17412178:+_5-3	ABHD8	AACCGCCCATTGCGGTACA	HGNC:23759
ABHD8_CCDS12355.1_ex3_19:17412185-17412208:+_5-4	ABHD8	CGCTGACAGCGGACCAAGC	HGNC:23759
ABHD8_CCDS12355.1_ex3_19:17412302-17412325:+_5-5	ABHD8	CCGGGCTTGACCTCTACAA	HGNC:23759
ABI1_CCDS31169.1_ex5_10:27057833-27057856:+_5-1	ABI1	CTTCCAAGCCTAGCAGGAC	HGNC:11320
ABI1_CCDS31169.1_ex6_10:27059179-27059202:+_5-2	ABI1	TTCCCCGGCCTGACATGGG	HGNC:11320
ABI1_CCDS31169.1_ex8_10:27112065-27112088:-_5-3	ABI1	TCCATCAATCATATCTCAC	HGNC:11320
ABI1_CCDS31169.1_ex8_10:27112164-27112187:+_5-4	ABI1	AGCAACACTAGCTAGAGAT	HGNC:11320
ABI1_CCDS31169.1_ex9_10:27149695-27149718:+_5-5	ABI1	GTAGTCTGCCACCCGAGTC	HGNC:11320
ABI2_CCDS2358.1_ex2_2:204245027-204245050:-_5-1	ABI2	CGAACTGGTCGTTCAAGGT	HGNC:24011
ABI2_CCDS2358.1_ex3_2:204255829-204255852:-_5-2	ABI2	CCTGACATAGGGGGACTAG	HGNC:24011
ABI2_CCDS2358.1_ex4_2:204259432-204259455:-_5-3	ABI2	CTGGCTCCAGTGTGCGATA	HGNC:24011
ABI2_CCDS2358.1_ex4_2:204259462-204259485:-_5-4	ABI2	CGTAATCATTTGGTACCAC	HGNC:24011
ABI2_CCDS2358.1_ex4_2:204259486-204259509:-_5-5	ABI2	CCATATTACGGGTTGGGCT	HGNC:24011
ABI3_CCDS11546.1_ex2_17:47295113-47295136:+_5-1	ABI3	TATGGAGAAGGTGGCCCGA	HGNC:29859
ABI3_CCDS11546.1_ex2_17:47295169-47295192:-_5-2	ABI3	CGATGACCTTCTGGCCGGG	HGNC:29859
ABI3_CCDS11546.1_ex2_17:47295206-47295229:-_5-3	ABI3	CTGCAGTAGGGCGTGAGAG	HGNC:29859
ABI3_CCDS11546.1_ex2_17:47295241-47295264:+_5-4	ABI3	TTGGCTGCCTGGACGACAT	HGNC:29859
ABI3_CCDS11546.1_ex3_17:47296933-47296956:+_5-5	ABI3	CTGTCTCGAAAGAGCATCA	HGNC:29859
ABI3BP_CCDS46880.1_ex19_3:100567653-100567676:+_5-1	ABI3BP	TCTTGGCGGTTTGGGCCGG	HGNC:17265
ABI3BP_CCDS46880.1_ex19_3:100567673-100567696:+_5-2	ABI3BP	GGCGTCGTTTAGGTGTAGA	HGNC:17265
ABI3BP_CCDS46880.1_ex24_3:100583695-100583718:+_5-3	ABI3BP	TCTAATGCACTAGACGTAG	HGNC:17265
ABI3BP_CCDS46880.1_ex31_3:100617721-100617744:+_5-4	ABI3BP	CGAGAACGAGTTTTACCTG	HGNC:17265
ABI3BP_CCDS46880.1_ex33_3:100645253-100645276:+_5-5	ABI3BP	TGGACGCAAGAACTTCAAG	HGNC:17265
ABL1_CCDS35165.1_ex1_9:133729502-133729525:+_5-1	ABL1	GCCGCTCGTTGGAACTCCA	HGNC:76
ABL1_CCDS35165.1_ex2_9:133730418-133730441:+_5-2	ABL1	CATCTCGCTGAGATACGAA	HGNC:76
ABL1_CCDS35165.1_ex3_9:133738200-133738223:+_5-3	ABL1	ATCATTCAACGGTGGCCGA	HGNC:76
ABL1_CCDS35165.1_ex3_9:133738282-133738305:+_5-4	ABL1	GTCCCCCAACTACGACAAG	HGNC:76
ABL1_CCDS35165.1_ex7_9:133753843-133753866:-_5-5	ABL1	AGGTCAATTCCCGGGTAAG	HGNC:76
ABL2_CCDS30947.1_ex7_1:179090845-179090868:-_5-1	ABL2	TCCCCCATCCACGACAAAT	HGNC:77
ABL2_CCDS30947.1_ex8_1:179095555-179095578:-_5-2	ABL2	TCCATCTCGCTCAGGTACG	HGNC:77
ABL2_CCDS30947.1_ex8_1:179095735-179095758:-_5-3	ABL2	GTTCGCTCTAAGAATGGGC	HGNC:77
ABL2_CCDS30947.1_ex9_1:179100556-179100579:+_5-4	ABL2	GATAGCCTCATTTAGTGCC	HGNC:77
ABL2_CCDS30947.1_ex9_1:179100594-179100617:-_5-5	ABL2	AAGCTTTGCATCGTCCCTA	HGNC:77
ABLIM1_CCDS31288.1_ex11_10:116225536-116225559:-_5-1	ABLIM1	TCCATCGGTCCACGAGCCA	HGNC:78
ABLIM1_CCDS31288.1_ex11_10:116225558-116225581:+_5-2	ABLIM1	CATCCGATCCCGAACATCC	HGNC:78
ABLIM1_CCDS31288.1_ex13_10:116232848-116232871:+_5-3	ABLIM1	TGCTAAATCCTTGTAATCC	HGNC:78
ABLIM1_CCDS31288.1_ex14_10:116233632-116233655:+_5-4	ABLIM1	TTACATAGATAGTATGACC	HGNC:78
ABLIM1_CCDS31288.1_ex14_10:116233706-116233729:-_5-5	ABLIM1	GTTTATTTTACAGCCTACC	HGNC:78
ABLIM2_CCDS47011.1_ex8_4:8037919-8037942:+_5-1	ABLIM2	TGAGTAGGAGATCATGTCG	HGNC:19195
ABLIM2_CCDS47011.1_ex8_4:8037938-8037961:+_5-2	ABLIM2	GGGCGGTCGATGTCATAGA	HGNC:19195
ABLIM2_CCDS47011.1_ex8_4:8037961-8037984:-_5-3	ABLIM2	GCAGCCCTTCCTAAAAGTA	HGNC:19195
ABLIM2_CCDS47011.1_ex8_4:8037982-8038005:-_5-4	ABLIM2	ATCCTGGACTACAGGGACT	HGNC:19195
ABLIM2_CCDS47011.1_ex9_4:8046885-8046908:+_5-5	ABLIM2	TTACATAAATCACACGGCT	HGNC:19195
ABLIM3_CCDS4294.1_ex2_5:148577900-148577923:+_5-1	ABLIM3	GCGAAGTCATCTCGGCCCT	HGNC:29132
ABLIM3_CCDS4294.1_ex2_5:148577937-148577960:-_5-2	ABLIM3	AAGCTGCACACGAAGCACT	HGNC:29132
ABLIM3_CCDS4294.1_ex4_5:148586678-148586701:+_5-3	ABLIM3	CGGGGAGTATATCAGCAAG	HGNC:29132
ABLIM3_CCDS4294.1_ex9_5:148617060-148617083:+_5-4	ABLIM3	AAGGTTAAGTCTATCTACG	HGNC:29132
ABLIM3_CCDS4294.1_ex9_5:148617123-148617146:+_5-5	ABLIM3	TACATGTCCGACGAGATGC	HGNC:29132
ABR_CCDS10999.1_ex11_17:961251-961274:+_11-7	ABR	CTCGTAGTCCGAGGACAGT	HGNC:81
ABR_CCDS10999.1_ex16_17:976855-976878:+_11-8	ABR	ACACTCACGTGTAGGACTA	HGNC:81
ABR_CCDS10999.1_ex16_17:976879-976902:+_11-9	ABR	CTCCGAGTGACCCGGTCAA	HGNC:81
ABR_CCDS10999.1_ex18_17:986812-986835:-_11-10	ABR	GATAACTATAAAGTCGCTC	HGNC:81
ABR_CCDS10999.1_ex18_17:986839-986862:+_11-11	ABR	CGCTTTGTACACACCGAGC	HGNC:81
ABR_CCDS10999.1_ex21_17:1028604-1028627:+_11-1	ABR	GACTCATCGATGTACGGCA	HGNC:81
ABR_CCDS10999.1_ex4_17:915124-915147:-_11-2	ABR	ATCTACAGGATATCGGGCG	HGNC:81
ABR_CCDS10999.1_ex5_17:915941-915964:+_11-3	ABR	ATCTTCACACCGAAGACGC	HGNC:81
ABR_CCDS10999.1_ex5_17:915960-915983:-_11-4	ABR	CCCCGTCCAAAAAGCAGAC	HGNC:81
ABR_CCDS10999.1_ex5_17:915986-916009:+_11-5	ABR	TTCAGGCTCATATCTCGGC	HGNC:81
ABR_CCDS10999.1_ex6_17:916345-916368:-_11-6	ABR	CGGACGTGATTGAGATGAA	HGNC:81
ABRA_CCDS6305.1_ex1_8:107781927-107781950:+_5-1	ABRA	CACATTTTCTCCTCCGCGT	HGNC:30655
ABRA_CCDS6305.1_ex1_8:107782012-107782035:+_5-2	ABRA	AGCATCCCTCTCGTACCTG	HGNC:30655
ABRA_CCDS6305.1_ex1_8:107782078-107782101:-_5-3	ABRA	AAAGAGGTGTCCAAAACGG	HGNC:30655
ABRA_CCDS6305.1_ex1_8:107782103-107782126:+_5-4	ABRA	TTGATGTGAGAAACCTCAG	HGNC:30655
ABRA_CCDS6305.1_ex1_8:107782285-107782308:-_5-5	ABRA	AATGAGAACAGCATCAGGC	HGNC:30655
ABRACL_CCDS43509.1_ex1_6:139363863-139363886:+_4-1	ABRACL	GAAAGTTAAGCGTGAAATT	HGNC:21230
ABRACL_CCDS43509.1_ex1_6:139363895-139363918:-_4-2	ABRACL	GTTGGCACATTTATCATCA	HGNC:21230
ABRACL_CCDS43509.1_ex1_6:139363916-139363939:-_4-3	ABRACL	TCCTACCAATGCTTCAAAG	HGNC:21230
ABRACL_CCDS43509.1_ex1_6:139363939-139363962:+_4-4	ABRACL	TCTTAAAGCTGCAAAACGA	HGNC:21230
ABT1_CCDS4616.1_ex0_6:26597385-26597408:-_5-1	ABT1	AGAAGGTTGCGGACGTGCA	HGNC:17369
ABT1_CCDS4616.1_ex0_6:26597412-26597435:-_5-2	ABT1	ACGCGTCCGACCTCGCCAT	HGNC:17369
ABT1_CCDS4616.1_ex1_6:26598142-26598165:-_5-3	ABT1	CTTCTTGCGTCTCACGAAC	HGNC:17369
ABT1_CCDS4616.1_ex1_6:26598205-26598228:+_5-4	ABT1	AAGGACTACACCGAGGGAT	HGNC:17369
ABT1_CCDS4616.1_ex1_6:26598267-26598290:-_5-5	ABT1	ATAGGCGTGTTGTGTAGAC	HGNC:17369
ABTB1_CCDS3045.1_ex7_3:127396021-127396044:-_5-1	ABTB1	GCACCTTCACACACGTGCC	HGNC:18275
ABTB1_CCDS3045.1_ex8_3:127396330-127396353:-_5-2	ABTB1	GTTGAAGCCGTCAGGACAA	HGNC:18275
ABTB1_CCDS3045.1_ex9_3:127396538-127396561:+_5-3	ABTB1	GACTACTTCCGAGCCCTGC	HGNC:18275
ABTB1_CCDS3045.1_ex9_3:127396619-127396642:-_5-4	ABTB1	GTCGGGTGAGATGCCATGC	HGNC:18275
ABTB1_CCDS3045.1_ex9_3:127396635-127396658:-_5-5	ABTB1	GCACGTGAGTGAAGACGTC	HGNC:18275
ABTB2_CCDS7890.2_ex13_11:34194754-34194777:-_5-1	ABTB2	CGTGGACAGCGGCGACATC	HGNC:23842
ABTB2_CCDS7890.2_ex13_11:34194811-34194834:+_5-2	ABTB2	ACGCGCATCCACTCCATGA	HGNC:23842
ABTB2_CCDS7890.2_ex15_11:34226169-34226192:+_5-3	ABTB2	GCTCGCTCGTCATGGCCCA	HGNC:23842
ABTB2_CCDS7890.2_ex16_11:34378449-34378472:+_5-4	ABTB2	GCGTACTCGTGGATGCGCA	HGNC:23842
ABTB2_CCDS7890.2_ex16_11:34379004-34379027:+_5-5	ABTB2	AGCGCCTGCGAGTTGGACT	HGNC:23842
ACAA1_CCDS2673.1_ex10_3:38178145-38178168:+_5-5	ACAA1	TGCCGAGAGAAGCTCGTCG	HGNC:82
ACAA1_CCDS2673.1_ex4_3:38168105-38168128:+_5-1	ACAA1	CTTGGTGCCCTTGTCATCA	HGNC:82
ACAA1_CCDS2673.1_ex5_3:38169304-38169327:-_5-2	ACAA1	GGCATTTCACGGGAGAAGC	HGNC:82
ACAA1_CCDS2673.1_ex7_3:38173098-38173121:-_5-3	ACAA1	GAAATGGGTCTTATGACAT	HGNC:82
ACAA1_CCDS2673.1_ex8_3:38173441-38173464:-_5-4	ACAA1	CAATAGACAGTGTTCGTCG	HGNC:82
ACAA2_CCDS11939.1_ex5_18:47320656-47320679:+_5-1	ACAA2	CATCTCTGCTGTGACTGCA	HGNC:83
ACAA2_CCDS11939.1_ex6_18:47322134-47322157:+_5-2	ACAA2	TTGATATCTGATCCAAGCT	HGNC:83
ACAA2_CCDS11939.1_ex6_18:47322164-47322187:+_5-3	ACAA2	CGCACATTTCTGACACAGT	HGNC:83
ACAA2_CCDS11939.1_ex7_18:47323832-47323855:+_5-4	ACAA2	ACCTGACATCCATTCACAA	HGNC:83
ACAA2_CCDS11939.1_ex7_18:47323875-47323898:+_5-5	ACAA2	GCCTATTAATCGTGAGAGC	HGNC:83
ACACA_CCDS11317.1_ex27_17:35578744-35578767:+_5-1	ACACA	AGCCCTTCGAACATACACC	HGNC:84
ACACA_CCDS11317.1_ex30_17:35583268-35583291:+_5-2	ACACA	CGAAGTGCTACTTTGGCAT	HGNC:84
ACACA_CCDS11317.1_ex36_17:35602062-35602085:-_5-3	ACACA	TCCATTACGTCAAGCGACC	HGNC:84
ACACA_CCDS11317.1_ex37_17:35603874-35603897:-_5-4	ACACA	CTAGATATCGCATCACAAT	HGNC:84
ACACA_CCDS11317.1_ex40_17:35608949-35608972:+_5-5	ACACA	GTTAGAGACGCTATTCCGC	HGNC:84
ACACB_CCDS31898.1_ex0_12:109577719-109577742:+_5-1	ACACB	GATGACTACTCCTCCGACG	HGNC:85
ACACB_CCDS31898.1_ex0_12:109577758-109577781:+_5-2	ACACB	TCTCGTGAGTCTACCCGGA	HGNC:85
ACACB_CCDS31898.1_ex12_12:109629453-109629476:+_5-4	ACACB	GGCGACTTTAGGACTACCG	HGNC:85
ACACB_CCDS31898.1_ex17_12:109639499-109639522:-_5-5	ACACB	CGTGGAGCCACATACCGGG	HGNC:85
ACACB_CCDS31898.1_ex5_12:109611981-109612004:-_5-3	ACACB	AGCGTCTGGGCGACAACGG	HGNC:85
ACAD10_CCDS31903.1_ex0_12:112130639-112130662:+_5-1	ACAD10	GAGCGGTGATTTTCGACAT	HGNC:21597
ACAD10_CCDS31903.1_ex5_12:112153664-112153687:+_5-2	ACAD10	CCAACTTACTACATCAGGC	HGNC:21597
ACAD10_CCDS31903.1_ex6_12:112159505-112159528:-_5-3	ACAD10	GATCAAGAACGTTAGGGAC	HGNC:21597
ACAD10_CCDS31903.1_ex7_12:112165845-112165868:-_5-4	ACAD10	TATATGGCTCGTCTGTGGC	HGNC:21597
ACAD10_CCDS31903.1_ex8_12:112167618-112167641:+_5-5	ACAD10	TCCACGCCAGGTACGAACC	HGNC:21597
ACAD11_CCDS3074.1_ex13_3:132349354-132349377:-_5-1	ACAD11	TCAATATATTGCCGCTGCA	HGNC:30211
ACAD11_CCDS3074.1_ex14_3:132350279-132350302:-_5-2	ACAD11	ATTGGGAGCTGTCAACCAT	HGNC:30211
ACAD11_CCDS3074.1_ex15_3:132358429-132358452:+_5-3	ACAD11	CCGATAGCTGTTGCATGGC	HGNC:30211
ACAD11_CCDS3074.1_ex16_3:132360960-132360983:+_5-4	ACAD11	CACGGAAGATTCGACCCTA	HGNC:30211
ACAD11_CCDS3074.1_ex19_3:132378471-132378494:-_5-5	ACAD11	GGCTTTGGGGCCGAACGTG	HGNC:30211
ACAD8_CCDS8498.1_ex0_11:134123591-134123614:-_5-1	ACAD8	AGATCCTTACGGTCGATGC	HGNC:87
ACAD8_CCDS8498.1_ex2_11:134127012-134127035:+_5-2	ACAD8	AGCCCAGCTAGGCTTCGGA	HGNC:87
ACAD8_CCDS8498.1_ex3_11:134128416-134128439:-_5-3	ACAD8	CCGAAGCTATCAATCATCC	HGNC:87
ACAD8_CCDS8498.1_ex3_11:134128465-134128488:-_5-4	ACAD8	CTCCATGGTACAGAGCGGT	HGNC:87
ACAD8_CCDS8498.1_ex5_11:134129537-134129560:+_5-5	ACAD8	TGGTCATGTGCCGAACAGG	HGNC:87
ACAD9_CCDS3053.1_ex0_3:128598636-128598659:-_5-1	ACAD9	CTTTGGCGAAAGCTCGTAC	HGNC:21497
ACAD9_CCDS3053.1_ex1_3:128603545-128603568:+_5-2	ACAD9	AATCAGTTCTTGGGACCCG	HGNC:21497
ACAD9_CCDS3053.1_ex2_3:128612398-128612421:+_5-3	ACAD9	GACTCCCGAAAAATTGACC	HGNC:21497
ACAD9_CCDS3053.1_ex4_3:128615319-128615342:+_5-4	ACAD9	TTGCCTAAACTGGCGTCCG	HGNC:21497
ACAD9_CCDS3053.1_ex5_3:128616476-128616499:+_5-5	ACAD9	GAGCGATGCAGCCTCAATC	HGNC:21497
ACADL_CCDS2389.1_ex6_2:211074937-211074960:-_5-1	ACADL	TAAAAAGGATGGAAGTGAC	HGNC:88
ACADL_CCDS2389.1_ex7_2:211081079-211081102:-_5-2	ACADL	CAATAGCAATGACAGAGCC	HGNC:88
ACADL_CCDS2389.1_ex7_2:211081160-211081183:-_5-3	ACADL	TGTCCTATATTACAAACCA	HGNC:88
ACADL_CCDS2389.1_ex8_2:211082690-211082713:+_5-4	ACADL	TCCTCCCAGACAATAGCTG	HGNC:88
ACADL_CCDS2389.1_ex8_2:211082722-211082745:-_5-5	ACADL	CATCTTGGTGGAATTGGAG	HGNC:88
ACADM_CCDS44165.1_ex3_1:76198544-76198567:+_5-1	ACADM	CCCCCTAATTAGAAGAGCC	HGNC:89
ACADM_CCDS44165.1_ex6_1:76205664-76205687:+_5-2	ACADM	CTTATTGTGTAACAGAACC	HGNC:89
ACADM_CCDS44165.1_ex6_1:76205685-76205708:+_5-3	ACADM	GAGCAGGCTCTGATGTAGC	HGNC:89
ACADM_CCDS44165.1_ex6_1:76205760-76205783:+_5-4	ACADM	AGATGTGGATAACCAACGG	HGNC:89
ACADM_CCDS44165.1_ex8_1:76215118-76215141:+_5-5	ACADM	AGCGATGTTCAGATACTAG	HGNC:89
ACADS_CCDS9207.1_ex1_12:121164944-121164967:-_5-1	ACADS	TATCCACCTGGGCTGCAAT	HGNC:90
ACADS_CCDS9207.1_ex2_12:121174853-121174876:-_5-2	ACADS	GGCGTAGGCCAGGTAATCG	HGNC:90
ACADS_CCDS9207.1_ex2_12:121174909-121174932:-_5-3	ACADS	ACACTCATGATGACTCCGG	HGNC:90
ACADS_CCDS9207.1_ex4_12:121175681-121175704:-_5-4	ACADS	AGAACCCATGAGTCGCCCT	HGNC:90
ACADS_CCDS9207.1_ex4_12:121175748-121175771:+_5-5	ACADS	GCCGTGGTCTTTGCCAGCA	HGNC:90
ACADSB_CCDS7634.1_ex2_10:124797287-124797310:+_5-1	ACADSB	GCACCTTTGGTTTCAACCA	HGNC:91
ACADSB_CCDS7634.1_ex2_10:124797339-124797362:+_5-2	ACADSB	TACAAGGATTATTTCAACA	HGNC:91
ACADSB_CCDS7634.1_ex3_10:124800034-124800057:+_5-3	ACADSB	TCCACTGTGCTCGTGATAG	HGNC:91
ACADSB_CCDS7634.1_ex5_10:124802585-124802608:+_5-4	ACADSB	TAGTAGATCGTGATACTCC	HGNC:91
ACADSB_CCDS7634.1_ex5_10:124802658-124802681:-_5-5	ACADSB	TTTTCGAATGTTAACGGGC	HGNC:91
ACADVL_CCDS11090.1_ex1_17:7123483-7123506:+_5-1	ACADVL	CCCGGCGGCCCTATGCCGG	HGNC:92
ACADVL_CCDS11090.1_ex3_17:7123982-7124005:-_5-2	ACADVL	TTCCCTTACCGGACGGGTA	HGNC:92
ACADVL_CCDS11090.1_ex4_17:7124128-7124151:-_5-3	ACADVL	CCTCGAAGAAACGGGACAC	HGNC:92
ACADVL_CCDS11090.1_ex6_17:7124852-7124875:-_5-4	ACADVL	CTCCACCAAACGGGCGTAC	HGNC:92
ACADVL_CCDS11090.1_ex7_17:7125290-7125313:+_5-5	ACADVL	GTCTAACCGAGCCCTCAAG	HGNC:92
ACAN_CCDS53970.1_ex3_15:89385066-89385089:+_5-1	ACAN	GATGTGTACTGCTTCGCCG	HGNC:319
ACAN_CCDS53970.1_ex4_15:89386844-89386867:-_5-2	ACAN	GGCGTCGTAGCGGGATGAG	HGNC:319
ACAN_CCDS53970.1_ex6_15:89390543-89390566:-_5-3	ACAN	AATGACCGCCCCCGTGCGC	HGNC:319
ACAN_CCDS53970.1_ex6_15:89390636-89390659:-_5-4	ACAN	ATGGCTTCACCTGACGGTC	HGNC:319
ACAN_CCDS53970.1_ex8_15:89392877-89392900:-_5-5	ACAN	GGTAGACCGTTCTCACGCC	HGNC:319
ACAP1_CCDS11101.1_ex2_17:7245322-7245345:-_5-1	ACAP1	AATGCCGACAACGAAGGCG	HGNC:16467
ACAP1_CCDS11101.1_ex2_17:7245375-7245398:-_5-2	ACAP1	CCTCCGCATACCGCCATCA	HGNC:16467
ACAP1_CCDS11101.1_ex5_17:7246719-7246742:+_5-3	ACAP1	CTCGCCGGGATTTCTGGCG	HGNC:16467
ACAP1_CCDS11101.1_ex5_17:7246824-7246847:+_5-4	ACAP1	CTTTGAGGACGGCTCGAGC	HGNC:16467
ACAP1_CCDS11101.1_ex5_17:7246850-7246873:-_5-5	ACAP1	ATAATCCAGTGCCCGTCCC	HGNC:16467
ACAP2_CCDS33924.1_ex10_3:195027260-195027283:+_5-1	ACAP2	CTATAAGCAGTAGCAATAC	HGNC:16469
ACAP2_CCDS33924.1_ex10_3:195027304-195027327:-_5-2	ACAP2	GATTCCGAAAAGCTGCGCC	HGNC:16469
ACAP2_CCDS33924.1_ex11_3:195028036-195028059:-_5-3	ACAP2	CTATAGGATAATCCGACTG	HGNC:16469
ACAP2_CCDS33924.1_ex20_3:195102645-195102668:+_5-4	ACAP2	ATTACTAGAATACTGAGCC	HGNC:16469
ACAP2_CCDS33924.1_ex20_3:195102716-195102739:-_5-5	ACAP2	GTATTGCAATGATTGATAC	HGNC:16469
ACAP3_CCDS19.2_ex10_1:1233213-1233236:+_5-3	ACAP3	CTGTCAGGGCTCTCGCGGT	HGNC:16754
ACAP3_CCDS19.2_ex13_1:1234006-1234029:-_5-4	ACAP3	TTGACGTGGACGCGCCCAG	HGNC:16754
ACAP3_CCDS19.2_ex20_1:1238321-1238344:-_5-5	ACAP3	AGGTTCGCTGACAGCCTAC	HGNC:16754
ACAP3_CCDS19.2_ex9_1:1231944-1231967:+_5-1	ACAP3	CCACGCTCCCGAGTGTCGG	HGNC:16754
ACAP3_CCDS19.2_ex9_1:1231970-1231993:+_5-2	ACAP3	GTCGATGCTGCTCGTGGAC	HGNC:16754
ACAT1_CCDS8339.1_ex2_11:108004577-108004600:-_5-1	ACAT1	CTGCCTAAAAAAGATCCAA	HGNC:93
ACAT1_CCDS8339.1_ex4_11:108005873-108005896:-_5-2	ACAT1	TGGTACATGGAGTAGAAAT	HGNC:93
ACAT1_CCDS8339.1_ex4_11:108005947-108005970:+_5-3	ACAT1	AGTCTTATGTGTGGACATC	HGNC:93
ACAT1_CCDS8339.1_ex5_11:108009658-108009681:-_5-4	ACAT1	TTCATTACATATGGAACAT	HGNC:93
ACAT1_CCDS8339.1_ex6_11:108010823-108010846:+_5-5	ACAT1	AATATTGCACGAAATGAAC	HGNC:93
ACAT2_CCDS5268.1_ex2_6:160188149-160188172:+_5-1	ACAT2	CAGTCCAGTCAATAGGGAT	HGNC:94
ACAT2_CCDS5268.1_ex3_6:160189643-160189666:+_5-2	ACAT2	CATATGGGTATTACAGGTA	HGNC:94
ACAT2_CCDS5268.1_ex4_6:160196223-160196246:+_5-3	ACAT2	CAAGTGAGTAGAGAAGATC	HGNC:94
ACAT2_CCDS5268.1_ex4_6:160196298-160196321:-_5-4	ACAT2	TACAATCTCTTTGTCAAAA	HGNC:94
ACAT2_CCDS5268.1_ex4_6:160196320-160196343:-_5-5	ACAT2	TTCTAGTTGACACCAAAAC	HGNC:94
ACBD3_CCDS1551.1_ex4_1:226349283-226349306:-_5-1	ACBD3	GAGGAAAGGCTTCGACGGG	HGNC:15453
ACBD3_CCDS1551.1_ex5_1:226352508-226352531:-_5-2	ACBD3	GCGTCCCACAAAATAGAGA	HGNC:15453
ACBD3_CCDS1551.1_ex5_1:226352583-226352606:-_5-3	ACBD3	ATGTCTAAAGAGGATGCCA	HGNC:15453
ACBD3_CCDS1551.1_ex6_1:226353589-226353612:-_5-4	ACBD3	CAGACACTTGTCCTGAGGT	HGNC:15453
ACBD3_CCDS1551.1_ex7_1:226374211-226374234:-_5-5	ACBD3	TCGCGGCCCGGGCGCCTCA	HGNC:15453
ACBD4_CCDS42348.1_ex1_17:43213878-43213901:-_5-1	ACBD4	CGCAGCATCTCTTCATAGG	HGNC:23337
ACBD4_CCDS42348.1_ex1_17:43213910-43213933:+_5-2	ACBD4	ACTACAAGCAGGCCACCAT	HGNC:23337
ACBD4_CCDS42348.1_ex1_17:43213966-43213989:-_5-3	ACBD4	CCACTTATATCGTCCAATG	HGNC:23337
ACBD4_CCDS42348.1_ex3_17:43214384-43214407:+_5-4	ACBD4	GTGATCGACACAGTGCCCC	HGNC:23337
ACBD4_CCDS42348.1_ex3_17:43214432-43214455:+_5-5	ACBD4	TACTTCGAGCCCCTGTACC	HGNC:23337
ACBD5_CCDS44368.1_ex10_10:27524084-27524107:-_5-5	ACBD5	TTTTATAGCTTCTATAAGC	HGNC:23338
ACBD5_CCDS44368.1_ex4_10:27499981-27500004:-_5-1	ACBD5	ACAGCTTTACGTCCAACAA	HGNC:23338
ACBD5_CCDS44368.1_ex6_10:27506944-27506967:-_5-2	ACBD5	AAGCCCATTGATGAAAACT	HGNC:23338
ACBD5_CCDS44368.1_ex6_10:27506985-27507008:-_5-3	ACBD5	ATGCCAGTTCTTCCCTGAA	HGNC:23338
ACBD5_CCDS44368.1_ex8_10:27512265-27512288:-_5-4	ACBD5	GGAGTTCTGATATAACCTC	HGNC:23338
ACBD6_CCDS1339.1_ex5_1:180461412-180461435:-_5-1	ACBD6	TAAAAAACTAGATCCAGGT	HGNC:23339
ACBD6_CCDS1339.1_ex5_1:180461490-180461513:-_5-2	ACBD6	TCCATATTGTAGGGAAGCT	HGNC:23339
ACBD6_CCDS1339.1_ex7_1:180471178-180471201:-_5-3	ACBD6	CTGTATGCCAGGTACAAAC	HGNC:23339
ACBD6_CCDS1339.1_ex7_1:180471214-180471237:-_5-4	ACBD6	CTGATTCAGGTGGCCAGCA	HGNC:23339
ACBD6_CCDS1339.1_ex7_1:180471289-180471312:-_5-5	ACBD6	CCCCATAGCCCTGAGATCG	HGNC:23339
ACBD7_CCDS31153.1_ex1_10:15120710-15120733:-_5-1	ACBD7	TTAAAAGGCAAAGCCAAAT	HGNC:17715
ACBD7_CCDS31153.1_ex1_10:15120724-15120747:-_5-2	ACBD7	CAGGAATGCTAGATTTAAA	HGNC:17715
ACBD7_CCDS31153.1_ex1_10:15120742-15120765:-_5-3	ACBD7	TTCTTTTGCCAGCGTGTCC	HGNC:17715
ACBD7_CCDS31153.1_ex2_10:15120935-15120958:-_5-4	ACBD7	TTTACAAACAAGCAATAGT	HGNC:17715
ACBD7_CCDS31153.1_ex2_10:15120959-15120982:-_5-5	ACBD7	GAGAACTGAAAGAACTCTA	HGNC:17715
ACCS_CCDS7907.1_ex0_11:44089251-44089274:+_5-1	ACCS	AGTAGCCATGGGGAAGATC	HGNC:23989
ACCS_CCDS7907.1_ex0_11:44089428-44089451:-_5-2	ACCS	CTCATCATACTCATCCATG	HGNC:23989
ACCS_CCDS7907.1_ex2_11:44094998-44095021:+_5-3	ACCS	AGTCAGCGCGACATGCAGA	HGNC:23989
ACCS_CCDS7907.1_ex5_11:44098846-44098869:-_5-4	ACCS	GTGATAGCGCCATAGTAAG	HGNC:23989
ACCS_CCDS7907.1_ex7_11:44100275-44100298:-_5-5	ACCS	GGGAGTATACATCACCCAG	HGNC:23989
ACCSL_CCDS41636.1_ex0_11:44069678-44069701:+_5-1	ACCSL	ATAACGCTGCACTTGCAGC	HGNC:34391
ACCSL_CCDS41636.1_ex0_11:44069791-44069814:-_5-2	ACCSL	CATATTAAGCGACTCAGAA	HGNC:34391
ACCSL_CCDS41636.1_ex0_11:44069979-44070002:+_5-3	ACCSL	ACCGCGACCTATCCATCCG	HGNC:34391
ACCSL_CCDS41636.1_ex0_11:44070035-44070058:-_5-4	ACCSL	TTGGTAGGCATTGTAGTCC	HGNC:34391
ACCSL_CCDS41636.1_ex4_11:44073262-44073285:-_5-5	ACCSL	AGCCCACTGACTTACCGCC	HGNC:34391
ACD_CCDS10842.1_ex10_16:67693827-67693850:-_5-2	ACD	GTCCGATGCCTGGTGACGC	HGNC:25070
ACD_CCDS10842.1_ex10_16:67693882-67693905:-_5-3	ACD	CCCTGATACGTCCGACGTC	HGNC:25070
ACD_CCDS10842.1_ex11_16:67694136-67694159:-_5-4	ACD	CGGGCCCGTTGCATCCGCT	HGNC:25070
ACD_CCDS10842.1_ex11_16:67694252-67694275:-_5-5	ACD	ACGCCCTCGTGCGCAGGCG	HGNC:25070
ACD_CCDS10842.1_ex9_16:67693662-67693685:-_5-1	ACD	TCGGCTTCCGCGGGACAGA	HGNC:25070
ACE_CCDS11637.1_ex12_17:61562639-61562662:+_5-1	ACE	TATGACCGGACATCCCAGG	HGNC:2707
ACE_CCDS11637.1_ex12_17:61562660-61562683:+_5-2	ACE	GTGTGGAACGAGTATGCCG	HGNC:2707
ACE_CCDS11637.1_ex13_17:61564002-61564025:-_5-3	ACE	TTTATGATCCGCTTGATAG	HGNC:2707
ACE_CCDS11637.1_ex14_17:61564389-61564412:-_5-4	ACE	CCATTCGGGTGGCACACAG	HGNC:2707
ACE_CCDS11637.1_ex15_17:61566004-61566027:-_5-5	ACE	CCATCACATTCGTCAGATC	HGNC:2707
ACE2_CCDS14169.1_ex10_X:15599403-15599426:-_5-1	ACE2	ATTCCATGCTAACGGACCC	HGNC:13557
ACE2_CCDS14169.1_ex11_X:15603596-15603619:-_5-2	ACE2	ACTGATGCAATGGTGGACC	HGNC:13557
ACE2_CCDS14169.1_ex12_X:15605898-15605921:-_5-3	ACE2	CTTCCTATATCAGTCCAAT	HGNC:13557
ACE2_CCDS14169.1_ex13_X:15607486-15607509:+_5-4	ACE2	ATCTTCAATCAACTGGCCG	HGNC:13557
ACE2_CCDS14169.1_ex15_X:15610401-15610424:-_5-5	ACE2	TGAGCACCATCTACAGTAC	HGNC:13557
ACER1_CCDS12161.1_ex2_19:6309827-6309850:+_5-1	ACER1	GGCGGATGAACTGGGACCT	HGNC:18356
ACER1_CCDS12161.1_ex3_19:6312202-6312225:+_5-2	ACER1	TATGCTATAGCCACTGCCC	HGNC:18356
ACER1_CCDS12161.1_ex3_19:6312269-6312292:+_5-3	ACER1	AGCGTCATGTGGAAATACA	HGNC:18356
ACER1_CCDS12161.1_ex4_19:6312389-6312412:+_5-4	ACER1	CCTACCTATGATCATGAAG	HGNC:18356
ACER1_CCDS12161.1_ex4_19:6312414-6312437:+_5-5	ACER1	CAGACAACGTAAATGTAGC	HGNC:18356
ACER2_CCDS34992.1_ex0_9:19409173-19409196:+_5-1	ACER2	CGAGTTCTACAACACGGTG	HGNC:23675
ACER2_CCDS34992.1_ex2_9:19424724-19424747:-_5-2	ACER2	ATCTGACCCAAGAAACTAA	HGNC:23675
ACER2_CCDS34992.1_ex3_9:19434941-19434964:+_5-3	ACER2	AGGGGTAGGTTCAAGGTGG	HGNC:23675
ACER2_CCDS34992.1_ex3_9:19434971-19434994:-_5-4	ACER2	GCACGTCGTAACCGCAGAC	HGNC:23675
ACER2_CCDS34992.1_ex3_9:19435060-19435083:+_5-5	ACER2	GCTCATCGCAGAGCTAAAG	HGNC:23675
ACER3_CCDS8247.1_ex0_11:76572096-76572119:-_5-1	ACER3	TCGGCGATGTACCAGGTCA	HGNC:16066
ACER3_CCDS8247.1_ex1_11:76637635-76637658:-_5-2	ACER3	TCTGAACTGCACCGAACAT	HGNC:16066
ACER3_CCDS8247.1_ex1_11:76637652-76637675:+_5-3	ACER3	CAGAGTGTTAGAGACGGTC	HGNC:16066
ACER3_CCDS8247.1_ex4_11:76696736-76696759:-_5-4	ACER3	ATTAAACTGAATAGAACTA	HGNC:16066
ACER3_CCDS8247.1_ex5_11:76701596-76701619:+_5-5	ACER3	AAAGAGCCGATATTCCATC	HGNC:16066
ACHE_CCDS5709.1_ex3_7:100491172-100491195:+_5-1	ACHE	GATGTCGGGTCACCCCCGA	HGNC:108
ACHE_CCDS5709.1_ex3_7:100491356-100491379:-_5-2	ACHE	CCTCCTTGGACGTGTACGA	HGNC:108
ACHE_CCDS5709.1_ex3_7:100491450-100491473:+_5-3	ACHE	TGTCCACACGTTGAGGTAC	HGNC:108
ACHE_CCDS5709.1_ex3_7:100491607-100491630:+_5-4	ACHE	TCCGGTGGCAGAAAGCGAC	HGNC:108
ACHE_CCDS5709.1_ex3_7:100491681-100491704:-_5-5	ACHE	ATTCGCCTGAAGACCCCCG	HGNC:108
ACIN1_CCDS53887.1_ex10_14:23538701-23538724:+_5-4	ACIN1	TTCAACACTGCCCTCCGGG	HGNC:17066
ACIN1_CCDS53887.1_ex10_14:23538716-23538739:-_5-5	ACIN1	GTCAGCAATGATGACCGCC	HGNC:17066
ACIN1_CCDS53887.1_ex7_14:23533312-23533335:-_5-1	ACIN1	ATATGCCGGACAGTCACTC	HGNC:17066
ACIN1_CCDS53887.1_ex7_14:23533356-23533379:-_5-2	ACIN1	CAGAGCGTAATGGCGATGA	HGNC:17066
ACIN1_CCDS53887.1_ex8_14:23533625-23533648:-_5-3	ACIN1	CCTGGTCGGAAACGACGCT	HGNC:17066
ACKR2_CCDS2706.1_ex0_3:42906140-42906163:-_5-1	ACKR2	AATCAGGCTATAGAAGACT	HGNC:1565
ACKR2_CCDS2706.1_ex0_3:42906173-42906196:-_5-2	ACKR2	AAGAAGGAGGTTCCCGCTG	HGNC:1565
ACKR2_CCDS2706.1_ex0_3:42906482-42906505:-_5-3	ACKR2	AGCCCATACTATGGTAGCA	HGNC:1565
ACKR2_CCDS2706.1_ex0_3:42906543-42906566:+_5-4	ACKR2	AGACACATGAAAATCCCAA	HGNC:1565
ACKR2_CCDS2706.1_ex0_3:42906580-42906603:+_5-5	ACKR2	CGCAGATTTCGGCGGGCAT	HGNC:1565
ACKR3_CCDS2516.1_ex0_2:237489233-237489256:-_5-1	ACKR3	GAAGGAGAGCGTGTAGAGC	HGNC:23692
ACKR3_CCDS2516.1_ex0_2:237489278-237489301:+_5-2	ACKR3	GGCATGATTGCCAACTCCG	HGNC:23692
ACKR3_CCDS2516.1_ex0_2:237489328-237489351:-_5-3	ACKR3	CAGTGCGTGTCATAGCCTG	HGNC:23692
ACKR3_CCDS2516.1_ex0_2:237489438-237489461:-_5-4	ACKR3	TGCACGTGAGCTCGCCCAT	HGNC:23692
ACKR3_CCDS2516.1_ex0_2:237489661-237489684:-_5-5	ACKR3	TTGTTGGACGCAGACGTGA	HGNC:23692
ACKR4_CCDS3075.1_ex0_3:132319419-132319442:-_5-1	ACKR4	GCATAAATTGCCACTACCA	HGNC:1611
ACKR4_CCDS3075.1_ex0_3:132319523-132319546:-_5-2	ACKR4	CTGCATTAACAGCCCAAAA	HGNC:1611
ACKR4_CCDS3075.1_ex0_3:132319664-132319687:+_5-3	ACKR4	CTAAAGTCCCCAGCCAATC	HGNC:1611
ACKR4_CCDS3075.1_ex0_3:132319753-132319776:-_5-4	ACKR4	TACTGTATAAAAAACCAGC	HGNC:1611
ACKR4_CCDS3075.1_ex0_3:132319805-132319828:-_5-5	ACKR4	TTGATGTTCCTAGGTAGCG	HGNC:1611
ACLY_CCDS11412.1_ex17_17:40054877-40054900:+_5-1	ACLY	CCTACCGATGTGCTCCCGC	HGNC:115
ACLY_CCDS11412.1_ex20_17:40061873-40061896:-_5-2	ACLY	CTAGGGGGTGTCAACGAGC	HGNC:115
ACLY_CCDS11412.1_ex22_17:40063697-40063720:+_5-3	ACLY	GGATATGCCTCCCGCCCGA	HGNC:115
ACLY_CCDS11412.1_ex24_17:40065902-40065925:+_5-4	ACLY	ACGTAGTCCCCTTCTCGGG	HGNC:115
ACLY_CCDS11412.1_ex26_17:40068754-40068777:-_5-5	ACLY	ACCAGCTGATCAAACGTCG	HGNC:115
ACMSD_CCDS2173.2_ex3_2:135619559-135619582:-_5-1	ACMSD	CTAAACATGACAGGAACTG	HGNC:19288
ACMSD_CCDS2173.2_ex4_2:135621016-135621039:-_5-2	ACMSD	GGGTAGCTCACAACGGTGC	HGNC:19288
ACMSD_CCDS2173.2_ex4_2:135621123-135621146:+_5-3	ACMSD	GCTTTCCCGGGGTCCAAAT	HGNC:19288
ACMSD_CCDS2173.2_ex4_2:135621143-135621166:+_5-4	ACMSD	GGCACCCACGTCAACGAGT	HGNC:19288
ACMSD_CCDS2173.2_ex4_2:135621158-135621181:+_5-5	ACMSD	GAGTGGGACCTGAACGCGC	HGNC:19288
ACN9_CCDS5648.1_ex0_7:96747103-96747126:+_5-1	ACN9	CCCCCGGACCTCAAATCCC	HGNC:21752
ACN9_CCDS5648.1_ex0_7:96747121-96747144:-_5-2	ACN9	TTTCACGTACTGGTCGCCC	HGNC:21752
ACN9_CCDS5648.1_ex0_7:96747160-96747183:+_5-3	ACN9	AAGACCGTTGGTTCTGACG	HGNC:21752
ACN9_CCDS5648.1_ex0_7:96747187-96747210:+_5-4	ACN9	CGTTTCTTGCAAGAATGGG	HGNC:21752
ACN9_CCDS5648.1_ex1_7:96810328-96810351:+_5-5	ACN9	GCAACAGCGTTATTGCAAC	HGNC:21752
ACO1_CCDS6525.1_ex1_9:32407297-32407320:-_5-1	ACO1	AACTCATCACAATTCCGAA	HGNC:117
ACO1_CCDS6525.1_ex1_9:32407412-32407435:-_5-2	ACO1	GGCTCACGTAAAGTCCTGC	HGNC:117
ACO1_CCDS6525.1_ex4_9:32418346-32418369:+_5-3	ACO1	ACATGCGGATTATTCCCCC	HGNC:117
ACO1_CCDS6525.1_ex6_9:32420920-32420943:-_5-4	ACO1	ATCGTAGCTCGGTCAGCAA	HGNC:117
ACO1_CCDS6525.1_ex6_9:32420993-32421016:+_5-5	ACO1	GAAGTTAGTATCACGTACC	HGNC:117
ACO2_CCDS14017.1_ex1_22:41895849-41895872:+_5-1	ACO2	ACATTGTTCGCAAACGGTA	HGNC:118
ACO2_CCDS14017.1_ex2_22:41903868-41903891:+_5-2	ACO2	GCGAGGCAAGTCGTACCTG	HGNC:118
ACO2_CCDS14017.1_ex5_22:41911786-41911809:+_5-3	ACO2	GACGGGCTCTCTCTCCGGT	HGNC:118
ACO2_CCDS14017.1_ex5_22:41911869-41911892:+_5-4	ACO2	GTGCAATCGTGGAATACCA	HGNC:118
ACO2_CCDS14017.1_ex6_22:41913578-41913601:+_5-5	ACO2	CGTGTTCCCTTACAACCAC	HGNC:118
ACOT1_CCDS32117.1_ex0_14:74004234-74004257:-_4-1	ACOT1	GCGCCCTTCTCGTCGCGCA	HGNC:33128
ACOT1_CCDS32117.1_ex0_14:74004275-74004298:+_4-2	ACOT1	GCTACCGCGCCGACACCCT	HGNC:33128
ACOT1_CCDS32117.1_ex0_14:74004487-74004510:-_4-3	ACOT1	GTAGCGCTCGTGCCGCACC	HGNC:33128
ACOT1_CCDS32117.1_ex1_14:74008251-74008274:+_4-4	ACOT1	GAGTATCGGGCTAGTCTGC	HGNC:33128
ACOT11_CCDS592.1_ex1_1:55050394-55050417:-_5-1	ACOT11	TATCCCTCGCCGTCTGCCA	HGNC:18156
ACOT11_CCDS592.1_ex1_1:55050518-55050541:+_5-2	ACOT11	ACGGCTTGCCTGTCCGGTA	HGNC:18156
ACOT11_CCDS592.1_ex3_1:55058244-55058267:-_5-3	ACOT11	TTGAAGGCCCGGTTCACCT	HGNC:18156
ACOT11_CCDS592.1_ex7_1:55064986-55065009:-_5-4	ACOT11	TTCAATGGCCTTCAGCGTA	HGNC:18156
ACOT11_CCDS592.1_ex7_1:55065030-55065053:-_5-5	ACOT11	ACCAGACGGTCGCCGACCT	HGNC:18156
ACOT12_CCDS4055.1_ex7_5:80640837-80640860:-_5-1	ACOT12	GTTGAAGTTGGAGTTCGCG	HGNC:24436
ACOT12_CCDS4055.1_ex8_5:80641751-80641774:-_5-2	ACOT12	TCCGGGGACCATCTACAGT	HGNC:24436
ACOT12_CCDS4055.1_ex8_5:80641780-80641803:+_5-3	ACOT12	ATATCTACGGACTTCAGAA	HGNC:24436
ACOT12_CCDS4055.1_ex9_5:80643652-80643675:+_5-4	ACOT12	CGTGATGGTTTGCATGGGG	HGNC:24436
ACOT12_CCDS4055.1_ex9_5:80643678-80643701:+_5-5	ACOT12	ACCAGTTCAATGCTCTGAA	HGNC:24436
ACOT13_CCDS4558.1_ex1_6:24698174-24698197:-_5-1	ACOT13	TGGAGAGTGCCTATTGCAT	HGNC:20999
ACOT13_CCDS4558.1_ex1_6:24698193-24698216:-_5-2	ACOT13	CGTGGCTGTCAAACCGCCG	HGNC:20999
ACOT13_CCDS4558.1_ex1_6:24698217-24698240:+_5-3	ACOT13	GTAGATAACATATCAACAA	HGNC:20999
ACOT13_CCDS4558.1_ex1_6:24698239-24698262:+_5-4	ACOT13	CTCTGCTATGCACGGAAAG	HGNC:20999
ACOT13_CCDS4558.1_ex1_6:24698267-24698290:-_5-5	ACOT13	TTCATATCGACACTGACTC	HGNC:20999
ACOT2_CCDS9816.1_ex0_14:74036024-74036047:-_4-1	ACOT2	GTACAGCCGGGACGCTCGA	HGNC:18431
ACOT2_CCDS9816.1_ex0_14:74036057-74036080:+_4-2	ACOT2	AAGAGTTCGGCGCAGTTCC	HGNC:18431
ACOT2_CCDS9816.1_ex0_14:74036181-74036204:-_4-3	ACOT2	CGCGCACGGCGATTCGCAC	HGNC:18431
ACOT2_CCDS9816.1_ex0_14:74036492-74036515:-_4-4	ACOT2	GTAGCGCTCGTGCCGCGTC	HGNC:18431
ACOT4_CCDS9817.1_ex0_14:74059064-74059087:+_5-1	ACOT4	CGGCGCCAGTCGGTGCGAG	HGNC:19748
ACOT4_CCDS9817.1_ex2_14:74061737-74061760:+_5-2	ACOT4	TTCTTTTCTTCCAGGTAAA	HGNC:19748
ACOT4_CCDS9817.1_ex2_14:74061840-74061863:-_5-3	ACOT4	GATCCATTGATGGAAACTG	HGNC:19748
ACOT4_CCDS9817.1_ex2_14:74061882-74061905:-_5-4	ACOT4	CTACTGTGCTTATAGTTGA	HGNC:19748
ACOT4_CCDS9817.1_ex2_14:74061957-74061980:+_5-5	ACOT4	CGTGGACATTGTGGATATA	HGNC:19748
ACOT6_CCDS32118.1_ex1_14:74086059-74086082:+_5-1	ACOT6	GTAGCTCCTCTACATTACA	HGNC:33159
ACOT6_CCDS32118.1_ex1_14:74086117-74086140:+_5-2	ACOT6	AAGTAAAAATCACTAAGTC	HGNC:33159
ACOT6_CCDS32118.1_ex1_14:74086155-74086178:+_5-3	ACOT6	GACACTTGGAGCAATCCAC	HGNC:33159
ACOT6_CCDS32118.1_ex1_14:74086200-74086223:+_5-4	ACOT6	GTTCCATTGGAAAAGGCGC	HGNC:33159
ACOT6_CCDS32118.1_ex1_14:74086241-74086264:+_5-5	ACOT6	TGGCATGGATGATCAAAGC	HGNC:33159
ACOT7_CCDS30573.1_ex4_1:6387460-6387483:-_5-1	ACOT7	TTCTCGCAGTATTCCCGGC	HGNC:24157
ACOT7_CCDS30573.1_ex5_1:6393522-6393545:+_5-2	ACOT7	AAGGGCACCTTACCACAAC	HGNC:24157
ACOT7_CCDS30573.1_ex6_1:6399609-6399632:+_5-3	ACOT7	GGTGCGCTCGACACGAGCC	HGNC:24157
ACOT7_CCDS30573.1_ex6_1:6399632-6399655:+_5-4	ACOT7	CGGCCACACAGCGCTCCTG	HGNC:24157
ACOT7_CCDS30573.1_ex7_1:6409807-6409830:-_5-5	ACOT7	CATTGCAACAGCCAGAACG	HGNC:24157
ACOT8_CCDS13378.1_ex3_20:44477086-44477109:+_5-1	ACOT8	CCTTAAATACTGGTCAATG	HGNC:15919
ACOT8_CCDS13378.1_ex3_20:44477223-44477246:-_5-2	ACOT8	CTGTGAAGGCCGTGCAACA	HGNC:15919
ACOT8_CCDS13378.1_ex3_20:44477265-44477288:-_5-3	ACOT8	AAGTGGAGCGGACACGAAC	HGNC:15919
ACOT8_CCDS13378.1_ex4_20:44483800-44483823:+_5-4	ACOT8	CCGAACAAAGTAGCAGTGC	HGNC:15919
ACOT8_CCDS13378.1_ex4_20:44483872-44483895:-_5-5	ACOT8	GGTGGTCAGATCGTGGGCC	HGNC:15919
ACOT9_CCDS35216.1_ex5_X:23724812-23724835:+_5-1	ACOT9	AGTAACGACGTGGAGCTGA	HGNC:17152
ACOT9_CCDS35216.1_ex6_X:23725998-23726021:-_5-2	ACOT9	AAGAGGAGCTCTTTAGACA	HGNC:17152
ACOT9_CCDS35216.1_ex6_X:23726037-23726060:+_5-3	ACOT9	TGAGTGGATTTACAAATGC	HGNC:17152
ACOT9_CCDS35216.1_ex9_X:23740800-23740823:+_5-4	ACOT9	GGGCTGTAACTATCGATAA	HGNC:17152
ACOT9_CCDS35216.1_ex9_X:23740854-23740877:+_5-5	ACOT9	TGTAACAAATAAGAACTGC	HGNC:17152
ACOX1_CCDS11734.1_ex10_17:73953617-73953640:+_5-4	ACOX1	TGTGGTTTCCAAGCCTCGA	HGNC:119
ACOX1_CCDS11734.1_ex12_17:73974696-73974719:-_5-5	ACOX1	CGCAGCCAGCGTTATGAGG	HGNC:119
ACOX1_CCDS11734.1_ex7_17:73949560-73949583:+_5-1	ACOX1	GCGCTGTATCGGATGGCAA	HGNC:119
ACOX1_CCDS11734.1_ex8_17:73951740-73951763:-_5-2	ACOX1	GAATTACCGTTGGTGACAT	HGNC:119
ACOX1_CCDS11734.1_ex9_17:73951933-73951956:+_5-3	ACOX1	TCACGAATAGGTACGATAA	HGNC:119
ACOX2_CCDS33775.1_ex12_3:58520126-58520149:-_5-4	ACOX2	CGGTTGATAGCTCGGCGCC	HGNC:120
ACOX2_CCDS33775.1_ex12_3:58520160-58520183:-_5-5	ACOX2	TTATAAGGCTGCCATGCGG	HGNC:120
ACOX2_CCDS33775.1_ex7_3:58516215-58516238:+_5-1	ACOX2	CGGATGACCGAGTAGCGCA	HGNC:120
ACOX2_CCDS33775.1_ex7_3:58516326-58516349:+_5-2	ACOX2	GCTGTACCGAGTTTGACGT	HGNC:120
ACOX2_CCDS33775.1_ex8_3:58517004-58517027:-_5-3	ACOX2	GAACCATGTGCGGGTCCCC	HGNC:120
ACOX3_CCDS3401.1_ex11_4:8407688-8407711:-_5-2	ACOX3	AAACTCGGGCAGAACGGTC	HGNC:121
ACOX3_CCDS3401.1_ex13_4:8416053-8416076:+_5-3	ACOX3	GGCCTTGGTATTACTGCCG	HGNC:121
ACOX3_CCDS3401.1_ex15_4:8417618-8417641:-_5-4	ACOX3	GAACTTCCTTCGATGCAAG	HGNC:121
ACOX3_CCDS3401.1_ex16_4:8418091-8418114:+_5-5	ACOX3	CGCACGCCTCACCTTAAAG	HGNC:121
ACOX3_CCDS3401.1_ex9_4:8398837-8398860:-_5-1	ACOX3	GTCCCTCCCGTAGGACGTC	HGNC:121
ACOXL_CCDS46389.1_ex3_2:111551668-111551691:+_5-1	ACOXL	GATGTTTGCAATGACCGAG	HGNC:25621
ACOXL_CCDS46389.1_ex4_2:111556197-111556220:+_5-2	ACOXL	GACACGCCGTGTGAAAATG	HGNC:25621
ACOXL_CCDS46389.1_ex4_2:111556241-111556264:-_5-3	ACOXL	GCTGCATAATTCCCGTACA	HGNC:25621
ACOXL_CCDS46389.1_ex6_2:111559262-111559285:+_5-4	ACOXL	GACAAGGTTCGGATACCCA	HGNC:25621
ACOXL_CCDS46389.1_ex7_2:111562855-111562878:-_5-5	ACOXL	GCGAATGGTACTGTCCATC	HGNC:25621
ACP1_CCDS1639.1_ex1_2:271916-271939:-_11-1	ACP1	TTCTCTGAGATGTTTTGAT	HGNC:122
ACP1_CCDS1639.1_ex2_2:272054-272077:+_11-2	ACP1	CAACTTCCGGGTATGAGAT	HGNC:122
ACP1_CCDS1639.1_ex2_2:272076-272099:+_11-3	ACP1	GAACCCCCCTGACTACCGA	HGNC:122
ACP1_CCDS1639.1_ex2_2:272092-272115:-_11-4	ACP1	CTTCATGCAGCTCTGCCCT	HGNC:122
ACP1_CCDS1639.1_ex2_2:272124-272147:+_11-5	ACP1	TCCCATGAGCCACGTTGCC	HGNC:122
ACP1_CCDS1639.1_ex2_2:272142-272165:-_11-6	ACP1	TCCAAGGACGGTACCTGCC	HGNC:122
ACP1_CCDS1639.1_ex3_2:275162-275185:+_11-10	ACP1	TTTGATTATATACTATGTA	HGNC:122
ACP1_CCDS1639.1_ex3_2:275179-275202:+_11-11	ACP1	TATGGATGAAAGCAATCTG	HGNC:122
ACP1_CCDS1640.1_ex2_2:272209-272232:+_11-7	ACP1	CTGTTTCTGACTGGAACGT	HGNC:122
ACP1_CCDS1640.1_ex2_2:272254-272277:+_11-8	ACP1	TGAGCTGCCTAAGAAATCA	HGNC:122
ACP1_CCDS1640.1_ex2_2:272289-272312:-_11-9	ACP1	GTCTACCTGTCTTGCTTTA	HGNC:122
ACP2_CCDS44583.1_ex1_11:47269188-47269211:+_5-1	ACP2	ACCTCTTGCCGGTGATAAG	HGNC:123
ACP2_CCDS44583.1_ex1_11:47269221-47269244:+_5-2	ACP2	CCGTGATAGCGCTGCCGCA	HGNC:123
ACP2_CCDS44583.1_ex2_11:47269590-47269613:+_5-3	ACP2	GGTTAACTGACCAAACCCC	HGNC:123
ACP2_CCDS44583.1_ex2_11:47269638-47269661:-_5-4	ACP2	CCAGTGAAGACATATCCCA	HGNC:123
ACP2_CCDS44583.1_ex2_11:47269653-47269676:+_5-5	ACP2	CACTGGTGAACGGTCTCCA	HGNC:123
ACP5_CCDS12265.1_ex2_19:11687540-11687563:+_5-1	ACP5	GATCTTAGAGTATGCAATC	HGNC:124
ACP5_CCDS12265.1_ex2_19:11687589-11687612:+_5-2	ACP5	TTTCCGGCTAGCACGTACC	HGNC:124
ACP5_CCDS12265.1_ex2_19:11687607-11687630:-_5-3	ACP5	CTCCCTTCGCAAAGTGCCC	HGNC:124
ACP5_CCDS12265.1_ex2_19:11687631-11687654:+_5-4	ACP5	TCAGAGAATACGTCCTCAA	HGNC:124
ACP5_CCDS12265.1_ex3_19:11687990-11688013:+_5-5	ACP5	TTCCCGGGCCGTGTGGAAT	HGNC:124
ACP6_CCDS928.1_ex8_1:147131816-147131839:-_5-1	ACP6	ACACAGTCACCAATCTAGC	HGNC:29609
ACP6_CCDS928.1_ex8_1:147131853-147131876:+_5-2	ACP6	GGGTGGGACCTCTAATAGC	HGNC:29609
ACP6_CCDS928.1_ex8_1:147131881-147131904:-_5-3	ACP6	TTTGTACTAACAGGTAGAG	HGNC:29609
ACP6_CCDS928.1_ex9_1:147141984-147142007:-_5-4	ACP6	CGTGTTTCGACACGGGGCT	HGNC:29609
ACP6_CCDS928.1_ex9_1:147142038-147142061:+_5-5	ACP6	TCGACCGGACACTGGCCAT	HGNC:29609
ACPL2_CCDS3116.1_ex2_3:140998223-140998246:+_5-1	ACPL2	GCCCCGCATCATTTTAAGC	HGNC:26303
ACPL2_CCDS3116.1_ex2_3:140998258-140998281:+_5-2	ACPL2	GTTCATTCGCCACGGAGAC	HGNC:26303
ACPL2_CCDS3116.1_ex3_3:141006155-141006178:+_5-3	ACPL2	AAACCGTATCACCCAAAAC	HGNC:26303
ACPL2_CCDS3116.1_ex3_3:141006214-141006237:-_5-4	ACPL2	TTCAAGGGGCTTTCGAAAG	HGNC:26303
ACPL2_CCDS3116.1_ex4_3:141011223-141011246:+_5-5	ACPL2	AAGCCGGACCCTACAAAGT	HGNC:26303
ACPP_CCDS3073.1_ex1_3:132047101-132047124:+_5-1	ACPP	ACTTTCAGGTGTTTCGGCA	HGNC:125
ACPP_CCDS3073.1_ex1_3:132047171-132047194:-_5-2	ACPP	CCAAATCCTTGTGGCCATG	HGNC:125
ACPP_CCDS3073.1_ex2_3:132050496-132050519:+_5-3	ACPP	TGGAGCAGCATTATGAACT	HGNC:125
ACPP_CCDS3073.1_ex4_3:132056325-132056348:-_5-4	ACPP	CTCAAGTTCTTGAAAACGA	HGNC:125
ACPP_CCDS3073.1_ex5_3:132061418-132061441:+_5-5	ACPP	CTTTCAGGATTACATGGCC	HGNC:125
ACPT_CCDS12802.1_ex2_19:51294085-51294108:-_5-1	ACPT	CGGTACTCCGGACTCAGGA	HGNC:14376
ACPT_CCDS12802.1_ex3_19:51294926-51294949:+_5-2	ACPT	ACGGACTTTGACCGCACGC	HGNC:14376
ACPT_CCDS12802.1_ex3_19:51294965-51294988:-_5-3	ACPT	CTCGGGAAACAGCCCGGCA	HGNC:14376
ACPT_CCDS12802.1_ex4_19:51295341-51295364:-_5-4	ACPT	ATCGGGGACAGCTGCGCAT	HGNC:14376
ACPT_CCDS12802.1_ex5_19:51295518-51295541:+_5-5	ACPT	AACTTCACGGGACTGTCGC	HGNC:14376
ACR_CCDS14101.1_ex1_22:51177740-51177763:+_5-1	ACR	GTCCGCATCGTCGGCGGGA	HGNC:126
ACR_CCDS14101.1_ex1_22:51177845-51177868:+_5-2	ACR	AGCTTGCTGAATTCACGAT	HGNC:126
ACR_CCDS14101.1_ex2_22:51178286-51178309:-_5-3	ACR	GCGCCCACACGAAATGGGA	HGNC:126
ACR_CCDS14101.1_ex3_22:51182519-51182542:+_5-4	ACR	CGTGTGGATCTCATCGACC	HGNC:126
ACR_CCDS14101.1_ex3_22:51182537-51182560:-_5-5	ACR	GGTCGAGTTACACAAGTCC	HGNC:126
ACRBP_CCDS8554.1_ex5_12:6753416-6753439:+_5-1	ACRBP	ACTCTACTTCTCGTACCCG	HGNC:17195
ACRBP_CCDS8554.1_ex7_12:6755671-6755694:+_5-2	ACRBP	GCAACGGTAGTGAGTGAAC	HGNC:17195
ACRBP_CCDS8554.1_ex8_12:6755956-6755979:+_5-3	ACRBP	ACCATCGGGCACTAAGCCG	HGNC:17195
ACRBP_CCDS8554.1_ex8_12:6756005-6756028:+_5-4	ACRBP	GTGGGATTCCGGCAGCCGT	HGNC:17195
ACRBP_CCDS8554.1_ex8_12:6756023-6756046:+_5-5	ACRBP	TGGGTTGCACGGAGACGGC	HGNC:17195
ACRC_CCDS35326.1_ex3_X:70814182-70814205:+_5-1	ACRC	CATCCTTAATGTCCAGTCA	HGNC:15805
ACRC_CCDS35326.1_ex5_X:70817866-70817889:+_5-2	ACRC	TATTGGAAATAAACAGCGA	HGNC:15805
ACRC_CCDS35326.1_ex6_X:70824138-70824161:+_5-3	ACRC	CAGAAGATTTGTGTAATGA	HGNC:15805
ACRC_CCDS35326.1_ex6_X:70824282-70824305:-_5-4	ACRC	AAACTTCAGGGTTAGCCTC	HGNC:15805
ACRC_CCDS35326.1_ex6_X:70824339-70824362:-_5-5	ACRC	TCCCTGATTGTTCCACCAC	HGNC:15805
ACRV1_CCDS44759.1_ex2_11:125547769-125547792:-_5-1	ACRV1	GAACAGCCTTCTGGTGAGC	HGNC:127
ACRV1_CCDS44759.1_ex2_11:125547837-125547860:-_5-2	ACRV1	CTTTGAGTGAGCTTGAGTC	HGNC:127
ACRV1_CCDS44759.1_ex2_11:125547853-125547876:+_5-3	ACRV1	CAAAGGCTGTTCTCCGGAG	HGNC:127
ACRV1_CCDS44759.1_ex2_11:125547867-125547890:-_5-4	ACRV1	CTTCAGGTGAACACCTCTC	HGNC:127
ACRV1_CCDS44759.1_ex2_11:125548122-125548145:-_5-5	ACRV1	CTTCAGTTCAGCAACTTCC	HGNC:127
ACSBG1_CCDS10298.1_ex11_15:78486966-78486989:-_5-4	ACSBG1	GTGCATCGGATGTTCTACG	HGNC:29567
ACSBG1_CCDS10298.1_ex11_15:78487033-78487056:-_5-5	ACSBG1	GACGACTCGGGCCGATGGG	HGNC:29567
ACSBG1_CCDS10298.1_ex6_15:78474359-78474382:-_5-1	ACSBG1	AGATCTACGACCTGTGGAC	HGNC:29567
ACSBG1_CCDS10298.1_ex8_15:78475037-78475060:+_5-2	ACSBG1	GCCCATACCGTGTACACAT	HGNC:29567
ACSBG1_CCDS10298.1_ex9_15:78485904-78485927:+_5-3	ACSBG1	TCATAAGCGATGTACTGGC	HGNC:29567
ACSBG2_CCDS12159.1_ex1_19:6147640-6147663:-_5-1	ACSBG2	CCGACAAGCCTCATAGTAC	HGNC:24174
ACSBG2_CCDS12159.1_ex2_19:6151797-6151820:-_5-2	ACSBG2	CCAATGACCTTACCCGGCT	HGNC:24174
ACSBG2_CCDS12159.1_ex3_19:6156467-6156490:-_5-3	ACSBG2	TGACAAACCTCGGCAGAGT	HGNC:24174
ACSBG2_CCDS12159.1_ex3_19:6156555-6156578:-_5-4	ACSBG2	TGGGTAGGGGTTTACCGAA	HGNC:24174
ACSBG2_CCDS12159.1_ex6_19:6177225-6177248:+_5-5	ACSBG2	CCTTATGTTACAGATCACG	HGNC:24174
ACSF2_CCDS11567.1_ex0_17:48503722-48503745:-_5-1	ACSF2	AAGCGGACACCCTGCAACC	HGNC:26101
ACSF2_CCDS11567.1_ex1_17:48538053-48538076:+_5-2	ACSF2	GCATGGTCTCCACGCCCAT	HGNC:26101
ACSF2_CCDS11567.1_ex1_17:48538079-48538102:-_5-3	ACSF2	GCACCCCTGAACGTAGCTG	HGNC:26101
ACSF2_CCDS11567.1_ex2_17:48538666-48538689:+_5-4	ACSF2	GGGACCTAACTCCTATGCA	HGNC:26101
ACSF2_CCDS11567.1_ex5_17:48539929-48539952:+_5-5	ACSF2	CATCCAGTTCACCTCGGTA	HGNC:26101
ACSF3_CCDS10974.1_ex0_16:89167261-89167284:-_5-1	ACSF3	CGGCCGTGCTGGTCAACCA	HGNC:27288
ACSF3_CCDS10974.1_ex0_16:89167283-89167306:-_5-2	ACSF3	ATAAAGCTCCCTGTACGTG	HGNC:27288
ACSF3_CCDS10974.1_ex0_16:89167397-89167420:+_5-3	ACSF3	AACGATGCCTCCTACGTCG	HGNC:27288
ACSF3_CCDS10974.1_ex0_16:89167421-89167444:-_5-4	ACSF3	ACTCATCCATGACGCCCAC	HGNC:27288
ACSF3_CCDS10974.1_ex2_16:89178512-89178535:+_5-5	ACSF3	CTTAAGTTCTGAAACGCCG	HGNC:27288
ACSL1_CCDS3839.1_ex14_4:185697690-185697713:-_5-1	ACSL1	GATGCCTACGGCAGTGAAC	HGNC:3569
ACSL1_CCDS3839.1_ex17_4:185705095-185705118:-_5-2	ACSL1	ACCAGACCAACCCTATGAA	HGNC:3569
ACSL1_CCDS3839.1_ex17_4:185705115-185705138:+_5-3	ACSL1	TTTCCGAGAGCCTAAACAA	HGNC:3569
ACSL1_CCDS3839.1_ex18_4:185709784-185709807:-_5-4	ACSL1	TATACGAAGGTTTCCAGAG	HGNC:3569
ACSL1_CCDS3839.1_ex19_4:185724524-185724547:+_5-5	ACSL1	GGTCTCGTGGCGTACCAGA	HGNC:3569
ACSL3_CCDS2455.1_ex0_2:223773718-223773741:+_5-1	ACSL3	TGGCTTCAGTATTATACCC	HGNC:3570
ACSL3_CCDS2455.1_ex2_2:223782768-223782791:+_5-2	ACSL3	CATTATATGCCACTCTAGG	HGNC:3570
ACSL3_CCDS2455.1_ex3_2:223783804-223783827:-_5-3	ACSL3	AACAGTGATGATGTGCCGC	HGNC:3570
ACSL3_CCDS2455.1_ex3_2:223783835-223783858:-_5-4	ACSL3	GGAACTCGGACCAGGTCGG	HGNC:3570
ACSL3_CCDS2455.1_ex5_2:223787495-223787518:+_5-5	ACSL3	TTTCTCACGGATGCCGCAT	HGNC:3570
ACSL4_CCDS14548.1_ex11_X:108924515-108924538:+_5-4	ACSL4	TCAACACTGGTAATCAGAT	HGNC:3571
ACSL4_CCDS14548.1_ex13_X:108926408-108926431:+_5-5	ACSL4	TAGGATTTCCCTGGTCCCA	HGNC:3571
ACSL4_CCDS14548.1_ex9_X:108921497-108921520:+_5-1	ACSL4	TCCAGGTATTCTTTCACAC	HGNC:3571
ACSL4_CCDS14548.1_ex9_X:108921520-108921543:-_5-2	ACSL4	ATTTGATAGCTGGAATGAC	HGNC:3571
ACSL4_CCDS14548.1_ex9_X:108921562-108921585:-_5-3	ACSL4	GTTCTACTGGCCGACCTAA	HGNC:3571
ACSL5_CCDS7572.1_ex3_10:114164311-114164334:+_5-1	ACSL5	AGATGGCTATCTTACAAAC	HGNC:16526
ACSL5_CCDS7572.1_ex4_10:114164490-114164513:-_5-2	ACSL5	TAACCTTTATGCAAGAGAC	HGNC:16526
ACSL5_CCDS7572.1_ex4_10:114164535-114164558:+_5-3	ACSL5	CGGCATCTTTGCTCAGAAT	HGNC:16526
ACSL5_CCDS7572.1_ex4_10:114164558-114164581:-_5-4	ACSL5	ACTTCAACATAGTTACCTC	HGNC:16526
ACSL5_CCDS7572.1_ex6_10:114169361-114169384:-_5-5	ACSL5	ATCATCAAAGGGGTCCATA	HGNC:16526
ACSL6_CCDS34228.1_ex12_5:131321098-131321121:-_5-1	ACSL6	GTTTCACAAGCGGCACGAC	HGNC:16496
ACSL6_CCDS34228.1_ex15_5:131324506-131324529:+_5-2	ACSL6	GATGTAGCGGATAGCCCCA	HGNC:16496
ACSL6_CCDS34228.1_ex15_5:131324540-131324563:+_5-3	ACSL6	TAGAGCGGGACCACCACCA	HGNC:16496
ACSL6_CCDS34228.1_ex18_5:131326584-131326607:+_5-4	ACSL6	CCGGGCATCATCATAGTAG	HGNC:16496
ACSL6_CCDS34228.1_ex18_5:131326622-131326645:-_5-5	ACSL6	GGCGATCTGTGATTGGGTC	HGNC:16496
ACSM1_CCDS10587.1_ex10_16:20693569-20693592:+_5-2	ACSM1	GACTCACTTAACCAGCGAT	HGNC:18049
ACSM1_CCDS10587.1_ex11_16:20696611-20696634:+_5-3	ACSM1	AAGACGTTGGCTACACGGC	HGNC:18049
ACSM1_CCDS10587.1_ex12_16:20702333-20702356:-_5-4	ACSM1	AAGTTATGTACTGGACTAC	HGNC:18049
ACSM1_CCDS10587.1_ex12_16:20702368-20702391:-_5-5	ACSM1	AATGACTATGAAGTACCGG	HGNC:18049
ACSM1_CCDS10587.1_ex8_16:20681243-20681266:+_5-1	ACSM1	AATCCATCCTGAGTCCGAC	HGNC:18049
ACSM2A_CCDS32401.1_ex1_16:20476966-20476989:-_5-1	ACSM2A	CACACGATCCCCACGCTGC	HGNC:32017
ACSM2A_CCDS32401.1_ex4_16:20482925-20482948:+_5-2	ACSM2A	GTGCTCACTTATGGAACCT	HGNC:32017
ACSM2A_CCDS32401.1_ex5_16:20486723-20486746:-_5-3	ACSM2A	AGCAACATCCGGTAAACAA	HGNC:32017
ACSM2A_CCDS32401.1_ex6_16:20486989-20487012:+_5-4	ACSM2A	CAGAACTGCGTCACTGTAG	HGNC:32017
ACSM2A_CCDS32401.1_ex6_16:20487075-20487098:-_5-5	ACSM2A	ACCGTTTCTGTCTGGCCAT	HGNC:32017
ACSM2B_CCDS10586.1_ex12_16:20576034-20576057:+_5-5	ACSM2B	AAACTTGGCCGGCACTTCC	HGNC:30931
ACSM2B_CCDS10586.1_ex6_16:20559471-20559494:-_5-1	ACSM2B	ATCTACAGAACTGCCTCGC	HGNC:30931
ACSM2B_CCDS10586.1_ex9_16:20565123-20565146:-_5-2	ACSM2B	GAACATTCCTACTCGAGCC	HGNC:30931
ACSM2B_CCDS10586.1_ex9_16:20565170-20565193:-_5-3	ACSM2B	CTGCCATCTACTTCACTAG	HGNC:30931
ACSM3_CCDS10589.1_ex0_16:20781478-20781501:+_5-1	ACSM3	AACTATGAATCCATGAAAC	HGNC:10522
ACSM3_CCDS10589.1_ex0_16:20781491-20781514:+_5-2	ACSM3	TGAAACAGGACTTCAAACT	HGNC:10522
ACSM3_CCDS10589.1_ex0_16:20781547-20781570:-_5-3	ACSM3	CTTATCAGTCCATTGGTCC	HGNC:10522
ACSM3_CCDS10589.1_ex1_16:20787219-20787242:+_5-4	ACSM3	CGATGGAGTTTTGAGGAAC	HGNC:10522
ACSM3_CCDS10589.1_ex3_16:20792100-20792123:-_5-5	ACSM3	GGATATCCACTTGTTCCAC	HGNC:10522
ACSM4_CCDS44825.1_ex0_12:7457042-7457065:+_5-1	ACSM4	AGCCATAAATCGCTGTAAC	HGNC:32016
ACSM4_CCDS44825.1_ex1_12:7459317-7459340:+_5-2	ACSM4	ATGTAGCTTGCATACGAAC	HGNC:32016
ACSM4_CCDS44825.1_ex2_12:7463237-7463260:-_5-3	ACSM4	TACAATGGACTCCACCGCT	HGNC:32016
ACSM4_CCDS44825.1_ex2_12:7463270-7463293:+_5-4	ACSM4	GACCTTAAGACAAAACTCC	HGNC:32016
ACSM4_CCDS44825.1_ex3_12:7469854-7469877:+_5-5	ACSM4	TGGGTTCACCCTCTGCGGA	HGNC:32016
ACSM5_CCDS10585.1_ex2_16:20430545-20430568:-_5-1	ACSM5	CCGGAATCATCACAGTCCC	HGNC:26060
ACSM5_CCDS10585.1_ex2_16:20430751-20430774:-_5-2	ACSM5	GAGAGCCCCAATTCACCGG	HGNC:26060
ACSM5_CCDS10585.1_ex3_16:20432639-20432662:+_5-3	ACSM5	TTTACCAGCGGAACCACCG	HGNC:26060
ACSM5_CCDS10585.1_ex3_16:20432713-20432736:-_5-4	ACSM5	CTGCTCTGGTACCTTCCGC	HGNC:26060
ACSM5_CCDS10585.1_ex4_16:20435268-20435291:+_5-5	ACSM5	TCTGGAACACGACTGACAC	HGNC:26060
ACSS1_CCDS13167.1_ex10_20:25004106-25004129:-_5-3	ACSS1	GGGGATCTGGACGTCCCGC	HGNC:16091
ACSS1_CCDS13167.1_ex10_20:25004126-25004149:-_5-4	ACSS1	CAGACAACAAGGTCCACAT	HGNC:16091
ACSS1_CCDS13167.1_ex10_20:25004262-25004285:-_5-5	ACSS1	CTGTTAGCCAAGTGCAAGG	HGNC:16091
ACSS1_CCDS13167.1_ex9_20:25003627-25003650:-_5-1	ACSS1	GGAGCACCGGAATGCCCAA	HGNC:16091
ACSS1_CCDS13167.1_ex9_20:25003685-25003708:-_5-2	ACSS1	GTTTGCGCCCCAGAGAGCA	HGNC:16091
ACSS2_CCDS13243.1_ex0_20:33464544-33464567:-_5-1	ACSS2	GCGCGGAGCGGCTGACCTC	HGNC:15814
ACSS2_CCDS13243.1_ex1_20:33470643-33470666:-_5-2	ACSS2	TGTACCGAAGGAATGGGCC	HGNC:15814
ACSS2_CCDS13243.1_ex2_20:33500967-33500990:+_5-3	ACSS2	AGCAATGTTCTCCGAAAAC	HGNC:15814
ACSS2_CCDS13243.1_ex3_20:33501219-33501242:-_5-4	ACSS2	GGGATCATAGGCATGTAGA	HGNC:15814
ACSS2_CCDS13243.1_ex6_20:33502196-33502219:-_5-5	ACSS2	TTAATTGGGGGGGACTGGC	HGNC:15814
ACSS3_CCDS9022.1_ex0_12:81471997-81472020:-_5-1	ACSS3	CGGGACCACTAAAGCCCTG	HGNC:24723
ACSS3_CCDS9022.1_ex0_12:81472101-81472124:+_5-2	ACSS3	CTCGGTGACCGACCCCGAG	HGNC:24723
ACSS3_CCDS9022.1_ex4_12:81537004-81537027:+_5-3	ACSS3	GGCACAACGGGGTTACCTA	HGNC:24723
ACSS3_CCDS9022.1_ex5_12:81545644-81545667:+_5-4	ACSS3	ATACGCTGTCATGCTACAC	HGNC:24723
ACSS3_CCDS9022.1_ex5_12:81545676-81545699:+_5-5	ACSS3	CCATATACGGACTTCAACC	HGNC:24723
ACTA1_CCDS1578.1_ex3_1:229568058-229568081:+_5-1	ACTA1	CAGGTAGTCGGTGAGATCG	HGNC:129
ACTA1_CCDS1578.1_ex3_1:229568166-229568189:-_5-2	ACTA1	GCGCGCACAGGCATCGTGC	HGNC:129
ACTA1_CCDS1578.1_ex4_1:229568297-229568320:+_5-3	ACTA1	TCACCGGTGGTCCTGCCGG	HGNC:129
ACTA1_CCDS1578.1_ex5_1:229568755-229568778:+_5-4	ACTA1	TGGACGGGAACACGGCCCT	HGNC:129
ACTA1_CCDS1578.1_ex5_1:229568772-229568795:-_5-5	ACTA1	CGCCGGGGATGACGCCCCT	HGNC:129
ACTA2_CCDS7392.1_ex3_10:90700977-90701000:+_5-1	ACTA2	GCCTCACCAGTAGTAACGA	HGNC:130
ACTA2_CCDS7392.1_ex4_10:90701536-90701559:+_5-2	ACTA2	CTACCAGTTGTGCGTCCAG	HGNC:130
ACTA2_CCDS7392.1_ex4_10:90701574-90701597:-_5-3	ACTA2	ATGTATGTGGCTATCCAGG	HGNC:130
ACTA2_CCDS7392.1_ex5_10:90703658-90703681:-_5-4	ACTA2	TCCCCCAACTCACTAGATC	HGNC:130
ACTA2_CCDS7392.1_ex7_10:90708561-90708584:+_5-5	ACTA2	TGTCTGGGACGTCCCACAA	HGNC:130
ACTB_CCDS5341.1_ex2_7:5568239-5568262:-_5-1	ACTB	CGTGATGGACTCCGGTGAC	HGNC:132
ACTB_CCDS5341.1_ex3_7:5568790-5568813:-_5-3	ACTB	AACCGCGAGAAGATGACCC	HGNC:132
ACTB_CCDS5341.1_ex3_7:5569017-5569040:-_5-4	ACTB	CTTCCCAGGGCGTGATGGT	HGNC:132
ACTB_CCDS5341.1_ex4_7:5569171-5569194:+_5-5	ACTB	CTGGGGCGCCCCACGATGG	HGNC:132
ACTBL2_CCDS34163.1_ex0_5:56777817-56777840:-_5-1	ACTBL2	CGCATCCTCCTCACCGGAA	HGNC:17780
ACTBL2_CCDS34163.1_ex0_5:56777996-56778019:-_5-2	ACTBL2	CCTCATGCCATTCTACGCC	HGNC:17780
ACTBL2_CCDS34163.1_ex0_5:56778082-56778105:-_5-3	ACTBL2	ATGCCTCAGGACGGACCAC	HGNC:17780
ACTBL2_CCDS34163.1_ex0_5:56778305-56778328:-_5-4	ACTBL2	TATCCTATCGAGCATGGAG	HGNC:17780
ACTBL2_CCDS34163.1_ex0_5:56778407-56778430:-_5-5	ACTBL2	ATAGGGCGTCCTCGACACC	HGNC:17780
ACTC1_CCDS10041.1_ex3_15:35084707-35084730:+_5-1	ACTC1	AGCGTAGCCCTCATAGATG	HGNC:143
ACTC1_CCDS10041.1_ex4_15:35085662-35085685:+_5-2	ACTC1	GTGATGATACCATGCTCGA	HGNC:143
ACTC1_CCDS10041.1_ex4_15:35085716-35085739:+_5-3	ACTC1	TGGGCTTCATCACCTACGT	HGNC:143
ACTC1_CCDS10041.1_ex4_15:35085757-35085780:-_5-4	ACTC1	TTCTCATAGGGAGTTATGG	HGNC:143
ACTC1_CCDS10041.1_ex5_15:35086873-35086896:+_5-5	ACTC1	GTTTACCTGGTGCCGCGGG	HGNC:143
ACTG1_CCDS11782.1_ex2_17:79478503-79478526:+_5-1	ACTG1	GGGCGTAGCCCTCGTAGAT	HGNC:144
ACTG1_CCDS11782.1_ex2_17:79478571-79478594:+_5-2	ACTG1	GTGCGCCCAGAGGCGTAGA	HGNC:144
ACTG1_CCDS11782.1_ex3_17:79478996-79479019:-_5-3	ACTG1	AACGAGCTGCGCGTGGCCC	HGNC:144
ACTG1_CCDS11782.1_ex3_17:79479158-79479181:-_5-4	ACTG1	CGTCCCCTGCAGGGCGTCA	HGNC:144
ACTG1_CCDS11782.1_ex4_17:79479272-79479295:-_5-5	ACTG1	CGTGTTTCCTTCCATCGTC	HGNC:144
ACTG2_CCDS1930.1_ex0_2:74128535-74128558:-_6-1	ACTG2	CGAGGGCGGCCCACAATGG	HGNC:145
ACTG2_CCDS1930.1_ex1_2:74129505-74129528:+_6-2	ACTG2	CCAGAAAGACAGCTATGTG	HGNC:145
ACTG2_CCDS1930.1_ex3_2:74136248-74136271:-_6-3	ACTG2	TCACCTGTCGTGCGGCCAG	HGNC:145
ACTG2_CCDS1930.1_ex4_2:74140613-74140636:+_6-4	ACTG2	TCGTCCTGGATTCAGGTGA	HGNC:145
ACTG2_CCDS1930.1_ex4_2:74140699-74140722:+_6-5	ACTG2	TTGGCTGGCCGTGACCTCA	HGNC:145
ACTG2_CCDS1930.1_ex6_2:74143703-74143726:+_6-6	ACTG2	CACTAGGCATGGAGTCCGC	HGNC:145
ACTL10_CCDS33463.1_ex0_20:32255394-32255417:+_5-1	ACTL10	CATCTACGCGGGTCACTCG	HGNC:16127
ACTL10_CCDS33463.1_ex0_20:32255451-32255474:+_5-2	ACTL10	CACCCTGTCGCGCTACCTG	HGNC:16127
ACTL10_CCDS33463.1_ex0_20:32255491-32255514:+_5-3	ACTL10	AACCCTGACCTCTTGCAGC	HGNC:16127
ACTL10_CCDS33463.1_ex0_20:32255605-32255628:+_5-4	ACTL10	CATCCGGCCAGTTTCAGCG	HGNC:16127
ACTL10_CCDS33463.1_ex0_20:32255758-32255781:+_5-5	ACTL10	AAAACGCTGCGGACACGCC	HGNC:16127
ACTL6A_CCDS3231.1_ex2_3:179287976-179287999:+_5-1	ACTL6A	CGTGTTCCGAGGGAGAATA	HGNC:24124
ACTL6A_CCDS3231.1_ex5_3:179294023-179294046:+_5-2	ACTL6A	CTGGGCTGATTTTGGACAG	HGNC:24124
ACTL6A_CCDS3231.1_ex5_3:179294057-179294080:-_5-3	ACTL6A	TCGTGGACTGGAATTGCAG	HGNC:24124
ACTL6A_CCDS3231.1_ex5_3:179294077-179294100:+_5-4	ACTL6A	ATGGCTATGTCCTTCAACA	HGNC:24124
ACTL6A_CCDS3231.1_ex6_3:179294421-179294444:-_5-5	ACTL6A	TAATAAAGTCTCCAGCAAG	HGNC:24124
ACTL6B_CCDS5702.1_ex10_7:100252724-100252747:+_5-4	ACTL6B	GCACTCCCAGTCCTCGACT	HGNC:160
ACTL6B_CCDS5702.1_ex11_7:100253073-100253096:-_5-5	ACTL6B	CACGTGCCTCGGGATGGAG	HGNC:160
ACTL6B_CCDS5702.1_ex7_7:100246234-100246257:-_5-1	ACTL6B	TTCATCTCCATGCAGTGCC	HGNC:160
ACTL6B_CCDS5702.1_ex8_7:100246350-100246373:-_5-2	ACTL6B	ACGGCTACGTTCTGCAGCA	HGNC:160
ACTL6B_CCDS5702.1_ex8_7:100246430-100246453:-_5-3	ACTL6B	TGCCAGCTTTGCAAACGGG	HGNC:160
ACTL7A_CCDS6772.1_ex0_9:111624700-111624723:+_5-1	ACTL7A	AGGGATGGCCCGGCGAAGC	HGNC:161
ACTL7A_CCDS6772.1_ex0_9:111624723-111624746:-_5-2	ACTL7A	CTCGTATGGCGGACCCACA	HGNC:161
ACTL7A_CCDS6772.1_ex0_9:111624877-111624900:+_5-3	ACTL7A	CACAAGATCTCAACAACGG	HGNC:161
ACTL7A_CCDS6772.1_ex0_9:111624973-111624996:+_5-4	ACTL7A	ACAAACGTTCATCTCAAGC	HGNC:161
ACTL7A_CCDS6772.1_ex0_9:111625001-111625024:-_5-5	ACTL7A	CGATGATGCCATGTCGCAG	HGNC:161
ACTL7B_CCDS6771.1_ex0_9:111617668-111617691:+_5-1	ACTL7B	GGGACGTCACGTGCATGGC	HGNC:162
ACTL7B_CCDS6771.1_ex0_9:111617857-111617880:-_5-2	ACTL7B	TGGTGAACCCGCTGAAGCA	HGNC:162
ACTL7B_CCDS6771.1_ex0_9:111617928-111617951:+_5-3	ACTL7B	TTGCGGGTGTCGCCAGCGT	HGNC:162
ACTL7B_CCDS6771.1_ex0_9:111618010-111618033:-_5-4	ACTL7B	ACTGCAAGTGCGGCTACGC	HGNC:162
ACTL7B_CCDS6771.1_ex0_9:111618081-111618104:+_5-5	ACTL7B	GGCTTCATCTTGAGCTGAG	HGNC:162
ACTL8_CCDS183.1_ex0_1:18149598-18149621:+_5-1	ACTL8	GTGAACTACCTACCGTGCA	HGNC:24018
ACTL8_CCDS183.1_ex0_1:18149631-18149654:-_5-2	ACTL8	ACGCCTACGGGCATAGCTG	HGNC:24018
ACTL8_CCDS183.1_ex0_1:18149689-18149712:+_5-3	ACTL8	TTAGCTACCCCATCGAGCG	HGNC:24018
ACTL8_CCDS183.1_ex0_1:18149791-18149814:-_5-4	ACTL8	GTGTCTCCGTGATGATCAC	HGNC:24018
ACTL8_CCDS183.1_ex1_1:18152415-18152438:-_5-5	ACTL8	AACTCCAGCGTCTTGCCGC	HGNC:24018
ACTL9_CCDS12207.1_ex0_19:8808473-8808496:-_5-1	ACTL9	ACGCCCACGGTCGTGTCAG	HGNC:28494
ACTL9_CCDS12207.1_ex0_19:8808508-8808531:+_5-2	ACTL9	GACTGCGATGCCACGTACA	HGNC:28494
ACTL9_CCDS12207.1_ex0_19:8808690-8808713:+_5-3	ACTL9	CACGACGATGCCGCTGCGC	HGNC:28494
ACTL9_CCDS12207.1_ex0_19:8808750-8808773:-_5-4	ACTL9	CTGCAGACGTTCATCGGCG	HGNC:28494
ACTL9_CCDS12207.1_ex0_19:8808897-8808920:-_5-5	ACTL9	CTGCCACCAAAGACCGGCG	HGNC:28494
ACTN1_CCDS45129.1_ex13_14:69369255-69369278:-_5-2	ACTN1	ATCGTTGGAACTGCCCGAC	HGNC:163
ACTN1_CCDS45129.1_ex14_14:69371424-69371447:+_5-3	ACTN1	CCGTATTCAGATTTGTGAG	HGNC:163
ACTN1_CCDS45129.1_ex15_14:69376044-69376067:+_5-4	ACTN1	TCCCGTAGTCAATCAGCTC	HGNC:163
ACTN1_CCDS45129.1_ex18_14:69387714-69387737:+_5-5	ACTN1	GCCTTACCTTCGGCTCCGA	HGNC:163
ACTN1_CCDS45129.1_ex9_14:69352260-69352283:+_5-1	ACTN1	TAGTCCTTCTGTCGCAGCA	HGNC:163
ACTN2_CCDS1613.1_ex1_1:236881167-236881190:-_5-1	ACTN2	CTTAGGTGGGAGTTACACC	HGNC:164
ACTN2_CCDS1613.1_ex10_1:236906313-236906336:+_5-5	ACTN2	GGCCTCAACGCACGAGACT	HGNC:164
ACTN2_CCDS1613.1_ex2_1:236882196-236882219:+_5-2	ACTN2	AAGGCTGCCCAAACCTGAC	HGNC:164
ACTN2_CCDS1613.1_ex5_1:236891034-236891057:+_5-3	ACTN2	GACTACTCAAAGCTTAACA	HGNC:164
ACTN2_CCDS1613.1_ex9_1:236902693-236902716:-_5-4	ACTN2	GTGCTTCCGGCGGTAATCC	HGNC:164
ACTN4_CCDS12518.1_ex4_19:39196731-39196754:-_5-1	ACTN4	ACATTGACGTTCTTATACG	HGNC:166
ACTN4_CCDS12518.1_ex5_19:39198802-39198825:-_5-2	ACTN4	TGTCATACTCAATCAGCTC	HGNC:166
ACTN4_CCDS12518.1_ex6_19:39200040-39200063:-_5-3	ACTN4	CATTGTTCAGGTTGGTGAC	HGNC:166
ACTN4_CCDS12518.1_ex7_19:39200906-39200929:+_5-4	ACTN4	ACGGCCCGGCCCGACGAGA	HGNC:166
ACTN4_CCDS12518.1_ex8_19:39205106-39205129:+_5-5	ACTN4	GGCTGAAACTGCCGCCAAC	HGNC:166
ACTR10_CCDS32090.1_ex2_14:58674653-58674676:-_5-1	ACTR10	TATACTGAACAACTCTGAC	HGNC:17372
ACTR10_CCDS32090.1_ex3_14:58675743-58675766:-_5-2	ACTR10	CGATTCGATAATCACAACT	HGNC:17372
ACTR10_CCDS32090.1_ex4_14:58678073-58678096:-_5-3	ACTR10	TATCCACAATCTAGGACCA	HGNC:17372
ACTR10_CCDS32090.1_ex5_14:58680375-58680398:+_5-4	ACTR10	GTTGGGGAGCACTACCCCT	HGNC:17372
ACTR10_CCDS32090.1_ex7_14:58686404-58686427:+_5-5	ACTR10	TTTTAGGTTCAGTTCCGGA	HGNC:17372
ACTR1A_CCDS7536.1_ex5_10:104244013-104244036:-_5-1	ACTR1A	TCATGCGCATCGACATCGC	HGNC:167
ACTR1A_CCDS7536.1_ex5_10:104244117-104244140:-_5-2	ACTR1A	CTTCAGTTACGCTACAGGC	HGNC:167
ACTR1A_CCDS7536.1_ex6_10:104245456-104245479:+_5-3	ACTR1A	GTTTAAAGGCGCCTCAGTC	HGNC:167
ACTR1A_CCDS7536.1_ex7_10:104247962-104247985:-_5-4	ACTR1A	GTCAAGGATTGGAACGACA	HGNC:167
ACTR1A_CCDS7536.1_ex8_10:104248859-104248882:-_5-5	ACTR1A	AGCACGTTCGTGTCATGGC	HGNC:167
ACTR1B_CCDS2033.1_ex5_2:98275082-98275105:-_5-1	ACTR1B	ACGCAACAGGACGCACGAC	HGNC:168
ACTR1B_CCDS2033.1_ex6_2:98275418-98275441:-_5-2	ACTR1B	GCTCAACCCGAGTAAGAAC	HGNC:168
ACTR1B_CCDS2033.1_ex7_2:98275840-98275863:-_5-3	ACTR1B	TGGCAGTACGTCTACTCCA	HGNC:168
ACTR1B_CCDS2033.1_ex8_2:98277035-98277058:+_5-4	ACTR1B	TGCTTTTGGTCCGATGAAG	HGNC:168
ACTR1B_CCDS2033.1_ex8_2:98277099-98277122:-_5-5	ACTR1B	CCGTCCTAACAGTGTCGGG	HGNC:168
ACTR2_CCDS1881.1_ex2_2:65473698-65473721:+_5-1	ACTR2	TTAGAAGTTAACTACCCTA	HGNC:169
ACTR2_CCDS1881.1_ex2_2:65473721-65473744:+_5-2	ACTR2	AAATGGCATAGTACGAAAT	HGNC:169
ACTR2_CCDS1881.1_ex3_2:65478177-65478200:-_5-3	ACTR2	TACATATACACCGGAAAAC	HGNC:169
ACTR2_CCDS1881.1_ex3_2:65478215-65478238:+_5-4	ACTR2	GACTTTGTACGCTCAAGGT	HGNC:169
ACTR2_CCDS1881.1_ex4_2:65480869-65480892:+_5-5	ACTR2	CTGGTGTAGTGGTAGACTC	HGNC:169
ACTR3_CCDS33277.1_ex3_2:114684946-114684969:+_5-1	ACTR3	AGATTGGGACTTAATGGAA	HGNC:170
ACTR3_CCDS33277.1_ex4_2:114688888-114688911:+_5-2	ACTR3	TTGAATACTCCAGAAAACA	HGNC:170
ACTR3_CCDS33277.1_ex5_2:114691899-114691922:+_5-3	ACTR3	GAACGGACGTTGACCGGTA	HGNC:170
ACTR3_CCDS33277.1_ex5_2:114691957-114691980:-_5-4	ACTR3	TGTAAAATAGCCTTACCAC	HGNC:170
ACTR3_CCDS33277.1_ex6_2:114697574-114697597:-_5-5	ACTR3	TTATATCTCGTCCTGCGAT	HGNC:170
ACTR3B_CCDS34782.1_ex1_7:152480320-152480343:-_5-1	ACTR3B	TAGAGCTTTACTTACATGA	HGNC:17256
ACTR3B_CCDS34782.1_ex2_7:152497621-152497644:-_5-2	ACTR3B	ACCTTTGCTGACTCTCTGA	HGNC:17256
ACTR3B_CCDS34782.1_ex2_7:152497649-152497672:-_5-3	ACTR3B	CAACACTCTCCTTTGAGCT	HGNC:17256
ACTR3B_CCDS34782.1_ex2_7:152497711-152497734:-_5-4	ACTR3B	GCATATGTAGGTTTATCGA	HGNC:17256
ACTR3B_CCDS34782.1_ex3_7:152498701-152498724:-_5-5	ACTR3B	TCCATGTCGTATCGGCCAC	HGNC:17256
ACTR3C_CCDS47744.1_ex3_7:149986551-149986574:+_5-1	ACTR3C	CGGTCTCCAGTGACTGCTC	HGNC:37282
ACTR3C_CCDS47744.1_ex3_7:149986620-149986643:+_5-2	ACTR3C	TAATATCTCTACCTGCAAT	HGNC:37282
ACTR3C_CCDS47744.1_ex4_7:149990393-149990416:+_5-3	ACTR3C	GCTTACCACTGGGATAACA	HGNC:37282
ACTR3C_CCDS47744.1_ex4_7:149990422-149990445:-_5-4	ACTR3C	TAGTCATTGACAGCGGAGA	HGNC:37282
ACTR3C_CCDS47744.1_ex4_7:149990445-149990468:-_5-5	ACTR3C	GGGTGAACGTACATTAACG	HGNC:37282
ACTR5_CCDS13308.1_ex0_20:37377232-37377255:+_5-1	ACTR5	GGTCGTTCCAAGTCCGCGC	HGNC:14671
ACTR5_CCDS13308.1_ex0_20:37377410-37377433:-_5-2	ACTR5	ACCGGCACGTTGCGGTCGA	HGNC:14671
ACTR5_CCDS13308.1_ex1_20:37378745-37378768:+_5-3	ACTR5	GGATTCCCAAGGTTGCCTA	HGNC:14671
ACTR5_CCDS13308.1_ex1_20:37378803-37378826:+_5-4	ACTR5	AAAGAACTCGATGTGCAGT	HGNC:14671
ACTR5_CCDS13308.1_ex2_20:37380921-37380944:+_5-5	ACTR5	TCGCTGAGGATTATGTGGA	HGNC:14671
ACTR6_CCDS9074.1_ex1_12:100598799-100598822:-_5-1	ACTR6	GGATGTAAAAGAGTCCAGA	HGNC:24025
ACTR6_CCDS9074.1_ex3_12:100601476-100601499:-_5-2	ACTR6	TTGAAGTGAAGTTAAAGTA	HGNC:24025
ACTR6_CCDS9074.1_ex4_12:100603850-100603873:+_5-3	ACTR6	TGGGGCTCTCAGTGCACAT	HGNC:24025
ACTR6_CCDS9074.1_ex5_12:100604090-100604113:+_5-4	ACTR6	CTCTTAACCAATCATCTAA	HGNC:24025
ACTR6_CCDS9074.1_ex7_12:100606270-100606293:-_5-5	ACTR6	TTTTAATTGTACTGAAGTC	HGNC:24025
ACTR8_CCDS2875.1_ex10_3:53912398-53912421:+_5-4	ACTR8	GGAATGCGTCTTGTACCAT	HGNC:14672
ACTR8_CCDS2875.1_ex11_3:53913986-53914009:-_5-5	ACTR8	GCCCCTATACAAGGACAGT	HGNC:14672
ACTR8_CCDS2875.1_ex6_3:53910031-53910054:-_5-1	ACTR8	GCACGTGTATTGTAGACGT	HGNC:14672
ACTR8_CCDS2875.1_ex8_3:53911392-53911415:-_5-2	ACTR8	GCCTTGTATGTTAATCCAC	HGNC:14672
ACTR8_CCDS2875.1_ex9_3:53911715-53911738:-_5-3	ACTR8	TCACTGTTCGGGAAATAAG	HGNC:14672
ACTRT1_CCDS14611.1_ex0_X:127185631-127185654:-_5-1	ACTRT1	TCACCAAACTCTGTATGGC	HGNC:24027
ACTRT1_CCDS14611.1_ex0_X:127185755-127185778:+_5-2	ACTRT1	TGCCACCGCATGATTAGAC	HGNC:24027
ACTRT1_CCDS14611.1_ex0_X:127185850-127185873:+_5-3	ACTRT1	AGGGCTCGGTCATAAGTAC	HGNC:24027
ACTRT1_CCDS14611.1_ex0_X:127185947-127185970:+_5-4	ACTRT1	TACCAGTCCACGCTCAATG	HGNC:24027
ACTRT1_CCDS14611.1_ex0_X:127186024-127186047:+_5-5	ACTRT1	TCTGATTAAGTCTTGCTAA	HGNC:24027
ACTRT2_CCDS45.1_ex0_1:2938460-2938483:+_5-1	ACTRT2	TGCACTCCCCTTTCGAGCG	HGNC:24026
ACTRT2_CCDS45.1_ex0_1:2938476-2938499:+_5-2	ACTRT2	GCGTGGCCTGATCACAGGG	HGNC:24026
ACTRT2_CCDS45.1_ex0_1:2938594-2938617:-_5-3	ACTRT2	CTTCTCACGGTTCTCCCTG	HGNC:24026
ACTRT2_CCDS45.1_ex0_1:2938654-2938677:+_5-4	ACTRT2	TTCTACCTGTCGGACCAGG	HGNC:24026
ACTRT2_CCDS45.1_ex0_1:2938780-2938803:+_5-5	ACTRT2	GCAGTCACCAAGCTCCACG	HGNC:24026
ACTRT3_CCDS3206.1_ex0_3:169485927-169485950:+_5-1	ACTRT3	GCCTGGATGGACATATAGA	HGNC:24022
ACTRT3_CCDS3206.1_ex0_3:169485978-169486001:+_5-2	ACTRT3	TCCGTGATCTGTTGCCGGT	HGNC:24022
ACTRT3_CCDS3206.1_ex0_3:169486100-169486123:-_5-3	ACTRT3	GGTCTCATTACTTCATGGG	HGNC:24022
ACTRT3_CCDS3206.1_ex1_3:169487125-169487148:-_5-4	ACTRT3	CGACCAAGCTCAGGACTGG	HGNC:24022
ACTRT3_CCDS3206.1_ex1_3:169487189-169487212:-_5-5	ACTRT3	ACATTATCGGCCGCGCCAA	HGNC:24022
ACVR1_CCDS2206.1_ex4_2:158626934-158626957:+_5-1	ACVR1	CATGACTTCTCATCACGGG	HGNC:171
ACVR1_CCDS2206.1_ex5_2:158630670-158630693:-_5-2	ACVR1	TGGATCATTCGTGTACATC	HGNC:171
ACVR1_CCDS2206.1_ex6_2:158634678-158634701:-_5-3	ACVR1	GGAGTATGGCACTATCGAA	HGNC:171
ACVR1_CCDS2206.1_ex6_2:158634758-158634781:-_5-4	ACVR1	TGTCTTTTAGCCTGCCTGC	HGNC:171
ACVR1_CCDS2206.1_ex7_2:158636891-158636914:-_5-5	ACVR1	AGCCGTGGAGTGCTGCCAA	HGNC:171
ACVR1B_CCDS44893.2_ex1_12:52370099-52370122:+_5-1	ACVR1B	CTTGACTCAGGTCACCTCA	HGNC:172
ACVR1B_CCDS44893.2_ex1_12:52370216-52370239:-_5-2	ACVR1B	CTGATGATAGTTAATGACA	HGNC:172
ACVR1B_CCDS44893.2_ex1_12:52370243-52370266:+_5-3	ACVR1B	TATCACAACCGCCAGAGAC	HGNC:172
ACVR1B_CCDS44893.2_ex2_12:52374758-52374781:-_5-4	ACVR1B	ACTGTGCGCTGGACAAAGA	HGNC:172
ACVR1B_CCDS44893.2_ex2_12:52374832-52374855:+_5-5	ACVR1B	TATGGCGGGGCCGCTGGAG	HGNC:172
ACVR1C_CCDS2205.1_ex3_2:158399284-158399307:-_5-1	ACVR1C	GCCATAGCGGACTTAGGGT	HGNC:18123
ACVR1C_CCDS2205.1_ex4_2:158400994-158401017:-_5-2	ACVR1C	TGGCGCTCTCAATTGCTAG	HGNC:18123
ACVR1C_CCDS2205.1_ex4_2:158401027-158401050:-_5-3	ACVR1C	GAAATATAGTGACCGTGGC	HGNC:18123
ACVR1C_CCDS2205.1_ex4_2:158401110-158401133:-_5-4	ACVR1C	CTTGTTAGATAATGGAACT	HGNC:18123
ACVR1C_CCDS2205.1_ex7_2:158443697-158443720:-_5-5	ACVR1C	TAACACTGCACCTTCCAAC	HGNC:18123
ACVR2A_CCDS33301.1_ex3_2:148657374-148657397:-_5-1	ACVR2A	TCCCCGCAATTAACATAAG	HGNC:173
ACVR2A_CCDS33301.1_ex4_2:148672783-148672806:-_5-2	ACVR2A	GTGGTTTCAAACCTAGTAA	HGNC:173
ACVR2A_CCDS33301.1_ex4_2:148672856-148672879:-_5-3	ACVR2A	ACATATTCGTTAAGCAACT	HGNC:173
ACVR2A_CCDS33301.1_ex6_2:148676082-148676105:-_5-4	ACVR2A	TATGCCAATCCTCTAGCCA	HGNC:173
ACVR2A_CCDS33301.1_ex6_2:148676102-148676125:+_5-5	ACVR2A	ATTTACATGAGGATATACC	HGNC:173
ACVR2B_CCDS2679.1_ex1_3:38518811-38518834:+_5-1	ACVR2B	ATCTACTACAACGCCAACT	HGNC:174
ACVR2B_CCDS2679.1_ex1_3:38518930-38518953:-_5-2	ACVR2B	CCCTTCTTCACGAGCTCGA	HGNC:174
ACVR2B_CCDS2679.1_ex1_3:38518963-38518986:+_5-3	ACVR2B	TGACTTCAACTGCTACGAT	HGNC:174
ACVR2B_CCDS2679.1_ex3_3:38519627-38519650:-_5-4	ACVR2B	GGGGTGGCTCGTACGTGAC	HGNC:174
ACVR2B_CCDS2679.1_ex3_3:38519727-38519750:-_5-5	ACVR2B	CGATGCCGGTACATCCAAA	HGNC:174
ACVRL1_CCDS31804.1_ex1_12:52306935-52306958:-_5-1	ACVRL1	AGGTAGGCCCCTTGCAATG	HGNC:175
ACVRL1_CCDS31804.1_ex2_12:52307445-52307468:-_5-2	ACVRL1	CCTCCGTCGGACATGCCAC	HGNC:175
ACVRL1_CCDS31804.1_ex2_12:52307537-52307560:+_5-3	ACVRL1	CGACAGCATGTTGGGGGTA	HGNC:175
ACVRL1_CCDS31804.1_ex4_12:52308229-52308252:+_5-4	ACVRL1	CGCTATGGCGAAGTGTGGC	HGNC:175
ACVRL1_CCDS31804.1_ex4_12:52308291-52308314:-_5-5	ACVRL1	CAGGACTGTTCATCCCTCG	HGNC:175
ACY1_CCDS2844.1_ex0_3:52018159-52018182:-_5-1	ACY1	TTCTCACCATAGTCAGGCT	HGNC:177
ACY1_CCDS2844.1_ex2_3:52019412-52019435:-_5-2	ACY1	AGAGTGTAGGGTTGGTGCC	HGNC:177
ACY1_CCDS2844.1_ex3_3:52019884-52019907:-_5-3	ACY1	ATCCTTGAAGGCCTCAAAG	HGNC:177
ACY1_CCDS2844.1_ex6_3:52020670-52020693:-_5-4	ACY1	CAAGCTCATACTTACACCA	HGNC:177
ACY1_CCDS2844.1_ex7_3:52021003-52021026:+_5-5	ACY1	GGTGCGGGTTACCAGCACT	HGNC:177
ACY3_CCDS8175.1_ex1_11:67412302-67412325:+_5-1	ACY3	CTATAGGCTTCCATCTCAA	HGNC:24104
ACY3_CCDS8175.1_ex3_11:67412753-67412776:-_5-2	ACY3	TGGCCAAAAATGGACTGGG	HGNC:24104
ACY3_CCDS8175.1_ex4_11:67413201-67413224:+_5-3	ACY3	GAGGACTTCGCGATTAAGC	HGNC:24104
ACY3_CCDS8175.1_ex4_11:67413328-67413351:+_5-4	ACY3	CATATGGGTCGTCCGGGGT	HGNC:24104
ACY3_CCDS8175.1_ex5_11:67414306-67414329:+_5-5	ACY3	GAGGTCATGGTCCACGTAG	HGNC:24104
ACYP1_CCDS45137.1_ex0_14:75520355-75520378:-_5-5	ACYP1	TTTTACCCCCCTTAGGCTG	HGNC:179
ACYP1_CCDS9838.1_ex0_14:75520237-75520260:-_5-1	ACYP1	AGGAATGGCTTGAAACAAG	HGNC:179
ACYP1_CCDS9838.1_ex0_14:75520254-75520277:+_5-2	ACYP1	TCCTGCATATGACGCACCT	HGNC:179
ACYP1_CCDS9838.1_ex0_14:75520271-75520294:-_5-3	ACYP1	TTGCAAGGTCCCATCTCCA	HGNC:179
ACYP1_CCDS9838.1_ex0_14:75520337-75520360:-_5-4	ACYP1	GAGGGTAAAAAGCTGGGAT	HGNC:179
ACYP2_CCDS1850.1_ex2_2:54365773-54365796:+_5-1	ACYP2	GTATACAGAAGATGAAGCT	HGNC:180
ACYP2_CCDS1850.1_ex2_2:54365790-54365813:+_5-2	ACYP2	CTAGGAAAATAGGAGTGGT	HGNC:180
ACYP2_CCDS1850.1_ex2_2:54365814-54365837:+_5-3	ACYP2	GGGTGAAGAATACCAGCAA	HGNC:180
ACYP2_CCDS1850.1_ex2_2:54365839-54365862:-_5-4	ACYP2	CCCTGCACTTGGCCTGTCA	HGNC:180
ACYP2_CCDS1850.1_ex3_2:54531829-54531852:-_5-5	ACYP2	CTTCCAACCTTGCTCAGCC	HGNC:180
ADA_CCDS13335.1_ex6_20:43252952-43252975:-_5-1	ADA	ACAGACTGGTCCCCCAAGG	HGNC:186
ADA_CCDS13335.1_ex7_20:43254194-43254217:+_5-2	ADA	GTGATCCTACTCACTGGGC	HGNC:186
ADA_CCDS13335.1_ex8_20:43255136-43255159:-_5-3	ADA	CGGTACAGTCCGCACCTGC	HGNC:186
ADA_CCDS13335.1_ex9_20:43257675-43257698:+_5-4	ADA	GGGCAACTCACGCGATAGC	HGNC:186
ADA_CCDS13335.1_ex9_20:43257695-43257718:+_5-5	ADA	GGCATGTAGTAGTCAAACT	HGNC:186
ADAD1_CCDS34058.1_ex0_4:123301375-123301398:-_5-1	ADAD1	CCCGTTACTTGCGTAACCT	HGNC:30713
ADAD1_CCDS34058.1_ex1_4:123302154-123302177:-_5-2	ADAD1	TCTTGGAAAGCAACGGCTC	HGNC:30713
ADAD1_CCDS34058.1_ex1_4:123302262-123302285:-_5-3	ADAD1	ACTGGTGCAAGGCTGACAC	HGNC:30713
ADAD1_CCDS34058.1_ex3_4:123314766-123314789:-_5-4	ADAD1	CTAGTTCAGATAAAACAAC	HGNC:30713
ADAD1_CCDS34058.1_ex4_4:123317510-123317533:+_5-5	ADAD1	CTGCTTTTATAATTGAAAG	HGNC:30713
ADAD2_CCDS10944.1_ex0_16:84224981-84225004:-_5-1	ADAD2	CCCTCCGCGCGATACGTCG	HGNC:30714
ADAD2_CCDS10944.1_ex0_16:84225188-84225211:-_5-2	ADAD2	GCCGCGTACTCCGTGAGCA	HGNC:30714
ADAD2_CCDS10944.1_ex2_16:84228058-84228081:-_5-3	ADAD2	GTTCCGCGCTCACCGAGAA	HGNC:30714
ADAD2_CCDS10944.1_ex2_16:84228097-84228120:-_5-4	ADAD2	TGCTATTCGCAGTGCCCGC	HGNC:30714
ADAD2_CCDS10944.1_ex4_16:84228737-84228760:+_5-5	ADAD2	GGACGAGCGCTCGCCATAC	HGNC:30714
ADAL_CCDS32214.1_ex1_15:43627959-43627982:-_5-1	ADAL	GATCGTGGATTTTAAGATC	HGNC:31853
ADAL_CCDS32214.1_ex1_15:43627979-43628002:+_5-2	ADAL	CAGATGACTGTGATTGACA	HGNC:31853
ADAL_CCDS32214.1_ex3_15:43632499-43632522:+_5-3	ADAL	CGTCAAGTACCTGGAACTA	HGNC:31853
ADAL_CCDS32214.1_ex3_15:43632528-43632551:+_5-4	ADAL	CCAGAAGAGAAAATGCTAC	HGNC:31853
ADAL_CCDS32214.1_ex5_15:43638096-43638119:+_5-5	ADAL	GAGACTGTAAAACTTGCCG	HGNC:31853
ADAM10_CCDS10167.1_ex11_15:58957368-58957391:-_5-1	ADAM10	CCCATAAATACGGTCCTCA	HGNC:188
ADAM10_CCDS10167.1_ex12_15:58971400-58971423:+_5-2	ADAM10	AAATGTGCCACCACGAGTC	HGNC:188
ADAM10_CCDS10167.1_ex13_15:58974405-58974428:-_5-3	ADAM10	ATACCTCTCATATTTACAC	HGNC:188
ADAM10_CCDS10167.1_ex14_15:59009778-59009801:-_5-4	ADAM10	GTCTAGATTTCCATGCCCA	HGNC:188
ADAM10_CCDS10167.1_ex14_15:59009863-59009886:-_5-5	ADAM10	GAAGGATTATCTTACAATG	HGNC:188
ADAM11_CCDS11486.1_ex10_17:42850732-42850755:+_5-3	ADAM11	CGGCTCATGGTCTACCGAC	HGNC:189
ADAM11_CCDS11486.1_ex11_17:42851724-42851747:-_5-4	ADAM11	TCGTTCACACCCCCGCCGT	HGNC:189
ADAM11_CCDS11486.1_ex12_17:42851858-42851881:+_5-5	ADAM11	TACGGCAACATGGGGGCGA	HGNC:189
ADAM11_CCDS11486.1_ex3_17:42847352-42847375:+_5-1	ADAM11	CTCCTCTCCTCGCAATACG	HGNC:189
ADAM11_CCDS11486.1_ex9_17:42850380-42850403:+_5-2	ADAM11	TTCGAGCAGATGCGACAGT	HGNC:189
ADAM12_CCDS7653.1_ex14_10:127789635-127789658:-_5-1	ADAM12	AATGCGCAGCTTGTCAGGT	HGNC:190
ADAM12_CCDS7653.1_ex18_10:127824197-127824220:-_5-2	ADAM12	ACTACCATGGACATGTACG	HGNC:190
ADAM12_CCDS7653.1_ex19_10:127843792-127843815:+_5-3	ADAM12	ACCGTGTAATTTCGAGCGA	HGNC:190
ADAM12_CCDS7653.1_ex19_10:127843821-127843844:+_5-4	ADAM12	AGTACCGTCTTGCAGATAG	HGNC:190
ADAM12_CCDS7653.1_ex20_10:127967520-127967543:-_5-5	ADAM12	CTGAATATTCGACTACAAC	HGNC:190
ADAM15_CCDS1084.1_ex1_1:155025210-155025233:-_5-1	ADAM15	AATTGGGAGATCGTCCTGA	HGNC:193
ADAM15_CCDS1084.1_ex3_1:155026409-155026432:-_5-2	ADAM15	ATCGGGCTGGTACCACACC	HGNC:193
ADAM15_CCDS1084.1_ex5_1:155026965-155026988:+_5-3	ADAM15	GCGCCACATTCGCCGGGTG	HGNC:193
ADAM15_CCDS1084.1_ex6_1:155028306-155028329:+_5-4	ADAM15	ATTGTGGCTGATCACTCGG	HGNC:193
ADAM15_CCDS1084.1_ex8_1:155028569-155028592:+_5-5	ADAM15	AATGTACGAGTGGCACTAG	HGNC:193
ADAM17_CCDS1665.1_ex15_2:9675961-9675984:-_5-2	ADAM17	GGGGCCGAATATAACATAG	HGNC:195
ADAM17_CCDS1665.1_ex16_2:9676854-9676877:-_5-3	ADAM17	AAGCGAGTACACTGTAAAA	HGNC:195
ADAM17_CCDS1665.1_ex16_2:9676895-9676918:-_5-4	ADAM17	TCACAAAATTTCAAGGTCG	HGNC:195
ADAM17_CCDS1665.1_ex17_2:9683339-9683362:+_5-5	ADAM17	TTTTCTTACCGAATGCTGC	HGNC:195
ADAM17_CCDS1665.1_ex8_2:9650229-9650252:+_5-1	ADAM17	CAATTCATGAGTTGTAACC	HGNC:195
ADAM18_CCDS55225.1_ex1_8:39442849-39442872:+_5-1	ADAM18	AGTGAAGTTTCAGAGAGGA	HGNC:196
ADAM18_CCDS55225.1_ex2_8:39463828-39463851:+_5-2	ADAM18	TTTACATCATTACAATTGA	HGNC:196
ADAM18_CCDS55225.1_ex2_8:39463855-39463878:-_5-3	ADAM18	TTCCGAGATGTAGAGTGTA	HGNC:196
ADAM18_CCDS55225.1_ex3_8:39466627-39466650:-_5-4	ADAM18	CTTACTTTACCATAAAATA	HGNC:196
ADAM18_CCDS55225.1_ex4_8:39467011-39467034:-_5-5	ADAM18	GGCAGCATATCCTTGGTAA	HGNC:196
ADAM19_CCDS4338.1_ex11_5:156929867-156929890:+_5-1	ADAM19	CGGCCTCCATACAACATCC	HGNC:197
ADAM19_CCDS4338.1_ex12_5:156932788-156932811:-_5-2	ADAM19	TCCGAGAATGCCATTGGCG	HGNC:197
ADAM19_CCDS4338.1_ex17_5:156946846-156946869:-_5-3	ADAM19	GACCAAGAAGCGACCTCGC	HGNC:197
ADAM19_CCDS4338.1_ex17_5:156946915-156946938:+_5-4	ADAM19	TCGAACCCACAGTTTCCCG	HGNC:197
ADAM19_CCDS4338.1_ex18_5:156957860-156957883:-_5-5	ADAM19	TTTTACCACGGCACGGTGA	HGNC:197
ADAM2_CCDS34884.1_ex11_8:39645674-39645697:+_5-1	ADAM2	AACTCATTAGCTTCTCCAG	HGNC:198
ADAM2_CCDS34884.1_ex12_8:39646189-39646212:+_5-2	ADAM2	ATTCGTCAATCCAATCAAC	HGNC:198
ADAM2_CCDS34884.1_ex14_8:39678515-39678538:-_5-3	ADAM2	AATTACAAAGCGTAGAGGT	HGNC:198
ADAM2_CCDS34884.1_ex16_8:39682368-39682391:-_5-4	ADAM2	TTTACAGTTATAGTGGCAC	HGNC:198
ADAM2_CCDS34884.1_ex18_8:39694667-39694690:-_5-5	ADAM2	TACGGTCAATAATAAAGGA	HGNC:198
ADAM20_CCDS32111.1_ex0_14:70990503-70990526:-_5-1	ADAM20	GCCAGAATCCTTTTAATAC	HGNC:199
ADAM20_CCDS32111.1_ex0_14:70990548-70990571:-_5-2	ADAM20	ACACACAAGGCATGAAGCT	HGNC:199
ADAM20_CCDS32111.1_ex0_14:70990649-70990672:+_5-3	ADAM20	ACATTATCTAGGTCTCCAC	HGNC:199
ADAM20_CCDS32111.1_ex0_14:70990840-70990863:-_5-4	ADAM20	CATCAGCGGTTTGTTGAGC	HGNC:199
ADAM20_CCDS32111.1_ex0_14:70991243-70991266:-_5-5	ADAM20	GAGATACATTGTCCACATG	HGNC:199
ADAM21_CCDS9804.1_ex0_14:70924542-70924565:+_5-1	ADAM21	TACTATCATGGTTACGTGG	HGNC:200
ADAM21_CCDS9804.1_ex0_14:70924749-70924772:+_5-2	ADAM21	GAAGTAGCACGCCAACAGT	HGNC:200
ADAM21_CCDS9804.1_ex0_14:70924946-70924969:-_5-3	ADAM21	GTACCTAACTGCTTATACA	HGNC:200
ADAM21_CCDS9804.1_ex0_14:70925016-70925039:+_5-4	ADAM21	CCAATGACAAGCATAGAAC	HGNC:200
ADAM21_CCDS9804.1_ex0_14:70925235-70925258:-_5-5	ADAM21	TAACGTATGACCTAACTCA	HGNC:200
ADAM22_CCDS43608.1_ex1_7:87564459-87564482:+_5-1	ADAM22	CGCTCGACACGCGGGTGCG	HGNC:201
ADAM22_CCDS43608.1_ex10_7:87760670-87760693:-_5-3	ADAM22	ACTCACGTAGGGTGATCAA	HGNC:201
ADAM22_CCDS43608.1_ex11_7:87762202-87762225:-_5-4	ADAM22	AATATAAGCTGCCCCGCTC	HGNC:201
ADAM22_CCDS43608.1_ex13_7:87765313-87765336:+_5-5	ADAM22	ACGTGGTCCGGGTGCATAA	HGNC:201
ADAM22_CCDS43608.1_ex2_7:87607676-87607699:-_5-2	ADAM22	CGTTCCAAAGGCATCAACC	HGNC:201
ADAM23_CCDS2369.1_ex1_2:207310026-207310049:-_5-1	ADAM23	TTTCATTCCAATGCGGAGC	HGNC:202
ADAM23_CCDS2369.1_ex2_2:207345945-207345968:+_5-2	ADAM23	AATCCATAGGCTGTCCATC	HGNC:202
ADAM23_CCDS2369.1_ex3_2:207395631-207395654:+_5-3	ADAM23	GGAGATTCACTACGAAAAT	HGNC:202
ADAM23_CCDS2369.1_ex5_2:207407996-207408019:-_5-4	ADAM23	GGCTCTATCATATACACGA	HGNC:202
ADAM23_CCDS2369.1_ex8_2:207414806-207414829:+_5-5	ADAM23	ATTTTCCGTAGCCATCACG	HGNC:202
ADAM28_CCDS34865.1_ex3_8:24167688-24167711:-_5-1	ADAM28	AATATGTTTCCGTGTAGCC	HGNC:206
ADAM28_CCDS34865.1_ex5_8:24170894-24170917:+_5-2	ADAM28	TTCAGGGGCTACTTCAGTC	HGNC:206
ADAM28_CCDS34865.1_ex5_8:24170948-24170971:+_5-3	ADAM28	CCCATACATCGGGATGGAC	HGNC:206
ADAM28_CCDS34865.1_ex5_8:24171075-24171098:-_5-4	ADAM28	ATACTACTAGTTTGGTGGC	HGNC:206
ADAM28_CCDS34865.1_ex8_8:24181384-24181407:+_5-5	ADAM28	ATGGAAATCTGGACTGACA	HGNC:206
ADAM29_CCDS3823.1_ex0_4:175896787-175896810:+_5-1	ADAM29	GGATAACTGGCACCACCAG	HGNC:207
ADAM29_CCDS3823.1_ex0_4:175896951-175896974:-_5-2	ADAM29	GTTATTCTGGACAAATGGC	HGNC:207
ADAM29_CCDS3823.1_ex0_4:175897493-175897516:+_5-3	ADAM29	GTCGGAGAACATTACGCCC	HGNC:207
ADAM29_CCDS3823.1_ex0_4:175897541-175897564:+_5-4	ADAM29	CACAACTCTAGGATTAAGA	HGNC:207
ADAM29_CCDS3823.1_ex0_4:175897600-175897623:-_5-5	ADAM29	CAATTGCACAACTACGGTG	HGNC:207
ADAM30_CCDS907.1_ex0_1:120437760-120437783:+_5-1	ADAM30	TAAGCACATAACCTAGTCC	HGNC:208
ADAM30_CCDS907.1_ex0_1:120437885-120437908:-_5-2	ADAM30	ATACTGCCAATGTAGGGGT	HGNC:208
ADAM30_CCDS907.1_ex0_1:120438076-120438099:+_5-3	ADAM30	ATGTGCCCAATCTGATGAC	HGNC:208
ADAM30_CCDS907.1_ex0_1:120438479-120438502:+_5-4	ADAM30	TAGACGACATGTTCAAAAC	HGNC:208
ADAM30_CCDS907.1_ex0_1:120438634-120438657:-_5-5	ADAM30	GATCATCCTTACATACCAA	HGNC:208
ADAM32_CCDS47846.1_ex10_8:39044414-39044437:+_5-3	ADAM32	TTGTTATTATAGTACCCCA	HGNC:15479
ADAM32_CCDS47846.1_ex10_8:39044459-39044482:+_5-4	ADAM32	GTTATTGTCACCCAGATGC	HGNC:15479
ADAM32_CCDS47846.1_ex11_8:39068651-39068674:+_5-5	ADAM32	TCATCTTTAGGCAATCCAA	HGNC:15479
ADAM32_CCDS47846.1_ex5_8:39008919-39008942:+_5-1	ADAM32	TCTTATGGAATTGAGCCTC	HGNC:15479
ADAM32_CCDS47846.1_ex8_8:39022666-39022689:+_5-2	ADAM32	ACAATCTTATCTTAACCTA	HGNC:15479
ADAM33_CCDS13058.1_ex10_20:3653478-3653501:-_5-1	ADAM33	GCGCGCCTTCTTCCGCAAG	HGNC:15478
ADAM33_CCDS13058.1_ex10_20:3653518-3653541:+_5-2	ADAM33	CGCTGAACACGCGCGGAAA	HGNC:15478
ADAM33_CCDS13058.1_ex12_20:3654244-3654267:+_5-3	ADAM33	GCGCGGCACATGCCCTCGA	HGNC:15478
ADAM33_CCDS13058.1_ex14_20:3654715-3654738:-_5-4	ADAM33	CTGGAAGTCGCCAACTACG	HGNC:15478
ADAM33_CCDS13058.1_ex14_20:3654763-3654786:+_5-5	ADAM33	TCGGTGCCGAGTCAAGAAC	HGNC:15478
ADAM7_CCDS6045.1_ex1_8:24300041-24300064:+_5-1	ADAM7	TGATACAGAAGCGAGATAC	HGNC:214
ADAM7_CCDS6045.1_ex10_8:24344758-24344781:-_5-5	ADAM7	CTCGTCATGCTGCATCCCA	HGNC:214
ADAM7_CCDS6045.1_ex5_8:24324408-24324431:-_5-2	ADAM7	AGGAATAATTGGCACCATA	HGNC:214
ADAM7_CCDS6045.1_ex7_8:24333941-24333964:-_5-3	ADAM7	ATGACCATTTCTGCGATAC	HGNC:214
ADAM7_CCDS6045.1_ex9_8:24342856-24342879:+_5-4	ADAM7	CCACCAGTATCATTAAGGT	HGNC:214
ADAM8_CCDS31319.2_ex13_10:135085748-135085771:-_5-1	ADAM8	ACTTCACCGGGACTACCGT	HGNC:215
ADAM8_CCDS31319.2_ex14_10:135085948-135085971:-_5-2	ADAM8	GGCACGGCAACGGACACGG	HGNC:215
ADAM8_CCDS31319.2_ex15_10:135086322-135086345:+_5-3	ADAM8	TCCAGCACCCGATGACGCA	HGNC:215
ADAM8_CCDS31319.2_ex17_10:135086770-135086793:+_5-4	ADAM8	TGAAGACGGCTGCCGTCCG	HGNC:215
ADAM8_CCDS31319.2_ex18_10:135087299-135087322:+_5-5	ADAM8	GTCCGGGTACCCCTCTACG	HGNC:215
ADAM9_CCDS6112.1_ex10_8:38884255-38884278:+_5-5	ADAM9	TTGGAATGAATCACGATGA	HGNC:216
ADAM9_CCDS6112.1_ex4_8:38873645-38873668:+_5-1	ADAM9	ATTATCGGGGCTATGTGGA	HGNC:216
ADAM9_CCDS6112.1_ex4_8:38873691-38873714:+_5-2	ADAM9	TAGCGACTGTTTTGGACTC	HGNC:216
ADAM9_CCDS6112.1_ex5_8:38874916-38874939:+_5-3	ADAM9	GACTCAGCTACTTCGAGTA	HGNC:216
ADAM9_CCDS6112.1_ex8_8:38880694-38880717:+_5-4	ADAM9	CGAATTGTGCTAGTTGGAC	HGNC:216
ADAMDEC1_CCDS55212.1_ex3_8:24254851-24254874:+_5-1	ADAMDEC1	GCCGTCTTTACATCTAACC	HGNC:16299
ADAMDEC1_CCDS55212.1_ex3_8:24254933-24254956:-_5-2	ADAMDEC1	GTGATCTAGAGATTCGAAT	HGNC:16299
ADAMDEC1_CCDS55212.1_ex4_8:24255224-24255247:+_5-3	ADAMDEC1	ATTGATCTCTATTTGGTGC	HGNC:16299
ADAMDEC1_CCDS55212.1_ex6_8:24256397-24256420:+_5-4	ADAMDEC1	ATAGATGTTCAAGTGGCCT	HGNC:16299
ADAMDEC1_CCDS55212.1_ex6_8:24256464-24256487:-_5-5	ADAMDEC1	CAAACGTGGTGCTTGCGCT	HGNC:16299
ADAMTS1_CCDS33524.1_ex7_21:28214821-28214844:-_5-1	ADAMTS1	ATTCGTAATTCAGTTAGCC	HGNC:217
ADAMTS1_CCDS33524.1_ex7_21:28214893-28214916:+_5-2	ADAMTS1	ATGCTTTAGACCACTGCCG	HGNC:217
ADAMTS1_CCDS33524.1_ex8_21:28216698-28216721:-_5-3	ADAMTS1	TCCTGCGGCGGAATCGGCA	HGNC:217
ADAMTS1_CCDS33524.1_ex8_21:28216944-28216967:-_5-4	ADAMTS1	AGAACGTGGGGCGCAAATC	HGNC:217
ADAMTS1_CCDS33524.1_ex8_21:28217117-28217140:+_5-5	ADAMTS1	CGCCCGAGTGCGTCCGACA	HGNC:217
ADAMTS10_CCDS12206.1_ex10_19:8654774-8654797:-_5-2	ADAMTS10	ACAAGTGGAAAACGTACCG	HGNC:13201
ADAMTS10_CCDS12206.1_ex10_19:8654793-8654816:+_5-3	ADAMTS10	GTAGAATTTCCCACGGAAA	HGNC:13201
ADAMTS10_CCDS12206.1_ex11_19:8656728-8656751:+_5-4	ADAMTS10	TTGCCCCCGATGGTTGGCC	HGNC:13201
ADAMTS10_CCDS12206.1_ex12_19:8656940-8656963:-_5-5	ADAMTS10	CCTTTGGGTCGCGCCCAGA	HGNC:13201
ADAMTS10_CCDS12206.1_ex9_19:8654418-8654441:+_5-1	ADAMTS10	GAAGTTGAAGCCTTCCGCT	HGNC:13201
ADAMTS12_CCDS34140.1_ex10_5:33624413-33624436:-_5-1	ADAMTS12	ATCGATTCCAATGCCACCG	HGNC:14605
ADAMTS12_CCDS34140.1_ex11_5:33630981-33631004:-_5-2	ADAMTS12	TCTACTGCCGACCCATAGA	HGNC:14605
ADAMTS12_CCDS34140.1_ex15_5:33649065-33649088:-_5-3	ADAMTS12	GTTAACTTGTTTTCAGCCG	HGNC:14605
ADAMTS12_CCDS34140.1_ex18_5:33662032-33662055:+_5-4	ADAMTS12	CAGCCACGTCGTGATGAAC	HGNC:14605
ADAMTS12_CCDS34140.1_ex21_5:33751551-33751574:-_5-5	ADAMTS12	CCCGCACATCGTTTACAGG	HGNC:14605
ADAMTS13_CCDS6970.1_ex11_9:136301962-136301985:-_5-3	ADAMTS13	TTGCGACATGAACTCCAGC	HGNC:1366
ADAMTS13_CCDS6970.1_ex15_9:136305475-136305498:+_5-4	ADAMTS13	GAGGGCGCTATGTCGTGGC	HGNC:1366
ADAMTS13_CCDS6970.1_ex16_9:136307525-136307548:+_5-5	ADAMTS13	GGCGGTATGGCGAGGAGTA	HGNC:1366
ADAMTS13_CCDS6970.1_ex5_9:136291337-136291360:+_5-1	ADAMTS13	ATGGTAACCGGCAGGTGCG	HGNC:1366
ADAMTS13_CCDS6970.1_ex9_9:136298627-136298650:+_5-2	ADAMTS13	GCGGCAGTGCAACAACCCC	HGNC:1366
ADAMTS14_CCDS7306.1_ex1_10:72434596-72434619:-_5-1	ADAMTS14	GGCACTACCAACCTCCGAT	HGNC:14899
ADAMTS14_CCDS7306.1_ex10_10:72498624-72498647:+_5-5	ADAMTS14	AGTCGCCGGAGCAGACATA	HGNC:14899
ADAMTS14_CCDS7306.1_ex2_10:72462153-72462176:+_5-2	ADAMTS14	CATGTGGTGTACCGCCGGG	HGNC:14899
ADAMTS14_CCDS7306.1_ex4_10:72489096-72489119:+_5-3	ADAMTS14	GCCCTCGTCCGCTTGATCA	HGNC:14899
ADAMTS14_CCDS7306.1_ex5_10:72489865-72489888:-_5-4	ADAMTS14	GGGGTTCCCGCGCTCGATC	HGNC:14899
ADAMTS15_CCDS8488.1_ex0_11:130318971-130318994:+_5-1	ADAMTS15	TAACGGCCGCCGCTACTAC	HGNC:16305
ADAMTS15_CCDS8488.1_ex0_11:130319244-130319267:-_5-2	ADAMTS15	TCGGCGCCTCGGTAGCCAA	HGNC:16305
ADAMTS15_CCDS8488.1_ex0_11:130319284-130319307:+_5-3	ADAMTS15	CCCAATGCTAGCGCGCCGG	HGNC:16305
ADAMTS15_CCDS8488.1_ex0_11:130319428-130319451:-_5-4	ADAMTS15	CCGCGGCTTGTAAGGGTCC	HGNC:16305
ADAMTS15_CCDS8488.1_ex0_11:130319506-130319529:+_5-5	ADAMTS15	GTGTCTATCCCGCGGTACG	HGNC:16305
ADAMTS16_CCDS43299.1_ex10_5:5222914-5222937:-_5-5	ADAMTS16	CCAATACGATGGCACCACA	HGNC:17108
ADAMTS16_CCDS43299.1_ex2_5:5146273-5146296:-_5-1	ADAMTS16	GGACACGTAATCGCCCCTG	HGNC:17108
ADAMTS16_CCDS43299.1_ex3_5:5182257-5182280:-_5-2	ADAMTS16	GGATCTCTTGTACAGTACG	HGNC:17108
ADAMTS16_CCDS43299.1_ex4_5:5186342-5186365:+_5-3	ADAMTS16	GTGCTCACGATACTCAACA	HGNC:17108
ADAMTS16_CCDS43299.1_ex6_5:5190178-5190201:-_5-4	ADAMTS16	ACCAGTCAGTAAGATGGCG	HGNC:17108
ADAMTS17_CCDS10383.1_ex10_15:100672341-100672364:-_5-1	ADAMTS17	TTTCAGTGGTGCCGCGCGG	HGNC:17109
ADAMTS17_CCDS10383.1_ex16_15:100801738-100801761:-_5-2	ADAMTS17	CGATACCTCGGCAATAACC	HGNC:17109
ADAMTS17_CCDS10383.1_ex17_15:100802552-100802575:+_5-3	ADAMTS17	TACGGGACGTTGTCGTAGC	HGNC:17109
ADAMTS17_CCDS10383.1_ex18_15:100821481-100821504:+_5-4	ADAMTS17	TACTGCACCATGTCGGCGT	HGNC:17109
ADAMTS17_CCDS10383.1_ex20_15:100881539-100881562:+_5-5	ADAMTS17	CGGCAGGTGCACGTCGTCG	HGNC:17109
ADAMTS18_CCDS10926.1_ex11_16:77369719-77369742:+_5-1	ADAMTS18	CTTCGACCAGGCGGACCAC	HGNC:17110
ADAMTS18_CCDS10926.1_ex13_16:77387708-77387731:-_5-2	ADAMTS18	AATATCCGGACAAACTACC	HGNC:17110
ADAMTS18_CCDS10926.1_ex19_16:77401459-77401482:-_5-3	ADAMTS18	AGCGGTACCGTGGCTACCC	HGNC:17110
ADAMTS18_CCDS10926.1_ex20_16:77465324-77465347:+_5-4	ADAMTS18	GACTGCTCAAAATCGCCGA	HGNC:17110
ADAMTS18_CCDS10926.1_ex21_16:77468313-77468336:-_5-5	ADAMTS18	GCGCCAGCGGATTAAATGA	HGNC:17110
ADAMTS19_CCDS4146.1_ex1_5:128796950-128796973:-_5-1	ADAMTS19	CGCACCTCGCGTGAGCTGC	HGNC:17111
ADAMTS19_CCDS4146.1_ex1_5:128797010-128797033:+_5-2	ADAMTS19	CCGATCAGAGTCCCGGCTC	HGNC:17111
ADAMTS19_CCDS4146.1_ex1_5:128797198-128797221:-_5-3	ADAMTS19	GCAACACTTCGTCGCCATC	HGNC:17111
ADAMTS19_CCDS4146.1_ex1_5:128797285-128797308:-_5-4	ADAMTS19	GCTGTTCCACTGCGAAGCG	HGNC:17111
ADAMTS19_CCDS4146.1_ex2_5:128844844-128844867:-_5-5	ADAMTS19	TCTGCCTATATACACGGTG	HGNC:17111
ADAMTS2_CCDS34311.1_ex8_5:178699959-178699982:+_5-1	ADAMTS2	GCGATACACCACATGCACA	HGNC:218
ADAMTS2_CCDS34311.1_ex8_5:178700043-178700066:-_5-2	ADAMTS2	GCTGGTCTGATCCGGATGG	HGNC:218
ADAMTS2_CCDS34311.1_ex9_5:178770991-178771014:-_5-3	ADAMTS2	TTCCCCGGAGGCAACGAGG	HGNC:218
ADAMTS2_CCDS34311.1_ex9_5:178771037-178771060:-_5-4	ADAMTS2	AGCAGGGGTACGAGCCCGC	HGNC:218
ADAMTS2_CCDS34311.1_ex9_5:178771078-178771101:-_5-5	ADAMTS2	GGCCGCTTGGTGTCCCACG	HGNC:218
ADAMTS20_CCDS31778.2_ex27_12:43847726-43847749:-_5-1	ADAMTS20	CGGAATCGAAAGTGCAACC	HGNC:17178
ADAMTS20_CCDS31778.2_ex37_12:43944714-43944737:+_5-2	ADAMTS20	CCTCCGCATAAGCTGACGA	HGNC:17178
ADAMTS20_CCDS31778.2_ex37_12:43944866-43944889:+_5-3	ADAMTS20	AAAGGATGCATCGGCGGTC	HGNC:17178
ADAMTS20_CCDS31778.2_ex37_12:43944919-43944942:+_5-4	ADAMTS20	AGCGATAGTGGGTTCGGAA	HGNC:17178
ADAMTS20_CCDS31778.2_ex37_12:43945023-43945046:-_5-5	ADAMTS20	CGAAGTAGTGATCCCCGAG	HGNC:17178
ADAMTS3_CCDS3553.1_ex12_4:73184373-73184396:+_5-1	ADAMTS3	TAGGCCAATCATGATCAAA	HGNC:219
ADAMTS3_CCDS3553.1_ex16_4:73188741-73188764:-_5-2	ADAMTS3	CTGGTGCGCATGATAATGC	HGNC:219
ADAMTS3_CCDS3553.1_ex16_4:73188766-73188789:+_5-3	ADAMTS3	ACATTTATATGCACTCCGA	HGNC:219
ADAMTS3_CCDS3553.1_ex17_4:73205394-73205417:-_5-4	ADAMTS3	TATTAGAGTCGGACCTGGA	HGNC:219
ADAMTS3_CCDS3553.1_ex19_4:73414287-73414310:-_5-5	ADAMTS3	AAGTGCTACGTATAGAATC	HGNC:219
ADAMTS4_CCDS1223.1_ex6_1:161166054-161166077:+_5-1	ADAMTS4	ATACCCAGCGTGTCGCAAG	HGNC:220
ADAMTS4_CCDS1223.1_ex8_1:161167821-161167844:+_5-2	ADAMTS4	GAGCCTTGACGTTGCACAT	HGNC:220
ADAMTS4_CCDS1223.1_ex8_1:161167855-161167878:+_5-3	ADAMTS4	GGCAGGACTCTTCCGGCGT	HGNC:220
ADAMTS4_CCDS1223.1_ex8_1:161167945-161167968:-_5-4	ADAMTS4	GGCGTGTTACAATATCGGG	HGNC:220
ADAMTS4_CCDS1223.1_ex8_1:161168100-161168123:-_5-5	ADAMTS4	ACTCCGGTGTGCAGGTCGA	HGNC:220
ADAMTS5_CCDS13579.1_ex7_21:28337853-28337876:-_5-1	ADAMTS5	TGGCGCGGTTGTATGGCCG	HGNC:221
ADAMTS5_CCDS13579.1_ex7_21:28338068-28338091:+_5-2	ADAMTS5	GACGCGGGGGTTTCGCAGC	HGNC:221
ADAMTS5_CCDS13579.1_ex7_21:28338120-28338143:-_5-3	ADAMTS5	TGCACGTCTACACCCGCGA	HGNC:221
ADAMTS5_CCDS13579.1_ex7_21:28338430-28338453:-_5-4	ADAMTS5	GTGGGCTACCTCGTCTACG	HGNC:221
ADAMTS5_CCDS13579.1_ex7_21:28338456-28338479:-_5-5	ADAMTS5	ACCAACTCTACTCCGGCGG	HGNC:221
ADAMTS6_CCDS3983.2_ex14_5:64587169-64587192:+_5-1	ADAMTS6	GCGGGAGGTTGCTCCATAC	HGNC:222
ADAMTS6_CCDS3983.2_ex18_5:64747404-64747427:+_5-2	ADAMTS6	ATCGAGGGACTTGTCTGCA	HGNC:222
ADAMTS6_CCDS3983.2_ex18_5:64747437-64747460:-_5-3	ADAMTS6	GTTGTATTGCAGCCAAACT	HGNC:222
ADAMTS6_CCDS3983.2_ex20_5:64748559-64748582:+_5-4	ADAMTS6	TTCAATGTCTTTGCGGCCA	HGNC:222
ADAMTS6_CCDS3983.2_ex22_5:64766627-64766650:-_5-5	ADAMTS6	CAACGTAGTACAACTAAAG	HGNC:222
ADAMTS7_CCDS32303.1_ex22_15:79092656-79092679:-_5-3	ADAMTS7	CGGCTTTGTGAGCGAGACG	HGNC:223
ADAMTS7_CCDS32303.1_ex22_15:79092726-79092749:-_5-4	ADAMTS7	TCTACGAGCTACAATACCG	HGNC:223
ADAMTS7_CCDS32303.1_ex22_15:79092825-79092848:+_5-5	ADAMTS7	CCCCCGCGTCGACTCGAAC	HGNC:223
ADAMTS7_CCDS32303.1_ex9_15:79064105-79064128:-_5-1	ADAMTS7	CGCATCCAAGAGGTTGCCG	HGNC:223
ADAMTS7_CCDS32303.1_ex9_15:79064126-79064149:+_5-2	ADAMTS7	GATCTCGCGTGCGCCCGCT	HGNC:223
ADAMTS8_CCDS41732.1_ex6_11:130286869-130286892:-_5-1	ADAMTS8	GCTCCGTGATCGAGGATGA	HGNC:224
ADAMTS8_CCDS41732.1_ex7_11:130289049-130289072:-_5-2	ADAMTS8	CCCAGAGGTGTCCGACAAT	HGNC:224
ADAMTS8_CCDS41732.1_ex8_11:130297460-130297483:-_5-3	ADAMTS8	TTCTACGGGGCCGACCTGC	HGNC:224
ADAMTS8_CCDS41732.1_ex8_11:130297539-130297562:+_5-4	ADAMTS8	AACCGCTTGGTCCTACTCG	HGNC:224
ADAMTS8_CCDS41732.1_ex8_11:130297925-130297948:-_5-5	ADAMTS8	TTCAAGATCGAGCGCCTCG	HGNC:224
ADAMTS9_CCDS2903.1_ex37_3:64672353-64672376:+_5-1	ADAMTS9	ATTCACCCCGGGCGTCCCG	HGNC:13202
ADAMTS9_CCDS2903.1_ex37_3:64672393-64672416:+_5-2	ADAMTS9	GGAGCGATAAATCCGGCAT	HGNC:13202
ADAMTS9_CCDS2903.1_ex37_3:64672536-64672559:+_5-3	ADAMTS9	CCGTCGCGTTCTTTTGAAG	HGNC:13202
ADAMTS9_CCDS2903.1_ex37_3:64672579-64672602:+_5-4	ADAMTS9	CCGAGAGCGTTCACTCGGA	HGNC:13202
ADAMTS9_CCDS2903.1_ex37_3:64672605-64672628:+_5-5	ADAMTS9	CACGATTTCGTATTCGCTC	HGNC:13202
ADAMTSL1_CCDS47954.1_ex1_9:18504883-18504906:-_5-1	ADAMTSL1	TGCGTGAGCATTCACTCCA	HGNC:14632
ADAMTSL1_CCDS47954.1_ex3_9:18574175-18574198:-_5-2	ADAMTSL1	GGTGCTAGTTCAACAACCA	HGNC:14632
ADAMTSL1_CCDS47954.1_ex4_9:18622270-18622293:+_5-3	ADAMTSL1	CCGTCAAGGAAGATAACTG	HGNC:14632
ADAMTSL1_CCDS47954.1_ex4_9:18622320-18622343:-_5-4	ADAMTSL1	ATACTGCCCTCGGACCAGC	HGNC:14632
ADAMTSL1_CCDS47954.1_ex4_9:18622347-18622370:-_5-5	ADAMTSL1	ACATTTGGTTGCGGAGAGC	HGNC:14632
ADAMTSL2_CCDS6976.1_ex3_9:136404947-136404970:-_5-1	ADAMTSL2	GTCCGCCCGTTGTACACGT	HGNC:14631
ADAMTSL2_CCDS6976.1_ex5_9:136405999-136406022:-_5-2	ADAMTSL2	GCACCCCGTCACAGCCGAT	HGNC:14631
ADAMTSL2_CCDS6976.1_ex5_9:136406081-136406104:-_5-3	ADAMTSL2	CGATAGTTGCCCGTCACGT	HGNC:14631
ADAMTSL2_CCDS6976.1_ex6_9:136409653-136409676:+_5-4	ADAMTSL2	AGTCCGCTGACGTGCTAGG	HGNC:14631
ADAMTSL2_CCDS6976.1_ex9_9:136420673-136420696:+_5-5	ADAMTSL2	TCCAGACCGCAACGTCACG	HGNC:14631
ADAMTSL3_CCDS10326.1_ex1_15:84373235-84373258:-_5-1	ADAMTSL3	GTCATCATAGCGATAAGTG	HGNC:14633
ADAMTSL3_CCDS10326.1_ex12_15:84566626-84566649:-_5-3	ADAMTSL3	AACCCGGTACCGTAACCCT	HGNC:14633
ADAMTSL3_CCDS10326.1_ex14_15:84582075-84582098:+_5-4	ADAMTSL3	CTTACGACTGGGAGTACGC	HGNC:14633
ADAMTSL3_CCDS10326.1_ex17_15:84611697-84611720:-_5-5	ADAMTSL3	TCCGTTAGCAGCTGCCGAC	HGNC:14633
ADAMTSL3_CCDS10326.1_ex7_15:84539605-84539628:-_5-2	ADAMTSL3	TTCTACGAGAAAGACGCCG	HGNC:14633
ADAMTSL4_CCDS30852.1_ex2_1:150525663-150525686:-_5-1	ADAMTSL4	GGAAGCGGGACCTCGAAGT	HGNC:19706
ADAMTSL4_CCDS30852.1_ex3_1:150526260-150526283:-_5-2	ADAMTSL4	CCTTCTCCTAAGGAGTGCG	HGNC:19706
ADAMTSL4_CCDS30852.1_ex3_1:150526419-150526442:+_5-3	ADAMTSL4	AACGGGGGGGACTCCTCAC	HGNC:19706
ADAMTSL4_CCDS30852.1_ex4_1:150526872-150526895:-_5-4	ADAMTSL4	GTTAAAGGCTGCGCACTGC	HGNC:19706
ADAMTSL4_CCDS30852.1_ex5_1:150527956-150527979:+_5-5	ADAMTSL4	TATGTCCGTCACACTGAAA	HGNC:19706
ADAMTSL5_CCDS12071.1_ex4_19:1507571-1507594:-_5-1	ADAMTSL5	ACACATCCGCGTGGAACAC	HGNC:27912
ADAMTSL5_CCDS12071.1_ex4_19:1507616-1507639:+_5-2	ADAMTSL5	ACGTTCCAGTACCCAGCGA	HGNC:27912
ADAMTSL5_CCDS12071.1_ex5_19:1507995-1508018:-_5-3	ADAMTSL5	AGCGCGTGTTTCGTGACGC	HGNC:27912
ADAMTSL5_CCDS12071.1_ex5_19:1508100-1508123:-_5-4	ADAMTSL5	CCTTCACCCTTTAGAGCGC	HGNC:27912
ADAMTSL5_CCDS12071.1_ex9_19:1510704-1510727:-_5-5	ADAMTSL5	CCGGGCGAGTGGACCCCGT	HGNC:27912
ADAP1_CCDS5318.1_ex5_7:943836-943859:+_5-1	ADAP1	GTGGCCGATCTTGGCCGGC	HGNC:16486
ADAP1_CCDS5318.1_ex5_7:943876-943899:+_5-2	ADAP1	TCGATCTTCATCACGGCCT	HGNC:16486
ADAP1_CCDS5318.1_ex6_7:944797-944820:-_5-3	ADAP1	TCCCCCACAGGGTACCGTG	HGNC:16486
ADAP1_CCDS5318.1_ex7_7:959643-959666:-_5-4	ADAP1	CGGGCCAAGTACGAGCGAC	HGNC:16486
ADAP1_CCDS5318.1_ex7_7:959661-959684:-_5-5	ADAP1	CTTCGAGAGCAGTGGATCC	HGNC:16486
ADAP2_CCDS11261.1_ex1_17:29250066-29250089:+_5-1	ADAP2	TGGGACGACAGTATTGTGG	HGNC:16487
ADAP2_CCDS11261.1_ex3_17:29258927-29258950:+_5-2	ADAP2	CGAGCTAAGTATGAGAGAC	HGNC:16487
ADAP2_CCDS11261.1_ex4_17:29261192-29261215:+_5-3	ADAP2	CTGCTTAAGGTAACCGAGA	HGNC:16487
ADAP2_CCDS11261.1_ex5_17:29271969-29271992:+_5-4	ADAP2	CCTTCCAGACAGAGAAGAT	HGNC:16487
ADAP2_CCDS11261.1_ex5_17:29272043-29272066:-_5-5	ADAP2	ACTTTCATGATACACAAAC	HGNC:16487
ADAR_CCDS1071.1_ex12_1:154570948-154570971:-_5-1	ADAR	GCCATGACAATTCTGCTAG	HGNC:225
ADAR_CCDS1071.1_ex12_1:154571029-154571052:+_5-2	ADAR	TCGGCCATTGATGACAACC	HGNC:225
ADAR_CCDS1071.1_ex13_1:154573559-154573582:+_5-3	ADAR	ACAGGTTTGACTAGCGAAC	HGNC:225
ADAR_CCDS1071.1_ex13_1:154573584-154573607:+_5-4	ADAR	TATTCTAACAGCCCGCTGA	HGNC:225
ADAR_CCDS1071.1_ex13_1:154573633-154573656:+_5-5	ADAR	TCTTGTAGGGTGAACACCG	HGNC:225
ADARB1_CCDS33589.1_ex1_21:46596181-46596204:-_5-1	ADARB1	CCATTGGAGCCCACGTAAA	HGNC:226
ADARB1_CCDS33589.1_ex1_21:46596304-46596327:-_5-2	ADARB1	ACGGGATTCTTCCCACTCG	HGNC:226
ADARB1_CCDS33589.1_ex1_21:46596330-46596353:+_5-3	ADARB1	TCTTGAACGAACTGCGCCC	HGNC:226
ADARB1_CCDS33589.1_ex1_21:46596401-46596424:+_5-4	ADARB1	TTCGTCATGTCTGTGGTCG	HGNC:226
ADARB1_CCDS33589.1_ex2_21:46600312-46600335:-_5-5	ADARB1	CACTTTTCTGCGAGCGTGA	HGNC:226
ADARB2_CCDS7058.1_ex7_10:1405351-1405374:+_5-1	ADARB2	GTCCTGCCGTCCACGCTCA	HGNC:227
ADARB2_CCDS7058.1_ex7_10:1405459-1405482:+_5-2	ADARB2	ACGGGGTTGCGCTCGCCCG	HGNC:227
ADARB2_CCDS7058.1_ex7_10:1405639-1405662:+_5-3	ADARB2	GGGAAATCGGCCTGGTCGG	HGNC:227
ADARB2_CCDS7058.1_ex7_10:1405818-1405841:+_5-4	ADARB2	CACCGCTACCGCGAAGACC	HGNC:227
ADARB2_CCDS7058.1_ex7_10:1405853-1405876:-_5-5	ADARB2	ACCGGACAGTGTCGCAGAC	HGNC:227
ADAT1_CCDS10922.1_ex4_16:75646651-75646674:-_5-1	ADAT1	GTAGAAGCCAGTAGTAACC	HGNC:228
ADAT1_CCDS10922.1_ex4_16:75646727-75646750:+_5-2	ADAT1	TCAAGCATCGGAATGATGG	HGNC:228
ADAT1_CCDS10922.1_ex5_16:75651031-75651054:+_5-3	ADAT1	TACTTACAGGGTGTATGGC	HGNC:228
ADAT1_CCDS10922.1_ex7_16:75654170-75654193:-_5-4	ADAT1	CATAGGACAGTCCAAAATG	HGNC:228
ADAT1_CCDS10922.1_ex8_16:75654526-75654549:+_5-5	ADAT1	CCTTGCACCGGCTTATCAG	HGNC:228
ADAT2_CCDS43511.1_ex2_6:143753721-143753744:+_5-1	ADAT2	ACAGCCATATACAACCAGC	HGNC:21172
ADAT2_CCDS43511.1_ex2_6:143753736-143753759:-_5-2	ADAT2	TCTGTCTTATAAATCCCGC	HGNC:21172
ADAT2_CCDS43511.1_ex3_6:143754955-143754978:+_5-3	ADAT2	TCAAAGGATACTCATCAGG	HGNC:21172
ADAT2_CCDS43511.1_ex3_6:143755006-143755029:-_5-4	ADAT2	ACTGTGTTGTATGTCACTG	HGNC:21172
ADAT2_CCDS43511.1_ex3_6:143755056-143755079:-_5-5	ADAT2	TCGATTGGTGTCGTCAAAG	HGNC:21172
ADAT3_CCDS12076.2_ex0_19:1912180-1912203:-_5-1	ADAT3	CTGCTTCTCGGACAGGACA	HGNC:25151
ADAT3_CCDS12076.2_ex0_19:1912331-1912354:-_5-2	ADAT3	GGCTGCCGGCATCGCGGCT	HGNC:25151
ADAT3_CCDS12076.2_ex0_19:1912532-1912555:-_5-3	ADAT3	TGTCCTCGTGGAAGGACGT	HGNC:25151
ADAT3_CCDS12076.2_ex0_19:1912590-1912613:-_5-4	ADAT3	ATGGCGGCGCGCTCCTGCG	HGNC:25151
ADAT3_CCDS12076.2_ex0_19:1912683-1912706:-_5-5	ADAT3	GAGGCCGGGTCCACTACCA	HGNC:25151
ADC_CCDS375.1_ex2_1:33557683-33557706:-_5-1	ADC	CGCAGATGATCTTACTGGC	HGNC:29957
ADC_CCDS375.1_ex2_1:33557709-33557732:-_5-2	ADC	CTGTGCAATTTGCTTACAG	HGNC:29957
ADC_CCDS375.1_ex3_1:33558927-33558950:-_5-3	ADC	CACTCCAAACTTTAGGCTC	HGNC:29957
ADC_CCDS375.1_ex4_1:33560144-33560167:-_5-4	ADC	CCACTGCCAATGTGAAAAC	HGNC:29957
ADC_CCDS375.1_ex4_1:33560205-33560228:+_5-5	ADC	GCCCGGCTCGTGTTTGAAA	HGNC:29957
ADCK1_CCDS45144.1_ex0_14:78285417-78285440:+_5-1	ADCK1	ACTTTGGCGCTGTCAGGGT	HGNC:19038
ADCK1_CCDS45144.1_ex0_14:78285438-78285461:+_5-2	ADCK1	GCAGAGCAGTTGCTACGGT	HGNC:19038
ADCK1_CCDS45144.1_ex2_14:78353447-78353470:-_5-3	ADCK1	AGGGGTGTCATCGAAGCTC	HGNC:19038
ADCK1_CCDS45144.1_ex2_14:78353531-78353554:+_5-4	ADCK1	GTGAAGGTCCAGCACCCAA	HGNC:19038
ADCK1_CCDS45144.1_ex3_14:78365472-78365495:-_5-5	ADCK1	GCCACATAAACTCAAACTC	HGNC:19038
ADCK2_CCDS5861.1_ex0_7:140373221-140373244:+_5-1	ADCK2	CGAGTGCCCTCGCGATGCC	HGNC:19039
ADCK2_CCDS5861.1_ex0_7:140373313-140373336:-_5-2	ADCK2	TTCGCCGACTCAGAACGTC	HGNC:19039
ADCK2_CCDS5861.1_ex0_7:140373591-140373614:-_5-3	ADCK2	CTCCGAAAACAGATCGCGC	HGNC:19039
ADCK2_CCDS5861.1_ex0_7:140373672-140373695:+_5-4	ADCK2	ACTGAGCGCTTCCTTCGGC	HGNC:19039
ADCK2_CCDS5861.1_ex0_7:140373765-140373788:-_5-5	ADCK2	GGCGTATGCTTTGTACACC	HGNC:19039
ADCK3_CCDS1557.1_ex1_1:227152871-227152894:-_5-1	ADCK3	GTCCACTGGCCACGTAGGC	HGNC:16812
ADCK3_CCDS1557.1_ex1_1:227152892-227152915:-_5-2	ADCK3	GGAACCCGGCTTCTCTAAA	HGNC:16812
ADCK3_CCDS1557.1_ex2_1:227153418-227153441:-_5-3	ADCK3	ACCTCCGAAGTTGGCCAGC	HGNC:16812
ADCK3_CCDS1557.1_ex4_1:227169806-227169829:+_5-4	ADCK3	CGTGGTGCGGCACTCAAGC	HGNC:16812
ADCK3_CCDS1557.1_ex6_1:227170619-227170642:-_5-5	ADCK3	TCCAACTTGTCCCGCCAGT	HGNC:16812
ADCK4_CCDS12562.1_ex11_19:41220010-41220033:-_5-3	ADCK4	GACCGCTCTCGAGAACGCA	HGNC:19041
ADCK4_CCDS12562.1_ex12_19:41220169-41220192:+_5-4	ADCK4	GGGTAATGATACCTGGGGC	HGNC:19041
ADCK4_CCDS12562.1_ex12_19:41220214-41220237:-_5-5	ADCK4	GAGGACATTCGCAGGGCAC	HGNC:19041
ADCK4_CCDS12562.1_ex7_19:41209733-41209756:-_5-1	ADCK4	TCTTGAAGAGGAGCTCGGC	HGNC:19041
ADCK4_CCDS12562.1_ex8_19:41211014-41211037:+_5-2	ADCK4	GGGCATGAAGTCGGCGCTC	HGNC:19041
ADCK5_CCDS34965.1_ex2_8:145608314-145608337:+_5-1	ADCK5	CTCTCCACCGCGGTAGTGG	HGNC:21738
ADCK5_CCDS34965.1_ex2_8:145608347-145608370:-_5-2	ADCK5	CATGACATAGCGGGCTCCG	HGNC:21738
ADCK5_CCDS34965.1_ex3_8:145615896-145615919:-_5-3	ADCK5	GTGCACCACCAGTAGTCCA	HGNC:21738
ADCK5_CCDS34965.1_ex3_8:145615917-145615940:-_5-4	ADCK5	ACCCCTCGAAGGACAACAT	HGNC:21738
ADCK5_CCDS34965.1_ex4_8:145616191-145616214:-_5-5	ADCK5	AGGGTCCGGGTATACTCGG	HGNC:21738
ADCY1_CCDS34631.1_ex0_7:45614455-45614478:+_5-1	ADCY1	GCTCGTGGTAACCAACGTC	HGNC:232
ADCY1_CCDS34631.1_ex0_7:45614606-45614629:+_5-2	ADCY1	CCAGCGACCGCCGAACAAG	HGNC:232
ADCY1_CCDS34631.1_ex4_7:45688273-45688296:-_5-3	ADCY1	AATCTTGATGCGGCGACAG	HGNC:232
ADCY1_CCDS34631.1_ex6_7:45699696-45699719:+_5-4	ADCY1	ACCGGGTTACGGACATGAG	HGNC:232
ADCY1_CCDS34631.1_ex6_7:45699769-45699792:-_5-5	ADCY1	GGTGCCTACCTTTCGGCGA	HGNC:232
ADCY10_CCDS1265.1_ex15_1:167823575-167823598:+_5-1	ADCY10	ACCGCAGGACTTACTGAAC	HGNC:21285
ADCY10_CCDS1265.1_ex16_1:167825503-167825526:+_5-2	ADCY10	CTGTTCTTTATTACGGCCC	HGNC:21285
ADCY10_CCDS1265.1_ex16_1:167825614-167825637:+_5-3	ADCY10	GAGGTCGAATCCACAAACT	HGNC:21285
ADCY10_CCDS1265.1_ex21_1:167847821-167847844:-_5-4	ADCY10	GGATGATGATGTACTACCC	HGNC:21285
ADCY10_CCDS1265.1_ex24_1:167852801-167852824:+_5-5	ADCY10	TCACAAACACAATCGTCAC	HGNC:21285
ADCY2_CCDS3872.2_ex1_5:7414729-7414752:-_5-1	ADCY2	TATCGCAAAGAAAATCGCC	HGNC:233
ADCY2_CCDS3872.2_ex2_5:7520950-7520973:-_5-2	ADCY2	AGGCAGACGCTAAGCACGA	HGNC:233
ADCY2_CCDS3872.2_ex5_5:7695914-7695937:-_5-3	ADCY2	ATGTGGACTAGTTCTCCCG	HGNC:233
ADCY2_CCDS3872.2_ex8_5:7707851-7707874:+_5-4	ADCY2	TTGAATGGCGCTTATAAAG	HGNC:233
ADCY2_CCDS3872.2_ex9_5:7709390-7709413:-_5-5	ADCY2	TACCGGGTCATGCGGACCG	HGNC:233
ADCY3_CCDS1715.1_ex13_2:25059799-25059822:-_5-1	ADCY3	TCCACGTCGGAGAAGCCCG	HGNC:234
ADCY3_CCDS1715.1_ex15_2:25062791-25062814:-_5-2	ADCY3	GCGCTGGCAGTACGACGTG	HGNC:234
ADCY3_CCDS1715.1_ex16_2:25064227-25064250:+_5-3	ADCY3	GATCTTAATCCGCAGCTGG	HGNC:234
ADCY3_CCDS1715.1_ex18_2:25065130-25065153:+_5-4	ADCY3	TCGTGACGGTACATGTACA	HGNC:234
ADCY3_CCDS1715.1_ex20_2:25141347-25141370:-_5-5	ADCY3	ACGCGGCTAGTGACACGGT	HGNC:234
ADCY4_CCDS9627.1_ex13_14:24795345-24795368:+_5-1	ADCY4	ATCTAGTCCCCGGGGGGTA	HGNC:235
ADCY4_CCDS9627.1_ex18_14:24799401-24799424:+_5-2	ADCY4	GCGCACGCAGTTGATGGCA	HGNC:235
ADCY4_CCDS9627.1_ex19_14:24800276-24800299:-_5-3	ADCY4	GCCAGCGAGTGTTCCCCTA	HGNC:235
ADCY4_CCDS9627.1_ex23_14:24802053-24802076:+_5-4	ADCY4	AGCGCGACCCATACCAAGC	HGNC:235
ADCY4_CCDS9627.1_ex24_14:24803731-24803754:-_5-5	ADCY4	ATCGTGCTCTGTGCGCTCG	HGNC:235
ADCY5_CCDS3022.1_ex11_3:123038577-123038600:+_5-1	ADCY5	CGAAGCCTATCAATGCTCC	HGNC:236
ADCY5_CCDS3022.1_ex14_3:123046562-123046585:-_5-2	ADCY5	ACACTCAACTACCTGAATG	HGNC:236
ADCY5_CCDS3022.1_ex15_3:123047631-123047654:+_5-3	ADCY5	TCACCTCCCGGACCAACCT	HGNC:236
ADCY5_CCDS3022.1_ex16_3:123049814-123049837:+_5-4	ADCY5	GCAGTAATAACAATCCCCA	HGNC:236
ADCY5_CCDS3022.1_ex18_3:123066707-123066730:+_5-5	ADCY5	CATGGCAACATGACGGGGA	HGNC:236
ADCY6_CCDS8767.1_ex20_12:49176375-49176398:-_5-1	ADCY6	TGGCCTGGCAACTTAACCG	HGNC:237
ADCY6_CCDS8767.1_ex20_12:49176435-49176458:+_5-2	ADCY6	CGGCAGCCCGCATGCGGAT	HGNC:237
ADCY6_CCDS8767.1_ex20_12:49176817-49176840:+_5-3	ADCY6	CGAACGGAACTGCTTCGAC	HGNC:237
ADCY6_CCDS8767.1_ex20_12:49176998-49177021:-_5-4	ADCY6	GGATGACGCCTTCATCCGG	HGNC:237
ADCY6_CCDS8767.1_ex20_12:49177073-49177096:+_5-5	ADCY6	CGGAGGCAGCTCATATAGC	HGNC:237
ADCY7_CCDS10741.1_ex1_16:50324528-50324551:+_5-1	ADCY7	GTGTTCGACGCATGGACAA	HGNC:238
ADCY7_CCDS10741.1_ex4_16:50327317-50327340:+_5-2	ADCY7	GCCATCATCGAACGGCTCA	HGNC:238
ADCY7_CCDS10741.1_ex6_16:50332891-50332914:-_5-3	ADCY7	CTTCACGCAGTTCCGGGCG	HGNC:238
ADCY7_CCDS10741.1_ex8_16:50334986-50335009:+_5-4	ADCY7	CGTAGCCGGGTGCACATCA	HGNC:238
ADCY7_CCDS10741.1_ex9_16:50338433-50338456:-_5-5	ADCY7	CTCCGCCCGTTGGGGACGT	HGNC:238
ADCY8_CCDS6363.1_ex11_8:131916232-131916255:-_5-1	ADCY8	CTCAACGGTGACTATAACG	HGNC:239
ADCY8_CCDS6363.1_ex15_8:131964112-131964135:-_5-2	ADCY8	CCATCGCTATGAGAACGTC	HGNC:239
ADCY8_CCDS6363.1_ex17_8:132051759-132051782:+_5-3	ADCY8	GTAGCCTATGCCGTCGCCC	HGNC:239
ADCY8_CCDS6363.1_ex17_8:132052127-132052150:-_5-4	ADCY8	ATGGGGGCTATAGCTACCG	HGNC:239
ADCY8_CCDS6363.1_ex17_8:132052414-132052437:-_5-5	ADCY8	GCGCTTCATTCACGGGCAC	HGNC:239
ADCY9_CCDS32382.1_ex9_16:4163799-4163822:-_5-1	ADCY9	CCGGTACGAAATGGAAGAT	HGNC:240
ADCY9_CCDS32382.1_ex9_16:4164921-4164944:-_5-2	ADCY9	GTACGCCCGGCATTACGCG	HGNC:240
ADCY9_CCDS32382.1_ex9_16:4165002-4165025:+_5-3	ADCY9	GCGACCATGACGATCAGTC	HGNC:240
ADCY9_CCDS32382.1_ex9_16:4165086-4165109:+_5-4	ADCY9	GCATACCGGAACCGGCGCT	HGNC:240
ADCY9_CCDS32382.1_ex9_16:4165142-4165165:-_5-5	ADCY9	AAGTTCGACTCGGTGAACC	HGNC:240
ADCYAP1_CCDS11825.1_ex1_18:907693-907716:-_5-1	ADCYAP1	AGCCATCGAAGTCTGGCAG	HGNC:241
ADCYAP1_CCDS11825.1_ex1_18:907762-907785:+_5-2	ADCYAP1	CCGCCTGGTACCGCCCGGC	HGNC:241
ADCYAP1_CCDS11825.1_ex2_18:908257-908280:+_5-3	ADCYAP1	CCGTTAGAGATGTCGCCCA	HGNC:241
ADCYAP1_CCDS11825.1_ex2_18:908273-908296:-_5-4	ADCYAP1	GCCTCGTTAAGGATCCCGT	HGNC:241
ADCYAP1_CCDS11825.1_ex2_18:908334-908357:-_5-5	ADCYAP1	CCGGGCCACGAGCGACTGC	HGNC:241
ADCYAP1R1_CCDS5433.1_ex2_7:31117633-31117656:+_5-1	ADCYAP1R1	TGTTGGAAGCCCGCCCATG	HGNC:242
ADCYAP1R1_CCDS5433.1_ex2_7:31117691-31117714:+_5-2	ADCYAP1R1	GAATCTTCAACCCAGACCA	HGNC:242
ADCYAP1R1_CCDS5433.1_ex6_7:31124369-31124392:+_5-3	ADCYAP1R1	TGAAGGCCCTCTACACGGT	HGNC:242
ADCYAP1R1_CCDS5433.1_ex7_7:31124960-31124983:-_5-4	ADCYAP1R1	CAGCATGAACGACACAAAC	HGNC:242
ADCYAP1R1_CCDS5433.1_ex8_7:31125996-31126019:+_5-5	ADCYAP1R1	GTGGAATGTAAGGCCGTCA	HGNC:242
ADD1_CCDS3363.1_ex3_4:2895738-2895761:+_5-1	ADD1	ACCAGAGTGAACTCCGAGC	HGNC:243
ADD1_CCDS3363.1_ex4_4:2896410-2896433:-_5-2	ADD1	GCACGACGCACTTCACGTC	HGNC:243
ADD1_CCDS3363.1_ex5_4:2899937-2899960:-_5-3	ADD1	AAAGCGCCTCCGGGGAGAT	HGNC:243
ADD1_CCDS3363.1_ex6_4:2900176-2900199:-_5-4	ADD1	TCCAACTGACACGAGCCCA	HGNC:243
ADD1_CCDS3363.1_ex7_4:2900975-2900998:+_5-5	ADD1	TTGGAAAAGGTTCGAACTC	HGNC:243
ADD2_CCDS1906.1_ex11_2:70923364-70923387:+_5-1	ADD2	GTTCTGCTCACCGTGACAT	HGNC:244
ADD2_CCDS1906.1_ex11_2:70923499-70923522:+_5-2	ADD2	TCATTGATAGGCGTCATCA	HGNC:244
ADD2_CCDS1906.1_ex12_2:70931458-70931481:+_5-3	ADD2	AGATGTCGGGAAGACTGCG	HGNC:244
ADD2_CCDS1906.1_ex12_2:70931494-70931517:+_5-4	ADD2	GAAGTCCGCGATCTGTCGC	HGNC:244
ADD2_CCDS1906.1_ex13_2:70933429-70933452:-_5-5	ADD2	GTACATGCGCCTTCGCAAC	HGNC:244
ADD3_CCDS7561.1_ex2_10:111876106-111876129:-_5-1	ADD3	TCTACAAGTCTGTACAGGC	HGNC:245
ADD3_CCDS7561.1_ex4_10:111878419-111878442:-_5-2	ADD3	TTGAATAGATTGCAGCATG	HGNC:245
ADD3_CCDS7561.1_ex4_10:111878446-111878469:-_5-3	ADD3	GTATCACACACTTAACATC	HGNC:245
ADD3_CCDS7561.1_ex5_10:111878965-111878988:+_5-4	ADD3	AGGTATCCTCCATGAAATG	HGNC:245
ADD3_CCDS7561.1_ex5_10:111879029-111879052:+_5-5	ADD3	TGCCTATTATGACTACCAA	HGNC:245
ADH1A_CCDS3648.1_ex3_4:100203682-100203705:-_5-1	ADH1A	TATGGGCTGTAAAGCAGCT	HGNC:249
ADH1A_CCDS3648.1_ex4_4:100205756-100205779:+_5-2	ADH1A	CCCTGAGGATTGCTTACAC	HGNC:249
ADH1A_CCDS3648.1_ex5_4:100205923-100205946:-_5-3	ADH1A	CACTCGCTATTCCTCAGTG	HGNC:249
ADH1A_CCDS3648.1_ex6_4:100208090-100208113:-_5-4	ADH1A	CACGTGGTTAGTGGTACCA	HGNC:249
ADH1A_CCDS3648.1_ex7_4:100208716-100208739:+_5-5	ADH1A	CACCTTAATACGAACTTCA	HGNC:249
ADH1B_CCDS34033.1_ex4_4:100237053-100237076:-_5-1	ADH1B	TCTGCAGTTAACGTTGCCA	HGNC:250
ADH1B_CCDS34033.1_ex4_4:100237119-100237142:-_5-2	ADH1B	ATTGATGCAGCCTCGCCCC	HGNC:250
ADH1B_CCDS34033.1_ex4_4:100237255-100237278:+_5-3	ADH1B	CCCCGAGGATTGCCTAGAC	HGNC:250
ADH1B_CCDS34033.1_ex5_4:100237422-100237445:-_5-4	ADH1B	CGCTCTTTACTCCTCAGTG	HGNC:250
ADH1B_CCDS34033.1_ex5_4:100237440-100237463:+_5-5	ADH1B	GCGGGATGACTTTATCACC	HGNC:250
ADH4_CCDS34032.1_ex4_4:100057812-100057835:+_5-1	ADH4	TTAGTTGTTGATCACTAGC	HGNC:252
ADH4_CCDS34032.1_ex5_4:100060217-100060240:+_5-2	ADH4	TCCCACACAAATTTGTGAG	HGNC:252
ADH4_CCDS34032.1_ex5_4:100060262-100060285:+_5-3	ADH4	TACATAGAGGTGCATAAAG	HGNC:252
ADH4_CCDS34032.1_ex6_4:100062693-100062716:+_5-4	ADH4	GTTTGACGTTGGTCACTCC	HGNC:252
ADH4_CCDS34032.1_ex6_4:100062741-100062764:+_5-5	ADH4	CCTCATGGCCAACGATCAC	HGNC:252
ADH5_CCDS47111.1_ex4_4:99998062-99998085:-_5-5	ADH5	TTTTCTTTAGAGTCACTCA	HGNC:253
ADH5_CCDS47111.1_ex6_4:100003190-100003213:+_5-2	ADH5	TCACTGGAAAACAACCCTC	HGNC:253
ADH5_CCDS47111.1_ex6_4:100003237-100003260:+_5-3	ADH5	TCGGTGTGGCAAACCGCAG	HGNC:253
ADH6_CCDS3647.1_ex2_4:100130074-100130097:-_5-1	ADH6	TATGTGTTTAGGTGACTCC	HGNC:255
ADH6_CCDS3647.1_ex3_4:100131250-100131273:+_5-2	ADH6	ATTGCAGCACCAAACCCAG	HGNC:255
ADH6_CCDS3647.1_ex5_4:100134846-100134869:-_5-3	ADH6	GTGTTGGGGAGTAAACACT	HGNC:255
ADH6_CCDS3647.1_ex5_4:100134890-100134913:-_5-4	ADH6	CCATACAGGTTGTGGCCAC	HGNC:255
ADH6_CCDS3647.1_ex6_4:100137316-100137339:-_5-5	ADH6	GCAAAGGAAGTTCGCATAA	HGNC:255
ADH7_CCDS34034.1_ex4_4:100349039-100349062:-_5-1	ADH7	ACATTTACCGAGTACACAG	HGNC:256
ADH7_CCDS34034.1_ex4_4:100349131-100349154:-_5-2	ADH7	CAAACAGTATTACTGGTCG	HGNC:256
ADH7_CCDS34034.1_ex5_4:100349238-100349261:+_5-3	ADH7	CTACTCGCTCCTAATGCAA	HGNC:256
ADH7_CCDS34034.1_ex5_4:100349264-100349287:-_5-4	ADH7	ATGCTTGTCGCAACCCAGA	HGNC:256
ADH7_CCDS34034.1_ex6_4:100349699-100349722:-_5-5	ADH7	CCAGTGATTGTGGGACATG	HGNC:256
ADHFE1_CCDS6190.2_ex4_8:67356894-67356917:-_5-1	ADHFE1	AATCCATAGCTACTTGCAC	HGNC:16354
ADHFE1_CCDS6190.2_ex5_8:67357461-67357484:+_5-2	ADHFE1	GCTATTGAGTTTGCCCAAA	HGNC:16354
ADHFE1_CCDS6190.2_ex5_8:67357506-67357529:+_5-3	ADHFE1	GTCGGTGGTGGCTCTACCA	HGNC:16354
ADHFE1_CCDS6190.2_ex6_8:67359512-67359535:+_5-4	ADHFE1	GAACCGGGAGTGAAACTAC	HGNC:16354
ADHFE1_CCDS6190.2_ex7_8:67361168-67361191:-_5-5	ADHFE1	CCACTGTTGGCGACCACTC	HGNC:16354
ADI1_CCDS1653.1_ex1_2:3504646-3504669:+_5-1	ADI1	CATGAAGATCCGGATCCAC	HGNC:30576
ADI1_CCDS1653.1_ex1_2:3504745-3504768:-_5-2	ADI1	TAGATTAAGATGTTCTACG	HGNC:30576
ADI1_CCDS1653.1_ex2_2:3517642-3517665:+_5-3	ADI1	GGTAGTTTATCTTTGCATA	HGNC:30576
ADI1_CCDS1653.1_ex2_2:3517674-3517697:-_5-4	ADI1	GAGAGGAACTACTCCTGGA	HGNC:30576
ADI1_CCDS1653.1_ex3_2:3523141-3523164:-_5-5	ADI1	GCGGCTCGGGGTGCTCTAC	HGNC:30576
ADIG_CCDS54461.1_ex0_20:37209972-37209995:+_5-1	ADIG	GCTGTTGTTATTGATCATC	HGNC:28606
ADIG_CCDS54461.1_ex0_20:37209995-37210018:+_5-2	ADIG	TACGCTTCTTACTTAGCCA	HGNC:28606
ADIG_CCDS54461.1_ex1_20:37214657-37214680:+_5-3	ADIG	CGTATCTCCACAGATTCAG	HGNC:28606
ADIG_CCDS54461.1_ex1_20:37214686-37214709:+_5-4	ADIG	CTCCAGTGTGTGCTTGGAT	HGNC:28606
ADIG_CCDS54461.1_ex1_20:37214712-37214735:-_5-5	ADIG	CAGCTGGGCCTTTGCTCCA	HGNC:28606
ADIPOQ_CCDS3284.1_ex0_3:186571002-186571025:-_5-1	ADIPOQ	ATCTCTGCCATCACGGCCT	HGNC:13633
ADIPOQ_CCDS3284.1_ex1_3:186571968-186571991:+_5-2	ADIPOQ	TAGGTCTTATTGGTCCTAA	HGNC:13633
ADIPOQ_CCDS3284.1_ex1_3:186572028-186572051:-_5-3	ADIPOQ	GGATTCCCGGAAAGCCTCG	HGNC:13633
ADIPOQ_CCDS3284.1_ex1_3:186572142-186572165:-_5-4	ADIPOQ	AGATCTTGGTAAAGCGAAT	HGNC:13633
ADIPOQ_CCDS3284.1_ex1_3:186572178-186572201:+_5-5	ADIPOQ	ACCACTATGATGGCTCCAC	HGNC:13633
ADIPOR1_CCDS1430.1_ex4_1:202915555-202915578:+_5-1	ADIPOR1	AATCACTCACCAAGCAGAT	HGNC:24040
ADIPOR1_CCDS1430.1_ex4_1:202915589-202915612:-_5-2	ADIPOR1	TCCGCATTCATACAGAAAC	HGNC:24040
ADIPOR1_CCDS1430.1_ex4_1:202915615-202915638:+_5-3	ADIPOR1	CTCTTGAAGCAAGCCCGAA	HGNC:24040
ADIPOR1_CCDS1430.1_ex4_1:202915658-202915681:-_5-4	ADIPOR1	ACAACGACTATCTGCTACA	HGNC:24040
ADIPOR1_CCDS1430.1_ex4_1:202915727-202915750:-_5-5	ADIPOR1	ATATGTTCTAGGTCTGGGA	HGNC:24040
ADIPOR2_CCDS8511.1_ex1_12:1882072-1882095:-_5-1	ADIPOR2	ATGATGGGCTTGTAAGAGA	HGNC:24041
ADIPOR2_CCDS8511.1_ex2_12:1887011-1887034:+_5-2	ADIPOR2	CTGCCAGGTATGGGAAGGT	HGNC:24041
ADIPOR2_CCDS8511.1_ex2_12:1887047-1887070:+_5-3	ADIPOR2	TCATGATGTACTACCAGAC	HGNC:24041
ADIPOR2_CCDS8511.1_ex2_12:1887087-1887110:-_5-4	ADIPOR2	AGGCCGGTGTCCATGCAAG	HGNC:24041
ADIPOR2_CCDS8511.1_ex3_12:1889629-1889652:-_5-5	ADIPOR2	ATAAAAGATCCCCAGGCAC	HGNC:24041
ADIRF_CCDS7381.1_ex1_10:88729975-88729998:+_5-1	ADIRF	GCTCAGCAAGTGGTGGACC	HGNC:24043
ADIRF_CCDS7381.1_ex1_10:88729998-88730021:-_5-2	ADIRF	CCTTTCTGCCCCGCCTCTG	HGNC:24043
ADIRF_CCDS7381.1_ex2_10:88730232-88730255:-_5-3	ADIRF	GTCTTGGCCAGCTGGTCCA	HGNC:24043
ADIRF_CCDS7381.1_ex2_10:88730247-88730270:-_5-4	ADIRF	ATGGTTTCCTGGGTGGTCT	HGNC:24043
ADIRF_CCDS7381.1_ex2_10:88730265-88730288:-_5-5	ADIRF	TGGTTAGCAGTCTTGTCGA	HGNC:24043
ADK_CCDS55716.1_ex3_10:76074446-76074469:+_5-1	ADK	TCAAAGTCGAATATCATGC	HGNC:257
ADK_CCDS55716.1_ex4_10:76153993-76154016:-_5-2	ADK	GTAGTAATGAGCATCCACA	HGNC:257
ADK_CCDS55716.1_ex4_10:76154039-76154062:+_5-3	ADK	CTTGTGCTGCATGCATCAC	HGNC:257
ADK_CCDS55716.1_ex5_10:76158230-76158253:-_5-4	ADK	GCAGCAAGATTAGCTATGA	HGNC:257
ADK_CCDS55716.1_ex5_10:76158278-76158301:+_5-5	ADK	TCTTGATCTGGAGAAAAAC	HGNC:257
ADM_CCDS7801.1_ex1_11:10327499-10327522:+_5-1	ADM	ATAAGTGGGCTCTGAGTCG	HGNC:259
ADM_CCDS7801.1_ex1_11:10327542-10327565:-_5-2	ADM	AGCCCGGTGGGGTAGCTGC	HGNC:259
ADM_CCDS7801.1_ex1_11:10327555-10327578:+_5-3	ADM	ACCGGGCTCGCTGACGTGA	HGNC:259
ADM_CCDS7801.1_ex1_11:10327583-10327606:-_5-4	ADM	GCCGAATAAGGGTCTGGGC	HGNC:259
ADM_CCDS7801.1_ex2_11:10327892-10327915:-_5-5	ADM	TAGCGCTTGACTCGGATGC	HGNC:259
ADM2_CCDS33682.1_ex0_22:50920364-50920387:+_5-1	ADM2	CCCGCGACCCGTCAAACCC	HGNC:28898
ADM2_CCDS33682.1_ex1_22:50921047-50921070:-_5-2	ADM2	GCTTCCAGACCACAGGTCG	HGNC:28898
ADM2_CCDS33682.1_ex1_22:50921064-50921087:+_5-3	ADM2	AAGCTTCACCGGGCCCTCC	HGNC:28898
ADM2_CCDS33682.1_ex1_22:50921103-50921126:-_5-4	ADM2	CTGACCCATAACAGGGGCC	HGNC:28898
ADM2_CCDS33682.1_ex1_22:50921151-50921174:+_5-5	ADM2	TCGGGCCCCCGAAGACACT	HGNC:28898
ADM5_CCDS46146.1_ex1_19:50193389-50193412:+_5-1	ADM5	CGCGGGCACGTCTGCTACC	HGNC:27293
ADM5_CCDS46146.1_ex1_19:50193407-50193430:-_5-2	ADM5	GTGGGTCCGGCATACGCCC	HGNC:27293
ADM5_CCDS46146.1_ex1_19:50193425-50193448:-_5-3	ADM5	TATGATCTCCGCCAGGCGG	HGNC:27293
ADM5_CCDS46146.1_ex1_19:50193507-50193530:-_5-4	ADM5	GCGGCGCCCATAGCTGTAG	HGNC:27293
ADM5_CCDS46146.1_ex1_19:50193563-50193586:+_5-5	ADM5	GGATTCCGGCCTGCAGCGA	HGNC:27293
ADNP_CCDS13433.1_ex0_20:49509755-49509778:+_5-1	ADNP	TAAATAGCGATTACAGTAG	HGNC:15766
ADNP_CCDS13433.1_ex0_20:49510108-49510131:-_5-2	ADNP	ACGGAAGGTCTTATGGGCT	HGNC:15766
ADNP_CCDS13433.1_ex0_20:49510441-49510464:+_5-3	ADNP	GCATCAAGGGTTTGGATCG	HGNC:15766
ADNP_CCDS13433.1_ex0_20:49510599-49510622:+_5-4	ADNP	TCTCGGGCATTCGAGCCTA	HGNC:15766
ADNP_CCDS13433.1_ex0_20:49510830-49510853:+_5-5	ADNP	AGGCTGCTACTTGGTGCGC	HGNC:15766
ADNP2_CCDS32853.1_ex2_18:77893683-77893706:-_5-1	ADNP2	AGTTCTGGACTTTCCGGAC	HGNC:23803
ADNP2_CCDS32853.1_ex2_18:77893973-77893996:-_5-2	ADNP2	GTGATACATTAACGCATCC	HGNC:23803
ADNP2_CCDS32853.1_ex2_18:77894424-77894447:-_5-3	ADNP2	ACTTATTGACAGGTCCGAC	HGNC:23803
ADNP2_CCDS32853.1_ex2_18:77894469-77894492:+_5-4	ADNP2	TAAATCAGACTGTTCGCCC	HGNC:23803
ADNP2_CCDS32853.1_ex2_18:77894775-77894798:+_5-5	ADNP2	CGTCACGGGTTCTTCCCCC	HGNC:23803
ADO_CCDS7266.2_ex0_10:64564899-64564922:-_5-1	ADO	GTCGCGATCGGAAGCGCCG	HGNC:23506
ADO_CCDS7266.2_ex0_10:64565001-64565024:-_5-2	ADO	GATGTTCAAGTCCTCGGCG	HGNC:23506
ADO_CCDS7266.2_ex0_10:64565080-64565103:+_5-3	ADO	TGCACATCTACGAGACGGA	HGNC:23506
ADO_CCDS7266.2_ex0_10:64565113-64565136:+_5-4	ADO	GCGTGTTCCTGCTCAAGAG	HGNC:23506
ADO_CCDS7266.2_ex0_10:64565215-64565238:+_5-5	ADO	TGGACAAGCTAGACGCGGG	HGNC:23506
ADORA1_CCDS1434.1_ex0_1:203098161-203098184:+_5-1	ADORA1	TCGCCATCCTCATCAACAT	HGNC:262
ADORA1_CCDS1434.1_ex0_1:203098289-203098312:-_5-2	ADORA1	CCGGAGAGGGATCTTGACC	HGNC:262
ADORA1_CCDS1434.1_ex0_1:203098302-203098325:-_5-3	ADORA1	CGCTGTGGACTCACCGGAG	HGNC:262
ADORA1_CCDS1434.1_ex1_1:203134397-203134420:+_5-4	ADORA1	GTGGTGACCCCCCGGAGGG	HGNC:262
ADORA1_CCDS1434.1_ex1_1:203134486-203134509:+_5-5	ADORA1	CAATCTGAGTGCGGTGGAG	HGNC:262
ADORA2A_CCDS13826.1_ex0_22:24829516-24829539:+_5-1	ADORA2A	CGGCGGCCGACATCGCAGT	HGNC:263
ADORA2A_CCDS13826.1_ex0_22:24829565-24829588:-_5-2	ADORA2A	GCGCAGAACCCGGTGCTGA	HGNC:263
ADORA2A_CCDS13826.1_ex1_22:24836555-24836578:+_5-3	ADORA2A	TGGCTTGGTGACCGGCACG	HGNC:263
ADORA2A_CCDS13826.1_ex1_22:24836649-24836672:+_5-4	ADORA2A	AACTGCGGTCAGCCAAAGG	HGNC:263
ADORA2A_CCDS13826.1_ex1_22:24836668-24836691:+_5-5	ADORA2A	AGGGCAAGAACCACTCCCA	HGNC:263
ADORA2B_CCDS11173.1_ex0_17:15848837-15848860:+_5-1	ADORA2B	ATCTTCAGCCTTCTGGCCG	HGNC:264
ADORA2B_CCDS11173.1_ex0_17:15848854-15848877:-_5-2	ADORA2B	AGGTATCTGTCGACTGCCA	HGNC:264
ADORA2B_CCDS11173.1_ex1_17:15878063-15878086:+_5-3	ADORA2B	CGGATTGACTCCATTCCTG	HGNC:264
ADORA2B_CCDS11173.1_ex1_17:15878235-15878258:-_5-4	ADORA2B	CACCAGCATTATAAGCAGT	HGNC:264
ADORA2B_CCDS11173.1_ex1_17:15878303-15878326:+_5-5	ADORA2B	TGAGCTGATGGACCACTCG	HGNC:264
ADORA3_CCDS41369.1_ex3_1:112031373-112031396:-_12-1	ADORA3	ATCCAGCGGGACTTTGCCA	HGNC:268
ADORA3_CCDS41369.1_ex3_1:112031411-112031434:-_12-2	ADORA3	GCCTGACCAAAGAGGACAC	HGNC:268
ADORA3_CCDS41369.1_ex3_1:112031458-112031481:-_12-3	ADORA3	TGTGGCCCTGAGGGACACA	HGNC:268
ADORA3_CCDS41369.1_ex3_1:112031517-112031540:+_12-4	ADORA3	GTAGTCACGGAAATAGCCT	HGNC:268
ADORA3_CCDS41369.1_ex3_1:112031542-112031565:-_12-5	ADORA3	CAAGAATCACCCCAAATAC	HGNC:268
ADORA3_CCDS41369.1_ex3_1:112031595-112031618:-_12-6	ADORA3	AGAAGCTTTGTGCTGGACA	HGNC:268
ADORA3_CCDS41369.1_ex5_1:112106455-112106478:+_12-12	ADORA3	CTATGACTCACTGTGACTC	HGNC:268
ADORA3_CCDS838.1_ex5_1:112045753-112045776:-_12-10	ADORA3	TTGGCCATTGTTGTCAGCC	HGNC:268
ADORA3_CCDS838.1_ex5_1:112045807-112045830:-_12-11	ADORA3	TTCATTGTCTCTCTAGCCC	HGNC:268
ADORA3_CCDS839.1_ex0_1:112042939-112042962:+_12-7	ADORA3	GATGGCGCACATGACAACC	HGNC:268
ADORA3_CCDS839.1_ex0_1:112043089-112043112:+_12-8	ADORA3	CATGGGGGTCAATCCCACC	HGNC:268
ADORA3_CCDS839.1_ex0_1:112043167-112043190:-_12-9	ADORA3	CATTCACACAGATACAAGA	HGNC:268
ADPGK_CCDS42057.1_ex2_15:73048702-73048725:+_5-1	ADPGK	AGCATATTCATGGCCCCGT	HGNC:25250
ADPGK_CCDS42057.1_ex2_15:73048739-73048762:+_5-2	ADPGK	AGATGAATCGGTTGGCATG	HGNC:25250
ADPGK_CCDS42057.1_ex3_15:73052845-73052868:-_5-3	ADPGK	TTCTTCTTTGCGGTCCAGT	HGNC:25250
ADPGK_CCDS42057.1_ex6_15:73075831-73075854:+_5-4	ADPGK	CGCACGATAAGCGCGTCCC	HGNC:25250
ADPGK_CCDS42057.1_ex6_15:73075854-73075877:+_5-5	ADPGK	TGCCGCCAACCGGCCCTCG	HGNC:25250
ADPRH_CCDS2990.1_ex0_3:119301105-119301128:+_5-1	ADPRH	GAGAAGATACACCGGCAGT	HGNC:269
ADPRH_CCDS2990.1_ex0_3:119301139-119301162:+_5-2	ADPRH	GCTTGGATGCCCTAGACGT	HGNC:269
ADPRH_CCDS2990.1_ex0_3:119301177-119301200:+_5-3	ADPRH	GACGACACAGTGATGCACT	HGNC:269
ADPRH_CCDS2990.1_ex1_3:119305236-119305259:-_5-4	ADPRH	AACCTGAGACCGATGCACA	HGNC:269
ADPRH_CCDS2990.1_ex1_3:119305286-119305309:+_5-5	ADPRH	TCCAAGTGAGCATCGAGAG	HGNC:269
ADPRHL1_CCDS9535.1_ex3_13:114083355-114083378:-_5-1	ADPRHL1	TTGTGTCGTTCGCCGCACA	HGNC:21303
ADPRHL1_CCDS9535.1_ex3_13:114083371-114083394:+_5-2	ADPRHL1	CACAAACAGGGCCGTGCAC	HGNC:21303
ADPRHL1_CCDS9535.1_ex4_13:114088129-114088152:-_5-3	ADPRHL1	GTGCATCGGCCTGCGGTAC	HGNC:21303
ADPRHL1_CCDS9535.1_ex5_13:114098738-114098761:-_5-4	ADPRHL1	ACACACCGTTCAATGAAAA	HGNC:21303
ADPRHL1_CCDS9535.1_ex5_13:114098761-114098784:-_5-5	ADPRHL1	CAATAACTACCTTCTCGCC	HGNC:21303
ADPRHL2_CCDS402.1_ex0_1:36554638-36554661:-_5-1	ADPRHL2	AGGACTGACGTCAGGTCGA	HGNC:21304
ADPRHL2_CCDS402.1_ex1_1:36556919-36556942:+_5-2	ADPRHL2	CGAGGTGGACATGGCTCAC	HGNC:21304
ADPRHL2_CCDS402.1_ex2_1:36557332-36557355:-_5-3	ADPRHL2	GGAGCCTTTCCCGTTAAAC	HGNC:21304
ADPRHL2_CCDS402.1_ex2_1:36557391-36557414:-_5-4	ADPRHL2	TGGACACTGCTATAGGCCA	HGNC:21304
ADPRHL2_CCDS402.1_ex3_1:36557505-36557528:-_5-5	ADPRHL2	GCCGAGAGCCGGGCAAACT	HGNC:21304
ADPRM_CCDS11159.2_ex0_17:10608361-10608384:-_5-1	ADPRM	TGTCTGTAGTATCGCCGCC	HGNC:30925
ADPRM_CCDS11159.2_ex0_17:10608397-10608420:+_5-2	ADPRM	ACAGGGTGCCATTGAAGAC	HGNC:30925
ADPRM_CCDS11159.2_ex0_17:10608517-10608540:+_5-3	ADPRM	TGTTATGGACATGTTCAAG	HGNC:30925
ADPRM_CCDS11159.2_ex0_17:10608544-10608567:+_5-4	ADPRM	AGTTCCAGTTCATCATACA	HGNC:30925
ADPRM_CCDS11159.2_ex0_17:10608702-10608725:-_5-5	ADPRM	TGAACCGGAATTTAGGGAA	HGNC:30925
ADRA1A_CCDS34869.1_ex2_8:26721958-26721981:+_5-1	ADRA1A	CAGATGGTCTCGTCCTCGG	HGNC:277
ADRA1A_CCDS34869.1_ex2_8:26721991-26722014:-_5-2	ADRA1A	CATTGGACCCCTGTTCGGC	HGNC:277
ADRA1A_CCDS34869.1_ex2_8:26722060-26722083:-_5-3	ADRA1A	AACCATCGTCACCCAGAGG	HGNC:277
ADRA1A_CCDS34869.1_ex2_8:26722210-26722233:-_5-4	ADRA1A	CTTCGAGGTCCTAGGCTAC	HGNC:277
ADRA1A_CCDS34869.1_ex2_8:26722320-26722343:+_5-5	ADRA1A	TCGGTGACAGGCTACGGAG	HGNC:277
ADRA1B_CCDS4347.1_ex0_5:159344210-159344233:-_5-1	ADRA1B	ACCTCTAGGGCCGCTGAGA	HGNC:278
ADRA1B_CCDS4347.1_ex0_5:159344316-159344339:-_5-2	ADRA1B	ATCGATGGAGATGGCGCAC	HGNC:278
ADRA1B_CCDS4347.1_ex0_5:159344469-159344492:+_5-3	ADRA1B	CCGGCACCCAACGATGACA	HGNC:278
ADRA1B_CCDS4347.1_ex0_5:159344554-159344577:-_5-4	ADRA1B	TGACTAGAATGACCGCCAG	HGNC:278
ADRA1B_CCDS4347.1_ex0_5:159344676-159344699:+_5-5	ADRA1B	CATTCCAAGAACTTTCACG	HGNC:278
ADRA1D_CCDS13079.1_ex1_20:4228757-4228780:+_5-1	ADRA1D	GCGCGCGACCACGTACACG	HGNC:280
ADRA1D_CCDS13079.1_ex1_20:4228862-4228885:+_5-2	ADRA1D	ACCGCAGAAGCGCTCGTCA	HGNC:280
ADRA1D_CCDS13079.1_ex1_20:4228967-4228990:-_5-3	ADRA1D	GCCATCATGACCGAGCGCA	HGNC:280
ADRA1D_CCDS13079.1_ex1_20:4229078-4229101:-_5-4	ADRA1D	TGCGACGTATGGGCCGCCG	HGNC:280
ADRA1D_CCDS13079.1_ex1_20:4229341-4229364:-_5-5	ADRA1D	TGAATGGCACGGCGGCCGT	HGNC:280
ADRA2A_CCDS7569.2_ex0_10:112837968-112837991:-_5-1	ADRA2A	AGCGCGCGGCTCGTGAACA	HGNC:281
ADRA2A_CCDS7569.2_ex0_10:112838091-112838114:+_5-2	ADRA2A	CTGGTACTTCGGCAAGGCT	HGNC:281
ADRA2A_CCDS7569.2_ex0_10:112838107-112838130:+_5-3	ADRA2A	GCTTGGTGCGAGATCTACC	HGNC:281
ADRA2A_CCDS7569.2_ex0_10:112838188-112838211:+_5-4	ADRA2A	CGCTACTGGTCCATCACAC	HGNC:281
ADRA2A_CCDS7569.2_ex0_10:112838354-112838377:-_5-5	ADRA2A	GGTCGTTGATCTCGCAGCG	HGNC:281
ADRA2B_CCDS56129.1_ex0_2:96781203-96781226:+_5-1	ADRA2B	AGCCCCACCATGGTCGGGT	HGNC:282
ADRA2B_CCDS56129.1_ex0_2:96781278-96781301:+_5-2	ADRA2B	GTTGCTGCGTTTGGCGATC	HGNC:282
ADRA2B_CCDS56129.1_ex0_2:96781430-96781453:+_5-3	ADRA2B	CGCCCTTGTAGATGAGGGG	HGNC:282
ADRA2B_CCDS56129.1_ex0_2:96781467-96781490:+_5-4	ADRA2B	GGCGATGAGCCACACAGTG	HGNC:282
ADRA2B_CCDS56129.1_ex0_2:96781629-96781652:-_5-5	ADRA2B	TTCCGGCGCACGTGGTGCG	HGNC:282
ADRA2C_CCDS47004.1_ex0_4:3768419-3768442:+_5-1	ADRA2C	GGGGTTGCCAATGCCTCGG	HGNC:283
ADRA2C_CCDS47004.1_ex0_4:3768776-3768799:+_5-2	ADRA2C	CGCTACTGGTCGGTGACGC	HGNC:283
ADRA2C_CCDS47004.1_ex0_4:3768830-3768853:-_5-3	ADRA2C	CACGATGGTGGCCTTGACG	HGNC:283
ADRA2C_CCDS47004.1_ex0_4:3768937-3768960:+_5-4	ADRA2C	CGGCCTCAACGACGAGACC	HGNC:283
ADRA2C_CCDS47004.1_ex0_4:3769103-3769126:+_5-5	ADRA2C	CCGACTACCGAAAACGGGC	HGNC:283
ADRB1_CCDS7586.1_ex0_10:115804377-115804400:-_5-1	ADRB1	GCAGGCTCTGGTAGCGGAA	HGNC:285
ADRB1_CCDS7586.1_ex0_10:115804467-115804490:-_5-2	ADRB1	GCCACCAGTGCATGAGGAT	HGNC:285
ADRB1_CCDS7586.1_ex0_10:115804535-115804558:+_5-3	ADRB1	TGCGACTTCGTCACCAACC	HGNC:285
ADRB1_CCDS7586.1_ex0_10:115804564-115804587:-_5-4	ADRB1	GAGACTACGGACGAGGCGA	HGNC:285
ADRB1_CCDS7586.1_ex0_10:115804596-115804619:-_5-5	ADRB1	CGAAGGCCATGATGCACAG	HGNC:285
ADRB2_CCDS4292.1_ex0_5:148206507-148206530:+_5-1	ADRB2	GTCATGTCTCTCATCGTCC	HGNC:286
ADRB2_CCDS4292.1_ex0_5:148206563-148206586:-_5-2	ADRB2	AGACGCTCGAACTTGGCAA	HGNC:286
ADRB2_CCDS4292.1_ex0_5:148206656-148206679:-_5-3	ADRB2	AGAATATGGGCGGCCCCAA	HGNC:286
ADRB2_CCDS4292.1_ex0_5:148206726-148206749:+_5-4	ADRB2	ATTGATGTGCTGTGCGTCA	HGNC:286
ADRB2_CCDS4292.1_ex0_5:148206762-148206785:-_5-5	ADRB2	ATCCACTGCGATCACGCAC	HGNC:286
ADRB3_CCDS6099.1_ex1_8:37823440-37823463:+_5-1	ADRB3	GGCCCCTACGCGCCACCAC	HGNC:288
ADRB3_CCDS6099.1_ex1_8:37823468-37823491:+_5-2	ADRB3	ATGGGCGCAAACGACACCG	HGNC:288
ADRB3_CCDS6099.1_ex1_8:37823542-37823565:+_5-3	ADRB3	CAGTGCGCCGTAACGCAGC	HGNC:288
ADRB3_CCDS6099.1_ex1_8:37823593-37823616:-_5-4	ADRB3	ATCGAAACCCTGTGCGCCC	HGNC:288
ADRB3_CCDS6099.1_ex1_8:37823750-37823773:+_5-5	ADRB3	AGCGAAGTCACGAACACGT	HGNC:288
ADRBK1_CCDS8156.1_ex10_11:67049395-67049418:-_5-5	ADRBK1	GTCCCGGTAGACCACGAAG	HGNC:289
ADRBK1_CCDS8156.1_ex3_11:67046947-67046970:+_5-1	ADRBK1	TTCGACTCATACATCATGA	HGNC:289
ADRBK1_CCDS8156.1_ex5_11:67047335-67047358:-_5-2	ADRBK1	CTGGAACACGTCCCCTCGG	HGNC:289
ADRBK1_CCDS8156.1_ex6_11:67048198-67048221:-_5-3	ADRBK1	AACCGTGTGAACTTATCGC	HGNC:289
ADRBK1_CCDS8156.1_ex7_11:67048586-67048609:+_5-4	ADRBK1	CATCGCATCATTGGGCGCG	HGNC:289
ADRBK2_CCDS13832.1_ex1_22:26000339-26000362:-_5-1	ADRBK2	TGCATCACACTCCGGATAC	HGNC:290
ADRBK2_CCDS13832.1_ex10_22:26083499-26083522:-_5-4	ADRBK2	GGTAGTGCAAATCGCCCCC	HGNC:290
ADRBK2_CCDS13832.1_ex10_22:26083522-26083545:-_5-5	ADRBK2	GAACACACCGTGTTGTGAA	HGNC:290
ADRBK2_CCDS13832.1_ex3_22:26057577-26057600:-_5-2	ADRBK2	TTGTCGACTTCTGCAAAGG	HGNC:290
ADRBK2_CCDS13832.1_ex7_22:26070424-26070447:+_5-3	ADRBK2	TGCATAGGATTATTGGACG	HGNC:290
ADRM1_CCDS13496.1_ex0_20:60878740-60878763:+_5-1	ADRM1	CCGGATAAGCGGAAAGGGC	HGNC:15759
ADRM1_CCDS13496.1_ex0_20:60878809-60878832:+_5-2	ADRM1	GACAGGACGTCCGGGAACG	HGNC:15759
ADRM1_CCDS13496.1_ex1_20:60879532-60879555:+_5-3	ADRM1	TGACGACTGTGAGTTCAAG	HGNC:15759
ADRM1_CCDS13496.1_ex1_20:60879568-60879591:-_5-4	ADRM1	AGCACGTAGACCCTCCCGC	HGNC:15759
ADRM1_CCDS13496.1_ex3_20:60881759-60881782:+_5-5	ADRM1	TCATCGGACCAGCCGGCCT	HGNC:15759
ADSL_CCDS14001.1_ex0_22:40742659-40742682:+_5-1	ADSL	GTATAAATTCCGGACATGG	HGNC:291
ADSL_CCDS14001.1_ex3_22:40750255-40750278:-_5-2	ADSL	GCAAGCCGAGAGATCACTC	HGNC:291
ADSL_CCDS14001.1_ex3_22:40750276-40750299:-_5-3	ADSL	GCTCGTTCCTTAGCAAAGT	HGNC:291
ADSL_CCDS14001.1_ex3_22:40750297-40750320:-_5-4	ADSL	AAACCTAATGTGGGTAGAC	HGNC:291
ADSL_CCDS14001.1_ex4_22:40754960-40754983:+_5-5	ADSL	CTGCGCTTCCGGGGAGTAA	HGNC:291
ADSS_CCDS1624.1_ex10_1:244600167-244600190:-_5-3	ADSS	GTGTGGTAATTCATCTACC	HGNC:292
ADSS_CCDS1624.1_ex11_1:244600984-244601007:+_5-4	ADSS	TTGGATTAATTATTCCACT	HGNC:292
ADSS_CCDS1624.1_ex12_1:244614987-244615010:-_5-5	ADSS	GTGGGGCGACGAAGGCAAA	HGNC:292
ADSS_CCDS1624.1_ex7_1:244587312-244587335:+_5-1	ADSS	AGCTTTGGACGAATAAACT	HGNC:292
ADSS_CCDS1624.1_ex9_1:244595883-244595906:-_5-2	ADSS	CTTTCTAGGACTAGAAGGC	HGNC:292
ADSSL1_CCDS9990.1_ex1_14:105201350-105201373:+_5-1	ADSSL1	TCCAGGGGGGCAACAACGC	HGNC:20093
ADSSL1_CCDS9990.1_ex1_14:105201438-105201461:-_5-2	ADSSL1	CCAATGAAGGACACGGCCT	HGNC:20093
ADSSL1_CCDS9990.1_ex3_14:105205706-105205729:-_5-3	ADSSL1	GTGGGAAACGTACCAAGGT	HGNC:20093
ADSSL1_CCDS9990.1_ex4_14:105206081-105206104:+_5-4	ADSSL1	ACAGTGTTTGATTTTCACC	HGNC:20093
ADSSL1_CCDS9990.1_ex5_14:105206935-105206958:+_5-5	ADSSL1	GTATAGGCACCACCAAGAA	HGNC:20093
ADTRP_CCDS4521.1_ex3_6:11766562-11766585:+_5-1	ADTRP	ATCTCGATTGTAGAGAAAG	HGNC:21214
ADTRP_CCDS4521.1_ex4_6:11768470-11768493:+_5-2	ADTRP	TGAAACTTACCGTGGATAC	HGNC:21214
ADTRP_CCDS4521.1_ex4_6:11768498-11768521:-_5-3	ADTRP	GACCTGCTTTTCACCACTC	HGNC:21214
ADTRP_CCDS4521.1_ex4_6:11768591-11768614:-_5-4	ADTRP	TTGCAGACCATTTTCTACG	HGNC:21214
ADTRP_CCDS4521.1_ex5_6:11778863-11778886:-_5-5	ADTRP	CTTGGCAAATGGTGCAAGG	HGNC:21214
AEBP1_CCDS5476.1_ex0_7:44144360-44144383:+_5-1	AEBP1	AGATCGAGGAGTTCCTCGA	HGNC:303
AEBP1_CCDS5476.1_ex0_7:44144447-44144470:-_5-2	AEBP1	CTTTTCGGACCCGCGGGGT	HGNC:303
AEBP1_CCDS5476.1_ex10_7:44149887-44149910:-_5-5	AEBP1	GTGAACCGGGTAGTCCTCC	HGNC:303
AEBP1_CCDS5476.1_ex2_7:44147037-44147060:+_5-3	AEBP1	GGCGCCCCTCTCAAATAAC	HGNC:303
AEBP1_CCDS5476.1_ex3_7:44147260-44147283:+_5-4	AEBP1	CTACAATGACCAGATCGAG	HGNC:303
AEBP2_CCDS44841.1_ex1_12:19615569-19615592:-_5-1	AEBP2	GTTGAAGCAAGCCTGGCAC	HGNC:24051
AEBP2_CCDS44841.1_ex1_12:19615584-19615607:+_5-2	AEBP2	TTCAACTCTAGCCCAGATC	HGNC:24051
AEBP2_CCDS44841.1_ex1_12:19615615-19615638:+_5-3	AEBP2	TCCGTTCCATACATGTAGA	HGNC:24051
AEBP2_CCDS44841.1_ex2_12:19626223-19626246:-_5-4	AEBP2	ACCAACTTTGACTGGTAGA	HGNC:24051
AEBP2_CCDS44841.1_ex3_12:19646794-19646817:-_5-5	AEBP2	TTCTGCTGACTGAAGTGTG	HGNC:24051
AEN_CCDS10344.1_ex0_15:89169633-89169656:-_5-1	AEN	GTCGCTGCCCCGAAAGGGG	HGNC:25722
AEN_CCDS10344.1_ex0_15:89169804-89169827:-_5-2	AEN	AGCTCGCTTACCCGCCCTC	HGNC:25722
AEN_CCDS10344.1_ex0_15:89169829-89169852:-_5-3	AEN	GTAGCTCACAATGGAACAG	HGNC:25722
AEN_CCDS10344.1_ex0_15:89169894-89169917:-_5-4	AEN	CGGGTACGGTAGTCAGCGA	HGNC:25722
AEN_CCDS10344.1_ex1_15:89172542-89172565:-_5-5	AEN	ATAGGTCGTATCCCGGGTC	HGNC:25722
AES_CCDS12101.1_ex1_19:3054123-3054146:+_5-1	AES	ATAGAGTTCAGCTCGGGAG	HGNC:307
AES_CCDS12101.1_ex2_19:3055684-3055707:-_5-2	AES	CTGAACGGGATTTGTGCCC	HGNC:307
AES_CCDS12101.1_ex2_19:3055697-3055720:-_5-3	AES	GATCGTCAAAAGGCTGAAC	HGNC:307
AES_CCDS12101.1_ex4_19:3057723-3057746:+_5-4	AES	ACATTCGAGCTTGAGGCTG	HGNC:307
AES_CCDS12101.1_ex5_19:3061186-3061209:+_5-5	AES	TCGTCTTTGATGCGGTCGC	HGNC:307
AFAP1_CCDS3397.1_ex11_4:7840309-7840332:-_5-3	AFAP1	GAGCTGAAGATTACTCAGC	HGNC:24017
AFAP1_CCDS3397.1_ex12_4:7845045-7845068:+_5-4	AFAP1	TAAGAGCTGCTCATCGCAT	HGNC:24017
AFAP1_CCDS3397.1_ex13_4:7857244-7857267:+_5-5	AFAP1	TAATAACCTTCTGGGAGGG	HGNC:24017
AFAP1_CCDS3397.1_ex7_4:7802348-7802371:-_5-1	AFAP1	CGTGCTCTCCAACAGCCGC	HGNC:24017
AFAP1_CCDS3397.1_ex8_4:7811327-7811350:+_5-2	AFAP1	GCGCAGTCTTACCGCAGGT	HGNC:24017
AFAP1L1_CCDS34274.1_ex3_5:148680777-148680800:-_5-1	AFAP1L1	ACTCACGTTTCTCAGGCGT	HGNC:26714
AFAP1L1_CCDS34274.1_ex5_5:148685878-148685901:-_5-2	AFAP1L1	ATCCACAATCGAGTGTGAG	HGNC:26714
AFAP1L1_CCDS34274.1_ex7_5:148689545-148689568:-_5-3	AFAP1L1	CCAGTGCCAACCTCAGATG	HGNC:26714
AFAP1L1_CCDS34274.1_ex7_5:148689630-148689653:-_5-4	AFAP1L1	AAGACCTCGGTAGCCCCCT	HGNC:26714
AFAP1L1_CCDS34274.1_ex9_5:148695403-148695426:+_5-5	AFAP1L1	ACCTCAGATTCTGACAGCG	HGNC:26714
AFAP1L2_CCDS31286.1_ex10_10:116068233-116068256:+_5-1	AFAP1L2	CCCATACTCTGAAGCCGAC	HGNC:25901
AFAP1L2_CCDS31286.1_ex11_10:116070121-116070144:+_5-2	AFAP1L2	TTAAAGCGCTGGGCATCCG	HGNC:25901
AFAP1L2_CCDS31286.1_ex11_10:116070167-116070190:-_5-3	AFAP1L2	TGAGCGGCCTGCCTTCCGA	HGNC:25901
AFAP1L2_CCDS31286.1_ex13_10:116075431-116075454:+_5-4	AFAP1L2	CGGCGAGGGCCACTGGTAA	HGNC:25901
AFAP1L2_CCDS31286.1_ex17_10:116100364-116100387:+_5-5	AFAP1L2	GCTTTTGGTGTAAAGCCGG	HGNC:25901
AFF1_CCDS3616.1_ex10_4:88035619-88035642:+_5-5	AFF1	CGGCGGCACCCAGAGAGTA	HGNC:7135
AFF1_CCDS3616.1_ex2_4:87968362-87968385:+_5-1	AFF1	AAACTCTTCCCCGGACGCA	HGNC:7135
AFF1_CCDS3616.1_ex2_4:87968576-87968599:-_5-2	AFF1	ATGGGCCGGACATAAGCCG	HGNC:7135
AFF1_CCDS3616.1_ex2_4:87968641-87968664:-_5-3	AFF1	GTCGATAGTCCTCCGGCAG	HGNC:7135
AFF1_CCDS3616.1_ex9_4:88029455-88029478:-_5-4	AFF1	AACACGGTACCTCCGGAGC	HGNC:7135
AFF2_CCDS14684.1_ex10_X:148037361-148037384:-_5-3	AFF2	TTCTGAGTGGGCCGTGGAC	HGNC:3776
AFF2_CCDS14684.1_ex10_X:148037432-148037455:+_5-4	AFF2	CAGTGTCTCAAAGGACAAT	HGNC:3776
AFF2_CCDS14684.1_ex10_X:148037505-148037528:-_5-5	AFF2	GTAATATTTGGTTTGGGCC	HGNC:3776
AFF2_CCDS14684.1_ex5_X:147924507-147924530:-_5-1	AFF2	TACTTTGTAAGGTGAATCC	HGNC:3776
AFF2_CCDS14684.1_ex7_X:147967498-147967521:-_5-2	AFF2	CTAACCTGGTAGAGCTCAG	HGNC:3776
AFF3_CCDS33258.1_ex10_2:100210570-100210593:+_5-1	AFF3	GCTGGGCTGGCAAACGTCG	HGNC:6473
AFF3_CCDS33258.1_ex10_2:100210724-100210747:-_5-2	AFF3	ACCGGCATCCTCTAACAAG	HGNC:6473
AFF3_CCDS33258.1_ex11_2:100217950-100217973:+_5-3	AFF3	TCGGTCTCCGAGTCAGATC	HGNC:6473
AFF3_CCDS33258.1_ex18_2:100623253-100623276:+_5-4	AFF3	TTGGCCTCACATACGCGGT	HGNC:6473
AFF3_CCDS33258.1_ex19_2:100623709-100623732:+_5-5	AFF3	GTAGTGCTACAGATAGACG	HGNC:6473
AFF4_CCDS4164.1_ex10_5:132232732-132232755:-_5-1	AFF4	AAACGAGTTCCGCTACTCC	HGNC:17869
AFF4_CCDS4164.1_ex12_5:132234809-132234832:-_5-2	AFF4	TTGTGATAAGACAATGCCG	HGNC:17869
AFF4_CCDS4164.1_ex16_5:132262855-132262878:+_5-3	AFF4	TATGAATAGCCGTTAGAGG	HGNC:17869
AFF4_CCDS4164.1_ex18_5:132269970-132269993:+_5-4	AFF4	CCGTCCATGGGCCGCACAT	HGNC:17869
AFF4_CCDS4164.1_ex18_5:132270095-132270118:-_5-5	AFF4	CGGGACCCTGATGCAAACT	HGNC:17869
AFG3L2_CCDS11859.1_ex10_18:12359998-12360021:-_5-3	AFG3L2	GACACCTTTGAACGGAATC	HGNC:315
AFG3L2_CCDS11859.1_ex11_18:12363799-12363822:-_5-4	AFG3L2	TTCGAGTGACCTTTACACC	HGNC:315
AFG3L2_CCDS11859.1_ex12_18:12367091-12367114:-_5-5	AFG3L2	GACATTCCATGGGACGACA	HGNC:315
AFG3L2_CCDS11859.1_ex8_18:12356731-12356754:+_5-1	AFG3L2	GATCCACTAACGGTGATGA	HGNC:315
AFG3L2_CCDS11859.1_ex9_18:12358897-12358920:+_5-2	AFG3L2	AGGCGATGATGAGCACCGT	HGNC:315
AFM_CCDS3557.1_ex3_4:74351751-74351774:-_5-1	AFM	TCTGTTACTTTCATAAGCC	HGNC:316
AFM_CCDS3557.1_ex4_4:74352743-74352766:+_5-2	AFM	GCTGTTCATTTTGAGGAGG	HGNC:316
AFM_CCDS3557.1_ex4_4:74352797-74352820:+_5-3	AFM	AACTGCCTTCAAACAAGGG	HGNC:316
AFM_CCDS3557.1_ex6_4:74354454-74354477:+_5-4	AFM	GTGCAGTGCATCCGTGACA	HGNC:316
AFM_CCDS3557.1_ex7_4:74357790-74357813:-_5-5	AFM	TTATATTACTTCGCAAAGA	HGNC:316
AFMID_CCDS32750.2_ex1_17:76187074-76187097:+_5-1	AFMID	GCCGATGGGTTGTCCGACT	HGNC:20910
AFMID_CCDS32750.2_ex2_17:76198621-76198644:+_5-2	AFMID	CCCCTATGGAGACGGCGAA	HGNC:20910
AFMID_CCDS32750.2_ex2_17:76198664-76198687:-_5-3	AFMID	ACCTTCAGACGACTCGTCG	HGNC:20910
AFMID_CCDS32750.2_ex4_17:76200757-76200780:+_5-4	AFMID	GTCCACCCGCTGACGGCAC	HGNC:20910
AFMID_CCDS32750.2_ex4_17:76200786-76200809:-_5-5	AFMID	CCGTAAGCCACTATTACCA	HGNC:20910
AFP_CCDS3556.1_ex2_4:74303981-74304004:-_5-1	AFP	AAGACTGTTCATCTCCAGT	HGNC:317
AFP_CCDS3556.1_ex2_4:74304001-74304024:+_5-2	AFP	TCAGGGTGTTTAGAAAACC	HGNC:317
AFP_CCDS3556.1_ex3_4:74306444-74306467:-_5-3	AFP	GGAAAAGTGGGATCGATGC	HGNC:317
AFP_CCDS3556.1_ex4_4:74308045-74308068:-_5-4	AFP	AAGAATTGTAGGTGCATAC	HGNC:317
AFP_CCDS3556.1_ex6_4:74310784-74310807:-_5-5	AFP	GCAACAGTGCTCATGTACA	HGNC:317
AFTPH_CCDS1878.1_ex0_2:64778754-64778777:+_5-1	AFTPH	CCAGATTATACTCGTCCCA	HGNC:25951
AFTPH_CCDS1878.1_ex0_2:64778970-64778993:+_5-2	AFTPH	GCTACTTCCATTGATGGCA	HGNC:25951
AFTPH_CCDS1878.1_ex0_2:64779139-64779162:+_5-3	AFTPH	GTCTGGAGATTCTAACAAA	HGNC:25951
AFTPH_CCDS1878.1_ex0_2:64779585-64779608:+_5-4	AFTPH	CAGTCAGGTGTTCAGTCAA	HGNC:25951
AFTPH_CCDS1878.1_ex0_2:64779946-64779969:-_5-5	AFTPH	CTTGAGTACCAGTAACAAA	HGNC:25951
AGA_CCDS3829.1_ex4_4:178358623-178358646:-_5-1	AGA	GCGGACCCTACAAACCACC	HGNC:318
AGA_CCDS3829.1_ex6_4:178360728-178360751:-_5-2	AGA	CACTTTTAGTAGGAGAGTC	HGNC:318
AGA_CCDS3829.1_ex6_4:178360765-178360788:-_5-3	AGA	GGTGTGGCACGGAAAGTAC	HGNC:318
AGA_CCDS3829.1_ex7_4:178361558-178361581:-_5-4	AGA	CGTGGAGGGCATTAGCATC	HGNC:318
AGA_CCDS3829.1_ex8_4:178363401-178363424:-_5-5	AGA	TTAAGAATGCAACCGAAGC	HGNC:318
AGAP1_CCDS2514.1_ex1_2:236617820-236617843:+_5-1	AGAP1	GATGCCTTCGTGAACAGCC	HGNC:16922
AGAP1_CCDS2514.1_ex4_2:236653334-236653357:+_5-2	AGAP1	CCCTAGTTTGCCATGTGGG	HGNC:16922
AGAP1_CCDS2514.1_ex4_2:236653400-236653423:-_5-3	AGAP1	GTAGTAGTGGTAAACGGTC	HGNC:16922
AGAP1_CCDS2514.1_ex5_2:236659000-236659023:+_5-4	AGAP1	CATAAGTTCTGCTAACCCG	HGNC:16922
AGAP1_CCDS2514.1_ex5_2:236659018-236659041:+_5-5	AGAP1	GAGGGTCATCGATGACGCC	HGNC:16922
AGAP2_CCDS44932.1_ex13_12:58126639-58126662:-_5-1	AGAP2	TATGGGCTCAATGTGGATC	HGNC:16921
AGAP2_CCDS44932.1_ex13_12:58126694-58126717:+_5-2	AGAP2	ATGTCCGCGCACAGAGCTC	HGNC:16921
AGAP2_CCDS44932.1_ex14_12:58127944-58127967:-_5-3	AGAP2	TCCCCGCAAGTTCTCAGGC	HGNC:16921
AGAP2_CCDS44932.1_ex15_12:58128124-58128147:-_5-4	AGAP2	CATCTGGTGCTAATCCGAG	HGNC:16921
AGAP2_CCDS44932.1_ex17_12:58129150-58129173:-_5-5	AGAP2	TCCATTCCTGAACTGCGCC	HGNC:16921
AGAP3_CCDS43681.1_ex1_7:150813913-150813936:-_9-1	AGAP3	TTTAAGCTCCGGTACGGAG	HGNC:16923
AGAP3_CCDS43681.1_ex2_7:150814195-150814218:-_9-2	AGAP3	GGCTGACTTCCCGCTAGAC	HGNC:16923
AGAP3_CCDS43681.1_ex2_7:150814218-150814241:+_9-3	AGAP3	GGTGCACCGCTATCTGACG	HGNC:16923
AGAP3_CCDS43681.1_ex5_7:150815316-150815339:-_9-4	AGAP3	TGCTGTCGTCGATAACCCG	HGNC:16923
AGAP3_CCDS43681.1_ex5_7:150815353-150815376:-_9-5	AGAP3	GTGCACCGCTTCAGATCTG	HGNC:16923
AGAP3_CCDS43681.1_ex5_7:150815380-150815403:+_9-6	AGAP3	TGAGACGTGCGCGACCTAC	HGNC:16923
AGAP3_CCDS43681.1_ex7_7:150817067-150817090:+_9-7	AGAP3	CTTAGGCCACGAATGGCGG	HGNC:16923
AGAP3_CCDS43681.1_ex7_7:150817206-150817229:-_9-8	AGAP3	AAGATGTTGGAGCGCCGCT	HGNC:16923
AGAP3_CCDS43681.1_ex9_7:150825666-150825689:+_9-9	AGAP3	GGATCCTGCTAAAGCGGAG	HGNC:16923
AGAP5_CCDS44439.1_ex7_10:75457302-75457325:-_2-2	AGAP5	ATGCACCACATTCGTGACC	HGNC:23467
AGAP6_CCDS44397.1_ex7_10:51768708-51768731:-_5-3	AGAP6	ATGGCTCTACCGCTCCCGA	HGNC:23466
AGAP6_CCDS44397.1_ex7_10:51768810-51768833:-_5-5	AGAP6	TAATAGGTGAGCATGCCAT	HGNC:23466
AGAP7_CCDS41524.1_ex0_10:51465576-51465599:+_1-1	AGAP7	TAATAGGTGAGCACACCAT	HGNC:23465
AGBL1_CCDS58398.1_ex2_15:86702235-86702258:+_5-1	AGBL1	AAAGCGCACCCAAGCAATC	HGNC:26504
AGBL1_CCDS58398.1_ex4_15:86790990-86791013:+_5-2	AGBL1	CCTACGTGCAGATCCGACG	HGNC:26504
AGBL1_CCDS58398.1_ex5_15:86800136-86800159:-_5-3	AGBL1	CGTAGGGTAGCACTGCCTC	HGNC:26504
AGBL1_CCDS58398.1_ex8_15:86807925-86807948:-_5-4	AGBL1	CATATAAAGATAGGGATCG	HGNC:26504
AGBL1_CCDS58398.1_ex8_15:86808032-86808055:-_5-5	AGBL1	TTTCGTTCCAACATAGGCT	HGNC:26504
AGBL2_CCDS7944.1_ex9_11:47711907-47711930:+_5-1	AGBL2	AGCTGCCTCTTGAGGGGTC	HGNC:26296
AGBL2_CCDS7944.1_ex9_11:47712015-47712038:+_5-2	AGBL2	AGGGTTGTTTGCCACTGAC	HGNC:26296
AGBL2_CCDS7944.1_ex9_11:47712121-47712144:-_5-3	AGBL2	GCCCTTCTACTGTCTCACG	HGNC:26296
AGBL2_CCDS7944.1_ex9_11:47712210-47712233:+_5-4	AGBL2	GCGGGTGTTGGCATCCAAT	HGNC:26296
AGBL2_CCDS7944.1_ex9_11:47712364-47712387:+_5-5	AGBL2	GTGTAGAGGTCAGTTCGCA	HGNC:26296
AGBL3_CCDS47718.1_ex2_7:134678268-134678291:-_5-1	AGBL3	TAGTATCTGTGTAGTCCGG	HGNC:27981
AGBL3_CCDS47718.1_ex3_7:134701825-134701848:-_5-2	AGBL3	AGCCCGTTGGGATATACAC	HGNC:27981
AGBL3_CCDS47718.1_ex5_7:134718972-134718995:+_5-3	AGBL3	AAGTCACTAATATGCGAGC	HGNC:27981
AGBL3_CCDS47718.1_ex5_7:134719032-134719055:+_5-4	AGBL3	CTGCTAGTCTTTACAGTCG	HGNC:27981
AGBL3_CCDS47718.1_ex5_7:134719649-134719672:+_5-5	AGBL3	GTATGGTATACCCGGAACA	HGNC:27981
AGBL4_CCDS44137.1_ex10_1:49711452-49711475:+_5-3	AGBL4	CTGGTAGATTTCACCATAG	HGNC:25892
AGBL4_CCDS44137.1_ex11_1:50163020-50163043:-_5-4	AGBL4	TAATCCACGCTTCCGAGTC	HGNC:25892
AGBL4_CCDS44137.1_ex11_1:50163049-50163072:-_5-5	AGBL4	TATGATCTGTTCATTAGGC	HGNC:25892
AGBL4_CCDS44137.1_ex7_1:49128851-49128874:-_5-1	AGBL4	CACAGGACGAGTCCACCCA	HGNC:25892
AGBL4_CCDS44137.1_ex8_1:49332861-49332884:-_5-2	AGBL4	TCCTGACGATAACCAGCCC	HGNC:25892
AGBL5_CCDS1732.3_ex1_2:27276402-27276425:-_5-1	AGBL5	CTCGAATGCGTTCCCAGCG	HGNC:26147
AGBL5_CCDS1732.3_ex2_2:27276797-27276820:+_5-2	AGBL5	TCGTTTCGTGGAGGGCCGT	HGNC:26147
AGBL5_CCDS1732.3_ex3_2:27277644-27277667:-_5-3	AGBL5	TGCGAAACGGAATGGTCGA	HGNC:26147
AGBL5_CCDS1732.3_ex4_2:27278019-27278042:-_5-4	AGBL5	CCGGGGATCATCAGGTCGG	HGNC:26147
AGBL5_CCDS1732.3_ex4_2:27278106-27278129:-_5-5	AGBL5	CACTTACCGGTAGTGTCCC	HGNC:26147
AGER_CCDS4746.1_ex6_6:32150887-32150910:+_5-1	AGER	ACCCTTCTCATTAGGCACC	HGNC:320
AGER_CCDS4746.1_ex8_6:32151325-32151348:+_5-2	AGER	CTTACGGTAGACACGGACT	HGNC:320
AGER_CCDS4746.1_ex8_6:32151409-32151432:+_5-3	AGER	CTGGATCCCGACAGCCGGA	HGNC:320
AGER_CCDS4746.1_ex8_6:32151454-32151477:+_5-4	AGER	ACGAGCCACACTGTCCCAG	HGNC:320
AGER_CCDS4746.1_ex9_6:32151668-32151691:-_5-5	AGER	AAGAAACCACCCCAGCGGC	HGNC:320
AGFG1_CCDS2467.1_ex0_2:228337249-228337272:-_5-1	AGFG1	CCGACCGTCATGTTAACGT	HGNC:5175
AGFG1_CCDS2467.1_ex3_2:228388604-228388627:+_5-2	AGFG1	CCAACACTGCACTTAAATA	HGNC:5175
AGFG1_CCDS2467.1_ex4_2:228389481-228389504:+_5-3	AGFG1	AGTTGTAGGTCGTTCTCAA	HGNC:5175
AGFG1_CCDS2467.1_ex4_2:228389592-228389615:-_5-4	AGFG1	TGTGCAAAGTTAGCAAAAT	HGNC:5175
AGFG1_CCDS2467.1_ex6_2:228398386-228398409:+_5-5	AGFG1	AAGTTTCAACGAACAAAGC	HGNC:5175
AGFG2_CCDS5697.1_ex0_7:100137121-100137144:+_5-1	AGFG2	CAGCGCGGGGTCACCTACG	HGNC:5177
AGFG2_CCDS5697.1_ex1_7:100146458-100146481:-_5-2	AGFG2	ATTGACTTGACACGATGAG	HGNC:5177
AGFG2_CCDS5697.1_ex1_7:100146516-100146539:+_5-3	AGFG2	CTGCAATCCCGTGGAAATG	HGNC:5177
AGFG2_CCDS5697.1_ex3_7:100151059-100151082:-_5-4	AGFG2	ATCACCCAGAAGTGTCCGA	HGNC:5177
AGFG2_CCDS5697.1_ex4_7:100151726-100151749:+_5-5	AGFG2	TCTCACGCTCGGACATCCC	HGNC:5177
AGGF1_CCDS4035.1_ex1_5:76330251-76330274:+_5-1	AGGF1	TCAGTAAAATACTCCAACG	HGNC:24684
AGGF1_CCDS4035.1_ex2_5:76331501-76331524:-_5-2	AGGF1	TTCTGTTCTATCGGTACCA	HGNC:24684
AGGF1_CCDS4035.1_ex4_5:76335364-76335387:+_5-3	AGGF1	TCTATTATGATCCTTCCAC	HGNC:24684
AGGF1_CCDS4035.1_ex4_5:76335451-76335474:-_5-4	AGGF1	TTGTGCTAGAAGTCGGATA	HGNC:24684
AGGF1_CCDS4035.1_ex5_5:76342206-76342229:+_5-5	AGGF1	GAACATACAAGCTGCAATG	HGNC:24684
AGK_CCDS5865.1_ex3_7:141301036-141301059:-_5-1	AGK	CCAGATAAATGTAAAATCG	HGNC:21869
AGK_CCDS5865.1_ex5_7:141313956-141313979:+_5-2	AGK	GTTCTTCGACGAACAGATG	HGNC:21869
AGK_CCDS5865.1_ex6_7:141315303-141315326:-_5-3	AGK	AACTACTGGTCTCTCCCAG	HGNC:21869
AGK_CCDS5865.1_ex6_7:141315330-141315353:+_5-4	AGK	ATACCCTCTTTGCCGAAAG	HGNC:21869
AGK_CCDS5865.1_ex8_7:141333724-141333747:+_5-5	AGK	CAATGACCGGCCTTCGATG	HGNC:21869
AGL_CCDS759.1_ex10_1:100343251-100343274:+_5-1	AGL	CGCTATGGGAATAAACCAG	HGNC:321
AGL_CCDS759.1_ex10_1:100343366-100343389:-_5-2	AGL	GTACCTCAGCTACGTGAAG	HGNC:321
AGL_CCDS759.1_ex12_1:100346219-100346242:+_5-3	AGL	GCAGATTAGTTTACCGATA	HGNC:321
AGL_CCDS759.1_ex12_1:100346307-100346330:-_5-4	AGL	TGCGTAATATCCATAAACA	HGNC:321
AGL_CCDS759.1_ex14_1:100346863-100346886:+_5-5	AGL	AGAACGGTTTTACACTAAG	HGNC:321
AGMAT_CCDS160.1_ex4_1:15906590-15906613:+_5-1	AGMAT	TTTGCCATCGCTTGCAATA	HGNC:18407
AGMAT_CCDS160.1_ex5_1:15909786-15909809:+_5-2	AGMAT	GCCTAGGTCTGCAACCATG	HGNC:18407
AGMAT_CCDS160.1_ex5_1:15909825-15909848:-_5-3	AGMAT	ACAGTCAATCCTAGCACGG	HGNC:18407
AGMAT_CCDS160.1_ex5_1:15909868-15909891:-_5-4	AGMAT	ATTCGGACCTCGCCGCATC	HGNC:18407
AGMAT_CCDS160.1_ex6_1:15911300-15911323:+_5-5	AGMAT	ACCGGCCGGGCCACGAACT	HGNC:18407
AGMO_CCDS34604.1_ex10_7:15584395-15584418:-_5-1	AGMO	GGTTCCATCGTATGGCTCA	HGNC:33784
AGMO_CCDS34604.1_ex10_7:15584415-15584438:-_5-2	AGMO	AGTTGACTTTGGCTACTAC	HGNC:33784
AGMO_CCDS34604.1_ex11_7:15599786-15599809:-_5-3	AGMO	CTTTAACGTCAATCTCAGC	HGNC:33784
AGMO_CCDS34604.1_ex11_7:15599804-15599827:+_5-4	AGMO	AAGCATCATCCAGGCGACC	HGNC:33784
AGMO_CCDS34604.1_ex11_7:15599845-15599868:-_5-5	AGMO	GCTTGAACTTGTTGTCAGC	HGNC:33784
AGO1_CCDS398.1_ex1_1:36354151-36354174:+_5-1	AGO1	GACGTGTACCACTACGAGG	HGNC:3262
AGO1_CCDS398.1_ex2_1:36358261-36358284:-_5-2	AGO1	CTTACCCGTTCGTTGCCAA	HGNC:3262
AGO1_CCDS398.1_ex5_1:36359727-36359750:-_5-3	AGO1	ACGCGCTGAGAGTCCGTGA	HGNC:3262
AGO1_CCDS398.1_ex8_1:36367124-36367147:+_5-4	AGO1	CAGACCTCGACCATGATAA	HGNC:3262
AGO1_CCDS398.1_ex9_1:36367647-36367670:-_5-5	AGO1	GGCCGCCGTACTGCAAGAT	HGNC:3262
AGO2_CCDS55279.1_ex10_8:141567216-141567239:-_5-3	AGO2	CCATGTTTACAAGTCGGAC	HGNC:3263
AGO2_CCDS55279.1_ex14_8:141572593-141572616:+_5-4	AGO2	TCGTCTCAAAAGGGACGCT	HGNC:3263
AGO2_CCDS55279.1_ex14_8:141572640-141572663:+_5-5	AGO2	AACGCCTGCAAGCTCACGC	HGNC:3263
AGO2_CCDS55279.1_ex8_8:141566067-141566090:+_5-1	AGO2	TTCCAAATTCACGGACGTA	HGNC:3263
AGO2_CCDS55279.1_ex9_8:141566301-141566324:+_5-2	AGO2	CTAGCAGTCGCTCTGATCA	HGNC:3263
AGO3_CCDS399.1_ex6_1:36474335-36474358:+_5-1	AGO3	CCGTGTTTGTAATGTAACA	HGNC:18421
AGO3_CCDS399.1_ex7_1:36474509-36474532:+_5-2	AGO3	TTAGAAAACGGCCAAACTG	HGNC:18421
AGO3_CCDS399.1_ex8_1:36475158-36475181:+_5-3	AGO3	TCTGCACCAGATAGACAAG	HGNC:18421
AGO3_CCDS399.1_ex9_1:36479323-36479346:+_5-4	AGO3	CAGCACCTATGCTCCAGTA	HGNC:18421
AGO3_CCDS399.1_ex9_1:36479337-36479360:-_5-5	AGO3	CTTTACCCGTCCTCCATAC	HGNC:18421
AGO4_CCDS397.1_ex2_1:36288502-36288525:+_5-1	AGO4	TATTTGGTGATCGGCAGCC	HGNC:18424
[truncated: 88,710 more rows]
