# Supplementary material for: A CRISPR Dropout Screen Identifies Genetic Vulnerabilities and Therapeutic Targets in Acute Myeloid Leukemia
Source: Cell Rep. 2016 Oct 18;17(4):1193–205. doi: 10.1016/j.celrep.2016.09.079 (PMC5081405; doi:10.1016/j.celrep.2016.09.079)
Supplement: Table S2. Genes and Enriched Pathways in Each Cluster Identified in the Time-Course HT-29 Dropout Experiment, Related to Figure 2 [file mmc3.xlsx]

## Sheet: ClusterComposition.txt
Early Essential Genes					Mid-Essential Genes							Late-Essential Genes
Gene	Cluster	Gene	Cluster		Gene	Cluster	Gene	Cluster	Gene	Cluster		Gene	Cluster	Gene	Cluster
AAMP	1	ACTR10	5		AARS	2	ABCB7	4	ADAT3	6		AARS2	3	ATG7	7
ABCE1	1	AP2M1	5		ACO2	2	ABCF1	4	ARPC4	6		AASDHPPT	3	C10orf2	7
AFG3L2	1	ATP6V0B	5		ACTL6A	2	ABT1	4	CCDC115	6		ACTG1	3	CDIPT	7
AKIRIN2	1	ATP6V0C	5		ADSL	2	ACIN1	4	CHMP7	6		ACTN4	3	CTU1	7
ALG11	1	ATP6V0D1	5		ALG2	2	ACLY	4	DHPS	6		ACTR6	3	EEFSEC	7
ALYREF	1	ATP6V1A	5		ANAPC10	2	ACTR1A	4	DNLZ	6		ACTR8	3	ENO1	7
ANAPC1	1	AURKB	5		AP2S1	2	ALDOA	4	DOHH	6		ADAT2	3	FARS2	7
ANAPC11	1	BIRC5	5		ARFRP1	2	ARIH1	4	DPAGT1	6		AGO2	3	FDXR	7
ANAPC2	1	BRF1	5		ARL2	2	ARMC7	4	ELAC2	6		AGPAT2	3	G6PD	7
ANAPC4	1	CCDC94	5		ASNA1	2	BAP1	4	ELP3	6		AGR2	3	GRHL2	7
ANAPC5	1	CCND1	5		ATF4	2	BPTF	4	ELP6	6		AHCTF1	3	LARS2	7
ANKLE2	1	CCT3	5		BANF1	2	C18orf21	4	FAM96B	6		AHCY	3	LSM10	7
AP1G1	1	CDC16	5		BOP1	2	C21orf59	4	FDX1L	6		AHCYL1	3	MARS2	7
APC	1	CDC23	5		BRD4	2	C7orf26	4	FNTB	6		AIFM1	3	MOCS3	7
APH1A	1	CDC27	5		BUB3	2	CEBPZ	4	GEMIN4	6		ALG1	3	MRPL34	7
AQR	1	CDC45	5		C19orf52	2	CENPA	4	GNB1L	6		ALG13	3	MRPL38	7
ARCN1	1	CDC5L	5		C9orf114	2	CHAF1A	4	GTF3C5	6		ALG14	3	MRPL4	7
ARGLU1	1	CDK1	5		CAPZB	2	CHMP6	4	IKBKAP	6		ALG6	3	MRPL47	7
ARL1	1	CDT1	5		CARS	2	CINP	4	ILF3	6		ALX3	3	MRPL53	7
ASNS	1	CENPM	5		CCNK	2	CLNS1A	4	INTS10	6		AMD1	3	MRPS16	7
ATAD2	1	CHMP2A	5		CCT8	2	COG3	4	NOP9	6		ANKHD1	3	MRPS18A	7
ATP1A1	1	CKAP5	5		CDC37	2	CSNK2B	4	PFDN5	6		ANKHD1-EIF4EBP3	3	MRPS18B	7
ATP2A2	1	CLP1	5		CHCHD4	2	CSTF3	4	PPP2R4	6		ANKIB1	3	MSTO1	7
ATP6AP2	1	COPB2	5		CIRH1A	2	CTU2	4	PPP4C	6		ANKRD11	3	NDOR1	7
ATP6V1C1	1	CPSF3	5		COPS5	2	DCTN3	4	PSMG4	6		ANKRD17	3	NELFCD	7
ATP6V1E1	1	CPSF3L	5		CPSF1	2	DDB1	4	RTCB	6		ANP32A	3	PARS2	7
ATP6V1G1	1	CSNK1A1	5		CPSF4	2	DDX1	4	SNUPN	6		AP3B1	3	PCYT2	7
ATP6V1H	1	CTNNB1	5		CRCP	2	DDX42	4	SUGP1	6		AP3D1	3	PET112	7
BANP	1	DDX39B	5		CSE1L	2	DDX49	4	TAF1C	6		AP3M1	3	PGK1	7
BCAS2	1	DDX54	5		CTCF	2	DDX55	4	TELO2	6		ARF1	3	PMVK	7
BOLA3	1	DHDDS	5		CTDP1	2	DHX33	4	TIMM10	6		ARHGEF5	3	POLRMT	7
BRF2	1	DHX8	5		CTNNBL1	2	DIS3	4	TINF2	6		ARHGEF7	3	PTPMT1	7
BUD31	1	DNM2	5		DCTN4	2	DNMT1	4	TPI1	6		ARID2	3	RABIF	7
BYSL	1	DYNC1H1	5		DDOST	2	DPH1	4	TRIB1	6		ARL5B	3	SARS2	7
C12orf45	1	ECD	5		DDX20	2	EIF2AK4	4	TRNT1	6		ARMC5	3	TOE1	7
C17orf96	1	EEF2	5		DDX47	2	EIF2B1	4	TUBD1	6		ARNT	3	TRMT61A	7
CCNA2	1	EFTUD2	5		DDX5	2	EIF6	4	UXT	6		ASCC3	3	TUFM	7
CCT4	1	EIF1	5		DKC1	2	ERBB2	4	YRDC	6		ASH2L	3	URM1	7
CCT7	1	EIF1AX	5		DMAP1	2	ERCC2	4	ZBTB8OS	6		ASPM	3	VRK1	7
CDC123	1	EIF3A	5		DYNLRB1	2	EXOC3	4	ZFX	6		ATG12	3
CDC20	1	EIF3B	5		EFTUD1	2	EXOC5	4				ATG9A	3
CDC26	1	EIF3D	5		EIF2S3	2	EXOSC2	4				ATIC	3
CDC6	1	EIF4A3	5		EIF3G	2	EXOSC8	4				ATP13A1	3
CDC7	1	ELL	5		EIF4A1	2	FDPS	4				ATP2B1	3
CDCA5	1	ESPL1	5		EIF5A	2	FERMT1	4				ATP5A1	3
CDK11A	1	FAU	5		EP400	2	FOXA1	4				ATP5B	3
CDK12	1	GSPT1	5		EPRS	2	GEMIN2	4				ATP5J2	3
CDK7	1	GTPBP4	5		ERCC3	2	GFER	4				ATP6AP1	3
CDK9	1	HAUS1	5		EXOSC4	2	GGPS1	4				ATP6V0A1	3
CENPK	1	HAUS6	5		EXOSC6	2	GPKOW	4				ATP6V1B2	3
CENPN	1	HINFP	5		FARSA	2	GPN1	4				ATR	3
CENPT	1	HIST1H2BH	5		FNTA	2	GTF2A2	4				ATRIP	3
CENPW	1	HNRNPK	5		GAPDH	2	GTF3C1	4				ATXN10	3
CEP192	1	HSPA9	5		GINS4	2	GTF3C2	4				ATXN2L	3
CEPT1	1	IGF1R	5		GMPPB	2	GTF3C4	4				AUP1	3
CHD4	1	IMP3	5		GMPS	2	GUK1	4				AURKAIP1	3
CHEK1	1	INTS6	5		GNB2L1	2	HARS	4				B3GNT2	3
CHERP	1	INTS9	5		GNL3	2	HGS	4				BAZ1B	3
CIT	1	IPO13	5		GOSR2	2	HIRA	4				BCAR1	3
CLINT1	1	KAT8	5		GPN2	2	HJURP	4				BCCIP	3
CLTC	1	KIAA1432	5		GRWD1	2	HNF1B	4				BCS1L	3
CNOT3	1	KIF23	5		HCFC1	2	HNRNPU	4				BLOC1S1	3
COG1	1	LRR1	5		HDAC3	2	HYOU1	4				BMS1	3
COPA	1	LSM4	5		HNRNPL	2	HYPK	4				BNIP1	3
COPB1	1	LSM7	5		IARS	2	IMP4	4				BRAT1	3
COPE	1	LUC7L3	5		JUP	2	INTS3	4				BRD8	3
COPG1	1	MAX	5		KANSL3	2	ITGB5	4				BUB1	3
COPS6	1	MCM3AP	5		LAS1L	2	KCMF1	4				C10orf118	3
COPZ1	1	MCM7	5		LEMD2	2	KDM5C	4				C11orf73	3
CPSF2	1	MED27	5		LSM2	2	LETM1	4				C14orf80	3
CRKL	1	MFAP1	5		MAD2L1	2	MBTPS1	4				C15orf41	3
CRNKL1	1	MFN2	5		MARS	2	MCM5	4				C15orf57	3
CUL3	1	MYC	5		MCM2	2	MCM6	4				C16orf59	3
CWC22	1	NAA50	5		MCM3	2	MCRS1	4				C16orf80	3
DAD1	1	NARS	5		MDN1	2	MED20	4				C17orf49	3
DAZAP1	1	NHP2L1	5		MED11	2	METAP2	4				C19orf25	3
DBF4	1	NOP56	5		MRPS21	2	MRTO4	4				C19orf83	3
DBR1	1	NSL1	5		MYBBP1A	2	MVD	4				C1orf109	3
DCTN2	1	NUP93	5		NAT10	2	NAA15	4				C1orf131	3
DCTN5	1	PDCD2	5		NCAPH	2	NEDD8	4				C1orf27	3
DDX10	1	PLK1	5		NCBP2	2	NELFB	4				C1QBP	3
DDX18	1	POLR2A	5		NDE1	2	NFS1	4				C3orf17	3
DDX21	1	POLR2F	5		NIP7	2	NHP2	4				C8orf33	3
DDX24	1	POLR2G	5		NOC4L	2	NLE1	4				CAD	3
DDX3X	1	POLR3A	5		NUP85	2	NOB1	4				CARM1	3
DDX51	1	PPAN	5		NUP88	2	NOC2L	4				CCAR1	3
DDX56	1	PPP2CA	5		OIP5	2	NOL9	4				CCDC12	3
DERL1	1	PRIM1	5		PCBP1	2	NOP2	4				CCDC134	3
DHX15	1	PRPF19	5		PCID2	2	NR2C2AP	4				CCDC137	3
DHX16	1	PRPF8	5		PCYT1A	2	NUDC	4				CCDC25	3
DHX37	1	PSMA7	5		PES1	2	NUDCD3	4				CCDC51	3
DHX38	1	PSMB1	5		PGD	2	NUDT21	4				CCDC59	3
DHX9	1	PSMB2	5		PHAX	2	ORAOV1	4				CCDC84	3
DIMT1	1	PSMB3	5		PKMYT1	2	OSGEP	4				CCNB1IP1	3
DONSON	1	PSMB4	5		PMF1	2	PAK1IP1	4				CCND3	3
DR1	1	PSMB5	5		PMPCA	2	PDCD11	4				CCNF	3
DUT	1	PSMC3	5		POLD1	2	PFDN2	4				CCZ1B	3
DYNC1I2	1	PSMC4	5		POLR3H	2	PFDN6	4				CDCA8	3
E4F1	1	PSMD11	5		POP1	2	PGGT1B	4				CDH1	3
EBNA1BP2	1	PSMD2	5		PPP1R8	2	PGS1	4				CDK5RAP3	3
EFR3A	1	PSMD3	5		PRMT1	2	PHF12	4				CDK6	3
EIF1AD	1	PTPN23	5		PRMT5	2	PNO1	4				CERS2	3
EIF2B2	1	PUF60	5		PRPF31	2	POLD2	4				CFL1	3
EIF2B3	1	QARS	5		PRPF38B	2	POLR1E	4				CFLAR	3
EIF2B4	1	RAB6A	5		PWP2	2	POLR3K	4				CHD8	3
EIF2B5	1	RAN	5		RAE1	2	POP5	4				CHMP3	3
EIF2S1	1	RPA2	5		RANGAP1	2	PPIL2	4				CHORDC1	3
EIF3CL	1	RPA3	5		RBM10	2	PPIL4	4				CHP1	3
EIF3E	1	RPL10A	5		RFC5	2	PPP2R1A	4				CIAO1	3
EIF3F	1	RPL11	5		RPF1	2	PPWD1	4				CIAPIN1	3
EIF3H	1	RPL13	5		RPL13A	2	PREB	4				CLASRP	3
EIF3I	1	RPL15	5		RPL28	2	PSENEN	4				CLCC1	3
EIF3K	1	RPL18	5		RPLP0	2	PSMD12	4				CMPK1	3
EIF3L	1	RPL18A	5		RRP7A	2	PSMG3	4				CMTR1	3
EIF4E	1	RPL23	5		RRS1	2	RAB1B	4				CMTR2	3
EIF5	1	RPL27	5		SACM1L	2	RAB5C	4				CNOT8	3
EIF5B	1	RPL35	5		SAE1	2	RABGGTA	4				CNPY2	3
ERH	1	RPL36	5		SAMD4B	2	RAC1	4				COASY	3
EXOSC3	1	RPL8	5		SART3	2	RAD51	4				COG4	3
EXOSC9	1	RPS11	5		SBDS	2	RBBP4	4				COG8	3
EXT1	1	RPS19	5		SEC13	2	RBM14	4				COPS8	3
FAM60A	1	RPS20	5		SETD1A	2	RBM19	4				COX11	3
FAM91A1	1	RPS8	5		SMC1A	2	RBM47	4				COX20	3
FARSB	1	RPS9	5		SNAPC2	2	RCC1	4				CRAMP1L	3
FASN	1	RRM1	5		SNRNP25	2	RFC2	4				CRLS1	3
FBXO11	1	RUVBL2	5		SRSF11	2	RFC3	4				CSRP2BP	3
FECH	1	SARS	5		STK40	2	RFC4	4				CTC1	3
FTSJ3	1	SCAP	5		SYMPK	2	RGP1	4				CTPS1	3
GAK	1	SCD	5		SYS1	2	RHOA	4				CYB5R4	3
GARS	1	SEC61A1	5		TAF6	2	RINT1	4				CYCS	3
GATA6	1	SF1	5		TANGO6	2	RNF20	4				CYFIP1	3
GBF1	1	SF3B14	5		TBCD	2	RPAIN	4				DAP3	3
GEMIN5	1	SF3B3	5		TBL3	2	RPAP1	4				DARS2	3
GINS1	1	SF3B4	5		TCF7L2	2	RPP14	4				DCPS	3
GINS2	1	SF3B5	5		TFIP11	2	RPP38	4				DCTN6	3
GINS3	1	SMU1	5		TIMM13	2	RRP1	4				DDX28	3
GNL2	1	SNRPD1	5		TOP3A	2	RRP12	4				DDX59	3
GRPEL1	1	SNRPD3	5		TPR	2	RTEL1	4				DDX6	3
GTF2A1	1	SNW1	5		TRAPPC1	2	RTFDC1	4				DEPTOR	3
GTF2B	1	SOX9	5		TRAPPC8	2	SAMM50	4				DET1	3
GTF2E1	1	SPC24	5		TRIM37	2	SAP18	4				DHX30	3
GTF2E2	1	SRSF1	5		TTC27	2	SEH1L	4				DHX36	3
GTF2F2	1	SRSF2	5		TTC7A	2	SHQ1	4				DICER1	3
GTF2IRD2B	1	SRSF7	5		TTI2	2	SKP1	4				DIEXF	3
HAUS4	1	SUPT16H	5		TUBG1	2	SLC33A1	4				DMKN	3
HAUS5	1	THAP1	5		UBE2C	2	SLC35B1	4				DMXL1	3
HAUS7	1	TICRR	5		UBE2M	2	SLC7A6OS	4				DNAJA3	3
HAUS8	1	TUT1	5		UBR4	2	SMG5	4				DNAJB11	3
HEATR1	1	TXNL4A	5		UFD1L	2	SNAPC4	4				DNAJB6	3
HES1	1	U2AF1	5		UPF1	2	SNF8	4				DNAJC11	3
HIST1H2AK	1	UBA52	5		USP5	2	SOD1	4				DNAJC2	3
HIST1H2BC	1	UBE2I	5		VARS	2	SOD2	4				DNAJC8	3
HIST1H2BF	1	USP39	5		VPS18	2	SPATA5L1	4				DOLK	3
HIST2H3C	1	VCP	5		VPS53	2	SPCS3	4				DPF2	3
HMGCR	1	VPS28	5		WDR18	2	SPRTN	4				DPH2	3
HMGCS1	1	WDR33	5		WDR7	2	SRBD1	4				DPH3	3
HNRNPC	1	WDR74	5		WDR75	2	SSRP1	4				DPH5	3
HTATSF1	1	XAB2	5		WDR77	2	STX4	4				DPH6	3
HUWE1	1				YARS	2	SUPT5H	4				DPM1	3
ICT1	1				ZBTB7A	2	TBCB	4				DPM3	3
IGBP1	1						THG1L	4				DROSHA	3
IGLON5	1						TMEM199	4				DTYMK	3
IK	1						TMEM30A	4				EAPP	3
INCENP	1						TOMM22	4				EARS2	3
ING3	1						TONSL	4				EDC4	3
INO80	1						TRAPPC3	4				EGFR	3
INTS12	1						TRAPPC5	4				EIF3J	3
INTS2	1						TRMT112	4				EIF3M	3
INTS4	1						TRMT5	4				EIF4ENIF1	3
INTS5	1						TRRAP	4				EIF4G1	3
INTS7	1						TSR1	4				EIF4G2	3
INTS8	1						TSSC1	4				EIF4H	3
IPO11	1						TTC4	4				ELAVL1	3
ISCU	1						TTI1	4				ELMO3	3
ISG20L2	1						TUBB4B	4				ELMSAN1	3
ITFG1	1						TUBGCP4	4				ELOF1	3
KANSL1	1						UBA1	4				ELP2	3
KANSL2	1						UBTF	4				ELP4	3
KARS	1						URB1	4				ELP5	3
KIAA1429	1						USE1	4				EMC1	3
KIF11	1						UTP20	4				EMC3	3
KIF18A	1						UTP23	4				EMC7	3
KIN	1						UTP6	4				ENPP2	3
KLF5	1						VPS16	4				EPC1	3
KMT2E	1						VPS72	4				EPT1	3
KPNB1	1						WBSCR22	4				ERAL1	3
KRR1	1						WDR55	4				ETNK1	3
LARS	1						WTAP	4				ETS2	3
LSM5	1						XRCC5	4				EWSR1	3
LTV1	1						XRCC6	4				EXOC8	3
MAK16	1						YARS2	4				EXOSC5	3
MAPK1	1						YKT6	4				EXOSC7	3
MAT2A	1						ZNF259	4				FAHD2B	3
MAU2	1						ZRSR2	4				FAM49B	3
MBTD1	1											FAM50A	3
MCM4	1											FAM83A	3
MED12	1											FBL	3
MED14	1											FBXO5	3
MED17	1											FBXW11	3
MED21	1											FEN1	3
MED22	1											FKBPL	3
MED24	1											FLII	3
MED30	1											FRYL	3
MED4	1											FTSJ2	3
MED6	1											FUBP1	3
MEPCE	1											FURIN	3
MIS12	1											FXN	3
MMS22L	1											GADD45GIP1	3
MTBP	1											GART	3
NAA10	1											GATC	3
NAPA	1											GCN1L1	3
NARFL	1											GEMIN6	3
NCAPD2	1											GEMIN7	3
NCAPG	1											GEMIN8	3
NCBP1	1											GET4	3
NDUFB9	1											GFM1	3
NEDD1	1											GFM2	3
NIFK	1											GFPT1	3
NKAP	1											GLRX5	3
NMD3	1											GLTSCR2	3
NOL10	1											GNA12	3
NOL12	1											GNB2	3
NOL6	1											GNL3L	3
NOL7	1											GPAA1	3
NOL8	1											GPATCH1	3
NOM1	1											GPBP1L1	3
NOP16	1											GPI	3
NOP58	1											GPR89A	3
NOTCH2NL	1											GPR89B	3
NPLOC4	1											GRB2	3
NRBP1	1											GTF2F1	3
NRDE2	1											GTF2H3	3
NRF1	1											GTF2H4	3
NSA2	1											GTF3A	3
NSF	1											GTF3C3	3
NUF2	1											GTPBP8	3
NUP133	1											GXYLT1	3
NUP155	1											H2AFZ	3
NUP160	1											HAS2	3
NUP62	1											HAUS2	3
NUS1	1											HCCS	3
NUTF2	1											HDAC8	3
NVL	1											HEATR3	3
OGT	1											HIST1H2AH	3
ORC1	1											HIST1H2AM	3
ORC6	1											HIST1H4K	3
PABPN1	1											HIST2H2AA3	3
PAFAH1B1	1											HIST2H2AC	3
PAM16	1											HK2	3
PAXBP1	1											HMBS	3
PCBP2	1											HMGA1	3
PCNA	1											HNRNPM	3
PDCD7	1											HNRNPR	3
PDE4DIP	1											HNRNPUL1	3
PDPK1	1											HS6ST1	3
PHB	1											HSCB	3
PHB2	1											HSD17B10	3
PHF5A	1											HSD17B12	3
PIK3CA	1											HSP90AA1	3
PISD	1											HSPA14	3
PITPNB	1											HSPD1	3
PLK4	1											IARS2	3
PLRG1	1											IBA57	3
PMF1-BGLAP	1											ICMT	3
PMPCB	1											ID1	3
PNN	1											ID2	3
POLA1	1											IDH3A	3
POLA2	1											IFITM3	3
POLE	1											IL9R	3
POLR1A	1											ILF2	3
POLR1B	1											ILK	3
POLR1C	1											INO80B	3
POLR2B	1											IPO5	3
POLR2C	1											IPO7	3
POLR2D	1											ISCA2	3
POLR2E	1											ITGAV	3
POLR2H	1											JAGN1	3
POLR2I	1											JTB	3
POLR2L	1											KATNB1	3
POLR3B	1											KBTBD2	3
POLR3C	1											KCTD10	3
POLR3E	1											KDM8	3
POM121C	1											KEAP1	3
PPAT	1											KHSRP	3
PPP1CB	1											KIAA0100	3
PPP1R10	1											KIAA0391	3
PPP2R3C	1											KIF14	3
PRC1	1											KLF16	3
PRELID1	1											KTI12	3
PRPF38A	1											KXD1	3
PRPF4	1											LCMT1	3
PRPF40A	1											LGALS9	3
PRPF4B	1											LIG3	3
PRPF6	1											LIMS1	3
PRR13	1											LIN52	3
PSMA1	1											LOC729574	3
PSMA2	1											LONP1	3
PSMA3	1											LPAR2	3
PSMA4	1											LRPPRC	3
PSMA5	1											LSG1	3
PSMA6	1											LSM11	3
PSMB6	1											LSM12	3
PSMB7	1											LSM14A	3
PSMC2	1											LSMD1	3
PSMC5	1											LYRM4	3
PSMC6	1											MAD2L1BP	3
PSMD1	1											MAD2L2	3
PSMD14	1											MAEA	3
PSMD4	1											MAGOH	3
PSMD6	1											MAGT1	3
PSMD7	1											MANF	3
PTDSS1	1											MAP2K1	3
PTK2	1											MAPKAP1	3
RAB10	1											MARK2	3
RAB7A	1											MATR3	3
RABGGTB	1											MBD3	3
RACGAP1	1											MCAT	3
RBBP8	1											MCMBP	3
RBM17	1											MED15	3
RBM22	1											MED16	3
RBM25	1											MED23	3
RBM39	1											MEF2BNB	3
RBM4	1											MESDC2	3
RBMX	1											METAP1	3
RBX1	1											METTL14	3
RHEB	1											METTL16	3
RIOK2	1											METTL17	3
RNPC3	1											METTL3	3
RPA1	1											MIOS	3
RPL14	1											MIPEP	3
RPL19	1											MIS18A	3
RPL23A	1											MLST8	3
RPL24	1											MMS19	3
RPL26	1											MNT	3
RPL27A	1											MOGS	3
RPL30	1											MPDU1	3
RPL31	1											MPI	3
RPL35A	1											MPZL2	3
RPL36A	1											MRE11A	3
RPL37A	1											MRGBP	3
RPL4	1											MRP63	3
RPL5	1											MRPL10	3
RPL6	1											MRPL11	3
RPL7	1											MRPL12	3
RPL7A	1											MRPL14	3
RPLP1	1											MRPL18	3
RPLP2	1											MRPL19	3
RPS12	1											MRPL20	3
RPS13	1											MRPL21	3
RPS14	1											MRPL22	3
RPS15	1											MRPL23	3
RPS16	1											MRPL27	3
RPS18	1											MRPL28	3
RPS2	1											MRPL32	3
RPS21	1											MRPL35	3
RPS23	1											MRPL36	3
RPS24	1											MRPL37	3
RPS29	1											MRPL41	3
RPS3	1											MRPL43	3
RPS4X	1											MRPL44	3
RPS5	1											MRPL46	3
RPS6	1											MRPL49	3
RPS7	1											MRPL51	3
RRM2	1											MRPL52	3
RRN3	1											MRPL54	3
RRP9	1											MRPL55	3
RSAD1	1											MRPL9	3
RSL1D1	1											MRPS11	3
RUVBL1	1											MRPS12	3
SAP30BP	1											MRPS14	3
SASS6	1											MRPS15	3
SCFD1	1											MRPS17	3
SDAD1	1											MRPS2	3
SDE2	1											MRPS22	3
SF3A1	1											MRPS23	3
SF3A2	1											MRPS24	3
SF3A3	1											MRPS25	3
SF3B2	1											MRPS26	3
SFPQ	1											MRPS27	3
SFSWAP	1											MRPS28	3
SGOL1	1											MRPS30	3
SIGLEC11	1											MRPS33	3
SIN3A	1											MRPS34	3
SKA3	1											MRPS35	3
SKIV2L2	1											MRPS5	3
SLC20A1	1											MRPS6	3
SLMO2	1											MRPS7	3
SLU7	1											MSL1	3
SMARCA5	1											MSMO1	3
SMC2	1											MTERFD2	3
SMC3	1											MTG1	3
SMC4	1											MTG2	3
SMG7	1											MTHFD1	3
SNAPC1	1											MTIF2	3
SNAPC3	1											MTOR	3
SNAPIN	1											MTPAP	3
SNRNP200	1											MTSS1	3
SNRNP35	1											MTX2	3
SNRNP70	1											MVK	3
SNRPA1	1											MYSM1	3
SNRPB	1											N6AMT1	3
SNRPD2	1											NAA20	3
SNRPF	1											NAA30	3
SON	1											NAPG	3
SPAG5	1											NARG2	3
SPC25	1											NASP	3
SPDL1	1											NCAPG2	3
SRCIN1	1											NCAPH2	3
SRP19	1											NCKAP1	3
SRP54	1											NCL	3
SRP72	1											NCOA2	3
SRSF3	1											NCSTN	3
SS18L2	1											NDC1	3
SSU72	1											NDUFAB1	3
ST3GAL1	1											NGDN	3
STX18	1											NGRN	3
STX5	1											NHLRC2	3
STXBP3	1											NIPBL	3
SUPT6H	1											NME6	3
TAF10	1											NMT1	3
TBP	1											NOP10	3
TCP1	1											NOSIP	3
TFDP1	1											NPM1	3
TFRC	1											NPRL2	3
THOC2	1											NSMCE1	3
THOC5	1											NSMCE2	3
TIMM23	1											NSUN4	3
TIMM44	1											NUBP1	3
TIMM9	1											NUBP2	3
TIPIN	1											NUDCD2	3
TNPO3	1											NUFIP1	3
TOP2A	1											NUFIP2	3
TOPBP1	1											NUMA1	3
TPT1	1											NUP153	3
TRA2B	1											NUP43	3
TRAPPC9	1											NUP50	3
TRIAP1	1											OBFC1	3
TSR2	1											OGDH	3
TTC1	1											OPA1	3
TTF1	1											ORC3	3
TTF2	1											ORC4	3
TUBA1B	1											ORC5	3
TUBA1C	1											OSBPL11	3
TUBB	1											OSBPL9	3
TUBGCP2	1											OSTC	3
TUBGCP3	1											OXA1L	3
TUBGCP6	1											PABPC1	3
TWISTNB	1											PACSIN2	3
TXNL4B	1											PAICS	3
U2AF2	1											PDCL	3
U2SURP	1											PDRG1	3
UBAP1	1											PELP1	3
UBAP2L	1											PFAS	3
UBB	1											PGAM1	3
UBE2L3	1											PGLS	3
UBL5	1											PGM3	3
UNC119	1											PHF23	3
UNC50	1											PHF8	3
USP34	1											PHIP	3
USP36	1											PI4KB	3
USPL1	1											PIAS1	3
UTP11L	1											PIGH	3
UTP18	1											PIGK	3
VDAC1	1											PIGS	3
VMP1	1											PIGV	3
VPS13D	1											PIGW	3
VPS25	1											PIK3C3	3
VPS35	1											PIK3R4	3
VPS45	1											PINX1	3
VPS51	1											PKM	3
VPS52	1											PKN2	3
VPS54	1											PLEKHM1	3
WARS	1											PMM2	3
WBP11	1											PNISR	3
WDR24	1											PNKP	3
WDR3	1											PNPT1	3
WDR36	1											POLD3	3
WDR43	1											POLG	3
WDR70	1											POLG2	3
WDR82	1											POLR3D	3
WEE1	1											POP4	3
XPO1	1											POP7	3
XRN2	1											POT1	3
XYLT2	1											PPA1	3
YAP1	1											PPA2	3
ZBTB11	1											PPARG	3
ZCCHC9	1											PPIL1	3
ZDHHC8	1											PPME1	3
ZFAT	1											PPP1CA	3
ZMAT2	1											PPP1R11	3
ZNF131	1											PPP1R2	3
ZNF207	1											PPP1R7	3
ZNF407	1											PPRC1	3
ZNHIT2	1											PQBP1	3
												PRR12	3
												PSEN1	3
												PSME3	3
												PTAR1	3
												PTBP1	3
												PTCD3	3
												PTP4A3	3
												PTPN11	3
												PYROXD1	3
												QRSL1	3
												RAB14	3
												RAB1A	3
												RAB2A	3
												RAB8A	3
												RABGEF1	3
												RAD1	3
												RAD17	3
												RAD21	3
												RAD23A	3
												RAD51C	3
												RAD51D	3
												RANBP3	3
												RAP1B	3
												RAPGEF1	3
												RARG	3
												RARS	3
												RARS2	3
												RB1CC1	3
												RBBP5	3
												RBFA	3
												RBM12	3
												RBM28	3
												RBM42	3
												RCL1	3
												RELA	3
												RFNG	3
												RFWD2	3
												RICTOR	3
												RMI2	3
												RNGTT	3
												ROMO1	3
												ROPN1B	3
												RPE	3
												RPF2	3
												RPIA	3
												RPL38	3
												RPN1	3
												RPN2	3
												RPP21	3
												RPP30	3
												RPS19BP1	3
												RPTOR	3
												RPUSD4	3
												RQCD1	3
												RRAGC	3
												RSBN1L	3
												RXRA	3
												SAFB	3
												SAMD12	3
												SBNO1	3
												SBNO2	3
												SCAF1	3
												SCAF4	3
												SCO2	3
												SDHC	3
												SEC61B	3
												SEC63	3
												SENP6	3
												SEPSECS	3
												SETD2	3
												SF3B1	3
												SHC1	3
												SKP2	3
												SLC1A5	3
												SLC25A26	3
												SLC25A3	3
												SLC2A1	3
												SLC35A2	3
												SLC38A2	3
												SLC45A4	3
												SLIRP	3
												SMC5	3
												SMC6	3
												SMG6	3
												SMG8	3
												SMS	3
												SNAP23	3
												SNAPC5	3
												SNRNP27	3
												SNRNP40	3
												SNRPC	3
												SNTB1	3
												SPAG9	3
												SPATA5	3
												SPTLC2	3
												SPTSSA	3
												SQLE	3
												SRC	3
												SRCAP	3
												SREBF1	3
												SREK1	3
												SRPRB	3
												SRRD	3
												SRSF6	3
												SSB	3
												SSBP1	3
												SSR2	3
												SSR3	3
												SSR4	3
												STAG1	3
												STARD10	3
												STRAP	3
												STT3A	3
												SUPT4H1	3
												SUPV3L1	3
												SURF6	3
												SUZ12	3
												SYNCRIP	3
												TAF1A	3
												TAF1B	3
												TAF8	3
												TAMM41	3
												TARS	3
												TARS2	3
												TAZ	3
												TBC1D10B	3
												TBC1D22B	3
												TBC1D29	3
												TCEB2	3
												TEFM	3
												TEN1	3
												TEX10	3
												TFAM	3
												TFB1M	3
												TFB2M	3
												TGFBRAP1	3
												TGIF1	3
												THAP7	3
												THOC1	3
												THOC3	3
												THRAP3	3
												TIMM22	3
												TKT	3
												TLCD1	3
												TLK2	3
												TMA16	3
												TMED10	3
												TMEM131	3
												TMEM164	3
												TMEM189	3
												TMEM258	3
												TNNT1	3
												TNRC18	3
												TOMM20	3
												TOMM40	3
												TOX4	3
												TP53	3
												TP53RK	3
												TPRKB	3
												TRAPPC2	3
												TRAPPC4	3
												TRMT10C	3
												TRMT6	3
												TRNAU1AP	3
												TRUB2	3
												TSC22D2	3
												TSEN2	3
												TSEN54	3
												TUBE1	3
												TXN	3
												TYMS	3
												UAP1	3
												UBA2	3
												UBA3	3
												UBA5	3
												UBA6	3
												UBE2A	3
												UBE2G2	3
												UBE2H	3
												UBE2J2	3
												UBE2S	3
												UBE2Z	3
												UBE3D	3
												UFC1	3
												UFL1	3
												UFSP2	3
												UNC45A	3
												UPF2	3
												UPK3BL	3
												UQCRH	3
												URB2	3
												URI1	3
												UROD	3
												USP32	3
												USP37	3
												USP7	3
												UTP15	3
												UXS1	3
												VARS2	3
												VASP	3
												VBP1	3
												VCL	3
												VEZT	3
												VHL	3
												VPS26A	3
												VPS39	3
												VPS8	3
												VTI1A	3
												WARS2	3
												WASF2	3
												WBP1	3
												WBP4	3
												WBSCR16	3
												WDR12	3
												WDR25	3
												WDR26	3
												WDR59	3
												WDR61	3
												WDR83	3
												WDR92	3
												WNK1	3
												WRAP53	3
												WRB	3
												XPO5	3
												XRCC2	3
												XRCC3	3
												XRN1	3
												YAE1D1	3
												YBEY	3
												YEATS4	3
												YPEL5	3
												YWHAZ	3
												YY1	3
												ZBTB17	3
												ZBTB2	3
												ZC3H10	3
												ZCCHC7	3
												ZFP36L1	3
												ZFP91	3
												ZFYVE20	3
												ZMAT5	3
												ZMYND11	3
												ZMYND8	3
												ZNF148	3
												ZNF236	3
												ZNF335	3
												ZNF572	3
												ZNF574	3
												ZNHIT1	3
												ZNRD1	3
												ZSWIM8	3
												ZWINT	3
												ZZZ3	3

## Sheet: Early_Enrichments
Class	Signature	|X| = N. genes in the intersection between class and signature	k = N. genes in the class	n = N. genes in the signature	N = N. genes in the background population	p.value = sum (from |X| to n) of Hypergeometric(|X|,k,n,N)	adj.pval = Benjamini-Hockberg corrected p.values	X = Genes in the intersection between class and signature
Early Essential	KEGG_SPLICEOSOME	65	652	121	18009	1.89851e-61	3.11545e-58	AQR,BCAS2,BUD31,CDC5L,CHERP,CRNKL1,DDX39B,DHX15,DHX16,DHX38,DHX8,EFTUD2,EIF4A3,HNRNPC,HNRNPK,LSM4,LSM5,LSM7,NCBP1,NHP2L1,PHF5A,PLRG1,PRPF19,PRPF38A,PRPF4,PRPF40A,PRPF6,PRPF8,PUF60,RBM17,RBM22,RBM25,RBMX,SF3A1,SF3A2,SF3A3,SF3B14,SF3B2,SF3B3,SF3B4,SF3B5,SLU7,SNRNP200,SNRNP70,SNRPA1,SNRPB,SNRPD1,SNRPD2,SNRPD3,SNRPF,SNW1,SRSF1,SRSF2,SRSF3,SRSF7,THOC2,TRA2B,TXNL4A,U2AF1,U2AF2,U2SURP,USP39,WBP11,XAB2,Z…
Early Essential	NUCLEUS	185	652	1385	18009	8.18879e-59	1.34296e-55	ANAPC11,ANAPC4,ANAPC5,APC,BCAS2,BUD31,CCNA2,CDC23,CDC26,CDC45,CDC6,CDC7,CDCA5,CDK1,CDK11A,CDK12,CDK7,CDK9,CDT1,CHEK1,CPSF3,CPSF3L,CTNNB1,CWC22,DBR1,DDX21,DDX24,DDX3X,DDX54,DDX56,DHX15,DHX16,DHX8,DHX9,DUT,EFTUD2,EXOSC3,EXOSC9,FBXO11,GEMIN5,GINS1,GNL2,GTPBP4,HNRNPC,HNRNPK,HTATSF1,HUWE1,IMP3,INO80,INTS12,INTS2,INTS4,INTS5,INTS6,INTS7,INTS8,INTS9,ISCU,KAT8,KIN,KPNB1,KRR1,LSM4,LSM5,MCM3AP,MCM7,MED12,M…
Early Essential	NUCLEAR_PART	116	652	563	18009	2.04984e-55	3.35968e-52	ANAPC11,ANAPC4,ANAPC5,BCAS2,CDC23,CDC26,CDK9,CHEK1,CPSF3,CPSF3L,CWC22,DDX21,DDX24,DDX54,DDX56,DHX15,DHX8,EFTUD2,EXOSC3,EXOSC9,GEMIN5,HNRNPC,HNRNPK,IMP3,INTS12,INTS2,INTS4,INTS5,INTS6,INTS7,INTS8,INTS9,KIN,KPNB1,KRR1,LSM4,MCM7,MED12,MED14,MED17,MED21,MED22,MED30,MED4,MED6,NCBP1,NHP2L1,NOL6,NOL8,NOM1,NOP56,NOP58,NUP133,NUP160,NUP62,NUTF2,PDCD7,PHB,PHF5A,POLA1,POLR1C,POLR2A,POLR2B,POLR2D,POLR2E,POLR…
Early Essential	MACROMOLECULAR_COMPLEX	146	652	928	18009	1.75118e-54	2.86844e-51	ANAPC11,ANAPC4,ANAPC5,APC,ATP1A1,ATP6V1A,ATP6V1C1,ATP6V1E1,BCAS2,BIRC5,CDC23,CDC26,CDCA5,CDK9,CKAP5,COG1,CPSF3L,CTNNB1,CWC22,DAD1,DCTN2,DHX15,DHX8,EFTUD2,EIF2B2,EIF2B3,EIF2B4,EIF2B5,EIF2S1,EIF3A,EIF3B,EIF3D,EIF3E,EIF3F,EIF3H,EIF3I,EIF4E,EXOSC3,FAU,HNRNPC,HNRNPK,INCENP,INTS12,INTS2,INTS4,INTS5,INTS6,INTS7,INTS8,INTS9,KIF11,KIF23,KPNB1,KRR1,LSM4,MCM7,MED12,MED14,MED17,MED21,MED22,MED30,MED4,MED6,MI…
Early Essential	INTRACELLULAR_ORGANELLE_PART	163	652	1160	18009	3.02359e-54	4.94962e-51	ANAPC11,ANAPC4,ANAPC5,APC,ARCN1,BCAS2,BIRC5,CDC16,CDC20,CDC23,CDC26,CDC27,CDCA5,CDK1,CDK9,CDT1,CHEK1,CKAP5,COG1,COPA,COPB1,COPB2,COPE,COPZ1,CPSF3,CPSF3L,CWC22,DAD1,DCTN2,DDX21,DDX24,DDX54,DDX56,DERL1,DHX15,DHX8,EFTUD2,ESPL1,EXOSC3,EXOSC9,EXT1,GEMIN5,GRPEL1,HMGCR,HNRNPC,HNRNPK,IMP3,INCENP,INTS12,INTS2,INTS4,INTS5,INTS6,INTS7,INTS8,INTS9,KIF11,KIF23,KIN,KPNB1,KRR1,LSM4,MCM7,MED12,MED14,MED17,MED21,…
Early Essential	ORGANELLE_PART	163	652	1165	18009	5.55868e-54	9.094e-51	ANAPC11,ANAPC4,ANAPC5,APC,ARCN1,BCAS2,BIRC5,CDC16,CDC20,CDC23,CDC26,CDC27,CDCA5,CDK1,CDK9,CDT1,CHEK1,CKAP5,COG1,COPA,COPB1,COPB2,COPE,COPZ1,CPSF3,CPSF3L,CWC22,DAD1,DCTN2,DDX21,DDX24,DDX54,DDX56,DERL1,DHX15,DHX8,EFTUD2,ESPL1,EXOSC3,EXOSC9,EXT1,GEMIN5,GRPEL1,HMGCR,HNRNPC,HNRNPK,IMP3,INCENP,INTS12,INTS2,INTS4,INTS5,INTS6,INTS7,INTS8,INTS9,KIF11,KIF23,KIN,KPNB1,KRR1,LSM4,MCM7,MED12,MED14,MED17,MED21,…
Early Essential	KEGG_RIBOSOME	51	652	81	18009	2.33968e-53	3.82538e-50	FAU,RPL10A,RPL11,RPL13,RPL14,RPL15,RPL18,RPL18A,RPL19,RPL23,RPL23A,RPL24,RPL26,RPL27,RPL27A,RPL30,RPL31,RPL35,RPL35A,RPL36,RPL36A,RPL37A,RPL4,RPL5,RPL6,RPL7,RPL7A,RPL8,RPLP1,RPLP2,RPS11,RPS12,RPS13,RPS15,RPS16,RPS18,RPS19,RPS2,RPS20,RPS21,RPS23,RPS24,RPS29,RPS3,RPS4X,RPS5,RPS6,RPS7,RPS8,RPS9,UBA52
Early Essential	Ribosomal Proteins Lit.	44	652	61	18009	2.78528e-50	4.55115e-47	RPL10A,RPL14,RPL15,RPL18,RPL18A,RPL19,RPL23,RPL23A,RPL24,RPL26,RPL27,RPL27A,RPL30,RPL31,RPL35,RPL36,RPL36A,RPL4,RPL5,RPL6,RPL7,RPL7A,RPL8,RPS11,RPS12,RPS13,RPS14,RPS15,RPS16,RPS18,RPS19,RPS2,RPS20,RPS21,RPS23,RPS24,RPS29,RPS3,RPS4X,RPS5,RPS6,RPS7,RPS8,RPS9
Early Essential	RNA_PROCESSING	63	652	168	18009	2.9805e-47	4.86715e-44	BCAS2,CDK11A,CPSF3,CPSF3L,CRNKL1,DBR1,DDX54,DHX15,DHX16,DHX38,DHX8,EFTUD2,EXOSC3,GEMIN5,HNRNPC,INTS12,INTS2,INTS4,INTS5,INTS6,INTS7,INTS8,INTS9,KIN,LSM4,LSM5,LUC7L3,NCBP1,NOP56,NOP58,PHF5A,PPAN,PRPF4B,PRPF8,RPS14,RRP9,SARS,SF1,SF3A1,SF3A2,SF3A3,SF3B2,SF3B3,SF3B4,SFPQ,SFSWAP,SLU7,SNRNP200,SNRNP70,SNRPA1,SNRPB,SNRPD1,SNRPD2,SNRPD3,SNRPF,SNW1,SRSF1,SRSF2,SRSF7,TRA2B,TXNL4A,U2AF1,USP39
Early Essential	STRUCTURAL_CONSTITUENT_OF_RIBOSOME	45	652	74	18009	3.66987e-46	5.98923e-43	FAU,RPL11,RPL13,RPL14,RPL15,RPL18,RPL18A,RPL19,RPL23A,RPL24,RPL26,RPL27,RPL27A,RPL30,RPL31,RPL35,RPL4,RPL5,RPL6,RPL7,RPL7A,RPL8,RPLP1,RPLP2,RPS11,RPS12,RPS13,RPS14,RPS15,RPS16,RPS18,RPS19,RPS2,RPS20,RPS21,RPS23,RPS24,RPS29,RPS3,RPS4X,RPS5,RPS6,RPS7,RPS8,RPS9
Early Essential	NUCLEOBASENUCLEOSIDENUCLEOTIDE_AND_NUCLEIC_ACID_METABOLIC_PROCESS	151	652	1216	18009	4.36374e-43	7.11727e-40	ABCE1,BCAS2,BRF1,BUD31,CDC45,CDC6,CDK11A,CDK7,CDK9,CDT1,CHD4,CHEK1,CPSF3,CPSF3L,CRNKL1,DBF4,DBR1,DDX54,DHX15,DHX16,DHX38,DHX8,DR1,DUT,ECD,EFTUD2,ELL,ERH,EXOSC3,GATA6,GEMIN5,GSPT1,GTF2B,GTF2E1,GTF2E2,GTF2F2,GTPBP4,HNRNPC,HTATSF1,INTS12,INTS2,INTS4,INTS5,INTS6,INTS7,INTS8,INTS9,KARS,KAT8,KIN,KLF5,LSM4,LSM5,LUC7L3,MAX,MCM3AP,MCM7,MED12,MED14,MED17,MED21,MED24,MED27,MED30,MED4,MED6,MYC,NARFL,NCBP1,NO…
Early Essential	RNA_METABOLIC_PROCESS	121	652	821	18009	1.10695e-41	1.80433e-38	ABCE1,BCAS2,BRF1,BUD31,CDK11A,CDK7,CDK9,CHD4,CPSF3,CPSF3L,CRNKL1,DBR1,DDX54,DHX15,DHX16,DHX38,DHX8,DR1,ECD,EFTUD2,ELL,EXOSC3,GATA6,GEMIN5,GSPT1,GTF2B,GTF2E1,GTF2E2,GTF2F2,HNRNPC,HTATSF1,INTS12,INTS2,INTS4,INTS5,INTS6,INTS7,INTS8,INTS9,KARS,KIN,KLF5,LSM4,LSM5,LUC7L3,MAX,MED12,MED14,MED17,MED21,MED24,MED27,MED30,MED4,MED6,MYC,NCBP1,NOP56,NOP58,NRF1,PHF5A,POLR1C,POLR2B,POLR2C,POLR2D,POLR2E,POLR2F,PO…
Early Essential	BIOPOLYMER_METABOLIC_PROCESS	172	652	1651	18009	4.11115e-39	6.69706e-36	ABCE1,ANAPC11,ANAPC2,ANAPC4,ANAPC5,APH1A,BCAS2,BRF1,BUD31,CCND1,CDC20,CDC23,CDC45,CDC6,CDK11A,CDK12,CDK7,CDK9,CDT1,CHD4,CHEK1,CPSF3,CPSF3L,CRNKL1,CSNK1A1,DBF4,DBR1,DDX54,DERL1,DHX15,DHX16,DHX38,DHX8,DR1,DUT,ECD,EFTUD2,ELL,EXOSC3,FBXO11,GATA6,GEMIN5,GSPT1,GTF2B,GTF2E1,GTF2E2,GTF2F2,GTPBP4,HNRNPC,HTATSF1,HUWE1,IGF1R,INTS12,INTS2,INTS4,INTS5,INTS6,INTS7,INTS8,INTS9,KARS,KAT8,KIN,KLF5,LSM4,LSM5,LUC7L…
Early Essential	RNA_SPLICING	42	652	90	18009	1.34672e-36	2.19246e-33	BCAS2,CRNKL1,DBR1,DHX16,DHX38,DHX8,EFTUD2,GEMIN5,HNRNPC,LSM4,LUC7L3,NCBP1,PHF5A,PPAN,PRPF4B,PRPF8,SF1,SF3A1,SF3A2,SF3A3,SF3B2,SF3B3,SF3B4,SFPQ,SFSWAP,SLU7,SNRNP200,SNRNP70,SNRPA1,SNRPB,SNRPD1,SNRPD2,SNRPD3,SNRPF,SNW1,SRSF1,SRSF2,SRSF7,TRA2B,TXNL4A,U2AF1,USP39
Early Essential	RNA_BINDING	63	652	245	18009	5.21011e-36	8.47684e-33	BCAS2,CWC22,DAZAP1,EIF4A3,EIF4E,FAU,GEMIN5,HNRNPK,KIN,LSM5,NCBP1,NHP2L1,NOL6,NOP56,PABPN1,PCBP2,PRPF8,PSMA1,RBM4,RPL13,RPL14,RPL15,RPL18,RPL18A,RPL19,RPL24,RPL26,RPL27A,RPL30,RPL31,RPL35,RPL4,RPL6,RPL7,RPL7A,RPLP1,RPLP2,RPS12,RPS13,RPS14,RPS19,RPS2,RPS20,RPS21,RPS23,RPS24,RPS29,RPS3,RPS5,RPS6,RPS7,RPS8,SARS,SF1,SF3A3,SF3B3,SF3B4,SLU7,SNRNP70,SNRPD1,SRSF3,TRA2B,TXNL4A
Early Essential	NUCLEAR_LUMEN	71	652	374	18009	2.33459e-31	3.79605e-28	CDK9,CPSF3,CPSF3L,DDX21,DDX24,DDX54,DDX56,EXOSC9,GEMIN5,HNRNPK,IMP3,INTS12,INTS2,INTS4,INTS5,INTS6,INTS7,INTS8,INTS9,KIN,KRR1,MCM7,MED12,MED14,MED17,MED21,MED22,MED30,MED4,MED6,NCBP1,NHP2L1,NOL6,NOL8,NOM1,NOP56,NOP58,PHB,POLA1,POLR1C,POLR2A,POLR2B,POLR2D,POLR2E,POLR2L,POLR3C,RBM39,RPA1,RPL11,RPL35,RPL36,RPS19,RPS7,RRP9,RUVBL1,RUVBL2,SDAD1,SLU7,SMARCA5,SMC3,SRSF2,TAF10,TBP,TOP2A,TOPBP1,TTF2,U2AF1,…
Early Essential	RIBONUCLEOPROTEIN_COMPLEX	45	652	141	18009	1.96425e-30	3.19191e-27	BCAS2,CWC22,DHX15,DHX8,EFTUD2,EIF2S1,FAU,HNRNPC,HNRNPK,KRR1,LSM4,NOL6,PDCD7,PHF5A,PRPF8,PSMA1,RPL15,RPL27,RPL7A,RPS11,RPS4X,RPS7,RRP9,SF1,SF3A1,SF3A2,SF3A3,SF3B2,SF3B3,SF3B4,SLU7,SNRNP200,SNRNP70,SNRPA1,SNRPB,SNRPD1,SNRPD2,SNRPD3,SNRPF,SNW1,SRP19,TXNL4A,U2AF1,U2AF2,UTP18
Early Essential	PROTEIN_COMPLEX	102	652	801	18009	1.61817e-29	2.62791e-26	ANAPC11,ANAPC4,ANAPC5,APC,ATP1A1,ATP6V1A,ATP6V1C1,ATP6V1E1,BIRC5,CDC23,CDC26,CDCA5,CDK9,CKAP5,COG1,CPSF3L,CTNNB1,DAD1,DCTN2,EIF2B2,EIF2B3,EIF2B4,EIF2B5,EIF2S1,EIF3A,EIF3B,EIF3D,EIF3E,EIF3F,EIF3H,EIF3I,EIF4E,EXOSC3,INCENP,INTS12,INTS2,INTS4,INTS5,INTS6,INTS7,INTS8,INTS9,KIF11,KIF23,KPNB1,MCM7,MED12,MED14,MED17,MED21,MED22,MED30,MED4,MED6,MIS12,NSL1,NUP133,NUP160,NUP62,NUTF2,PAFAH1B1,PCNA,POLA1,POL…
Early Essential	SPLICEOSOME	29	652	51	18009	6.41353e-29	1.04092e-25	BCAS2,CWC22,DHX15,DHX8,EFTUD2,HNRNPC,LSM4,PDCD7,PHF5A,PRPF8,SF1,SF3A1,SF3A2,SF3A3,SF3B2,SF3B3,SF3B4,SLU7,SNRNP200,SNRNP70,SNRPA1,SNRPB,SNRPD2,SNRPD3,SNRPF,SNW1,TXNL4A,U2AF1,U2AF2
Early Essential	ORGANELLE_LUMEN	74	652	443	18009	6.65302e-29	1.07912e-25	CDK9,CPSF3,CPSF3L,DDX21,DDX24,DDX54,DDX56,EXOSC9,GEMIN5,GRPEL1,HNRNPK,IMP3,INTS12,INTS2,INTS4,INTS5,INTS6,INTS7,INTS8,INTS9,KIN,KRR1,MCM7,MED12,MED14,MED17,MED21,MED22,MED30,MED4,MED6,NCBP1,NHP2L1,NOL6,NOL8,NOM1,NOP56,NOP58,PHB,POLA1,POLR1C,POLR2A,POLR2B,POLR2D,POLR2E,POLR2L,POLR3C,RBM39,RPA1,RPL11,RPL35,RPL36,RPS19,RPS7,RRP9,RUVBL1,RUVBL2,SDAD1,SLU7,SMARCA5,SMC3,SRSF2,TAF10,TBP,TIMM23,TIMM44,TOP…
Early Essential	MEMBRANE_ENCLOSED_LUMEN	74	652	443	18009	6.65302e-29	1.07912e-25	CDK9,CPSF3,CPSF3L,DDX21,DDX24,DDX54,DDX56,EXOSC9,GEMIN5,GRPEL1,HNRNPK,IMP3,INTS12,INTS2,INTS4,INTS5,INTS6,INTS7,INTS8,INTS9,KIN,KRR1,MCM7,MED12,MED14,MED17,MED21,MED22,MED30,MED4,MED6,NCBP1,NHP2L1,NOL6,NOL8,NOM1,NOP56,NOP58,PHB,POLA1,POLR1C,POLR2A,POLR2B,POLR2D,POLR2E,POLR2L,POLR3C,RBM39,RPA1,RPL11,RPL35,RPL36,RPS19,RPS7,RRP9,RUVBL1,RUVBL2,SDAD1,SLU7,SMARCA5,SMC3,SRSF2,TAF10,TBP,TIMM23,TIMM44,TOP…
Early Essential	KEGG_PROTEASOME	27	652	44	18009	2.77168e-28	4.49013e-25	PSMA1,PSMA2,PSMA3,PSMA4,PSMA5,PSMA6,PSMA7,PSMB1,PSMB2,PSMB3,PSMB4,PSMB5,PSMB6,PSMB7,PSMC2,PSMC3,PSMC4,PSMC5,PSMC6,PSMD1,PSMD11,PSMD14,PSMD2,PSMD3,PSMD4,PSMD6,PSMD7
Early Essential	TRANSLATION	45	652	172	18009	2.55364e-26	4.13434e-23	EIF1,EIF1AX,EIF2B2,EIF2B3,EIF2B4,EIF2B5,EIF3A,EIF3B,EIF3D,EIF3E,EIF3F,EIF3H,EIF3I,EIF4A3,EIF5,FARSB,KARS,RPL11,RPL13,RPL14,RPL15,RPL18,RPL18A,RPL19,RPL23A,RPL24,RPL26,RPL27A,RPL30,RPL31,RPL35,RPL4,RPL5,RPL6,RPL7,RPL7A,RPL8,RPS11,RPS12,RPS19,RPS2,RPS3,RPS5,RPS9,WARS
Early Essential	RIBONUCLEOPROTEIN_COMPLEX_BIOGENESIS_AND_ASSEMBLY	33	652	83	18009	3.38709e-26	5.48032e-23	CRNKL1,EIF1,EIF1AX,EIF2B2,EIF2B3,EIF2B4,EIF2B5,EIF3A,EIF3B,EIF3D,EIF3E,EIF3F,EIF3H,EIF3I,EIF5,EXOSC3,GEMIN5,NOP56,NOP58,RPS14,RRP9,SDAD1,SF1,SF3A1,SF3A2,SF3A3,SFSWAP,SLU7,SNRPD1,SNRPD2,SRSF1,TXNL4A,USP39
Early Essential	MRNA_METABOLIC_PROCESS	30	652	81	18009	7.47069e-23	1.20801e-19	CDK11A,CPSF3,CRNKL1,DHX15,DHX38,EFTUD2,GEMIN5,GSPT1,KIN,LSM5,NCBP1,PHF5A,SF1,SF3A1,SF3A2,SF3A3,SF3B3,SFPQ,SFSWAP,SLU7,SMG7,SNRPD1,SNRPD2,SNW1,SRSF1,SRSF2,SRSF7,TRA2B,TXNL4A,USP39
Early Essential	PROTEIN_RNA_COMPLEX_ASSEMBLY	27	652	64	18009	1.72873e-22	2.79362e-19	CRNKL1,EIF1,EIF1AX,EIF2B2,EIF2B3,EIF2B4,EIF2B5,EIF3A,EIF3B,EIF3D,EIF3E,EIF3F,EIF3H,EIF3I,EIF5,RPS14,SF1,SF3A1,SF3A2,SF3A3,SFSWAP,SLU7,SNRPD1,SNRPD2,SRSF1,TXNL4A,USP39
Early Essential	MRNA_PROCESSING_GO_0006397	28	652	71	18009	2.67129e-22	4.31413e-19	CDK11A,CPSF3,CRNKL1,DHX15,DHX38,EFTUD2,GEMIN5,KIN,LSM5,NCBP1,PHF5A,SF1,SF3A1,SF3A2,SF3A3,SF3B3,SFPQ,SFSWAP,SLU7,SNRPD1,SNRPD2,SNW1,SRSF1,SRSF2,SRSF7,TRA2B,TXNL4A,USP39
Early Essential	NON_MEMBRANE_BOUND_ORGANELLE	76	652	611	18009	2.09848e-21	3.38695e-18	APC,BIRC5,CCT3,CDC16,CDC20,CDC27,CDCA5,CDK1,CDT1,CHEK1,CKAP5,CTNNB1,DCTN2,DDX21,DDX24,DDX54,DDX56,ESPL1,EXOSC9,FAU,IMP3,INCENP,KIF11,KIF23,KRR1,MCM7,MIS12,NCAPD2,NHP2L1,NOL6,NOL8,NOM1,NOP56,NOP58,NSL1,PAFAH1B1,PCNA,PLK1,PNN,POLA1,POLR1C,POLR2A,PRC1,PTK2,RAN,RPA1,RPA2,RPA3,RPL11,RPL15,RPL27,RPL35,RPL36,RPL7A,RPS11,RPS19,RPS4X,RPS7,RRP9,SASS6,SDAD1,SMARCA5,SMC2,SMC3,SMC4,SRCIN1,TIPIN,TOP2A,TPT1,TUB…
Early Essential	INTRACELLULAR_NON_MEMBRANE_BOUND_ORGANELLE	76	652	611	18009	2.09848e-21	3.38695e-18	APC,BIRC5,CCT3,CDC16,CDC20,CDC27,CDCA5,CDK1,CDT1,CHEK1,CKAP5,CTNNB1,DCTN2,DDX21,DDX24,DDX54,DDX56,ESPL1,EXOSC9,FAU,IMP3,INCENP,KIF11,KIF23,KRR1,MCM7,MIS12,NCAPD2,NHP2L1,NOL6,NOL8,NOM1,NOP56,NOP58,NSL1,PAFAH1B1,PCNA,PLK1,PNN,POLA1,POLR1C,POLR2A,PRC1,PTK2,RAN,RPA1,RPA2,RPA3,RPL11,RPL15,RPL27,RPL35,RPL36,RPL7A,RPS11,RPS19,RPS4X,RPS7,RRP9,SASS6,SDAD1,SMARCA5,SMC2,SMC3,SMC4,SRCIN1,TIPIN,TOP2A,TPT1,TUB…
Early Essential	STRUCTURAL_MOLECULE_ACTIVITY	45	652	227	18009	5.48137e-21	8.83598e-18	FAU,RPL11,RPL13,RPL14,RPL15,RPL18,RPL18A,RPL19,RPL23A,RPL24,RPL26,RPL27,RPL27A,RPL30,RPL31,RPL35,RPL4,RPL5,RPL6,RPL7,RPL7A,RPL8,RPLP1,RPLP2,RPS11,RPS12,RPS13,RPS14,RPS15,RPS16,RPS18,RPS19,RPS2,RPS20,RPS21,RPS23,RPS24,RPS29,RPS3,RPS4X,RPS5,RPS6,RPS7,RPS8,RPS9
Early Essential	MACROMOLECULAR_COMPLEX_ASSEMBLY	48	652	272	18009	4.50389e-20	7.25577e-17	APC,BRF1,CDK7,CDK9,CRNKL1,EIF1,EIF1AX,EIF2B2,EIF2B3,EIF2B4,EIF2B5,EIF3A,EIF3B,EIF3D,EIF3E,EIF3F,EIF3H,EIF3I,EIF5,GEMIN5,GTF2E1,GTF2E2,GTF2F2,IGF1R,MED12,MED14,MED17,MED24,MED27,MED30,MED4,MIS12,RPS14,SF1,SF3A1,SF3A2,SF3A3,SF3B3,SFSWAP,SLU7,SMARCA5,SNRPD1,SNRPD2,SRSF1,TBP,TUBGCP2,TXNL4A,USP39
Early Essential	CELLULAR_COMPONENT_ASSEMBLY	48	652	289	18009	6.1311e-19	9.87107e-16	APC,BRF1,CDK7,CDK9,CRNKL1,EIF1,EIF1AX,EIF2B2,EIF2B3,EIF2B4,EIF2B5,EIF3A,EIF3B,EIF3D,EIF3E,EIF3F,EIF3H,EIF3I,EIF5,GEMIN5,GTF2E1,GTF2E2,GTF2F2,IGF1R,MED12,MED14,MED17,MED24,MED27,MED30,MED4,MIS12,RPS14,SF1,SF3A1,SF3A2,SF3A3,SF3B3,SFSWAP,SLU7,SMARCA5,SNRPD1,SNRPD2,SRSF1,TBP,TUBGCP2,TXNL4A,USP39
Early Essential	NUCLEOPLASM	46	652	271	18009	1.38955e-18	2.23579e-15	CDK9,CPSF3,CPSF3L,GEMIN5,HNRNPK,INTS12,INTS2,INTS4,INTS5,INTS6,INTS7,INTS8,INTS9,MCM7,MED12,MED14,MED17,MED21,MED22,MED30,MED4,MED6,NCBP1,PHB,POLA1,POLR2A,POLR2B,POLR2D,POLR2E,POLR2L,POLR3C,RBM39,RPA1,RUVBL1,RUVBL2,SLU7,SMARCA5,SRSF2,TAF10,TBP,TOP2A,TOPBP1,TTF2,U2AF1,UBE2I,XPO1
Early Essential	DNA_DIRECTED_RNA_POLYMERASEII_HOLOENZYME	24	652	65	18009	1.67067e-18	2.68644e-15	CPSF3L,INTS12,INTS2,INTS4,INTS5,INTS6,INTS7,INTS8,INTS9,MED12,MED14,MED17,MED21,MED22,MED30,MED4,MED6,POLR2A,POLR2B,POLR2D,POLR2E,POLR2L,TAF10,TBP
Early Essential	KEGG_CELL_CYCLE	31	652	123	18009	5.39125e-18	8.66373e-15	ANAPC1,ANAPC11,ANAPC2,ANAPC4,ANAPC5,CCNA2,CCND1,CDC16,CDC20,CDC23,CDC26,CDC27,CDC45,CDC6,CDC7,CDK1,CDK7,CHEK1,DBF4,ESPL1,MCM4,MCM7,MYC,ORC1,ORC6,PCNA,PLK1,RBX1,SMC3,TFDP1,WEE1
Early Essential	RNA_SPLICINGVIA_TRANSESTERIFICATION_REACTIONS	18	652	34	18009	1.16369e-17	1.86889e-14	CRNKL1,DBR1,DHX38,GEMIN5,PHF5A,SF1,SF3A1,SF3A2,SF3A3,SFSWAP,SLU7,SNRPD1,SNRPD2,SNW1,SRSF1,TRA2B,TXNL4A,USP39
Early Essential	CELLULAR_BIOSYNTHETIC_PROCESS	48	652	310	18009	1.17495e-17	1.8858e-14	EIF1,EIF1AX,EIF2B2,EIF2B3,EIF2B4,EIF2B5,EIF3A,EIF3B,EIF3D,EIF3E,EIF3F,EIF3H,EIF3I,EIF4A3,EIF5,EXT1,FARSB,FECH,KARS,PPAT,RPL11,RPL13,RPL14,RPL15,RPL18,RPL18A,RPL19,RPL23A,RPL24,RPL26,RPL27A,RPL30,RPL31,RPL35,RPL4,RPL5,RPL6,RPL7,RPL7A,RPL8,RPS11,RPS12,RPS19,RPS2,RPS3,RPS5,RPS9,WARS
Early Essential	KEGG_RNA_POLYMERASE	16	652	26	18009	2.75927e-17	4.42587e-14	POLR1A,POLR1B,POLR1C,POLR2A,POLR2B,POLR2C,POLR2D,POLR2E,POLR2F,POLR2G,POLR2H,POLR2I,POLR2L,POLR3A,POLR3B,POLR3C
Early Essential	CELL_CYCLE_GO_0007049	47	652	312	18009	7.90149e-17	1.26661e-13	ANAPC11,ANAPC2,ANAPC4,ANAPC5,APC,ASNS,BIRC5,CCNA2,CCND1,CDC123,CDC16,CDC20,CDC23,CDC27,CDC45,CDC6,CDC7,CDCA5,CDK7,CDT1,CHEK1,CIT,CKAP5,CUL3,DBF4,DCTN2,ESPL1,GSPT1,GTPBP4,KIF11,KIF23,MFN2,MYC,PAFAH1B1,PLK1,POLA1,POLE,PRC1,RACGAP1,RAN,RBBP8,SASS6,SMC3,SMC4,TIPIN,TRIAP1,UBB
Early Essential	NUCLEOPLASM_PART	38	652	206	18009	8.37755e-17	1.34208e-13	CDK9,CPSF3L,GEMIN5,INTS12,INTS2,INTS4,INTS5,INTS6,INTS7,INTS8,INTS9,MCM7,MED12,MED14,MED17,MED21,MED22,MED30,MED4,MED6,POLR2A,POLR2B,POLR2D,POLR2E,POLR2L,POLR3C,RPA1,RUVBL1,RUVBL2,SLU7,SMARCA5,SRSF2,TAF10,TBP,TOPBP1,TTF2,U2AF1,UBE2I
Early Essential	MACROMOLECULE_BIOSYNTHETIC_PROCESS	47	652	313	18009	8.98801e-17	1.43898e-13	EIF1,EIF1AX,EIF2B2,EIF2B3,EIF2B4,EIF2B5,EIF3A,EIF3B,EIF3D,EIF3E,EIF3F,EIF3H,EIF3I,EIF4A3,EIF5,EXT1,FARSB,KARS,OGT,RPL11,RPL13,RPL14,RPL15,RPL18,RPL18A,RPL19,RPL23A,RPL24,RPL26,RPL27A,RPL30,RPL31,RPL35,RPL4,RPL5,RPL6,RPL7,RPL7A,RPL8,RPS11,RPS12,RPS19,RPS2,RPS3,RPS5,RPS9,WARS
Early Essential	SMALL_NUCLEAR_RIBONUCLEOPROTEIN_COMPLEX	14	652	22	18009	1.41819e-15	2.26911e-12	LSM4,PHF5A,PRPF8,RRP9,SF3A2,SF3B3,SLU7,SNRNP200,SNRPA1,SNRPB,SNRPD1,SNRPD2,SNRPD3,SNRPF
Early Essential	CELLULAR_PROTEIN_METABOLIC_PROCESS	92	652	1089	18009	1.64274e-14	2.62674e-11	ANAPC11,ANAPC2,ANAPC4,ANAPC5,APC,APH1A,ATP6AP2,CCND1,CCT3,CCT4,CCT7,CDC20,CDC23,CDK11A,CDK12,CDK9,CSNK1A1,DERL1,EIF1,EIF1AX,EIF2B2,EIF2B3,EIF2B4,EIF2B5,EIF3A,EIF3B,EIF3D,EIF3E,EIF3F,EIF3H,EIF3I,EIF4A3,EIF5,EXT1,FARSB,FBXO11,GTPBP4,HUWE1,IGF1R,KARS,KAT8,MIS12,NAA10,NAA50,NPLOC4,OGT,PDPK1,PHB,PLK4,PPP2CA,PRPF4B,PSMC4,PSMC5,PSMD14,RPL11,RPL13,RPL14,RPL15,RPL18,RPL18A,RPL19,RPL23A,RPL24,RPL26,RPL27A,…
Early Essential	MITOTIC_CELL_CYCLE	30	652	153	18009	2.83562e-14	4.53131e-11	ANAPC11,ANAPC4,ANAPC5,ASNS,BIRC5,CCNA2,CDC123,CDC16,CDC23,CDC27,CDC6,CDC7,CDCA5,CIT,CUL3,DBF4,DCTN2,ESPL1,GSPT1,KIF11,KIF23,PAFAH1B1,PLK1,POLA1,POLE,PRC1,RAN,SMC3,SMC4,TRIAP1
Early Essential	CELLULAR_MACROMOLECULE_METABOLIC_PROCESS	92	652	1103	18009	3.52665e-14	5.63205e-11	ANAPC11,ANAPC2,ANAPC4,ANAPC5,APC,APH1A,ATP6AP2,CCND1,CCT3,CCT4,CCT7,CDC20,CDC23,CDK11A,CDK12,CDK9,CSNK1A1,DERL1,EIF1,EIF1AX,EIF2B2,EIF2B3,EIF2B4,EIF2B5,EIF3A,EIF3B,EIF3D,EIF3E,EIF3F,EIF3H,EIF3I,EIF4A3,EIF5,EXT1,FARSB,FBXO11,GTPBP4,HUWE1,IGF1R,KARS,KAT8,MIS12,NAA10,NAA50,NPLOC4,OGT,PDPK1,PHB,PLK4,PPP2CA,PRPF4B,PSMC4,PSMC5,PSMD14,RPL11,RPL13,RPL14,RPL15,RPL18,RPL18A,RPL19,RPL23A,RPL24,RPL26,RPL27A,…
Early Essential	HELICASE_ACTIVITY	18	652	50	18009	5.5401e-14	8.842e-11	CHD4,DDX10,DDX18,DDX21,DDX3X,DDX54,DDX56,DHX15,DHX16,DHX38,DHX8,DHX9,EIF4A3,INO80,RUVBL1,RUVBL2,SMARCA5,SNRNP200
Early Essential	CELL_CYCLE_PROCESS	33	652	193	18009	8.9473e-14	1.42709e-10	ANAPC11,ANAPC4,ANAPC5,BIRC5,CCNA2,CDC16,CDC23,CDC27,CDC6,CDC7,CDCA5,CHEK1,CIT,CKAP5,CUL3,DBF4,DCTN2,ESPL1,GSPT1,KIF11,KIF23,PAFAH1B1,PLK1,POLA1,POLE,PRC1,RACGAP1,RAN,SASS6,SMC3,SMC4,TIPIN,TRIAP1
Early Essential	NUCLEOLUS	26	652	120	18009	1.28095e-13	2.04183e-10	DDX21,DDX24,DDX54,DDX56,EXOSC9,IMP3,KRR1,NHP2L1,NOL6,NOL8,NOM1,NOP56,NOP58,POLA1,POLR1C,POLR2A,RPL11,RPL35,RPL36,RPS19,RPS7,RRP9,SDAD1,TOP2A,UTP18,XRN2
Early Essential	KEGG_PYRIMIDINE_METABOLISM	23	652	92	18009	1.30279e-13	2.07534e-10	DUT,POLA1,POLA2,POLE,POLR1A,POLR1B,POLR1C,POLR2A,POLR2B,POLR2C,POLR2D,POLR2E,POLR2F,POLR2G,POLR2H,POLR2I,POLR2L,POLR3A,POLR3B,POLR3C,PRIM1,RRM1,RRM2
Early Essential	ATPASE_ACTIVITY	25	652	112	18009	1.84739e-13	2.94105e-10	ATP1A1,ATP2A2,ATP6V0C,ATP6V1C1,CHD4,DDX18,DDX21,DDX3X,DDX54,DDX56,DHX38,DHX8,DHX9,EIF4A3,INO80,PSMC4,PSMC5,PSMC6,RUVBL1,RUVBL2,SMARCA5,SNRNP200,TOP2A,TTF2,VCP
Early Essential	NUCLEOSIDE_TRIPHOSPHATASE_ACTIVITY	34	652	212	18009	2.57066e-13	4.08992e-10	ARL1,ATP1A1,ATP2A2,ATP6V0C,ATP6V1C1,CHD4,DDX18,DDX21,DDX3X,DDX54,DDX56,DHX38,DHX8,DHX9,EFTUD2,EIF4A3,EIF5,GSPT1,GTPBP4,INO80,PSMC4,PSMC5,PSMC6,RAB6A,RAB7A,RAN,RHEB,RUVBL1,RUVBL2,SMARCA5,SNRNP200,TOP2A,TTF2,VCP
Early Essential	PROTEIN_METABOLIC_PROCESS	95	652	1201	18009	3.10465e-13	4.9364e-10	ANAPC11,ANAPC2,ANAPC4,ANAPC5,APC,APH1A,ATP6AP2,CCND1,CCT3,CCT4,CCT7,CDC20,CDC23,CDK11A,CDK12,CDK9,CSNK1A1,DERL1,EIF1,EIF1AX,EIF2B2,EIF2B3,EIF2B4,EIF2B5,EIF3A,EIF3B,EIF3D,EIF3E,EIF3F,EIF3H,EIF3I,EIF4A3,EIF5,EXT1,FARSB,FBXO11,GEMIN5,GTPBP4,HUWE1,IGF1R,KARS,KAT8,MIS12,NAA10,NAA50,NPLOC4,OGT,PDPK1,PHB,PLK4,PPP2CA,PRPF4B,PSMC4,PSMC5,PSMD14,RPL11,RPL13,RPL14,RPL15,RPL18,RPL18A,RPL19,RPL23A,RPL24,RPL26,…
Early Essential	PYROPHOSPHATASE_ACTIVITY	35	652	226	18009	3.2991e-13	5.24227e-10	ARL1,ATP1A1,ATP2A2,ATP6V0C,ATP6V1C1,CHD4,DDX18,DDX21,DDX3X,DDX54,DDX56,DHX38,DHX8,DHX9,DUT,EFTUD2,EIF4A3,EIF5,GSPT1,GTPBP4,INO80,PSMC4,PSMC5,PSMC6,RAB6A,RAB7A,RAN,RHEB,RUVBL1,RUVBL2,SMARCA5,SNRNP200,TOP2A,TTF2,VCP
Early Essential	TRANSCRIPTION_INITIATION	15	652	35	18009	3.40509e-13	5.40728e-10	BRF1,CDK7,CDK9,GTF2E1,GTF2E2,GTF2F2,MED12,MED14,MED17,MED24,MED27,MED30,MED4,SMARCA5,TBP
Early Essential	HYDROLASE_ACTIVITY_ACTING_ON_ACID_ANHYDRIDES	35	652	228	18009	4.30418e-13	6.83073e-10	ARL1,ATP1A1,ATP2A2,ATP6V0C,ATP6V1C1,CHD4,DDX18,DDX21,DDX3X,DDX54,DDX56,DHX38,DHX8,DHX9,DUT,EFTUD2,EIF4A3,EIF5,GSPT1,GTPBP4,INO80,PSMC4,PSMC5,PSMC6,RAB6A,RAB7A,RAN,RHEB,RUVBL1,RUVBL2,SMARCA5,SNRNP200,TOP2A,TTF2,VCP
Early Essential	CHROMOSOME	25	652	118	18009	6.50913e-13	1.03235e-09	APC,BIRC5,CDCA5,CDT1,CHEK1,DCTN2,INCENP,MCM7,MIS12,NCAPD2,NOL6,NSL1,PAFAH1B1,PCNA,POLA1,RAN,RPA1,RPA2,RPA3,SMARCA5,SMC2,SMC4,TIPIN,TOP2A,UBE2I
Early Essential	SPLICEOSOME_ASSEMBLY	12	652	21	18009	1.00076e-12	1.58621e-09	CRNKL1,SF1,SF3A1,SF3A2,SF3A3,SFSWAP,SLU7,SNRPD1,SNRPD2,SRSF1,TXNL4A,USP39
Early Essential	PROTEASOME_COMPLEX	12	652	23	18009	4.30667e-12	6.82177e-09	PSMC2,PSMC3,PSMC4,PSMC5,PSMC6,PSMD1,PSMD11,PSMD14,PSMD2,PSMD3,PSMD4,PSMD7
Early Essential	TRANSCRIPTION_INITIATION_FROM_RNA_POLYMERASE_II_PROMOTER	13	652	29	18009	6.49137e-12	1.02758e-08	CDK7,CDK9,GTF2E1,GTF2E2,GTF2F2,MED12,MED14,MED17,MED24,MED27,MED30,MED4,TBP
Early Essential	RNA_HELICASE_ACTIVITY	12	652	24	18009	8.33108e-12	1.31798e-08	DDX10,DDX18,DDX21,DDX3X,DDX54,DDX56,DHX15,DHX16,DHX38,DHX8,DHX9,EIF4A3
Early Essential	TRANSLATIONAL_INITIATION	14	652	36	18009	1.05191e-11	1.66306e-08	EIF1,EIF1AX,EIF2B2,EIF2B3,EIF2B4,EIF2B5,EIF3A,EIF3B,EIF3D,EIF3E,EIF3F,EIF3H,EIF3I,EIF5
Early Essential	BIOSYNTHETIC_PROCESS	49	652	459	18009	1.23096e-11	1.94492e-08	EIF1,EIF1AX,EIF2B2,EIF2B3,EIF2B4,EIF2B5,EIF3A,EIF3B,EIF3D,EIF3E,EIF3F,EIF3H,EIF3I,EIF4A3,EIF5,EXT1,FARSB,FECH,KARS,OGT,PPAT,RPL11,RPL13,RPL14,RPL15,RPL18,RPL18A,RPL19,RPL23A,RPL24,RPL26,RPL27A,RPL30,RPL31,RPL35,RPL4,RPL5,RPL6,RPL7,RPL7A,RPL8,RPS11,RPS12,RPS19,RPS2,RPS3,RPS5,RPS9,WARS
Early Essential	ATP_DEPENDENT_HELICASE_ACTIVITY	12	652	27	18009	4.8464e-11	7.65247e-08	CHD4,DDX18,DDX21,DDX3X,DDX54,DDX56,DHX38,DHX8,DHX9,EIF4A3,RUVBL2,SNRNP200
Early Essential	INTEGRATOR_COMPLEX	9	652	13	18009	6.35578e-11	1.00294e-07	CPSF3L,INTS12,INTS2,INTS4,INTS5,INTS6,INTS7,INTS8,INTS9
Early Essential	PROTEIN_DNA_COMPLEX_ASSEMBLY	15	652	48	18009	7.39842e-11	1.16673e-07	BRF1,CDK7,CDK9,GTF2E1,GTF2E2,GTF2F2,MED12,MED14,MED17,MED24,MED27,MED30,MED4,SMARCA5,TBP
Early Essential	CELL_CYCLE_PHASE	27	652	170	18009	9.50716e-11	1.49833e-07	ANAPC11,ANAPC4,ANAPC5,BIRC5,CCNA2,CDC16,CDC23,CDC27,CDC6,CDC7,CDCA5,CHEK1,CIT,CUL3,DBF4,DCTN2,ESPL1,GSPT1,KIF11,PLK1,POLA1,POLE,RAN,SMC3,SMC4,TIPIN,TRIAP1
Early Essential	CHROMOSOMAL_PART	20	652	93	18009	1.00238e-10	1.57874e-07	APC,BIRC5,CDCA5,CDT1,DCTN2,INCENP,MCM7,MIS12,NSL1,PAFAH1B1,PCNA,POLA1,RAN,RPA1,RPA2,RPA3,SMC2,SMC4,TIPIN,UBE2I
Early Essential	RNA_POLYMERASE_ACTIVITY	9	652	14	18009	1.72247e-10	2.71117e-07	MED21,POLA1,POLR1C,POLR2D,POLR2E,POLR2I,POLR2L,POLR3C,PRIM1
Early Essential	MITOSIS	18	652	82	18009	6.07452e-10	9.55522e-07	ANAPC11,ANAPC4,ANAPC5,BIRC5,CCNA2,CDC16,CDC23,CDC27,CDCA5,CIT,DCTN2,ESPL1,KIF11,PLK1,RAN,SMC3,SMC4,TRIAP1
Early Essential	M_PHASE_OF_MITOTIC_CELL_CYCLE	18	652	85	18009	1.13156e-09	1.77881e-06	ANAPC11,ANAPC4,ANAPC5,BIRC5,CCNA2,CDC16,CDC23,CDC27,CDCA5,CIT,DCTN2,ESPL1,KIF11,PLK1,RAN,SMC3,SMC4,TRIAP1
Early Essential	ATP_DEPENDENT_RNA_HELICASE_ACTIVITY	9	652	17	18009	1.89658e-09	2.97953e-06	DDX18,DDX21,DDX3X,DDX54,DDX56,DHX38,DHX8,DHX9,EIF4A3
Early Essential	TRANSLATION_INITIATION_FACTOR_ACTIVITY	10	652	23	18009	2.6987e-09	4.23696e-06	EIF2B2,EIF2B3,EIF2B4,EIF2B5,EIF2S1,EIF3B,EIF3D,EIF3E,EIF3F,EIF4E
Early Essential	KEGG_OOCYTE_MEIOSIS	20	652	111	18009	2.74243e-09	4.30287e-06	ANAPC1,ANAPC11,ANAPC2,ANAPC4,ANAPC5,CDC16,CDC20,CDC23,CDC26,CDC27,CDK1,ESPL1,IGF1R,MAPK1,PLK1,PPP1CB,PPP2CA,RBX1,SGOL1,SMC3
Early Essential	RNA_BIOSYNTHETIC_PROCESS	54	652	624	18009	2.8307e-09	4.43854e-06	BRF1,BUD31,CDK7,CDK9,CHD4,DR1,ECD,ELL,GATA6,GTF2B,GTF2E1,GTF2E2,GTF2F2,HTATSF1,KLF5,MAX,MED12,MED14,MED17,MED21,MED24,MED27,MED30,MED4,MED6,MYC,NRF1,PHF5A,POLR1C,POLR2B,POLR2C,POLR2D,POLR2E,POLR2F,POLR2G,POLR2I,POLR2L,POLR3C,PRIM1,PRPF6,PSMC5,RBBP8,RPL6,RRN3,RUVBL1,SCAP,SIN3A,SMARCA5,SNAPC3,SNW1,SUPT16H,TBP,TFDP1,TTF2
Early Essential	CYTOPLASM	125	652	2062	18009	3.27189e-09	5.12705e-06	ABCE1,AFG3L2,AP1G1,APC,APH1A,ARCN1,ARL1,BIRC5,BYSL,CCT7,CDC123,CDC16,CDC27,CDC6,CDC7,CDCA5,CKAP5,CLINT1,COG1,COPA,COPB1,COPB2,COPE,COPZ1,CTNNB1,DAD1,DCTN2,DDX3X,DERL1,DHX9,DUT,EIF1,EIF2B2,EIF2B3,EIF2B4,EIF2B5,EIF2S1,EIF3A,EIF3B,EIF3D,EIF3E,EIF3F,EIF3H,EIF3I,EIF4A3,EIF4E,EIF5,ESPL1,EXOSC3,EXT1,FARSB,FAU,FBXO11,GARS,GBF1,GEMIN5,GINS1,GRPEL1,GTPBP4,HMGCR,HMGCS1,HNRNPK,HSPA9,ISCU,KARS,KPNB1,MCM3AP,ME…
Early Essential	RNA_DEPENDENT_ATPASE_ACTIVITY	9	652	18	18009	3.6715e-09	5.74957e-06	DDX18,DDX21,DDX3X,DDX54,DDX56,DHX38,DHX8,DHX9,EIF4A3
Early Essential	SPINDLE	12	652	37	18009	3.70281e-09	5.7949e-06	BIRC5,CDC16,CDC20,CDC27,CDK1,INCENP,KIF11,KIF23,PAFAH1B1,PRC1,SMC3,TUBGCP3
Early Essential	TRANSCRIPTION	60	652	738	18009	3.87896e-09	6.06669e-06	BRF1,BUD31,CDK7,CDK9,CHD4,DR1,ECD,ELL,GATA6,GTF2B,GTF2E1,GTF2E2,GTF2F2,HTATSF1,KAT8,KLF5,MAX,MED12,MED14,MED17,MED21,MED24,MED27,MED30,MED4,MED6,MYC,NARFL,NRF1,NUP62,PHB,PHF5A,POLR1C,POLR2B,POLR2C,POLR2D,POLR2E,POLR2F,POLR2G,POLR2H,POLR2I,POLR2L,POLR3C,PRPF6,PSMC5,RBBP8,RPL6,RRN3,RUVBL1,SCAP,SIN3A,SMARCA5,SNAPC3,SNW1,SUPT16H,TBP,TFDP1,TTF2,UBB,XAB2
Early Essential	TRANSCRIPTION_FROM_RNA_POLYMERASE_II_PROMOTER	43	652	445	18009	5.02412e-09	7.8527e-06	BUD31,CDK7,CDK9,CHD4,DR1,ECD,ELL,GTF2B,GTF2E1,GTF2E2,GTF2F2,HTATSF1,KLF5,MAX,MED12,MED14,MED17,MED21,MED24,MED27,MED30,MED4,MED6,MYC,NRF1,POLR2B,POLR2C,POLR2D,POLR2E,POLR2F,POLR2G,POLR2I,POLR2L,PRPF6,PSMC5,RBBP8,RUVBL1,SMARCA5,SNAPC3,SNW1,SUPT16H,TBP,TFDP1
Early Essential	ATPASE_ACTIVITY_COUPLED	18	652	93	18009	5.21143e-09	8.14025e-06	ATP1A1,ATP2A2,ATP6V0C,ATP6V1C1,CHD4,DDX18,DDX21,DDX3X,DDX54,DDX56,DHX38,DHX8,DHX9,EIF4A3,RUVBL2,SNRNP200,TOP2A,TTF2
Early Essential	KEGG_PURINE_METABOLISM	23	652	151	18009	5.38386e-09	8.4042e-06	POLA1,POLA2,POLE,POLR1A,POLR1B,POLR1C,POLR2A,POLR2B,POLR2C,POLR2D,POLR2E,POLR2F,POLR2G,POLR2H,POLR2I,POLR2L,POLR3A,POLR3B,POLR3C,PPAT,PRIM1,RRM1,RRM2
Early Essential	SPINDLE_MICROTUBULE	8	652	14	18009	7.00549e-09	1.09286e-05	BIRC5,CDC16,CDC27,CDK1,KIF11,PAFAH1B1,PRC1,TUBGCP3
Early Essential	TRANSCRIPTION_DNA_DEPENDENT	53	652	623	18009	7.19137e-09	1.12113e-05	BRF1,BUD31,CDK7,CDK9,CHD4,DR1,ECD,ELL,GATA6,GTF2B,GTF2E1,GTF2E2,GTF2F2,HTATSF1,KLF5,MAX,MED12,MED14,MED17,MED21,MED24,MED27,MED30,MED4,MED6,MYC,NRF1,PHF5A,POLR1C,POLR2B,POLR2C,POLR2D,POLR2E,POLR2F,POLR2G,POLR2I,POLR2L,POLR3C,PRPF6,PSMC5,RBBP8,RPL6,RRN3,RUVBL1,SCAP,SIN3A,SMARCA5,SNAPC3,SNW1,SUPT16H,TBP,TFDP1,TTF2
Early Essential	EUKARYOTIC_TRANSLATION_INITIATION_FACTOR_3_COMPLEX	7	652	10	18009	8.61943e-09	1.34291e-05	EIF3A,EIF3B,EIF3D,EIF3E,EIF3F,EIF3H,EIF3I
Early Essential	DNA_REPLICATION	18	652	99	18009	1.46903e-08	2.28728e-05	CDC45,CDC6,CDT1,DBF4,DUT,GTPBP4,KIN,MCM3AP,MCM7,NOL8,ORC1,POLA1,POLE,PRIM1,RPA1,RPA2,RPA3,TIPIN
Early Essential	MICROTUBULE_CYTOSKELETON	22	652	147	18009	1.6108e-08	2.5064e-05	APC,BIRC5,CDC16,CDC20,CDC27,CDK1,CKAP5,DCTN2,ESPL1,INCENP,KIF11,KIF23,PAFAH1B1,PLK1,PRC1,SASS6,SMC3,TOP2A,TPT1,TUBGCP2,TUBGCP3,TUBGCP6
Early Essential	CELLULAR_MACROMOLECULE_CATABOLIC_PROCESS	18	652	100	18009	1.73197e-08	2.69321e-05	ABCE1,ANAPC2,ANAPC4,ANAPC5,CDC20,CDC23,DERL1,ECD,GSPT1,NPLOC4,PSMC5,PSMD14,SMG7,UBB,UBE2I,UBE2L3,VCP,XRN2
Early Essential	M_PHASE	19	652	114	18009	2.58218e-08	4.01271e-05	ANAPC11,ANAPC4,ANAPC5,BIRC5,CCNA2,CDC16,CDC23,CDC27,CDCA5,CHEK1,CIT,DCTN2,ESPL1,KIF11,PLK1,RAN,SMC3,SMC4,TRIAP1
Early Essential	DNA_DIRECTED_RNA_POLYMERASE_COMPLEX	8	652	16	18009	2.81488e-08	4.3715e-05	MED21,POLR1C,POLR2A,POLR2B,POLR2D,POLR2E,POLR2L,POLR3C
Early Essential	RNA_POLYMERASE_COMPLEX	8	652	16	18009	2.81488e-08	4.3715e-05	MED21,POLR1C,POLR2A,POLR2B,POLR2D,POLR2E,POLR2L,POLR3C
Early Essential	NUCLEAR_DNA_DIRECTED_RNA_POLYMERASE_COMPLEX	8	652	16	18009	2.81488e-08	4.3715e-05	MED21,POLR1C,POLR2A,POLR2B,POLR2D,POLR2E,POLR2L,POLR3C
Early Essential	REGULATION_OF_TRANSLATIONAL_INITIATION	10	652	29	18009	3.87983e-08	6.01374e-05	EIF1,EIF2B2,EIF2B5,EIF3A,EIF3D,EIF3E,EIF3F,EIF3H,EIF3I,EIF5
Early Essential	HORMONE_RECEPTOR_BINDING	10	652	29	18009	3.87983e-08	6.01374e-05	DDX54,MED12,MED14,MED17,MED24,MED30,MED4,NUP62,PRPF6,PSMC5
Early Essential	CYTOPLASMIC_PART	88	652	1350	18009	4.38228e-08	6.78377e-05	ABCE1,AFG3L2,AP1G1,APC,APH1A,ARCN1,ARL1,BIRC5,CDC16,CDC27,CKAP5,CLINT1,COG1,COPA,COPB1,COPB2,COPE,COPZ1,CTNNB1,DAD1,DCTN2,DERL1,DUT,EIF2B2,EIF2B3,EIF2B4,EIF2B5,EIF2S1,EIF3A,EIF3B,EIF3D,EIF3E,EIF3F,EIF3H,EIF3I,EIF4E,ESPL1,EXOSC3,EXT1,FAU,GBF1,GRPEL1,GTPBP4,HMGCR,HSPA9,ISCU,KARS,MFN2,NPLOC4,NUTF2,OGT,PAFAH1B1,PHB,PHB2,PLK1,PPP2CA,PRELID1,RAB6A,RAB7A,RPL15,RPL27,RPL7A,RPS11,RPS4X,RPS7,RUVBL2,SASS6,S…
Early Essential	TRANSLATION_FACTOR_ACTIVITY_NUCLEIC_ACID_BINDING	11	652	37	18009	4.66578e-08	7.21797e-05	EIF2B2,EIF2B3,EIF2B4,EIF2B5,EIF2S1,EIF3B,EIF3D,EIF3E,EIF3F,EIF4E,GSPT1
Early Essential	MICROTUBULE	10	652	30	18009	5.63191e-08	8.70693e-05	BIRC5,CDC16,CDC27,CDK1,KIF11,PAFAH1B1,PRC1,TPT1,TUBGCP2,TUBGCP3
Early Essential	TRANSLATION_REGULATOR_ACTIVITY	11	652	39	18009	8.56201e-08	0.000132283	EIF2B2,EIF2B3,EIF2B4,EIF2B5,EIF2S1,EIF3B,EIF3D,EIF3E,EIF3F,EIF4E,GSPT1
Early Essential	MEDIATOR_COMPLEX	8	652	18	18009	8.9734e-08	0.000138549	MED12,MED14,MED17,MED21,MED22,MED30,MED4,MED6
Early Essential	CELLULAR_PROTEIN_CATABOLIC_PROCESS	13	652	57	18009	9.19413e-08	0.000141865	ANAPC2,ANAPC4,ANAPC5,CDC20,CDC23,DERL1,NPLOC4,PSMC5,PSMD14,UBB,UBE2I,UBE2L3,VCP
Early Essential	MRNA_SPLICE_SITE_SELECTION	7	652	13	18009	1.12045e-07	0.000172774	SF1,SF3A1,SF3A2,SF3A3,SFSWAP,SLU7,SRSF1
Early Essential	GENERAL_RNA_POLYMERASE_II_TRANSCRIPTION_FACTOR_ACTIVITY	10	652	32	18009	1.1325e-07	0.000174518	GTF2A1,GTF2B,GTF2F2,MED12,MED14,MED17,MED24,MED30,MED4,TBP
Early Essential	RNA_SPLICING_FACTOR_ACTIVITYTRANSESTERIFICATION_MECHANISM	8	652	19	18009	1.50085e-07	0.00023113	BCAS2,PRPF8,SF3A3,SF3B3,SF3B4,SLU7,TRA2B,TXNL4A
Early Essential	MICROTUBULE_CYTOSKELETON_ORGANIZATION_AND_BIOGENESIS	10	652	33	18009	1.57248e-07	0.000242005	APC,CKAP5,KIF11,KIF23,PAFAH1B1,PRC1,RAN,SMC3,TUBGCP2,TUBGCP6
Early Essential	KEGG_DNA_REPLICATION	10	652	34	18009	2.15586e-07	0.000331571	MCM4,MCM7,PCNA,POLA1,POLA2,POLE,PRIM1,RPA1,RPA2,RPA3
Early Essential	KEGG_PROGESTERONE_MEDIATED_OOCYTE_MATURATION	15	652	85	18009	3.51315e-07	0.000539972	ANAPC1,ANAPC11,ANAPC2,ANAPC4,ANAPC5,CCNA2,CDC16,CDC23,CDC26,CDC27,CDK1,IGF1R,MAPK1,PIK3CA,PLK1
Early Essential	NUCLEAR_HORMONE_RECEPTOR_BINDING	9	652	28	18009	3.76678e-07	0.000578578	DDX54,MED12,MED14,MED17,MED24,MED30,MED4,NUP62,PRPF6
Early Essential	REGULATION_OF_CELL_CYCLE	22	652	179	18009	5.6394e-07	0.000865647	ANAPC2,APC,ASNS,BIRC5,CCNA2,CCND1,CDC123,CDC16,CDC23,CDC45,CDC6,CDC7,CDK7,CDT1,CHEK1,CUL3,GTPBP4,MFN2,MYC,RBBP8,TIPIN,TRIAP1
Early Essential	BIOPOLYMER_CATABOLIC_PROCESS	17	652	113	18009	6.35459e-07	0.000974794	ABCE1,ANAPC2,ANAPC4,ANAPC5,CDC20,CDC23,DERL1,GSPT1,NPLOC4,PSMC5,PSMD14,SMG7,UBB,UBE2I,UBE2L3,VCP,XRN2
Early Essential	PROTEIN_CATABOLIC_PROCESS	13	652	67	18009	6.82983e-07	0.00104701	ANAPC2,ANAPC4,ANAPC5,CDC20,CDC23,DERL1,NPLOC4,PSMC5,PSMD14,UBB,UBE2I,UBE2L3,VCP
Early Essential	INTERPHASE	13	652	68	18009	8.16791e-07	0.00125132	ANAPC4,ANAPC5,BIRC5,CDC23,CDC6,CDC7,CDCA5,CUL3,DBF4,GSPT1,POLA1,POLE,TIPIN
Early Essential	DNA_DIRECTED_RNA_POLYMERASEII_CORE_COMPLEX	6	652	11	18009	8.70524e-07	0.00133277	MED21,POLR2A,POLR2B,POLR2D,POLR2E,POLR2L
Early Essential	THYROID_HORMONE_RECEPTOR_BINDING	7	652	17	18009	1.11845e-06	0.00171123	MED12,MED14,MED17,MED24,MED30,MED4,NUP62
Early Essential	MACROMOLECULE_CATABOLIC_PROCESS	18	652	131	18009	1.17656e-06	0.00179895	ABCE1,ANAPC2,ANAPC4,ANAPC5,CDC20,CDC23,DERL1,ECD,GSPT1,NPLOC4,PSMC5,PSMD14,SMG7,UBB,UBE2I,UBE2L3,VCP,XRN2
Early Essential	CONDENSED_CHROMOSOME	9	652	32	18009	1.34336e-06	0.00205265	CHEK1,MIS12,NCAPD2,NOL6,NSL1,SMARCA5,SMC2,SMC4,UBE2I
Early Essential	DNA_METABOLIC_PROCESS	26	652	251	18009	1.54827e-06	0.00236421	CDC45,CDC6,CDT1,CHEK1,DBF4,DUT,GTPBP4,KIN,MCM3AP,MCM7,NOL8,ORC1,POLA1,POLE,PRIM1,RAN,RBBP8,RPA1,RPA2,RPA3,RUVBL2,TIPIN,TOP2A,VCP,XAB2,XRN2
Early Essential	ANDROGEN_RECEPTOR_SIGNALING_PATHWAY	6	652	12	18009	1.68767e-06	0.00257538	MED12,MED14,MED17,MED24,MED30,MED4
Early Essential	REPLICATION_FORK	7	652	18	18009	1.77309e-06	0.00270396	CDT1,MCM7,PCNA,POLA1,RPA1,RPA2,RPA3
Early Essential	INTERPHASE_OF_MITOTIC_CELL_CYCLE	12	652	62	18009	1.8844e-06	0.00287183	ANAPC4,ANAPC5,BIRC5,CDC23,CDC6,CDC7,CDCA5,CUL3,DBF4,GSPT1,POLA1,POLE
Early Essential	REGULATION_OF_METABOLIC_PROCESS	55	652	782	18009	1.95473e-06	0.00297705	APC,ATP6AP2,BUD31,CCND1,CDC45,CDC6,CDK11A,CDK7,CDT1,CHD4,DR1,ECD,EIF1,EIF2B2,EIF2B5,EIF3A,EIF3D,EIF3E,EIF3F,EIF3H,EIF3I,EIF4A3,EIF5,GATA6,GTPBP4,HTATSF1,KAT8,MCM7,MED12,MED14,MED17,MED21,MED27,MED6,MYC,NARFL,NCBP1,NRF1,NUP62,PHB,PHF5A,POLR2L,POLR3C,PRPF6,RBBP8,RPL6,RUVBL1,SCAP,SIN3A,SMARCA5,SMG7,SNW1,TFDP1,TIPIN,UBB
Early Essential	REGULATION_OF_CELLULAR_METABOLIC_PROCESS	54	652	770	18009	2.64955e-06	0.00403262	APC,BUD31,CCND1,CDC45,CDC6,CDK11A,CDK7,CDT1,CHD4,DR1,ECD,EIF1,EIF2B2,EIF2B5,EIF3A,EIF3D,EIF3E,EIF3F,EIF3H,EIF3I,EIF4A3,EIF5,GATA6,GTPBP4,HTATSF1,KAT8,MCM7,MED12,MED14,MED17,MED21,MED27,MED6,MYC,NARFL,NCBP1,NRF1,NUP62,PHB,PHF5A,POLR2L,POLR3C,PRPF6,RBBP8,RPL6,RUVBL1,SCAP,SIN3A,SMARCA5,SMG7,SNW1,TFDP1,TIPIN,UBB
Early Essential	RNA_POLYMERASE_II_TRANSCRIPTION_MEDIATOR_ACTIVITY	6	652	13	18009	3.0382e-06	0.0046211	MED12,MED14,MED17,MED24,MED30,MED4
Early Essential	NUCLEOTIDYLTRANSFERASE_ACTIVITY	10	652	45	18009	3.6595e-06	0.00556244	MED21,POLA1,POLE,POLR1C,POLR2D,POLR2E,POLR2I,POLR2L,POLR3C,PRIM1
Early Essential	MICROTUBULE_ORGANIZING_CENTER	12	652	66	18009	3.76234e-06	0.00571499	APC,BIRC5,CDC16,CDC27,CKAP5,DCTN2,ESPL1,PLK1,SASS6,TOP2A,TUBGCP3,TUBGCP6
Early Essential	STEROID_HORMONE_RECEPTOR_SIGNALING_PATHWAY	7	652	20	18009	4.05395e-06	0.0061539	DDX54,MED12,MED14,MED17,MED24,MED30,MED4
Early Essential	VESICLE_COAT	6	652	14	18009	5.15403e-06	0.00781867	ARCN1,COPA,COPB1,COPB2,COPE,COPZ1
Early Essential	LIGASE_ACTIVITY_FORMING_CARBON_OXYGEN_BONDS	6	652	14	18009	5.15403e-06	0.00781867	FARSB,GARS,KARS,NARS,QARS,SARS
Early Essential	CENTROSOME	11	652	57	18009	5.20977e-06	0.0078928	APC,BIRC5,CDC16,CDC27,CKAP5,DCTN2,ESPL1,PLK1,SASS6,TOP2A,TUBGCP3
Early Essential	INTRACELLULAR_RECEPTOR_MEDIATED_SIGNALING_PATHWAY	7	652	21	18009	5.89148e-06	0.0089197	DDX54,MED12,MED14,MED17,MED24,MED30,MED4
Early Essential	INTRACELLULAR_TRANSPORT	26	652	274	18009	7.77759e-06	0.0117675	AP1G1,ARCN1,COPB1,COPB2,COPE,COPZ1,DERL1,GBF1,KPNB1,MCM3AP,MFN2,NAPA,NOP58,NRBP1,NUP133,NUP160,PPP1R10,RPL11,SMG7,SNAPIN,STX18,STX5,TIMM23,TIMM44,VCP,VPS45
Early Essential	LIGASE_ACTIVITY	14	652	95	18009	7.87415e-06	0.0119057	ANAPC11,ANAPC2,ANAPC4,ANAPC5,ASNS,CDC23,FARSB,GARS,HUWE1,KARS,NARS,QARS,SARS,UBE2L3
Early Essential	COATED_VESICLE_MEMBRANE	6	652	15	18009	8.32718e-06	0.0125824	ARCN1,COPA,COPB1,COPB2,COPE,COPZ1
Early Essential	MEMBRANE_COAT	6	652	15	18009	8.32718e-06	0.0125824	ARCN1,COPA,COPB1,COPB2,COPE,COPZ1
Early Essential	COATED_MEMBRANE	6	652	15	18009	8.32718e-06	0.0125824	ARCN1,COPA,COPB1,COPB2,COPE,COPZ1
Early Essential	CYTOSKELETAL_PART	23	652	229	18009	1.02647e-05	0.0154791	APC,BIRC5,CDC16,CDC20,CDC27,CDK1,CKAP5,DCTN2,ESPL1,INCENP,KIF11,KIF23,PAFAH1B1,PLK1,PNN,PRC1,SASS6,SMC3,TOP2A,TPT1,TUBGCP2,TUBGCP3,TUBGCP6
Early Essential	ESTABLISHMENT_OF_CELLULAR_LOCALIZATION	30	652	347	18009	1.02678e-05	0.0154791	AP1G1,ARCN1,BIRC5,CDC23,CDCA5,COPB1,COPB2,COPE,COPZ1,DERL1,GBF1,KPNB1,MCM3AP,MFN2,NAPA,NOP58,NRBP1,NUP133,NUP160,PAFAH1B1,PPP1R10,RPL11,SMG7,SNAPIN,STX18,STX5,TIMM23,TIMM44,VCP,VPS45
Early Essential	UNFOLDED_PROTEIN_BINDING	9	652	41	18009	1.25351e-05	0.0188779	AFG3L2,CCT3,CCT4,CCT7,GRPEL1,HSPA9,RUVBL2,TCP1,TTC1
Early Essential	DNA_REPLICATION_INITIATION	6	652	16	18009	1.2916e-05	0.0194386	CDC45,CDC6,CDT1,ORC1,POLA1,TIPIN
Early Essential	NUCLEAR_REPLICATION_FORK	5	652	10	18009	1.32692e-05	0.0199569	MCM7,POLA1,RPA1,RPA2,RPA3
Early Essential	MITOTIC_SPINDLE_ORGANIZATION_AND_BIOGENESIS	5	652	10	18009	1.32692e-05	0.0199569	KIF11,KIF23,PRC1,RAN,SMC3
Early Essential	NUCLEAR_CHROMOSOME	10	652	52	18009	1.44408e-05	0.0216901	CHEK1,MCM7,NOL6,POLA1,RPA1,RPA2,RPA3,SMC2,TIPIN,UBE2I
Early Essential	DNA_INTEGRITY_CHECKPOINT	7	652	24	18009	1.5949e-05	0.0239394	CCNA2,CDC45,CDC6,CDT1,CHEK1,TIPIN,TRIAP1
Early Essential	ORGANELLE_ORGANIZATION_AND_BIOGENESIS	36	652	465	18009	1.62518e-05	0.0243776	APC,CDC23,CDCA5,CKAP5,ESPL1,EXOSC3,HUWE1,INO80,KAT8,KIF11,KIF23,MFN2,MIS12,NOP56,NOP58,NPLOC4,PAFAH1B1,PDPK1,PHB,PRC1,RACGAP1,RAN,RPS14,RRP9,SASS6,SDAD1,SMARCA5,SMC3,SMC4,STX5,SUPT16H,TIMM23,TIMM44,TOP2A,TUBGCP2,TUBGCP6
Early Essential	DNA_DEPENDENT_DNA_REPLICATION	10	652	54	18009	2.04658e-05	0.0306782	CDC45,CDC6,CDT1,GTPBP4,ORC1,POLA1,PRIM1,RPA1,RPA2,TIPIN
Early Essential	NUCLEAR_UBIQUITIN_LIGASE_COMPLEX	5	652	11	18009	2.36015e-05	0.035355	ANAPC11,ANAPC4,ANAPC5,CDC23,CDC26
Early Essential	INTRA_GOLGI_VESICLE_MEDIATED_TRANSPORT	5	652	11	18009	2.36015e-05	0.035355	COPB1,COPB2,COPE,COPZ1,NAPA
Early Essential	SPINDLE_ORGANIZATION_AND_BIOGENESIS	5	652	11	18009	2.36015e-05	0.035355	KIF11,KIF23,PRC1,RAN,SMC3
Early Essential	CELLULAR_LOCALIZATION	30	652	364	18009	2.57195e-05	0.0384506	AP1G1,ARCN1,BIRC5,CDC23,CDCA5,COPB1,COPB2,COPE,COPZ1,DERL1,GBF1,KPNB1,MCM3AP,MFN2,NAPA,NOP58,NRBP1,NUP133,NUP160,PAFAH1B1,PPP1R10,RPL11,SMG7,SNAPIN,STX18,STX5,TIMM23,TIMM44,VCP,VPS45
Early Essential	KEGG_UBIQUITIN_MEDIATED_PROTEOLYSIS	16	652	134	18009	2.7907e-05	0.0416931	ANAPC1,ANAPC11,ANAPC2,ANAPC4,ANAPC5,CDC16,CDC20,CDC23,CDC26,CDC27,CUL3,HUWE1,PRPF19,RBX1,UBE2I,UBE2L3
Early Essential	RIBOSOME_BIOGENESIS_AND_ASSEMBLY	6	652	18	18009	2.814e-05	0.0420131	EXOSC3,NOP56,NOP58,RPS14,RRP9,SDAD1

## Sheet: Intermediate_Enrichments
Class	Signature	|X| = N. genes in the intersection between class and signature	k = N. genes in the class	n = N. genes in the signature	N = N. genes in the background population	p.value = sum (from |X| to n) of Hypergeometric(|X|,k,n,N)	adj.pval = Benjamini-Hockberg corrected p.values	X = Genes in the intersection between class and signature
Mid Essential	NUCLEUS	113	394	1385	18009	2.72458e-36	4.47103e-33	ABT1,ACIN1,ACTL6A,ASNA1,ATF4,BAP1,BPTF,C21orf59,CEBPZ,CENPA,CHAF1A,CIRH1A,CPSF1,CSE1L,CSTF3,CTCF,DCTN4,DDX20,DDX47,DKC1,DNMT1,EIF5A,EIF6,ELP3,ERCC2,ERCC3,EXOSC2,GEMIN2,GEMIN4,GNL3,GTF3C1,GTF3C2,GTF3C4,GTF3C5,HCFC1,HDAC3,HIRA,HNRNPL,HNRNPU,IKBKAP,ILF3,IMP4,INTS10,INTS3,MCM2,MCM3,MCM5,MCRS1,MED11,MYBBP1A,NAA15,NCBP2,NEDD8,NFS1,NHP2,NOC4L,NOP2,NUDT21,NUP88,OIP5,PDCD11,PFDN5,PHF12,PMF1,PNO1,POLD1,POL…
Mid Essential	INTRACELLULAR_ORGANELLE_PART	103	394	1160	18009	5.30158e-36	8.69458e-33	ABCB7,ACTL6A,ACTR1A,AP2S1,ARPC4,ASNA1,BUB3,CAPZB,CENPA,CHAF1A,CIRH1A,COG3,CPSF1,DCTN3,DCTN4,DDOST,DDX47,DKC1,EIF5A,ELP3,ERCC2,ERCC3,GEMIN2,GEMIN4,GNL3,GTF3C1,GTF3C2,GTF3C4,GTF3C5,HDAC3,HNRNPL,HNRNPU,IKBKAP,IMP4,INTS10,INTS3,MAD2L1,MBTPS1,MCM2,MCM3,MCRS1,MED11,MRPS21,MYBBP1A,NAA15,NDE1,NFS1,NHP2,NOC4L,NOP2,NUDT21,NUP88,OIP5,PHF12,PMF1,PMPCA,PNO1,POLR1E,POLR3H,POLR3K,POP1,PRPF31,RAD51,RAE1,RANGAP1,…
Mid Essential	ORGANELLE_PART	103	394	1165	18009	7.73412e-36	1.26762e-32	ABCB7,ACTL6A,ACTR1A,AP2S1,ARPC4,ASNA1,BUB3,CAPZB,CENPA,CHAF1A,CIRH1A,COG3,CPSF1,DCTN3,DCTN4,DDOST,DDX47,DKC1,EIF5A,ELP3,ERCC2,ERCC3,GEMIN2,GEMIN4,GNL3,GTF3C1,GTF3C2,GTF3C4,GTF3C5,HDAC3,HNRNPL,HNRNPU,IKBKAP,IMP4,INTS10,INTS3,MAD2L1,MBTPS1,MCM2,MCM3,MCRS1,MED11,MRPS21,MYBBP1A,NAA15,NDE1,NFS1,NHP2,NOC4L,NOP2,NUDT21,NUP88,OIP5,PHF12,PMF1,PMPCA,PNO1,POLR1E,POLR3H,POLR3K,POP1,PRPF31,RAD51,RAE1,RANGAP1,…
Mid Essential	NUCLEAR_PART	70	394	563	18009	4.37413e-33	7.16483e-30	ACTL6A,ASNA1,CHAF1A,CIRH1A,CPSF1,DDX47,DKC1,EIF5A,ELP3,ERCC2,ERCC3,GEMIN2,GEMIN4,GNL3,GTF3C1,GTF3C2,GTF3C4,GTF3C5,HDAC3,HNRNPL,HNRNPU,IKBKAP,IMP4,INTS10,INTS3,MCM3,MCRS1,MED11,MYBBP1A,NAA15,NHP2,NOC4L,NOP2,NUDT21,NUP88,OIP5,PHF12,PMF1,PNO1,POLR1E,POLR3H,POLR3K,POP1,PRPF31,RAD51,RAE1,RANGAP1,RBM14,RCC1,RPAIN,RPF1,RPP38,RRP1,SAP18,SMC1A,SNAPC4,SNRNP25,SNUPN,SYMPK,TAF6,TFIP11,TPR,TRRAP,TUBG1,UBTF,UT…
Mid Essential	NUCLEAR_LUMEN	54	394	374	18009	8.65094e-29	1.41616e-25	ACTL6A,ASNA1,CHAF1A,CIRH1A,CPSF1,DDX47,DKC1,ELP3,ERCC2,ERCC3,GEMIN4,GNL3,GTF3C1,GTF3C2,GTF3C4,GTF3C5,HDAC3,HNRNPL,IKBKAP,IMP4,INTS10,INTS3,MCRS1,MED11,MYBBP1A,NAA15,NHP2,NOC4L,NOP2,NUDT21,OIP5,PHF12,PMF1,PNO1,POLR1E,POLR3H,POLR3K,POP1,PRPF31,RBM14,RPAIN,RPF1,RPP38,RRP1,SAP18,SNAPC4,SYMPK,TAF6,TFIP11,TRRAP,UBTF,UTP20,XRCC6,ZNF259
Mid Essential	ORGANELLE_LUMEN	57	394	443	18009	1.04497e-27	1.70958e-24	ACTL6A,ASNA1,CHAF1A,CIRH1A,CPSF1,DDX47,DKC1,ELP3,ERCC2,ERCC3,GEMIN4,GNL3,GTF3C1,GTF3C2,GTF3C4,GTF3C5,HDAC3,HNRNPL,IKBKAP,IMP4,INTS10,INTS3,MBTPS1,MCRS1,MED11,MRPS21,MYBBP1A,NAA15,NFS1,NHP2,NOC4L,NOP2,NUDT21,OIP5,PHF12,PMF1,PNO1,POLR1E,POLR3H,POLR3K,POP1,PRPF31,RBM14,RPAIN,RPF1,RPP38,RRP1,SAP18,SNAPC4,SYMPK,TAF6,TFIP11,TRRAP,UBTF,UTP20,XRCC6,ZNF259
Mid Essential	MEMBRANE_ENCLOSED_LUMEN	57	394	443	18009	1.04497e-27	1.70958e-24	ACTL6A,ASNA1,CHAF1A,CIRH1A,CPSF1,DDX47,DKC1,ELP3,ERCC2,ERCC3,GEMIN4,GNL3,GTF3C1,GTF3C2,GTF3C4,GTF3C5,HDAC3,HNRNPL,IKBKAP,IMP4,INTS10,INTS3,MBTPS1,MCRS1,MED11,MRPS21,MYBBP1A,NAA15,NFS1,NHP2,NOC4L,NOP2,NUDT21,OIP5,PHF12,PMF1,PNO1,POLR1E,POLR3H,POLR3K,POP1,PRPF31,RBM14,RPAIN,RPF1,RPP38,RRP1,SAP18,SNAPC4,SYMPK,TAF6,TFIP11,TRRAP,UBTF,UTP20,XRCC6,ZNF259
Mid Essential	MACROMOLECULAR_COMPLEX	80	394	928	18009	9.67573e-27	1.58101e-23	ACLY,ACTL6A,ACTR1A,AP2S1,ARIH1,ARPC4,BUB3,CAPZB,CHAF1A,COG3,COPS5,CPSF1,DCTN3,DDOST,DIS3,DKC1,EIF2B1,EIF4A1,EIF5A,ELP3,ERCC2,ERCC3,GEMIN2,GEMIN4,GTF3C1,GTF3C2,GTF3C4,GTF3C5,HDAC3,HNRNPL,HNRNPU,IKBKAP,INTS10,INTS3,MAD2L1,MCM3,MED11,MRPS21,MYBBP1A,NAA15,NHP2,NOC4L,NUP88,PGGT1B,PHF12,PMF1,POLR3H,POLR3K,POP1,PPP2R1A,PPP2R4,PRPF31,PSMD12,RAE1,RANGAP1,RBM14,RFC2,RFC3,RFC4,RFC5,RPL13A,RPP38,SAP18,SMC1A,…
Mid Essential	BIOPOLYMER_METABOLIC_PROCESS	104	394	1651	18009	6.87936e-24	1.1234e-20	AARS,ABT1,ALG2,ANAPC10,ARIH1,ATF4,BPTF,CCNK,CEBPZ,COG3,COPS5,CPSF1,CSTF3,CTCF,CTDP1,DDB1,DDX20,DIS3,DKC1,DMAP1,DNMT1,EIF2AK4,ELP3,ERBB2,ERCC2,ERCC3,EXOSC2,FNTA,FNTB,GEMIN2,GEMIN4,GTF3C2,GTF3C4,HCFC1,HGS,HIRA,HNF1B,IKBKAP,ILF3,INTS10,INTS3,MCM2,MCM3,MCM5,MCRS1,MED20,METAP2,MYBBP1A,NAA15,NCBP2,NEDD8,NFS1,NHP2,NUDT21,PFDN5,PGGT1B,PHF12,PMF1,POLD1,POLD2,POLR1E,POLR3H,POLR3K,POP1,PPP1R8,PPP2R1A,PPP2R4…
Mid Essential	NUCLEOBASENUCLEOSIDENUCLEOTIDE_AND_NUCLEIC_ACID_METABOLIC_PROCESS	83	394	1216	18009	4.97285e-21	8.11569e-18	AARS,ABT1,ACLY,ATF4,BPTF,CCNK,CEBPZ,COPS5,CPSF1,CSTF3,CTCF,DDB1,DDX20,DIS3,DKC1,DMAP1,DNMT1,ELP3,ERCC2,ERCC3,EXOSC2,GEMIN2,GEMIN4,GMPS,GTF3C2,GTF3C4,GUK1,HCFC1,HIRA,HNF1B,IKBKAP,ILF3,INTS10,INTS3,MCM2,MCM3,MCM5,MED20,MYBBP1A,NAA15,NCBP2,NHP2,NUDT21,PFDN5,PGD,PHF12,PMF1,POLD1,POLD2,POLR1E,POLR3H,POLR3K,POP1,PPP1R8,PREB,PRPF31,PSMG4,RAD51,RBM14,RFC3,RFC4,RPAIN,SAP18,SMC1A,SMG5,SNAPC2,SNAPC4,SNF8,SO…
Mid Essential	PROTEIN_COMPLEX	66	394	801	18009	6.05198e-21	9.87079e-18	ACLY,ACTL6A,ACTR1A,AP2S1,ARIH1,ARPC4,BUB3,CAPZB,CHAF1A,COG3,COPS5,CPSF1,DCTN3,DDOST,DIS3,EIF2B1,EIF4A1,EIF5A,ELP3,ERCC2,ERCC3,GTF3C1,GTF3C2,GTF3C4,GTF3C5,HDAC3,IKBKAP,INTS10,INTS3,MAD2L1,MCM3,MED11,MRPS21,MYBBP1A,NAA15,NUP88,PGGT1B,PHF12,PMF1,POLR3H,POLR3K,PPP2R1A,PPP2R4,PSMD12,RAE1,RANGAP1,RBM14,RFC2,RFC3,RFC4,RFC5,SAP18,SMC1A,SNAPC4,SNUPN,SOD1,TAF6,TIMM10,TIMM13,TOMM22,TPR,TRRAP,TUBG1,UXT,XRCC6…
Mid Essential	NON_MEMBRANE_BOUND_ORGANELLE	55	394	611	18009	2.99911e-19	4.88855e-16	ACTR1A,ARPC4,ASNA1,BUB3,CAPZB,CENPA,CIRH1A,DCTN3,DCTN4,DDX20,DDX47,DKC1,ELP3,GEMIN4,GNL3,IKBKAP,IMP4,MAD2L1,MCM2,MCM3,MRPS21,MYBBP1A,NDE1,NHP2,NOC4L,NOP2,NUDT21,OIP5,PMF1,PNO1,POLR1E,POP1,RAD51,RAE1,RCC1,RFC2,RFC3,RFC4,RFC5,RPF1,RPL13A,RPP38,RRP1,SMC1A,TBCD,TINF2,TUBB4B,TUBD1,TUBG1,TUBGCP4,UBTF,UPF1,UTP20,UXT,ZNF259
Mid Essential	INTRACELLULAR_NON_MEMBRANE_BOUND_ORGANELLE	55	394	611	18009	2.99911e-19	4.88855e-16	ACTR1A,ARPC4,ASNA1,BUB3,CAPZB,CENPA,CIRH1A,DCTN3,DCTN4,DDX20,DDX47,DKC1,ELP3,GEMIN4,GNL3,IKBKAP,IMP4,MAD2L1,MCM2,MCM3,MRPS21,MYBBP1A,NDE1,NHP2,NOC4L,NOP2,NUDT21,OIP5,PMF1,PNO1,POLR1E,POP1,RAD51,RAE1,RCC1,RFC2,RFC3,RFC4,RFC5,RPF1,RPL13A,RPP38,RRP1,SMC1A,TBCD,TINF2,TUBB4B,TUBD1,TUBG1,TUBGCP4,UBTF,UPF1,UTP20,UXT,ZNF259
Mid Essential	RNA_METABOLIC_PROCESS	63	394	821	18009	1.94303e-18	3.16326e-15	AARS,ABT1,ATF4,BPTF,CCNK,CEBPZ,COPS5,CPSF1,CSTF3,CTCF,DDX20,DIS3,DKC1,DNMT1,ELP3,ERCC2,ERCC3,EXOSC2,GEMIN2,GEMIN4,GTF3C2,GTF3C4,HCFC1,HIRA,HNF1B,IKBKAP,ILF3,INTS10,INTS3,MED20,MYBBP1A,NAA15,NCBP2,NHP2,NUDT21,PFDN5,PHF12,PMF1,POLR1E,POLR3H,POLR3K,POP1,PPP1R8,PREB,PRPF31,RBM14,SAP18,SMG5,SNAPC2,SNAPC4,SNF8,SOD2,SRSF11,SUPT5H,TAF1C,TCF7L2,THG1L,TRNT1,UBTF,UPF1,VPS72,XRCC6,YARS
Mid Essential	NUCLEOPLASM_PART	31	394	206	18009	2.00276e-17	3.25849e-14	ACTL6A,CHAF1A,CPSF1,ELP3,ERCC2,ERCC3,GTF3C1,GTF3C2,GTF3C4,GTF3C5,HDAC3,IKBKAP,INTS10,INTS3,MED11,NAA15,NUDT21,OIP5,PHF12,PMF1,POLR3H,POLR3K,PRPF31,RBM14,RPAIN,SAP18,SNAPC4,TAF6,TFIP11,TRRAP,XRCC6
Mid Essential	NUCLEOPLASM	35	394	271	18009	2.30585e-17	3.74932e-14	ACTL6A,CHAF1A,CPSF1,DKC1,ELP3,ERCC2,ERCC3,GTF3C1,GTF3C2,GTF3C4,GTF3C5,HDAC3,HNRNPL,IKBKAP,INTS10,INTS3,MCRS1,MED11,NAA15,NUDT21,OIP5,PHF12,PMF1,POLR3H,POLR3K,PRPF31,RBM14,RPAIN,SAP18,SNAPC4,SYMPK,TAF6,TFIP11,TRRAP,XRCC6
Mid Essential	NUCLEOLUS	22	394	120	18009	1.49852e-14	2.43509e-11	ASNA1,CIRH1A,DDX47,DKC1,ELP3,GEMIN4,GNL3,IKBKAP,IMP4,MYBBP1A,NHP2,NOC4L,NOP2,PNO1,POLR1E,POP1,RPF1,RPP38,RRP1,UBTF,UTP20,ZNF259
Mid Essential	TRANSCRIPTION_FACTOR_COMPLEX	16	394	89	18009	8.37672e-11	1.36038e-07	ACTL6A,ERCC2,ERCC3,GTF3C1,GTF3C2,GTF3C4,GTF3C5,HDAC3,NAA15,PMF1,RBM14,SAP18,SNAPC4,TAF6,TRRAP,XRCC6
Mid Essential	CHROMOSOME	17	394	118	18009	7.95266e-10	1.29072e-06	BUB3,CENPA,MAD2L1,MCM2,MCM3,OIP5,PMF1,RAD51,RCC1,RFC2,RFC3,RFC4,RFC5,SMC1A,TINF2,TUBG1,UPF1
Mid Essential	TRANSCRIPTION_DNA_DEPENDENT	40	394	623	18009	1.17301e-09	1.90262e-06	ABT1,ATF4,BPTF,CCNK,CEBPZ,COPS5,CTCF,DNMT1,ELP3,ERCC2,ERCC3,GTF3C2,GTF3C4,HCFC1,HIRA,HNF1B,IKBKAP,ILF3,MED20,MYBBP1A,NAA15,PFDN5,PHF12,PMF1,POLR1E,POLR3H,POLR3K,PREB,RBM14,SAP18,SNAPC2,SNAPC4,SNF8,SOD2,SUPT5H,TAF1C,TCF7L2,UBTF,VPS72,XRCC6
Mid Essential	RNA_BIOSYNTHETIC_PROCESS	40	394	624	18009	1.22872e-09	1.99175e-06	ABT1,ATF4,BPTF,CCNK,CEBPZ,COPS5,CTCF,DNMT1,ELP3,ERCC2,ERCC3,GTF3C2,GTF3C4,HCFC1,HIRA,HNF1B,IKBKAP,ILF3,MED20,MYBBP1A,NAA15,PFDN5,PHF12,PMF1,POLR1E,POLR3H,POLR3K,PREB,RBM14,SAP18,SNAPC2,SNAPC4,SNF8,SOD2,SUPT5H,TAF1C,TCF7L2,UBTF,VPS72,XRCC6
Mid Essential	CHROMOSOMAL_PART	15	394	93	18009	1.59744e-09	2.58785e-06	BUB3,CENPA,MAD2L1,MCM2,MCM3,OIP5,PMF1,RCC1,RFC2,RFC3,RFC4,RFC5,SMC1A,TINF2,UPF1
Mid Essential	KEGG_DNA_REPLICATION	10	394	34	18009	1.84068e-09	2.98007e-06	MCM2,MCM3,MCM5,MCM6,POLD1,POLD2,RFC2,RFC3,RFC4,RFC5
Mid Essential	CYTOPLASM	85	394	2062	18009	4.66002e-09	7.53991e-06	AARS,ABCB7,ACLY,ACO2,ADSL,AP2S1,ASNA1,ATF4,BPTF,C21orf59,CARS,CCT8,COG3,COPS5,CSE1L,DCTN3,DCTN4,DDOST,DDX20,DYNLRB1,EIF2B1,EIF4A1,EIF5A,ELP3,EPRS,EXOC5,EXOSC2,FARSA,FNTA,GEMIN2,GEMIN4,GNB2L1,HCFC1,HDAC3,HYOU1,IARS,IKBKAP,JUP,LETM1,MBTPS1,MCRS1,METAP2,MRPS21,MYBBP1A,NAA15,NDE1,NFS1,NUDT21,PFDN5,PGS1,PKMYT1,PMPCA,PPP2R1A,PRMT1,PSENEN,RAB1B,RAE1,RANGAP1,RINT1,RPAIN,RPL13A,SACM1L,SLC33A1,SMG5,SOD1,SO…
Mid Essential	RNA_PROCESSING	19	394	168	18009	5.19159e-09	8.39481e-06	AARS,CPSF1,CSTF3,DDX20,DIS3,DKC1,EXOSC2,GEMIN2,GEMIN4,INTS10,INTS3,NCBP2,NHP2,NUDT21,PRPF31,SRSF11,THG1L,TRNT1,UPF1
Mid Essential	KEGG_AMINOACYL_TRNA_BIOSYNTHESIS	10	394	41	18009	1.37272e-08	2.21831e-05	AARS,CARS,EPRS,FARSA,HARS,IARS,MARS,VARS,YARS,YARS2
Mid Essential	RNA_BINDING	22	394	245	18009	2.3882e-08	3.85694e-05	AARS,CARS,CPSF1,CSTF3,DKC1,EIF4A1,EIF5A,EXOSC2,GEMIN2,HNRNPL,HNRNPU,ILF3,NHP2,NUDT21,PCBP1,PPP1R8,RAE1,RPL28,RPLP0,RPP14,SNUPN,TRNT1
Mid Essential	RIBONUCLEOPROTEIN_COMPLEX_BIOGENESIS_AND_ASSEMBLY	13	394	83	18009	2.85818e-08	4.6131e-05	DDX20,DIS3,DKC1,EIF2AK4,EIF2B1,EIF2S3,EIF3G,EIF5A,EXOSC2,GEMIN2,GEMIN4,NHP2,PRPF31
Mid Essential	TRANSCRIPTION	41	394	738	18009	4.49242e-08	7.24627e-05	ABT1,ATF4,BPTF,CCNK,CEBPZ,COPS5,CTCF,DNMT1,ELP3,ERCC2,ERCC3,GTF3C2,GTF3C4,HCFC1,HIRA,HNF1B,IKBKAP,ILF3,MED20,MYBBP1A,NAA15,PFDN5,PHF12,PMF1,POLR1E,POLR3H,POLR3K,PREB,PSMG4,RBM14,SAP18,SNAPC2,SNAPC4,SNF8,SOD2,SUPT5H,TAF1C,TCF7L2,UBTF,VPS72,XRCC6
Mid Essential	RIBONUCLEOPROTEIN_COMPLEX	16	394	141	18009	8.11758e-08	0.000130855	DKC1,GEMIN2,GEMIN4,HNRNPL,HNRNPU,MRPS21,NHP2,NOC4L,POP1,PRPF31,RBM14,RPL13A,RPP38,SNRNP25,UTP20,ZRSR2
Mid Essential	DNA_METABOLIC_PROCESS	21	394	251	18009	1.66988e-07	0.000269018	DDB1,DKC1,DMAP1,DNMT1,ERCC2,ERCC3,MCM2,MCM3,MCM5,POLD1,POLD2,RAD51,RFC3,RFC4,RPAIN,SMC1A,SOD1,TINF2,UPF1,XRCC5,XRCC6
Mid Essential	MACROMOLECULE_CATABOLIC_PROCESS	15	394	131	18009	1.83481e-07	0.000295404	ALDOA,ANAPC10,ARIH1,ERCC2,ERCC3,HGS,NEDD8,PGD,POP1,PPP1R8,SMG5,SOD1,UBE2C,UFD1L,USE1
Mid Essential	KEGG_NUCLEOTIDE_EXCISION_REPAIR	9	394	44	18009	3.77475e-07	0.000607357	DDB1,ERCC2,ERCC3,POLD1,POLD2,RFC2,RFC3,RFC4,RFC5
Mid Essential	CELL_CYCLE_GO_0007049	23	394	312	18009	4.20591e-07	0.000676311	ANAPC10,CCNK,CDC37,DCTN3,DDB1,ERCC2,ERCC3,HCFC1,MAD2L1,MCM2,NCAPH,NDE1,PKMYT1,POLD1,PRMT5,RAD51,RCC1,RINT1,SMC1A,TOP3A,TUBG1,UBE2C,UPF1
Mid Essential	NUCLEOSIDE_TRIPHOSPHATASE_ACTIVITY	18	394	212	18009	1.03493e-06	0.00166313	ABCB7,ABCF1,ARFRP1,BPTF,CCT8,DDX20,EIF2S3,ERCC3,PPP2R4,RAB5C,RAC1,RAD51,RBBP4,RFC3,RHOA,UPF1,XRCC5,XRCC6
Mid Essential	ATPASE_ACTIVITY	13	394	112	18009	1.03543e-06	0.00166313	ABCB7,ABCF1,BPTF,CCT8,DDX20,ERCC3,PPP2R4,RAD51,RBBP4,RFC3,UPF1,XRCC5,XRCC6
Mid Essential	BIOPOLYMER_CATABOLIC_PROCESS	13	394	113	18009	1.14718e-06	0.00184122	ANAPC10,ARIH1,ERCC2,ERCC3,HGS,NEDD8,POP1,PPP1R8,SMG5,SOD1,UBE2C,UFD1L,USE1
Mid Essential	CATABOLIC_PROCESS	18	394	219	18009	1.65525e-06	0.00265502	ACLY,ACO2,ALDOA,ANAPC10,ARIH1,DHPS,ERCC2,ERCC3,HGS,NEDD8,PGD,POP1,PPP1R8,SMG5,SOD1,UBE2C,UFD1L,USE1
Mid Essential	DNA_REPLICATION	12	394	99	18009	1.69399e-06	0.00271547	DKC1,MCM2,MCM3,MCM5,POLD1,POLD2,RAD51,RFC3,RFC4,RPAIN,TINF2,UPF1
Mid Essential	PYROPHOSPHATASE_ACTIVITY	18	394	226	18009	2.59516e-06	0.00415745	ABCB7,ABCF1,ARFRP1,BPTF,CCT8,DDX20,EIF2S3,ERCC3,PPP2R4,RAB5C,RAC1,RAD51,RBBP4,RFC3,RHOA,UPF1,XRCC5,XRCC6
Mid Essential	HYDROLASE_ACTIVITY_ACTING_ON_ACID_ANHYDRIDES	18	394	228	18009	2.94073e-06	0.00470811	ABCB7,ABCF1,ARFRP1,BPTF,CCT8,DDX20,EIF2S3,ERCC3,PPP2R4,RAB5C,RAC1,RAD51,RBBP4,RFC3,RHOA,UPF1,XRCC5,XRCC6
Mid Essential	ORGANELLE_ORGANIZATION_AND_BIOGENESIS	27	394	465	18009	4.40647e-06	0.00705036	ACIN1,ACTL6A,AP2S1,ARPC4,BPTF,CHAF1A,DIS3,DKC1,EXOSC2,GEMIN4,HDAC3,NCAPH,NDE1,NHP2,RAC1,RBBP4,RBM14,RCC1,RHOA,SMC1A,SOD1,TINF2,TOMM22,TRNT1,TUBG1,UXT,YKT6
Mid Essential	CHROMATIN_BINDING	7	394	32	18009	4.77368e-06	0.00763312	ACTL6A,CENPA,CHAF1A,POLD1,RCC1,SMC1A,UPF1
Mid Essential	NUCLEOTIDYLTRANSFERASE_ACTIVITY	8	394	45	18009	5.18944e-06	0.00829273	CTDP1,DKC1,PCYT1A,POLD1,POLR3H,POLR3K,THG1L,TRNT1
Mid Essential	ATPASE_ACTIVITY_COUPLED	11	394	93	18009	5.84246e-06	0.00933042	ABCB7,ABCF1,BPTF,CCT8,DDX20,RAD51,RBBP4,RFC3,UPF1,XRCC5,XRCC6
Mid Essential	DNA_DEPENDENT_ATPASE_ACTIVITY	6	394	22	18009	5.85307e-06	0.0093415	BPTF,RAD51,RBBP4,RFC3,XRCC5,XRCC6
Mid Essential	TRANSCRIPTION_FROM_RNA_POLYMERASE_II_PROMOTER	26	394	445	18009	5.94415e-06	0.00948092	ABT1,ATF4,BPTF,CCNK,CEBPZ,COPS5,CTCF,DNMT1,ELP3,ERCC2,ERCC3,HCFC1,HIRA,IKBKAP,MED20,PMF1,RBM14,SAP18,SNAPC2,SNAPC4,SNF8,SOD2,SUPT5H,TAF1C,TCF7L2,VPS72
Mid Essential	M_PHASE	12	394	114	18009	7.53995e-06	0.0120187	ANAPC10,DCTN3,MAD2L1,NCAPH,PKMYT1,PRMT5,RAD51,RCC1,RINT1,SMC1A,TOP3A,UBE2C
Mid Essential	KEGG_MISMATCH_REPAIR	6	394	23	18009	7.7734e-06	0.012383	POLD1,POLD2,RFC2,RFC3,RFC4,RFC5
Mid Essential	REGULATION_OF_TRANSCRIPTIONDNA_DEPENDENT	26	394	453	18009	8.15728e-06	0.0129864	ATF4,BPTF,CTCF,DNMT1,ELP3,ERCC2,ERCC3,HIRA,HNF1B,IKBKAP,ILF3,MED20,MYBBP1A,NAA15,PFDN5,PHF12,PREB,RBM14,SAP18,SNF8,SOD2,SUPT5H,TCF7L2,UBTF,VPS72,XRCC6
Mid Essential	PROTEIN_METABOLIC_PROCESS	50	394	1201	18009	8.69726e-06	0.0138373	AARS,ABCF1,ALG2,ANAPC10,ARIH1,ARL2,CHAF1A,COG3,COPS5,CTDP1,DHPS,DPH1,EIF2AK4,EIF2B1,EIF2S3,EIF3G,EIF5A,EPRS,ERBB2,FNTA,FNTB,HCFC1,HGS,IKBKAP,MBTPS1,MCRS1,METAP2,NAA15,NEDD8,NFS1,PGGT1B,PMPCA,PPP2R1A,PPP2R4,PRMT1,PRMT5,PSENEN,RABGGTA,RAC1,RAD51,RBM14,RPL28,SAE1,TBCD,TRIB1,UBE2C,UFD1L,UPF1,USE1,YARS
Mid Essential	REGULATION_OF_METABOLIC_PROCESS	37	394	782	18009	9.2907e-06	0.0147722	ATF4,BPTF,CTCF,DNMT1,EIF2AK4,EIF3G,EIF5A,ELP3,ERCC2,ERCC3,HCFC1,HGS,HIRA,HNF1B,IKBKAP,ILF3,MED20,MYBBP1A,NAA15,PFDN5,PHF12,PPP2R4,PREB,PSMG4,RAD51,RBM14,SAP18,SMG5,SNF8,SOD1,SOD2,SUPT5H,TCF7L2,UBTF,UPF1,VPS72,XRCC6
Mid Essential	REGULATION_OF_GENE_EXPRESSION	33	394	661	18009	9.72238e-06	0.0154489	ATF4,BPTF,CTCF,DMAP1,DNMT1,EIF2AK4,EIF3G,EIF5A,ELP3,ERCC2,ERCC3,HCFC1,HIRA,HNF1B,IKBKAP,ILF3,MED20,MYBBP1A,NAA15,PFDN5,PHF12,PREB,PSMG4,RBM14,SAP18,SNF8,SOD2,SUPT5H,TCF7L2,UBTF,UPF1,VPS72,XRCC6
Mid Essential	REGULATION_OF_RNA_METABOLIC_PROCESS	26	394	462	18009	1.15275e-05	0.0183057	ATF4,BPTF,CTCF,DNMT1,ELP3,ERCC2,ERCC3,HIRA,HNF1B,IKBKAP,ILF3,MED20,MYBBP1A,NAA15,PFDN5,PHF12,PREB,RBM14,SAP18,SNF8,SOD2,SUPT5H,TCF7L2,UBTF,VPS72,XRCC6
Mid Essential	MITOSIS	10	394	82	18009	1.17967e-05	0.0187213	ANAPC10,DCTN3,MAD2L1,NCAPH,PKMYT1,PRMT5,RCC1,RINT1,SMC1A,UBE2C
Mid Essential	RRNA_PROCESSING	5	394	15	18009	1.2247e-05	0.0194237	DIS3,DKC1,EXOSC2,GEMIN4,NHP2
Mid Essential	CELLULAR_CATABOLIC_PROCESS	16	394	207	18009	1.3602e-05	0.0215592	ACLY,ACO2,ALDOA,ANAPC10,ARIH1,DHPS,ERCC2,ERCC3,NEDD8,PGD,POP1,PPP1R8,SMG5,SOD1,UBE2C,UFD1L
Mid Essential	REGULATION_OF_CELLULAR_METABOLIC_PROCESS	36	394	770	18009	1.59474e-05	0.0252606	ATF4,BPTF,CTCF,DNMT1,EIF2AK4,EIF3G,EIF5A,ELP3,ERCC2,ERCC3,HCFC1,HIRA,HNF1B,IKBKAP,ILF3,MED20,MYBBP1A,NAA15,PFDN5,PHF12,PPP2R4,PREB,PSMG4,RAD51,RBM14,SAP18,SMG5,SNF8,SOD1,SOD2,SUPT5H,TCF7L2,UBTF,UPF1,VPS72,XRCC6
Mid Essential	M_PHASE_OF_MITOTIC_CELL_CYCLE	10	394	85	18009	1.62799e-05	0.0257711	ANAPC10,DCTN3,MAD2L1,NCAPH,PKMYT1,PRMT5,RCC1,RINT1,SMC1A,UBE2C
Mid Essential	RRNA_METABOLIC_PROCESS	5	394	16	18009	1.74946e-05	0.0276765	DIS3,DKC1,EXOSC2,GEMIN4,NHP2
Mid Essential	CELL_CYCLE_PROCESS	15	394	193	18009	2.36336e-05	0.0373648	ANAPC10,DCTN3,MAD2L1,NCAPH,NDE1,PKMYT1,POLD1,PRMT5,RAD51,RCC1,RINT1,SMC1A,TOP3A,TUBG1,UBE2C
Mid Essential	NUCLEOLAR_PART	5	394	17	18009	2.43402e-05	0.0384575	NHP2,NOC4L,POP1,RPP38,UTP20

## Sheet: Late_Enrichments
Class	Signature	|X| = N. genes in the intersection between class and signature	k = N. genes in the class	n = N. genes in the signature	N = N. genes in the background population	p.value = sum (from |X| to n) of Hypergeometric(|X|,k,n,N)	adj.pval = Benjamini-Hockberg corrected p.values	X = Genes in the intersection between class and signature
Late Essential	MITOCHONDRION	61	786	333	18009	6.92871e-22	1.137e-18	AIFM1,ATP5A1,ATP5B,BCS1L,COX11,CYCS,DNAJA3,FDXR,FXN,GLRX5,HCCS,HSCB,HSD17B10,HSPD1,LONP1,LRPPRC,MARS2,MCAT,MIPEP,MRPL10,MRPL12,MRPL23,MRPL32,MRPL41,MRPL51,MRPL52,MRPL55,MRPS11,MRPS12,MRPS15,MRPS16,MRPS18A,MRPS22,MRPS24,MRPS28,MRPS35,MSTO1,MTHFD1,MTIF2,MTX2,NAPG,NDUFAB1,OGDH,OPA1,OXA1L,PET112,POLG,POLG2,POLRMT,PSEN1,SARS2,SCO2,SDHC,SLC25A3,SUPV3L1,TAMM41,TFAM,TFB2M,TP53,TUFM,UQCRH
Late Essential	MITOCHONDRIAL_MATRIX	22	786	45	18009	1.43109e-18	2.34698e-15	DNAJA3,MARS2,MRPL10,MRPL12,MRPL23,MRPL41,MRPL51,MRPL52,MRPL55,MRPS11,MRPS12,MRPS15,MRPS16,MRPS18A,MRPS22,MRPS24,MRPS28,MRPS35,NDUFAB1,POLG2,SUPV3L1,TFB2M
Late Essential	MITOCHONDRIAL_LUMEN	22	786	45	18009	1.43109e-18	2.34698e-15	DNAJA3,MARS2,MRPL10,MRPL12,MRPL23,MRPL41,MRPL51,MRPL52,MRPL55,MRPS11,MRPS12,MRPS15,MRPS16,MRPS18A,MRPS22,MRPS24,MRPS28,MRPS35,NDUFAB1,POLG2,SUPV3L1,TFB2M
Late Essential	MITOCHONDRIAL_PART	36	786	139	18009	1.81938e-18	2.98015e-15	ATP5A1,ATP5B,BCS1L,CYCS,DNAJA3,HCCS,MARS2,MRPL10,MRPL12,MRPL23,MRPL32,MRPL41,MRPL51,MRPL52,MRPL55,MRPS11,MRPS12,MRPS15,MRPS16,MRPS18A,MRPS22,MRPS24,MRPS28,MRPS35,MSTO1,MTX2,NDUFAB1,OGDH,OPA1,OXA1L,POLG2,SLC25A3,SUPV3L1,TAMM41,TFB2M,UQCRH
Late Essential	ORGANELLAR_RIBOSOME	16	786	22	18009	8.72555e-18	1.42837e-14	MRPL10,MRPL12,MRPL23,MRPL41,MRPL51,MRPL52,MRPL55,MRPS11,MRPS12,MRPS15,MRPS16,MRPS18A,MRPS22,MRPS24,MRPS28,MRPS35
Late Essential	MITOCHONDRIAL_RIBOSOME	16	786	22	18009	8.72555e-18	1.42837e-14	MRPL10,MRPL12,MRPL23,MRPL41,MRPL51,MRPL52,MRPL55,MRPS11,MRPS12,MRPS15,MRPS16,MRPS18A,MRPS22,MRPS24,MRPS28,MRPS35
Late Essential	RIBOSOMAL_SUBUNIT	15	786	20	18009	4.41151e-17	7.21282e-14	MRPL10,MRPL12,MRPL23,MRPL41,MRPL51,MRPL52,MRPL55,MRPS11,MRPS15,MRPS16,MRPS18A,MRPS22,MRPS24,MRPS28,MRPS35
Late Essential	CYTOPLASM	169	786	2062	18009	1.15753e-16	1.89141e-13	ACTN4,AGPAT2,AIFM1,ALG1,ANP32A,AP3B1,AP3D1,AP3M1,ATG12,ATG7,ATP5A1,ATP5B,ATXN10,BCAR1,BCS1L,BNIP1,BUB1,CARM1,CDH1,CDK6,CFL1,CIAPIN1,CMPK1,COG4,COG8,COX11,CYB5R4,CYCS,CYFIP1,DDX6,DNAJA3,DNAJB11,DNAJB6,DPH3,DPM1,DPM3,EDC4,EGFR,EIF3J,EIF4ENIF1,EIF4G1,EIF4G2,EIF4H,ELP4,FBXO5,FDXR,FURIN,FXN,G6PD,GEMIN6,GEMIN7,GEMIN8,GLRX5,GPAA1,GRB2,HAUS2,HCCS,HDAC8,HSCB,HSD17B10,HSPD1,ICMT,IPO5,KATNB1,LONP1,LRPPRC,MA…
Late Essential	INTRACELLULAR_ORGANELLE_PART	111	786	1160	18009	2.17929e-15	3.55879e-12	ASH2L,ATP5A1,ATP5B,BCS1L,BNIP1,BUB1,COG4,COG8,CYCS,DNAJA3,DPM1,DPM3,EGFR,ELP2,ELP4,EPC1,FBXO5,FURIN,GEMIN6,GEMIN7,GPAA1,GTF2F1,GTF2H4,GTF3C3,HAUS2,HCCS,HDAC8,HMGA1,HNRNPM,HNRNPR,HNRNPUL1,HSPD1,ILF2,IPO5,IPO7,KATNB1,LRPPRC,MAGT1,MARS2,MATR3,MED16,MED23,MRE11A,MRPL10,MRPL12,MRPL19,MRPL23,MRPL32,MRPL41,MRPL51,MRPL52,MRPL55,MRPS11,MRPS12,MRPS15,MRPS16,MRPS18A,MRPS22,MRPS24,MRPS28,MRPS35,MSTO1,MTX2,NC…
Late Essential	ORGANELLE_PART	111	786	1165	18009	2.94258e-15	4.80228e-12	ASH2L,ATP5A1,ATP5B,BCS1L,BNIP1,BUB1,COG4,COG8,CYCS,DNAJA3,DPM1,DPM3,EGFR,ELP2,ELP4,EPC1,FBXO5,FURIN,GEMIN6,GEMIN7,GPAA1,GTF2F1,GTF2H4,GTF3C3,HAUS2,HCCS,HDAC8,HMGA1,HNRNPM,HNRNPR,HNRNPUL1,HSPD1,ILF2,IPO5,IPO7,KATNB1,LRPPRC,MAGT1,MARS2,MATR3,MED16,MED23,MRE11A,MRPL10,MRPL12,MRPL19,MRPL23,MRPL32,MRPL41,MRPL51,MRPL52,MRPL55,MRPS11,MRPS12,MRPS15,MRPS16,MRPS18A,MRPS22,MRPS24,MRPS28,MRPS35,MSTO1,MTX2,NC…
Late Essential	CYTOPLASMIC_PART	122	786	1350	18009	5.20988e-15	8.49732e-12	ACTN4,AGPAT2,AIFM1,ALG1,ANP32A,AP3B1,AP3D1,AP3M1,ATP5A1,ATP5B,ATXN10,BCS1L,BNIP1,BUB1,CDH1,COG4,COG8,COX11,CYCS,CYFIP1,DDX6,DNAJA3,DNAJB11,DNAJB6,DPM1,DPM3,EGFR,EIF3J,EIF4G1,EIF4G2,EIF4H,FDXR,FURIN,FXN,GLRX5,GPAA1,GRB2,HAUS2,HCCS,HSCB,HSD17B10,HSPD1,ICMT,KATNB1,LONP1,LRPPRC,MAGT1,MARS2,MCAT,MIPEP,MOGS,MRPL10,MRPL12,MRPL23,MRPL32,MRPL41,MRPL51,MRPL52,MRPL55,MRPS11,MRPS12,MRPS15,MRPS16,MRPS18A,MRPS…
Late Essential	MACROMOLECULAR_COMPLEX	93	786	928	18009	3.52941e-14	5.75294e-11	ACTN4,ASH2L,ATP5A1,ATP5B,ATP6AP1,BCS1L,BNIP1,BUB1,CCND3,CDCA8,CDK6,COG4,COG8,CYCS,DDX6,DPM1,DPM3,EGFR,EIF3J,EIF4G1,EIF4G2,EIF4H,ELP2,ELP4,EXOSC7,GEMIN8,GPAA1,GTF2F1,GTF2H4,GTF3C3,HDAC8,HMGA1,HNRNPM,HNRNPR,HNRNPUL1,HSPD1,IPO5,IPO7,KATNB1,MAGT1,MED16,MED23,MRPL10,MRPL12,MRPL23,MRPL41,MRPL51,MRPL52,MRPL55,MRPS11,MRPS12,MRPS15,MRPS16,MRPS18A,MRPS22,MRPS24,MRPS28,MRPS35,NDUFAB1,NOP10,NUFIP1,NUFIP2,NUP…
Late Essential	RIBONUCLEOPROTEIN_COMPLEX	31	786	141	18009	5.83622e-14	9.5072e-11	DDX6,HNRNPM,HNRNPR,HNRNPUL1,MRPL10,MRPL12,MRPL23,MRPL41,MRPL51,MRPL52,MRPL55,MRPS11,MRPS12,MRPS15,MRPS16,MRPS18A,MRPS22,MRPS24,MRPS28,MRPS35,NOP10,NUFIP2,POP4,POP7,PTBP1,RPP30,SMG6,SNRNP40,SNRPC,SSB,ZMAT5
Late Essential	RIBOSOME	17	786	39	18009	1.32091e-13	2.15045e-10	MRPL10,MRPL12,MRPL23,MRPL41,MRPL51,MRPL52,MRPL55,MRPS11,MRPS12,MRPS15,MRPS16,MRPS18A,MRPS22,MRPS24,MRPS28,MRPS35,NUFIP2
Late Essential	BIOPOLYMER_METABOLIC_PROCESS	135	786	1651	18009	3.45456e-13	5.62057e-10	AIFM1,ALG1,ALG6,ASH2L,ATG12,ATG7,ATR,BRD8,CARM1,CCND3,CIAO1,CYCS,DPH3,DPM1,DPM3,EGFR,ELP2,ELP4,ENO1,EPC1,EXOSC7,FARS2,FBL,FEN1,FUBP1,FURIN,GEMIN6,GEMIN7,GEMIN8,GPAA1,GTF2F1,GTF2H4,GTF3A,HDAC8,HMGA1,HNRNPR,HNRNPUL1,ICMT,ILF2,ILK,KHSRP,LCMT1,LIG3,MAGT1,MARK2,MARS2,MED16,MED23,METAP1,MIPEP,MMS19,MNT,MOGS,MPDU1,MRE11A,MRPL12,MTOR,NASP,NCSTN,NMT1,NUFIP1,ORC3,ORC4,ORC5,PABPC1,PIGH,PIGK,PIGS,PIGV,PKN2,P…
Late Essential	ORGANELLE_LUMEN	56	786	443	18009	7.35638e-13	1.19615e-09	ASH2L,CYCS,DNAJA3,ELP2,ELP4,EPC1,GEMIN6,GEMIN7,GTF2F1,GTF2H4,GTF3C3,HDAC8,HMGA1,ILF2,MARS2,MED16,MED23,MRE11A,MRPL10,MRPL12,MRPL23,MRPL41,MRPL51,MRPL52,MRPL55,MRPS11,MRPS12,MRPS15,MRPS16,MRPS18A,MRPS22,MRPS24,MRPS28,MRPS35,NCL,NDUFAB1,NOP10,NPM1,NUFIP1,OPA1,POLG2,POP7,PTBP1,RBBP5,RELA,RPP30,RPS19BP1,SUPV3L1,SURF6,SUZ12,TAF8,TFB2M,THRAP3,TP53,YEATS4,ZNF148
Late Essential	MEMBRANE_ENCLOSED_LUMEN	56	786	443	18009	7.35638e-13	1.19615e-09	ASH2L,CYCS,DNAJA3,ELP2,ELP4,EPC1,GEMIN6,GEMIN7,GTF2F1,GTF2H4,GTF3C3,HDAC8,HMGA1,ILF2,MARS2,MED16,MED23,MRE11A,MRPL10,MRPL12,MRPL23,MRPL41,MRPL51,MRPL52,MRPL55,MRPS11,MRPS12,MRPS15,MRPS16,MRPS18A,MRPS22,MRPS24,MRPS28,MRPS35,NCL,NDUFAB1,NOP10,NPM1,NUFIP1,OPA1,POLG2,POP7,PTBP1,RBBP5,RELA,RPP30,RPS19BP1,SUPV3L1,SURF6,SUZ12,TAF8,TFB2M,THRAP3,TP53,YEATS4,ZNF148
Late Essential	BIOSYNTHETIC_PROCESS	56	786	459	18009	3.1582e-12	5.12891e-09	AGPAT2,ALG1,ALG6,AP3D1,ATG7,CMPK1,COASY,DPH3,DPM1,DPM3,EGFR,EIF3J,EIF4G2,EIF4H,ETNK1,FARS2,FDXR,FURIN,GPAA1,HS6ST1,HSP90AA1,MAGT1,MARS2,MCAT,METAP1,MOGS,MPDU1,MRPL10,MRPL23,MRPL41,MRPL51,MRPL52,MRPL55,MRPS24,MRPS7,MTIF2,MVK,PAICS,PCYT2,PET112,PI4KB,PIGH,PIGK,PIGS,PIGV,PMM2,RARS,RPL38,RPN1,SARS2,SEPSECS,STT3A,TRNAU1AP,TUFM,TYMS,UAP1
Late Essential	KEGG_AMINOACYL_TRNA_BIOSYNTHESIS	16	786	41	18009	5.52619e-12	8.969e-09	AARS2,DARS2,EARS2,FARS2,IARS2,LARS2,MARS2,PARS2,RARS,RARS2,SARS2,SEPSECS,TARS,TARS2,VARS2,WARS2
Late Essential	NUCLEOBASENUCLEOSIDENUCLEOTIDE_AND_NUCLEIC_ACID_METABOLIC_PROCESS	103	786	1216	18009	4.60157e-11	7.46375e-08	AIFM1,ASH2L,ATIC,ATR,BRD8,CARM1,CIAO1,CMPK1,CYCS,DICER1,ELP2,ELP4,ENO1,EPC1,EXOSC7,FARS2,FBL,FEN1,FUBP1,GEMIN6,GEMIN7,GEMIN8,GTF2F1,GTF2H4,GTF3A,HDAC8,HMGA1,HNRNPR,HNRNPUL1,ID1,ID2,ILF2,KHSRP,LIG3,MARS2,MED16,MED23,MMS19,MNT,MRE11A,MRPL12,NASP,NPM1,NUFIP1,ORC3,ORC4,ORC5,PABPC1,PAICS,PGLS,PMM2,PNKP,POLG,POLG2,POLRMT,POP4,POT1,PPARG,PQBP1,PTBP1,RAD1,RAD17,RAD21,RAD23A,RAD51C,RAD51D,RARS,RELA,RNGTT,…
Late Essential	NUCLEUS	112	786	1385	18009	1.00554e-10	1.62998e-07	ACTN4,AIFM1,ANP32A,ARNT,ASH2L,AURKAIP1,BCCIP,BNIP1,CARM1,CDK6,CFL1,CMPK1,COPS8,CSRP2BP,CYCS,DNAJB6,DPH3,EDC4,EGFR,EIF4ENIF1,ELP2,ELP4,EPC1,ETS2,FAM50A,FBXO5,FEN1,GEMIN6,GEMIN7,GEMIN8,GTF2F1,GTF2H4,GTF3C3,HDAC8,HMGA1,HNRNPM,HNRNPR,HNRNPUL1,HSPD1,ILF2,IPO5,IPO7,LIG3,LRPPRC,MAD2L1BP,MATR3,MED16,MED23,METTL3,MMS19,MRE11A,MRPL19,NASP,NCL,NOP10,NOSIP,NPM1,NUFIP1,NUFIP2,NUMA1,NUP153,NUP50,ORC4,ORC5,PIAS…
Late Essential	MACROMOLECULE_BIOSYNTHETIC_PROCESS	41	786	313	18009	3.16895e-10	5.1337e-07	ALG1,ALG6,ATG7,DPM1,DPM3,EIF3J,EIF4G2,EIF4H,FARS2,FURIN,GPAA1,HS6ST1,MAGT1,MARS2,METAP1,MOGS,MPDU1,MRPL10,MRPL23,MRPL41,MRPL51,MRPL52,MRPL55,MRPS24,MRPS7,MTIF2,PET112,PIGH,PIGK,PIGS,PIGV,PMM2,RARS,RPL38,RPN1,SARS2,SEPSECS,STT3A,TRNAU1AP,TUFM,UAP1
Late Essential	ORGANELLE_MEMBRANE	37	786	292	18009	5.85044e-09	9.47186e-06	ATP5A1,ATP5B,BCS1L,BNIP1,DPM1,DPM3,EGFR,EPC1,GPAA1,HCCS,IPO5,IPO7,MAGT1,MATR3,MRPL19,MRPL32,MSTO1,MTX2,NDUFAB1,NUP153,NUP50,OGDH,OPA1,OSTC,OXA1L,PIGK,PIGS,PIGV,PSEN1,RPN1,RPN2,SLC25A3,SREBF1,STT3A,TAMM41,TMED10,UQCRH
Late Essential	PROTEIN_COMPLEX	69	786	801	18009	4.99671e-08	8.08468e-05	ACTN4,ASH2L,ATP5A1,ATP5B,ATP6AP1,BCS1L,BNIP1,BUB1,CCND3,CDCA8,CDK6,COG4,COG8,CYCS,DPM1,DPM3,EGFR,EIF3J,EIF4G1,EIF4G2,EIF4H,ELP2,ELP4,EXOSC7,GEMIN8,GPAA1,GTF2F1,GTF2H4,GTF3C3,HDAC8,HMGA1,HSPD1,IPO5,IPO7,KATNB1,MAGT1,MED16,MED23,MRPS11,MRPS15,MRPS16,MRPS18A,MRPS22,MRPS28,MRPS35,NDUFAB1,NUFIP1,NUP153,NUP50,OSTC,PIGK,PIGS,PSEN1,PSME3,RBBP5,RELA,RICTOR,RPN1,RPN2,SDHC,SNTB1,STT3A,SUZ12,TAF8,THRAP3,VCL,…
Late Essential	ENVELOPE	25	786	166	18009	6.07428e-08	9.82211e-05	ATP5A1,ATP5B,BCS1L,BNIP1,CYCS,EPC1,HCCS,IPO5,IPO7,MATR3,MRPL19,MRPL32,MSTO1,MTX2,NDUFAB1,NUP153,NUP50,OGDH,OPA1,OXA1L,PSEN1,SLC25A3,SREBF1,TAMM41,UQCRH
Late Essential	ORGANELLE_ENVELOPE	25	786	166	18009	6.07428e-08	9.82211e-05	ATP5A1,ATP5B,BCS1L,BNIP1,CYCS,EPC1,HCCS,IPO5,IPO7,MATR3,MRPL19,MRPL32,MSTO1,MTX2,NDUFAB1,NUP153,NUP50,OGDH,OPA1,OXA1L,PSEN1,SLC25A3,SREBF1,TAMM41,UQCRH
Late Essential	ORGANELLAR_SMALL_RIBOSOMAL_SUBUNIT	7	786	11	18009	8.31613e-08	0.000134305	MRPS11,MRPS15,MRPS16,MRPS18A,MRPS22,MRPS28,MRPS35
Late Essential	MITOCHONDRIAL_SMALL_RIBOSOMAL_SUBUNIT	7	786	11	18009	8.31613e-08	0.000134305	MRPS11,MRPS15,MRPS16,MRPS18A,MRPS22,MRPS28,MRPS35
Late Essential	SMALL_RIBOSOMAL_SUBUNIT	7	786	11	18009	8.31613e-08	0.000134305	MRPS11,MRPS15,MRPS16,MRPS18A,MRPS22,MRPS28,MRPS35
Late Essential	CELLULAR_BIOSYNTHETIC_PROCESS	35	786	310	18009	2.71652e-07	0.000437902	AGPAT2,AP3D1,CMPK1,COASY,EGFR,EIF3J,EIF4G2,EIF4H,ETNK1,FARS2,FURIN,HS6ST1,HSP90AA1,MARS2,MCAT,METAP1,MRPL10,MRPL23,MRPL41,MRPL51,MRPL52,MRPL55,MRPS24,MRPS7,MTIF2,PAICS,PET112,PMM2,RARS,RPL38,SARS2,SEPSECS,TRNAU1AP,TUFM,TYMS
Late Essential	KEGG_RNA_DEGRADATION	13	786	55	18009	5.0085e-07	0.000806869	CNOT8,DCPS,DDX6,EDC4,ENO1,EXOSC5,EXOSC7,HSPD1,PNPT1,RQCD1,WDR61,XRN1,ZCCHC7
Late Essential	ORGANELLE_ORGANIZATION_AND_BIOGENESIS	45	786	465	18009	5.10279e-07	0.000821549	AIFM1,ATG9A,BCAR1,BNIP1,CARM1,CFL1,CYCS,DNAJB6,EXOSC7,FBL,HDAC8,HMGA1,HSP90AA1,KATNB1,LRPPRC,MIPEP,MRE11A,MRPL12,MSTO1,MTSS1,MTX2,NASP,NPM1,NUBP1,NUMA1,OPA1,PACSIN2,POLRMT,POP4,POT1,RICTOR,SAFB,SMG6,SNAP23,SUPT4H1,TAMM41,TAZ,TFAM,TFB2M,TLK2,TMED10,TP53,TUBE1,WASF2,ZWINT
Late Essential	PHOSPHOLIPID_BIOSYNTHETIC_PROCESS	11	786	39	18009	5.57602e-07	0.000897182	AGPAT2,DPM1,DPM3,ETNK1,GPAA1,PCYT2,PI4KB,PIGH,PIGK,PIGS,PIGV
Late Essential	DNA_METABOLIC_PROCESS	30	786	251	18009	5.76536e-07	0.00092707	AIFM1,ATR,CYCS,FEN1,GTF2H4,LIG3,MMS19,MRE11A,NASP,ORC3,ORC4,ORC5,PNKP,POLG,POLG2,POT1,RAD1,RAD17,RAD21,RAD23A,RAD51C,RAD51D,SMG6,SUPV3L1,TFAM,TLK2,TP53,UBE2A,XRCC2,XRCC3
Late Essential	MITOCHONDRION_ORGANIZATION_AND_BIOGENESIS	12	786	48	18009	7.18162e-07	0.00115409	HSP90AA1,MIPEP,MRPL12,MSTO1,MTX2,OPA1,POLRMT,TAMM41,TAZ,TFAM,TFB2M,TP53
Late Essential	NUCLEAR_PART	50	786	563	18009	1.54972e-06	0.00248886	ASH2L,BNIP1,ELP2,ELP4,EPC1,GEMIN6,GEMIN7,GTF2F1,GTF2H4,GTF3C3,HDAC8,HMGA1,HNRNPM,HNRNPR,HNRNPUL1,HSPD1,ILF2,IPO5,IPO7,LRPPRC,MATR3,MED16,MED23,MRE11A,MRPL19,NCL,NOP10,NPM1,NUFIP1,NUP153,NUP50,POP7,PSEN1,PTBP1,RBBP5,RELA,RPP30,RPS19BP1,SMG6,SNRNP40,SNRPC,SREBF1,SURF6,SUZ12,TAF8,THRAP3,TP53,YEATS4,ZMAT5,ZNF148
Late Essential	TRANSLATION	23	786	172	18009	1.74101e-06	0.00279432	EIF3J,EIF4G2,EIF4H,FARS2,FURIN,MARS2,METAP1,MRPL10,MRPL23,MRPL41,MRPL51,MRPL52,MRPL55,MRPS24,MRPS7,MTIF2,PET112,RARS,RPL38,SARS2,SEPSECS,TRNAU1AP,TUFM
Late Essential	RNA_METABOLIC_PROCESS	65	786	821	18009	2.41183e-06	0.00386858	ASH2L,BRD8,CARM1,CIAO1,ELP2,ELP4,ENO1,EPC1,EXOSC7,FARS2,FBL,FUBP1,GEMIN6,GEMIN7,GEMIN8,GTF2F1,GTF2H4,GTF3A,HDAC8,HMGA1,HNRNPR,HNRNPUL1,ILF2,KHSRP,MARS2,MED16,MED23,MMS19,MNT,MRPL12,NUFIP1,PABPC1,POLRMT,POP4,PPARG,PQBP1,PTBP1,RARS,RNGTT,RXRA,SARS2,SMG6,SNAPC5,SNRNP40,SNRPC,SRCAP,SREBF1,SRSF6,SSB,SUPT4H1,SYNCRIP,TAF1A,TAF8,TCEB2,TFAM,TFB2M,TGIF1,THRAP3,TP53,TRAPPC2,UPF2,VHL,YY1,ZMYND11,ZNF148
Late Essential	RNA_BINDING	28	786	245	18009	3.31105e-06	0.00530761	DICER1,EIF4H,EWSR1,EXOSC7,FARS2,FBL,HNRNPR,HNRNPUL1,ILF2,KHSRP,MRPL12,MRPL23,MRPS7,NCL,NPM1,NUFIP1,NUFIP2,PABPC1,POP4,PTBP1,RPL38,SEPSECS,SNRNP40,SSB,SUPV3L1,SURF6,SYNCRIP,ZFP36L1
Late Essential	GLYCEROPHOSPHOLIPID_BIOSYNTHETIC_PROCESS	9	786	30	18009	3.43439e-06	0.0055019	AGPAT2,DPM1,DPM3,GPAA1,PI4KB,PIGH,PIGK,PIGS,PIGV
Late Essential	PROTEIN_AMINO_ACID_LIPIDATION	8	786	24	18009	5.01114e-06	0.00802284	ATG7,DPM1,DPM3,GPAA1,PIGH,PIGK,PIGS,PIGV
Late Essential	PHOSPHOINOSITIDE_BIOSYNTHETIC_PROCESS	8	786	24	18009	5.01114e-06	0.00802284	DPM1,DPM3,GPAA1,PI4KB,PIGH,PIGK,PIGS,PIGV
Late Essential	MEMBRANE_LIPID_BIOSYNTHETIC_PROCESS	11	786	49	18009	6.5027e-06	0.0103978	AGPAT2,DPM1,DPM3,ETNK1,GPAA1,PCYT2,PI4KB,PIGH,PIGK,PIGS,PIGV
Late Essential	LIPOPROTEIN_BIOSYNTHETIC_PROCESS	8	786	26	18009	9.84859e-06	0.0157381	ATG7,DPM1,DPM3,GPAA1,PIGH,PIGK,PIGS,PIGV
Late Essential	NUCLEAR_ENVELOPE_ENDOPLASMIC_RETICULUM_NETWORK	15	786	93	18009	1.13328e-05	0.0180985	BNIP1,DPM1,DPM3,GPAA1,MAGT1,OSTC,PIGK,PIGS,PIGV,PSEN1,RAB14,RPN1,RPN2,SREBF1,STT3A
Late Essential	ORGANELLE_INNER_MEMBRANE	13	786	73	18009	1.44144e-05	0.0230054	ATP5A1,ATP5B,BCS1L,HCCS,MATR3,MRPL32,NDUFAB1,OPA1,OXA1L,PSEN1,SLC25A3,TAMM41,UQCRH
Late Essential	MITOCHONDRIAL_ENVELOPE	15	786	95	18009	1.47665e-05	0.0235526	ATP5A1,ATP5B,BCS1L,CYCS,HCCS,MRPL32,MSTO1,MTX2,NDUFAB1,OGDH,OPA1,OXA1L,SLC25A3,TAMM41,UQCRH
Late Essential	MITOCHONDRIAL_MEMBRANE	14	786	84	18009	1.50249e-05	0.0239497	ATP5A1,ATP5B,BCS1L,HCCS,MRPL32,MSTO1,MTX2,NDUFAB1,OGDH,OPA1,OXA1L,SLC25A3,TAMM41,UQCRH
Late Essential	STRUCTURAL_CONSTITUENT_OF_RIBOSOME	13	786	74	18009	1.67971e-05	0.0267578	MRPL10,MRPL12,MRPL23,MRPL41,MRPL51,MRPL52,MRPL55,MRPS12,MRPS14,MRPS22,MRPS24,MRPS7,RPL38
Late Essential	CELLULAR_PROTEIN_METABOLIC_PROCESS	77	786	1089	18009	1.82334e-05	0.0290276	ALG1,ALG6,ATG12,ATG7,AURKAIP1,CARM1,CCND3,COX11,DNAJA3,DNAJB6,DPH3,DPM1,DPM3,EGFR,EIF3J,EIF4G2,EIF4H,FARS2,FURIN,GPAA1,HMGA1,HS6ST1,HSP90AA1,ICMT,ILK,KATNB1,LCMT1,MAGT1,MARK2,MARS2,METAP1,MIPEP,MOGS,MPDU1,MRPL10,MRPL23,MRPL41,MRPL51,MRPL52,MRPL55,MRPS24,MRPS7,MTIF2,NCSTN,NMT1,NUBP1,PET112,PIGH,PIGK,PIGS,PIGV,PKN2,PMVK,PPME1,PPP1CA,PSEN1,RARS,RPL38,RPN1,RPN2,SARS2,SEPSECS,SRC,STT3A,TAZ,TLK2,TP53RK…
Late Essential	LIPID_BIOSYNTHETIC_PROCESS	15	786	97	18009	1.90916e-05	0.0303747	AGPAT2,ALG1,DPM1,DPM3,ETNK1,FDXR,GPAA1,MCAT,MVK,PCYT2,PI4KB,PIGH,PIGK,PIGS,PIGV
Late Essential	PROTEIN_METABOLIC_PROCESS	83	786	1201	18009	1.9525e-05	0.0310448	ALG1,ALG6,ATG12,ATG7,AURKAIP1,BCS1L,CARM1,CCND3,COX11,DNAJA3,DNAJB6,DPH3,DPM1,DPM3,EGFR,EIF3J,EIF4G2,EIF4H,FARS2,FURIN,GPAA1,HMGA1,HS6ST1,HSP90AA1,ICMT,ILK,KATNB1,LCMT1,MAGT1,MARK2,MARS2,METAP1,MIPEP,MOGS,MPDU1,MRPL10,MRPL23,MRPL41,MRPL51,MRPL52,MRPL55,MRPS24,MRPS7,MTIF2,MTOR,NCSTN,NMT1,NUBP1,OXA1L,PET112,PIGH,PIGK,PIGS,PIGV,PKN2,PMVK,PPME1,PPP1CA,PSEN1,RARS,RPL38,RPN1,RPN2,SARS2,SEPSECS,SRC,STT3…
Late Essential	DNA_REPAIR	17	786	122	18009	2.22297e-05	0.035323	ATR,FEN1,GTF2H4,LIG3,MMS19,MRE11A,PNKP,POLG,RAD1,RAD17,RAD21,RAD23A,RAD51C,TP53,UBE2A,XRCC2,XRCC3
Late Essential	GLYCEROPHOSPHOLIPID_METABOLIC_PROCESS	10	786	46	18009	2.3126e-05	0.0367242	AGPAT2,DPM1,DPM3,GPAA1,PI4KB,PIGH,PIGK,PIGS,PIGV,TAZ
Late Essential	KEGG_N_GLYCAN_BIOSYNTHESIS	10	786	46	18009	2.3126e-05	0.0367242	ALG1,ALG13,ALG14,ALG6,DPM1,DPM3,MOGS,RPN1,RPN2,STT3A
Late Essential	ENDOMEMBRANE_SYSTEM	24	786	215	18009	2.42135e-05	0.0384026	BNIP1,DPM1,DPM3,EGFR,EPC1,GPAA1,IPO5,IPO7,MAGT1,MATR3,MRPL19,NUP153,NUP50,OSTC,PIGK,PIGS,PIGV,PSEN1,RAB14,RPN1,RPN2,SREBF1,STT3A,TMED10
Late Essential	CELLULAR_MACROMOLECULE_METABOLIC_PROCESS	77	786	1103	18009	2.82504e-05	0.0447768	ALG1,ALG6,ATG12,ATG7,AURKAIP1,CARM1,CCND3,COX11,DNAJA3,DNAJB6,DPH3,DPM1,DPM3,EGFR,EIF3J,EIF4G2,EIF4H,FARS2,FURIN,GPAA1,HMGA1,HS6ST1,HSP90AA1,ICMT,ILK,KATNB1,LCMT1,MAGT1,MARK2,MARS2,METAP1,MIPEP,MOGS,MPDU1,MRPL10,MRPL23,MRPL41,MRPL51,MRPL52,MRPL55,MRPS24,MRPS7,MTIF2,NCSTN,NMT1,NUBP1,PET112,PIGH,PIGK,PIGS,PIGV,PKN2,PMVK,PPME1,PPP1CA,PSEN1,RARS,RPL38,RPN1,RPN2,SARS2,SEPSECS,SRC,STT3A,TAZ,TLK2,TP53RK…
