# Supplementary material for: A CRISPR Dropout Screen Identifies Genetic Vulnerabilities and Therapeutic Targets in Acute Myeloid Leukemia
Source: Cell Rep. 2016 Oct 18;17(4):1193–205. doi: 10.1016/j.celrep.2016.09.079 (PMC5081405; doi:10.1016/j.celrep.2016.09.079)
Supplement: Table S3. Human CRISPR Dropout Summary, Related to Figures 2 and 3 — The statistical result on gene depletion in all human cancer cell lines used in this study is shown. Depletion p values, depletion FDR, and RNA-seq counts (log10-transformed FPKM) are shown for each gene in each cell line. Note that genes whose RNA-seq count is ≤0.001 FPKM are all given a value of −3.5 as a log10-transformed value. Summaries of depleted genes in each human cancer cell line at FDR 20% or 10% are also shown in separate spreadsheets. [file mmc4.xlsx]

## Sheet: CRISPR dropout summary
		MOLM-13				MV4-11				HL-60				OCI-AML2				OCI-AML3				HT-1080				HT29C-clone3-d16			HT29C-clone3-d25
id	num	p.neg	fdr.neg	goodsgrna.neg	log10(fpkm)	p.neg	fdr.neg	goodsgrna.neg	log10(fpkm)	p.neg	fdr.neg	goodsgrna.neg	log10(fpkm)	p.neg	fdr.neg	goodsgrna.neg	log10(fpkm)	p.neg	fdr.neg	goodsgrna.neg	log10(fpkm)	p.neg	fdr.neg	goodsgrna.neg	log10(fpkm)	p.neg	fdr.neg	goodsgrna.neg	p.neg	fdr.neg	goodsgrna.neg	log10(fpkm)
A1BG	5	0.11873	0.799897	3	0.052158	0.19052	0.999999	3	0.506751	0.40489	1	2	-0.261602	0.29187	1	3	0.0737671	0.44849	1	2	0.338804	0.32118	1	1	0.436034	0.32938	1	2	0.026158	0.216089	4	-0.311422
A1CF	5	0.71387	1	1	-1.47973	0.78539	0.999999	1	-1.65949	0.35227	1	2	-1.5458	0.57238	1	2	-1.46015	0.82272	1	1	-1.45994	0.53302	1	2	-1.07675	0.46004	1	2	0.76156	1	1	-0.74676
A2M	5	0.96136	1	0	-0.750685	0.77361	0.999999	1	-1.20434	0.7292	1	1	-3.5	0.88917	1	0	-1.28787	0.80695	1	1	-1.59379	0.95251	1	0	-1.74325	0.94464	1	0	0.79804	1	1	-2.1974
A2ML1	5	0.94116	1	0	-3.5	0.81767	0.999999	1	-1.89519	0.79885	1	0	-1.93465	0.47311	1	2	-2.21346	0.84341	1	1	-1.85672	0.22362	1	1	-2.32649	0.96292	1	0	0.88855	1	0	-0.939019
A3GALT2	5	0.69841	1	1	-3.5	0.096188	0.739958	2	-3.5	0.52055	1	1	-3.5	0.43377	1	2	-3.5	0.71535	1	1	-3.5	0.89983	1	0	-3.5	0.87824	1	0	0.84956	1	1	-0.859555
A4GALT	5	0.63104	1	1	0.0518072	0.48338	0.999999	2	-0.703321	0.71813	1	1	-1.09531	0.18262	0.987043	3	-3.5	0.53822	1	2	-0.537073	0.68653	1	1	0.548153	0.90502	1	0	0.89243	1	0	0.720166
A4GNT	5	0.7965	1	1	-1.82875	0.8574	0.999999	0	-1.37665	0.2727	1	1	-3.5	0.91124	1	0	-1.88845	0.89253	1	0	-1.16933	0.5533	1	2	-3.5	0.53889	1	1	0.7975	1	1	-3.5
AAAS	5	0.78548	1	1	1.62849	0.45863	0.999999	1	1.53923	0.70704	1	1	1.71883	0.91049	1	0	1.77856	0.83076	1	1	1.49413	0.37779	1	2	1.76915	0.77947	1	1	0.69109	1	1	0.955602
AACS	5	0.66924	1	1	1.07734	0.833	0.999999	0	1.28726	0.67435	1	1	0.803902	0.80434	1	1	0.686248	0.70344	1	1	1.30649	0.37507	1	2	0.835686	0.9002	1	0	0.87058	1	0	1.0506
AADAC	5	0.12642	0.827292	2	-3.5	0.95856	0.999999	0	-3.5	0.98971	1	0	-3.5	0.98011	1	0	-3.5	0.74505	1	1	-3.5	0.30807	1	2	-3.5	0.8632	1	0	0.8728	1	0	0.682945
AADACL2	5	0.72781	1	1	-3.5	0.66679	0.999999	1	-3.5	0.49217	1	1	-3.5	0.9569	1	0	-3.5	0.64324	1	1	-3.5	0.056562	0.449325	4	-3.5	0.51524	1	2	0.61932	1	2	-0.465583
AADACL3	5	0.46127	1	2	-1.88843	0.80962	0.999999	1	-1.37226	0.26029	1	2	-1.68218	0.25008	1	2	-1.76658	0.40126	1	2	-1.87359	0.56387	1	1	-1.24805	0.86549	1	0	0.73164	1	1	-1.09137
AADACL4	5	0.9722	1	0	-3.5	0.96665	0.999999	0	-3.5	0.8151	1	0	-3.5	0.85009	1	1	-3.5	0.8077	1	1	-3.5	0.72968	1	1	-3.5	0.98958	1	0	0.70514	1	1	-1.88015
AADAT	5	0.40087	1	2	-1.40369	0.11669	0.829006	3	-0.0850913	0.32942	1	2	-1.62035	0.72019	1	1	-1.65937	0.50154	1	2	-0.286096	0.44797	1	2	0.716339	0.085375	0.650195	4	0.42443	1	2	-0.363643
AAED1	5	0.64166	1	1	0.805286	0.32875	0.999999	2	1.24034	0.56664	1	1	0.831396	0.64035	1	2	0.880014	0.67967	1	2	1.33993	0.12428	0.785441	3	1.23434	0.37629	1	2	0.96921	1	0	0.296262
AAGAB	5	0.23674	1	3	1.19684	0.82144	0.999999	1	1.2002	0.020947	0.266219	4	1.14808	0.75336	1	1	1.19183	0.82725	1	1	1.14786	0.27329	1	3	1.25603	0.80156	1	1	0.94464	1	0	1.31826
AAK1	5	0.61377	1	2	0.380946	0.91663	0.999999	0	0.520263	0.67299	1	1	0.278524	0.67906	1	2	0.463011	0.9478	1	0	0.505793	0.74526	1	1	0.467022	0.67105	1	1	0.91585	1	0	0.608192
AAMDC	5	0.92017	1	0	1.17114	0.98123	0.999999	0	0.987338	0.97032	1	0	0.756821	0.99479	1	0	0.72146	0.8704	1	1	0.88166	0.85541	1	0	0.520868	0.85987	1	0	0.96286	1	0	0.994403
AAMP	5	0.028515	0.314278	4	1.8193	0.20595	0.999999	3	1.82759	0.086872	0.71864	2	1.8961	0.00028891	0.009948	3	1.81403	0.00049343	0.018098	4	1.77961	0.011093	0.129383	3	1.94782	0.00011518	0.003658	5	0.00012782	0.00342	5	1.55992
AANAT	5	0.63559	1	1	-0.993343	0.99873	0.999999	0	-0.786286	0.71276	1	1	-1.13254	0.65057	1	2	-1.21871	0.79534	1	1	-1.0637	0.43641	1	1	-0.875807	0.81163	1	1	0.73734	1	1	-0.423445
AAR2	5	0.11428	0.780038	2	1.32762	0.51728	0.999999	1	1.38242	0.6753	1	1	1.3398	0.71186	1	1	1.33914	0.94269	1	0	1.34848	0.61952	1	1	1.36151	0.72662	1	1	0.89313	1	0	0.981948
AARD	5	0.76487	1	1	-0.75647	0.92978	0.999999	0	-0.62234	0.74692	1	1	-0.811541	0.61027	1	2	-0.439265	0.75119	1	1	-1.10506	0.64293	1	1	0.137888	0.091128	0.678992	3	0.0020746	0.027331	5	-0.421675
AARS	5	0.019127	0.238704	3	1.89077	5.0305e-05	0.011184	4	1.96114	2.8863e-05	0.002707	5	1.84965	2.8314e-05	0.002116	5	1.63655	6.9547e-05	0.006051	5	1.96259	0.076669	0.557198	3	1.63897	1.6768e-05	0.000915	5	5.7452e-05	0.00193	5	1.99494
AARS2	5	0.0052683	0.098216	4	1.18423	0.00038952	0.033451	5	1.08174	0.0045134	0.085247	4	1.10825	0.0019734	0.038495	4	1.20177	0.00048683	0.017929	5	1.09506	0.0009481	0.02229	5	0.991993	0.36257	1	2	2.6115e-05	0.001139	5	0.600539
AARSD1	5	0.84919	1	0	1.4133	0.81644	0.999999	1	1.34488	0.19665	1	2	1.43335	0.25368	1	3	1.30925	0.48038	1	2	1.33222	0.47211	1	1	1.08746	0.26898	1	3	0.40131	1	2	1.13537
AASDH	5	0.2177	1	3	0.711994	0.85529	0.999999	0	0.794607	0.65564	1	1	0.737753	0.89135	1	0	0.713157	0.36588	1	2	0.901735	0.3125	1	2	0.68514	0.6249	1	1	0.66573	1	1	0.362182
AASDHPPT	5	0.28412	1	3	1.43467	0.077905	0.667666	4	1.48043	0.015294	0.213182	4	1.55514	0.60352	1	2	1.41521	0.090172	0.6685	4	1.47911	0.00095799	0.022406	5	1.49275	0.056541	0.477828	4	0.0050044	0.05472	5	1.25312
AASS	5	0.51274	1	2	-1.56597	0.017528	0.276695	3	-1.61419	0.57518	1	1	-1.78221	0.49866	1	1	-1.42275	0.11599	0.781684	4	-1.90345	0.68102	1	1	0.521784	0.33748	1	2	0.44622	1	1	-0.612385
AATF	5	0.022352	0.266042	4	1.71363	0.00037193	0.032202	5	1.69508	0.0023885	0.054936	4	1.60284	0.0067562	0.09573	5	1.7536	0.010263	0.144283	4	1.71787	0.02403	0.237127	4	1.64082	0.05388	0.46096	4	0.022651	0.19053	4	1.52239
AATK	5	0.96577	1	0	-1.58455	0.72181	0.999999	1	-2.36219	0.52939	1	1	-0.682063	0.67692	1	2	-1.76476	0.63594	1	2	-0.812058	0.87652	1	0	-1.36886	0.46734	1	2	0.33029	1	3	0.996098
ABAT	5	0.65202	1	1	-0.746463	0.50114	0.999999	2	-0.185162	0.61845	1	1	0.102105	0.8649	1	1	0.108867	0.8295	1	1	-0.320101	0.65024	1	1	-2.30025	0.97287	1	0	0.94354	1	0	-1.0125
ABCA1	5	0.91049	1	0	-0.484588	0.83783	0.999999	0	-0.0330081	0.87185	1	0	-0.408874	0.75143	1	1	-0.247181	0.54972	1	2	0.0206323	0.88992	1	0	0.543459	0.93444	1	0	0.83239	1	1	0.24382
ABCA10	5	0.41703	1	2	-1.39393	0.50333	0.999999	1	-0.74721	0.92513	1	0	-1.29552	0.38602	1	3	-2.16416	0.86693	1	1	-0.797112	0.74202	1	1	-1.38109	0.082682	0.634796	4	0.19234	1	3	-0.191004
ABCA12	5	0.88308	1	0	-1.79934	0.41329	0.999999	2	-2.57101	0.55321	1	1	-2.19423	0.46	1	2	-2.09715	0.50819	1	2	-2.55773	0.55384	1	2	-2.15804	0.60648	1	2	0.34938	1	3	-2.27487
ABCA13	5	0.9491	1	0	-1.5541	0.51038	0.999999	2	-1.37895	0.52097	1	1	-1.2046	0.97161	1	0	-1.31621	0.66375	1	2	-1.4158	0.48534	1	2	-0.511708	0.92837	1	0	0.6335	1	2	-1.02929
ABCA2	5	0.92938	1	0	1.12536	0.37086	0.999999	2	1.41236	0.72127	1	1	0.885613	0.40075	1	3	1.05794	0.48794	1	2	1.38308	0.88847	1	0	0.484565	0.49835	1	1	0.62044	1	1	1.13675
ABCA3	5	0.80363	1	1	-1.6206	0.61585	0.999999	1	0.365507	0.091876	0.743008	1	-1.21821	0.16256	0.92545	1	-1.58239	0.068969	0.560241	1	0.198678	0.43487	1	2	-1.1885	0.66227	1	1	0.83229	1	1	-0.567003
ABCA4	5	0.63644	1	1	-3.5	0.34521	0.999999	2	-3.5	0.3843	1	1	-3.5	0.048047	0.410281	4	-3.5	0.39645	1	2	-3.5	0.76873	1	1	-1.70685	0.12153	0.836624	3	0.60502	1	1	-1.23232
ABCA5	5	0.67025	1	1	0.00490109	0.49219	0.999999	2	0.4595	0.1512	0.995546	2	-0.252782	0.67794	1	2	0.112156	0.5921	1	2	0.45974	0.68863	1	1	-0.688848	0.68243	1	1	0.76688	1	1	-0.0506855
ABCA6	5	0.66845	1	1	-0.8793	0.36677	0.999999	2	-0.732784	0.53373	1	1	-3.5	0.94016	1	0	-1.61191	0.3717	1	3	-0.530443	0.4242	1	2	-3.5	0.79132	1	1	0.81004	1	1	-1.77097
ABCA7	5	0.50026	1	1	0.800465	0.24675	0.999999	3	0.840094	0.87797	1	0	0.220665	0.59487	1	2	0.649703	0.54467	1	2	0.680014	0.92305	1	0	-0.33147	0.53463	1	1	0.29397	1	2	1.00916
ABCA8	5	0.59397	1	1	-2.04445	0.86242	0.999999	0	-2.41421	0.85809	1	0	-2.44741	0.96263	1	0	-3.5	0.85555	1	1	-1.90761	0.82926	1	0	-1.72524	0.71102	1	1	0.93452	1	0	-1.19758
ABCA9	5	0.38661	1	2	-1.16226	0.74356	0.999999	1	-0.826445	0.59917	1	1	-1.33837	0.39533	1	3	-1.07097	0.70469	1	2	-0.917179	0.49512	1	2	-0.516701	0.88572	1	0	0.93016	1	0	-0.243095
ABCB1	5	0.322	1	2	-3.5	0.2765	0.999999	1	-3.5	0.91718	1	0	-3.5	0.73416	1	1	-3.5	0.1159	0.78142	4	-3.5	0.87721	1	0	-1.88924	0.017868	0.190288	4	0.50981	1	1	-1.12316
ABCB10	3	0.94265	1	0	1.7051	0.79581	0.999999	0	1.64684	0.53214	1	1	1.88168	0.49321	1	1	2.2386	0.54736	1	1	1.6312	0.81061	1	0	1.17252	0.98744	1	0	0.97113	1	0	0.417946
ABCB11	5	0.34475	1	2	-1.55443	0.17332	0.975995	1	-1.02437	0.63041	1	1	-3.5	0.49324	1	2	-3.5	0.40783	1	2	-1.20268	0.54697	1	2	-2.25837	0.37633	1	2	0.065134	0.452374	4	-1.77462
ABCB4	5	0.95603	1	0	-0.878856	0.97062	0.999999	0	0.258796	0.74552	1	1	-0.471959	0.72625	1	1	-0.485395	0.3017	1	3	0.356887	0.81759	1	0	-0.882342	0.82071	1	1	0.059881	0.425401	4	-0.651367
ABCB5	6	0.16476	0.941197	4	-0.232292	0.65044	0.999999	2	-0.643459	0.57839	1	1	-0.393238	0.94535	1	0	-0.263171	0.62886	1	2	-0.532275	0.47623	1	2	-0.515522	0.64035	1	2	0.69262	1	2	-0.105009
ABCB6	5	0.63523	1	1	-0.111235	0.80841	0.999999	1	0.326465	0.6235	1	1	-0.691007	0.69223	1	1	-0.874904	0.38894	1	2	0.379758	0.59526	1	1	1.03137	0.87683	1	0	0.55535	1	2	0.973261
ABCB7	5	0.037273	0.380249	4	1.29298	0.0014121	0.065569	5	1.04157	2.474e-06	0.000825	5	1.21103	0.014472	0.167063	5	1.25596	0.00021744	0.01135	5	1.13494	0.00053576	0.014959	4	0.869129	1.4019e-05	0.000789	5	2.8314e-05	0.001168	5	0.644857
ABCB8	5	0.99009	1	0	0.84729	0.81984	0.999999	1	0.939328	0.55083	1	1	0.716043	0.92765	1	0	0.859313	0.040071	0.39092	4	0.856657	0.88787	1	0	0.883758	0.87067	1	0	0.98483	1	0	0.815421
ABCB9	5	0.519	1	2	-0.217228	0.89615	0.999999	0	0.289685	0.8424	1	0	-0.431958	0.98288	1	0	0.196057	0.44799	1	2	0.154759	0.77414	1	1	0.98982	0.9057	1	0	0.54607	1	2	0.131411
ABCC1	5	0.39787	1	1	0.816731	0.53391	0.999999	2	0.911437	0.39514	1	2	1.25278	0.72465	1	1	1.07552	0.31936	1	2	0.980701	0.74946	1	1	0.82963	0.9737	1	0	0.78274	1	1	1.04525
ABCC10	5	0.19244	1	3	0.845759	0.68301	0.999999	1	0.570774	0.41932	1	2	0.740696	0.22724	1	3	0.522317	0.14777	0.886473	4	0.505427	0.51859	1	1	0.558866	0.89076	1	0	0.87009	1	0	0.721792
ABCC11	5	0.98787	1	0	-1.73715	0.98903	0.999999	0	-1.81662	0.34051	1	1	-1.59594	0.89909	1	0	-2.31826	0.47065	1	2	-1.94269	0.97737	1	0	-1.92671	0.60121	1	2	0.75803	1	1	-1.24005
ABCC12	5	0.74072	1	1	-3.5	0.797	0.999999	1	-3.5	0.92553	1	0	-3.5	0.22582	1	2	-3.5	0.56524	1	1	-3.5	0.52637	1	1	-1.34321	0.58614	1	1	0.34768	1	3	-2.69109
ABCC2	5	0.39161	1	2	-0.510838	0.94958	0.999999	0	-0.585562	0.38658	1	2	-0.803763	0.67662	1	2	0.00454227	0.84597	1	1	-0.785655	0.91603	1	0	-0.483535	0.74228	1	1	0.73301	1	1	-0.867504
ABCC3	5	0.87809	1	0	-3.5	0.85357	0.999999	0	-3.5	0.84559	1	0	-0.765521	0.87746	1	1	-2.38583	0.99903	1	0	-1.37039	0.91604	1	0	0.36923	0.54673	1	2	0.7205	1	1	2.33356
ABCC4	5	0.96046	1	0	0.98003	0.40986	0.999999	1	0.904902	0.57233	1	1	0.923504	0.96316	1	0	0.92611	0.70447	1	2	0.977778	0.76401	1	1	0.992828	0.97382	1	0	0.98464	1	0	0.826507
ABCC5	5	0.892	1	0	0.806455	0.8561	0.999999	0	0.916724	0.62684	1	1	1.00671	0.70434	1	2	1.22407	0.58797	1	2	0.773314	0.99415	1	0	0.89041	0.5538	1	2	0.82046	1	1	0.290728
ABCC6	10	0.25942	1	3	0.663762	0.64863	0.999999	2	0.374594	0.35738	1	4	-0.878307	0.19715	1	5	0.512663	0.58282	1	3	0.395407	0.42975	1	4	-1.61739	0.62521	1	1	0.59137	1	2	-0.414519
ABCC8	5	0.82796	1	1	-3.5	0.96697	0.999999	0	-3.5	0.41695	1	1	-2.35884	0.7777	1	1	-3.5	0.78728	1	1	-3.5	0.78652	1	1	-2.91358	0.89984	1	0	0.99277	1	0	-1.32062
ABCC9	5	0.63978	1	1	0.080624	0.95945	0.999999	0	0.218956	0.96172	1	0	-0.153311	0.75203	1	1	0.138304	0.76853	1	1	0.124655	0.49464	1	1	0.359211	0.28463	1	3	0.62864	1	2	0.906824
ABCD1	5	0.77024	1	1	0.904332	0.54328	0.999999	1	1.25626	0.12303	0.88945	2	1.12295	0.68483	1	2	1.21163	0.41717	1	2	1.12278	0.94829	1	0	-0.0397718	0.60211	1	1	0.49901	1	2	0.869852
ABCD2	5	0.85803	1	0	-0.901945	0.65949	0.999999	1	-0.00890076	0.85249	1	0	-1.13716	0.63298	1	2	-1.11114	0.80331	1	1	-0.148055	0.52233	1	1	-1.54617	0.54898	1	2	0.60793	1	2	-3.5
ABCD3	5	0.99631	1	0	1.13359	0.9615	0.999999	0	1.18331	0.44833	1	2	1.29964	0.78274	1	1	1.20041	0.44017	1	1	1.37037	0.65081	1	1	1.37854	0.66788	1	1	0.65574	1	1	1.23986
ABCD4	5	0.53565	1	2	0.947945	0.43877	0.999999	2	0.958553	0.93895	1	0	0.586186	0.86394	1	1	0.831379	0.71758	1	1	0.911928	0.6118	1	1	0.822349	0.52584	1	2	0.70016	1	1	0.678689
ABCE1	5	0.0060088	0.107684	5	1.8145	0.034947	0.433743	3	1.79643	0.0021109	0.050958	4	1.87032	0.00051322	0.014836	5	1.73605	0.0028388	0.058831	5	1.85196	0.0012312	0.026428	5	1.846	0.00075127	0.014781	5	0.0016051	0.02253	5	1.30426
ABCF1	5	0.0011213	0.036429	4	1.73145	0.005133	0.134753	3	1.74064	0.021933	0.275251	4	1.59549	0.00188	0.03738	4	1.78566	0.0023412	0.051768	4	1.71977	6.6249e-05	0.004017	4	1.54234	0.00016246	0.004659	5	0.00025757	0.005609	4	1.37938
ABCF2	5	0.78369	1	1	1.62125	0.63999	0.999999	1	1.9009	0.0045178	0.085247	5	1.71665	0.14046	0.841807	4	1.65311	0.48892	1	2	1.95658	0.24868	1	3	1.71049	0.25667	1	3	0.31079	1	3	1.30851
ABCF3	5	0.68382	1	1	1.2805	0.90801	0.999999	0	1.34968	0.90368	1	0	1.26511	0.71688	1	1	1.34824	0.88876	1	0	1.35355	0.80486	1	1	1.27168	0.98698	1	0	0.9691	1	0	1.0287
ABCG1	5	0.9632	1	0	-1.14302	0.87759	0.999999	0	-1.01466	0.91519	1	0	-1.37167	0.95559	1	0	-0.029101	0.81904	1	1	-0.901518	0.90714	1	0	-1.0973	0.89668	1	0	0.92299	1	0	1.21911
ABCG2	5	0.95527	1	0	-3.5	0.21038	0.999999	3	-2.28634	0.90716	1	0	-1.99443	0.8647	1	1	-3.5	0.50424	1	2	-1.92489	0.47259	1	2	0.0966153	0.815	1	1	0.70469	1	1	0.386954
ABCG4	5	0.53322	1	1	-3.5	0.89042	0.999999	0	-1.89631	0.72253	1	1	-3.5	0.95077	1	0	-1.515	0.96324	1	0	-1.80887	0.982	1	0	-2.47568	0.99217	1	0	0.92637	1	0	-3.5
ABCG5	5	0.7303	1	1	-1.99093	0.28397	0.999999	3	-3.5	0.46142	1	2	-3.5	0.99347	1	0	-1.60695	0.46908	1	2	-2.06752	0.69882	1	1	-3.5	0.50525	1	1	0.48364	1	2	-2.40149
ABCG8	5	0.98665	1	0	-3.5	0.9463	0.999999	0	-3.5	0.75541	1	1	-3.5	0.9987	1	0	-3.5	0.76565	1	1	-3.5	0.93092	1	0	-3.5	0.98312	1	0	0.89379	1	0	-2.39102
ABHD1	5	0.80414	1	1	-1.01199	0.96718	0.999999	0	-0.865055	0.69595	1	1	-0.710744	0.8639	1	1	-0.710427	0.91561	1	0	-0.612742	0.62464	1	1	-0.818248	0.7359	1	1	0.96268	1	0	-0.719562
ABHD10	5	0.23309	1	2	1.18688	0.92837	0.999999	0	1.1784	0.55188	1	1	1.35688	0.40959	1	2	1.22574	0.8899	1	0	1.26965	0.5133	1	2	1.36064	0.21463	1	3	0.6087	1	2	0.735051
ABHD11	5	0.025221	0.289492	4	0.969536	0.26949	0.999999	3	1.05614	0.042017	0.431395	4	0.918613	0.13193	0.810434	4	1.12006	0.32854	1	3	1.09008	0.77856	1	1	1.37389	0.26718	1	3	0.036114	0.283144	4	1.27048
ABHD12	5	0.010465	0.152795	5	1.59365	0.97665	0.999999	0	1.34257	0.36418	1	2	1.45465	0.5517	1	2	1.40166	0.38252	1	2	1.3288	0.4694	1	1	1.40645	0.66131	1	1	0.37247	1	2	1.6671
ABHD12B	5	0.8814	1	0	-0.0587874	0.45089	0.999999	2	-0.046168	0.56341	1	1	-0.151695	0.91247	1	0	0.0668337	0.98193	1	0	0.104626	0.35942	1	2	-0.0438083	0.69022	1	1	0.79946	1	1	-0.0580433
ABHD13	5	0.48796	1	2	0.859884	0.21353	0.999999	3	0.667494	0.12267	0.888626	3	0.928938	0.30288	1	3	0.737114	0.60755	1	2	0.698488	0.048367	0.404199	4	0.529538	0.49004	1	2	0.57874	1	2	0.479808
ABHD14A	5	0.70001	1	1	1.2507	0.89127	0.999999	0	1.07477	0.78252	1	0	1.09853	0.297	1	3	1.10847	0.68354	1	2	1.1129	0.82486	1	0	1.14377	0.95046	1	0	0.94761	1	0	0.489209
ABHD14B	5	0.83069	1	1	1.43479	0.69042	0.999999	1	1.20849	0.86605	1	0	1.15084	0.60852	1	1	1.36154	0.95396	1	0	1.37445	0.79045	1	1	1.5139	0.78112	1	1	0.41645	1	2	1.1999
ABHD15	5	0.2115	1	1	0.958989	0.50876	0.999999	2	0.952932	0.46684	1	2	0.804369	0.13624	0.826764	3	1.37602	0.12129	0.804546	4	0.941891	0.485	1	1	0.594238	0.21159	1	3	0.04259	0.324174	4	0.94916
ABHD16A	5	0.2859	1	2	1.60677	0.59825	0.999999	1	1.35829	0.4103	1	2	1.50895	0.5998	1	1	1.33874	0.79643	1	1	1.34834	0.9329	1	0	1.04582	0.80419	1	1	0.9165	1	0	0.824703
ABHD16B	5	0.70116	1	1	0.341343	0.76107	0.999999	1	0.482443	0.8555	1	0	0.212588	0.69133	1	2	0.460331	0.75743	1	1	0.493792	0.80217	1	1	0.684633	0.97609	1	0	0.99949	1	0	0.608446
ABHD17A	3	0.12547	0.822848	2	1.98397	0.18773	0.999999	2	1.87571	0.70642	1	0	1.79304	0.46966	1	1	1.75655	0.29743	1	2	1.82527	0.28309	1	2	2.14309	0.29061	1	1	0.36881	1	1	0.683581
ABHD17B	5	0.582	1	1	1.07928	0.21353	0.999999	3	1.29007	0.13162	0.920871	3	1.11544	0.95042	1	0	1.07579	0.82979	1	1	1.23877	0.033835	0.309625	4	1.14875	0.83289	1	1	0.85506	1	1	0.613187
ABHD17C	5	0.87711	1	0	0.680505	0.62556	0.999999	1	0.90695	0.96292	1	0	0.47942	0.95205	1	0	1.24997	0.94617	1	0	1.10974	0.97772	1	0	0.524117	0.99132	1	0	0.99003	1	0	1.0164
ABHD2	5	0.73564	1	1	0.858384	0.24511	0.999999	1	0.812678	0.74753	1	1	0.837082	0.94845	1	0	0.898363	0.84884	1	1	0.778639	0.23896	1	2	1.33965	0.92858	1	0	0.72388	1	1	1.68921
ABHD3	5	0.76559	1	1	1.39154	0.41798	0.999999	2	1.05241	0.0028861	0.062924	5	0.980136	0.00389	0.062661	5	1.09739	0.13624	0.857504	3	1.07817	0.50679	1	1	0.240199	0.30718	1	2	0.57672	1	2	0.735662
ABHD4	5	0.14028	0.868045	2	0.652247	0.52215	0.999999	1	0.245246	0.85736	1	0	0.260171	0.71204	1	1	0.226675	0.94279	1	0	-0.131227	0.53398	1	1	0.511423	0.91645	1	0	0.89343	1	0	0.85755
ABHD5	5	0.079135	0.622062	4	0.401382	0.65235	0.999999	1	0.495619	0.26041	1	2	0.536084	0.40616	1	3	0.348411	0.68878	1	2	0.541037	0.23428	1	3	0.813341	0.63646	1	1	0.72157	1	1	0.190625
ABHD6	5	0.89704	1	0	-0.117229	0.52909	0.999999	1	0.424947	0.98314	1	0	-0.240938	0.96675	1	0	0.317292	0.73937	1	1	0.518277	0.71243	1	1	0.850663	0.96165	1	0	0.83446	1	1	0.11176
ABHD8	5	0.52326	1	2	0.265328	0.86179	0.999999	0	-0.046515	0.29311	1	2	0.176678	0.50113	1	2	0.352986	0.92363	1	0	0.0209626	0.91276	1	0	0.192895	0.50217	1	2	0.84397	1	1	0.156043
ABI1	5	0.15077	0.900132	3	1.30651	0.40336	0.999999	1	1.34325	0.55712	1	1	1.34614	0.38234	1	3	1.27876	0.44242	1	2	1.34709	0.80375	1	1	1.3116	0.22041	1	3	0.23766	1	3	1.01306
ABI2	5	0.87166	1	0	0.541661	0.83848	0.999999	0	0.745355	0.74088	1	1	0.460375	0.62218	1	2	0.855585	0.077358	0.603615	3	0.795307	0.7602	1	1	0.935486	0.73741	1	1	0.84617	1	1	0.91467
ABI3	5	0.18418	0.992485	2	-1.86853	0.78749	0.999999	1	-1.47088	0.98554	1	0	-0.227016	0.9132	1	0	0.825427	0.8953	1	0	-0.628459	0.78921	1	1	0.793055	0.10955	0.779477	3	0.20647	1	3	-3.5
ABI3BP	5	0.25157	1	3	-1.34095	0.74468	0.999999	1	-1.45274	0.66656	1	1	-1.56404	0.71227	1	1	-1.71066	0.58539	1	1	-1.94532	0.96597	1	0	-0.640771	0.21383	1	3	0.61524	1	2	-1.37599
ABL1	5	0.88061	1	0	1.16785	0.88083	0.999999	0	1.26565	0.91655	1	0	1.06212	0.7545	1	1	1.30371	0.99673	1	0	1.28072	0.65465	1	1	1.31126	0.86232	1	0	0.93982	1	0	0.909294
ABL2	5	0.87733	1	0	0.130993	0.51617	0.999999	1	0.473162	0.83618	1	0	0.19728	0.53444	1	1	0.54912	0.66944	1	2	0.471033	0.94601	1	0	1.20793	0.86089	1	0	0.96281	1	0	0.469446
ABLIM1	5	0.74736	1	1	-1.95837	0.74356	0.999999	1	-2.12731	0.57538	1	1	-1.83845	0.8109	1	1	-1.75721	0.56434	1	2	-2.1822	0.90744	1	0	-1.06905	0.82715	1	1	0.61091	1	2	1.4081
ABLIM2	5	0.6798	1	1	-3.5	0.13799	0.88973	2	-3.5	0.82942	1	0	-2.05256	0.27113	1	2	-3.5	0.12514	0.81892	3	-3.5	0.80066	1	1	-1.63057	0.77502	1	1	0.95144	1	0	-0.838855
ABLIM3	5	0.38235	1	2	-3.5	0.75383	0.999999	1	-3.5	0.65697	1	1	-3.5	0.3835	1	3	-1.51336	0.32457	1	2	-1.69153	0.69733	1	1	1.15158	0.5382	1	2	0.44037	1	2	0.955553
ABR	11	0.41839	1	3	1.52977	0.57493	0.999999	3	1.38028	0.57832	1	3	1.31046	0.49888	1	4	1.54865	0.11753	0.788617	7	1.38853	0.54431	1	3	1.25946	0.84308	1	2	0.98629	1	0	1.13905
ABRA	5	0.16377	0.939441	3	-1.06252	0.89405	0.999999	0	-1.45692	0.78103	1	0	-1.4345	0.89058	1	0	-1.29721	0.63243	1	1	-1.71628	0.60739	1	1	-0.943218	0.95125	1	0	0.62241	1	2	-0.81576
ABRACL	4	0.098338	0.712089	3	2.2256	0.5432	0.999999	1	1.79765	0.89514	1	0	2.08554	0.52026	1	2	2.50739	0.98346	1	0	1.84408	0.59236	1	1	1.54466	0.97521	1	0	0.90827	1	0	0.938076
ABT1	5	0.0014121	0.042026	5	1.49225	0.0096649	0.19064	4	1.35735	0.00025262	0.011576	4	1.41393	0.00011133	0.005304	5	1.45866	1.0721e-05	0.002245	5	1.3243	0.00058909	0.015929	4	1.29827	8.4941e-05	0.003023	5	0.00011793	0.003247	5	0.714116
ABTB1	5	0.93006	1	0	0.754293	0.76816	0.999999	1	0.580182	0.26703	1	2	0.80014	0.16488	0.931701	3	1.09858	0.4577	1	2	0.449857	0.45968	1	2	0.553256	0.26951	1	3	0.67581	1	1	0.909827
ABTB2	5	0.96929	1	0	0.532329	0.91716	0.999999	0	-0.496692	0.63921	1	1	0.0339442	0.39188	1	2	-0.254653	0.87169	1	1	-0.579305	0.99824	1	0	0.35412	0.95989	1	0	0.99827	1	0	0.923376
ACAA1	5	0.65982	1	1	1.43224	0.98996	0.999999	0	1.48986	0.98128	1	0	1.52699	0.81939	1	1	1.35917	0.99314	1	0	1.43509	0.77369	1	1	0.753244	0.66148	1	1	0.5964	1	1	1.14609
ACAA2	5	0.23227	1	3	1.57533	0.24874	0.999999	2	1.53198	0.89184	1	0	1.41124	0.30904	1	3	1.55945	0.2918	1	3	1.61908	0.8734	1	0	1.30152	0.61688	1	1	0.36611	1	2	1.10963
ACACA	5	0.52029	1	2	1.08814	0.021236	0.314766	3	1.15009	0.16227	1	3	1.06225	0.64791	1	2	0.791124	0.027867	0.297132	3	1.04468	0.2112	1	3	0.949832	0.0050093	0.066529	4	0.011493	0.107912	4	1.41396
ACACB	5	0.98964	1	0	-0.54173	0.94019	0.999999	0	-0.359183	0.91675	1	0	-0.264125	0.49722	1	1	0.349102	0.97982	1	0	-0.219537	0.73571	1	1	-0.3375	0.98091	1	0	0.90031	1	0	-0.349233
ACAD10	5	0.5684	1	1	0.929091	0.4412	0.999999	1	0.773442	0.74081	1	1	0.879476	0.070847	0.540172	4	0.808161	0.055217	0.484842	4	0.802463	0.51388	1	2	0.594642	0.44765	1	1	0.77436	1	1	0.602507
ACAD11	5	0.84558	1	0	0.349663	0.78407	0.999999	1	0.232426	0.61607	1	1	0.135332	0.78862	1	1	0.126561	0.8752	1	1	0.178365	0.94278	1	0	0.743143	0.71848	1	1	0.6735	1	1	0.415054
ACAD8	5	0.87319	1	0	1.08497	0.50707	0.999999	2	1.30631	0.72748	1	1	1.01718	0.98071	1	0	0.901028	0.66534	1	2	1.42871	0.86229	1	0	0.972447	0.37984	1	1	0.66109	1	1	0.995029
ACAD9	5	0.59335	1	1	1.45015	0.012473	0.220874	4	1.40458	0.19973	1	2	1.49901	0.00013662	0.005914	5	1.41043	5.8552e-05	0.00555	5	1.41907	0.01211	0.138737	4	1.40995	0.61517	1	1	0.57542	1	2	0.993029
ACADL	5	0.70476	1	1	-3.5	0.70543	0.999999	1	-3.5	0.92478	1	0	-1.75816	0.71288	1	1	-3.5	0.90511	1	0	-3.5	0.66187	1	1	-2.3129	0.85939	1	0	0.8635	1	0	-1.68855
ACADM	5	0.947	1	0	1.75052	0.53475	0.999999	2	1.7517	0.97156	1	0	1.6584	0.4699	1	2	1.57776	0.58344	1	1	1.83988	0.78397	1	1	1.18073	0.75351	1	1	0.81387	1	1	0.681015
ACADS	5	0.93541	1	0	0.897362	0.18694	0.999999	1	0.775374	0.74095	1	1	0.933378	0.71612	1	1	1.0392	0.96723	1	0	0.850954	0.94455	1	0	0.421103	0.7121	1	1	0.97632	1	0	0.356428
ACADSB	5	0.46613	1	2	0.596266	0.74525	0.999999	1	0.715406	0.30963	1	2	0.626576	0.63552	1	2	0.58465	0.63665	1	2	0.767491	0.52607	1	2	0.540141	0.63067	1	1	0.40369	1	2	0.461843
ACADVL	5	0.82969	1	1	2.20429	0.81109	0.999999	1	2.14754	0.92983	1	0	2.00398	0.45461	1	2	2.14015	0.84261	1	1	2.16542	0.90599	1	0	1.9216	0.75431	1	1	0.8204	1	1	1.91489
ACAN	5	0.98093	1	0	-3.5	0.79565	0.999999	1	-3.5	0.5379	1	1	-3.5	0.91216	1	0	-3.5	0.49859	1	2	-3.5	0.92407	1	0	-0.716089	0.18921	1	3	0.56848	1	2	-2.91549
ACAP1	5	0.953	1	0	1.29613	0.86183	0.999999	0	-0.429376	0.99948	1	0	1.26264	0.9999	1	0	1.5348	0.95728	1	0	0.234394	0.95221	1	0	-0.273681	0.94568	1	0	0.82826	1	1	-0.275808
ACAP2	5	0.20947	1	3	0.973706	0.36149	0.999999	2	1.19115	0.056669	0.529061	2	1.12476	0.40668	1	3	1.27209	0.080269	0.62031	3	1.22309	0.014427	0.159629	4	1.28833	0.70311	1	1	0.63853	1	2	0.829256
ACAP3	5	0.33701	1	2	1.13817	0.37806	0.999999	1	1.2586	0.30688	1	2	1.15017	0.5868	1	1	0.82435	0.45718	1	1	1.20227	0.6902	1	1	1.07224	0.92814	1	0	0.27752	1	2	1.07433
ACAT1	5	0.21545	1	3	1.71741	0.59499	0.999999	2	1.71805	0.40647	1	2	1.82399	0.12064	0.77073	4	1.85655	0.63823	1	2	1.85474	0.18813	0.996205	3	1.77011	0.59131	1	1	0.55728	1	2	0.628589
ACAT2	5	0.022032	0.262766	4	2.11006	0.49775	0.999999	1	1.71079	0.60778	1	1	1.76225	0.82442	1	1	1.56071	0.44146	1	2	1.56936	0.13113	0.81064	3	1.82348	0.72603	1	1	0.89762	1	0	0.761117
ACBD3	5	0.46328	1	1	1.03477	0.82902	0.999999	0	1.26098	0.66444	1	1	1.1196	0.35362	1	3	1.40496	0.50962	1	2	1.33431	0.7322	1	1	1.10446	0.85544	1	0	0.92254	1	0	1.17569
ACBD4	5	0.80862	1	1	0.264135	0.72619	0.999999	1	0.534564	0.43232	1	1	0.282567	0.26838	1	2	0.195805	0.93758	1	0	0.543985	0.4177	1	2	0.305666	0.58679	1	1	0.59714	1	1	0.795861
ACBD5	5	0.73502	1	1	0.898575	0.29949	0.999999	3	1.04919	0.50655	1	1	0.836201	0.7822	1	1	0.859162	0.77858	1	1	0.980824	0.33487	1	1	0.955309	0.77635	1	1	0.64951	1	2	0.753341
ACBD6	5	0.89722	1	0	1.334	0.93802	0.999999	0	1.31134	0.44474	1	2	1.51475	0.98171	1	0	1.38716	0.95184	1	0	1.30297	0.88097	1	0	1.51249	0.93555	1	0	0.95562	1	0	1.03691
ACBD7	5	0.0060836	0.10826	5	-0.0758962	0.1857	0.999999	3	0.123524	0.18264	1	2	-0.199825	0.79413	1	1	0.0619502	0.55649	1	2	0.0973443	0.55038	1	2	0.222665	0.086431	0.654962	4	0.082402	0.542018	4	0.434994
ACCS	5	0.34432	1	1	0.333896	0.41063	0.999999	2	0.832694	0.46783	1	2	-1.18237	0.45751	1	2	0.39224	0.58847	1	2	0.766415	0.27763	1	2	0.25329	0.99511	1	0	0.96842	1	0	0.509442
ACCSL	5	0.33733	1	2	-3.5	0.95987	0.999999	0	-3.5	0.46726	1	1	-3.5	0.84278	1	1	-1.59242	0.66175	1	1	-3.5	0.21982	1	2	-3.5	0.32979	1	2	0.8344	1	1	-1.80447
ACD	5	0.30844	1	3	1.2271	0.013695	0.23583	2	1.32621	0.73362	1	1	1.31966	0.11326	0.74062	3	1.15817	0.0411	0.398157	4	1.32066	0.40782	1	2	1.1835	0.6468	1	1	0.94553	1	0	0.634495
ACE	5	0.91256	1	0	-1.34534	0.38927	0.999999	1	-0.923418	0.24831	1	2	-1.97595	0.53744	1	2	-1.58323	0.40724	1	2	-0.851579	0.92585	1	0	-3.5	0.62561	1	1	0.38326	1	2	-1.62534
ACE2	5	0.99297	1	0	-3.5	0.99215	0.999999	0	-3.5	0.56868	1	1	-3.5	0.86117	1	1	-3.5	0.97824	1	0	-3.5	0.62118	1	1	-3.5	0.92529	1	0	0.99005	1	0	-3.5
ACER1	5	0.049882	0.463165	3	-3.5	0.069684	0.631986	4	-1.63096	0.49909	1	2	-3.5	0.32454	1	3	-3.5	0.64863	1	2	-3.5	0.057111	0.451299	3	-3.5	0.17536	1	2	0.28376	1	2	-3.5
ACER2	5	0.31092	1	2	-0.0589136	0.38401	0.999999	2	0.0242804	0.65848	1	1	-1.10509	0.44388	1	2	-0.0236972	0.72553	1	1	0.0534688	0.48809	1	2	0.159658	0.56567	1	2	0.61082	1	1	0.35202
ACER3	5	0.47577	1	2	0.601951	0.91226	0.999999	0	0.576013	0.79234	1	0	0.634257	0.67176	1	1	0.559838	0.93207	1	0	0.522389	0.86229	1	0	0.502366	0.93892	1	0	0.88895	1	0	0.472288
ACHE	5	0.88802	1	0	-3.5	0.62597	0.999999	1	-0.929126	0.71311	1	1	-3.5	0.97003	1	0	-3.5	0.79988	1	1	-1.07952	0.81109	1	0	-0.983026	0.33183	1	2	0.52394	1	2	-0.984381
ACIN1	5	0.02718	0.302709	4	1.9578	0.00075897	0.047132	5	2.04699	0.00066441	0.022791	4	1.9471	0.00014597	0.006259	5	1.9922	0.017234	0.206902	5	2.02519	0.28433	1	2	1.55109	0.00099813	0.018305	5	0.0027211	0.033337	5	1.38394
ACKR2	5	0.68396	1	1	-0.463663	0.89622	0.999999	0	-0.619702	0.56559	1	1	-0.668957	0.74904	1	1	-0.030053	0.69389	1	2	-0.572801	0.34649	1	2	-0.355359	0.82847	1	1	0.98215	1	0	0.0050376
ACKR3	5	0.3519	1	1	-3.5	0.6916	0.999999	1	-0.331151	0.77145	1	1	-3.5	0.92836	1	0	-3.5	0.80656	1	1	-0.223713	0.80008	1	1	-3.5	0.97008	1	0	0.945	1	0	-1.72091
ACKR4	5	0.60575	1	1	-1.29501	0.2858	0.999999	3	-1.00978	0.94176	1	0	-0.809103	0.76599	1	1	-0.727237	0.41723	1	3	-1.12617	0.061032	0.47368	4	-0.926148	0.88133	1	0	0.73151	1	1	0.33667
ACLY	5	0.13851	0.863448	3	2.03512	0.0017469	0.072489	5	2.09258	0.042048	0.431395	3	1.82834	0.017455	0.191203	5	1.94453	0.083973	0.638576	4	2.04399	0.29021	1	2	2.06279	0.00011023	0.003609	5	6.3225e-06	0.000532	5	1.51053
ACMSD	5	0.9144	1	0	-3.5	0.90097	0.999999	0	-3.5	0.92377	1	0	-3.5	0.9663	1	0	-1.68337	0.95979	1	0	-3.5	0.86804	1	0	-3.5	0.8725	1	0	0.97056	1	0	-1.17949
ACN9	5	0.83301	1	1	1.28655	0.36811	0.999999	2	1.15414	0.34061	1	2	1.27741	0.39574	1	3	1.07715	0.30494	1	3	1.23603	0.86229	1	0	0.89406	0.4281	1	2	0.45426	1	2	0.563784
ACO1	5	0.70758	1	1	1.02743	0.47807	0.999999	1	1.12848	0.21365	1	2	0.640774	0.11179	0.735025	3	0.865244	0.85149	1	1	1.10588	0.054101	0.436235	4	1.51113	0.4937	1	2	0.85477	1	1	0.934941
ACO2	5	0.58208	1	2	1.8494	0.0040544	0.115713	3	1.72333	0.00044175	0.017257	4	1.79291	0.0001861	0.007514	4	1.90204	0.14422	0.878114	4	1.70151	2.5015e-05	0.002151	5	1.64359	1.4019e-05	0.000789	5	9.6212e-06	0.000583	5	1.07037
ACOT1	4	0.39045	1	1	0.475862	0.64711	0.999999	1	0.33725	0.87077	1	0	-1.05119	0.58781	1	2	0.100549	0.11097	0.759867	3	0.213521	0.66279	1	1	-3.5	0.83379	1	0	0.90109	1	0	-0.0170657
ACOT11	5	0.90402	1	0	0.681938	0.99099	0.999999	0	0.81153	0.91737	1	0	0.831468	0.50146	1	1	0.911776	0.83919	1	1	0.705382	0.90941	1	0	-0.0654394	0.96169	1	0	0.89499	1	0	0.83276
ACOT12	5	0.50728	1	2	-3.5	0.80901	0.999999	1	-3.5	0.71072	1	1	-3.5	0.46982	1	2	-1.92801	0.6844	1	1	-3.5	0.91219	1	0	-1.97861	0.83203	1	1	0.79251	1	1	-3.5
ACOT13	5	0.29035	1	3	1.12598	0.6823	0.999999	1	0.982068	0.41386	1	2	0.880794	0.38711	1	2	1.02352	0.81637	1	1	1.03207	0.81109	1	0	0.341417	0.69106	1	1	0.78767	1	1	0.630282
ACOT2	4	0.94327	1	0	1.13581	0.6303	0.999999	1	0.845604	0.34404	1	1	-1.58866	0.31211	1	2	0.794122	0.16167	0.940429	2	0.92196	0.70731	1	1	0.854668	0.28655	1	2	0.72978	1	1	0.835919
ACOT4	5	0.72846	1	1	-0.557939	0.4334	0.999999	2	-0.546524	0.68386	1	1	-1.09636	0.83673	1	1	-0.10702	0.89933	1	0	-0.664163	0.37826	1	2	-3.5	0.74119	1	1	0.63328	1	1	0.0554781
ACOT6	5	0.53842	1	2	-1.49897	0.17522	0.97992	3	-3.5	0.34785	1	1	-3.5	0.69715	1	2	-1.30193	0.54212	1	2	-1.18487	0.6511	1	1	-2.15271	0.49269	1	2	0.75691	1	1	-1.02371
ACOT7	5	0.05898	0.517301	3	1.59141	0.0033116	0.100911	3	1.72649	0.0030329	0.064532	5	1.54864	0.0035101	0.057887	4	1.37384	0.28461	1	3	1.6581	0.99279	1	0	1.87679	0.99242	1	0	0.89516	1	0	0.550998
ACOT8	5	0.78049	1	1	1.27559	0.17122	0.970993	3	1.30244	0.63375	1	1	1.47914	0.57432	1	2	1.36827	0.71856	1	1	1.32731	0.92671	1	0	1.30834	0.9422	1	0	0.99931	1	0	1.02763
ACOT9	5	0.32258	1	2	0.979626	0.73899	0.999999	1	1.04213	0.58876	1	1	0.9654	0.81381	1	1	1.19302	0.38177	1	2	1.06024	0.49682	1	1	1.44637	0.55019	1	1	0.45543	1	2	0.407896
ACOX1	5	0.67766	1	1	0.730253	0.64599	0.999999	1	1.01713	0.54471	1	1	0.446536	0.42311	1	2	0.62434	0.54987	1	2	0.932696	0.21238	1	1	0.784055	0.42744	1	2	0.51846	1	2	0.863434
ACOX2	5	0.9411	1	0	-1.08748	0.41803	0.999999	2	-1.52273	0.65183	1	1	-0.67384	0.92524	1	0	0.10302	0.56477	1	2	-0.684742	0.7901	1	1	1.09527	0.70513	1	1	0.57942	1	2	-2.33094
ACOX3	5	0.8123	1	1	1.03969	0.9934	0.999999	0	0.818643	0.96696	1	0	1.0672	0.97044	1	0	0.90132	0.87772	1	1	0.887748	0.94275	1	0	0.933022	0.99378	1	0	0.97474	1	0	0.334478
ACOXL	5	0.18331	0.99084	3	-3.5	0.66355	0.999999	1	-1.10272	0.88923	1	0	-1.42069	0.79939	1	1	-1.4135	0.76684	1	1	-0.904881	0.51721	1	2	-3.5	0.53167	1	2	0.60315	1	2	-0.468434
ACP1	11	0.62035	1	2	1.83505	0.97941	0.999999	0	1.82854	0.95911	1	1	2.04872	0.73731	1	2	1.81603	0.99274	1	0	1.88793	0.29472	1	1	1.77363	0.81347	1	2	0.98936	1	0	1.56848
ACP2	5	0.76518	1	1	0.822654	0.91226	0.999999	0	1.10472	0.70704	1	1	0.888623	0.68269	1	2	0.978453	0.90943	1	0	1.018	0.81109	1	0	1.05015	0.78256	1	1	0.90714	1	0	1.19625
ACP5	5	0.44412	1	1	-1.29921	0.66016	0.999999	1	-1.79527	0.11402	0.853108	2	0.391372	0.94833	1	0	-1.50835	0.37406	1	3	-1.78199	0.89844	1	0	-0.100125	0.71081	1	1	0.73041	1	1	-0.359875
ACP6	5	0.68689	1	1	-0.235297	0.98452	0.999999	0	-0.112253	0.98614	1	0	-0.292837	0.8884	1	0	-3.5	0.4367	1	2	0.0839614	0.49184	1	2	0.983423	0.89561	1	0	0.92294	1	0	1.01066
ACPL2	5	0.95828	1	0	-0.519251	0.36461	0.999999	1	-0.312111	0.80638	1	0	-1.43823	0.82829	1	1	0.0615929	0.31046	1	2	-0.165252	0.5633	1	1	0.486556	0.83901	1	0	0.74809	1	1	0.227189
ACPP	5	0.9425	1	0	0.658285	0.7501	0.999999	1	1.06462	0.62686	1	1	0.777442	0.99292	1	0	0.901291	0.86807	1	1	0.38547	0.75221	1	1	-0.457253	0.69925	1	1	0.96222	1	0	-0.282857
ACPT	5	0.66591	1	1	-0.628144	0.48446	0.999999	2	-1.02841	0.66344	1	1	-1.74896	0.90477	1	0	-1.26598	0.57923	1	2	-1.21745	0.56919	1	2	-0.225975	0.49128	1	2	0.1817	0.970995	3	-0.348922
ACR	5	0.90088	1	0	-1.70779	0.56713	0.999999	2	-3.5	0.26557	1	2	-0.565869	0.1264	0.79206	3	-1.75132	0.41362	1	3	-3.5	0.54626	1	2	-3.5	0.12944	0.870132	2	0.16148	0.896453	2	-1.41127
ACRBP	5	0.89893	1	0	0.562425	0.8646	0.999999	0	0.908601	0.47047	1	2	0.174169	0.70358	1	2	0.959075	0.92556	1	0	0.927977	0.94656	1	0	-3.5	0.57901	1	2	0.81518	1	1	-0.451127
ACRC	5	0.58732	1	1	0.105005	0.33669	0.999999	2	-0.220045	0.34271	1	2	-0.0464289	0.79369	1	1	-0.356367	0.72902	1	1	-0.481648	0.33519	1	2	-0.375876	0.59083	1	2	0.98958	1	0	0.765471
ACRV1	5	0.70426	1	1	-0.239777	0.89171	0.999999	0	-0.244133	0.90124	1	0	-0.448925	0.75906	1	1	-0.202574	0.56827	1	1	-0.420726	0.47109	1	1	-0.288133	0.98739	1	0	0.99567	1	0	-0.78079
ACSBG1	5	0.95651	1	0	-1.09751	0.98269	0.999999	0	-1.16129	0.92083	1	0	-1.74572	0.85413	1	1	-1.22334	0.69369	1	1	-1.04457	0.83974	1	0	-0.885513	0.14877	0.952087	3	0.86454	1	0	-0.844824
ACSBG2	5	0.48659	1	2	-0.755377	0.87451	0.999999	0	-0.718474	0.3678	1	2	-1.33136	0.76097	1	1	-0.898234	0.65861	1	1	-0.861776	0.60167	1	1	-1.24672	0.83168	1	1	0.63491	1	2	-0.934659
ACSF2	5	0.94935	1	0	0.604329	0.66726	0.999999	1	0.527251	0.83122	1	0	-0.621108	0.64667	1	2	0.682422	0.66521	1	2	0.595724	0.78017	1	1	0.536578	0.29164	1	3	0.74545	1	1	1.12395
ACSF3	5	0.93067	1	0	1.03431	0.99804	0.999999	0	0.896168	0.98462	1	0	0.609291	0.67028	1	2	0.896648	0.81694	1	1	0.936841	0.97779	1	0	0.988663	0.96557	1	0	0.9972	1	0	0.656655
ACSL1	5	0.80883	1	1	1.52175	0.89492	0.999999	0	1.53166	0.66993	1	1	1.56042	0.78317	1	1	0.941125	0.54166	1	2	1.69133	0.69467	1	1	0.540089	0.072031	0.572883	4	0.47537	1	2	0.874242
ACSL3	5	0.72916	1	1	1.32552	0.41163	0.999999	1	1.30126	0.97505	1	0	1.25736	0.6982	1	2	1.32226	0.96096	1	0	1.26579	0.0036486	0.056596	5	1.69474	0.39815	1	2	0.2743	1	3	1.5724
ACSL4	5	4.3708e-05	0.006102	5	1.44396	0.00074248	0.046428	4	1.33359	0.0093212	0.144339	4	1.35207	3.1612e-05	0.00225	5	1.31286	0.02358	0.259248	3	1.29179	0.00072214	0.018369	5	1.34118	0.68941	1	1	0.051823	0.380152	4	0.811749
ACSL5	5	0.4017	1	2	1.42434	0.36162	0.999999	2	1.50583	0.83093	1	0	1.43298	0.82646	1	1	1.38058	0.91336	1	0	1.49112	0.32435	1	2	-0.80865	0.67676	1	1	0.7132	1	1	1.77874
ACSL6	5	0.89423	1	0	-1.09061	0.84472	0.999999	0	-0.898214	0.98136	1	0	-1.01477	0.53305	1	2	-1.11821	0.91974	1	0	-1.09164	0.42441	1	1	-0.545288	0.54028	1	1	0.80059	1	1	-0.503272
ACSM1	5	0.67331	1	1	-0.704762	0.88599	0.999999	0	-3.5	0.55285	1	1	-1.35176	0.80718	1	1	-3.5	0.53141	1	1	-3.5	0.27259	1	1	-3.5	0.52359	1	2	0.87471	1	0	-2.07971
ACSM2A	5	0.93796	1	0	-2.01575	0.97467	0.999999	0	-2.08751	0.72435	1	1	-3.5	0.44397	1	1	-3.5	0.77453	1	1	-3.5	0.8835	1	0	-1.59146	0.99439	1	0	0.99986	1	0	-1.61357
ACSM2B	4	0.80358	1	0	-3.5	0.6997	0.999999	1	-3.5	0.78818	1	0	-1.95171	0.31411	1	2	-3.5	0.96814	1	0	-2.01418	0.59283	1	1	-1.85415	0.73146	1	1	0.95781	1	0	-3.5
ACSM3	5	0.63872	1	1	0.168904	0.64313	0.999999	1	-0.789281	0.6034	1	1	0.0929588	0.67702	1	2	-0.0699896	0.60793	1	2	-0.243109	0.83059	1	0	-0.348276	0.60542	1	2	0.71586	1	1	0.808203
ACSM4	5	0.5449	1	2	-0.543064	0.51091	0.999999	2	-0.393476	0.97683	1	0	-0.61668	0.92838	1	0	-0.833401	0.3012	1	3	-0.291776	0.47843	1	2	-0.807245	0.65768	1	1	0.56914	1	1	-1.4231
ACSM5	5	0.94573	1	0	-1.93451	0.5202	0.999999	2	-3.5	0.2973	1	2	-3.5	0.022072	0.226619	4	-3.5	0.27557	1	2	-1.66293	0.86926	1	0	-3.5	0.78397	1	1	0.93366	1	0	-3.5
ACSS1	5	0.61334	1	2	0.989828	0.69992	0.999999	1	0.604732	0.4439	1	2	0.516464	0.99665	1	0	1.07566	0.99304	1	0	0.22384	0.59285	1	1	-1.40031	0.90724	1	0	0.99498	1	0	1.13293
ACSS2	5	0.56832	1	2	1.53825	0.69425	0.999999	1	0.96759	0.36566	1	1	0.939374	0.60135	1	2	1.18407	0.5541	1	1	0.885094	0.4287	1	2	0.989181	0.95405	1	0	0.93496	1	0	0.870863
ACSS3	5	0.90568	1	0	-1.73603	0.336	0.999999	2	-1.42179	0.84095	1	0	-1.60035	0.8944	1	0	-2.12447	0.99688	1	0	-1.72326	0.29269	1	1	-1.5727	0.99986	1	0	0.99285	1	0	-0.947673
ACTA1	5	0.98299	1	0	-0.65615	0.94386	0.999999	0	-0.580366	0.85678	1	0	-1.32818	0.4852	1	2	-0.461939	0.63788	1	2	-1.13372	0.60248	1	1	-0.0594439	0.87093	1	0	0.98018	1	0	-0.655594
ACTA2	5	0.94176	1	0	0.707789	0.7131	0.999999	1	0.397437	0.9105	1	0	0.162484	0.87733	1	1	0.0943266	0.92019	1	0	0.561214	0.78513	1	1	0.814801	0.98378	1	0	0.97419	1	0	-0.435276
ACTB	4	0.00016301	0.012181	4	3.56411	0.016342	0.264185	3	3.52792	3.0238e-06	0.000825	4	3.54862	0.023252	0.235378	4	3.7186	0.0091552	0.133072	4	3.48381	0.0029537	0.048623	4	3.43203	0.014331	0.158748	4	0.09702	0.60773	3	2.76407
ACTBL2	5	0.97736	1	0	-3.5	0.88283	0.999999	0	-3.5	0.42589	1	2	-3.5	0.2013	1	3	-3.5	0.53094	1	2	-3.5	0.96337	1	0	-0.487254	0.86497	1	0	0.53498	1	1	-2.41353
ACTC1	5	0.40924	1	1	-3.5	0.15754	0.94091	3	-2.2182	0.86611	1	0	-3.5	0.50115	1	1	-3.5	0.57603	1	2	-3.5	0.94257	1	0	-1.60042	0.95644	1	0	0.94721	1	0	-1.53416
ACTG1	5	0.0080787	0.129095	4	3.29017	0.12907	0.865043	2	3.26587	0.090257	0.734828	3	3.09939	0.0028905	0.049765	4	3.34844	0.09143	0.674267	3	3.29031	0.0044441	0.065627	5	3.44358	0.00037138	0.00863	5	0.0015012	0.021321	5	2.65915
ACTG2	6	0.97363	1	0	-1.64259	0.90012	0.999999	0	-0.758289	0.87071	1	0	-0.801691	0.98987	1	0	-1.39309	0.74864	1	2	-0.747593	0.96266	1	0	-0.0343993	0.22214	1	3	0.37721	1	3	-1.12802
ACTL10	5	0.97993	1	0	-0.325077	0.966	0.999999	0	0.0451553	0.9836	1	0	-0.92682	0.99022	1	0	-1.10366	0.99787	1	0	-0.195811	0.96168	1	0	-0.489823	0.99501	1	0	0.9997	1	0	0.457639
ACTL6A	5	0.009611	0.144598	4	1.77201	0.010256	0.197972	3	1.92473	0.0067846	0.115594	4	1.97974	3.5461e-05	0.002456	5	1.9468	0.00099428	0.029163	5	1.96898	0.00050552	0.014314	5	1.89097	1.5119e-05	0.000843	5	2.8863e-05	0.001168	5	1.23818
ACTL6B	5	0.99092	1	0	-3.5	0.74762	0.999999	1	-3.5	0.8513	1	0	-3.5	0.9762	1	0	-3.5	0.79007	1	1	-1.44798	0.84564	1	0	-3.5	0.91673	1	0	0.99356	1	0	-1.52085
ACTL7A	5	0.25517	1	2	-3.5	0.8216	0.999999	1	-1.80241	0.6305	1	1	-3.5	0.69738	1	2	-3.5	0.89774	1	0	-1.78913	0.77755	1	1	-3.5	0.95869	1	0	0.98232	1	0	-1.64597
ACTL7B	5	0.96398	1	0	-3.5	0.99793	0.999999	0	-1.76195	0.89022	1	0	-3.5	0.91631	1	0	-3.5	0.75406	1	1	-1.35797	0.79525	1	1	-3.5	0.92874	1	0	0.77591	1	1	-1.67891
ACTL8	5	0.60599	1	2	-0.690714	0.46767	0.999999	1	-1.28756	0.99572	1	0	-0.489542	0.85432	1	1	-0.957745	0.63602	1	2	-1.11973	0.5571	1	2	1.19972	0.58825	1	2	0.90933	1	0	-3.5
ACTL9	5	0.21044	1	3	-3.5	0.97815	0.999999	0	-3.5	0.68433	1	1	-3.5	0.73337	1	1	-3.5	0.69552	1	2	-3.5	0.97562	1	0	-3.5	0.89989	1	0	0.89026	1	0	-3.5
ACTN1	5	0.88802	1	0	1.84985	0.87672	0.999999	0	2.22704	0.79234	1	0	1.80486	0.85968	1	1	1.99829	0.93207	1	0	2.17374	0.078375	0.565938	2	2.08964	0.60398	1	2	0.7812	1	1	1.4319
ACTN2	5	0.47637	1	2	-1.00527	0.17646	0.983573	2	-3.5	0.24867	1	2	-0.97487	0.82545	1	1	-1.86963	0.91589	1	0	-1.23522	0.50534	1	1	0.170738	0.95759	1	0	0.98319	1	0	-2.66947
ACTN4	5	0.82387	1	1	2.11748	0.25905	0.999999	3	1.96709	0.18675	1	3	2.07998	0.33727	1	3	2.07961	0.77448	1	1	1.96708	0.98243	1	0	2.35014	0.46636	1	2	0.0091431	0.089634	5	2.27061
ACTR10	5	0.0058093	0.104524	5	1.1833	0.0008222	0.049258	5	1.32754	0.049834	0.484921	3	1.18109	0.00085683	0.021579	5	1.23081	0.00010033	0.007467	5	1.3577	4.1508e-05	0.002864	5	1.15058	9.6212e-06	0.000677	5	1.5669e-05	0.000779	5	0.731214
ACTR1A	5	0.86932	1	0	1.53315	0.26908	0.999999	3	1.68136	0.26108	1	2	1.6339	0.67186	1	2	1.60999	0.099107	0.707418	3	1.6415	0.00026142	0.009569	5	1.78933	0.00024603	0.006223	5	4.4807e-05	0.001595	5	1.2062
ACTR1B	5	0.90975	1	0	1.56533	0.21452	0.999999	3	1.24616	0.73332	1	1	1.53551	0.93976	1	0	1.66497	0.69203	1	2	1.34206	0.4449	1	2	1.38765	0.76823	1	1	0.74258	1	1	1.16849
ACTR2	5	0.0033792	0.072795	5	2.30314	0.0077142	0.166179	5	2.47242	0.0019014	0.047493	4	2.39556	0.039139	0.350828	4	2.39999	0.015778	0.195294	5	2.51153	0.0051105	0.071958	5	1.63997	0.0208	0.216902	4	0.01879	0.162532	4	1.66072
ACTR3	5	0.00073093	0.028804	5	1.87073	0.21458	0.999999	3	1.89675	0.086732	0.71781	3	1.9798	0.25981	1	3	1.90606	0.017429	0.207734	5	1.95757	0.00089807	0.021593	5	1.77445	0.0082706	0.1016	5	0.010645	0.101219	5	1.40422
ACTR3B	5	0.47182	1	2	0.761718	0.15727	0.940274	3	1.01914	0.34023	1	1	0.656422	0.67595	1	2	0.579652	0.060139	0.511589	4	1.04044	0.16195	0.917737	3	0.185828	0.51023	1	2	0.27905	1	3	0.726227
ACTR3C	5	0.16964	0.955906	3	-0.330899	0.010105	0.196265	4	-1.29386	0.083963	0.698745	3	-1.62111	0.024533	0.245003	4	-1.62582	0.0048972	0.085376	5	-1.59895	0.021519	0.218003	4	-3.5	0.02047	0.213952	4	0.080759	0.53366	4	0.799062
ACTR5	5	0.53486	1	2	0.875065	0.022873	0.327887	3	0.75157	0.99234	1	0	0.841131	0.28658	1	3	0.803504	0.2896	1	3	0.745086	0.53159	1	2	0.757539	0.81609	1	1	0.26726	1	3	0.664294
ACTR6	5	0.0028883	0.066177	5	1.22788	0.0067378	0.157382	5	1.21847	0.0088869	0.139899	4	1.21171	0.18053	0.979257	3	1.14501	0.076407	0.598928	4	1.30784	0.025498	0.248072	4	0.976801	0.06168	0.510946	4	0.0099282	0.095511	5	0.612703
ACTR8	5	0.0020405	0.052581	5	0.96086	0.16839	0.966716	2	0.959082	0.071808	0.625633	3	1.0159	0.006127	0.088486	5	0.796641	0.062604	0.525119	2	0.957061	0.00040711	0.012685	5	1.00857	0.014944	0.164072	4	0.00049893	0.009292	5	0.554918
ACTRT1	5	0.73069	1	1	-3.5	0.62081	0.999999	1	-3.5	0.68722	1	1	-3.5	0.96385	1	0	-3.5	0.74128	1	1	-3.5	0.99711	1	0	-3.5	0.97417	1	0	0.97613	1	0	-2.09791
ACTRT2	5	0.73251	1	1	-3.5	0.91879	0.999999	0	-3.5	0.87509	1	0	-3.5	0.90946	1	0	-3.5	0.5446	1	1	-3.5	0.65575	1	1	-3.5	0.98921	1	0	0.96694	1	0	-1.90708
ACTRT3	5	0.35428	1	2	-0.833129	0.48387	0.999999	1	-0.599734	0.36918	1	1	-0.152213	0.15331	0.890063	3	-0.511028	0.80379	1	1	-0.454525	0.57344	1	1	-3.5	0.51125	1	1	0.39334	1	2	-0.297726
ACVR1	5	0.82192	1	1	0.339302	0.77389	0.999999	1	0.134012	0.9832	1	0	-0.479516	0.99358	1	0	0.260727	0.86775	1	1	0.24785	0.67811	1	1	0.795834	0.82941	1	1	0.25172	1	3	0.991612
ACVR1B	5	0.87283	1	0	0.794553	0.67632	0.999999	1	0.712485	0.26378	1	2	0.918778	0.24105	1	3	0.983114	0.12708	0.825042	3	0.722014	0.70513	1	1	0.55087	0.23084	1	3	0.97227	1	0	0.693863
ACVR1C	5	0.72511	1	1	-2.22537	0.87772	0.999999	0	-1.72565	0.95492	1	0	-2.25201	0.48607	1	2	-1.32494	0.88091	1	1	-1.17921	0.75979	1	1	-1.30096	0.42058	1	1	0.71609	1	1	-1.21357
ACVR2A	5	0.18637	0.997999	3	-0.653058	0.26325	0.999999	3	-0.482064	0.66028	1	1	-0.605992	0.6785	1	2	-0.739726	0.8066	1	1	-0.478256	0.35626	1	2	0.314002	0.74693	1	1	0.4422	1	2	0.286898
ACVR2B	5	0.71799	1	1	-0.107663	0.7735	0.999999	1	0.0576195	0.61453	1	1	0.0247251	0.78128	1	1	0.142267	0.054651	0.482694	4	0.0187032	0.91543	1	0	0.157455	0.44947	1	2	0.96122	1	0	-0.189267
ACVRL1	5	0.96619	1	0	0.0561558	0.81961	0.999999	1	0.201281	0.96029	1	0	-0.481284	0.94224	1	0	0.135224	0.94343	1	0	0.202003	0.95994	1	0	-0.20992	0.97616	1	0	0.90567	1	0	-0.457163
ACY1	5	0.71741	1	1	1.55427	0.96851	0.999999	0	1.66311	0.59642	1	1	1.34307	0.60141	1	1	1.47662	0.92557	1	0	1.65141	0.53992	1	2	1.65191	0.68282	1	1	0.49143	1	1	1.14721
ACY3	5	0.81372	1	1	-0.889529	0.9212	0.999999	0	-1.41199	0.61222	1	1	-0.743637	0.96348	1	0	0.261229	0.8229	1	1	-1.71526	0.90421	1	0	-3.5	0.4567	1	2	0.42171	1	2	-0.486974
ACYP1	5	0.81077	1	1	1.30357	0.52112	0.999999	2	1.11232	0.99239	1	0	0.803424	0.9389	1	0	1.40317	0.68265	1	1	1.0338	0.38341	1	2	1.19049	0.94445	1	0	0.99325	1	0	0.74518
ACYP2	5	0.63305	1	1	0.494023	0.32988	0.999999	1	0.557368	0.77469	1	0	0.605783	0.80966	1	1	-0.114464	0.98513	1	0	0.492287	0.9116	1	0	0.134607	0.89682	1	0	0.99315	1	0	0.617696
ADA	5	0.91388	1	0	1.58146	0.85919	0.999999	0	0.952023	0.87598	1	0	1.08963	0.76819	1	1	0.828731	0.72124	1	1	0.860076	0.96117	1	0	0.707692	0.95782	1	0	0.98249	1	0	-1.01387
ADAD1	5	0.46871	1	2	-3.5	0.52943	0.999999	2	-3.5	0.95809	1	0	-3.5	0.41543	1	3	-3.5	0.98714	1	0	-3.5	0.51046	1	2	-3.5	0.91999	1	0	0.81695	1	1	-1.99842
ADAD2	5	0.96202	1	0	-3.5	0.72714	0.999999	1	-3.5	0.52063	1	1	-1.61405	0.69589	1	2	-3.5	0.11872	0.794125	4	-3.5	0.76145	1	1	-3.5	0.9307	1	0	0.80053	1	1	-3.5
ADAL	5	0.51302	1	2	0.396153	0.40107	0.999999	1	0.41714	0.83941	1	0	0.200146	0.74794	1	1	0.451379	0.3671	1	3	0.400842	0.54099	1	2	0.519129	0.71376	1	1	0.87499	1	0	0.543867
ADAM10	5	0.68688	1	1	1.32706	0.71253	0.999999	1	1.56552	0.35114	1	1	1.33131	0.61927	1	2	1.5615	0.59105	1	2	1.5918	0.36211	1	2	1.37961	0.44534	1	2	0.15644	0.873835	3	1.34656
ADAM11	5	0.64671	1	1	-1.11748	0.8143	0.999999	1	-0.0609745	0.57081	1	1	-1.16527	0.56745	1	2	-0.214259	0.23504	1	3	0.0449442	0.54804	1	2	0.230457	0.067113	0.542964	3	0.19121	1	3	-1.28699
ADAM12	5	0.83435	1	1	-3.5	0.68063	0.999999	1	-3.5	0.40626	1	2	-2.19125	0.40641	1	3	-2.56596	0.96907	1	0	-3.5	0.72707	1	1	-0.401246	0.84879	1	0	0.79142	1	1	-1.02008
ADAM15	5	0.78371	1	1	1.6017	0.56804	0.999999	2	1.72944	0.49571	1	1	1.94513	0.79478	1	1	1.69839	0.59033	1	1	1.73802	0.78768	1	1	1.91343	0.91055	1	0	0.62253	1	2	1.37846
ADAM17	5	0.38223	1	2	1.0533	0.106	0.784837	3	0.840468	0.90673	1	0	0.917938	0.60343	1	2	0.945399	0.79276	1	1	0.792376	0.21447	1	2	1.34156	0.53938	1	1	0.58124	1	1	0.970857
ADAM18	5	0.55496	1	2	-3.5	0.17409	0.978509	2	-3.5	0.41756	1	2	-3.5	0.91049	1	0	-3.5	0.41822	1	2	-3.5	0.76228	1	1	-3.5	0.84836	1	0	0.85877	1	0	-3.5
ADAM19	5	0.98746	1	0	-3.5	0.98586	0.999999	0	-1.8593	0.81891	1	0	-2.14046	0.84932	1	1	-3.5	0.70771	1	2	-1.03253	0.95396	1	0	1.26572	0.84087	1	0	0.67688	1	1	0.898501
ADAM2	5	0.021749	0.260078	4	-3.5	0.058103	0.581	4	-3.5	0.78416	1	0	-3.5	0.42521	1	2	-3.5	0.892	1	0	-3.5	0.4737	1	2	-3.5	0.31381	1	3	0.57502	1	2	-3.5
ADAM20	5	0.40376	1	2	-1.44437	0.68369	0.999999	1	-1.79099	0.43701	1	1	-2.01627	0.83071	1	1	-2.10613	0.56958	1	1	-2.07874	0.78538	1	1	-1.3688	0.38722	1	2	0.94774	1	0	-0.7237
ADAM21	5	0.0018162	0.048588	5	-1.9782	0.053935	0.557905	4	-3.5	0.43225	1	2	-1.77616	0.45298	1	2	-1.76498	0.11039	0.758754	4	-3.5	0.028332	0.269959	4	-0.206401	0.48696	1	2	0.55885	1	2	-0.992926
ADAM22	5	0.81538	1	1	0.12686	0.93262	0.999999	0	-0.592548	0.63578	1	1	-0.910771	0.93747	1	0	0.390486	0.91093	1	0	-0.744677	0.83118	1	0	0.455276	0.40598	1	2	0.83265	1	1	-0.0535781
ADAM23	5	0.28245	1	2	-3.5	0.55382	0.999999	2	-3.5	0.8327	1	0	-2.07787	0.98918	1	0	0.122505	0.64929	1	2	-3.5	0.57031	1	2	-0.016233	0.90997	1	0	0.35147	1	3	-3.5
ADAM28	5	0.93029	1	0	-0.767358	0.85892	0.999999	0	-0.441529	0.81856	1	0	-0.367204	0.72818	1	1	-0.57023	0.69297	1	2	-0.516808	0.81681	1	0	-0.978006	0.55708	1	2	0.844	1	1	-0.432492
ADAM29	5	0.53762	1	1	-3.5	0.98557	0.999999	0	-0.694973	0.82681	1	0	-3.5	0.96924	1	0	-3.5	0.77731	1	1	-0.844983	0.69691	1	1	-3.5	0.59016	1	1	0.66968	1	1	-3.5
ADAM30	5	0.25483	1	3	-3.5	0.096583	0.741104	3	-3.5	0.83891	1	0	-3.5	0.85065	1	1	-3.5	0.37005	1	2	-3.5	0.34765	1	2	-3.5	0.50213	1	2	0.41099	1	2	-3.5
ADAM32	5	0.40241	1	2	-0.267037	0.69652	0.999999	1	-0.415477	0.63895	1	1	-1.58297	0.78751	1	1	-2.09526	0.63677	1	2	-0.463524	0.15827	0.910087	2	-0.480446	0.0047152	0.06356	5	0.64355	1	1	-0.757488
ADAM33	5	0.48161	1	2	-1.42856	0.87819	0.999999	0	-1.05811	0.91064	1	0	-1.66647	0.20199	1	3	-1.34677	0.77445	1	1	-1.41832	0.78867	1	1	-0.723422	0.66974	1	1	0.72826	1	1	-0.663137
ADAM7	5	0.31841	1	2	-3.5	0.61312	0.999999	1	-3.5	0.72468	1	1	-3.5	0.32269	1	2	-3.5	0.21443	1	2	-3.5	0.58554	1	1	-3.5	0.81835	1	1	0.81916	1	1	-3.5
ADAM8	5	0.88802	1	0	0.429027	0.91226	0.999999	0	0.235551	0.79234	1	0	0.447578	0.72424	1	1	1.20593	0.93207	1	0	0.0020629	0.85201	1	0	0.195951	0.93892	1	0	0.93016	1	0	1.18536
ADAM9	5	0.17632	0.972518	3	1.41698	0.73531	0.999999	1	1.16834	0.74827	1	1	1.10425	0.96729	1	0	1.18019	0.71718	1	1	1.23972	0.95214	1	0	1.69901	0.79827	1	1	0.81602	1	1	1.18943
ADAMDEC1	5	0.71101	1	1	-0.221811	0.39571	0.999999	2	-1.20076	0.74597	1	1	0.313454	0.85499	1	1	-1.04586	0.75615	1	1	-1.43196	0.5784	1	1	-3.5	0.74724	1	1	0.50616	1	2	-2.30483
ADAMTS1	5	0.99779	1	0	0.00200003	0.91823	0.999999	0	0.918783	0.76379	1	1	1.18834	0.58736	1	2	0.207826	0.62788	1	2	0.975707	0.77953	1	1	-1.64856	0.76327	1	1	0.8692	1	0	-3.5
ADAMTS10	5	0.34316	1	2	0.237378	0.60606	0.999999	1	-0.158389	0.66707	1	1	-0.829305	0.69884	1	2	0.425097	0.94993	1	0	-0.297658	0.052441	0.42693	4	-3.5	0.58834	1	2	0.74234	1	1	-2.09623
ADAMTS12	5	0.90864	1	0	-3.5	0.9561	0.999999	0	-1.33291	0.90317	1	0	-3.5	0.89985	1	0	-3.5	0.60544	1	2	-1.25372	0.87115	1	0	-0.9548	0.89518	1	0	0.8724	1	0	-2.26843
ADAMTS13	5	0.57841	1	2	-1.12451	0.63353	0.999999	1	-0.126336	0.82691	1	0	-0.913911	0.35517	1	3	-0.658928	0.59147	1	2	-0.275305	0.43032	1	2	-1.05771	0.2199	1	3	0.82905	1	1	0.117346
ADAMTS14	5	0.86027	1	0	-0.991087	0.53963	0.999999	1	-1.76854	0.64716	1	1	-3.5	0.85089	1	1	-1.61165	0.31248	1	3	-2.01697	0.90121	1	0	-2.07522	0.86382	1	0	0.79569	1	1	-1.21467
ADAMTS15	5	0.71221	1	1	-2.36693	0.76156	0.999999	1	-3.5	0.44178	1	2	-3.5	0.96795	1	0	-1.72438	0.81282	1	1	-3.5	0.91925	1	0	-1.48615	0.94184	1	0	0.96738	1	0	-2.54753
ADAMTS16	5	0.98957	1	0	-3.5	0.60927	0.999999	1	-3.5	0.99511	1	0	-3.5	0.83015	1	1	-3.5	0.70053	1	1	-3.5	0.9723	1	0	0.30129	0.72259	1	1	0.78987	1	1	-2.11502
ADAMTS17	5	0.71578	1	1	-0.935298	0.78974	0.999999	1	-1.11336	0.19132	1	3	-0.754518	0.35497	1	3	-1.68154	0.53054	1	1	-1.37038	0.76413	1	1	-1.18152	0.55415	1	2	0.62885	1	1	-0.579782
ADAMTS18	5	0.93073	1	0	-1.86514	0.60021	0.999999	1	-3.5	0.45384	1	2	-3.5	0.97335	1	0	-1.84419	0.85888	1	1	-2.41886	0.84818	1	0	-0.989214	0.67895	1	1	0.88132	1	0	-1.46752
ADAMTS19	5	0.93258	1	0	-3.5	0.99434	0.999999	0	-3.5	0.9552	1	0	-3.5	0.99763	1	0	-3.5	0.83869	1	1	-3.5	0.98625	1	0	-1.19319	0.93296	1	0	0.79708	1	1	-2.42634
ADAMTS2	5	0.9295	1	0	-0.662898	0.81159	0.999999	1	0.973068	0.74321	1	1	-0.8514	0.84699	1	1	-0.593744	0.8434	1	1	1.0403	0.66959	1	1	-0.18596	0.94176	1	0	0.6082	1	1	-0.114943
ADAMTS20	5	0.24033	1	1	-2.04768	0.88395	0.999999	0	-3.5	0.84494	1	0	-1.40777	0.74249	1	1	-3.5	0.58297	1	2	-3.5	0.70696	1	1	-2.46553	0.85405	1	0	0.8442	1	1	-3.5
ADAMTS3	5	0.61912	1	1	-3.5	0.4449	0.999999	2	-1.45018	0.61524	1	1	-3.5	0.50771	1	2	-3.5	0.38715	1	2	-2.32204	0.62867	1	1	0.346896	0.30377	1	3	0.33012	1	3	-3.5
ADAMTS4	5	0.84904	1	0	-0.721304	0.76742	0.999999	1	-0.656435	0.66214	1	1	-0.86231	0.088923	0.630066	4	-0.666917	0.41158	1	1	-0.950265	0.87978	1	0	-0.573966	0.98411	1	0	0.99712	1	0	-0.34354
ADAMTS5	5	0.51671	1	2	-1.15055	0.81484	0.999999	1	-0.131183	0.8161	1	0	-0.857387	0.68575	1	1	-0.785669	0.91605	1	0	-0.135506	0.97207	1	0	-3.5	0.96794	1	0	0.94804	1	0	-3.5
ADAMTS6	5	0.66167	1	1	-0.601721	0.71526	0.999999	1	-1.7306	0.8399	1	0	-1.71073	0.73101	1	1	-1.41814	0.37619	1	3	-1.56075	0.65879	1	1	0.844821	0.73646	1	1	0.57999	1	2	-0.296743
ADAMTS7	5	0.73059	1	1	-1.54764	0.72869	0.999999	1	-1.21081	0.98474	1	0	-1.31324	0.82225	1	1	-3.5	0.82831	1	1	-0.921351	0.74935	1	1	-0.662933	0.90545	1	0	0.99533	1	0	-1.25689
ADAMTS8	5	0.85192	1	0	-3.5	0.98398	0.999999	0	-2.21646	0.68788	1	1	-3.5	0.95516	1	0	-2.2144	0.14366	0.877209	4	-1.5322	0.91352	1	0	-3.5	0.79892	1	1	0.67233	1	1	-2.35147
ADAMTS9	5	0.50176	1	2	-1.31901	0.93244	0.999999	0	-1.05073	0.71191	1	1	-3.5	0.45345	1	1	-3.5	0.70865	1	1	-0.00513271	0.88206	1	0	-0.247307	0.41438	1	2	0.53365	1	2	-1.86452
ADAMTSL1	5	0.36924	1	1	-3.5	0.5805	0.999999	2	-3.5	0.91915	1	0	-3.5	0.66358	1	1	-3.5	0.98622	1	0	-3.5	0.54785	1	1	-0.35225	0.85565	1	0	0.98719	1	0	-1.62809
ADAMTSL2	5	0.96314	1	0	-1.07105	0.94551	0.999999	0	-0.838088	0.44439	1	2	-1.22131	0.9877	1	0	-0.885056	0.97334	1	0	-0.995637	0.92923	1	0	-0.885931	0.80711	1	1	0.9511	1	0	-0.475303
ADAMTSL3	5	0.82998	1	1	-3.5	0.36167	0.999999	1	-2.52433	0.50149	1	2	-3.5	0.95521	1	0	-3.5	0.60942	1	2	-2.42138	0.99902	1	0	-2.21546	0.88712	1	0	0.8484	1	1	-2.84501
ADAMTSL4	5	0.63148	1	1	1.20571	0.28703	0.999999	2	1.05532	0.75074	1	1	-0.0787813	0.12523	0.787557	4	0.351897	0.30449	1	2	1.16496	0.32638	1	2	-0.658391	0.030968	0.301948	4	0.053233	0.389074	4	-0.44572
ADAMTSL5	5	0.2187	1	3	0.340889	0.20794	0.999999	2	0.490483	0.12246	0.887505	3	-1.11502	0.15611	0.901601	3	-0.442776	0.69307	1	1	0.296822	0.82892	1	0	0.213883	0.30178	1	2	0.23156	1	3	0.449421
ADAP1	5	0.70014	1	1	1.5432	0.14905	0.92093	2	1.71964	0.24878	1	2	1.66434	0.29205	1	3	1.40882	0.44792	1	2	1.67555	0.80878	1	1	0.143818	0.34712	1	2	0.42209	1	2	1.99647
ADAP2	5	0.44193	1	2	-0.0548839	0.3844	0.999999	2	-0.444413	0.28946	1	2	-0.325656	0.65421	1	2	0.50241	0.33571	1	3	-0.224084	0.13589	0.828444	3	-0.741226	0.047377	0.418858	4	0.29007	1	3	-0.308109
ADAR	5	0.66127	1	1	1.52744	0.80396	0.999999	1	1.85798	0.70463	1	1	1.63468	0.88182	1	1	1.60838	0.084688	0.640547	3	1.8935	0.54238	1	2	1.71035	0.44228	1	2	0.14415	0.824381	3	1.63248
ADARB1	5	0.74421	1	1	0.891339	0.25589	0.999999	1	0.475158	0.78391	1	0	0.664675	0.58078	1	2	0.480018	0.80868	1	1	0.476496	0.48303	1	2	0.826576	0.63199	1	1	0.83494	1	1	0.318346
ADARB2	5	0.98168	1	0	-1.90266	0.73621	0.999999	1	-1.52995	0.92606	1	0	-2.11969	0.80786	1	1	-1.63554	0.64344	1	2	-2.09405	0.86774	1	0	-1.11625	0.6569	1	1	0.94541	1	0	-0.898462
ADAT1	5	0.69757	1	1	0.587684	0.94109	0.999999	0	0.739087	0.67878	1	1	0.700313	0.9504	1	0	0.603358	0.90752	1	0	0.773105	0.82319	1	0	1.10574	0.77523	1	1	0.72718	1	1	0.76771
ADAT2	5	0.0016447	0.046197	5	0.843336	0.14258	0.903472	3	0.501629	0.019527	0.254609	4	0.5656	0.69375	1	2	0.353213	0.032395	0.334136	4	0.445567	0.015586	0.169293	4	0.0625216	0.0097451	0.115309	3	0.0017629	0.024198	5	0.264007
ADAT3	5	0.80222	1	1	0.882717	0.027648	0.372963	3	0.613572	0.0079501	0.128637	3	0.110883	0.046636	0.402625	4	0.5192	0.0037817	0.07184	4	0.59423	1.3745e-06	0.000669	5	0.850417	1.3745e-06	0.000236	5	8.2467e-07	0.000228	5	-0.0545441
ADC	5	0.71173	1	1	-0.315334	0.94808	0.999999	0	-0.319924	0.98582	1	0	-1.23987	0.96835	1	0	-1.20842	0.66689	1	1	-0.299332	0.89376	1	0	0.0838566	0.98663	1	0	0.98611	1	0	-0.326689
ADCK1	5	0.84089	1	0	0.565789	0.26412	0.999999	3	0.631147	0.81933	1	0	0.312648	0.96926	1	0	0.391899	0.60202	1	2	0.525705	0.79232	1	1	0.224185	0.64364	1	1	0.7771	1	1	0.32713
ADCK2	5	0.76	1	1	0.728135	0.80035	0.999999	1	1.06769	0.1193	0.87465	3	0.414552	0.49179	1	2	0.697588	0.50868	1	2	1.06148	0.90344	1	0	1.18394	0.37856	1	2	0.266	1	3	0.920886
ADCK3	5	0.76155	1	1	1.5469	0.44422	0.999999	1	1.68443	0.98959	1	0	1.75085	0.74867	1	1	1.82131	0.86439	1	1	1.70437	0.94131	1	0	1.31219	0.91594	1	0	0.9502	1	0	0.991702
ADCK4	5	0.65268	1	1	1.0478	0.89767	0.999999	0	0.818637	0.62724	1	1	0.921529	0.39798	1	2	1.21581	0.19516	1	3	0.83752	0.69474	1	1	0.848158	0.17809	1	3	0.090163	0.57756	4	0.962041
ADCK5	5	0.23288	1	3	1.31299	0.82116	0.999999	1	0.919105	0.75564	1	1	0.771957	0.85598	1	1	0.795801	0.36236	1	3	1.09723	0.88345	1	0	0.724182	0.76312	1	1	0.97273	1	0	0.540335
ADCY1	5	0.82297	1	1	-1.17151	0.57927	0.999999	2	-0.525761	0.81224	1	0	-1.26097	0.88477	1	0	-1.43374	0.89603	1	0	-0.233011	0.70128	1	1	-1.04619	0.64368	1	1	0.65784	1	1	-0.811847
ADCY10	5	0.65573	1	1	-3.5	0.92182	0.999999	0	-3.5	0.49226	1	2	-2.36258	0.82853	1	1	-3.5	0.47538	1	2	-2.34018	0.88849	1	0	-3.5	0.61047	1	2	0.94616	1	0	-1.33863
ADCY2	5	0.57037	1	1	-1.44065	0.89395	0.999999	0	-1.56076	0.79234	1	0	-1.73388	0.879	1	1	-1.70694	0.30886	1	3	-1.51294	0.86229	1	0	-1.05101	0.93892	1	0	0.93016	1	0	-0.773685
ADCY3	5	0.77582	1	1	0.978665	0.9898	0.999999	0	1.13901	0.58094	1	1	0.790236	0.66586	1	2	1.29473	0.89439	1	0	1.07635	0.96771	1	0	1.38546	0.98802	1	0	0.93595	1	0	0.971394
ADCY4	5	0.85749	1	0	-0.786754	0.99753	0.999999	0	-1.17004	0.59133	1	1	-0.634102	0.54318	1	1	-0.269863	0.9447	1	0	-1.54295	0.85442	1	0	-3.5	0.24567	1	3	0.26862	1	3	0.434472
ADCY5	5	0.72683	1	1	-1.11477	0.35022	0.999999	2	-1.16782	0.51146	1	2	-1.428	0.9038	1	0	-1.37404	0.97952	1	0	-1.22857	0.85292	1	0	-0.780269	0.83132	1	1	0.86829	1	0	-0.428409
ADCY6	5	0.75269	1	1	-2.05879	0.97928	0.999999	0	0.386962	0.42278	1	2	-1.43382	0.36139	1	3	-3.5	0.52309	1	1	0.186002	0.96137	1	0	0.817392	0.98083	1	0	0.97616	1	0	1.16692
ADCY7	5	0.83106	1	1	1.20138	0.64617	0.999999	1	0.908339	0.57041	1	1	1.24635	0.60566	1	2	1.02497	0.88968	1	0	1.27576	0.8796	1	0	1.2763	0.95332	1	0	0.96173	1	0	-0.133388
ADCY8	5	0.30071	1	3	-3.5	0.4843	0.999999	1	-3.5	0.76069	1	1	-3.5	0.82298	1	1	-3.5	0.48529	1	2	-2.25747	0.89268	1	0	-2.05646	0.0059445	0.076577	5	0.00094315	0.015031	5	-3.5
ADCY9	5	0.4327	1	1	0.891509	0.4396	0.999999	1	0.855726	0.6076	1	1	0.768309	0.059214	0.477342	4	1.05656	0.90738	1	0	0.859582	0.94262	1	0	0.620038	0.79152	1	1	0.80495	1	1	-0.908558
ADCYAP1	5	0.88802	1	0	-2.10509	0.91226	0.999999	0	-3.5	0.55659	1	1	-3.5	0.78534	1	1	-3.5	0.61189	1	1	-3.5	0.86229	1	0	-3.5	0.93892	1	0	0.93016	1	0	-2.21354
ADCYAP1R1	5	0.66767	1	1	-1.54567	0.50196	0.999999	1	-2.32211	0.45215	1	1	-1.58248	0.95615	1	0	-1.48908	0.65623	1	1	-1.77926	0.48782	1	2	-0.875901	0.72091	1	1	0.7736	1	1	-1.56239
ADD1	5	0.78046	1	1	1.50145	0.95457	0.999999	0	1.68608	0.81013	1	0	1.63984	0.81256	1	1	1.66616	0.20298	1	2	1.64583	0.9545	1	0	1.60784	0.71331	1	1	0.85601	1	1	1.30568
ADD2	5	0.43267	1	2	-2.13979	0.77682	0.999999	1	0.229421	0.33129	1	2	-1.24189	0.92939	1	0	1.19877	0.57201	1	2	0.430042	0.74692	1	1	1.37565	0.19526	1	2	0.3334	1	3	-1.15081
ADD3	5	0.95031	1	0	1.17465	0.83949	0.999999	0	0.746841	0.90708	1	0	1.08656	0.99623	1	0	0.863393	0.75978	1	1	0.940307	0.084324	0.600949	3	0.972993	0.89731	1	0	0.90559	1	0	1.34881
ADH1A	5	0.74798	1	1	-3.5	0.9167	0.999999	0	-3.5	0.96649	1	0	-3.5	0.84036	1	1	-3.5	0.97469	1	0	-3.5	0.96322	1	0	-2.3232	0.92341	1	0	0.95848	1	0	-3.5
ADH1B	5	0.52187	1	2	-3.5	0.96442	0.999999	0	-3.5	0.71081	1	1	-3.5	0.49397	1	2	-3.5	0.61962	1	2	-3.5	0.95567	1	0	-3.5	0.99076	1	0	0.94311	1	0	-2.39586
ADH4	5	0.71334	1	1	-1.02344	0.9666	0.999999	0	-0.579225	0.97283	1	0	-1.00918	0.84238	1	1	-1.00965	0.40513	1	3	-0.753284	0.72483	1	1	-0.294645	0.43362	1	1	0.89297	1	0	-0.0137979
ADH5	3	0.24324	1	1	1.62297	0.56878	0.999999	1	1.65013	0.42195	1	1	1.58599	0.47319	1	1	1.53577	0.43592	1	2	1.71191	0.063796	0.48559	2	1.76349	0.6696	1	1	0.88965	1	0	1.15545
ADH6	5	0.46364	1	1	-1.66924	0.15966	0.945195	3	-1.14154	0.90557	1	0	-1.76823	0.97308	1	0	-3.5	0.59975	1	2	-1.4448	0.43221	1	2	-1.03839	0.74352	1	1	0.64244	1	1	-1.09355
ADH7	5	0.93149	1	0	-3.5	0.87982	0.999999	0	-3.5	0.61017	1	1	-3.5	0.98103	1	0	-3.5	0.53285	1	1	-3.5	0.84856	1	0	-3.5	0.94804	1	0	0.96201	1	0	-3.5
ADHFE1	5	0.29213	1	3	-0.993397	0.45923	0.999999	1	-0.663081	0.088743	0.727849	3	-1.04797	0.41303	1	2	-1.31383	0.087537	0.655489	3	-0.762952	0.58127	1	1	-0.699323	0.19846	1	3	0.012663	0.117071	5	-1.08622
ADI1	5	0.30859	1	3	2.03545	0.13177	0.871787	3	2.05897	0.87347	1	0	2.03961	0.34071	1	3	1.99822	0.94115	1	0	1.97733	0.21031	1	3	1.91083	0.24462	1	3	0.76102	1	1	1.37231
ADIG	5	0.29681	1	3	-3.5	0.65852	0.999999	1	-3.5	0.59817	1	1	-3.5	0.69069	1	2	-3.5	0.33931	1	3	-3.5	0.47934	1	2	-3.5	0.65407	1	1	0.9891	1	0	-1.59273
ADIPOQ	5	0.9804	1	0	-0.436609	0.36926	0.999999	1	-0.445889	0.84205	1	0	-0.600994	0.91749	1	0	-0.447586	0.67851	1	2	-0.473268	0.73576	1	1	-0.308322	0.46449	1	2	0.81454	1	1	-0.154411
ADIPOR1	5	0.046168	0.440269	4	1.587	0.32687	0.999999	2	1.8512	0.016934	0.230685	4	1.63267	0.20962	1	3	1.97394	0.51236	1	2	1.76558	0.001786	0.034436	5	1.76722	0.99347	1	0	0.99156	1	0	1.45465
ADIPOR2	5	0.63069	1	1	1.67027	0.18437	0.998593	3	1.94207	0.53717	1	1	1.68955	0.46662	1	2	1.66296	0.36126	1	3	1.7146	0.92948	1	0	1.32713	0.94972	1	0	0.4379	1	2	1.2124
ADIRF	5	0.96855	1	0	-0.188139	0.72366	0.999999	1	0.361097	0.68887	1	1	-0.43186	0.99859	1	0	0.142172	0.83662	1	1	0.297101	0.27315	1	1	0.668418	0.74903	1	1	0.54751	1	2	-0.224027
ADK	5	0.17221	0.963675	2	1.7798	0.19642	0.999999	3	1.51845	0.65316	1	1	1.89034	0.19272	1	3	1.4991	0.32141	1	2	1.50937	0.15748	0.907803	3	1.46223	0.46657	1	2	0.4256	1	2	0.896502
ADM	5	0.53319	1	2	-0.22187	0.71109	0.999999	1	0.0522256	0.77711	1	0	0.207407	0.85553	1	1	-0.0851599	0.84672	1	1	-0.305542	0.72665	1	1	-3.5	0.98314	1	0	0.95944	1	0	0.489166
ADM2	5	0.94771	1	0	0.274209	0.87762	0.999999	0	0.246187	0.95157	1	0	-0.741558	0.9875	1	0	-0.438088	0.94634	1	0	-0.0229482	0.88701	1	0	-0.246189	0.9999	1	0	0.99855	1	0	1.16609
ADM5	5	0.60588	1	2	0.654328	0.83197	0.999999	0	0.65763	0.25932	1	2	0.395118	0.32662	1	3	0.437679	0.56776	1	2	0.404609	0.65582	1	1	0.661979	0.017299	0.185639	4	0.11067	0.664761	3	0.484805
ADNP	5	0.29413	1	3	1.20097	0.01386	0.236596	4	1.49543	0.47404	1	2	1.46291	0.35447	1	3	1.3512	0.33967	1	2	1.51893	0.71944	1	1	0.90034	0.77505	1	1	0.7298	1	1	1.44817
ADNP2	5	0.79138	1	1	1.09515	0.96811	0.999999	0	1.17272	0.025999	0.310293	4	1.06299	0.50054	1	2	1.06903	0.12618	0.821942	4	1.20504	0.7635	1	1	1.093	0.10111	0.735438	3	0.54663	1	2	0.694117
ADO	5	0.14335	0.878683	3	1.06663	0.9925	0.999999	0	1.08045	0.45545	1	2	1.29637	0.82773	1	1	1.05199	0.68336	1	2	1.15172	0.72659	1	1	1.29828	0.67691	1	1	0.21259	1	3	0.7875
ADORA1	5	0.56446	1	1	-1.30753	0.61742	0.999999	1	0.194733	0.7697	1	1	-2.09699	0.31498	1	1	-1.79279	0.63129	1	2	-0.306319	0.79619	1	1	0.263782	0.97917	1	0	0.95303	1	0	-3.5
ADORA2A	5	0.93869	1	0	0.673783	0.94981	0.999999	0	-0.284705	0.98798	1	0	0.305584	0.67379	1	2	0.042654	0.68398	1	1	-0.315406	0.95969	1	0	-1.42644	0.84299	1	0	0.94533	1	0	-0.6717
ADORA2B	5	0.87619	1	0	0.86314	0.94326	0.999999	0	0.486911	0.81476	1	0	0.413592	0.86399	1	1	0.91541	0.96917	1	0	0.539788	0.87893	1	0	0.311771	0.92126	1	0	0.87265	1	0	0.146168
ADORA3	12	0.6084	1	3	-0.853173	0.64502	0.999999	3	-1.168	0.5347	1	2	0.445805	0.77247	1	2	-0.612417	0.80839	1	3	-0.870936	0.23654	1	1	-3.5	0.85049	1	2	0.090781	0.579538	7	-3.5
ADPGK	5	0.98575	1	0	1.80298	0.85737	0.999999	0	1.72426	0.95352	1	0	1.82441	0.67767	1	2	1.90618	0.68382	1	2	1.8249	0.89797	1	0	1.52809	0.35235	1	2	0.60844	1	2	1.16095
ADPRH	5	0.96035	1	0	0.611281	0.96761	0.999999	0	-0.230854	0.81695	1	0	-3.5	0.97877	1	0	0.320816	0.97296	1	0	0.169343	0.90781	1	0	-3.5	0.99345	1	0	0.65519	1	1	-0.953301
ADPRHL1	5	0.30334	1	2	-0.401755	0.82508	0.999999	1	-0.939219	0.56512	1	1	-1.40569	0.58406	1	2	-0.629787	0.14108	0.86996	4	-1.03029	0.88707	1	0	-0.0877998	0.64802	1	1	0.62462	1	2	-0.111392
ADPRHL2	5	0.85393	1	0	1.36474	0.71912	0.999999	1	1.18421	0.97059	1	0	1.41004	0.81603	1	1	1.27185	0.8579	1	1	1.23888	0.77662	1	1	1.77818	0.82842	1	1	0.88339	1	0	0.91797
ADPRM	5	0.095519	0.700123	3	0.72347	0.36521	0.999999	2	0.496492	0.86978	1	0	0.339612	0.23427	1	3	0.706732	0.48865	1	1	0.600261	0.61813	1	1	0.620834	0.28346	1	2	0.21433	1	3	0.457225
ADRA1A	5	0.60357	1	2	-1.23888	0.47494	0.999999	1	-1.13473	0.90669	1	0	-1.1935	0.94306	1	0	-1.09012	0.89781	1	0	-1.17163	0.98117	1	0	-1.18292	0.99108	1	0	0.98196	1	0	-0.53056
ADRA1B	5	0.67598	1	1	-1.90329	0.49462	0.999999	2	-1.96267	0.74429	1	1	-3.5	0.48605	1	2	-1.9911	0.70161	1	2	-3.5	0.90855	1	0	-0.468419	0.91201	1	0	0.92727	1	0	-3.5
ADRA1D	5	0.91277	1	0	-2.02248	0.57362	0.999999	1	-1.4505	0.26201	1	2	-1.99232	0.71568	1	1	-3.5	0.57398	1	2	-3.5	0.95503	1	0	-3.5	0.96891	1	0	0.98941	1	0	-0.98389
ADRA2A	5	0.90759	1	0	-2.19618	0.69538	0.999999	1	-3.5	0.50443	1	1	-3.5	0.58221	1	2	-1.94669	0.53322	1	2	-2.22849	0.90688	1	0	-0.975845	0.96659	1	0	0.91332	1	0	0.456081
ADRA2B	5	0.62339	1	1	-3.5	0.59725	0.999999	1	-3.5	0.86412	1	0	-2.18558	0.60457	1	2	-3.5	0.62694	1	2	-3.5	0.99537	1	0	-3.5	0.55462	1	1	0.54144	1	2	-0.897925
ADRA2C	5	0.50084	1	2	-0.735257	0.41092	0.999999	1	-3.5	0.48956	1	2	-3.5	0.77658	1	1	-3.5	0.80249	1	1	-1.28302	0.72045	1	1	-0.674673	0.93892	1	0	0.83242	1	1	-1.53851
ADRB1	5	0.775	1	1	0.223611	0.55295	0.999999	2	-1.78209	0.86915	1	0	-0.130376	0.94486	1	0	-0.901886	0.99083	1	0	-0.723095	0.99046	1	0	-0.965295	0.75	1	1	0.74605	1	1	-0.238521
ADRB2	5	0.88802	1	0	0.738118	0.78097	0.999999	1	1.14357	0.72289	1	1	0.767911	0.43543	1	1	0.216456	0.93207	1	0	1.01969	0.86229	1	0	-0.886695	0.8416	1	0	0.93016	1	0	-0.5807
ADRB3	5	0.58604	1	1	-1.97689	0.46701	0.999999	1	-1.31743	0.33528	1	2	-1.93577	0.1054	0.708853	2	-2.0428	0.32367	1	2	-1.64658	0.77207	1	1	-1.5991	0.6924	1	1	0.79521	1	1	-1.20656
ADRBK1	5	0.029083	0.318394	4	2.15831	0.46323	0.999999	2	2.37266	0.16003	1	2	2.34927	0.90918	1	0	2.51664	0.93757	1	0	2.42784	0.62777	1	1	1.38333	0.47263	1	1	0.65411	1	1	1.62815
ADRBK2	5	0.39313	1	2	0.606049	0.34761	0.999999	1	0.726229	0.75311	1	1	0.823426	0.6201	1	2	0.932675	0.63381	1	2	0.734588	0.64979	1	1	0.031864	0.66264	1	1	0.96773	1	0	0.673868
ADRM1	5	0.00034004	0.018842	3	1.94922	0.47417	0.999999	2	2.03025	0.9749	1	0	2.1613	0.36249	1	2	1.99774	0.59585	1	2	1.97649	0.0043221	0.064389	4	2.40445	0.40662	1	2	0.62985	1	2	1.94655
ADSL	5	0.051126	0.471926	3	1.99949	0.011184	0.208932	3	2.01135	0.00010858	0.006708	5	2.02956	0.00018225	0.007426	5	2.03044	0.0010537	0.030072	5	2.04203	0.00015586	0.006948	5	2.10715	5.2229e-06	0.000444	5	1.9242e-06	0.000327	5	1.12436
ADSS	5	0.010991	0.158729	4	1.54665	0.048262	0.52548	4	1.79175	0.00046209	0.017858	4	1.62664	0.11407	0.742948	4	1.85955	0.051451	0.461219	4	1.78289	0.040619	0.357532	4	1.42879	0.031408	0.304587	4	0.028267	0.231283	4	1.2456
ADSSL1	5	0.85936	1	0	0.279773	0.12652	0.856916	2	0.672154	0.47123	1	1	-0.340277	0.95338	1	0	-0.235556	0.75724	1	1	0.575445	0.17851	0.971801	2	-0.512457	0.89386	1	0	0.64808	1	2	0.0314618
ADTRP	5	0.97072	1	0	-3.5	0.46285	0.999999	1	-1.56884	0.73483	1	1	-1.38721	0.90272	1	0	-1.19724	0.98669	1	0	-3.5	0.72807	1	1	0.610822	0.94646	1	0	0.94061	1	0	-0.91926
AEBP1	5	0.85354	1	0	-1.9194	0.92446	0.999999	0	-0.578727	0.55051	1	1	-0.682951	0.5669	1	2	-1.57461	0.53899	1	2	0.0829654	0.73011	1	1	-1.16097	0.40257	1	2	0.4614	1	2	-1.15679
AEBP2	5	0.21931	1	3	0.88296	0.013419	0.233046	4	0.97452	0.21164	1	2	0.892624	0.18395	0.990896	2	0.786362	0.33781	1	2	1.01926	0.65158	1	1	0.582899	0.84426	1	0	0.13277	0.771088	3	0.483347
AEN	5	0.92254	1	0	1.31333	0.41822	0.999999	2	1.26373	0.28275	1	2	1.21335	0.84308	1	1	1.40541	0.34769	1	3	1.16293	0.65489	1	1	1.80543	0.45495	1	2	0.80231	1	1	1.04623
AES	5	0.64935	1	1	1.84404	0.71865	0.999999	1	2.26802	0.38937	1	2	1.47021	0.73852	1	1	2.10134	0.89351	1	0	2.2798	0.60742	1	1	2.04385	0.73167	1	1	0.58705	1	2	1.80074
AFAP1	5	0.79701	1	1	-1.98625	0.73397	0.999999	1	-0.867215	0.95155	1	0	-3.5	0.98156	1	0	-1.57225	0.72798	1	1	-0.93745	0.96188	1	0	0.810289	0.926	1	0	0.92287	1	0	0.0301938
AFAP1L1	5	0.80065	1	1	-1.89578	0.85106	0.999999	0	-0.779211	0.35227	1	2	-1.42409	0.77344	1	1	-1.49291	0.81538	1	1	-0.926718	0.80088	1	1	-0.31115	0.6441	1	1	0.83711	1	1	-0.976988
AFAP1L2	5	0.78035	1	1	-3.5	0.78899	0.999999	1	-3.5	0.61541	1	1	-3.5	0.8375	1	1	-3.5	0.775	1	1	-3.5	0.96557	1	0	-0.275191	0.71246	1	1	0.81437	1	1	0.511789
AFF1	5	0.10724	0.75116	2	1.24687	0.043267	0.496011	4	1.38193	0.38595	1	2	1.09441	0.27624	1	3	1.50378	0.092936	0.682303	3	1.27658	0.71255	1	1	0.712577	0.96473	1	0	0.99982	1	0	1.06313
AFF2	5	0.7314	1	1	-1.35057	0.60861	0.999999	1	-1.3436	0.99779	1	0	-0.0264778	0.24615	1	3	0.154472	0.83455	1	1	-0.552105	0.2801	1	2	-0.525805	0.83504	1	0	0.66884	1	1	-1.30834
AFF3	5	0.21491	1	2	0.861834	0.41588	0.999999	1	0.576542	0.83213	1	0	0.718351	0.21513	1	3	1.12777	0.40834	1	2	0.601337	0.54773	1	1	0.481093	0.29642	1	3	0.93983	1	0	-0.534436
AFF4	5	0.56974	1	2	0.571171	0.56015	0.999999	2	0.872706	0.77397	1	0	0.342494	0.57715	1	2	0.68013	0.82749	1	1	0.816505	0.55267	1	2	0.998638	0.65147	1	1	0.8938	1	0	1.01663
AFG3L2	5	0.026355	0.298134	3	1.49492	0.22516	0.999999	3	1.66162	0.11354	0.851603	2	1.7004	0.00043185	0.013249	5	1.61637	0.0010586	0.030117	5	1.68147	0.016481	0.17741	4	1.61088	0.011648	0.133701	4	0.00089642	0.014466	5	1.45314
AFM	5	0.44456	1	2	-3.5	0.78489	0.999999	1	-3.5	0.91321	1	0	-3.5	0.83945	1	1	-3.5	0.94143	1	0	-3.5	0.56536	1	2	-3.5	0.88309	1	0	0.9037	1	0	-3.5
AFMID	5	0.61526	1	1	1.34072	0.84257	0.999999	0	1.40913	0.37751	1	2	1.24022	0.36922	1	3	1.0552	0.42957	1	2	1.42516	0.56162	1	1	1.05216	0.93074	1	0	0.86071	1	0	1.01394
AFP	5	0.45878	1	1	-3.5	0.91226	0.999999	0	-3.5	0.2746	1	2	-3.5	0.59562	1	2	-3.5	0.34365	1	3	-3.5	0.62738	1	1	-0.532911	0.6623	1	1	0.46647	1	2	-3.5
AFTPH	5	0.58317	1	1	1.19357	0.28289	0.999999	3	1.10119	0.81528	1	0	1.38741	0.77276	1	1	1.23109	0.86801	1	1	1.18526	0.99839	1	0	0.845207	0.84325	1	0	0.97549	1	0	1.21654
AGA	5	0.56546	1	1	0.939779	0.58787	0.999999	2	0.849716	0.44768	1	1	0.997845	0.29505	1	2	0.924614	0.086096	0.648478	4	1.07437	0.65546	1	1	0.659219	0.76566	1	1	0.8478	1	1	0.81494
AGAP1	5	0.86752	1	0	0.211983	0.44154	0.999999	1	-1.4771	0.96597	1	0	-1.35407	0.78612	1	1	-1.32191	0.86915	1	1	-1.23113	0.9914	1	0	0.665199	0.81507	1	1	0.93391	1	0	1.08254
AGAP2	5	0.50714	1	1	0.95535	0.74214	0.999999	1	0.12399	0.38619	1	2	0.758939	0.076229	0.569627	4	1.25779	0.30463	1	3	0.547764	0.71489	1	1	0.688928	0.8077	1	1	0.83884	1	1	-0.734814
AGAP3	9	0.80428	1	2	1.25407	0.92342	0.999999	1	1.71056	0.76844	1	1	1.46627	0.69833	1	3	1.47356	0.18916	1	5	1.68141	0.66732	1	1	1.12064	0.71449	1	2	0.52615	1	3	1.47177
AGAP5	1	0.53211	1	0	0.559254	0.80771	0.999999	0	0.499945	0.52032	1	0	0.518414	0.87604	1	0	0.490387	0.68424	1	0	0.347953	0.83525	1	0	0.0402447	0.61836	1	0	0.52961	1	0	0.717576
AGAP6	2	0.18799	1	1	1.00868	0.60455	0.999999	1	0.944414	0.56256	1	0	0.906005	0.043396	0.379747	1	0.917573	0.094532	0.689562	1	0.834916	0.0078781	0.098731	1	0.629719	0.033905	0.323925	1	0.046367	0.3472	1	1.08514
AGAP7	1	0.72847	1	0	0.174468	0.2133	0.999999	1	0.200061	0.91005	1	0	0.0936691	0.87659	1	0	0.29811	0.75838	1	0	0.354009	0.67828	1	0	-0.840215	0.70328	1	0	0.76037	1	0	-0.180119
AGBL1	5	0.90521	1	0	-3.5	0.83437	0.999999	0	-3.5	0.6909	1	1	-3.5	0.73072	1	1	-3.5	0.70678	1	1	-3.5	0.62239	1	1	-1.62757	0.93319	1	0	0.82957	1	1	-3.5
AGBL2	5	0.95024	1	0	-3.5	0.47313	0.999999	1	-0.504669	0.35071	1	1	-1.15621	0.52923	1	1	-1.20334	0.42092	1	2	-0.59306	0.93078	1	0	-1.06107	0.97947	1	0	0.99285	1	0	-0.615922
AGBL3	5	0.66685	1	1	-0.608974	0.29474	0.999999	1	-0.839803	0.14612	0.97646	2	-0.765347	0.55788	1	2	-0.908922	0.42625	1	2	-0.603659	0.89019	1	0	-0.528295	0.67899	1	1	0.62355	1	2	-0.858952
AGBL4	5	0.87865	1	0	-1.77397	0.93628	0.999999	0	-0.84889	0.60022	1	1	-2.0452	0.69461	1	2	-1.81777	0.5066	1	2	-0.809505	0.79818	1	1	-1.72151	0.2873	1	2	0.41576	1	2	-1.03374
AGBL5	5	0.84508	1	0	0.965135	0.39238	0.999999	2	0.853392	0.95739	1	0	0.976255	0.97546	1	0	1.11794	0.82331	1	1	0.851723	0.90318	1	0	1.11933	0.83143	1	1	0.84653	1	1	0.93745
AGER	5	0.61357	1	1	0.796409	0.98162	0.999999	0	0.995244	0.7043	1	1	0.543828	0.94434	1	0	0.783278	0.92418	1	0	0.808042	0.98777	1	0	-0.0766201	0.99983	1	0	0.99992	1	0	0.560809
AGFG1	5	0.011763	0.16746	4	0.884292	0.31239	0.999999	2	0.984568	0.020944	0.266219	2	0.947156	0.24302	1	2	0.883464	0.35885	1	2	0.99325	0.00017456	0.00752	5	1.1068	0.66977	1	1	0.83592	1	1	0.761502
AGFG2	5	0.28128	1	3	0.187559	0.39572	0.999999	2	0.604116	0.36157	1	2	0.274096	0.71935	1	1	0.0826007	0.97339	1	0	0.559249	0.66804	1	1	0.491378	0.9632	1	0	0.95216	1	0	0.615801
AGGF1	5	0.54881	1	2	1.0246	0.37963	0.999999	2	0.97889	0.89943	1	0	0.769461	0.60948	1	1	0.814979	0.83266	1	1	1.02449	0.46752	1	2	1.06639	0.64251	1	1	0.69023	1	1	0.687933
AGK	5	0.55282	1	1	0.938594	0.51265	0.999999	1	1.16581	0.99837	1	0	1.16699	0.87193	1	1	0.532736	0.52602	1	2	1.25589	0.049799	0.412904	4	1.34807	0.78973	1	1	0.508	1	2	0.767421
AGL	5	0.066391	0.558444	4	0.558996	0.21747	0.999999	3	0.393339	0.55016	1	1	0.541041	0.51328	1	2	0.592991	0.27002	1	3	0.457534	0.032827	0.30239	4	0.387733	0.74752	1	1	0.73282	1	1	0.688285
AGMAT	5	0.9643	1	0	0.724377	0.80029	0.999999	1	0.406193	0.56888	1	1	0.171442	0.35231	1	2	0.143334	0.97049	1	0	0.62753	0.84101	1	0	-0.0695402	0.89372	1	0	0.99946	1	0	0.775148
AGMO	5	0.74552	1	1	-1.34192	0.99985	0.999999	0	-1.27796	0.94716	1	0	-1.41476	0.94795	1	0	-1.1867	0.90681	1	0	-1.31719	0.92741	1	0	-1.26952	0.33158	1	2	0.5962	1	2	-0.277865
AGO1	5	0.57044	1	2	0.675608	0.72382	0.999999	1	0.817188	0.18125	1	3	0.775672	0.54877	1	2	0.82146	0.55855	1	1	0.906031	0.88376	1	0	1.08311	0.92327	1	0	0.9947	1	0	0.654202
AGO2	5	0.20227	1	3	1.035	0.44227	0.999999	2	0.763066	0.88669	1	0	0.673583	0.61818	1	2	0.855065	0.82206	1	1	0.964423	0.29567	1	2	1.14062	0.0064937	0.082275	4	0.0016496	0.023012	4	1.43937
AGO3	5	0.46602	1	2	0.399992	0.45968	0.999999	1	0.394713	0.31857	1	2	0.588151	0.14173	0.846177	3	0.503822	0.67207	1	2	0.388006	0.061479	0.47424	4	0.836446	0.58508	1	1	0.74495	1	1	0.515079
AGO4	5	0.80612	1	1	0.813444	0.87524	0.999999	0	0.995427	0.49024	1	1	0.834285	0.77337	1	1	1.10938	0.88168	1	1	1.03609	0.80538	1	1	-0.00166036	0.68987	1	1	0.82836	1	1	0.375407
AGPAT1	5	0.082692	0.64152	4	1.60747	0.19331	0.999999	3	1.63846	0.14686	0.979888	3	1.46132	0.22198	1	3	1.47464	0.52078	1	2	1.63677	0.55523	1	2	1.56706	0.67076	1	1	0.85949	1	0	1.17968
AGPAT2	5	0.02881	0.316364	3	1.78182	0.056766	0.573882	3	1.8649	0.00051817	0.019522	4	1.71155	0.15896	0.912281	3	1.83141	0.47267	1	2	1.79548	0.20966	1	3	1.55261	0.29992	1	2	0.0010559	0.016387	5	1.49349
AGPAT3	5	0.17266	0.963675	3	1.3097	0.44034	0.999999	1	1.19862	0.17937	1	3	1.38014	0.037796	0.34153	4	1.42322	0.0042187	0.078084	5	1.3239	0.34953	1	2	1.2921	0.96049	1	0	0.91562	1	0	0.89293
AGPAT4	5	0.90901	1	0	-0.363286	0.66064	0.999999	1	-0.821101	0.5891	1	1	-1.43352	0.30031	1	3	-0.606803	0.93656	1	0	-0.880829	0.81989	1	0	0.0980025	0.67503	1	1	0.91232	1	0	-0.928487
AGPAT5	5	0.59252	1	2	1.65823	0.89365	0.999999	0	1.37039	0.87823	1	0	1.32854	0.56357	1	2	1.32515	0.26848	1	2	1.56086	0.57478	1	1	1.15851	0.83261	1	1	0.91639	1	0	0.338389
AGPAT6	5	1	1	0	1.3645	0.96756	0.999999	0	1.3569	1	1	0	0.983263	0.98991	1	0	1.15275	0.26581	1	3	1.33664	0.93569	1	0	1.20711	0.52411	1	2	0.60153	1	2	0.686949
AGPAT9	5	0.88012	1	0	-1.09221	0.77481	0.999999	1	-0.800506	0.57139	1	1	-0.40623	0.86873	1	1	-0.0528267	0.59441	1	2	-0.664829	0.77355	1	1	1.79247	0.93892	1	0	0.86723	1	0	0.907207
AGPS	5	0.91763	1	0	1.12679	0.43752	0.999999	2	1.03584	0.015522	0.215354	4	1.296	0.28062	1	3	1.16385	0.25565	1	3	1.13808	0.99358	1	0	1.19439	0.89709	1	0	0.89817	1	0	0.670071
AGR2	5	0.91285	1	0	-3.5	0.3914	0.999999	2	-3.5	0.60409	1	1	-3.5	0.99126	1	0	-3.5	0.8943	1	0	-3.5	0.521	1	2	-3.5	0.11599	0.809068	3	0.0017392	0.023965	4	2.40583
AGR3	5	0.65312	1	1	-3.5	0.069548	0.631629	4	-3.5	0.54063	1	1	-3.5	0.76767	1	1	-3.5	0.40781	1	2	-3.5	0.15977	0.912781	3	-3.5	0.76572	1	1	0.5534	1	2	0.943631
AGRN	5	0.93507	1	0	0.922189	0.81692	0.999999	1	0.550166	0.49265	1	2	0.257951	0.59964	1	1	0.774406	0.6132	1	1	0.32974	0.81609	1	0	1.65672	0.79546	1	1	0.89694	1	0	2.2828
AGRP	5	0.87758	1	0	-0.337752	0.5833	0.999999	1	-1.45343	0.91989	1	0	-1.46255	0.81313	1	1	-0.857323	0.83735	1	1	-3.5	0.89267	1	0	-0.678055	0.88128	1	0	0.96272	1	0	-0.439006
AGT	5	0.78669	1	1	0.269762	0.81487	0.999999	1	1.15346	0.64559	1	1	-0.370878	0.36436	1	3	1.67943	0.88153	1	1	1.31948	0.82276	1	0	-0.929248	0.77342	1	1	0.96423	1	0	0.506019
AGTPBP1	5	0.61912	1	1	1.02169	0.58505	0.999999	2	1.02842	0.93969	1	0	1.3731	0.8311	1	1	0.777859	0.93884	1	0	1.18678	0.64197	1	1	0.740131	0.35337	1	2	0.76953	1	1	0.689626
AGTR1	5	0.93928	1	0	-3.5	0.94746	0.999999	0	-3.5	0.70151	1	1	-3.5	0.84339	1	1	-3.5	0.19196	1	3	-3.5	0.56106	1	2	-1.74608	0.52276	1	2	0.70673	1	1	-3.5
AGTR2	5	0.88802	1	0	-3.5	0.91226	0.999999	0	-3.5	0.79234	1	0	-3.5	0.93339	1	0	-3.5	0.72676	1	1	-3.5	0.62166	1	1	-3.5	0.83723	1	0	0.93016	1	0	-3.5
AGTRAP	9	0.97035	1	0	1.59853	0.99292	0.999999	0	1.95886	0.62297	1	2	1.8373	0.96324	1	1	1.89565	0.73713	1	2	1.87434	0.87006	1	1	1.55066	0.72245	1	2	0.7537	1	1	0.868112
AGXT	5	0.82284	1	1	-1.78275	0.97629	0.999999	0	0.285849	0.90613	1	0	-3.5	0.90474	1	0	-3.5	0.99922	1	0	-0.536735	0.94143	1	0	-3.5	0.99846	1	0	0.99069	1	0	-0.485985
AGXT2	5	0.97504	1	0	-3.5	0.78359	0.999999	1	-3.5	0.40104	1	1	-3.5	0.82152	1	1	-3.5	0.56919	1	1	-1.89741	0.070812	0.523196	2	-3.5	0.64477	1	1	0.65339	1	1	-2.0457
AHCTF1	5	0.02972	0.323162	4	1.18374	0.01241	0.220207	4	1.42523	0.016969	0.230982	4	1.21074	0.026864	0.262395	4	1.48745	0.10569	0.736895	4	1.47615	0.068619	0.51215	3	1.16585	0.057407	0.482876	4	0.0024078	0.030422	5	0.927047
AHCY	5	0.0065828	0.113247	3	2.15773	0.42168	0.999999	2	2.15823	9.1538e-05	0.006165	4	2.19387	0.0010438	0.0247	4	2.24556	0.00016576	0.009852	4	2.15796	0.0043226	0.064389	4	2.04725	0.012715	0.143745	4	0.00010748	0.003024	4	1.84862
AHCYL1	5	0.2231	1	3	1.40983	0.001386	0.064664	4	1.46729	0.13431	0.928373	3	1.39594	0.0003043	0.010111	4	1.46084	0.031443	0.326753	4	1.51406	0.010116	0.119942	4	1.32132	0.0025694	0.039247	4	0.00047089	0.008834	4	1.43363
AHCYL2	5	0.30421	1	3	0.401117	0.31395	0.999999	2	0.514791	0.49123	1	2	0.364789	0.26188	1	3	0.422065	0.69827	1	1	0.556548	0.71214	1	1	0.316842	0.20157	1	3	0.040579	0.311769	4	0.688245
AHDC1	5	0.94401	1	0	0.470094	0.86836	0.999999	0	0.358089	0.71753	1	1	0.266338	0.92513	1	0	0.263881	0.78246	1	1	0.14501	0.93453	1	0	0.37512	0.99888	1	0	0.99985	1	0	0.695952
AHI1	5	0.87956	1	0	0.705529	0.59021	0.999999	2	0.417656	0.59253	1	1	0.349572	0.8303	1	1	0.209554	0.58719	1	2	0.488081	0.52199	1	1	0.426703	0.82172	1	1	0.81482	1	1	0.801371
AHNAK	5	0.83886	1	0	1.36091	0.12177	0.840744	3	1.36123	0.49753	1	1	1.17447	0.76931	1	1	1.61349	0.54776	1	1	1.27025	0.93267	1	0	2.04662	0.65015	1	1	0.61841	1	1	2.04892
AHNAK2	5	0.81366	1	1	-0.931808	0.90128	0.999999	0	-1.42559	0.58779	1	1	-1.55704	0.24098	1	3	-0.674263	0.41891	1	2	-1.64807	0.9854	1	0	1.19501	0.92862	1	0	0.6734	1	1	0.57891
AHR	5	0.30679	1	2	0.823223	0.034098	0.427034	4	0.558365	0.17073	1	3	0.624615	0.94866	1	0	0.799009	0.15195	0.903132	3	0.295757	1	1	0	1.06544	0.81838	1	1	0.29518	1	3	1.10007
AHRR	5	0.94699	1	0	1.22461	0.82473	0.999999	1	1.6333	0.56632	1	1	1.28096	0.47407	1	2	1.31456	0.042599	0.408978	4	1.41031	0.51308	1	2	-0.00594663	0.45442	1	2	0.82636	1	1	0.524792
AHSA1	5	0.79493	1	1	2.19893	0.41234	0.999999	1	2.22266	0.71373	1	1	1.82475	0.00032135	0.010522	5	2.22181	0.98177	1	0	2.21869	0.96502	1	0	2.31742	0.23765	1	3	0.073814	0.499929	4	1.52364
AHSA2	5	0.86011	1	0	1.20003	0.99593	0.999999	0	1.24645	0.85349	1	0	0.974858	0.87932	1	1	1.12202	0.94229	1	0	1.06913	0.41797	1	2	0.547327	0.46764	1	2	0.29411	1	3	1.13003
AHSG	5	0.9317	1	0	-3.5	0.9844	0.999999	0	-3.5	0.46687	1	1	-3.5	0.55399	1	2	-3.5	0.75251	1	1	-3.5	0.87195	1	0	-0.776059	0.71822	1	1	0.71435	1	1	-3.5
AHSP	5	0.87872	1	0	-3.5	0.80004	0.999999	1	-3.5	0.74543	1	1	-3.5	0.98609	1	0	-3.5	0.86556	1	1	-3.5	0.84832	1	0	-3.5	0.6601	1	1	0.82714	1	1	-3.5
AICDA	5	0.90412	1	0	-0.712242	0.95014	0.999999	0	-0.889651	0.96373	1	0	-0.828408	0.94934	1	0	-0.678364	0.98768	1	0	-1.10379	0.91921	1	0	-0.40372	0.7759	1	1	0.7732	1	1	-0.0940576
AIDA	4	0.45918	1	2	1.27266	0.38979	0.999999	1	1.48375	0.3176	1	2	1.40576	0.52903	1	2	1.47461	0.96404	1	0	1.50547	0.44083	1	2	1.23072	0.57918	1	1	0.85759	1	0	1.07015
AIF1	9	0.056305	0.503723	6	2.06365	0.45917	0.999999	3	2.09413	0.31534	1	3	2.70104	0.6774	1	3	2.42584	0.71723	1	3	2.166	0.43825	1	3	-3.5	0.99053	1	0	0.96329	1	1	-3.5
AIF1L	8	0.33123	1	4	-1.78732	0.97395	0.999999	0	-0.133613	0.90889	1	0	-1.58528	0.94549	1	1	-1.48682	0.85288	1	1	-0.264129	0.77719	1	1	-0.330122	0.49692	1	2	0.93785	1	1	-0.659378
AIFM1	5	0.0031395	0.069801	4	1.61802	0.18084	0.990483	3	1.54617	0.18287	1	2	1.61557	0.003587	0.058887	4	1.65163	0.069839	0.565021	3	1.5399	0.91838	1	0	1.13078	0.00011023	0.003609	4	0.00025262	0.00552	4	1.1381
AIFM2	5	0.62156	1	1	0.308861	0.97503	0.999999	0	0.793435	0.85074	1	0	-0.0230614	0.84586	1	1	0.248115	0.88537	1	1	0.749047	0.90753	1	0	0.634073	0.97133	1	0	0.92438	1	0	1.0005
AIFM3	5	0.39771	1	1	-0.00943062	0.69686	0.999999	1	-0.328132	0.3231	1	2	0.0484944	0.82769	1	1	0.642994	0.96174	1	0	-0.405262	0.83497	1	0	-1.09547	0.84532	1	0	0.87243	1	0	0.551784
AIG1	5	0.59316	1	1	1.68213	0.28848	0.999999	1	0.868501	0.66954	1	1	0.285087	0.96388	1	0	0.23799	0.51483	1	1	0.951673	0.35934	1	2	1.03891	0.97912	1	0	0.99942	1	0	1.1314
AIM1	5	0.79185	1	1	1.21474	0.84866	0.999999	0	-0.0687654	0.71793	1	1	1.09956	0.87726	1	1	1.25916	0.58077	1	2	-0.313779	0.9176	1	0	1.13255	0.65127	1	1	0.96533	1	0	1.13326
AIM2	5	0.75514	1	1	-0.715641	0.37364	0.999999	2	-0.601843	0.73782	1	1	-0.952361	0.76747	1	1	-1.31448	0.48026	1	2	-0.788826	0.75245	1	1	-0.0190859	0.9646	1	0	0.99986	1	0	-3.5
AIMP1	5	0.73294	1	1	1.50592	0.30637	0.999999	1	1.46082	0.72682	1	1	1.64325	0.85129	1	1	1.48606	0.43884	1	1	1.48082	0.482	1	2	1.24414	0.96772	1	0	0.97933	1	0	1.17241
AIMP2	5	0.80246	1	1	1.52043	0.45582	0.999999	2	1.53114	0.50644	1	1	1.73646	0.34844	1	2	1.61578	0.9773	1	0	1.60557	0.92184	1	0	1.8525	0.59518	1	2	0.79913	1	1	1.20038
AIP	5	0.13366	0.850249	3	1.58722	0.31448	0.999999	1	1.58751	0.3931	1	2	1.56082	0.34324	1	2	1.62913	0.37499	1	3	1.58155	0.97489	1	0	1.65295	0.20745	1	3	0.15894	0.885601	2	1.29827
AIPL1	6	0.21036	1	1	-1.01878	0.95254	0.999999	0	-0.923996	0.94786	1	0	-1.22366	0.26967	1	3	-1.03568	0.74261	1	2	-1.17995	0.8221	1	1	-0.341919	0.37127	1	3	0.22084	1	3	-0.283951
AIRE	5	0.9966	1	0	-0.912607	0.97601	0.999999	0	-0.889316	0.57032	1	1	-1.21121	0.94	1	0	-1.10037	0.7266	1	1	-1.08087	0.9353	1	0	-0.71874	0.98578	1	0	0.93799	1	0	-0.300071
AJAP1	5	0.94947	1	0	-0.517962	0.98203	0.999999	0	-1.30619	0.89148	1	0	-1.73395	0.88246	1	1	-1.52283	0.95297	1	0	-1.08122	0.94901	1	0	1.27318	0.96519	1	0	0.8607	1	0	-1.15361
AJUBA	10	0.81303	1	2	-0.0506021	0.98608	0.999999	0	0.330543	0.68954	1	2	-0.014125	0.92114	1	1	-0.142324	0.40694	1	3	0.316423	0.71767	1	1	1.61094	0.93529	1	1	0.70607	1	2	1.29528
AK1	5	0.41071	1	2	0.311364	0.21742	0.999999	1	1.07069	0.50102	1	1	0.313537	0.50535	1	2	0.805177	0.20009	1	1	0.997364	0.011673	0.134838	1	1.11005	0.33941	1	2	0.19211	1	1	0.931045
AK2	5	0.10783	0.753876	2	2.24212	0.0096214	0.190407	4	2.30517	0.10032	0.787206	3	2.31035	0.084426	0.610366	3	2.32373	0.19234	1	2	2.33976	0.24128	1	3	1.65902	0.90062	1	0	0.78945	1	1	1.68959
AK3	5	0.11513	0.784174	2	1.11825	0.74563	0.999999	1	0.728114	0.27619	1	2	0.893672	0.11	0.727617	4	1.08491	0.080959	0.622809	4	0.904371	0.20336	1	1	1.13176	0.44422	1	2	0.27397	1	2	0.947807
AK4	3	0.39514	1	1	0.821465	0.49078	0.999999	1	1.14576	0.3957	1	1	1.02537	0.086146	0.618832	3	0.819101	0.44858	1	1	1.11485	0.66578	1	1	0.721503	0.069784	0.558924	2	0.083395	0.546726	3	0.563896
AK5	5	0.85611	1	0	-1.273	0.5189	0.999999	2	-0.727384	0.99526	1	0	-0.930788	0.81128	1	1	-1.56617	0.88656	1	1	-0.429147	0.65424	1	1	0.453583	0.93343	1	0	0.8459	1	1	-0.966668
AK6	4	0.072115	0.588187	3	1.76481	0.017185	0.273392	4	1.68439	0.34808	1	1	1.53116	0.53459	1	2	1.73227	0.13108	0.837983	2	1.73077	0.02592	0.250831	3	1.53386	0.12366	0.844176	3	0.14117	0.811229	3	1.2253
AK7	5	0.80405	1	1	-1.25897	0.72655	0.999999	1	-3.5	0.56505	1	1	-3.5	0.88317	1	1	-2.16712	0.69072	1	1	-1.85488	0.95457	1	0	-2.09278	0.98666	1	0	0.85522	1	1	-1.61999
AK8	5	0.88125	1	0	-1.62811	0.70005	0.999999	1	-1.65818	0.51831	1	1	-1.47655	0.69861	1	2	-3.5	0.40267	1	3	-1.42254	0.39215	1	1	-3.5	0.30094	1	1	0.28635	1	3	-0.896712
AK9	5	0.68193	1	1	0.26496	0.23289	0.999999	3	0.0161175	0.75531	1	1	0.118708	0.90366	1	0	0.162028	0.46517	1	1	0.0157752	0.29264	1	2	0.0388561	0.91335	1	0	0.80854	1	1	0.475398
AKAP1	5	0.83025	1	1	1.42576	0.60526	0.999999	1	1.34218	0.99074	1	0	1.39758	0.31297	1	3	1.45199	0.5811	1	2	1.35649	0.4871	1	2	1.27339	0.60304	1	2	0.61338	1	2	1.45701
AKAP10	5	0.67263	1	1	0.968496	0.69772	0.999999	1	1.00509	0.91521	1	0	0.78446	0.51846	1	2	1.034	0.94065	1	0	1.05651	0.27961	1	2	0.925192	0.52541	1	2	0.45215	1	2	0.617714
AKAP11	5	0.39685	1	2	0.901571	0.69184	0.999999	1	0.650499	0.58182	1	1	0.985824	0.91323	1	0	0.888103	0.79693	1	1	0.677317	0.02188	0.220869	4	1.00684	0.20607	1	3	0.63152	1	2	1.02271
AKAP12	5	0.86936	1	0	-1.81517	0.65209	0.999999	1	-1.51449	0.53494	1	1	-1.41717	0.68716	1	1	-1.97949	0.56291	1	1	-1.47218	0.77437	1	1	1.18064	0.71398	1	1	0.79337	1	1	-0.365598
AKAP13	5	0.93855	1	0	0.630786	0.73956	0.999999	1	0.942839	0.42837	1	2	0.738565	0.67106	1	2	0.818295	0.85808	1	1	1.0521	0.39897	1	2	0.868268	0.73583	1	1	0.79817	1	1	1.17339
AKAP14	7	0.51563	1	2	-3.5	0.64161	0.999999	2	-1.12191	0.5165	1	1	-1.16152	0.84747	1	1	-3.5	0.98174	1	0	-3.5	0.74661	1	1	-3.5	0.68797	1	2	0.81702	1	1	-1.68856
AKAP17A	5	0.45561	1	1	1.35309	0.67446	0.999999	1	1.18521	0.68829	1	1	1.10337	0.5853	1	1	1.35091	0.95479	1	0	1.20691	0.98096	1	0	1.24152	0.91445	1	0	0.99852	1	0	1.13358
AKAP2	5	0.84099	1	0	1.32394	0.66453	0.999999	1	1.3271	0.87314	1	0	1.16896	0.96306	1	0	1.3283	0.91916	1	0	1.37707	0.98145	1	0	1.55992	0.77219	1	1	0.83906	1	1	-0.755881
AKAP3	5	0.60799	1	2	-1.33844	0.3004	0.999999	3	-1.46464	0.33708	1	2	-1.41086	0.54455	1	1	-3.5	0.44692	1	2	-1.64749	0.64814	1	1	-0.663852	0.029459	0.290224	4	0.049597	0.366396	4	-1.61947
AKAP4	5	0.57367	1	2	-3.5	0.32316	0.999999	2	-3.5	0.36066	1	2	-3.5	0.57596	1	1	-3.5	0.63385	1	2	-3.5	0.26628	1	2	-3.5	0.4905	1	2	0.7081	1	1	-3.5
AKAP5	5	0.28342	1	3	-0.570533	0.80654	0.999999	1	-0.58561	0.76174	1	1	-1.18626	0.33405	1	3	-0.744185	0.66502	1	2	-0.635112	0.48106	1	1	-0.0688835	0.58504	1	2	0.85754	1	0	-0.337714
AKAP6	5	0.77354	1	1	-3.5	0.93435	0.999999	0	-3.5	0.90775	1	0	-3.5	0.75674	1	1	-3.5	0.77995	1	1	-3.5	0.91255	1	0	-0.820471	0.91756	1	0	0.98699	1	0	-0.493685
AKAP7	14	0.60559	1	4	-1.53437	0.59297	0.999999	4	0.718906	0.99995	1	0	-1.27397	0.81978	1	3	0.64791	0.97691	1	2	0.869858	0.40598	1	5	0.161641	0.94632	1	2	0.68719	1	4	0.165377
AKAP8	5	0.78994	1	1	1.3943	0.36369	0.999999	2	1.59609	0.71817	1	1	1.32379	0.2317	1	3	1.37185	0.70849	1	1	1.52708	0.88415	1	0	1.21409	0.97565	1	0	0.93992	1	0	0.837058
AKAP8L	5	0.24533	1	3	1.59691	0.038123	0.457308	3	1.61017	0.041302	0.426495	4	1.51396	0.22042	1	3	1.27437	0.33234	1	3	1.57051	0.23547	1	1	1.36182	0.30398	1	3	0.47614	1	2	1.22663
AKAP9	5	0.53856	1	2	0.579015	0.6221	0.999999	1	0.788711	0.65334	1	1	0.680083	0.59158	1	2	0.558878	0.29983	1	2	0.796699	0.037486	0.335529	2	0.606136	0.32858	1	2	0.42911	1	2	1.13583
AKIP1	5	0.65965	1	1	1.30993	0.57668	0.999999	1	1.18305	0.60873	1	1	1.46642	0.5008	1	2	1.27685	0.64572	1	1	1.20757	0.59559	1	1	1.19593	0.63583	1	1	0.57864	1	1	0.901876
AKIRIN1	6	0.13999	0.866968	3	1.314	0.20834	0.999999	2	1.65321	0.29607	1	3	1.64089	0.026373	0.258831	5	1.48927	0.16946	0.962093	4	1.65518	0.6788	1	1	1.44306	0.38532	1	3	0.031108	0.249988	5	1.33232
AKIRIN2	5	0.028721	0.315584	3	1.49669	0.30063	0.999999	3	1.34523	0.00053741	0.019955	4	1.29016	0.011444	0.140905	5	1.48074	0.004205	0.077989	5	1.34178	0.013851	0.154842	4	1.04605	0.0022461	0.034931	5	0.00016576	0.004078	5	1.04415
AKNA	5	0.99975	1	0	0.974755	0.85637	0.999999	0	1.48634	0.56169	1	1	1.15879	0.43817	1	2	1.40062	0.49595	1	1	1.29312	0.87602	1	0	0.0774173	0.96278	1	0	0.73429	1	1	0.928262
AKNAD1	5	0.36068	1	1	-2.0868	0.52077	0.999999	2	-3.5	0.92586	1	0	-1.81713	0.8563	1	1	-3.5	0.9755	1	0	-3.5	0.79666	1	1	-0.349573	0.81594	1	1	0.53756	1	2	-1.45846
AKR1A1	5	0.97316	1	0	1.77425	0.94669	0.999999	0	1.35388	0.98715	1	0	1.68973	0.94646	1	0	1.64004	0.75028	1	1	1.45763	0.88916	1	0	1.61076	0.9881	1	0	0.99222	1	0	1.42681
AKR1B1	5	0.81811	1	1	1.6655	0.048373	0.526371	2	1.95257	0.80808	1	0	1.48541	0.63282	1	1	1.96083	0.79519	1	1	2.05091	0.98127	1	0	1.80054	0.51479	1	1	0.61959	1	1	-0.608665
AKR1B10	5	0.75463	1	1	-0.642201	0.78975	0.999999	1	-0.421974	0.39964	1	1	-0.568747	0.73595	1	1	-0.486111	0.67598	1	2	-0.813671	0.5507	1	2	0.153928	0.50713	1	2	0.75163	1	1	1.5742
AKR1B15	5	0.012695	0.177224	4	-0.224648	0.0062491	0.149998	4	-1.12114	0.4739	1	2	-0.375747	0.075651	0.566016	3	-0.605693	0.40939	1	2	-1.19301	0.035256	0.32067	3	1.08646	0.17998	1	3	0.12452	0.73189	3	-0.307688
AKR1C1	4	0.37809	1	2	0.494164	0.46004	0.999999	2	1.57051	0.84777	1	0	-3.5	0.63474	1	1	0.073274	0.73437	1	1	0.21502	0.6399	1	1	0.38979	0.1688	1	3	0.49	1	2	1.2422
AKR1C2	4	0.46724	1	2	0.361248	0.74518	0.999999	1	0.940408	0.80311	1	0	-2.20552	0.57769	1	2	-0.312901	0.21255	1	3	-0.301948	0.46078	1	1	-0.389855	0.61518	1	1	0.87663	1	0	0.569601
AKR1C3	5	0.51538	1	2	-0.00382181	0.68713	0.999999	1	1.96143	0.75861	1	1	-0.724077	0.4932	1	2	0.0143942	0.6081	1	2	0.376689	0.56153	1	2	0.65076	0.88415	1	0	0.77435	1	1	1.73189
AKR1C4	5	0.17279	0.963675	3	-1.09957	0.24048	0.999999	2	-1.35727	0.68889	1	1	-3.5	0.77907	1	1	-1.34797	0.80392	1	1	-3.5	0.17742	0.967959	3	-3.5	0.58429	1	1	0.30079	1	2	-0.276637
AKR1D1	5	0.30418	1	2	-1.11705	0.050844	0.541754	4	-0.835022	0.43413	1	2	-1.06116	0.30452	1	2	-1.27044	0.11052	0.759386	3	-1.05726	0.16903	0.943034	2	-1.20345	0.40256	1	2	0.41614	1	2	-0.457581
AKR1E2	5	0.15847	0.923751	3	-0.0507506	0.89915	0.999999	0	-0.456423	0.86413	1	0	-3.5	0.83677	1	1	-3.5	0.58512	1	2	-0.425367	0.97888	1	0	-3.5	0.83845	1	0	0.90381	1	0	-0.0135196
AKR7A2	5	0.55663	1	2	1.56045	0.36548	0.999999	1	1.34781	0.78442	1	0	1.62916	0.98183	1	0	1.66922	0.98141	1	0	1.42321	0.87801	1	0	1.50247	0.82446	1	1	0.73764	1	1	0.92047
AKR7A3	5	0.84179	1	0	1.29235	0.18052	0.990483	2	0.0473589	0.46174	1	2	-0.216634	0.32083	1	2	0.0672103	0.29022	1	3	0.176507	0.41996	1	2	-0.827372	0.55698	1	1	0.70079	1	1	0.916302
AKT1	5	0.64427	1	1	1.70423	0.50593	0.999999	2	2.01424	0.12089	0.881042	3	1.98208	0.3364	1	2	2.03122	0.096178	0.695329	4	2.02132	0.16702	0.937024	3	1.89273	0.92268	1	0	0.48859	1	2	1.37866
AKT1S1	5	0.38311	1	2	1.54582	0.89435	0.999999	0	1.4355	0.85986	1	0	1.45397	0.36509	1	3	1.32486	0.5889	1	2	1.34012	0.51565	1	2	1.30965	0.81911	1	1	0.83926	1	1	1.73784
AKT2	5	0.26841	1	3	1.58231	0.76783	0.999999	1	1.50743	0.69837	1	1	1.57961	0.26185	1	3	1.54532	0.12043	0.80121	4	1.49698	0.50361	1	2	1.58265	0.76982	1	1	0.2664	1	3	1.40347
AKT3	5	0.73666	1	1	-0.173235	0.91226	0.999999	0	1.20577	0.79234	1	0	0.440196	0.82222	1	1	0.810296	0.5498	1	1	1.28985	0.21074	1	3	1.0115	0.58495	1	1	0.77724	1	1	-0.960716
AKTIP	5	0.02528	0.289982	4	0.530666	0.53489	0.999999	2	0.624003	0.16117	1	2	0.556017	0.21265	1	3	0.314469	0.025591	0.278432	4	0.639062	0.077942	0.563849	3	0.83031	0.41617	1	2	0.56025	1	2	1.03048
ALAD	5	0.017091	0.220162	4	1.33187	0.0094603	0.188836	4	1.47784	0.0001751	0.008933	5	1.09449	0.00023668	0.008788	5	1.08677	0.00035598	0.015049	5	1.45509	0.82569	1	0	0.74444	0.38236	1	2	0.30198	1	2	0.860361
ALAS1	5	0.050017	0.46383	3	1.87841	0.025864	0.357191	4	1.74809	0.13455	0.928373	3	1.92516	0.052433	0.438173	4	1.55958	0.04415	0.419132	4	1.6475	0.61487	1	1	1.46161	0.99298	1	0	0.91235	1	0	1.08503
ALAS2	5	0.66797	1	1	-1.82655	0.6839	0.999999	1	-1.91642	0.95406	1	0	-1.84068	0.93953	1	0	-1.93054	0.84754	1	1	-1.90314	0.67559	1	1	-3.5	0.45185	1	2	0.57206	1	2	-1.68891
ALB	5	0.9956	1	0	-3.5	0.66297	0.999999	1	-1.9915	0.74584	1	1	-3.5	0.9977	1	0	-3.5	0.89735	1	0	-1.88856	0.94833	1	0	-0.646878	0.99275	1	0	0.97288	1	0	-3.5
ALCAM	5	0.51664	1	2	1.15235	0.98749	0.999999	0	0.274832	0.98604	1	0	1.35115	0.39345	1	3	1.36556	0.87029	1	1	0.901092	0.54612	1	2	1.90018	0.14213	0.923416	3	0.31908	1	3	0.181319
ALDH16A1	5	0.31058	1	3	1.65047	0.24088	0.999999	3	1.02853	0.8851	1	0	1.22245	0.93073	1	0	1.59851	0.82274	1	1	1.07635	0.7696	1	1	1.3546	0.72804	1	1	0.15215	0.856812	3	1.21566
ALDH18A1	5	0.81544	1	1	1.49448	0.78917	0.999999	1	1.54608	0.96264	1	0	1.81325	0.70801	1	1	1.67923	0.81096	1	1	1.65328	0.90584	1	0	1.65582	0.186	1	3	0.16078	0.893865	3	1.45458
ALDH1A1	5	0.97726	1	0	-3.5	0.52577	0.999999	1	0.101021	0.52797	1	1	0.298745	0.98905	1	0	-1.71954	0.84853	1	1	0.717208	0.9106	1	0	-1.14398	0.87322	1	0	0.88112	1	0	1.61568
ALDH1A2	5	0.73834	1	1	-3.5	0.34334	0.999999	2	-1.82246	0.16075	1	2	-1.81757	0.58069	1	1	-3.5	0.46504	1	2	-3.5	0.48543	1	2	-3.5	0.53274	1	2	0.76795	1	1	-3.5
ALDH1A3	5	0.37052	1	1	0.133038	0.94871	0.999999	0	-0.430968	0.4791	1	2	-0.654323	0.94583	1	0	-1.07694	0.7057	1	2	-0.508328	0.55829	1	2	-0.0823387	0.9251	1	0	0.9714	1	0	0.16014
ALDH1B1	5	0.98934	1	0	1.13133	0.63731	0.999999	1	1.16688	0.78488	1	0	1.22236	0.80865	1	1	1.24237	0.77888	1	1	1.21748	0.99397	1	0	1.1948	0.89062	1	0	0.97816	1	0	0.429464
ALDH1L1	5	0.32695	1	2	-3.5	0.54936	0.999999	2	-3.5	0.68495	1	1	-3.5	0.82115	1	1	-3.5	0.9028	1	0	-3.5	0.83367	1	0	0.559868	0.96921	1	0	0.95088	1	0	0.463399
ALDH1L2	5	0.9802	1	0	0.815859	0.58551	0.999999	1	0.952639	0.95374	1	0	0.474502	0.97655	1	0	0.254784	0.80375	1	1	0.646011	0.80598	1	1	-0.569295	0.76687	1	1	0.84306	1	1	-0.613866
ALDH2	5	0.99074	1	0	0.531482	0.76764	0.999999	1	0.514461	0.8343	1	0	-0.279386	0.86769	1	1	0.884355	0.77029	1	1	0.590476	0.90213	1	0	1.32946	0.86797	1	0	0.7359	1	1	1.48136
ALDH3A1	5	0.77578	1	1	-1.32653	0.37748	0.999999	1	-1.87925	0.86503	1	0	-1.88836	0.90109	1	0	-0.654278	0.77532	1	1	-1.5178	0.99347	1	0	-1.96598	0.90405	1	0	0.68711	1	1	0.764446
ALDH3A2	5	0.96153	1	0	0.85303	0.4158	0.999999	1	1.06526	0.82729	1	0	0.924199	0.92851	1	0	1.14428	0.64611	1	2	1.09858	0.96801	1	0	1.19597	0.51307	1	2	0.71756	1	1	1.15232
ALDH3B2	5	0.76443	1	1	-3.5	0.61944	0.999999	1	-3.5	0.75963	1	1	-3.5	0.82692	1	1	-3.5	0.9396	1	0	-3.5	0.8363	1	0	-3.5	0.96804	1	0	0.96532	1	0	-0.784114
ALDH4A1	5	0.28756	1	1	0.934852	0.12172	0.840744	1	0.688206	0.38286	1	2	1.17896	0.68782	1	1	1.30493	0.80606	1	1	0.812223	0.13692	0.833638	3	-0.047325	0.70978	1	1	0.68243	1	1	0.879472
ALDH5A1	5	0.49995	1	2	0.835407	0.77031	0.999999	1	0.51057	0.9968	1	0	0.492847	0.2841	1	3	1.19127	0.93498	1	0	0.508238	0.72792	1	1	-0.215393	0.85368	1	0	0.81929	1	1	0.567165
ALDH6A1	5	0.81425	1	1	0.572827	0.57743	0.999999	2	0.585926	0.7627	1	1	0.450752	0.81957	1	1	0.65851	0.95192	1	0	0.629815	0.73324	1	1	0.0820369	0.19826	1	3	0.86553	1	0	0.371712
ALDH7A1	5	0.57409	1	2	-1.26848	0.88974	0.999999	0	-0.0070693	0.42107	1	2	-1.5045	0.55312	1	2	-1.6407	0.33542	1	2	0.189375	0.1687	0.942422	3	0.853098	0.47529	1	2	0.64778	1	2	0.377694
ALDH8A1	5	0.80903	1	1	-0.536238	0.72527	0.999999	1	-0.478337	0.92783	1	0	-0.865042	0.7707	1	1	-0.711755	0.99503	1	0	-0.580031	0.93165	1	0	-0.374683	0.86698	1	0	0.81841	1	1	-0.236728
ALDH9A1	5	0.26982	1	3	1.50788	0.37605	0.999999	1	1.75863	0.35888	1	2	1.5004	0.10105	0.689295	4	1.72771	0.55389	1	1	1.7416	0.42567	1	1	1.54721	0.31332	1	2	0.46371	1	2	0.827874
ALDOA	5	0.32151	1	2	3.00681	0.00042306	0.034497	5	2.9478	0.049185	0.481134	4	3.08002	0.023007	0.233563	3	2.99448	0.22808	1	3	2.88941	0.00081065	0.020054	5	2.84769	8.5216e-06	0.000632	5	1.292e-05	0.000723	5	2.38829
ALDOB	5	0.9251	1	0	-1.63309	0.63544	0.999999	1	-1.30648	0.97061	1	0	-1.73209	0.75554	1	1	-1.42789	0.94004	1	0	-1.17078	0.87024	1	0	-3.5	0.9944	1	0	0.98169	1	0	-1.02829
ALDOC	5	0.3102	1	3	1.47087	0.46822	0.999999	2	1.57405	0.51935	1	1	-0.00634102	0.04266	0.375683	4	0.730949	0.016787	0.203852	5	1.47807	0.391	1	2	0.948108	0.03996	0.366975	4	0.099952	0.62006	4	0.276246
ALG1	5	0.0068181	0.116012	5	1.13948	0.00040051	0.033705	3	1.13946	0.0095664	0.147376	4	1.17506	0.009943	0.127812	5	1.01372	0.00986	0.139929	5	1.13437	0.00077327	0.019368	5	1.13745	0.00026527	0.006589	4	0.0029927	0.036099	5	0.814344
ALG10	3	0.99075	1	0	0.585819	0.61302	0.999999	1	0.45701	0.49876	1	1	0.663872	0.66756	1	1	0.533797	0.27964	1	2	0.428719	0.17257	0.953256	2	0.640165	0.35355	1	1	0.5031	1	1	-0.0671139
ALG10B	3	0.6198	1	1	0.670875	0.52444	0.999999	1	0.554618	0.26412	1	1	0.69658	0.093893	0.655138	2	0.404207	0.74091	1	1	0.508734	0.093278	0.651099	2	0.364688	0.027847	0.276913	3	0.11339	0.677064	2	0.218133
ALG11	5	0.0028421	0.065452	5	0.65668	0.029607	0.390424	2	0.107582	0.15754	1	3	0.579879	0.1536	0.890867	3	0.172315	0.035777	0.358743	3	0.180732	0.0012312	0.026428	5	0.279955	0.0027107	0.040988	4	0.0041814	0.04736	5	0.7634
ALG12	5	0.84415	1	0	0.982048	0.76559	0.999999	1	1.09048	0.99898	1	0	0.851258	0.82394	1	1	0.971017	0.66271	1	2	1.0345	0.99776	1	0	1.18713	0.94527	1	0	0.98572	1	0	0.649718
ALG13	11	0.00048628	0.023072	6	1.05484	0.2259	0.999999	5	0.92717	0.084726	0.704444	6	0.969632	0.0081898	0.110562	6	0.91605	0.0043347	0.078933	8	0.922618	0.0001314	0.006083	7	0.707272	0.0021076	0.033294	8	0.0034639	0.040745	6	1.00009
ALG14	5	0.030191	0.327141	3	0.918991	0.0013538	0.064498	4	0.706424	0.00075127	0.024871	5	0.964609	0.021701	0.223199	4	0.670168	0.0095181	0.136614	5	0.767572	0.0052969	0.073947	4	0.929925	0.002648	0.040183	5	0.0035804	0.041843	5	0.615366
ALG1L	2	0.060716	0.528501	2	-0.622886	0.0062551	0.149998	2	-0.660206	0.35497	1	1	-0.730137	0.14737	0.863378	2	-0.268312	0.035743	0.358601	2	-0.699171	0.016511	0.177629	2	-0.363164	0.009324	0.111511	2	0.015125	0.135851	2	0.737615
ALG2	5	0.0044815	0.088496	5	1.07566	1.9242e-06	0.001575	5	1.00655	2.7489e-07	0.00033	5	1.06477	8.2467e-07	0.00055	5	0.806329	4.1234e-06	0.001142	5	1.02004	1.3745e-06	0.000669	5	1.11454	2.7489e-07	0.000236	5	2.7489e-07	0.000177	5	1.21016
ALG3	5	0.7079	1	1	1.83064	0.99726	0.999999	0	1.76511	0.75118	1	1	2.00008	0.55106	1	2	1.8825	0.81786	1	1	1.72473	0.33322	1	2	1.72771	0.51914	1	2	0.051392	0.377609	4	1.20569
ALG5	5	0.74277	1	1	1.82622	0.24961	0.999999	3	1.49919	0.23688	1	2	1.73138	0.61671	1	2	1.40586	0.3354	1	3	1.51567	0.17143	0.951113	3	1.40538	0.12531	0.851054	3	0.030646	0.246726	4	1.41669
ALG6	5	0.50574	1	2	0.860287	0.28058	0.999999	3	0.715182	0.33534	1	2	0.822796	0.88369	1	1	0.799182	0.29934	1	3	0.784609	0.018128	0.191024	4	0.623246	0.025284	0.255948	4	0.0014347	0.020636	5	0.0654165
ALG8	5	0.48151	1	1	1.68036	0.31294	0.999999	2	1.60909	0.42502	1	2	1.58704	0.34009	1	3	1.54121	0.48305	1	2	1.65605	0.01035	0.122023	4	1.35699	0.23173	1	3	0.037209	0.290335	4	0.959863
ALG9	5	0.97526	1	0	0.726096	0.8872	0.999999	0	0.579086	0.97668	1	0	0.596526	0.28441	1	3	0.521349	0.065514	0.540713	4	0.517889	0.7886	1	1	0.678208	0.68693	1	1	0.72716	1	1	0.462248
ALK	5	0.33718	1	1	-3.5	0.036839	0.447961	2	-3.5	0.95977	1	0	-3.5	0.46477	1	2	-3.5	0.46732	1	2	-3.5	0.96871	1	0	-1.79471	0.88511	1	0	0.88854	1	0	-1.17877
ALKBH1	5	0.15251	0.904972	3	0.886274	0.73818	0.999999	1	0.924748	0.087918	0.724663	3	0.604828	0.83061	1	1	0.813647	0.42264	1	3	0.995545	0.5381	1	2	0.99954	0.30129	1	3	0.66463	1	1	0.298195
ALKBH2	5	0.89558	1	0	1.39073	0.66602	0.999999	1	1.20948	0.97296	1	0	1.19223	0.80196	1	1	1.20818	0.85298	1	1	1.21166	0.75052	1	1	1.35212	0.8685	1	0	0.99278	1	0	0.945753
ALKBH3	5	0.10121	0.725057	3	1.22553	0.59217	0.999999	1	1.01832	0.57155	1	1	1.33423	0.91618	1	0	0.680753	0.8481	1	1	1.03483	0.35171	1	2	1.1791	0.86139	1	0	0.97391	1	0	0.940774
ALKBH4	5	0.29155	1	1	0.922667	0.66568	0.999999	1	1.09075	0.72626	1	1	0.866217	0.37454	1	2	0.838362	0.088327	0.659216	4	1.07966	0.90776	1	0	1.05707	0.57463	1	2	0.46583	1	2	0.700736
ALKBH5	5	0.93537	1	0	1.537	0.52472	0.999999	2	1.64779	0.60824	1	1	1.30719	0.083001	0.603702	3	1.58402	0.27229	1	3	1.62405	0.31025	1	2	1.68193	0.14355	0.929319	2	0.33004	1	3	1.35498
ALKBH6	5	0.59585	1	1	1.35038	0.52292	0.999999	1	1.24443	0.19181	1	3	1.0785	0.87396	1	1	1.07081	0.97318	1	0	1.22762	0.96373	1	0	0.871977	0.68047	1	1	0.73656	1	1	1.04041
ALKBH7	5	0.56208	1	2	1.55256	0.050521	0.539642	2	1.18376	0.12899	0.912028	2	1.29143	0.62843	1	2	1.29159	0.31511	1	3	1.22368	0.80711	1	1	0.916554	0.71439	1	1	0.73555	1	1	0.802159
ALKBH8	5	0.34906	1	2	0.669082	0.07894	0.670827	2	0.708788	0.69535	1	1	0.598866	0.4027	1	3	0.610912	0.7999	1	1	0.757884	0.15838	0.910087	1	0.839056	0.55087	1	2	0.81507	1	1	0.403728
ALLC	5	0.68055	1	1	-3.5	0.21499	0.999999	2	-3.5	0.69786	1	1	-3.5	0.92644	1	0	-3.5	0.34071	1	2	-3.5	0.62372	1	1	-1.4853	0.72121	1	1	0.87863	1	0	-3.5
ALMS1	5	0.64091	1	1	0.285286	0.68808	0.999999	1	0.313898	0.12244	0.887505	3	0.41996	0.26202	1	3	0.386442	0.046414	0.433863	4	0.386269	0.74898	1	1	0.598951	0.04767	0.420824	4	0.33996	1	3	0.381131
ALOX12	5	0.89547	1	0	0.371578	0.4495	0.999999	1	-0.204718	0.84153	1	0	-0.202271	0.66286	1	2	-0.155168	0.65062	1	1	-0.304751	0.52215	1	1	-1.00188	0.58473	1	2	0.78951	1	1	-0.0787443
ALOX12B	5	0.92951	1	0	-1.207	0.56182	0.999999	2	-1.32092	0.91712	1	0	-3.5	0.69859	1	2	-3.5	0.68384	1	1	-3.5	0.7703	1	1	-1.13973	0.89329	1	0	0.84858	1	1	-0.744249
ALOX15	5	0.9191	1	0	-1.70479	0.95583	0.999999	0	-0.92837	0.61058	1	1	-1.17548	0.31656	1	1	-1.10939	0.41395	1	2	-0.778492	0.95308	1	0	-2.54026	0.44158	1	1	0.45845	1	2	-1.14194
ALOX15B	5	0.73291	1	1	-1.34763	0.82469	0.999999	1	-1.21282	0.98484	1	0	-1.70315	0.97346	1	0	-1.09038	0.76318	1	1	-1.5887	0.95781	1	0	-0.919487	0.91877	1	0	0.96307	1	0	-0.834055
ALOX5	5	0.40575	1	2	0.513869	0.58427	0.999999	2	-0.0389756	0.31706	1	2	0.967803	0.88962	1	0	-0.492575	0.14229	0.874848	3	0.273815	0.84666	1	0	-1.54336	0.13509	0.894436	3	0.60197	1	2	0.951417
ALOX5AP	5	0.7393	1	1	2.35372	0.83839	0.999999	0	1.73497	0.813	1	0	2.27759	0.79589	1	1	2.46576	0.95147	1	0	1.6044	0.95301	1	0	-0.575182	0.68155	1	1	0.68512	1	1	-3.5
ALOXE3	5	0.68918	1	1	-2.06994	0.49356	0.999999	2	-3.5	0.88865	1	0	-3.5	0.90505	1	0	-3.5	0.77372	1	1	-3.5	0.88741	1	0	-0.696256	0.84815	1	0	0.90906	1	0	-0.902386
ALPI	5	0.66317	1	1	-3.5	0.57727	0.999999	2	-3.5	0.57477	1	1	-3.5	0.4381	1	2	-3.5	0.92124	1	0	-3.5	0.92182	1	0	-3.5	0.68909	1	1	0.906	1	0	-3.5
ALPK1	5	0.94238	1	0	0.530827	0.14657	0.91526	1	0.421805	0.89788	1	0	0.412399	0.38863	1	3	0.468012	0.76677	1	1	0.519891	0.81692	1	0	0.0898889	0.88981	1	0	0.48424	1	2	0.437598
ALPK2	5	0.94423	1	0	-1.86597	0.45348	0.999999	2	-3.5	0.75867	1	1	-3.5	0.74237	1	1	-3.5	0.7373	1	1	-3.5	0.98324	1	0	0.488571	0.9942	1	0	0.99931	1	0	-2.8458
ALPK3	5	0.146	0.886027	2	-1.78131	0.83828	0.999999	0	-0.883824	0.58802	1	1	-1.96135	0.52281	1	2	-1.44941	0.41622	1	3	0.0621165	0.75561	1	1	-1.93795	0.12799	0.863636	2	0.25925	1	3	1.43349
ALPL	5	0.87973	1	0	-3.5	0.37297	0.999999	1	-3.5	0.9694	1	0	-3.5	0.89728	1	0	-3.5	0.83598	1	1	-3.5	0.89939	1	0	-2.22865	0.8973	1	0	0.74645	1	1	-3.5
ALPP	3	0.83103	1	0	-1.26518	0.31021	0.999999	1	-1.61079	0.74146	1	0	-1.46271	0.86674	1	0	-1.50777	0.86901	1	0	-1.59568	0.67909	1	0	-1.0273	0.98222	1	0	0.9805	1	0	-0.608889
ALPPL2	3	0.49696	1	1	-3.5	0.69898	0.999999	0	-3.5	0.12701	0.907574	2	-3.5	0.74638	1	1	-3.5	0.54651	1	1	-3.5	0.73633	1	0	-3.5	0.70565	1	0	0.82306	1	0	-0.893238
ALS2	5	0.37143	1	1	0.810695	0.75517	0.999999	1	0.697323	0.5679	1	1	1.07889	0.833	1	1	0.560612	0.10295	0.724255	4	0.70164	0.56248	1	1	0.759174	0.85311	1	0	0.85791	1	0	0.725102
ALS2CL	10	0.52075	1	2	-0.58027	0.43344	0.999999	3	-0.548971	0.35198	1	4	-0.986137	0.8264	1	2	-0.812623	0.49054	1	4	-0.770257	0.28042	1	2	0.32769	0.52832	1	2	0.37075	1	4	0.948964
ALS2CR11	5	0.37225	1	2	-3.5	0.13951	0.894096	2	-2.41551	0.33033	1	2	-3.5	0.36476	1	2	-2.1286	0.42346	1	3	-1.89312	0.55162	1	2	-1.16723	0.059731	0.498239	3	0.24565	1	2	-2.33248
ALS2CR12	5	0.7217	1	1	-1.31115	0.79784	0.999999	1	-0.522435	0.84532	1	0	-0.826158	0.78965	1	1	-0.54388	0.86828	1	1	-0.67159	0.88359	1	0	-0.663143	0.79454	1	1	0.79205	1	1	-0.0627253
ALX1	5	0.69822	1	1	-1.38306	0.34519	0.999999	2	-3.5	0.98209	1	0	-1.7388	0.90531	1	0	1.51077	0.72516	1	1	-3.5	0.69721	1	1	-3.5	0.75926	1	1	0.96142	1	0	-2.05037
ALX3	5	0.62094	1	1	0.0822034	0.92224	0.999999	0	0.274694	0.28998	1	1	0.247146	0.54024	1	2	0.221588	0.34622	1	3	0.165366	0.59371	1	1	0.209988	0.31849	1	2	0.0082882	0.082786	5	0.214767
ALX4	5	0.90928	1	0	-3.5	0.94321	0.999999	0	-2.36511	0.78328	1	0	-2.40472	0.78282	1	1	-3.5	0.75931	1	1	-2.29266	0.93945	1	0	-2.17471	0.99893	1	0	0.99836	1	0	-1.51311
ALYREF	5	0.0041467	0.083161	5	2.16461	4.6731e-06	0.003237	5	2.27581	0.00016356	0.008715	5	2.21716	5.2229e-06	0.000855	5	2.23576	7.3945e-05	0.006194	5	2.22818	0.13344	0.819455	3	2.21757	5.1404e-05	0.002094	5	0.00021414	0.004932	5	1.34029
AMACR	5	0.76165	1	1	0.294924	0.53048	0.999999	2	1.02778	0.33283	1	2	0.147928	0.82824	1	1	0.516623	0.25727	1	3	0.871118	0.9562	1	0	0.657363	0.59554	1	1	0.69204	1	1	0.0935997
AMBN	5	0.48889	1	1	-3.5	0.56053	0.999999	1	-3.5	0.79234	1	0	-3.5	0.85776	1	1	-3.5	0.9667	1	0	-3.5	0.7836	1	1	-3.5	0.93892	1	0	0.88443	1	0	-3.5
AMBP	5	0.9073	1	0	-3.5	0.69868	0.999999	1	-1.74605	0.78409	1	0	-3.5	0.99109	1	0	-3.5	0.8289	1	1	-1.41509	0.94651	1	0	-0.744248	0.73973	1	1	0.94497	1	0	-0.163594
AMBRA1	5	0.99857	1	0	0.877254	0.71906	0.999999	1	1.05084	0.017281	0.234171	3	0.94941	0.019147	0.20459	4	0.995355	0.99677	1	0	1.01642	0.98697	1	0	0.903906	0.99687	1	0	0.99886	1	0	0.866023
AMD1	5	0.0086874	0.134987	5	1.83243	0.86289	0.999999	0	1.70664	1.8418e-05	0.002113	5	1.82377	0.0026255	0.046722	4	1.76854	0.00056655	0.020006	5	1.80304	0.19502	1	3	1.76844	0.0070638	0.088712	4	0.0013291	0.019539	5	1.32317
AMDHD1	5	0.99751	1	0	-0.550815	0.99551	0.999999	0	-0.488151	0.70236	1	1	-0.971236	0.83229	1	1	-1.12524	0.46454	1	2	-0.456806	0.71397	1	1	-0.735396	0.61711	1	1	0.81667	1	1	-0.988618
AMDHD2	5	0.59864	1	2	0.789672	0.56587	0.999999	2	0.925448	0.65445	1	1	0.709245	0.43351	1	2	0.357074	0.60843	1	2	0.851369	0.83487	1	0	1.21106	0.27035	1	3	0.75663	1	1	0.618768
AMELX	6	0.85545	1	1	-3.5	0.27204	0.999999	2	-3.5	0.85414	1	0	-3.5	0.94579	1	0	-3.5	0.86819	1	1	-3.5	0.61481	1	1	-3.5	0.86128	1	1	0.91524	1	0	-3.5
AMELY	5	0.9821	1	0	-3.5	0.84504	0.999999	0	-3.5	0.91119	1	0	-3.5	0.54709	1	1	-3.5	0.81464	1	1	-3.5	0.91521	1	0	-3.5	0.96124	1	0	0.84666	1	1	-3.5
AMER1	5	0.69754	1	1	0.345306	0.1869	0.999999	3	0.573878	0.88858	1	0	0.340675	0.9508	1	0	0.391782	0.70303	1	2	0.552796	0.45021	1	2	0.265415	0.0050863	0.067211	5	0.013527	0.123466	5	-0.0999581
AMER2	5	0.86922	1	0	-1.46928	0.80063	0.999999	1	-1.73192	0.48404	1	2	-1.5717	0.47197	1	2	-1.69873	0.61315	1	2	-1.62223	0.89537	1	0	-1.86748	0.61067	1	2	0.59741	1	1	-0.883983
AMER3	5	0.497	1	1	-1.07711	0.92952	0.999999	0	-1.17788	0.38157	1	1	-1.46326	0.59988	1	1	-1.04101	0.81428	1	1	-1.27018	0.91829	1	0	-0.825811	0.59317	1	2	0.60082	1	2	-0.270543
AMFR	5	0.48077	1	1	0.969438	0.42125	0.999999	2	1.13789	0.13029	0.916574	3	1.00179	0.31648	1	2	0.995972	0.50579	1	1	1.09738	0.82801	1	0	1.63699	0.71179	1	1	0.11156	0.667933	4	1.253
AMH	5	0.84344	1	0	-0.629314	0.91226	0.999999	0	-0.652869	0.79234	1	0	-0.689634	0.89691	1	0	0.406149	0.93207	1	0	-0.808333	0.70605	1	1	0.586481	0.89229	1	0	0.79283	1	1	0.857174
AMHR2	5	0.79834	1	1	-3.5	0.32828	0.999999	1	-3.5	0.57776	1	1	-3.5	0.96137	1	0	-3.5	0.69354	1	2	-3.5	0.99156	1	0	-1.17022	0.78364	1	1	0.63656	1	2	-1.33653
AMICA1	5	0.65794	1	1	0.119266	0.87068	0.999999	0	-0.428223	0.91831	1	0	0.932804	0.78788	1	1	0.73951	0.977	1	0	-0.700108	0.94402	1	0	-3.5	0.89748	1	0	0.90598	1	0	-0.902652
AMIGO1	5	0.99758	1	0	-1.34632	0.94532	0.999999	0	0.0117364	0.28194	1	2	-0.255794	0.63518	1	2	-0.267407	0.83699	1	1	-0.118817	0.81673	1	0	0.102063	0.78527	1	1	0.69898	1	1	-0.0973608
AMIGO2	5	0.99929	1	0	-0.895916	0.73029	0.999999	1	-1.39445	0.89165	1	0	-0.954262	0.97493	1	0	-3.5	0.76138	1	1	-1.61938	0.99318	1	0	1.88782	0.80901	1	1	0.7163	1	1	1.59866
AMIGO3	5	0.82724	1	1	0.457349	0.9246	0.999999	0	0.318823	0.83483	1	0	0.312633	0.35425	1	2	0.395059	0.7172	1	1	0.155425	0.9204	1	0	0.567928	0.68228	1	1	0.74768	1	1	0.381171
AMMECR1	5	0.90561	1	0	0.990615	0.88254	0.999999	0	0.811715	0.65568	1	1	0.847575	0.99992	1	0	0.791895	0.70502	1	2	0.8033	0.91221	1	0	0.785645	0.97335	1	0	0.99998	1	0	0.795644
AMMECR1L	5	0.92603	1	0	0.81805	0.9245	0.999999	0	1.05882	0.4231	1	1	0.952906	0.804	1	1	0.799061	0.80814	1	1	1.01478	0.92493	1	0	0.911082	0.95433	1	0	0.60575	1	2	0.971582
AMN	5	0.37735	1	2	0.836075	0.63222	0.999999	1	-3.5	0.52565	1	1	-1.48056	0.90269	1	0	0.148484	0.1391	0.8641	2	-1.04873	0.53596	1	1	-2.0798	0.43925	1	1	0.50845	1	1	-0.267517
AMN1	5	0.80822	1	1	0.277213	0.9649	0.999999	0	0.428633	0.68567	1	1	0.431068	0.96208	1	0	0.507041	0.96265	1	0	0.519802	0.94584	1	0	0.515697	0.99143	1	0	0.92062	1	0	0.143175
AMOT	5	0.78713	1	1	-1.92141	0.99589	0.999999	0	0.338021	0.86746	1	0	-2.13773	0.93966	1	0	-0.616865	0.13716	0.859927	4	0.0271582	0.89234	1	0	0.0527917	0.97655	1	0	0.86583	1	0	-1.28593
AMOTL1	5	0.73502	1	1	-0.416546	0.52943	0.999999	2	0.638334	0.40308	1	2	0.0735728	0.33854	1	3	0.646398	0.33834	1	3	0.821365	0.19343	1	3	1.2011	0.60133	1	1	0.3334	1	3	-1.86146
AMOTL2	5	0.92937	1	0	-2.30924	0.9533	0.999999	0	-1.18979	0.50574	1	2	-3.5	0.74934	1	1	-3.5	0.98258	1	0	-0.917886	0.98636	1	0	1.95828	0.97909	1	0	0.98315	1	0	1.23552
AMPD1	5	0.7697	1	1	-3.5	0.76189	0.999999	1	-3.5	0.32383	1	2	-3.5	0.87469	1	1	-2.01961	0.74896	1	1	-3.5	0.24048	1	1	-3.5	0.23506	1	3	0.79383	1	1	-3.5
AMPD2	5	0.8134	1	1	1.17873	0.97985	0.999999	0	1.30599	0.66973	1	1	1.40662	0.80723	1	1	1.37154	0.81437	1	1	1.24602	0.87167	1	0	1.42701	0.40487	1	2	0.68846	1	1	0.986904
AMPD3	5	0.48324	1	1	0.401733	0.88479	0.999999	0	0.540613	0.80299	1	0	1.03372	0.86393	1	1	0.687261	0.6638	1	2	0.446361	0.7944	1	1	0.430612	0.91133	1	0	0.9797	1	0	0.490654
AMPH	5	0.89678	1	0	-1.25015	0.76854	0.999999	1	-1.37302	0.77396	1	0	-1.08608	0.71272	1	1	-1.70368	0.63575	1	1	-0.648514	0.6352	1	1	-0.128638	0.88049	1	0	0.85429	1	1	-3.5
AMT	5	0.087083	0.662032	4	0.349686	0.41273	0.999999	1	0.17457	0.065625	0.58886	3	-0.179397	0.54635	1	2	-0.0265455	0.18488	1	1	0.089398	0.87716	1	0	-0.329948	0.27791	1	3	0.86573	1	0	0.273605
AMTN	5	0.75139	1	1	-3.5	0.84813	0.999999	0	-3.5	0.62855	1	1	-3.5	0.91582	1	0	-3.5	0.87603	1	1	-3.5	0.78188	1	1	-0.92971	0.91363	1	0	0.99427	1	0	-3.5
AMY1B	1	0.60051	1	0	-0.443233	0.55819	0.999999	0	-3.5	0.29808	1	1	-3.5	0.31564	1	1	-3.5	0.48805	1	1	-3.5	0.16315	0.922964	1	-3.5	0.24513	1	1	0.45855	1	1	-2.09815
AMY2A	3	0.093941	0.692597	2	-3.5	0.35841	0.999999	1	-3.5	0.052815	0.502453	2	-3.5	0.44715	1	1	-0.854176	0.1122	0.765115	2	-3.5	0.060904	0.473174	3	-3.5	0.30615	1	1	0.30364	1	1	-3.5
AMY2B	1	0.60164	1	0	0.620474	0.5631	0.999999	0	0.177485	0.63435	1	0	0.328825	0.63951	1	0	0.277417	0.80702	1	0	0.20744	0.72633	1	0	-0.691186	0.57346	1	0	0.75528	1	0	0.157684
AMZ1	5	0.96226	1	0	-1.33721	0.89218	0.999999	0	-1.63815	0.89842	1	0	-1.17695	0.64446	1	1	-1.4202	0.9401	1	0	-1.89468	0.79061	1	1	-0.596597	0.60881	1	1	0.55854	1	2	-0.332519
AMZ2	6	0.17952	0.980016	3	1.2858	0.9215	0.999999	0	1.56209	0.39407	1	2	1.37119	0.71438	1	2	1.52041	0.74434	1	2	1.63833	0.53892	1	2	1.40367	0.13472	0.893958	4	0.66048	1	2	0.926094
ANAPC1	4	0.0022247	0.055466	4	1.30755	0.018093	0.282844	2	1.443	0.0084911	0.135444	3	1.46563	0.0021714	0.041076	4	1.34005	0.0024017	0.052655	4	1.44105	0.00074413	0.018822	4	1.4192	0.00011628	0.003687	4	0.00021194	0.004912	4	0.794665
ANAPC10	5	0.0041363	0.083136	4	0.999613	0.00167	0.070432	5	1.01188	7.3396e-05	0.005224	5	1.07092	8.659e-05	0.004533	5	0.978125	0.0015595	0.039389	4	1.05238	1.4019e-05	0.001766	5	0.92659	5.7727e-06	0.000475	5	6.8723e-06	0.000553	5	0.551238
ANAPC11	9	0.0081139	0.129507	5	1.81062	0.010702	0.203351	6	1.72252	0.0034804	0.071306	6	1.74521	0.0037646	0.061133	6	1.86429	0.0023451	0.051768	6	1.76595	0.015206	0.166365	6	1.66528	0.00049288	0.01072	5	0.0010586	0.016392	7	1.35564
ANAPC13	3	0.42416	1	1	1.51687	0.9616	0.999999	0	1.48549	0.48905	1	1	1.65628	0.89859	1	0	1.51289	0.90167	1	0	1.53144	0.31594	1	2	1.66139	0.57846	1	1	0.22662	1	2	1.17762
ANAPC15	6	0.14007	0.867167	4	1.70767	0.11156	0.810381	4	1.67328	0.33436	1	2	1.73557	0.42158	1	2	1.70694	0.1714	0.967546	4	1.61684	0.044651	0.384192	4	1.62966	0.050048	0.43753	3	0.018059	0.15765	4	1.08442
ANAPC16	5	0.93438	1	0	1.28854	0.73678	0.999999	1	1.188	0.95192	1	0	1.45089	0.67638	1	2	1.21366	0.73274	1	1	1.226	0.33915	1	2	1.0399	0.52325	1	2	0.39791	1	2	1.42661
ANAPC2	5	0.00038072	0.020373	5	1.1459	0.11023	0.804019	2	1.23082	0.00090521	0.028351	3	1.14705	0.00086233	0.021592	4	1.13638	0.0069099	0.108527	3	1.18242	0.00066001	0.017184	5	0.939945	8.2192e-05	0.002957	4	0.0001861	0.004439	4	0.952899
ANAPC4	5	0.033954	0.356548	4	1.25807	0.03753	0.453304	3	1.18895	0.0012439	0.03567	5	1.29304	0.024748	0.24682	4	1.22989	0.0021829	0.049486	4	1.25972	0.00035653	0.011653	5	1.01941	0.022878	0.235163	4	0.010022	0.09621	4	0.563238
ANAPC5	5	0.0098655	0.14732	5	2.03882	0.024923	0.348213	3	1.87201	0.0099062	0.151831	4	2.05899	0.036381	0.330739	4	1.92878	0.00039777	0.01587	5	1.87907	0.0034161	0.053819	4	1.92749	0.0017799	0.02922	5	0.00023063	0.005192	5	1.31708
ANAPC7	5	0.033944	0.356548	3	1.4782	0.39794	0.999999	1	1.57299	0.90348	1	0	1.6061	0.62871	1	2	1.38746	0.54944	1	2	1.54117	0.57986	1	1	1.49586	0.50694	1	1	0.73273	1	1	1.19587
ANG	5	0.5117	1	2	-0.177044	0.26292	0.999999	2	0.0364898	0.49895	1	1	-0.370921	0.54208	1	2	-0.171789	0.50103	1	2	-0.235934	0.54391	1	2	-0.499122	0.51125	1	2	0.64901	1	2	0.0305124
ANGEL1	5	0.88017	1	0	0.823663	0.45108	0.999999	2	0.724722	0.44566	1	2	0.612999	0.6433	1	2	0.611797	0.62555	1	2	0.83168	0.96495	1	0	0.320701	0.52808	1	2	0.63726	1	2	0.542191
ANGEL2	5	0.031785	0.339917	4	0.829621	0.54359	0.999999	1	1.003	0.56147	1	1	0.896572	0.015925	0.178486	5	1.07149	0.02974	0.312479	4	1.0243	0.96575	1	0	1.07444	0.36201	1	2	0.28422	1	3	0.542532
ANGPT1	5	0.13289	0.847483	3	-0.0629319	0.47636	0.999999	1	0.00345388	0.29293	1	1	-3.5	0.84537	1	1	-2.00425	0.84499	1	1	-1.50576	0.60941	1	1	-0.367313	0.83715	1	0	0.63393	1	2	-0.437748
ANGPT2	5	0.70611	1	1	-0.939108	0.51466	0.999999	2	-0.853827	0.821	1	0	-0.950235	0.27089	1	2	-1.00435	0.41385	1	3	-0.972662	0.94123	1	0	-0.791551	0.33596	1	2	0.96245	1	0	-0.512584
ANGPT4	5	0.8332	1	1	-1.87625	0.15702	0.939458	2	-1.92184	0.93889	1	0	-3.5	0.86448	1	1	-1.93595	0.7469	1	1	-3.5	0.89099	1	0	-0.866029	0.97454	1	0	0.99902	1	0	-0.947608
ANGPTL1	5	0.64584	1	1	-2.15521	0.34045	0.999999	2	-3.5	0.53683	1	1	-1.70263	0.79633	1	1	-2.19874	0.92522	1	0	-2.09785	0.65081	1	1	-1.91389	0.60933	1	2	0.8785	1	0	-0.66545
ANGPTL2	5	0.9491	1	0	-3.5	0.99411	0.999999	0	-3.5	0.8114	1	0	-3.5	0.57132	1	2	-1.30787	0.36571	1	3	-2.10003	0.45943	1	1	0.256739	0.76912	1	1	0.40248	1	2	-0.562218
ANGPTL3	5	0.022699	0.26922	4	-3.5	0.037851	0.455654	4	-3.5	0.46936	1	2	-2.12431	0.93921	1	0	-3.5	0.24473	1	3	-2.01224	0.14538	0.862964	3	-1.771	0.83661	1	0	0.9921	1	0	-1.43738
ANGPTL4	5	0.61477	1	2	-0.716374	0.23327	0.999999	1	-0.727914	0.37011	1	2	-1.08202	0.57579	1	2	-1.23757	0.79572	1	1	-0.947963	0.89291	1	0	-1.36453	0.17872	1	3	0.29415	1	3	-0.374386
ANGPTL5	5	0.065188	0.551936	4	-3.5	0.3891	0.999999	2	-3.5	0.5994	1	1	-3.5	0.84405	1	1	-3.5	0.62347	1	2	-3.5	0.070534	0.522304	4	-3.5	0.54399	1	2	0.79111	1	1	-1.58646
ANGPTL6	5	0.7997	1	1	-0.339078	0.4512	0.999999	1	-0.933834	0.74561	1	1	0.505205	0.20586	1	3	0.447079	0.40801	1	3	-1.01341	0.87184	1	0	-0.797295	0.92238	1	0	0.83442	1	1	-0.769246
ANGPTL7	5	0.93856	1	0	-3.5	0.22587	0.999999	3	-1.69934	0.95144	1	0	-1.66395	0.96652	1	0	-3.5	0.96817	1	0	-1.98709	0.60708	1	1	-0.468757	0.82773	1	1	0.99156	1	0	-0.924321
ANHX	5	0.94503	1	0	-3.5	0.68939	0.999999	1	-3.5	0.25614	1	2	-3.5	0.85949	1	1	-3.5	0.91432	1	0	-3.5	0.70839	1	1	-3.5	0.75647	1	1	0.62785	1	2	-3.5
ANK1	13	0.52851	1	4	-2.09278	0.46078	0.999999	5	-2.55178	0.94598	1	1	-2.14749	0.59133	1	5	-1.01865	0.46143	1	4	-1.82406	0.71263	1	3	-1.73488	0.78072	1	1	0.89176	1	2	-1.36225
ANK2	5	0.98929	1	0	-0.26462	0.76991	0.999999	1	-0.648309	0.38622	1	1	-0.648088	0.63615	1	2	-2.53359	0.19738	1	2	-1.6659	0.95324	1	0	0.599203	0.5743	1	1	0.46723	1	1	-0.655106
ANK3	5	0.88242	1	0	-1.20676	0.49224	0.999999	1	-0.611101	0.75332	1	1	-1.48452	0.32027	1	2	-1.0339	0.52813	1	2	-1.01875	0.91712	1	0	-0.217013	0.7526	1	1	0.81027	1	1	0.436118
ANKAR	5	0.97067	1	0	-0.515369	0.82265	0.999999	1	-0.394605	0.54074	1	1	-0.641034	0.95823	1	0	-0.545573	0.521	1	2	-0.447441	0.65926	1	1	-0.334785	0.68717	1	1	0.38306	1	2	-0.205614
ANKDD1A	5	0.778	1	1	-0.396991	0.80727	0.999999	1	-0.0984145	0.75573	1	1	-0.206289	0.96563	1	0	-0.507576	0.68125	1	1	-0.137061	0.87092	1	0	-0.38268	0.96988	1	0	0.84856	1	1	0.385593
ANKDD1B	5	0.93714	1	0	-0.911422	0.60558	0.999999	1	-1.24898	0.88654	1	0	-1.71128	0.72788	1	1	-1.0985	0.80857	1	1	-3.5	0.99027	1	0	-1.79519	0.49359	1	2	0.6163	1	2	-0.679475
ANKEF1	5	0.74514	1	1	0.357965	0.4326	0.999999	1	-0.0817944	0.6414	1	1	-0.274745	0.93855	1	0	-0.0965115	0.83622	1	1	-0.105991	0.97776	1	0	0.578352	0.94188	1	0	0.76845	1	1	0.560747
ANKFN1	5	0.90512	1	0	-1.65467	0.51442	0.999999	2	-3.5	0.95441	1	0	-1.64722	0.97142	1	0	-3.5	0.95519	1	0	-3.5	0.92549	1	0	-0.600777	0.9936	1	0	0.97166	1	0	-0.821095
ANKFY1	5	0.033286	0.352204	4	0.899114	0.69254	0.999999	1	1.22559	0.0010905	0.032677	5	0.737389	0.55315	1	2	1.01356	0.16717	0.958459	3	1.21207	0.95302	1	0	0.800924	0.014333	0.158748	4	0.013271	0.121507	4	0.678756
ANKH	5	0.30091	1	3	0.628383	0.70536	0.999999	1	0.837081	0.42978	1	2	-0.570907	0.75956	1	1	0.42573	0.19305	1	3	0.905536	0.48389	1	2	0.908671	0.61955	1	1	0.62161	1	1	0.981234
ANKHD1	5	0.81531	1	1	1.10219	0.16819	0.966716	2	1.14258	0.48788	1	2	1.38388	0.63178	1	2	1.08994	0.78791	1	1	1.18672	0.90777	1	0	0.956024	0.2227	1	2	0.00018005	0.004323	5	1.13463
ANKHD1-EIF4EBP3	5	0.60598	1	2	0.773676	0.057332	0.576494	4	0.752934	0.76293	1	1	0.617409	0.46603	1	2	0.904945	0.54126	1	1	0.795097	0.42169	1	2	0.0443376	0.072829	0.576772	4	0.0064981	0.068077	4	1.03338
ANKIB1	5	0.41084	1	1	0.834196	0.19047	0.999999	2	1.08951	0.0040604	0.07916	4	0.851658	0.8125	1	1	0.854465	0.92681	1	0	1.15458	0.020887	0.21336	4	1.07016	0.43482	1	2	0.0054233	0.05873	5	1.18903
ANKK1	5	0.87599	1	0	-1.94688	0.032823	0.417762	4	-1.40477	0.69771	1	1	-2.05474	0.60825	1	2	-1.34672	0.98066	1	0	-2.02845	0.98137	1	0	-1.30828	0.86316	1	0	0.80337	1	1	-0.566557
ANKLE1	5	0.44575	1	2	1.52211	0.54153	0.999999	1	0.915321	0.51143	1	1	1.29547	0.71631	1	1	1.26529	0.27464	1	3	1.10177	0.80476	1	1	0.0503617	0.14665	0.942051	3	0.54379	1	1	0.505078
ANKLE2	5	0.047582	0.447933	3	1.30385	0.11823	0.832626	3	1.37927	9.4837e-05	0.006302	4	1.33317	4.9205e-05	0.002984	5	1.19682	1.8967e-05	0.00269	5	1.3146	0.0072216	0.0925	4	1.36831	0.00060338	0.012362	5	0.0013142	0.019384	4	1.26743
ANKMY1	5	0.55472	1	2	0.704798	0.47732	0.999999	2	0.593921	0.35401	1	2	0.652651	0.30628	1	3	0.839561	0.67719	1	2	0.614765	0.43934	1	2	0.26339	0.8018	1	1	0.87787	1	0	1.17764
ANKMY2	5	0.77927	1	1	0.873003	0.53786	0.999999	2	0.813381	0.43464	1	1	0.898287	0.86655	1	1	0.79924	0.52702	1	2	0.930727	0.6793	1	1	1.07126	0.045988	0.409389	4	0.053576	0.391101	4	0.506251
ANKRA2	5	0.19944	1	3	0.725081	0.45493	0.999999	2	0.812358	0.58511	1	1	0.557754	0.97117	1	0	0.817107	0.85055	1	1	0.824915	0.18813	0.996205	3	0.673678	0.50537	1	2	0.88087	1	0	0.60985
ANKRD1	5	0.81834	1	1	-3.5	0.72643	0.999999	1	-3.5	0.5072	1	1	-1.93972	0.59597	1	2	-1.94492	0.90219	1	0	-3.5	0.64561	1	1	1.70423	0.75303	1	1	0.075774	0.508617	4	-0.91977
ANKRD10	5	0.65765	1	1	1.5743	0.82738	0.999999	1	1.23888	0.84906	1	0	1.4663	0.58228	1	1	1.30334	0.78572	1	1	1.15579	0.80236	1	1	1.46446	0.98255	1	0	0.98458	1	0	1.78322
ANKRD11	5	0.36609	1	2	1.15416	0.98275	0.999999	0	1.29636	0.71114	1	1	0.978135	0.46886	1	2	1.25461	0.81044	1	1	1.28014	0.0014363	0.029394	5	1.29171	0.051451	0.446429	4	0.00017126	0.004179	5	1.77677
ANKRD12	5	0.84018	1	0	0.374845	0.95563	0.999999	0	0.718958	0.73909	1	1	0.645547	0.72669	1	1	0.459033	0.95315	1	0	0.696466	0.21552	1	3	0.220348	0.91323	1	0	0.74097	1	1	0.74157
ANKRD13A	5	0.45303	1	1	1.35786	0.99073	0.999999	0	1.2028	0.14901	0.988941	2	1.4398	0.73137	1	1	1.34302	0.48046	1	2	1.22371	0.5492	1	2	1.28968	0.9061	1	0	0.30473	1	3	0.661647
ANKRD13B	5	0.61423	1	2	0.717991	0.90357	0.999999	0	0.795019	0.87699	1	0	0.5	0.78093	1	1	0.743029	0.5452	1	1	0.722887	0.89301	1	0	0.836779	0.53866	1	2	0.71083	1	1	0.469117
ANKRD13C	5	0.72552	1	1	0.678852	0.79109	0.999999	1	0.780915	0.67555	1	1	0.662493	0.72116	1	1	0.67432	0.75219	1	1	0.780747	0.043791	0.378435	2	0.829914	0.93892	1	0	0.93016	1	0	0.579355
ANKRD13D	5	0.86725	1	0	1.42183	0.91661	0.999999	0	1.89515	0.83535	1	0	1.68827	0.42793	1	2	1.81804	0.14266	0.875029	3	1.87575	0.92001	1	0	0.997921	0.55735	1	2	0.43696	1	2	1.12273
ANKRD16	5	0.75669	1	1	0.619208	0.99277	0.999999	0	0.817833	0.80535	1	0	0.494948	0.72967	1	1	0.72343	0.94818	1	0	0.831302	0.84719	1	0	0.858937	0.99047	1	0	0.95581	1	0	0.390849
ANKRD17	5	0.61634	1	2	1.265	0.053377	0.554047	4	1.37776	0.27642	1	2	1.3126	0.80534	1	1	1.23	0.7035	1	2	1.39371	0.36477	1	2	1.28412	0.024755	0.251306	4	0.007944	0.07988	4	1.24078
ANKRD18A	5	0.16248	0.936063	2	-0.870932	0.56653	0.999999	1	-1.84795	0.21917	1	1	0.328585	0.069032	0.530151	3	0.392825	0.16748	0.959283	1	-1.41976	0.82659	1	0	-0.645124	0.60619	1	2	0.67132	1	1	0.460456
ANKRD2	5	0.93147	1	0	-1.75424	0.79825	0.999999	1	-0.147137	0.51207	1	1	-3.5	0.23246	1	2	-1.78063	0.33111	1	1	0.22341	0.48612	1	2	-2.32548	0.94549	1	0	0.80949	1	1	-1.13776
ANKRD22	5	0.51325	1	2	-0.115196	0.50226	0.999999	2	-0.775246	0.79234	1	0	0.982885	0.45632	1	2	0.465047	0.79205	1	1	-0.367545	0.63755	1	1	-0.768403	0.48261	1	2	0.64629	1	1	0.730065
ANKRD23	5	0.75558	1	1	-0.0588842	0.5716	0.999999	1	-0.0443944	0.13331	0.925166	3	0.130889	0.81749	1	1	0.259462	0.8194	1	1	-0.15828	0.62471	1	1	-0.597301	0.59988	1	1	0.46768	1	2	0.14271
ANKRD24	5	0.51784	1	2	-0.718239	0.77399	0.999999	1	-0.878666	0.64881	1	1	-0.802391	0.63945	1	1	-1.42122	0.85135	1	1	-0.953555	0.64319	1	1	-0.961802	0.57103	1	2	0.83425	1	1	-0.0557908
ANKRD26	5	0.6412	1	1	0.369562	0.32906	0.999999	2	0.411846	0.83946	1	0	0.287462	0.63069	1	2	0.36338	0.21611	1	3	0.518147	0.61397	1	1	0.45902	0.98923	1	0	0.95866	1	0	0.533486
ANKRD27	5	0.7959	1	1	1.61759	0.94457	0.999999	0	1.32306	0.40937	1	2	1.35213	0.96467	1	0	1.32845	0.61636	1	2	1.32377	0.10398	0.70318	3	1.28037	0.83417	1	0	0.97523	1	0	1.08734
ANKRD28	5	0.78861	1	1	1.01973	0.74104	0.999999	1	1.09778	0.81205	1	0	0.99964	0.92728	1	0	0.858794	0.7452	1	1	0.914754	0.98993	1	0	1.47527	0.59066	1	2	0.70318	1	1	0.695405
ANKRD29	5	0.94367	1	0	-1.31633	0.9359	0.999999	0	-1.66509	0.72063	1	1	-3.5	0.99763	1	0	-2.17689	0.9712	1	0	-0.991859	0.98649	1	0	-3.5	0.84412	1	0	0.90226	1	0	0.578664
ANKRD30A	5	0.48635	1	2	-3.5	0.66913	0.999999	1	-3.5	0.2339	1	2	-3.5	0.96823	1	0	-3.5	0.84206	1	1	-3.5	0.3502	1	2	-2.34686	0.54709	1	2	0.63269	1	2	-1.03925
ANKRD30B	5	0.88802	1	0	-3.5	0.84605	0.999999	0	-3.5	0.66635	1	1	-3.5	0.60208	1	1	-3.5	0.81277	1	1	-3.5	0.042394	0.368826	2	-1.8208	0.50643	1	2	0.74609	1	1	-0.496541
ANKRD31	5	0.47812	1	1	-2.07075	0.45238	0.999999	2	-1.58164	0.76364	1	1	-2.36432	0.98086	1	0	-2.43801	0.81736	1	1	-1.6015	0.82406	1	0	-1.22686	0.22345	1	3	0.15244	0.858144	3	-1.03998
ANKRD32	5	0.013543	0.185472	4	0.87092	0.83546	0.999999	0	0.861609	0.42109	1	2	0.542264	0.41692	1	2	0.847669	0.95565	1	0	0.970309	0.32493	1	2	0.85939	0.13196	0.881726	3	0.10045	0.622721	4	-0.31913
ANKRD33	5	0.99079	1	0	-3.5	0.99518	0.999999	0	-3.5	0.87856	1	0	-3.5	0.6923	1	2	-3.5	0.7307	1	1	-3.5	0.96777	1	0	-3.5	0.77473	1	1	0.65316	1	1	-3.5
ANKRD33B	5	0.021004	0.254202	1	0.739726	0.87708	0.999999	0	0.725982	0.38811	1	1	1.05074	0.40072	1	2	0.543262	0.38028	1	2	0.713616	0.52844	1	2	0.430724	0.44645	1	1	0.33417	1	1	-2.43041
ANKRD34A	5	0.87713	1	0	-0.38681	0.92126	0.999999	0	-0.513837	0.48629	1	1	-0.942278	0.7925	1	1	-0.737807	0.74085	1	1	-0.308453	0.80566	1	1	-0.378233	0.53294	1	2	0.71037	1	1	-0.31128
ANKRD34B	5	0.34802	1	2	-3.5	0.025121	0.350554	4	-3.5	0.58247	1	1	-1.91267	0.59793	1	2	-1.77522	0.64601	1	2	-1.21633	0.12731	0.795803	3	-2.77474	0.42906	1	2	0.81995	1	1	-3.5
ANKRD34C	5	0.31459	1	1	-3.5	0.85839	0.999999	0	-3.5	0.94129	1	0	-3.5	0.87965	1	1	-3.5	0.6028	1	2	-3.5	0.76805	1	1	-1.04459	0.069138	0.555155	4	0.75296	1	1	-1.46663
ANKRD35	5	0.88802	1	0	-1.79235	0.51396	0.999999	2	0.673425	0.52321	1	1	0.135327	0.61844	1	1	-0.246983	0.78696	1	1	0.671568	0.86229	1	0	-1.33981	0.56516	1	2	0.5271	1	2	-1.26223
ANKRD36	5	0.052847	0.483351	4	0.361456	0.19837	0.999999	3	-0.0257392	0.42096	1	2	0.378	0.27673	1	3	0.450701	0.58967	1	2	0.112086	0.010378	0.122241	4	0.475751	0.52466	1	1	0.064235	0.447511	4	0.669447
ANKRD37	5	0.86885	1	0	0.310785	0.96063	0.999999	0	0.425247	0.87795	1	0	-0.0662569	0.74496	1	1	-0.268351	0.8584	1	1	0.154989	0.85046	1	0	0.669716	0.87941	1	0	0.88227	1	0	-0.304503
ANKRD39	5	0.87964	1	0	1.12387	0.82704	0.999999	1	1.00278	0.75083	1	1	0.993505	0.60941	1	2	1.09444	0.86002	1	1	0.936809	0.9777	1	0	0.758387	0.55351	1	2	0.96344	1	0	0.596758
ANKRD40	5	0.52254	1	2	0.921407	0.50028	0.999999	1	1.21629	0.85714	1	0	0.959044	0.71442	1	1	1.02937	0.62685	1	2	1.2008	0.82169	1	0	1.2886	0.84446	1	0	0.87255	1	0	0.940465
ANKRD42	5	0.71706	1	1	0.686855	0.32861	0.999999	1	0.80699	0.77391	1	0	0.600837	0.80741	1	1	0.627508	0.5442	1	1	0.796287	0.61345	1	1	0.529651	0.86589	1	0	0.5445	1	2	0.500629
ANKRD44	5	0.92115	1	0	0.566161	0.59402	0.999999	1	1.01939	0.90752	1	0	0.754687	0.77573	1	1	0.779121	0.70578	1	1	1.04183	0.85477	1	0	0.842503	0.79385	1	1	0.85964	1	0	-0.410172
ANKRD45	5	0.99922	1	0	-0.994862	0.28922	0.999999	3	-0.941974	0.99805	1	0	-1.28276	0.94218	1	0	-0.926704	0.92366	1	0	-1.03554	0.92012	1	0	-0.858169	0.98507	1	0	0.81891	1	1	-0.059872
ANKRD46	5	0.61458	1	1	0.9493	0.30475	0.999999	2	1.08982	0.92053	1	0	0.605321	0.75984	1	1	0.414155	0.85305	1	1	0.933778	0.65627	1	1	0.507257	0.55684	1	2	0.45003	1	2	0.427168
ANKRD49	5	0.0090508	0.139312	5	1.07459	0.11091	0.807533	3	1.03263	0.30513	1	2	1.24999	0.33035	1	3	0.981854	0.042734	0.409772	4	1.13459	0.23896	1	2	0.400954	0.036811	0.344198	3	0.16526	0.910405	3	0.907778
ANKRD50	5	0.96892	1	0	0.342415	0.19963	0.999999	3	0.541269	0.77772	1	0	0.0185938	0.48525	1	2	0.587449	0.068076	0.555126	4	0.654497	0.96773	1	0	0.72905	0.62559	1	1	0.75375	1	1	0.576385
ANKRD52	5	0.89381	1	0	0.783925	0.4894	0.999999	2	1.26313	0.90733	1	0	0.943833	0.59208	1	2	1.14506	0.57891	1	2	1.18425	0.77392	1	1	1.07745	0.26054	1	3	0.16447	0.907154	3	0.805133
ANKRD53	5	0.99635	1	0	-1.56171	0.99238	0.999999	0	-1.61449	0.89217	1	0	-1.37816	0.83877	1	1	-1.92897	0.6025	1	2	-1.56958	0.94626	1	0	-1.41571	0.82903	1	1	0.87288	1	0	-0.791175
ANKRD54	5	0.53164	1	2	0.930786	0.46172	0.999999	1	1.24865	0.020274	0.261356	4	0.809372	0.38334	1	3	0.972736	0.34349	1	3	1.18993	0.75606	1	1	1.16496	0.81332	1	1	0.89336	1	0	0.654133
ANKRD55	5	0.67401	1	1	-0.38079	0.36173	0.999999	2	-3.5	0.89305	1	0	-0.0968096	0.74286	1	1	-0.475102	0.99195	1	0	-3.5	0.66548	1	1	-0.77832	0.90761	1	0	0.99134	1	0	-3.5
ANKRD6	5	0.85551	1	0	-0.873507	0.84924	0.999999	0	-0.888836	0.44618	1	1	-0.776913	0.52178	1	2	-0.479559	0.56286	1	2	-0.756982	0.54731	1	1	-0.463044	0.82893	1	1	0.75672	1	1	-1.60356
ANKRD61	5	0.98347	1	0	-0.560902	0.84988	0.999999	0	-0.549324	0.90724	1	0	-0.4526	0.59753	1	2	-0.359313	0.5608	1	2	-0.207201	0.82154	1	0	-0.344607	0.99419	1	0	0.98537	1	0	0.428327
ANKRD62	5	0.54484	1	2	-0.809532	0.70034	0.999999	1	-0.794528	0.96867	1	0	-0.936382	0.99961	1	0	-0.985226	0.71711	1	1	-0.974229	0.4589	1	1	-0.590439	0.97239	1	0	0.88286	1	0	-0.435351
ANKRD65	9	0.054083	0.48944	4	-1.70315	0.062906	0.604518	5	-3.5	0.0060506	0.106724	7	-1.57285	0.17801	0.972973	4	-3.5	0.54832	1	3	-3.5	0.062771	0.480017	5	-3.5	0.10902	0.776942	4	0.090701	0.579231	5	-0.301967
ANKRD66	5	0.71666	1	1	-3.5	0.70899	0.999999	1	-3.5	0.99652	1	0	-3.5	0.90215	1	0	-1.62167	0.98152	1	0	-1.52079	0.14788	0.87377	1	-3.5	0.72293	1	1	0.68229	1	1	-3.5
ANKRD7	5	0.36469	1	1	-0.10921	0.43484	0.999999	2	-0.580096	0.60308	1	1	-3.5	0.93339	1	0	-1.1478	0.81326	1	1	-0.744396	0.7169	1	1	-0.882176	0.51204	1	2	0.56455	1	2	-3.5
ANKRD9	5	0.86693	1	0	0.793	0.87992	0.999999	0	0.932372	0.92265	1	0	0.522572	0.75428	1	1	0.699623	0.34681	1	2	0.986415	0.81492	1	0	0.945506	0.83449	1	0	0.5413	1	2	0.609576
ANKS1A	5	0.96172	1	0	0.866072	0.83908	0.999999	0	0.607343	0.87346	1	0	0.757886	0.76767	1	1	0.869168	0.96799	1	0	0.597796	0.9525	1	0	0.533365	0.76426	1	1	0.91784	1	0	0.837402
ANKS1B	16	0.31448	1	5	-1.59441	0.62921	0.999999	5	-1.33717	0.71767	1	3	-1.17423	0.99868	1	1	-1.21273	0.70597	1	4	-1.26975	0.45415	1	5	-1.05579	0.72561	1	4	0.86284	1	2	-0.86581
ANKS3	5	0.87851	1	0	0.561142	0.72895	0.999999	1	0.655536	0.3418	1	2	0.746922	0.53229	1	2	0.519703	0.91229	1	0	0.630395	0.69108	1	1	0.960525	0.75211	1	1	0.87097	1	0	0.754112
ANKS4B	5	0.94329	1	0	-0.67904	0.28259	0.999999	1	-0.608418	0.9422	1	0	-1.02896	0.99067	1	0	-0.686138	0.90672	1	0	-0.978854	0.98179	1	0	-0.395736	0.99535	1	0	0.9982	1	0	0.643567
ANKS6	5	0.39942	1	2	0.361124	0.41729	0.999999	1	0.611296	0.74079	1	1	-0.308925	0.8914	1	0	0.505132	0.63313	1	2	0.757842	0.74528	1	1	0.835848	0.74351	1	1	0.7602	1	1	0.654272
ANKZF1	5	0.88302	1	0	1.32066	0.38046	0.999999	2	1.30404	0.64747	1	1	1.11167	0.3783	1	3	1.09277	0.44873	1	1	1.18917	0.89162	1	0	1.04788	0.94923	1	0	0.69718	1	1	1.15822
ANLN	5	0.069637	0.573952	3	1.2524	0.058932	0.585067	4	1.60397	0.085984	0.712382	2	1.5074	0.063318	0.49882	3	1.50433	0.17144	0.967546	3	1.68973	0.21528	1	3	1.85004	0.22667	1	3	0.038875	0.300732	4	0.16763
ANO1	5	0.79641	1	1	-3.5	0.76544	0.999999	1	-1.94833	0.98499	1	0	-3.5	0.42134	1	1	-2.03507	0.91701	1	0	-2.19289	0.79888	1	1	-1.11141	0.85161	1	0	0.92408	1	0	1.47341
ANO10	5	0.87449	1	0	0.284116	0.15038	0.924294	2	0.720364	0.11302	0.84952	2	0.605352	0.77578	1	1	0.680405	0.52699	1	2	0.786845	0.79233	1	1	1.0847	0.5144	1	2	0.79006	1	1	0.139787
ANO3	5	0.8079	1	1	-2.34272	0.58302	0.999999	1	-1.81502	0.66978	1	1	-3.5	0.50771	1	1	-3.5	0.58341	1	2	-2.41931	0.27932	1	2	-3.5	0.47958	1	1	0.19071	1	3	-0.221965
ANO4	5	0.95012	1	0	-3.5	0.97035	0.999999	0	-0.049204	0.82761	1	0	-3.5	0.80448	1	1	-2.24761	0.96662	1	0	-1.1821	0.99949	1	0	-1.36452	0.95137	1	0	0.97511	1	0	-3.5
ANO5	5	0.72653	1	1	0.304797	0.26082	0.999999	2	0.529632	0.80734	1	0	-0.0287098	0.89906	1	0	-3.5	0.6279	1	2	0.368835	0.65036	1	1	-1.34628	0.95855	1	0	0.93811	1	0	-1.98373
ANO6	5	0.69235	1	1	1.03425	0.90187	0.999999	0	1.2179	0.93462	1	0	1.01719	0.71817	1	1	1.17416	0.56751	1	2	1.40466	0.84816	1	0	1.25271	0.89915	1	0	0.88583	1	0	1.2403
ANO7	5	0.87431	1	0	-0.558002	0.4549	0.999999	2	-0.404375	0.8988	1	0	1.01771	0.89775	1	0	-0.17636	0.97705	1	0	-0.339548	0.92	1	0	-0.303073	0.78562	1	1	0.89959	1	0	0.044473
ANO8	5	0.49885	1	2	0.74047	0.76805	0.999999	1	0.364035	0.097505	0.773898	2	-0.310237	0.11532	0.749114	3	0.289072	0.20809	1	3	0.0977854	0.72896	1	1	0.17388	0.2481	1	3	0.22332	1	3	0.241467
ANO9	5	0.92505	1	0	0.0394078	0.83154	0.999999	0	-0.676803	0.40473	1	2	-1.03084	0.35765	1	3	-0.677448	0.42151	1	2	-0.793056	0.8929	1	0	-3.5	0.86023	1	0	0.9899	1	0	1.35899
ANP32A	5	0.047533	0.447707	3	2.08552	0.073682	0.648873	3	2.19501	0.84982	1	0	2.08551	0.15249	0.88702	3	2.28636	0.71027	1	1	2.16885	0.1473	0.872336	3	1.56981	0.0067092	0.084672	5	0.0076988	0.077936	5	1.68907
ANP32B	5	0.060798	0.528501	4	2.45199	0.14738	0.917099	3	2.42459	0.36211	1	1	2.56112	0.47148	1	2	2.50511	0.47307	1	2	2.44669	0.99651	1	0	1.35618	0.29902	1	3	0.13656	0.788731	3	1.99156
ANP32D	5	0.53201	1	1	-3.5	0.91226	0.999999	0	-3.5	0.48486	1	1	-3.5	0.87299	1	1	-3.5	0.86697	1	1	-3.5	0.56646	1	1	-3.5	0.68944	1	1	0.43146	1	2	-3.5
ANP32E	10	0.074216	0.600467	6	1.95251	0.10456	0.778101	6	2.1185	0.59189	1	1	2.04544	0.47569	1	4	2.10875	0.078396	0.610916	7	2.13392	0.088514	0.623652	4	1.25428	0.10781	0.771524	6	0.3934	1	4	0.865396
ANPEP	5	0.97659	1	0	-0.115085	0.72575	0.999999	1	0.764706	0.92065	1	0	1.92646	0.78244	1	1	0.992689	0.97352	1	0	0.918352	0.90283	1	0	2.2657	0.95968	1	0	0.97738	1	0	-1.24705
ANTXR1	5	0.71769	1	1	-1.45409	0.47202	0.999999	2	0.149027	0.93697	1	0	-0.4893	0.95663	1	0	-1.59976	0.94384	1	0	0.592699	0.25085	1	3	1.31816	0.82549	1	1	0.53143	1	2	-1.40971
ANTXR2	5	0.91412	1	0	0.966776	0.98977	0.999999	0	1.05555	0.40868	1	2	1.11971	0.77883	1	1	1.29357	0.57564	1	2	0.954405	0.72864	1	1	1.58762	0.53872	1	2	0.8885	1	0	1.185
ANTXRL	5	0.30932	1	3	-3.5	0.38109	0.999999	2	-3.5	0.35215	1	1	-2.00497	0.54564	1	2	-0.460751	0.47576	1	2	-3.5	0.074949	0.547341	2	-1.71462	0.54633	1	2	0.27215	1	3	-3.5
ANXA1	5	0.57089	1	1	1.43863	0.22235	0.999999	3	1.16429	0.9884	1	0	2.1779	0.86933	1	1	1.84748	0.58061	1	1	1.63416	0.67652	1	1	2.51123	0.86891	1	0	0.70564	1	1	1.90653
ANXA10	5	0.72243	1	1	-3.5	0.50825	0.999999	2	-3.5	0.92475	1	0	-3.5	0.89582	1	0	-1.47242	0.42082	1	3	-3.5	0.50243	1	2	-0.899044	0.69227	1	1	0.8734	1	0	1.23799
ANXA11	5	0.99814	1	0	1.76613	0.94428	0.999999	0	1.84595	0.7844	1	0	1.94227	0.86754	1	1	1.90558	0.73175	1	1	1.92629	0.1404	0.845769	1	1.74579	0.99863	1	0	0.97442	1	0	1.80526
ANXA13	5	0.22884	1	3	-3.5	0.51391	0.999999	1	-3.5	0.3591	1	2	-3.5	0.54449	1	2	-3.5	0.34015	1	3	-3.5	0.86229	1	0	-3.5	0.028363	0.280959	4	0.028005	0.229518	4	1.99195
ANXA2	5	0.68607	1	1	1.80732	0.76796	0.999999	1	2.46649	0.90228	1	0	1.17879	0.59521	1	2	1.82167	0.98294	1	0	2.65604	0.36368	1	1	3.27737	0.51393	1	2	0.7828	1	1	2.73675
ANXA2R	5	0.0096825	0.145282	5	1.28961	0.26575	0.999999	3	0.0864106	0.84564	1	0	-0.116351	0.63721	1	1	0.796233	0.73337	1	1	-0.261214	0.4651	1	1	-0.676858	0.77451	1	1	0.53697	1	2	0.433276
ANXA3	5	0.39435	1	2	-0.680469	0.18731	0.999999	3	-3.5	0.17025	1	2	0.669699	0.80271	1	1	-1.24321	0.82438	1	1	-1.01184	0.41365	1	2	1.72435	0.80801	1	1	0.098151	0.611841	4	1.82778
ANXA4	5	0.61829	1	1	1.30155	0.29206	0.999999	3	0.942037	0.29391	1	2	1.11847	0.3583	1	3	1.75911	0.31616	1	2	1.08602	0.96485	1	0	0.9356	0.47079	1	2	0.35114	1	3	1.90157
ANXA5	5	0.96678	1	0	1.80849	0.69496	0.999999	1	1.58288	0.68286	1	1	2.08433	0.98768	1	0	2.03553	0.96826	1	0	1.6961	0.3135	1	1	2.46245	0.79468	1	1	0.91461	1	0	2.0737
ANXA6	5	0.79482	1	1	1.07566	0.52915	0.999999	2	2.15569	0.81687	1	0	1.89471	0.99699	1	0	1.90011	0.90012	1	0	2.19045	0.93826	1	0	1.77431	0.97903	1	0	0.89709	1	0	-0.744042
ANXA7	5	0.72455	1	1	1.59186	0.92856	0.999999	0	1.65482	0.93809	1	0	1.73885	0.78913	1	1	1.4403	0.89523	1	0	1.67163	0.32754	1	2	1.72279	0.97744	1	0	0.85185	1	1	1.5265
ANXA8	3	0.7112	1	0	-0.151261	0.21036	0.999999	2	-0.956604	0.51687	1	1	0.374451	0.25045	1	2	0.308987	0.71054	1	1	-0.531561	0.81997	1	0	-0.593843	0.76932	1	0	0.58554	1	1	-3.5
ANXA8L1	4	0.98786	1	0	-3.5	0.010818	0.204246	3	-1.38999	0.6507	1	1	-0.668871	0.16825	0.941335	1	-0.832501	0.1262	0.821942	2	-0.46962	0.72822	1	1	-0.575933	0.18964	1	2	0.24371	1	2	-3.5
ANXA8L2	2	0.73422	1	0	-3.5	0.12148	0.840415	2	-1.38999	0.35828	1	1	-0.668871	0.16945	0.944795	2	-0.832501	0.50753	1	1	-0.46962	0.94695	1	0	-0.575933	0.30283	1	1	0.24371	1	1	-3.5
ANXA9	5	0.66986	1	1	0.0345305	0.88049	0.999999	0	0.238421	0.76208	1	1	-0.191744	0.73496	1	1	-0.0423914	0.76546	1	1	0.120123	0.4118	1	1	0.0886803	0.93892	1	0	0.9043	1	0	1.03609
AOAH	5	0.57803	1	2	0.395723	0.65598	0.999999	1	0.553353	0.49552	1	2	1.05679	0.75516	1	1	1.21672	0.30335	1	3	0.671245	0.96177	1	0	-1.41956	0.36356	1	2	0.097614	0.609759	4	-1.58554
AOC1	5	0.95437	1	0	0.312352	0.80501	0.999999	1	-1.54032	0.55357	1	1	-0.599629	0.61449	1	1	-3.5	0.63083	1	2	-1.36536	0.73153	1	1	-3.5	0.37764	1	2	0.60485	1	1	0.620062
AOC2	5	0.79757	1	1	-0.855891	0.9185	0.999999	0	-0.551928	0.83988	1	0	-0.783237	0.34489	1	2	-0.789741	0.87956	1	1	-0.766251	0.43509	1	2	-0.165836	0.52881	1	1	0.44005	1	2	0.0801421
AOC3	10	0.17124	0.960694	2	-1.63038	0.012239	0.218346	3	-1.06093	0.53911	1	1	-1.34545	0.35303	1	3	-0.833029	0.72823	1	3	-1.3588	0.20759	1	1	-1.77259	0.39191	1	2	0.2382	1	5	-0.130667
AOX1	5	0.91233	1	0	-1.17038	0.48774	0.999999	1	-1.85323	0.28946	1	2	-1.28583	0.76686	1	1	-1.51758	0.40213	1	1	-3.5	0.35501	1	1	0.829039	0.66079	1	1	0.65373	1	1	-1.9286
AP1AR	5	0.43187	1	2	0.973558	0.70886	0.999999	1	1.11522	0.51557	1	1	1.23703	0.74593	1	1	1.06924	0.75459	1	1	1.16979	0.64029	1	1	1.08325	0.46374	1	2	0.76908	1	1	1.27996
AP1B1	5	0.13238	0.845804	3	1.59971	0.24847	0.999999	2	1.64639	0.010421	0.158145	4	1.60759	0.008844	0.11623	5	1.68788	0.089576	0.665127	4	1.59959	0.99148	1	0	1.69734	0.030865	0.301435	3	0.038923	0.300973	4	1.38074
AP1G1	5	0.00048408	0.023072	5	1.217	0.18632	0.999999	3	1.34717	0.0012807	0.036457	4	1.29509	0.041916	0.370607	4	1.20497	0.053427	0.474678	4	1.36449	0.69818	1	1	1.16979	0.0032016	0.046877	5	0.00038512	0.007541	5	1.07148
AP1G2	5	0.97648	1	0	1.11343	0.93277	0.999999	0	1.04147	0.57818	1	1	1.05368	0.89785	1	0	1.30704	0.88763	1	0	1.04135	0.8789	1	0	0.875855	0.50559	1	2	0.51839	1	2	1.41533
AP1M1	5	0.15385	0.908409	3	1.82345	0.043298	0.496029	2	1.8061	0.087735	0.723786	3	1.87678	0.20914	1	3	1.82622	0.12611	0.821942	3	1.78925	0.91969	1	0	1.79912	0.82094	1	1	0.50998	1	2	0.74823
AP1M2	5	0.34698	1	2	-3.5	0.82951	0.999999	0	-3.5	0.30576	1	2	-3.5	0.59031	1	2	-3.5	0.20718	1	2	-1.85695	0.74496	1	1	0.168871	0.55417	1	1	0.73526	1	1	1.46342
AP1S1	5	0.61652	1	2	1.69728	0.62997	0.999999	1	1.81961	0.23953	1	2	1.78303	0.89543	1	0	1.67338	0.50703	1	2	1.97623	0.91274	1	0	1.94495	0.75787	1	1	0.73849	1	1	1.48806
AP1S2	5	0.71461	1	1	1.258	0.64381	0.999999	1	1.60554	0.15731	1	3	1.38982	0.10773	0.71724	4	1.59105	0.28561	1	3	1.77427	0.24216	1	3	1.28832	0.24527	1	3	0.058417	0.417805	4	-0.116882
AP1S3	5	0.58658	1	1	0.868003	0.6347	0.999999	1	0.337312	0.87922	1	0	0.375612	0.72506	1	1	1.32963	0.8795	1	1	0.328832	0.65256	1	1	0.29395	0.35524	1	2	0.63449	1	1	0.868666
AP2A1	5	0.87917	1	0	1.74952	0.82886	0.999999	0	1.66005	0.0010135	0.031092	5	1.59627	0.55644	1	2	1.63211	0.3574	1	2	1.6114	0.0011422	0.025332	5	1.50262	0.77337	1	1	0.54997	1	2	1.42949
AP2A2	5	0.97398	1	0	1.08522	0.85182	0.999999	0	1.18897	0.16357	1	3	0.947002	0.32073	1	3	1.17782	0.481	1	2	1.15962	0.2473	1	3	0.994942	0.94404	1	0	0.99788	1	0	1.32873
AP2B1	5	0.81006	1	1	1.43835	0.45316	0.999999	2	1.59535	0.080322	0.678476	3	1.47976	0.8961	1	0	1.40506	0.058181	0.500854	3	1.54954	0.45243	1	2	1.61993	0.8573	1	0	0.99131	1	0	1.66611
AP2M1	5	0.0003175	0.018358	5	2.17653	0.0061963	0.149077	5	2.33146	1.0721e-05	0.001609	5	2.30923	0.0011092	0.025675	5	2.37138	0.0015721	0.039542	5	2.3425	0.00012123	0.005822	5	2.63435	1.0721e-05	0.00069	5	1.7868e-05	0.000856	5	1.83798
AP2S1	7	0.0011867	0.037619	6	2.44368	0.016696	0.26727	5	2.25673	0.00023283	0.010919	7	2.25165	0.0027244	0.047961	5	2.28415	0.00022294	0.011467	7	2.17734	5.2229e-06	0.001254	7	2.71945	5.8552e-05	0.002317	6	9.4287e-05	0.002766	6	1.58487
AP3B1	5	0.60098	1	1	1.35984	0.92803	0.999999	0	1.23785	0.22154	1	3	1.1183	0.78281	1	1	1.24276	0.20608	1	3	1.2869	0.036663	0.330136	4	1.17815	0.0038498	0.054081	4	0.0022016	0.028483	5	1.08531
AP3B2	5	0.67227	1	1	-2.17038	0.89454	0.999999	0	-1.43503	0.57102	1	1	-1.50776	0.97678	1	0	-0.989096	0.388	1	3	-1.02475	0.99709	1	0	-3.5	0.59225	1	2	0.73119	1	1	-2.04994
AP3D1	5	0.79416	1	1	1.58249	0.3688	0.999999	2	1.58365	0.82713	1	0	1.56002	0.82296	1	1	1.41296	0.36583	1	3	1.5926	0.017599	0.186542	4	1.6897	0.0015215	0.025729	5	0.0022599	0.029084	5	1.48635
AP3M1	5	0.047156	0.446026	4	1.25831	0.97339	0.999999	0	1.29088	0.74007	1	1	1.31894	0.54717	1	2	1.1147	0.35968	1	3	1.28318	0.00473	0.068657	5	1.02067	0.061941	0.512402	3	0.0076494	0.077566	5	0.94248
AP3M2	5	0.22609	1	2	1.03327	0.19754	0.999999	1	0.992627	0.67623	1	1	0.651044	0.085469	0.615681	4	0.703621	0.71029	1	1	0.914335	0.45911	1	1	0.606139	0.84018	1	0	0.61072	1	2	-0.09828
AP3S1	5	0.23934	1	3	1.91471	0.27866	0.999999	3	1.88501	0.33933	1	2	1.78442	0.3058	1	3	1.8323	0.77973	1	1	1.94592	0.0031654	0.05108	5	1.5781	0.65025	1	1	0.41736	1	2	1.37854
AP3S2	5	0.74372	1	1	0.562951	0.73016	0.999999	1	0.578104	0.7748	1	0	0.740167	0.84719	1	1	0.684645	0.67584	1	2	0.537227	0.21303	1	3	0.522201	0.87627	1	0	0.86913	1	0	0.996562
AP4B1	5	0.8323	1	1	0.820991	0.93432	0.999999	0	0.947443	0.8129	1	0	0.963479	0.58113	1	2	0.891159	0.72226	1	1	0.944866	0.68704	1	1	0.873158	0.23484	1	2	0.39567	1	2	0.344317
AP4E1	5	0.21941	1	3	0.681529	0.50902	0.999999	2	0.751525	0.37081	1	2	0.593559	0.89974	1	0	0.71544	0.66885	1	1	0.658953	0.27307	1	2	0.517101	0.61289	1	1	0.93808	1	0	0.425046
AP4M1	5	0.91069	1	0	0.827572	0.84598	0.999999	0	1.12448	0.59928	1	1	0.941285	0.72048	1	1	1.12063	0.83344	1	1	1.17829	0.3993	1	2	0.827074	0.97593	1	0	0.82655	1	1	0.907924
AP4S1	7	0.66296	1	2	0.398213	0.64014	0.999999	2	0.453758	0.11126	0.840523	3	0.361892	0.76693	1	2	0.298591	0.7743	1	2	0.402931	0.92941	1	0	0.768031	0.66824	1	2	0.70159	1	1	0.748848
AP5B1	5	0.98655	1	0	1.19868	0.92395	0.999999	0	0.581185	0.53018	1	1	1.02104	0.829	1	1	1.28569	0.96503	1	0	0.734456	0.83575	1	0	0.748702	0.62242	1	1	0.22323	1	3	0.787366
AP5M1	5	0.74893	1	1	1.26126	0.88923	0.999999	0	1.04316	0.48697	1	1	1.31217	0.77681	1	1	1.18647	0.47664	1	2	1.113	0.9379	1	0	0.987586	0.51623	1	2	0.30582	1	2	0.603437
AP5S1	5	0.50266	1	1	1.00701	0.83352	0.999999	0	0.870171	0.65686	1	1	0.840271	0.35473	1	3	0.879567	0.96514	1	0	0.844341	0.89742	1	0	1.36308	0.94226	1	0	0.85761	1	0	0.779755
AP5Z1	5	0.51619	1	1	1.0495	0.95591	0.999999	0	0.993039	0.85628	1	0	1.19236	0.5419	1	1	0.963455	0.76086	1	1	0.939967	0.69771	1	1	0.815095	0.73407	1	1	0.82476	1	1	0.851707
APAF1	5	0.96615	1	0	1.15995	0.97205	0.999999	0	1.2581	0.99985	1	0	1.28893	0.92683	1	0	1.23876	0.99288	1	0	1.25407	0.87114	1	0	0.663572	0.975	1	0	0.96447	1	0	0.155233
APBA1	5	0.58219	1	1	-1.82105	0.21497	0.999999	2	-1.75072	0.42334	1	2	-1.681	0.90369	1	0	0.36126	0.32898	1	3	-1.9898	0.83413	1	0	-0.079368	0.48422	1	2	0.84773	1	1	-0.837111
APBA2	5	0.24995	1	3	0.00550562	0.43359	0.999999	2	1.75568	0.81513	1	0	-1.59294	0.0055899	0.082855	3	0.506775	0.56207	1	2	1.75131	0.2293	1	3	1.40217	0.9699	1	0	0.95041	1	0	-2.52939
APBA3	5	0.62796	1	1	1.08471	0.5474	0.999999	2	0.887977	0.60966	1	1	0.736029	0.92244	1	0	0.775444	0.98974	1	0	0.769512	0.52869	1	1	0.847851	0.9614	1	0	0.6247	1	2	0.386252
APBB1	5	0.58197	1	2	-1.62488	0.55009	0.999999	1	1.04551	0.71782	1	1	-1.17428	0.48729	1	1	1.30349	0.72722	1	1	1.00729	0.79684	1	1	0.804821	0.97952	1	0	0.9008	1	0	-0.988036
APBB1IP	5	0.20801	1	3	1.53202	0.88172	0.999999	0	1.27919	0.62509	1	1	1.22061	0.53375	1	2	1.49522	0.49729	1	2	1.23826	0.6122	1	1	-3.5	0.80984	1	1	0.64573	1	2	-3.5
APBB2	10	0.7913	1	1	0.0483682	0.76912	0.999999	1	-0.715488	0.99644	1	0	-0.380557	0.9015	1	2	0.554763	0.7684	1	2	-0.264077	0.66955	1	2	1.06926	0.93235	1	1	0.9867	1	0	0.546981
APBB3	5	0.875	1	0	0.645991	0.29285	0.999999	1	0.953432	0.85004	1	0	0.905391	0.99887	1	0	0.671443	0.99641	1	0	0.866081	0.33928	1	2	0.311188	0.84811	1	0	0.48506	1	2	0.632768
APC	5	0.84076	1	0	0.536994	0.64845	0.999999	1	0.566129	0.43132	1	1	0.314493	0.94948	1	0	0.399365	0.74511	1	1	0.63003	0.22526	1	2	0.789496	0.0032341	0.047198	5	0.0013247	0.019491	5	0.603965
APC2	5	0.049589	0.461527	3	-0.359465	0.0041346	0.117631	3	0.11054	0.032827	0.365831	4	-0.432538	0.088212	0.626997	3	-0.36279	0.094405	0.68915	2	-0.716693	0.51187	1	2	-0.176498	0.053834	0.460784	3	0.087325	0.565287	3	-0.225529
APCDD1	5	0.98956	1	0	-1.22887	0.87896	0.999999	0	1.51668	0.7429	1	1	-3.5	0.80027	1	1	-0.8585	0.91545	1	0	1.68124	0.79182	1	1	-3.5	0.61821	1	1	0.95638	1	0	-3.5
APCDD1L	5	0.94116	1	0	-3.5	0.34915	0.999999	2	-3.5	0.80978	1	0	-3.5	0.8139	1	1	-3.5	0.97575	1	0	-3.5	0.85532	1	0	-0.175844	0.69249	1	1	0.92267	1	0	-0.784109
APCS	5	0.74277	1	1	-3.5	0.79375	0.999999	1	-3.5	0.48312	1	2	-3.5	0.88271	1	1	-3.5	0.36845	1	3	-3.5	0.61682	1	1	-3.5	0.90291	1	0	0.88958	1	0	-3.5
APEH	5	0.63902	1	1	1.82956	0.49236	0.999999	1	1.90506	0.47669	1	1	2.03301	0.33526	1	3	1.83249	0.86289	1	1	1.91239	0.5557	1	2	1.67971	0.51589	1	2	0.28807	1	3	1.21973
APEX1	5	0.45483	1	2	2.36108	0.089332	0.713453	3	2.35437	0.3363	1	2	2.49334	0.35611	1	3	2.47072	0.42813	1	2	2.3554	0.26473	1	3	1.93702	0.5565	1	2	0.45563	1	2	1.53834
APEX2	5	0.72824	1	1	1.362	0.95565	0.999999	0	1.32099	0.86232	1	0	1.33572	0.93654	1	0	1.40721	0.65501	1	2	1.40086	0.15964	0.912624	3	1.32113	0.90036	1	0	0.94177	1	0	0.806576
APH1A	5	0.52783	1	1	1.93038	0.57792	0.999999	1	2.14677	0.42712	1	2	2.12667	0.46595	1	2	2.04327	0.5416	1	2	2.17207	0.56827	1	1	1.85122	0.0050572	0.067052	4	0.0062172	0.065477	5	1.52957
APH1B	5	0.49608	1	1	0.498812	0.14565	0.911918	3	0.890722	0.80567	1	0	0.652154	0.89671	1	0	0.876869	0.69541	1	2	0.903013	0.91552	1	0	0.329436	0.27201	1	3	0.60808	1	2	0.131153
API5	5	0.90864	1	0	1.70186	0.061259	0.596389	4	1.63787	0.2326	1	2	1.83747	0.10323	0.699178	2	1.656	0.30392	1	2	1.73468	0.48558	1	2	1.51832	0.18338	1	2	0.38846	1	2	1.41664
APIP	5	0.35504	1	2	1.31652	0.073639	0.648808	4	1.42626	0.52421	1	1	1.65097	0.63192	1	2	1.46649	0.44968	1	2	1.48891	0.025498	0.248072	4	1.3434	0.542	1	1	0.60974	1	2	1.06982
APITD1	5	0.35682	1	2	1.17237	0.49225	0.999999	2	1.15921	0.45878	1	2	1.22151	0.60305	1	1	1.17204	0.95362	1	0	1.28018	0.19633	1	3	1.18603	0.6063	1	1	0.5849	1	1	0.346198
APITD1-CORT	3	0.79716	1	0	-0.0189226	0.19798	0.999999	2	-0.0572753	0.90612	1	0	-0.0237178	0.93907	1	0	-0.489383	0.57549	1	1	-0.0800494	0.15208	0.888954	2	0.323253	0.91009	1	0	0.64329	1	1	-0.527654
APLF	5	0.88187	1	0	-0.355624	0.58039	0.999999	2	0.00636122	0.92932	1	0	-0.267576	0.74379	1	1	-0.24602	0.68282	1	2	-0.0889329	0.98514	1	0	-0.415728	0.44701	1	1	0.58871	1	1	-0.723738
APLN	4	0.23169	1	2	-0.423091	0.82988	0.999999	0	0.210296	0.69183	1	1	-0.184533	0.50307	1	1	-1.38577	0.66102	1	1	0.288401	0.43521	1	2	0.383406	0.35382	1	2	0.12247	0.721887	2	-1.95438
APLNR	5	0.93969	1	0	-3.5	0.97005	0.999999	0	-3.5	0.56848	1	1	-3.5	0.81949	1	1	-1.28136	0.60943	1	1	-3.5	0.93037	1	0	-3.5	0.91349	1	0	0.80689	1	1	-2.37864
APLP1	5	0.74195	1	1	-1.36891	0.91893	0.999999	0	0.369302	0.46012	1	2	-3.5	0.4053	1	3	-1.25057	0.65575	1	1	0.279977	0.89201	1	0	-0.505748	0.84381	1	0	0.13335	0.773679	3	0.0341315
APLP2	5	0.71268	1	1	2.45514	0.96132	0.999999	0	1.64006	0.32068	1	2	2.09981	0.26238	1	3	2.22336	0.51129	1	2	1.91613	0.43292	1	2	1.57233	0.98914	1	0	0.9224	1	0	2.00864
APMAP	5	0.56004	1	2	1.8627	0.82635	0.999999	1	1.68772	0.72471	1	1	1.85158	0.89788	1	0	1.73483	0.1262	0.821942	4	1.66967	0.76506	1	1	2.02414	0.698	1	1	0.72494	1	1	1.5211
APOA1	5	0.62818	1	1	-1.13762	0.95491	0.999999	0	-0.670091	0.97962	1	0	-3.5	0.99408	1	0	-0.419905	0.84372	1	1	-0.888969	0.90609	1	0	-0.819711	0.82548	1	1	0.90547	1	0	-0.949136
APOA1BP	5	0.65887	1	1	1.72971	0.97035	0.999999	0	1.96399	0.75987	1	1	1.87478	0.95472	1	0	1.80949	0.86645	1	1	2.09341	0.82672	1	0	1.80932	0.93589	1	0	0.83759	1	1	1.46909
APOA2	5	0.98704	1	0	-3.5	0.60322	0.999999	1	-3.5	0.88935	1	0	-1.14986	0.86488	1	1	-0.672276	0.49134	1	2	-1.0378	0.97648	1	0	-3.5	0.89448	1	0	0.98945	1	0	-3.5
APOA4	5	0.82599	1	1	-3.5	0.83867	0.999999	0	-3.5	0.54411	1	1	-3.5	0.23903	1	3	-3.5	0.72338	1	1	-3.5	0.98646	1	0	-3.5	0.81292	1	1	0.82057	1	1	-3.5
APOA5	5	0.95815	1	0	-3.5	0.8317	0.999999	0	-3.5	0.55479	1	1	-3.5	0.62024	1	1	-3.5	0.23404	1	3	-1.81274	0.95413	1	0	-1.19015	0.94644	1	0	0.94706	1	0	-2.23637
APOB	5	0.95793	1	0	-3.5	0.85802	0.999999	0	-2.19915	0.93123	1	0	-3.5	0.76684	1	1	-3.5	0.84863	1	1	-3.5	0.84258	1	0	-1.06252	0.98571	1	0	0.7007	1	1	-2.40246
APOBEC1	5	0.66925	1	1	-3.5	0.3466	0.999999	2	-3.5	0.89645	1	0	-3.5	0.61446	1	2	-3.5	0.69651	1	2	-3.5	0.55835	1	1	-3.5	0.61854	1	1	0.6602	1	1	-1.53278
APOBEC2	5	0.87784	1	0	-0.623513	0.92367	0.999999	0	-0.970843	0.77258	1	0	-1.01053	0.97224	1	0	-0.695454	0.99131	1	0	-0.653381	0.92574	1	0	-1.43016	0.97923	1	0	0.99509	1	0	-0.789845
APOBEC3A	5	0.71909	1	1	-0.568962	0.34016	0.999999	1	-0.901166	0.76942	1	1	-0.0953307	0.35071	1	3	-0.717707	0.75982	1	1	-0.588716	0.41248	1	1	-0.515284	0.38936	1	2	0.64116	1	2	-0.0455327
APOBEC3B	5	0.27533	1	1	1.13721	0.26199	0.999999	1	1.01214	0.35713	1	2	0.459288	0.89626	1	0	1.24753	0.67209	1	1	0.764191	0.6468	1	1	0.701539	0.95603	1	0	0.96748	1	0	-0.566053
APOBEC3C	5	0.4899	1	1	1.47928	0.63128	0.999999	1	1.59546	0.54138	1	1	1.08222	0.31931	1	3	1.53394	0.054853	0.483527	4	1.56802	0.96099	1	0	0.601026	0.55329	1	1	0.59488	1	2	-0.798372
APOBEC3D	5	0.61135	1	2	-0.0899721	0.74107	0.999999	1	-0.168476	0.29577	1	1	-0.291445	0.53338	1	2	-0.0771098	0.80701	1	1	-0.258831	0.80318	1	1	0.0878156	0.81802	1	1	0.89714	1	0	0.269996
APOBEC3F	7	0.46423	1	3	0.39294	0.35923	0.999999	3	0.592896	0.31283	1	2	-0.130521	0.42086	1	3	0.459128	0.73418	1	2	0.501395	0.88407	1	1	0.262835	0.26409	1	3	0.64632	1	2	0.0828473
APOBEC3G	5	0.53056	1	2	0.231422	0.47549	0.999999	2	0.828938	0.50162	1	1	-0.790156	0.99706	1	0	0.840651	0.94207	1	0	0.914685	0.32744	1	2	0.60599	0.69821	1	1	0.81552	1	1	-1.76426
APOBEC3H	5	0.77056	1	1	0.0780709	0.78784	0.999999	1	0.218156	0.60751	1	1	-0.883022	0.57537	1	2	-0.15091	0.73832	1	1	-0.272293	0.51479	1	2	-0.574659	0.8268	1	1	0.89846	1	0	-0.960614
APOBEC4	5	0.94547	1	0	-3.5	0.26961	0.999999	2	-3.5	0.96759	1	0	-3.5	0.9062	1	0	-3.5	0.52262	1	1	-3.5	0.46285	1	2	-2.14943	0.76892	1	1	0.95733	1	0	-2.22354
APOBR	5	0.95005	1	0	1.37891	0.92572	0.999999	0	1.68925	0.86337	1	0	1.37675	0.94701	1	0	1.55492	0.99459	1	0	1.62916	0.9049	1	0	-1.29742	0.91364	1	0	0.99361	1	0	-0.895266
APOC1	5	0.49423	1	1	1.99918	0.49085	0.999999	2	1.02927	0.22405	1	2	-3.5	0.77617	1	1	0.488951	0.94268	1	0	1.24705	0.86848	1	0	-0.00572043	0.55629	1	2	0.32282	1	3	-0.429567
APOC2	5	0.47321	1	2	2.73887	0.76572	0.999999	1	-0.0828008	0.46575	1	2	1.51283	0.65541	1	2	2.40852	0.31791	1	1	0.0508878	0.2009	1	3	-1.10036	0.05978	0.498412	4	0.064517	0.448685	4	-1.55481
APOC3	5	0.94136	1	0	-3.5	0.85571	0.999999	0	-3.5	0.53102	1	1	-3.5	0.25997	1	2	-3.5	0.50686	1	1	-3.5	0.84797	1	0	-3.5	0.95597	1	0	0.84314	1	1	-1.13836
APOC4	5	0.84376	1	0	-0.557292	0.66686	0.999999	1	-0.780584	0.46109	1	2	-0.449372	0.11172	0.735025	4	-0.382057	0.82624	1	1	-0.62619	0.80791	1	1	-0.652104	0.78486	1	1	0.24429	1	3	-0.327879
APOD	5	0.63121	1	1	-0.977393	0.82823	0.999999	0	-3.5	0.73169	1	1	-3.5	0.9	1	0	-3.5	0.41607	1	2	-3.5	0.95156	1	0	-3.5	0.50789	1	2	0.77146	1	1	-1.00516
APOE	5	0.78025	1	1	-0.221062	0.93797	0.999999	0	-0.85668	0.94386	1	0	0.693221	0.81704	1	1	-1.37119	0.75242	1	1	-0.66676	0.98244	1	0	-0.0975485	0.50625	1	1	0.40864	1	1	0.0403623
APOF	5	0.44745	1	2	-0.991884	0.88912	0.999999	0	-0.67475	0.7132	1	1	-0.676183	0.70671	1	1	-0.677049	0.99466	1	0	-0.808446	0.79989	1	1	-0.584449	0.7055	1	1	0.90923	1	0	-0.0821668
APOH	5	0.41653	1	2	-3.5	0.63517	0.999999	1	-3.5	0.56502	1	1	-3.5	0.79078	1	1	-3.5	0.033178	0.340268	4	-3.5	0.77858	1	1	-1.95101	0.11521	0.804815	3	0.063125	0.441681	4	1.18735
APOL1	5	0.72106	1	1	0.188194	0.76918	0.999999	1	0.202697	0.98691	1	0	0.125537	0.37087	1	3	0.484769	0.86304	1	1	0.0311396	0.68776	1	1	0.44818	0.97445	1	0	0.60771	1	2	0.962414
APOL2	5	0.91987	1	0	0.484902	0.73525	0.999999	1	0.654339	0.81681	1	0	0.50713	0.62993	1	1	0.648317	0.76374	1	1	0.504995	0.85327	1	0	1.05799	0.60531	1	2	0.92249	1	0	0.856748
APOL3	7	0.95268	1	0	-1.61936	0.63916	0.999999	2	0.323106	0.88843	1	0	-1.9751	0.68889	1	1	-0.323674	0.7961	1	2	0.343446	0.92292	1	0	-0.0944901	0.64551	1	1	0.865	1	1	-1.24694
APOL5	5	0.64848	1	1	-3.5	0.71557	0.999999	1	-3.5	0.75364	1	1	-3.5	0.99453	1	0	-3.5	0.97391	1	0	-3.5	0.90869	1	0	-3.5	0.82231	1	1	0.86531	1	0	-2.09311
APOL6	5	0.74982	1	1	0.563192	0.54529	0.999999	1	0.878155	0.66332	1	1	0.211312	0.55347	1	2	0.321364	0.67793	1	1	0.728901	0.91349	1	0	0.475175	0.73663	1	1	0.70559	1	1	1.05265
APOLD1	5	0.82921	1	1	0.174846	0.71952	0.999999	1	0.15078	0.73769	1	1	0.134945	0.62234	1	2	-0.10129	0.65637	1	2	0.160547	0.54516	1	2	-0.385957	0.778	1	1	0.41043	1	2	0.0108657
APOM	9	0.067185	0.562284	6	0.343546	0.37348	0.999999	3	0.328069	0.54808	1	2	0.682798	0.50481	1	4	0.485279	0.36944	1	4	0.313667	0.72104	1	2	0.304085	0.67093	1	1	0.87155	1	1	0.189068
APOO	5	0.98935	1	0	1.03916	0.81488	0.999999	1	0.668161	0.94512	1	0	1.1135	0.89968	1	0	1.08142	0.82579	1	1	0.750192	0.89075	1	0	1.06495	0.7747	1	1	0.9477	1	0	0.252615
APOOL	5	0.13448	0.852491	1	0.649116	0.36861	0.999999	2	0.644859	0.28662	1	2	0.781724	0.68075	1	2	0.566757	0.53142	1	2	0.642945	0.7793	1	1	0.532722	0.038391	0.356755	4	0.61846	1	2	0.608271
APOPT1	5	0.18557	0.996376	3	1.23652	0.19253	0.999999	3	1.19674	0.10468	0.809087	3	1.33454	0.0091975	0.120202	4	1.16864	0.0084114	0.124876	3	1.24109	0.72417	1	1	1.34516	0.87967	1	0	0.98191	1	0	1.01035
APP	5	0.98879	1	0	1.72235	0.80665	0.999999	1	-1.20627	0.98904	1	0	2.14451	0.72488	1	1	-1.55626	0.95584	1	0	-3.5	0.87388	1	0	2.02598	0.97276	1	0	0.92657	1	0	2.06241
APPBP2	5	0.2351	1	3	0.608841	0.13677	0.886811	3	0.89355	0.1671	1	3	0.530881	0.12805	0.796636	3	0.667981	0.69375	1	2	0.931265	0.074234	0.543656	3	0.841937	0.63272	1	1	0.90714	1	0	0.71533
APPL1	5	0.90965	1	0	1.25586	0.88709	0.999999	0	0.872005	0.89698	1	0	1.26078	0.60512	1	2	1.2016	0.43999	1	2	0.9642	0.44533	1	2	1.17973	0.81413	1	1	0.72682	1	1	0.523191
APPL2	5	0.37201	1	2	0.473634	0.70522	0.999999	1	0.554451	0.60556	1	1	0.480538	0.60549	1	2	0.715242	0.47528	1	2	0.62296	0.45384	1	2	1	0.4402	1	2	0.61916	1	1	1.23924
APRT	5	0.13957	0.866448	2	2.49017	0.51717	0.999999	2	2.47259	0.56807	1	1	2.21769	0.095162	0.662201	4	2.46673	0.406	1	2	2.49547	0.34442	1	2	2.35185	0.75302	1	1	0.48292	1	2	1.82518
APTX	5	0.50709	1	2	1.30379	0.59499	0.999999	2	1.27892	0.79234	1	0	1.30429	0.8657	1	1	1.29678	0.8303	1	1	1.21595	0.86229	1	0	1.26066	0.79636	1	1	0.98053	1	0	0.850803
AQP1	5	0.47918	1	2	-1.63464	0.38656	0.999999	2	-1.26501	0.83736	1	0	-1.47267	0.59016	1	2	-1.33414	0.52811	1	2	-1.27518	0.79161	1	1	-1.60104	0.74681	1	1	0.66035	1	1	-0.0769702
AQP10	5	0.37789	1	2	-3.5	0.26441	0.999999	2	-3.5	0.82695	1	0	-3.5	0.5827	1	1	-3.5	0.47524	1	2	-3.5	0.36997	1	2	-3.5	0.80196	1	1	0.76563	1	1	-3.5
AQP11	5	0.80577	1	1	0.0543035	0.87194	0.999999	0	0.0477708	0.65767	1	1	0.0284147	0.7291	1	1	0.182981	0.87312	1	1	0.0764747	0.94051	1	0	-0.150996	0.98622	1	0	0.98785	1	0	0.13917
AQP12B	5	0.63179	1	1	-3.5	0.46665	0.999999	2	-3.5	0.65464	1	1	-3.5	0.13911	0.838408	2	-3.5	0.68446	1	2	-3.5	0.24692	1	1	-3.5	0.42106	1	1	0.32144	1	2	-3.5
AQP2	5	0.88216	1	0	-3.5	0.56543	0.999999	2	-3.5	0.94191	1	0	-3.5	0.87472	1	1	-3.5	0.98016	1	0	-3.5	0.81549	1	0	-2.81178	0.82107	1	1	0.90557	1	0	-0.44422
AQP3	5	0.83804	1	0	1.27231	0.87112	0.999999	0	0.244096	0.96105	1	0	-0.451196	0.84247	1	1	0.182555	0.85561	1	1	0.0328983	0.90431	1	0	-0.528296	0.89439	1	0	0.97017	1	0	1.31114
AQP4	5	0.38836	1	2	-1.84491	0.91226	0.999999	0	-3.5	0.79234	1	0	-2.29187	0.91123	1	0	-2.38173	0.93207	1	0	-2.26467	0.66013	1	1	-3.5	0.93892	1	0	0.93016	1	0	-3.5
AQP5	5	0.99293	1	0	-3.5	0.96018	0.999999	0	-3.5	0.88844	1	0	-3.5	0.82841	1	1	-3.5	0.98355	1	0	-3.5	0.9068	1	0	-0.793869	0.66696	1	1	0.79162	1	1	0.96279
AQP6	5	0.82132	1	1	-1.14742	0.98472	0.999999	0	-0.880735	0.38663	1	2	-1.08304	0.85696	1	1	-1.09639	0.9701	1	0	-1.13324	0.97823	1	0	-0.752874	0.90606	1	0	0.83838	1	1	-0.232323
AQP7	3	0.57881	1	1	-3.5	0.64826	0.999999	1	-3.5	0.73278	1	0	-3.5	0.75068	1	1	-3.5	0.29605	1	1	-3.5	0.032076	0.296692	2	-1.08179	0.7379	1	0	0.53867	1	1	-0.146664
AQP8	5	0.97161	1	0	-3.5	0.88773	0.999999	0	-3.5	0.59956	1	1	-3.5	0.83723	1	1	-3.5	0.44486	1	1	-3.5	0.90028	1	0	-3.5	0.81629	1	1	0.60448	1	2	-3.5
AQP9	5	0.81423	1	1	-3.5	0.88954	0.999999	0	-3.5	0.92584	1	0	-0.672209	0.96796	1	0	-3.5	0.51315	1	1	-3.5	0.79532	1	1	-3.5	0.77491	1	1	0.71309	1	1	-2.44853
AQPEP	5	0.99502	1	0	-1.95153	0.9933	0.999999	0	-1.27093	0.90861	1	0	-1.52165	0.92916	1	0	-1.15342	0.90359	1	0	-1.6086	0.96844	1	0	-2.36938	0.81769	1	1	0.98878	1	0	-1.38227
AQR	5	0.0096533	0.144993	4	1.12076	0.0023407	0.084575	5	1.26944	0.0040615	0.07916	4	1.18404	0.00086233	0.021592	5	1.13765	0.00010638	0.007797	4	1.31822	0.0036745	0.056948	4	1.24215	6.3225e-06	0.000511	5	0.00033784	0.00689	5	0.998166
AR	5	0.4364	1	2	-1.46822	0.13692	0.886811	2	-1.7134	0.51692	1	1	-2.58095	0.56255	1	2	-1.27837	0.40734	1	2	-1.08504	0.47715	1	2	0.400199	0.69466	1	1	0.54399	1	2	-2.0261
ARAF	5	0.87344	1	0	1.46329	0.56486	0.999999	1	1.52757	0.94653	1	0	1.52913	0.98196	1	0	1.53527	0.75716	1	1	1.44676	0.94782	1	0	1.14812	0.89171	1	0	0.92443	1	0	1.19042
ARAP1	5	0.695	1	1	1.47585	0.78425	0.999999	1	1.60878	0.58758	1	1	1.47621	0.10621	0.710552	4	1.57496	0.89743	1	0	1.57191	0.71426	1	1	1.47159	0.24908	1	3	0.56665	1	2	1.33369
ARAP2	5	0.78357	1	1	-0.579796	0.53836	0.999999	2	-1.08658	0.64865	1	1	-0.146367	0.84575	1	1	-0.167422	0.91101	1	0	-2.21518	0.88292	1	0	0.0844157	0.48553	1	1	0.74448	1	1	0.838778
ARAP3	5	0.6178	1	1	-0.213582	0.95223	0.999999	0	0.201143	0.73437	1	1	0.56144	0.63111	1	2	1.07317	0.92817	1	0	0.373732	0.90857	1	0	0.340554	0.18197	1	3	0.72757	1	1	-1.14603
ARC	5	0.078319	0.620797	4	-1.56199	0.37243	0.999999	1	-3.5	0.9107	1	0	-3.5	0.70193	1	1	-3.5	0.48665	1	2	-1.49938	0.90949	1	0	-0.284347	0.98938	1	0	0.96173	1	0	0.44569
ARCN1	5	0.0053315	0.098376	3	1.55406	0.015822	0.258571	3	1.85364	0.01846	0.244629	4	1.74072	0.0008112	0.020763	5	1.7033	0.00073643	0.024229	5	1.84015	0.0005561	0.015375	5	1.67718	0.00087937	0.0166	5	0.0011048	0.016898	5	1.64041
AREG	5	0.90633	1	0	-3.5	0.222	0.999999	3	-3.5	0.73527	1	1	-0.177575	0.43054	1	1	-0.399919	0.81551	1	1	-1.70483	0.34384	1	2	-0.0410188	0.55839	1	1	0.61866	1	1	1.68634
AREL1	5	0.82672	1	1	0.944072	0.5743	0.999999	1	1.03956	0.96888	1	0	0.800199	0.19792	1	3	1.06102	0.81584	1	1	1.06082	0.50076	1	2	1.26074	0.08509	0.649461	4	0.3476	1	3	0.554046
ARF1	5	0.0048922	0.093959	4	2.33905	0.091366	0.723479	3	2.5814	0.02317	0.285271	4	2.49688	0.0028404	0.049328	4	2.70509	0.19755	1	3	2.53449	0.99683	1	0	2.1999	0.022762	0.234506	4	0.0054695	0.059088	4	2.27154
ARF3	5	0.7109	1	1	1.8497	0.80403	0.999999	1	2.01947	0.29308	1	2	1.91786	0.52867	1	2	2.29485	0.43964	1	2	1.97432	0.55756	1	1	1.81203	0.72727	1	1	0.86446	1	0	1.67066
ARF4	5	0.26713	1	3	1.79108	0.030183	0.395029	4	1.90297	0.16169	1	2	2.0776	0.62744	1	2	1.79708	0.93207	1	0	1.93009	0.020553	0.210662	4	1.99223	0.28824	1	3	0.32975	1	3	1.7106
ARF5	5	0.71621	1	1	1.72524	0.7044	0.999999	1	2.03463	0.92506	1	0	1.87384	0.9001	1	0	1.86039	0.31031	1	3	2.05595	0.97262	1	0	1.79137	0.57888	1	2	0.87199	1	0	1.57399
ARF6	5	0.33319	1	2	1.66638	0.034302	0.428984	4	1.74883	0.70704	1	1	1.61492	0.61166	1	2	1.58433	0.49066	1	2	1.79367	0.10687	0.716511	3	1.71542	0.051888	0.449471	4	0.023188	0.194594	4	1.14446
ARFGAP1	5	0.63671	1	1	1.28306	0.70316	0.999999	1	1.37259	0.37225	1	2	1.4441	0.62796	1	2	1.35038	0.93922	1	0	1.37171	0.371	1	2	1.47409	0.70675	1	1	0.96282	1	0	1.41404
ARFGAP2	5	0.93422	1	0	1.57255	0.93156	0.999999	0	1.66539	0.54658	1	1	1.70719	0.80969	1	1	1.52312	0.8842	1	1	1.63149	0.85228	1	0	1.46954	0.53921	1	1	0.72792	1	1	1.42753
ARFGAP3	5	0.77013	1	1	0.982454	0.64991	0.999999	1	1.28776	0.61154	1	1	0.725706	0.88294	1	1	1.1847	0.81478	1	1	1.28067	0.2906	1	1	1.03716	0.92391	1	0	0.98244	1	0	0.917088
ARFGEF1	5	0.074686	0.603172	4	1.39012	0.086635	0.702478	3	1.41128	0.2985	1	2	1.05775	0.085169	0.614506	4	1.06947	0.36306	1	3	1.30829	0.67455	1	1	0.953736	0.30741	1	3	0.26383	1	3	1.12566
ARFGEF2	5	0.93057	1	0	0.970426	0.21737	0.999999	2	0.998151	0.13126	0.919812	3	1.12102	0.81772	1	1	1.04444	0.68832	1	2	1.00433	0.99109	1	0	1.12035	0.88089	1	0	0.97802	1	0	1.22379
ARFIP1	5	0.33536	1	2	0.988574	0.13075	0.870824	3	1.15647	0.62102	1	1	1.08595	0.70075	1	1	1.05176	0.51567	1	1	1.17526	0.61866	1	1	1.2105	0.12556	0.851491	3	0.29239	1	3	0.94736
ARFIP2	5	0.84515	1	0	1.14554	0.35577	0.999999	2	1.14007	0.52279	1	1	1.12203	0.90637	1	0	1.19281	0.35534	1	3	1.14869	0.33416	1	2	1.49124	0.90909	1	0	0.75981	1	1	1.1209
ARFRP1	12	2.474e-06	0.002122	11	1.08749	7.422e-06	0.004385	11	1.03989	7.0647e-05	0.005224	10	1.27303	2.7489e-07	0.000495	11	1.17042	1.3745e-06	0.001134	12	1.04323	2.7489e-07	0.000381	12	1.22054	2.7489e-07	0.000236	11	2.7489e-07	0.000177	11	0.964405
ARG1	5	0.92739	1	0	-1.02218	0.61148	0.999999	1	-1.06147	0.80513	1	0	-1.05919	0.74221	1	1	-0.0910115	0.99582	1	0	-1.16966	0.78942	1	1	-3.5	0.63482	1	1	0.64178	1	1	-1.04503
ARG2	5	0.98461	1	0	0.657813	0.9977	0.999999	0	0.651389	0.86032	1	0	0.355549	0.99344	1	0	0.650977	0.71742	1	1	0.635585	0.90994	1	0	1.14838	0.88519	1	0	0.98651	1	0	0.792019
ARGFX	5	0.94976	1	0	-0.212039	0.59183	0.999999	2	-0.0743044	0.68023	1	1	-0.253	0.86858	1	1	-0.1163	0.50443	1	2	-0.173062	0.50932	1	2	0.186242	0.73836	1	1	0.54855	1	1	0.48961
ARGLU1	5	0.0065828	0.113247	5	2.06245	0.22415	0.999999	2	1.81448	0.001074	0.032398	5	2.00145	0.0099821	0.128131	4	1.75207	0.0025304	0.054574	4	1.85186	0.54358	1	2	1.47611	0.00058359	0.012106	5	0.0010245	0.016002	5	1.84459
ARHGAP1	5	0.85566	1	0	1.44273	0.48767	0.999999	1	1.76142	0.49684	1	1	1.48899	0.73279	1	1	1.83672	0.87828	1	1	1.78417	1.9242e-06	0.000693	5	1.27027	0.99526	1	0	0.93434	1	0	1.19463
ARHGAP10	5	0.86636	1	0	0.589828	0.9058	0.999999	0	-2.1034	0.46592	1	2	0.516723	0.90882	1	0	0.744102	0.91224	1	0	-1.28068	0.39861	1	2	0.989534	0.35375	1	1	0.63708	1	1	0.147983
ARHGAP11A	5	0.026169	0.296777	4	1.66043	0.0073233	0.162988	5	1.64951	0.01961	0.254992	3	1.43006	0.24019	1	3	1.5471	0.0021928	0.049486	5	1.60846	0.016372	0.176549	4	1.50547	0.20472	1	3	0.047998	0.356891	4	0.534834
ARHGAP11B	5	0.31486	1	3	0.89073	0.20343	0.999999	3	1.00656	0.6702	1	1	0.706331	0.050103	0.424413	4	0.85451	0.34196	1	3	0.970624	0.0016969	0.032959	5	0.714814	0.59521	1	2	0.43912	1	2	0.0882808
ARHGAP12	5	0.79578	1	1	0.537856	0.59812	0.999999	1	0.744121	0.26361	1	1	0.192031	0.5849	1	2	0.169661	0.26772	1	3	0.776126	0.87711	1	0	1.08528	0.47024	1	2	0.94904	1	0	1.15434
ARHGAP15	5	0.86489	1	0	1.58427	0.47577	0.999999	1	1.37986	0.37824	1	2	1.69279	0.8092	1	1	1.71151	0.74903	1	1	1.54451	0.48474	1	2	-1.79875	0.7325	1	1	0.83487	1	1	-2.19584
ARHGAP17	5	0.70179	1	1	1.44983	0.96013	0.999999	0	1.55059	1	1	0	1.58294	0.33906	1	3	1.53369	0.97374	1	0	1.58315	0.63626	1	1	0.987043	0.94159	1	0	0.99806	1	0	0.571613
ARHGAP18	5	0.81165	1	1	1.22723	0.31415	0.999999	2	0.931739	0.83573	1	0	0.84652	0.74689	1	1	0.924692	0.66962	1	2	0.92378	0.78868	1	1	1.35902	0.90406	1	0	0.95557	1	0	1.08368
ARHGAP19	5	0.26186	1	2	1.18762	0.073019	0.645955	3	1.30735	0.42935	1	2	1.25773	0.87215	1	1	1.4504	0.74856	1	1	1.2834	0.24554	1	3	0.716141	0.81285	1	1	0.076755	0.512903	4	-0.287997
ARHGAP20	5	0.49584	1	2	-3.5	0.56615	0.999999	1	-2.11325	0.83356	1	0	-3.5	0.57304	1	1	-1.73516	0.96182	1	0	-1.12925	0.85098	1	0	-1.12048	0.9229	1	0	0.98332	1	0	-2.34676
ARHGAP21	5	0.053171	0.485086	4	0.59702	0.086989	0.704402	2	0.421646	0.40061	1	1	-0.84803	0.050765	0.428012	3	0.0375075	0.52218	1	2	0.362492	0.9276	1	0	1.35424	0.72763	1	1	0.86715	1	0	1.26783
ARHGAP22	5	0.98493	1	0	-1.16301	0.946	0.999999	0	-0.635994	0.88484	1	0	-0.975157	0.71439	1	1	-0.0617968	0.8828	1	1	-0.304258	0.99934	1	0	1.40543	0.9589	1	0	0.8152	1	1	-1.20967
ARHGAP23	5	0.93609	1	0	0.240787	0.7838	0.999999	1	0.511039	0.581	1	1	0.410997	0.97602	1	0	0.691877	0.81067	1	1	0.489891	0.97589	1	0	1.10288	0.64335	1	1	0.8567	1	1	1.79938
ARHGAP24	5	0.87054	1	0	-3.5	0.11204	0.811294	3	-1.15624	0.51218	1	1	-0.454324	0.79989	1	1	-0.107767	0.3837	1	3	-0.445175	0.2615	1	3	0.175638	0.031552	0.30547	4	0.51036	1	2	-1.73896
ARHGAP25	5	0.95258	1	0	0.702899	0.67959	0.999999	1	1.13925	0.91031	1	0	0.982242	0.975	1	0	0.986278	0.60618	1	2	0.894922	0.90509	1	0	-2.19386	0.69853	1	1	0.93956	1	0	-3.5
ARHGAP26	5	0.61731	1	1	0.571521	0.32086	0.999999	2	0.544258	0.91821	1	0	0.718676	0.83185	1	1	0.750409	0.36533	1	2	0.619857	0.5447	1	2	0.108435	0.58792	1	2	0.37843	1	2	0.718761
ARHGAP27	10	0.64294	1	3	1.11888	0.74736	0.999999	2	1.3222	0.23551	1	4	1.17212	0.57535	1	4	1.25715	0.38891	1	4	1.25733	0.0018789	0.035882	4	0.799553	0.092789	0.687952	4	0.10464	0.641406	4	1.34899
ARHGAP28	5	0.43591	1	2	-3.5	0.89689	0.999999	0	-3.5	0.67535	1	1	-3.5	0.47435	1	2	-3.5	0.72548	1	1	-2.38852	0.84817	1	0	-1.27465	0.79568	1	1	0.71599	1	1	-3.5
ARHGAP29	5	0.17333	0.964935	3	-1.85216	0.22405	0.999999	2	-2.11622	0.97215	1	0	-1.79642	0.34595	1	3	-2.01971	0.67994	1	1	-1.61416	0.17266	0.953256	2	1.25237	0.69721	1	1	0.81334	1	1	1.3407
ARHGAP30	5	0.53075	1	2	1.48131	0.99761	0.999999	0	1.8798	0.15215	0.998195	3	1.59994	0.69116	1	1	1.95491	0.05761	0.497597	4	1.87571	0.76427	1	1	0.384794	0.62796	1	1	0.97603	1	0	-0.377206
ARHGAP31	5	0.90036	1	0	-1.08352	0.9392	0.999999	0	-0.450607	0.80017	1	0	-1.05213	0.51369	1	2	0.108394	0.44318	1	2	-0.773756	0.68572	1	1	0.949238	0.52028	1	1	0.58778	1	2	-0.656379
ARHGAP32	5	0.97536	1	0	-0.0625359	0.70358	0.999999	1	0.396091	0.9417	1	0	0.15405	0.96039	1	0	0.420665	0.90347	1	0	0.469304	0.84465	1	0	0.418425	0.27432	1	2	0.73957	1	1	1.30575
ARHGAP33	5	0.69692	1	1	0.910704	0.2451	0.999999	3	0.824415	0.56068	1	1	0.683846	0.78003	1	1	1.03785	0.74068	1	1	0.608474	0.066626	0.501826	1	-0.407145	0.86724	1	0	0.85645	1	1	-0.483512
ARHGAP35	5	0.1289	0.836258	3	1.10719	0.18731	0.999999	3	1.14458	0.49996	1	1	0.974736	0.57247	1	1	0.996834	0.49663	1	2	1.09015	0.74356	1	1	1.0346	0.44009	1	2	0.711	1	1	1.59421
ARHGAP36	5	0.88802	1	0	-3.5	0.83479	0.999999	0	-3.5	0.025426	0.30608	1	-3.5	0.15555	0.899291	1	-3.5	0.1147	0.775964	1	-3.5	0.86229	1	0	-3.5	0.93892	1	0	0.93016	1	0	-3.5
ARHGAP39	5	0.57021	1	2	-1.65595	0.24806	0.999999	3	-3.5	0.54812	1	1	-2.25055	0.60222	1	1	-2.32424	0.52403	1	2	-2.31302	0.944	1	0	0.347362	0.18563	1	2	0.31169	1	2	0.519717
ARHGAP4	5	0.95765	1	0	1.84059	0.99978	0.999999	0	1.89466	0.9374	1	0	1.96718	0.75905	1	1	1.90793	0.80946	1	1	1.91275	0.96666	1	0	-0.179594	0.59641	1	2	0.6646	1	1	0.225961
ARHGAP44	5	0.92974	1	0	0.225513	0.79678	0.999999	1	0.583268	0.42291	1	2	-0.789296	0.94931	1	0	-0.948071	0.89575	1	0	0.732144	0.97907	1	0	-0.434238	0.62366	1	1	0.7722	1	1	-1.35376
ARHGAP5	5	0.17708	0.974186	2	-1.37695	0.72024	0.999999	1	0.0236387	0.70168	1	1	-2.03083	0.96857	1	0	-2.64453	0.5775	1	2	-0.623356	0.45132	1	2	1.04659	0.95413	1	0	0.91518	1	0	1.06019
ARHGAP6	5	0.96945	1	0	-3.5	0.12917	0.865388	1	-3.5	0.93227	1	0	-3.5	0.99809	1	0	-3.5	0.94099	1	0	-3.5	0.94535	1	0	-0.491069	0.92141	1	0	0.98913	1	0	-3.5
ARHGAP8	5	0.59694	1	2	-0.757297	0.45635	0.999999	2	-0.792245	0.59695	1	1	-0.797827	0.43711	1	2	-0.863104	0.24298	1	3	-0.99907	0.59434	1	1	-0.797675	0.5219	1	2	0.49033	1	2	1.02245
ARHGAP9	5	0.32588	1	1	1.41003	0.27218	0.999999	1	1.10159	0.49121	1	2	1.44268	0.83483	1	1	1.94031	0.62011	1	2	1.19637	0.24346	1	2	-0.0540463	0.81119	1	1	0.46367	1	2	-0.263069
ARHGDIA	5	0.71391	1	1	2.31729	0.64136	0.999999	1	2.51531	0.77265	1	0	2.43374	0.89781	1	0	2.50393	0.67149	1	1	2.45092	0.95721	1	0	2.14426	0.74569	1	1	0.057143	0.410488	4	1.52053
ARHGDIB	5	0.39597	1	2	2.82063	0.49154	0.999999	2	2.74835	0.61799	1	1	3.20563	0.16109	0.920115	3	3.19288	0.88925	1	0	2.83064	0.37997	1	2	1.91931	0.54402	1	2	0.65614	1	1	0.373643
ARHGDIG	5	0.98078	1	0	-3.5	0.90614	0.999999	0	-3.5	0.49634	1	2	-3.5	0.76328	1	1	-3.5	0.79608	1	1	-3.5	0.86708	1	0	-1.81775	0.39137	1	2	0.21722	1	3	0.707254
ARHGEF1	5	0.6808	1	1	1.9542	0.60045	0.999999	1	1.90164	0.87129	1	0	1.85144	0.79434	1	1	1.92202	0.97351	1	0	1.89581	0.2067	1	3	1.6223	0.84742	1	0	0.11014	0.663375	4	1.6948
ARHGEF10	5	0.94217	1	0	0.358064	0.17328	0.975995	3	-1.29766	0.68558	1	1	-0.0298215	0.47198	1	1	-0.712009	0.96968	1	0	-0.896256	0.83839	1	0	0.805972	0.98774	1	0	0.98956	1	0	-1.30463
ARHGEF10L	5	0.96638	1	0	-0.921482	0.25654	0.999999	2	0.11398	0.44786	1	2	0.0046069	0.32499	1	3	0.560611	0.17938	0.990948	3	0.302229	0.91191	1	0	0.445622	0.65418	1	1	0.97853	1	0	1.16329
ARHGEF11	5	0.97481	1	0	0.177858	0.56532	0.999999	2	1.04473	0.67009	1	1	0.765959	0.39625	1	2	0.891396	0.2391	1	3	1.03208	0.90228	1	0	0.959979	0.97771	1	0	0.9857	1	0	0.827392
ARHGEF12	5	0.78737	1	1	0.0401778	0.19535	0.999999	3	0.396089	0.29031	1	2	-0.398409	0.94168	1	0	0.577093	0.83782	1	1	0.33916	0.0081535	0.101595	3	1.23402	0.74565	1	1	0.30211	1	3	1.54084
ARHGEF15	5	0.59143	1	2	-3.5	0.26143	0.999999	2	-3.5	0.68749	1	1	-3.5	0.8564	1	1	-3.5	0.87014	1	1	-3.5	0.6261	1	1	-1.21806	0.7618	1	1	0.48312	1	2	-3.5
ARHGEF16	5	0.87255	1	0	-1.76353	0.5705	0.999999	2	0.0362652	0.85403	1	0	-3.5	0.6146	1	2	-3.5	0.67845	1	1	-0.0957572	0.97882	1	0	-1.02492	0.94583	1	0	0.82241	1	1	1.21237
ARHGEF17	5	0.99825	1	0	-0.45128	0.92968	0.999999	0	0.620894	0.75922	1	1	-0.205632	0.5202	1	2	0.209482	0.74004	1	1	0.542827	0.76583	1	1	0.403459	0.46716	1	1	0.44171	1	1	0.793984
ARHGEF18	5	0.097549	0.708088	3	1.48975	0.55438	0.999999	1	1.21861	0.2954	1	2	1.42935	0.82873	1	1	1.12359	0.41925	1	3	1.31397	0.11216	0.736651	2	0.976559	0.79822	1	1	0.45211	1	2	0.801861
ARHGEF19	5	0.95421	1	0	0.438926	0.049829	0.535744	3	0.502552	0.46825	1	2	0.164197	0.15819	0.908726	3	0.569234	0.44214	1	2	0.379362	0.42008	1	2	-2.69338	0.96765	1	0	0.86219	1	0	0.451162
ARHGEF2	5	0.79273	1	1	1.68973	0.71449	0.999999	1	1.91595	0.24023	1	2	1.77992	0.34682	1	1	1.87014	0.67284	1	1	1.89752	0.1992	1	3	1.50216	0.52742	1	2	0.47461	1	2	1.84821
ARHGEF25	5	0.42856	1	1	-1.64342	0.77298	0.999999	1	0.731377	0.42077	1	2	-3.5	0.93863	1	0	-1.74661	0.73109	1	1	0.86343	0.99077	1	0	0.41896	0.45942	1	1	0.593	1	2	-1.78645
ARHGEF26	5	0.88025	1	0	-0.824079	0.84675	0.999999	0	-0.843032	0.86302	1	0	-1.03578	0.43038	1	2	-0.819259	0.92329	1	0	-0.880547	0.82129	1	0	0.388185	0.85698	1	0	0.88703	1	0	0.137612
ARHGEF28	5	0.73396	1	1	-2.03061	0.98281	0.999999	0	-1.13976	0.96366	1	0	-1.26977	0.51695	1	1	-1.15226	0.91531	1	0	-0.792358	0.099963	0.684499	2	0.817263	0.87112	1	0	0.566	1	2	0.795335
ARHGEF3	5	0.74112	1	1	0.914336	0.56499	0.999999	2	0.299013	0.71401	1	1	-0.0206997	0.17578	0.965729	3	1.01536	0.56883	1	2	0.182969	0.79123	1	1	0.717224	0.0046344	0.062712	5	0.82178	1	1	0.43642
ARHGEF33	5	0.42014	1	1	-3.5	0.44729	0.999999	2	-1.97254	0.13712	0.93859	2	-2.2982	0.92968	1	0	-1.721	0.35045	1	3	-1.55736	0.18616	0.994001	2	-1.64109	0.49568	1	2	0.69088	1	1	-1.20976
ARHGEF35	5	0.067066	0.562023	4	-3.5	0.43598	0.999999	2	-3.5	0.0024908	0.056211	4	-3.5	0.36202	1	3	-3.5	0.52067	1	2	-3.5	0.49326	1	2	-0.726526	0.29682	1	3	0.039613	0.305129	4	1.09376
ARHGEF37	5	0.90364	1	0	-3.5	0.77263	0.999999	1	-1.72562	0.67337	1	1	-3.5	0.81612	1	1	-3.5	0.67126	1	2	-2.32992	0.84851	1	0	-1.84097	0.91205	1	0	0.97714	1	0	-0.561164
ARHGEF38	5	0.46698	1	1	-2.30473	0.65216	0.999999	1	-1.67658	0.57757	1	1	-2.05776	0.32875	1	2	-3.5	0.12433	0.816889	3	-3.5	0.29603	1	2	-2.44326	0.33912	1	2	0.32997	1	3	0.382085
ARHGEF39	5	0.68332	1	1	0.751696	0.98211	0.999999	0	1.07128	0.25578	1	1	0.806287	0.70995	1	1	1.15883	0.86252	1	1	0.994151	0.87926	1	0	0.544852	0.74829	1	1	0.89785	1	0	0.273213
ARHGEF4	5	0.97108	1	0	-3.5	0.77072	0.999999	1	-2.21659	0.70565	1	1	-3.5	0.82257	1	1	-3.5	0.91612	1	0	-1.86701	0.77899	1	1	-0.714013	0.99489	1	0	0.97441	1	0	-1.31236
ARHGEF40	5	0.80421	1	1	0.494199	0.96783	0.999999	0	0.983326	0.65575	1	1	0.836882	0.23525	1	2	1.01152	0.97922	1	0	0.877659	0.7663	1	1	0.880758	0.43653	1	2	0.54595	1	2	0.394094
ARHGEF5	5	0.54262	1	2	-3.5	0.073116	0.646247	2	-3.5	0.1068	0.817433	3	-3.5	0.028866	0.277109	4	-3.5	0.038944	0.383037	4	-3.5	0.58624	1	1	-0.394324	0.001566	0.026211	5	0.0023594	0.030071	5	1.04841
ARHGEF6	5	0.99314	1	0	1.51888	0.58023	0.999999	1	1.60404	0.76735	1	1	1.54124	0.98101	1	0	1.52268	0.99175	1	0	1.54695	0.72931	1	1	0.313591	0.77409	1	1	0.76472	1	1	-0.848359
ARHGEF7	5	0.91911	1	0	1.23045	0.89228	0.999999	0	1.17413	0.7535	1	1	1.05991	0.66081	1	2	0.998641	0.81462	1	1	1.15109	2.7214e-05	0.002218	5	0.754603	0.23932	1	2	0.0093966	0.091568	4	1.13976
ARHGEF9	5	0.97627	1	0	0.498905	0.54741	0.999999	1	0.490548	0.9564	1	0	0.392231	0.93713	1	0	0.539515	0.63475	1	2	0.497375	0.87968	1	0	0.594426	0.40927	1	2	0.68093	1	1	0.154013
ARID1A	5	0.062778	0.53811	4	1.27507	0.0092426	0.185978	4	1.43953	0.012498	0.181373	4	1.40194	0.0029548	0.050776	5	1.47515	9.8686e-05	0.007374	5	1.46033	0.061375	0.47424	4	0.782624	0.99841	1	0	1	1	0	1.03813
ARID1B	5	0.9889	1	0	0.998385	0.33104	0.999999	1	1.03391	0.38819	1	2	0.943246	0.57525	1	1	1.01687	0.82396	1	1	0.975346	0.62306	1	1	0.496888	0.9829	1	0	0.99591	1	0	0.792609
ARID2	5	0.00091181	0.032319	5	0.834149	1.8418e-05	0.005889	5	1.0372	0.0055783	0.10006	4	0.83296	0.062219	0.493399	4	1.07511	0.13802	0.86124	4	1.08206	0.41595	1	1	0.691187	0.00024933	0.00628	5	0.0035376	0.041504	5	0.642633
ARID3A	5	0.056985	0.507789	4	1.35778	0.051107	0.542364	4	1.27462	0.42236	1	2	1.36075	0.26316	1	2	1.60499	0.10237	0.721817	3	1.2858	0.84691	1	0	0.26929	0.41302	1	2	0.7599	1	1	0.259464
ARID3B	5	0.34628	1	1	0.53833	0.62405	0.999999	1	0.420681	0.75816	1	1	0.0618516	0.19236	1	3	0.543326	0.70496	1	1	0.342784	0.83007	1	0	0.347538	0.83111	1	1	0.71355	1	1	0.236025
ARID3C	5	0.8485	1	0	-1.35108	0.43427	0.999999	2	-1.38116	0.57802	1	1	-1.62195	0.87303	1	1	-0.798545	0.89108	1	0	-3.5	0.9178	1	0	-3.5	0.99066	1	0	0.99722	1	0	-0.849443
ARID4A	5	0.91826	1	0	0.806496	0.46094	0.999999	1	0.995036	0.34491	1	2	0.782941	0.80999	1	1	0.787581	0.90673	1	0	1.05032	0.48637	1	2	-0.0664927	0.71666	1	1	0.8782	1	0	0.626027
ARID4B	5	0.045635	0.437136	4	0.716836	0.020333	0.305909	4	1.16303	0.30684	1	2	0.796078	0.4224	1	2	1.10928	0.10986	0.756262	4	1.14683	0.061177	0.474065	4	0.631069	0.38693	1	2	0.52278	1	2	1.01341
ARID5A	5	0.99902	1	0	1.22278	0.94727	0.999999	0	0.605346	0.76362	1	1	1.35539	0.37287	1	3	0.938008	0.23981	1	2	0.535273	0.98941	1	0	0.169458	0.80938	1	1	0.62945	1	2	-0.169553
ARID5B	5	0.85791	1	0	-0.531223	0.99692	0.999999	0	0.248444	0.82831	1	0	-0.345156	0.47912	1	2	-0.662834	0.82027	1	1	0.10666	0.82693	1	0	0.339573	0.50956	1	2	0.018399	0.159914	4	0.709261
ARIH1	5	0.005563	0.101195	4	1.08976	0.066573	0.6212	4	1.22722	0.0089595	0.14055	3	1.12918	0.0047042	0.07297	4	1.21971	0.0087599	0.128782	5	1.23682	7.1197e-05	0.004246	5	1.06626	1.347e-05	0.000789	5	2.5565e-05	0.001131	5	1.07946
ARIH2	5	0.25981	1	2	1.26672	0.59615	0.999999	2	1.21627	0.61369	1	1	1.3257	0.80655	1	1	1.34597	0.89271	1	0	1.25192	0.75084	1	1	1.6199	0.86467	1	0	0.99499	1	0	1.19046
ARIH2OS	5	0.9982	1	0	-0.196707	0.58656	0.999999	2	-0.0772705	0.86049	1	0	-0.176599	0.52968	1	1	-0.174775	0.66332	1	2	-0.410824	0.96375	1	0	0.0415176	0.54992	1	1	0.80359	1	1	0.409444
ARL1	5	0.13109	0.84283	3	1.22298	0.77785	0.999999	1	1.17444	0.02638	0.313173	3	1.29715	0.31126	1	3	1.25956	0.25565	1	3	1.27951	0.0070331	0.09073	5	1.14911	0.0013274	0.023255	4	0.00089972	0.01448	5	1.15304
ARL10	5	0.39237	1	2	-0.868772	0.22087	0.999999	2	-0.485432	0.3164	1	2	-3.5	0.13171	0.809834	3	-1.72484	0.62904	1	2	-0.224858	0.45826	1	1	0.17718	0.3609	1	1	0.10385	0.638546	4	-1.06112
ARL11	5	0.36496	1	1	1.13508	0.93543	0.999999	0	0.153116	0.43123	1	1	0.669562	0.13994	0.840595	2	0.923215	0.18809	1	1	0.226897	0.91311	1	0	-0.715789	0.059435	0.496002	3	0.20359	1	3	-0.233029
ARL13A	5	0.78548	1	1	-1.11351	0.90147	0.999999	0	-1.65149	0.65171	1	1	-1.57574	0.68447	1	2	-1.18302	0.90523	1	0	-1.63821	0.47504	1	2	-1.28799	0.70688	1	1	0.85877	1	0	-0.524063
ARL13B	5	0.83837	1	0	0.497106	0.15804	0.941792	3	0.853714	0.1951	1	2	0.52244	0.70522	1	1	0.669283	0.73871	1	1	0.88245	0.22359	1	3	0.545128	0.89783	1	0	0.51439	1	2	0.346963
ARL14	5	0.47182	1	2	-3.5	0.29269	0.999999	2	-3.5	0.86231	1	0	-3.5	0.6384	1	2	-3.5	0.80367	1	1	-3.5	0.62386	1	1	-0.391468	0.61035	1	1	0.90027	1	0	0.522516
ARL14EP	5	0.41829	1	2	1.08237	0.49154	0.999999	2	1.19902	0.41756	1	2	1.11733	0.77338	1	1	0.997284	0.77289	1	1	1.20608	0.12731	0.795803	3	1.14099	0.6933	1	1	0.68104	1	1	0.810114
ARL14EPL	5	0.72781	1	1	-3.5	0.84828	0.999999	0	-3.5	0.62855	1	1	-3.5	0.87644	1	1	-3.5	0.723	1	1	-3.5	0.78188	1	1	-1.17954	0.82924	1	1	0.86019	1	0	-0.946461
ARL15	5	0.13017	0.840546	3	0.380483	0.51339	0.999999	1	0.449473	0.34275	1	2	0.365027	0.82755	1	1	0.426099	0.6271	1	2	0.448202	0.10117	0.688674	3	0.190419	0.14086	0.91715	3	0.060042	0.426381	4	0.507809
ARL16	5	0.62852	1	1	1.13965	0.69259	0.999999	1	1.16755	0.62989	1	1	1.23009	0.077423	0.575059	4	1.20839	0.33396	1	3	1.11957	0.78889	1	1	1.42248	0.47239	1	2	0.61042	1	2	0.958742
ARL2	5	1.8418e-05	0.003949	5	1.81924	0.0012015	0.060107	5	1.74336	0.0087808	0.138471	3	1.95267	4.3158e-05	0.002756	5	1.69131	1.347e-05	0.002388	5	1.79167	1.4019e-05	0.001766	5	2.09893	3.0238e-06	0.000335	5	3.5736e-06	0.000385	5	1.18587
ARL2BP	5	0.77971	1	1	1.06789	0.2687	0.999999	3	1.46632	0.72398	1	1	1.26081	0.60883	1	2	1.37913	0.25884	1	2	1.49776	0.42302	1	2	1.55085	0.90445	1	0	0.78328	1	1	0.778439
ARL3	5	0.96261	1	0	0.0556986	0.26283	0.999999	2	0.414915	0.94336	1	0	0.441608	0.16033	0.916907	3	0.499887	0.99652	1	0	0.471681	0.46734	1	2	0.490595	0.44952	1	2	0.68069	1	1	0.495579
ARL4A	4	0.35561	1	2	1.05391	0.31459	0.999999	2	0.86116	0.48042	1	1	0.844329	0.73708	1	1	0.623897	0.88458	1	0	1.03688	0.6462	1	1	0.65446	0.6754	1	1	0.67359	1	1	0.969757
ARL4C	5	0.86811	1	0	0.715396	0.71618	0.999999	1	-0.370393	0.66643	1	1	0.493917	0.91204	1	0	0.640151	0.86351	1	1	-0.640566	0.99712	1	0	1.76101	0.84864	1	0	0.68898	1	1	-0.0188083
ARL4D	5	0.91317	1	0	0.236314	0.052688	0.5507	2	0.550845	0.69155	1	1	-0.0824246	0.58931	1	2	0.198664	0.86028	1	1	0.482866	0.80768	1	1	0.605852	0.62368	1	1	0.077994	0.519452	4	0.580915
ARL5A	6	0.40491	1	3	1.4629	0.47485	0.999999	2	1.40625	0.71225	1	1	1.56033	0.39647	1	3	1.54125	0.70704	1	2	1.45397	0.020986	0.214255	5	1.4614	0.031566	0.30547	5	0.026918	0.222065	5	0.908778
ARL5B	5	0.74026	1	1	0.413476	0.49429	0.999999	2	0.471163	0.63891	1	1	0.265591	0.76645	1	1	0.446324	0.48118	1	2	0.568139	0.92748	1	0	0.708146	0.58289	1	2	0.0075163	0.076562	5	0.565945
ARL5C	5	0.57569	1	1	-1.50876	0.44739	0.999999	1	-1.52386	0.76489	1	1	-3.5	0.84167	1	1	-0.561921	0.72716	1	1	-0.397516	0.68908	1	1	-3.5	0.60734	1	2	0.62164	1	2	-3.5
ARL6	5	0.88802	1	0	0.0972405	0.91226	0.999999	0	0.382337	0.66028	1	1	0.241217	0.89245	1	0	0.128864	0.7978	1	1	0.36565	0.57811	1	1	0.5308	0.61286	1	1	0.75735	1	1	0.418653
ARL6IP1	5	0.57041	1	2	2.07316	0.59312	0.999999	1	2.13015	0.7034	1	1	2.31693	0.5279	1	2	1.97897	0.86461	1	1	2.16131	0.42111	1	2	2.23847	0.6564	1	1	0.80724	1	1	1.35708
ARL6IP4	5	0.21706	1	1	1.79867	0.816	0.999999	1	1.97062	0.80458	1	0	2.14376	0.54369	1	1	2.07523	0.97128	1	0	1.96263	0.43386	1	2	1.99071	0.6803	1	1	0.92322	1	0	1.54792
ARL6IP5	5	0.23297	1	3	1.63417	0.79571	0.999999	1	1.54402	0.35972	1	2	1.65217	0.89129	1	0	1.49389	0.95117	1	0	1.55708	0.96362	1	0	1.28917	0.9071	1	0	0.99223	1	0	1.33539
ARL6IP6	5	0.16022	0.929891	3	1.30581	0.86818	0.999999	0	1.39256	0.90537	1	0	1.3909	0.44679	1	2	1.34761	0.65657	1	2	1.40479	0.49754	1	2	1.08509	0.60032	1	1	0.53015	1	2	0.481282
ARL8A	5	0.52604	1	1	1.02706	0.97183	0.999999	0	1.43607	0.39641	1	2	1.21538	0.014901	0.17049	5	1.68456	0.24997	1	3	1.43495	0.70221	1	1	0.817202	0.88401	1	0	0.9891	1	0	0.994071
ARL8B	5	0.070265	0.576891	3	1.68858	0.28916	0.999999	3	1.79129	0.64104	1	1	1.83912	0.49017	1	2	1.73177	0.98371	1	0	1.89983	0.0042462	0.063725	5	1.24562	0.27302	1	3	0.042496	0.323732	4	0.974911
ARL9	5	0.31532	1	2	-0.967252	0.35233	0.999999	2	-1.48996	0.9241	1	0	-3.5	0.84657	1	1	-0.193267	0.72341	1	1	-1.08598	0.75186	1	1	-3.5	0.7369	1	1	0.92169	1	0	-1.02767
ARMC1	6	0.0037822	0.078112	5	1.70136	0.35767	0.999999	3	1.62631	0.8182	1	1	1.28362	0.46261	1	2	1.30572	0.69578	1	2	1.62459	0.33474	1	2	1.22407	0.23084	1	3	0.41276	1	3	0.68303
ARMC10	5	0.70838	1	1	1.41334	0.078771	0.670389	4	1.31242	0.037131	0.397325	4	1.41943	0.096858	0.670434	4	1.26067	0.35386	1	2	1.36962	0.25605	1	3	1.41604	0.054011	0.461641	4	0.020567	0.175958	4	1.2573
ARMC12	5	0.86169	1	0	-1.55611	0.88431	0.999999	0	-1.16312	0.6081	1	1	-1.65511	0.91922	1	0	-0.954586	0.84185	1	1	-1.12359	0.62529	1	1	-0.848119	0.97774	1	0	0.99572	1	0	-0.736375
ARMC2	5	0.9379	1	0	-0.268715	0.35233	0.999999	2	0.039633	0.64008	1	1	-0.219538	0.78817	1	1	-0.247809	0.96784	1	0	0.0156733	0.74909	1	1	-0.855781	0.56823	1	1	0.80489	1	1	-0.370516
ARMC3	5	0.57793	1	1	-3.5	0.88531	0.999999	0	-3.5	0.83486	1	0	-3.5	0.99268	1	0	-3.5	0.69012	1	1	-3.5	0.71483	1	1	-3.5	0.86923	1	0	0.75455	1	1	-3.5
ARMC4	5	0.47647	1	1	-1.37756	0.51603	0.999999	1	0.440053	0.23997	1	1	-1.84673	0.89853	1	0	-0.197649	0.5327	1	2	0.760415	0.25962	1	2	0.438343	0.91136	1	0	0.88999	1	0	-1.35189
ARMC5	5	0.44369	1	2	1.14113	0.00021579	0.023989	5	0.998678	0.040422	0.420303	4	1.21537	0.50454	1	2	0.978208	4.1508e-05	0.00453	5	0.903147	0.0046025	0.067169	4	1.06799	0.0031401	0.046125	5	1.5119e-05	0.000771	5	0.601238
ARMC6	5	0.2056	1	3	1.68071	0.22903	0.999999	2	1.54549	0.26841	1	2	1.68441	0.022825	0.23303	3	1.51323	0.41472	1	2	1.53981	0.048029	0.402284	4	1.77092	0.40271	1	2	0.53514	1	2	0.84966
ARMC7	5	0.0011894	0.037619	5	0.800294	0.057076	0.57534	4	0.915493	0.0012681	0.036191	5	0.792377	2.0067e-05	0.001695	5	0.831859	0.0004401	0.016876	5	0.920416	1.0171e-05	0.001583	5	0.68701	3.5736e-06	0.000335	5	1.3745e-05	0.000764	5	0.984435
ARMC8	5	0.60721	1	2	1.0105	0.70698	0.999999	1	1.02615	0.48807	1	2	1.18068	0.76061	1	1	0.960932	0.67644	1	2	1.17278	0.84134	1	0	1.14365	0.93471	1	0	0.60437	1	2	0.69227
ARMC9	5	0.20138	1	1	0.136518	0.77814	0.999999	1	0.268613	0.48219	1	1	-0.303074	0.44472	1	2	0.359259	0.60257	1	2	0.195162	0.17276	0.953256	1	0.732124	0.30174	1	1	0.36024	1	1	0.506559
ARMCX1	5	0.99313	1	0	-1.87522	0.47322	0.999999	2	-3.5	0.58935	1	1	-1.97421	0.94926	1	0	-0.691016	0.82064	1	1	-1.4427	0.79362	1	1	1.27621	0.96439	1	0	0.88327	1	0	-1.67651
ARMCX2	5	0.90107	1	0	-3.5	0.99976	0.999999	0	-2.09956	0.98511	1	0	-3.5	0.89684	1	0	-3.5	0.97971	1	0	-0.977895	0.45978	1	1	1.42157	0.74078	1	1	0.62758	1	1	-1.72127
ARMCX3	5	0.79914	1	1	0.800455	0.39732	0.999999	1	0.929811	0.54748	1	1	0.902122	0.91632	1	0	0.764777	0.83095	1	1	1.02602	0.78369	1	1	0.78614	0.86298	1	0	0.69696	1	1	1.09022
ARMCX4	5	0.52916	1	2	-0.332546	0.83627	0.999999	0	-0.0741339	0.53373	1	1	-1.55552	0.82103	1	1	-0.314644	0.59525	1	2	-0.173102	0.7169	1	1	-0.195917	0.83578	1	0	0.80768	1	1	0.263251
ARMCX5	5	0.45641	1	2	0.823404	0.61328	0.999999	1	0.709107	0.51377	1	1	0.951791	0.92079	1	0	0.628669	0.82614	1	1	-0.441799	0.61708	1	1	0.720078	0.18562	1	3	0.6957	1	1	0.623791
ARMCX6	5	0.99503	1	0	0.998582	0.96244	0.999999	0	1.50888	0.23441	1	2	1.28105	0.67383	1	2	0.991837	0.9283	1	0	1.55049	0.90895	1	0	1.47889	0.020612	0.215315	4	0.040477	0.311116	4	0.893058
ARMS2	5	0.97805	1	0	-3.5	0.88425	0.999999	0	-3.5	0.93647	1	0	-3.5	0.99511	1	0	-3.5	0.70865	1	2	-3.5	0.90636	1	0	-3.5	0.78466	1	1	0.89162	1	0	-3.5
ARNT	5	0.38817	1	2	1.0938	0.0011257	0.058768	4	1.40884	0.78223	1	0	1.21554	0.81169	1	1	1.24979	0.50252	1	2	1.44413	0.9806	1	0	0.697821	0.088921	0.666475	3	0.0027772	0.03384	5	0.600176
ARNT2	5	0.7834	1	1	-2.3885	0.77133	0.999999	1	-2.14685	0.66682	1	1	-3.5	0.41571	1	3	-2.49249	0.65881	1	2	-1.86303	0.98024	1	0	0.24717	0.85929	1	0	0.62837	1	2	-3.5
ARNTL	5	0.58576	1	2	0.673131	0.78139	0.999999	1	0.05159	0.66283	1	1	0.471428	0.82518	1	1	0.751022	0.9795	1	0	0.245765	0.99998	1	0	0.803055	0.71649	1	1	0.76633	1	1	0.665168
ARNTL2	5	0.68265	1	1	0.505293	0.51117	0.999999	2	-0.200583	0.92926	1	0	0.463206	0.88738	1	0	0.576479	0.64348	1	2	0.00518199	0.94372	1	0	1.33337	0.65833	1	1	0.6787	1	1	0.548268
ARPC1A	5	0.54504	1	1	1.55771	0.57047	0.999999	1	1.74408	0.53541	1	1	1.67056	0.90853	1	0	1.55491	0.65044	1	2	1.64867	0.65662	1	1	2.2426	0.2626	1	3	0.61053	1	2	1.69365
ARPC1B	5	0.44859	1	2	2.25356	0.46	0.999999	1	2.48262	0.35705	1	2	2.36384	0.67315	1	2	2.28976	0.47143	1	1	2.49461	0.39968	1	2	2.10301	0.57207	1	1	0.84371	1	1	2.01895
ARPC2	5	0.00013827	0.011217	5	2.6887	0.85506	0.999999	0	2.4959	0.019374	0.253565	4	2.82804	0.21019	1	3	2.71642	0.086808	0.652055	4	2.58909	0.0029751	0.048931	5	2.47972	0.030433	0.297699	4	0.051552	0.378626	4	1.97127
ARPC3	5	0.32014	1	2	2.68864	0.085806	0.697644	4	2.57445	0.038132	0.404382	4	2.77131	0.067339	0.520582	4	2.71219	0.19199	1	3	2.68407	0.021727	0.219452	4	2.13393	0.011642	0.133701	4	0.011117	0.105043	4	1.96581
ARPC4	9	1.5669e-05	0.003762	9	2.26988	0.00041371	0.034493	6	2.29054	7.9718e-06	0.001305	8	2.49809	2.1716e-05	0.001778	8	2.34477	1.4569e-05	0.002388	9	2.33975	2.7489e-07	0.000381	9	2.17896	9.0714e-06	0.000656	8	8.2467e-07	0.000228	9	1.52629
ARPC4-TTLL3	4	0.8621	1	0	0.759492	0.95925	0.999999	0	0.243824	0.25406	1	2	0.501839	0.29657	1	2	0.806165	0.36214	1	2	-0.0940814	0.94043	1	0	-0.484143	0.17777	1	2	0.41549	1	2	0.30975
ARPC5	5	0.16871	0.953321	2	2.02108	0.052276	0.547031	4	2.1288	0.29555	1	2	2.15639	0.17218	0.954667	3	2.45591	0.29975	1	3	2.12595	0.36836	1	2	1.96035	0.56105	1	2	0.62166	1	2	1.35101
ARPC5L	5	0.38575	1	2	1.84423	0.97922	0.999999	0	1.86128	0.8361	1	0	1.63878	0.78075	1	1	1.81028	0.96128	1	0	1.79489	0.44127	1	2	1.79276	0.8136	1	1	0.97722	1	0	1.52371
ARPP19	5	0.32357	1	2	1.49204	0.022016	0.321557	3	1.53417	0.40075	1	2	1.48366	0.67399	1	1	1.63718	0.62384	1	1	1.49062	0.010027	0.119116	4	1.67407	0.57885	1	2	0.17194	0.935192	3	1.25807
ARPP21	8	0.58578	1	2	-1.41194	0.69771	0.999999	2	0.836714	0.83063	1	1	-3.5	0.86841	1	1	-1.47993	0.87067	1	1	0.954773	0.89676	1	1	-3.5	0.9274	1	1	0.98325	1	0	-3.5
ARR3	5	0.96714	1	0	-0.902407	0.83764	0.999999	0	-1.11627	0.8655	1	0	-0.991115	0.98731	1	0	-0.786455	0.99672	1	0	-1.24345	0.99946	1	0	-1.03121	0.92943	1	0	0.90094	1	0	-1.07994
ARRB1	5	0.64822	1	1	1.08011	0.49213	0.999999	2	1.44522	0.1993	1	3	1.06888	0.31005	1	2	1.06843	0.5603	1	2	1.32715	0.29233	1	1	0.247287	0.60271	1	1	0.45343	1	1	0.882717
ARRB2	5	0.616	1	1	1.26946	0.68528	0.999999	1	1.76672	0.91081	1	0	1.69294	0.8899	1	0	1.92113	0.81958	1	1	1.81398	0.88197	1	0	1.04979	0.86984	1	0	0.86344	1	0	0.6732
ARRDC1	5	0.46226	1	2	1.56825	0.65655	0.999999	1	1.49185	0.048382	0.475347	4	1.57067	0.76981	1	1	1.70375	0.82248	1	1	1.47188	0.90089	1	0	1.21586	0.93481	1	0	0.84748	1	1	1.36235
ARRDC2	5	0.83299	1	1	1.4024	0.47017	0.999999	1	1.07634	0.77373	1	0	1.37541	0.995	1	0	1.26403	0.9993	1	0	1.04712	0.8366	1	0	0.712809	0.75327	1	1	0.94635	1	0	1.0706
ARRDC3	5	0.99887	1	0	0.486902	0.98274	0.999999	0	0.179167	0.71516	1	1	0.467955	0.94406	1	0	0.51828	0.99694	1	0	0.354713	0.99798	1	0	0.679267	0.56527	1	2	0.91567	1	0	0.569265
ARRDC4	5	0.92284	1	0	0.372157	0.33893	0.999999	1	-3.5	0.093184	0.749841	2	0.644289	0.65795	1	1	-3.5	0.81693	1	1	-3.5	0.82185	1	0	-0.637142	0.26336	1	2	0.84431	1	1	1.29544
ARRDC5	5	0.49061	1	1	-1.07363	0.78743	0.999999	1	-3.5	0.47217	1	1	-1.50004	0.30249	1	3	-1.2444	0.5552	1	1	-1.7335	0.97635	1	0	-1.36948	0.91581	1	0	0.74224	1	1	-1.75342
ARSA	5	0.90735	1	0	0.825648	0.76734	0.999999	1	0.740398	0.48582	1	1	0.538498	0.99594	1	0	0.933162	0.94718	1	0	0.689257	0.95158	1	0	0.548723	0.98557	1	0	0.8955	1	0	0.627529
ARSB	5	0.47925	1	2	1.15464	0.57738	0.999999	2	0.7302	0.44091	1	1	1.08853	0.90872	1	0	1.27526	0.96249	1	0	0.717948	0.76737	1	1	0.885493	0.54671	1	1	0.67818	1	1	-0.048913
ARSD	5	0.70754	1	1	0.766172	0.28814	0.999999	2	0.576001	0.92391	1	0	0.40594	0.95298	1	0	0.393691	0.99134	1	0	0.659366	0.96827	1	0	-0.195418	0.88084	1	0	0.954	1	0	1.12972
ARSE	5	0.88002	1	0	-3.5	0.85643	0.999999	0	-1.62928	0.4745	1	1	-0.54016	0.71663	1	1	-0.346787	0.46341	1	2	-3.5	0.98978	1	0	-1.10391	0.87231	1	0	0.77323	1	1	0.40868
ARSF	5	0.99955	1	0	-0.581855	0.98332	0.999999	0	-1.35261	0.85713	1	0	-1.59382	0.77082	1	1	-1.01556	0.86327	1	1	-1.12427	0.96458	1	0	-0.77259	0.6739	1	1	0.99058	1	0	-0.695527
ARSG	5	0.89632	1	0	0.0928779	0.091394	0.723479	3	0.2055	0.76056	1	1	0.34171	0.73647	1	1	0.69698	0.17908	0.990745	3	0.235982	0.9878	1	0	-0.727852	0.50621	1	2	0.5555	1	2	0.0924654
ARSH	5	0.80417	1	1	-3.5	0.90445	0.999999	0	-3.5	0.4916	1	2	-3.5	0.32863	1	3	-3.5	0.79906	1	1	-3.5	0.56177	1	1	-3.5	0.49087	1	1	0.56225	1	1	-1.62385
ARSI	5	0.79036	1	1	-3.5	0.64949	0.999999	1	-2.15612	0.36893	1	2	-3.5	0.751	1	1	-1.56002	0.47086	1	2	-3.5	0.96694	1	0	-0.820215	0.91194	1	0	0.95187	1	0	-3.5
ARSJ	5	0.92109	1	0	-3.5	0.33359	0.999999	2	-3.5	0.55792	1	1	-3.5	0.69025	1	2	-3.5	0.22298	1	3	-2.22363	0.97191	1	0	0.780019	0.31172	1	3	0.59667	1	2	0.540726
ARSK	5	0.16862	0.953129	2	0.260687	0.16115	0.950286	3	0.316274	0.86141	1	0	-0.261177	0.99389	1	0	0.345548	0.90305	1	0	0.345142	0.24856	1	3	0.467095	0.51324	1	2	0.58382	1	2	-0.250296
ART1	5	0.7291	1	1	-3.5	0.56585	0.999999	1	-3.5	0.19276	1	3	-3.5	0.92536	1	0	-3.5	0.30158	1	2	-3.5	0.89843	1	0	-3.5	0.90904	1	0	0.81952	1	1	-0.952639
ART3	5	0.084895	0.650581	4	-1.76794	0.49324	0.999999	2	1.40155	0.52777	1	1	-1.52162	0.64936	1	2	-1.82765	0.72041	1	1	1.45506	0.61397	1	1	-2.33918	0.69706	1	1	0.61841	1	2	-1.95384
ART4	5	0.75799	1	1	-3.5	0.58935	0.999999	2	-3.5	0.98279	1	0	-3.5	0.97781	1	0	-3.5	0.78319	1	1	-3.5	0.80608	1	1	-3.5	0.79099	1	1	0.98429	1	0	-3.5
ART5	5	0.84687	1	0	-1.2653	0.88599	0.999999	0	-1.28039	0.46996	1	1	-3.5	0.93339	1	0	-3.5	0.6744	1	1	-3.5	0.86229	1	0	-3.5	0.79804	1	1	0.93016	1	0	-1.85087
ARTN	5	0.35336	1	1	0.517808	0.84147	0.999999	0	-0.373133	0.91528	1	0	-1.01843	0.077946	0.576666	3	-0.335091	0.65942	1	1	-0.0829011	0.21557	1	2	-0.825044	0.60939	1	2	0.51981	1	2	-1.56817
ARV1	5	0.43786	1	1	1.23323	0.5192	0.999999	2	1.37266	0.52369	1	1	1.37569	0.47038	1	2	1.43263	0.82138	1	1	1.4078	0.062046	0.477448	4	1.25669	0.83256	1	1	0.70726	1	1	0.548403
ARVCF	5	0.83454	1	1	-0.360698	0.98004	0.999999	0	-0.31368	0.63655	1	1	-0.608208	0.63684	1	2	-1.03778	0.83792	1	1	-0.275805	0.9865	1	0	0.173032	0.51073	1	2	0.51995	1	2	1.26354
ARX	5	0.78127	1	1	-1.34191	0.79375	0.999999	1	-0.228238	0.82687	1	0	-1.13926	0.82424	1	1	-3.5	0.87603	1	1	-0.698626	0.78188	1	1	-1.06421	0.95325	1	0	0.47537	1	1	-1.24355
AS3MT	5	0.70028	1	1	-3.5	0.68042	0.999999	1	0.117495	0.37015	1	2	-0.841829	0.54511	1	2	-0.634485	0.12934	0.833799	3	0.282103	0.69572	1	1	-3.5	0.55035	1	2	0.7993	1	1	-0.279142
ASAH1	5	0.34385	1	2	1.6381	0.51608	0.999999	2	1.38653	0.55862	1	1	1.46125	0.78495	1	1	1.3187	0.5314	1	2	1.53164	0.12731	0.795803	3	1.18305	0.53266	1	2	0.33278	1	3	1.00813
ASAH2	5	0.63053	1	1	-1.05504	0.95746	0.999999	0	-1.56489	0.89737	1	0	-3.5	0.99601	1	0	-3.5	0.68663	1	1	-1.20251	0.96098	1	0	-0.169295	0.8231	1	1	0.7452	1	1	-0.560669
ASAH2B	5	0.37403	1	2	-0.133218	0.57355	0.999999	1	-0.141816	0.73227	1	1	-0.820875	0.71068	1	1	-3.5	0.85427	1	1	-0.731916	0.53974	1	1	0.817023	0.48314	1	2	0.58265	1	2	0.586598
ASAP1	5	0.8572	1	0	1.19366	0.74159	0.999999	1	0.790688	0.99902	1	0	0.961254	0.96461	1	0	1.04715	0.36429	1	1	1.17688	0.011792	0.135961	4	0.879535	0.25539	1	3	0.065585	0.454594	4	1.08059
ASAP2	5	0.92287	1	0	-1.49537	0.99989	0.999999	0	0.382289	0.96903	1	0	-1.06918	0.63113	1	1	-0.017361	0.74971	1	1	0.444216	0.47884	1	2	1.0428	0.96554	1	0	0.82783	1	1	1.41622
ASAP3	5	0.65053	1	1	-3.5	0.94035	0.999999	0	-0.314898	0.83243	1	0	-3.5	0.24262	1	2	-3.5	0.69895	1	2	-0.242463	0.61536	1	1	-0.0593403	0.49887	1	1	0.71379	1	1	0.314931
ASB1	5	0.3697	1	1	0.854819	0.65488	0.999999	1	0.925789	0.94197	1	0	0.796773	0.42489	1	2	0.915782	0.71771	1	1	0.965756	0.96706	1	0	0.988476	0.78384	1	1	0.81562	1	1	0.635792
ASB10	5	0.92793	1	0	-3.5	0.9385	0.999999	0	-3.5	0.94585	1	0	-3.5	0.95461	1	0	-3.5	0.70934	1	1	-3.5	0.97504	1	0	-3.5	0.11209	0.792886	3	0.25178	1	3	-3.5
ASB11	5	0.99671	1	0	-0.975789	0.99859	0.999999	0	-1.19604	0.97129	1	0	-1.2855	0.98221	1	0	-1.21456	0.99954	1	0	-1.02253	0.83238	1	0	-1.58955	0.88592	1	0	0.86636	1	0	-0.625968
ASB12	5	0.95113	1	0	-0.400657	0.87678	0.999999	0	-0.86525	0.28128	1	2	-0.474521	0.53432	1	1	-3.5	0.82515	1	1	-1.35783	0.92322	1	0	-0.955255	0.81197	1	1	0.45256	1	2	-1.31209
ASB13	5	0.9007	1	0	1.01693	0.90794	0.999999	0	1.16657	0.91595	1	0	0.995833	0.91285	1	0	0.832947	0.088107	0.657847	3	1.15025	0.75722	1	1	1.01641	0.77185	1	1	0.50584	1	2	0.895436
ASB14	5	0.79003	1	1	-0.215466	0.48925	0.999999	1	-0.719242	0.72911	1	1	-0.410519	0.81147	1	1	-0.277267	0.6136	1	1	-0.603848	0.7634	1	1	-0.474001	0.33557	1	2	0.36168	1	2	-0.452375
ASB15	5	0.98619	1	0	-3.5	0.99958	0.999999	0	-3.5	0.95122	1	0	-3.5	0.99935	1	0	-3.5	0.92475	1	0	-3.5	0.89913	1	0	-3.5	0.87837	1	0	0.84882	1	1	-2.43962
ASB16	5	0.95057	1	0	-0.101984	0.93791	0.999999	0	0.182549	0.96962	1	0	-0.211712	0.71617	1	1	0.164744	0.93585	1	0	-0.0477769	0.90994	1	0	-0.142236	0.64594	1	1	0.55236	1	2	0.33621
ASB17	5	0.57188	1	2	-3.5	0.055341	0.564982	3	-3.5	0.74858	1	1	-3.5	0.73215	1	1	-3.5	0.68022	1	2	-3.5	0.93494	1	0	-2.18662	0.93556	1	0	0.6484	1	2	-3.5
ASB18	5	0.68856	1	1	-3.5	0.51518	0.999999	2	-3.5	0.86287	1	0	-3.5	0.87051	1	1	-3.5	0.56521	1	2	-3.5	0.97922	1	0	-0.793758	0.94963	1	0	0.85194	1	1	-3.5
ASB2	5	0.6666	1	1	0.00224427	0.51636	0.999999	1	-0.139115	0.87206	1	0	0.280883	0.70785	1	1	0.889679	0.63475	1	1	0.167004	0.91965	1	0	-2.17025	0.55528	1	1	0.53961	1	1	-2.21851
ASB3	5	0.62821	1	1	0.733487	0.93556	0.999999	0	0.937946	0.90654	1	0	0.922563	0.9946	1	0	0.765266	0.51647	1	1	0.924626	0.89609	1	0	0.634154	0.83894	1	0	0.97104	1	0	0.594024
ASB4	5	0.99105	1	0	-1.10837	0.28206	0.999999	1	-1.13647	0.88551	1	0	-1.70771	0.8899	1	0	-1.33612	0.44125	1	2	-1.12411	0.67041	1	1	-0.722728	0.94213	1	0	0.98676	1	0	-0.267989
ASB5	5	0.76178	1	1	-3.5	0.91226	0.999999	0	-3.5	0.5656	1	1	-3.5	0.85162	1	1	-3.5	0.60807	1	1	-3.5	0.86229	1	0	-3.5	0.86032	1	0	0.81138	1	1	-3.5
ASB6	5	0.6261	1	1	0.770401	0.90415	0.999999	0	0.928158	0.16883	1	3	0.875219	0.79276	1	1	0.729987	0.48895	1	1	0.861258	0.7773	1	1	1.06273	0.68279	1	1	0.94751	1	0	0.782606
ASB7	5	0.27083	1	2	0.616035	0.42348	0.999999	1	0.685408	0.50541	1	1	0.596614	0.71274	1	1	0.629479	0.39083	1	2	0.717863	0.99869	1	0	0.76489	0.75841	1	1	0.76446	1	1	0.771383
ASB8	5	0.51485	1	2	1.06318	0.76124	0.999999	1	0.996852	0.78127	1	0	0.98579	0.9559	1	0	1.1628	0.79957	1	1	0.956761	0.56613	1	2	1.09682	0.66279	1	1	0.936	1	0	0.773559
ASB9	5	0.99993	1	0	-1.81292	0.99863	0.999999	0	-3.5	0.97061	1	0	-3.5	0.99137	1	0	-1.39004	0.99488	1	0	-3.5	0.99452	1	0	0.784845	0.99226	1	0	0.99001	1	0	-1.06864
ASCC1	5	0.50147	1	1	0.935287	0.5046	0.999999	2	1.03391	0.47352	1	2	1.00348	0.34426	1	2	0.95973	0.71666	1	1	1.03542	0.37479	1	2	0.885891	0.47904	1	1	0.66279	1	1	1.01834
ASCC2	5	0.99149	1	0	1.48403	0.98075	0.999999	0	1.44936	0.91912	1	0	1.33359	0.99196	1	0	1.42809	0.94959	1	0	1.39241	0.9881	1	0	1.31889	0.99828	1	0	0.99747	1	0	1.3747
ASCC3	7	0.40243	1	2	1.23843	0.0039592	0.113712	5	1.22525	0.033528	0.370661	4	1.08511	0.39682	1	3	1.37434	0.22518	1	3	1.25423	0.12284	0.778967	3	1.48935	0.00058414	0.012106	6	0.00016521	0.00407	6	0.839044
ASCL1	5	0.92646	1	0	-3.5	0.96963	0.999999	0	-3.5	0.9845	1	0	-3.5	0.28293	1	2	-3.5	0.96407	1	0	-3.5	0.87805	1	0	-3.5	0.76178	1	1	0.68722	1	1	-3.5
ASCL2	5	0.87331	1	0	0.0848991	0.44996	0.999999	2	-0.252501	0.98911	1	0	-0.0925678	0.9065	1	0	-1.00186	0.42374	1	3	-0.342909	0.87667	1	0	-3.5	0.7242	1	1	0.67093	1	1	-0.244266
ASCL3	5	0.83462	1	1	-0.998798	0.57723	0.999999	1	-1.34542	0.34836	1	2	-3.5	0.78057	1	1	-1.05034	0.74095	1	1	-0.983963	0.63876	1	1	-3.5	0.82238	1	1	0.84175	1	1	-0.938228
ASCL4	5	0.87674	1	0	-3.5	0.51179	0.999999	1	-3.5	0.64993	1	1	-3.5	0.67557	1	2	-3.5	0.85282	1	1	-3.5	0.96874	1	0	-3.5	0.75126	1	1	0.68333	1	1	-3.5
ASCL5	5	0.85304	1	0	-3.5	0.70489	0.999999	1	-1.28905	0.54682	1	1	-1.47426	0.31095	1	2	-1.47925	0.63986	1	1	-1.10368	0.8078	1	1	-1.0923	0.68613	1	1	0.88416	1	0	-0.485647
ASF1A	5	0.49571	1	2	1.65101	0.74515	0.999999	1	1.04822	0.86928	1	0	1.3966	0.77419	1	1	1.40343	0.4028	1	1	1.08208	0.68776	1	1	1.23509	0.77023	1	1	0.757	1	1	0.766251
ASF1B	5	0.84358	1	0	1.91662	0.5857	0.999999	2	1.71377	0.693	1	1	1.73506	0.98008	1	0	1.79238	0.23515	1	3	1.76301	0.67426	1	1	1.69317	0.9873	1	0	0.9362	1	0	0.224861
ASGR1	5	0.64631	1	1	-1.19283	0.96776	0.999999	0	0.0175402	0.90404	1	0	-1.10173	0.85772	1	1	0.539979	0.88513	1	1	-0.142202	0.90553	1	0	0.181171	0.94854	1	0	0.86083	1	0	-1.31131
ASGR2	5	0.95924	1	0	0.443623	0.82851	0.999999	0	2.31988	0.59944	1	1	0.519235	0.59951	1	2	1.09311	0.97991	1	0	1.70019	0.99882	1	0	-1.9451	0.99829	1	0	0.99862	1	0	-1.47868
ASH1L	5	0.27351	1	2	0.579494	0.53373	0.999999	2	0.928463	0.18145	1	3	0.69359	0.74732	1	1	0.440465	0.45571	1	2	0.876171	0.91238	1	0	0.779184	0.39198	1	2	0.51092	1	2	1.00941
ASH2L	5	0.18115	0.985063	3	1.72319	0.1334	0.878695	3	1.66171	0.042715	0.435714	4	1.45779	0.020602	0.214589	4	1.53706	0.30754	1	3	1.70835	0.0086654	0.106087	4	1.02033	0.010979	0.12763	4	0.0090579	0.088993	4	0.197575
ASIC1	5	0.3824	1	2	0.180094	0.33735	0.999999	1	0.611514	0.60851	1	1	0.354402	0.80744	1	1	0.690028	0.67775	1	2	0.596347	0.81355	1	0	0.614623	0.41199	1	2	0.32417	1	3	0.500685
ASIC2	5	0.54762	1	2	-3.5	0.48456	0.999999	2	-3.5	0.23224	1	2	-3.5	0.58734	1	1	-3.5	0.13262	0.844413	3	-3.5	0.82413	1	0	-1.76255	0.38884	1	2	0.377	1	2	-3.5
ASIC3	5	0.95983	1	0	-0.243533	0.97104	0.999999	0	-0.466185	0.96023	1	0	-1.04372	0.86203	1	1	0.35268	0.78374	1	1	-0.5972	0.95799	1	0	-0.571243	0.9995	1	0	0.85002	1	1	0.563188
ASIC4	5	0.57879	1	2	-3.5	0.33029	0.999999	2	-2.06972	0.73192	1	1	-3.5	0.12366	0.782765	4	-2.11432	0.12363	0.814206	4	-3.5	0.93575	1	0	-2.32483	0.83612	1	0	0.76606	1	1	-1.27063
ASIC5	5	0.93665	1	0	-3.5	0.94165	0.999999	0	-3.5	0.90879	1	0	-3.5	0.96951	1	0	-3.5	0.97392	1	0	-3.5	0.98739	1	0	-2.37789	0.88505	1	0	0.97569	1	0	-1.37055
ASIP	5	0.35928	1	2	-1.23426	0.65489	0.999999	1	-0.496466	0.70939	1	1	-0.98794	0.99398	1	0	-1.29396	0.53048	1	1	-3.5	0.67559	1	1	0.0054328	0.91959	1	0	0.99904	1	0	0.201454
ASL	5	0.93154	1	0	1.20595	0.9366	0.999999	0	1.32065	0.95717	1	0	1.37726	0.89688	1	0	1.17348	0.95198	1	0	1.26368	0.77845	1	1	1.38443	0.94692	1	0	0.99693	1	0	1.38467
ASMT	5	0.74775	1	1	-0.67665	0.3375	0.999999	1	-0.647451	0.6553	1	1	-0.750374	0.5893	1	2	-0.551026	0.7541	1	1	-0.758528	0.87325	1	0	-0.683879	0.97729	1	0	0.96389	1	0	-0.0940876
ASMTL	5	0.70062	1	1	1.12111	0.99789	0.999999	0	1.1097	0.93593	1	0	0.84497	0.48474	1	2	1.03598	0.82251	1	1	1.06493	0.95401	1	0	0.804026	0.73991	1	1	0.79232	1	1	0.618226
ASNA1	5	0.0045937	0.090216	3	1.96268	0.21929	0.999999	2	1.90725	3.4361e-05	0.003079	5	2.01512	2.0067e-05	0.001695	5	1.83707	0.0022362	0.050028	4	1.92858	0.0032159	0.051715	5	1.87875	9.6212e-06	0.000677	5	2.8314e-05	0.001168	5	1.24618
ASNS	5	0.075386	0.606128	4	1.42573	0.68815	0.999999	1	1.45816	0.60007	1	1	1.52009	0.85568	1	1	1.45685	0.94502	1	0	1.50456	0.37208	1	2	1.36471	0.00084914	0.016285	5	0.00071334	0.012131	5	2.12771
ASNSD1	5	0.49389	1	2	1.29084	0.84307	0.999999	0	1.3793	0.30418	1	2	1.39915	0.46597	1	2	1.2911	0.51417	1	2	1.50745	0.05746	0.452865	4	1.43364	0.64556	1	1	0.51254	1	2	0.920491
ASPA	5	0.18599	0.997999	3	-3.5	0.054209	0.558456	4	-3.5	0.97713	1	0	-3.5	0.82126	1	1	-3.5	0.59746	1	2	-3.5	0.73425	1	1	-2.27323	0.46814	1	2	0.76283	1	1	-1.81044
ASPDH	5	0.30801	1	3	-1.41885	0.90325	0.999999	0	-0.700674	0.93135	1	0	-1.51784	0.68197	1	2	-3.5	0.6902	1	1	-0.978313	0.55984	1	2	-0.986794	0.4244	1	1	0.46397	1	1	0.285035
ASPG	5	0.76265	1	1	-3.5	0.72637	0.999999	1	-3.5	0.51386	1	1	-3.5	0.7222	1	1	-3.5	0.82174	1	1	-3.5	0.9486	1	0	-1.5356	0.6798	1	1	0.67921	1	1	-1.07218
ASPH	10	0.4078	1	4	1.15352	0.27912	0.999999	5	0.963234	0.48769	1	2	1.00656	0.88164	1	2	0.784256	0.16673	0.956568	6	1.03133	0.18315	0.985754	4	2.3072	0.35881	1	3	0.70514	1	3	1.76146
ASPHD1	5	0.83187	1	1	0.695877	0.8923	0.999999	0	0.977299	0.52853	1	1	0.259981	0.62734	1	2	0.501404	0.97281	1	0	0.872365	0.7987	1	1	0.378648	0.92941	1	0	0.98962	1	0	0.856658
ASPHD2	5	0.84218	1	0	0.24162	0.64454	0.999999	1	0.074274	0.69824	1	1	-0.285602	0.10241	0.695033	4	0.411989	0.01427	0.181494	5	0.238169	0.732	1	1	0.655172	0.65899	1	1	0.45665	1	2	-0.481832
ASPM	5	0.87532	1	0	0.949361	0.34496	0.999999	2	1.37082	0.077249	0.659954	3	1.15535	0.73669	1	1	1.41616	0.41084	1	3	1.37927	0.52998	1	2	1.21531	0.072052	0.572883	4	7.9443e-05	0.002425	5	0.0259434
ASPRV1	5	0.91005	1	0	-0.908525	0.86059	0.999999	0	-0.66325	0.57198	1	1	-0.426135	0.64564	1	2	-0.958443	0.40262	1	2	-0.810428	0.94183	1	0	-0.638141	0.89204	1	0	0.58129	1	1	-0.667793
ASPSCR1	5	0.54842	1	2	1.17648	0.82609	0.999999	1	1.04684	0.33166	1	2	1.19057	0.59597	1	1	1.24889	0.58817	1	2	1.05821	0.58142	1	1	1.22467	0.62056	1	1	0.41751	1	2	1.00522
ASRGL1	5	0.685	1	1	0.844191	0.63321	0.999999	1	-0.051593	0.45595	1	2	1.10174	0.54442	1	2	1.17642	0.78608	1	1	0.0537516	0.59586	1	1	0.415374	0.4029	1	1	0.5595	1	1	-0.0203411
ASS1	5	0.16051	0.930338	1	2.09931	0.271	0.999999	1	1.46811	0.32905	1	1	2.00348	0.23886	1	1	1.18401	0.40383	1	1	1.26274	0.36703	1	1	-0.224068	0.41099	1	1	0.45302	1	1	2.01109
ASTE1	5	0.60958	1	2	0.546456	0.19117	0.999999	3	0.508658	0.66223	1	1	0.55159	0.69785	1	2	0.506969	0.4543	1	2	0.592589	0.91154	1	0	0.823469	0.43974	1	2	0.52471	1	2	-0.0048364
ASTL	5	0.82809	1	1	-1.37383	0.74921	0.999999	1	-1.72045	0.81743	1	0	-0.620217	0.60176	1	1	-1.12031	0.89953	1	0	-1.6175	0.98885	1	0	-3.5	0.31599	1	2	0.55665	1	1	-1.09284
ASTN1	5	0.33981	1	2	-3.5	0.67261	0.999999	1	-3.5	0.84989	1	0	-3.5	0.253	1	2	-3.5	0.78194	1	1	-3.5	0.50809	1	2	-0.97814	0.80927	1	1	0.95264	1	0	-3.5
ASTN2	14	0.99926	1	0	0.675762	0.98679	0.999999	1	0.678824	0.70051	1	3	0.413303	0.99414	1	1	0.610965	0.54362	1	4	0.5929	0.8573	1	1	1.04823	0.65112	1	2	0.81356	1	2	1.51638
ASUN	5	0.47043	1	2	1.40321	0.18066	0.990483	3	1.36707	0.51198	1	1	1.56431	0.70226	1	1	1.25834	0.1692	0.961529	3	1.40771	0.17737	0.967943	2	1.34962	0.30296	1	3	0.16396	0.905205	3	1.0696
ASXL1	5	0.40427	1	2	1.1626	0.90026	0.999999	0	1.34768	0.99981	1	0	1.30873	0.312	1	3	1.25442	0.37529	1	3	1.32535	0.93462	1	0	1.13652	0.95481	1	0	0.99995	1	0	1.24237
ASXL3	5	0.42391	1	2	-3.5	0.36334	0.999999	2	-3.5	0.6096	1	1	-3.5	0.53902	1	2	-3.5	0.51771	1	2	-3.5	0.13189	0.813449	2	-1.37272	0.84065	1	0	0.5938	1	2	-2.46227
ASZ1	5	0.47423	1	2	-3.5	0.62534	0.999999	1	-3.5	0.52135	1	1	-3.5	0.9216	1	0	-3.5	0.76115	1	1	-3.5	0.29454	1	2	-3.5	0.70501	1	1	0.93016	1	0	-1.67613
ATAD1	5	0.73832	1	1	1.32411	0.73297	0.999999	1	1.35128	0.42554	1	2	1.43213	0.067678	0.522644	4	1.2589	0.14278	0.875414	4	1.3496	0.36211	1	2	1.39162	0.034345	0.326741	4	0.038866	0.300732	4	1.20556
ATAD2	5	0.26736	1	3	1.9134	0.60393	0.999999	1	1.9646	0.81658	1	0	1.5452	0.11811	0.760456	3	1.55479	0.2276	1	2	1.94141	0.6205	1	1	1.23316	0.0015281	0.025786	4	0.0041901	0.0474	4	0.66372
ATAD2B	5	0.87478	1	0	0.590762	0.36165	0.999999	2	0.655048	0.88086	1	0	0.735924	0.7593	1	1	0.674957	0.87723	1	1	0.669214	0.76088	1	1	0.13713	0.96025	1	0	0.86606	1	0	0.332122
ATAD3A	7	0.87831	1	1	1.65441	0.89723	0.999999	1	1.7645	0.55527	1	2	1.93937	0.81507	1	1	1.45397	0.95966	1	0	1.75512	0.63758	1	1	1.74836	0.68536	1	2	0.60235	1	2	1.17675
ATAD3B	4	0.94973	1	0	1.27916	0.73391	0.999999	1	1.52222	0.6989	1	1	1.60445	0.96034	1	0	0.940188	0.64958	1	1	1.45079	0.61851	1	1	1.49344	0.75657	1	1	0.90303	1	0	1.11635
ATAD3C	5	0.62912	1	1	-0.350498	0.24284	0.999999	2	-0.287188	0.13669	0.937068	2	-0.42124	0.17525	0.964172	2	-0.333433	0.3003	1	2	-0.372122	0.85321	1	0	-0.358635	0.40381	1	1	0.19123	1	2	0.727229
ATAD5	5	0.038921	0.391798	3	0.952116	0.097555	0.746015	3	0.830121	0.34173	1	2	0.785155	0.09217	0.647629	4	0.834623	0.23118	1	3	0.899531	0.066064	0.498219	4	0.567101	0.04338	0.391002	3	0.025457	0.211268	4	0.021141
ATAT1	5	0.43732	1	1	0.859232	0.61618	0.999999	1	0.567827	0.79234	1	0	0.460419	0.48815	1	1	0.864673	0.54224	1	1	0.62431	0.77404	1	1	0.408356	0.98595	1	0	0.93016	1	0	0.812033
ATCAY	5	0.84522	1	0	-0.283235	0.39396	0.999999	2	-0.31959	0.88233	1	0	-0.370881	0.43856	1	2	-0.342994	0.71928	1	1	-0.369988	0.89323	1	0	0.34579	0.68647	1	1	0.78826	1	1	0.0568813
ATE1	5	0.66558	1	1	0.848243	0.7068	0.999999	1	0.743359	0.45803	1	1	0.81432	0.99999	1	0	0.789917	0.95519	1	0	0.729836	0.28629	1	1	1.04352	0.59593	1	2	0.37345	1	2	0.947219
ATF1	5	0.63801	1	1	1.24436	0.3815	0.999999	2	1.31352	0.067805	0.601821	2	1.42641	0.62197	1	2	1.55947	0.86728	1	1	1.31615	0.52925	1	2	1.1114	0.44705	1	2	0.92071	1	0	1.07412
ATF2	5	0.31577	1	2	1.18432	0.013615	0.234859	4	1.17048	0.41489	1	2	1.20206	0.33693	1	3	1.05866	0.79731	1	1	1.16828	0.18286	0.984916	3	1.12956	0.86252	1	0	0.54704	1	2	0.8867
ATF3	11	0.71678	1	2	0.493989	0.51571	0.999999	3	-0.175131	0.80364	1	2	0.257382	0.7343	1	3	0.133656	0.78034	1	2	-0.175577	0.57835	1	3	0.153529	0.99696	1	0	0.99991	1	0	0.919988
ATF4	4	0.0081189	0.129507	4	2.52157	0.74553	0.999999	1	2.46762	0.6349	1	1	2.50597	0.30718	1	2	2.47632	0.53225	1	1	2.4282	0.82556	1	0	2.37878	8.2742e-05	0.002957	4	4.4257e-05	0.001578	4	2.30326
ATF5	5	0.19163	1	3	1.4977	0.34547	0.999999	1	1.36291	0.44707	1	2	1.7922	0.4617	1	2	1.66643	0.6392	1	2	1.25069	0.14864	0.875774	3	0.936232	0.28487	1	3	0.22281	1	3	1.18621
ATF6	5	0.99276	1	0	0.958778	0.787	0.999999	1	1.09388	0.46158	1	1	1.06286	0.6255	1	2	1.10218	0.8662	1	1	1.14151	0.21352	1	3	1.02435	0.73249	1	1	0.69131	1	1	1.06829
ATF6B	5	0.13632	0.85747	2	1.96852	0.84943	0.999999	0	1.8004	0.46163	1	2	1.99102	0.69826	1	2	1.98348	0.52766	1	1	1.77438	0.44079	1	2	1.0447	0.83619	1	0	0.86253	1	0	1.49247
ATF7	8	0.31897	1	3	1.02014	0.42275	0.999999	2	1.24939	0.45013	1	2	1.11556	0.27959	1	4	1.15103	0.16977	0.96298	4	1.20186	0.57513	1	2	0.654879	0.35913	1	3	0.27752	1	4	0.88003
ATF7IP	5	0.30611	1	3	0.59615	0.57679	0.999999	2	0.791746	0.99752	1	0	0.818862	0.63019	1	2	0.845317	0.42466	1	2	0.72977	0.98005	1	0	0.778242	0.22457	1	3	0.53988	1	2	0.423719
ATF7IP2	5	0.57764	1	2	0.544313	0.54622	0.999999	1	0.344805	0.80623	1	0	0.56825	0.64723	1	1	0.280036	0.77493	1	1	0.315468	0.96488	1	0	-0.370728	0.97655	1	0	0.9906	1	0	-0.380388
ATG10	5	0.25372	1	2	0.2662	0.13164	0.871787	3	0.551784	0.38864	1	2	0.145139	0.81366	1	1	0.54565	0.79576	1	1	0.548823	0.65336	1	1	0.342816	0.01705	0.18331	4	0.022341	0.18845	4	0.241701
ATG12	6	0.0062023	0.109187	5	1.012	0.36479	0.999999	3	1.06947	0.55647	1	1	0.728291	0.943	1	0	0.932297	0.066126	0.544521	5	1.055	0.58926	1	2	0.913161	0.058254	0.488178	4	0.007667	0.077701	5	0.875891
ATG13	5	0.42872	1	2	1.22344	0.89178	0.999999	0	1.4473	0.37855	1	2	1.33466	0.90066	1	0	1.79471	0.9226	1	0	1.44588	0.68924	1	1	1.27215	0.70461	1	1	0.29774	1	3	1.2426
ATG14	5	0.15415	0.909414	3	0.571051	0.023951	0.339639	4	0.72188	0.26489	1	2	0.569906	0.49496	1	1	0.518081	0.31297	1	2	0.728765	0.92445	1	0	0.741007	0.40811	1	1	0.10819	0.657422	2	0.485819
ATG16L1	5	0.36193	1	2	1.10938	0.75794	0.999999	1	1.0414	0.81386	1	0	0.997581	0.97574	1	0	0.875123	0.93543	1	0	0.940633	0.62089	1	1	1.28458	0.81177	1	1	0.78233	1	1	0.835902
ATG16L2	5	0.75073	1	1	1.3334	0.92378	0.999999	0	1.54781	0.72203	1	1	1.46999	0.94501	1	0	1.42553	0.64432	1	2	1.53087	0.65879	1	1	0.527945	0.44041	1	2	0.42269	1	2	0.0192262
ATG2A	5	0.68236	1	1	0.702297	0.62053	0.999999	1	0.878438	0.67515	1	1	0.76964	0.27619	1	2	0.811142	0.65161	1	2	0.772433	0.53318	1	2	0.813969	0.94207	1	0	0.8217	1	1	1.00495
ATG2B	5	0.69277	1	1	0.525732	0.49506	0.999999	2	0.665027	0.46329	1	2	0.613837	0.39286	1	2	0.554646	0.28947	1	2	0.625408	0.91282	1	0	0.605186	0.61543	1	1	0.44902	1	2	0.241955
ATG3	5	0.079916	0.627053	4	1.88	0.1969	0.999999	3	1.70457	0.32249	1	2	1.98838	0.24989	1	3	2.05945	0.93207	1	0	1.86153	0.47362	1	2	1.92729	0.40271	1	2	0.050842	0.374451	4	1.30177
ATG4A	5	0.75888	1	1	0.700806	0.79832	0.999999	1	0.719194	0.44232	1	2	0.813947	0.96037	1	0	0.705457	0.95462	1	0	0.708574	0.61763	1	1	0.616046	0.84161	1	0	0.74538	1	1	0.551347
ATG4B	5	0.24016	1	3	1.21735	0.99442	0.999999	0	1.16748	0.44192	1	1	1.34995	0.99747	1	0	1.23295	0.98359	1	0	1.10816	0.87674	1	0	1.14027	0.99815	1	0	0.99839	1	0	1.17245
ATG4C	5	0.36515	1	2	0.92244	0.60716	0.999999	1	0.866425	0.99724	1	0	1.09787	0.31933	1	3	0.944263	0.98617	1	0	0.924306	0.27104	1	3	0.60997	0.34182	1	2	0.50795	1	2	-0.16727
ATG4D	5	0.90603	1	0	1.13896	0.12087	0.839514	3	0.941628	0.75825	1	1	1.11674	0.96518	1	0	1.03757	0.97375	1	0	0.908218	0.76321	1	1	1.13681	0.9356	1	0	0.86943	1	0	0.683346
ATG5	6	0.028871	0.316654	5	1.28227	0.81556	0.999999	1	1.08554	0.75731	1	1	1.27655	0.45762	1	2	1.30999	0.72072	1	2	1.14432	0.30388	1	3	1.19128	0.37858	1	3	0.77891	1	1	0.947387
ATG7	5	0.022428	0.266605	4	1.14492	0.23139	0.999999	2	0.966565	0.467	1	1	1.23613	0.78558	1	1	1.17789	0.32864	1	3	1.00868	0.89637	1	0	1.00646	0.046286	0.411025	4	9.6212e-06	0.000583	5	0.30132
ATG9A	5	0.00060778	0.025815	5	1.18126	0.91966	0.999999	0	1.33818	0.87926	1	0	0.877183	0.95349	1	0	0.806125	0.61596	1	2	1.22852	0.50704	1	2	1.2432	0.0063574	0.081026	4	2.7764e-05	0.001168	5	1.28138
ATHL1	5	0.61312	1	2	0.80326	0.033571	0.423276	3	1.19299	0.36804	1	2	-0.0888049	0.40612	1	3	0.847509	0.70972	1	2	1.12016	0.77273	1	1	0.591464	0.76221	1	1	0.59644	1	2	1.94281
ATIC	5	0.027884	0.309024	4	1.90143	0.01022	0.197685	4	1.84958	0.089141	0.729701	3	1.88198	0.043863	0.382694	3	1.87219	0.01633	0.199379	5	1.8989	0.25686	1	3	0.915243	0.021076	0.219266	4	5.5253e-05	0.00187	5	1.53704
ATL1	5	0.19219	1	3	-0.0576194	0.69912	0.999999	1	-0.730356	0.5078	1	2	-1.18858	0.90342	1	0	-0.457132	0.81663	1	1	-0.482691	0.31775	1	2	-0.331308	0.11448	0.80152	3	0.17108	0.933165	3	-0.785031
ATL2	5	0.021458	0.258482	3	1.35489	0.14752	0.917368	3	1.34383	0.017525	0.23597	3	1.45123	0.13469	0.820037	3	1.07824	0.8852	1	1	1.36879	0.022382	0.224581	4	1.20708	0.41775	1	2	0.2813	1	3	0.889256
ATL3	5	0.2671	1	2	1.23657	0.74078	0.999999	1	1.36798	0.49991	1	1	1.10048	0.50135	1	2	1.02063	0.8545	1	1	1.39717	0.55155	1	2	1.03079	0.74779	1	1	0.72111	1	1	1.08507
ATM	5	0.59033	1	1	0.958918	0.77955	0.999999	1	0.84667	0.017168	0.232987	4	1.06285	0.32976	1	3	0.996878	0.11814	0.79179	4	0.968391	0.9167	1	0	0.823194	0.34139	1	2	0.098282	0.612425	4	0.683637
ATMIN	5	0.082075	0.63793	4	0.994938	0.541	0.999999	2	1.03507	0.018123	0.242663	4	1.02359	1.4569e-05	0.001477	5	1.04121	0.00029881	0.01357	5	1.00591	0.00025537	0.009405	5	1.27437	0.77039	1	1	0.70992	1	1	1.01275
ATN1	5	0.86242	1	0	1.28348	0.99048	0.999999	0	1.86382	0.43512	1	2	1.08126	0.64086	1	2	1.38149	0.12156	0.805439	4	1.54634	0.73	1	1	0.589159	0.62801	1	1	0.61351	1	2	1.48426
ATOH1	5	0.57797	1	1	-3.5	0.34973	0.999999	2	-3.5	0.94077	1	0	-3.5	0.58937	1	2	-3.5	0.85856	1	1	-3.5	0.85248	1	0	-1.14916	0.99895	1	0	0.99997	1	0	-0.00599531
ATOH7	5	0.75298	1	1	-1.43501	0.98363	0.999999	0	-1.77384	0.94051	1	0	-3.5	0.85919	1	1	-3.5	0.92169	1	0	-1.28194	0.90562	1	0	-2.06717	0.97807	1	0	0.97899	1	0	-1.48712
ATOH8	5	0.47229	1	1	-1.87508	0.56363	0.999999	1	-0.893324	0.63392	1	1	-0.437591	0.79068	1	1	-1.95935	0.33608	1	3	-1.51596	0.84603	1	0	-0.295819	0.19632	1	3	0.59828	1	2	-1.49754
ATOX1	3	0.69067	1	1	1.90798	0.44428	0.999999	1	1.85291	0.43595	1	1	2.07566	0.85844	1	0	2.10599	0.42807	1	1	1.90241	0.76065	1	0	2.09295	0.33881	1	1	0.4364	1	1	1.05139
ATP10A	5	0.42772	1	1	0.358957	0.90547	0.999999	0	1.03184	0.55893	1	1	-0.507067	0.86443	1	1	0.915905	0.76515	1	1	0.652935	0.92937	1	0	0.479542	0.90168	1	0	0.8109	1	1	-3.5
ATP10B	5	0.95836	1	0	-3.5	0.93407	0.999999	0	-3.5	0.42894	1	2	-1.90436	0.96077	1	0	-3.5	0.91084	1	0	-3.5	0.98201	1	0	-1.75604	0.47163	1	1	0.78722	1	1	0.223337
ATP10D	5	0.44223	1	2	0.334428	0.45509	0.999999	1	0.724418	0.46119	1	2	0.221956	0.98283	1	0	0.175049	0.36202	1	2	0.396855	0.13278	0.816759	1	0.758389	0.40514	1	2	0.69764	1	1	-2.03307
ATP11A	5	0.56401	1	2	1.1773	0.84113	0.999999	0	1.31952	0.77588	1	0	1.26662	0.73856	1	1	1.05782	0.87918	1	1	1.2885	0.87729	1	0	0.446381	0.064359	0.526834	3	0.029239	0.237514	4	1.14948
ATP11B	5	0.089929	0.673685	4	1.20245	0.96462	0.999999	0	0.748411	0.60681	1	1	1.25293	0.72355	1	1	1.30852	0.31041	1	3	0.750218	0.29132	1	1	1.19633	0.34697	1	2	0.27286	1	2	0.907086
ATP11C	5	0.94831	1	0	0.795848	0.84725	0.999999	0	0.759229	0.072932	0.632979	3	0.865262	0.48573	1	1	0.816116	0.13984	0.867066	2	0.776153	0.64715	1	1	0.919506	0.48307	1	2	0.3789	1	2	-1.37319
ATP12A	5	0.7157	1	1	-3.5	0.24781	0.999999	2	-2.22299	0.73998	1	1	-3.5	0.81331	1	1	-1.74381	0.55117	1	2	-3.5	0.82056	1	0	-2.29662	0.29056	1	3	0.57426	1	2	-3.5
ATP13A1	5	0.0010267	0.03469	5	1.75962	1.0171e-05	0.004709	5	1.53119	0.0073047	0.121035	4	1.59644	0.0017651	0.035676	5	1.55388	0.089989	0.667471	4	1.42699	0.15607	0.90115	3	1.32626	0.013546	0.151519	4	1.9517e-05	0.00092	5	1.03806
ATP13A2	5	0.90867	1	0	0.827433	0.98668	0.999999	0	1.11024	0.65172	1	1	0.637876	0.25767	1	3	0.8651	0.27522	1	2	1.01422	0.91003	1	0	1.14089	0.85582	1	0	0.80338	1	1	1.27116
ATP13A3	5	0.99478	1	0	1.44551	0.975	0.999999	0	1.36314	0.84152	1	0	1.58781	0.3908	1	2	1.76396	0.89077	1	0	1.42039	0.42664	1	2	1.59779	0.68364	1	1	0.89938	1	0	1.13304
ATP13A4	5	0.054778	0.493739	4	-0.985328	0.92547	0.999999	0	-0.99539	0.96256	1	0	-1.1955	0.67398	1	2	-0.830783	0.94105	1	0	-1.17802	0.93788	1	0	-1.11562	0.7355	1	1	0.92213	1	0	-0.325374
ATP13A5	5	0.79952	1	1	-3.5	0.99664	0.999999	0	-3.5	0.99478	1	0	-3.5	0.85787	1	1	-3.5	0.97148	1	0	-3.5	0.98005	1	0	-1.57817	0.95478	1	0	0.90965	1	0	-3.5
ATP1A1	5	0.010479	0.1528	4	2.08748	0.0034402	0.102745	3	2.02552	0.15522	1	2	2.22174	0.077414	0.575059	4	2.03229	0.09473	0.690403	4	2.02306	0.0019011	0.036021	4	1.94567	0.010747	0.125437	4	0.0010333	0.016126	5	2.03442
ATP1A2	5	0.69168	1	1	-1.48859	0.48095	0.999999	2	-1.61323	0.56552	1	1	-1.50396	0.50322	1	2	-0.0339469	0.45549	1	1	-1.46518	0.93624	1	0	-1.61199	0.85206	1	0	0.79628	1	1	-0.784253
ATP1A3	5	0.79591	1	1	0.16509	0.81862	0.999999	1	-0.273399	0.52569	1	1	-1.16735	0.96601	1	0	0.275127	0.99799	1	0	-0.801036	0.54622	1	1	-1.45082	0.93244	1	0	0.73605	1	1	-0.713038
ATP1A4	10	0.40039	1	1	-3.5	0.44997	0.999999	3	-3.5	0.73521	1	2	-3.5	0.45174	1	4	-1.54789	0.16514	0.95246	6	-3.5	0.50086	1	3	-2.12387	0.79464	1	2	0.72371	1	3	-3.5
ATP1B1	5	0.88802	1	0	-0.768952	0.84491	0.999999	0	-0.484643	0.63587	1	1	-0.453974	0.9023	1	0	-0.187941	0.63269	1	1	-0.433838	0.86229	1	0	1.21345	0.74332	1	1	0.93016	1	0	2.10549
ATP1B2	5	0.98681	1	0	-0.675027	0.75031	0.999999	1	-0.573345	0.84773	1	0	-0.529539	0.64115	1	2	-0.536371	0.89347	1	0	-0.575387	0.84498	1	0	-0.357445	0.33216	1	2	0.66446	1	1	-0.326607
ATP1B3	5	0.0040945	0.082665	5	1.73977	0.23312	0.999999	3	1.62513	0.01168	0.172411	4	1.93845	0.0076944	0.105536	5	1.85906	0.0079655	0.120344	5	1.64841	0.39552	1	2	1.67545	0.29367	1	3	0.50378	1	2	1.41187
ATP1B4	5	0.92031	1	0	-0.64656	0.74812	0.999999	1	-0.857737	0.99519	1	0	-0.774857	0.83665	1	1	-0.890953	0.45435	1	1	-0.946013	0.99633	1	0	-0.253489	0.77658	1	1	0.69333	1	1	-0.450084
ATP2A1	5	0.94763	1	0	-0.491034	0.80895	0.999999	1	-0.7229	0.6593	1	1	-0.4041	0.67724	1	2	-0.269373	0.84762	1	1	-0.592056	0.92547	1	0	-0.67414	0.62349	1	1	0.89966	1	0	0.134612
ATP2A2	5	0.00070949	0.028144	5	1.587	0.0036541	0.107528	4	1.76363	0.0051951	0.095371	3	1.76103	0.0084867	0.113129	4	1.7414	0.0004423	0.016876	5	1.73684	0.00045439	0.013393	5	1.58547	0.00032629	0.007742	5	0.00053246	0.009657	5	1.67638
ATP2A3	5	0.86186	1	0	1.49117	0.47975	0.999999	1	1.52436	0.77863	1	0	1.53294	0.55165	1	1	1.93949	0.66309	1	1	1.48166	0.95098	1	0	-2.20526	0.93236	1	0	0.96486	1	0	0.850426
ATP2B1	5	0.013429	0.185036	3	0.714755	0.33134	0.999999	2	0.473172	0.79968	1	0	0.947342	0.20029	1	3	0.803324	0.002836	0.058831	4	0.559523	0.19066	1	3	1.35938	0.0027948	0.041943	5	0.0025787	0.03194	5	1.41653
ATP2B2	5	0.95282	1	0	-1.54102	0.51359	0.999999	1	-2.29277	0.7837	1	0	-2.3174	0.23289	1	3	-2.30622	0.35088	1	2	-3.5	0.76789	1	1	-2.4742	0.18189	1	3	0.40981	1	2	-2.09681
ATP2B3	5	0.98491	1	0	-1.45816	0.98344	0.999999	0	-0.930348	0.74256	1	1	-1.2546	0.9716	1	0	-1.99918	0.97033	1	0	-1.45443	0.75962	1	1	-2.21515	0.95812	1	0	0.62403	1	2	-1.41669
ATP2B4	5	0.68	1	1	1.15475	0.2804	0.999999	3	1.36478	0.73577	1	1	0.970987	0.34272	1	2	1.37956	0.12476	0.818216	4	1.20586	0.84712	1	0	0.731828	0.86331	1	0	0.93694	1	0	0.705785
ATP2C1	5	0.72622	1	1	1.24287	0.10721	0.789317	3	1.23157	0.074703	0.643079	3	1.36634	0.0010531	0.024798	5	1.20463	0.081696	0.626628	4	1.29815	0.96755	1	0	1.39798	0.88936	1	0	0.64383	1	1	1.13551
ATP2C2	5	0.29731	1	2	-3.5	0.2075	0.999999	3	-1.63327	0.75768	1	1	-2.04504	0.099705	0.684	3	-1.22294	0.12703	0.825042	4	-1.67049	0.36475	1	2	-0.737912	0.41462	1	2	0.71686	1	1	1.45633
ATP4A	5	0.77323	1	1	-3.5	0.8567	0.999999	0	-3.5	0.52267	1	1	-3.5	0.99466	1	0	-3.5	0.80139	1	1	-3.5	0.74452	1	1	-1.15814	0.50623	1	2	0.30264	1	3	-1.49333
ATP4B	5	0.62883	1	1	-1.40534	0.84924	0.999999	0	-3.5	0.37739	1	2	-3.5	0.68881	1	2	-3.5	0.13409	0.846997	4	-1.6933	0.055751	0.444058	4	-1.28051	0.71932	1	1	0.70583	1	1	-1.20553
ATP5A1	5	7.9718e-06	0.002871	5	2.73814	0.0041	0.11683	3	2.56678	2.474e-06	0.000825	5	2.77953	1.9242e-06	0.00055	5	2.64788	3.0238e-06	0.001134	5	2.60401	1.4569e-05	0.001773	5	2.56962	0.048852	0.42895	4	0.00022459	0.005074	5	1.80833
ATP5B	5	0.004774	0.092478	4	2.79388	0.044636	0.503033	4	2.78543	6.8723e-06	0.001305	5	2.90128	3.0238e-06	0.00055	5	3.12461	0.0082376	0.123011	4	2.80403	8.714e-05	0.004874	5	2.65138	0.016492	0.178489	4	0.007259	0.074347	5	2.16882
ATP5C1	5	0.0068005	0.115866	4	2.29499	0.016573	0.266254	4	2.27208	0.020844	0.265896	4	2.16254	0.0039081	0.062897	4	2.34268	0.098233	0.702571	4	2.34837	0.0010586	0.024011	5	2.25386	0.77608	1	1	0.14655	0.833862	3	1.78954
ATP5D	5	0.00076172	0.029312	5	2.39271	0.00056655	0.039855	5	2.27079	0.0010784	0.032476	5	2.36858	3.766e-05	0.002529	5	2.21358	1.5669e-05	0.002433	5	2.24643	0.0010932	0.024457	5	1.70702	0.058584	0.490262	4	0.020854	0.177906	4	1.54857
ATP5F1	5	0.0079583	0.127966	5	2.20124	0.33053	0.999999	2	2.08646	0.0098985	0.151831	4	2.38263	0.087277	0.62347	3	2.20407	0.072692	0.581457	3	2.16736	0.0062282	0.083484	5	2.06043	0.42006	1	2	0.21698	1	3	1.50878
ATP5G1	5	0.25602	1	3	2.35031	0.13836	0.890886	3	2.19457	0.32133	1	1	2.26231	0.066388	0.51613	3	2.22924	0.66564	1	1	2.13827	0.35538	1	1	2.16516	0.53139	1	2	0.33174	1	3	1.41864
ATP5G2	5	0.31218	1	3	2.53431	0.14776	0.917768	3	2.47139	0.26921	1	2	2.64339	0.10868	0.721158	3	2.6938	0.51669	1	2	2.43608	0.25375	1	3	2.19018	0.25997	1	3	0.089921	0.576501	4	1.88388
ATP5G3	5	0.98464	1	0	1.98062	0.47622	0.999999	2	1.84569	0.89494	1	0	2.15931	0.53582	1	2	2.08412	0.53493	1	2	1.89794	0.87764	1	0	1.65129	0.68051	1	1	0.88658	1	0	1.10135
ATP5H	4	0.24259	1	2	2.35961	0.029228	0.387315	2	2.39688	0.0023264	0.054085	3	2.43287	0.027937	0.270373	4	2.36989	0.053554	0.475367	3	2.46072	0.012723	0.14474	3	2.12977	0.043506	0.39175	3	0.037926	0.294538	3	1.79214
ATP5I	2	0.72833	1	0	2.5924	0.52701	0.999999	1	2.4226	0.32118	1	1	2.84838	0.15474	0.896032	1	2.69941	0.043235	0.413006	1	2.48969	0.58684	1	1	2.27206	0.76575	1	0	0.89823	1	0	1.98174
ATP5J	6	0.10148	0.726118	4	2.37223	0.0027563	0.092265	5	2.24518	0.034373	0.377218	3	2.56412	0.039977	0.356585	5	2.41069	0.24615	1	3	2.29049	0.0043007	0.064168	5	1.83259	0.13853	0.908869	4	0.022749	0.19126	5	1.3043
ATP5J2	7	0.0013525	0.041004	6	2.67197	0.00039227	0.033463	7	2.7717	0.030444	0.346769	5	2.80435	6.8723e-06	0.001031	7	2.68115	0.00016136	0.009751	6	2.8449	0.00017675	0.007542	6	2.4345	0.042188	0.382749	5	0.0008233	0.013615	6	1.94837
ATP5J2-PTCD1	5	0.55674	1	2	-0.196301	0.26796	0.999999	3	0.0844497	0.0023275	0.054085	5	-0.218302	7.7794e-05	0.004195	4	-2.21793	0.0016276	0.040429	4	-0.362825	0.0023412	0.041418	3	0.300756	0.60848	1	2	0.0029647	0.035809	4	-0.72197
ATP5L	4	6.6249e-05	0.007876	4	2.14399	0.0071238	0.161985	4	1.99092	0.00015641	0.008497	4	2.32886	0.0075839	0.104418	3	2.24453	0.00088102	0.026711	3	2.12814	0.0060742	0.082125	2	1.72631	0.0037569	0.052964	3	0.016822	0.148357	3	1.69594
ATP5L2	4	0.10061	0.722545	2	0.569708	0.20083	0.999999	2	0.337235	0.12737	0.907845	1	0.15705	0.078003	0.576666	3	0.494025	0.045538	0.427842	3	0.134088	0.048801	0.407066	2	0.301149	0.42832	1	1	0.16548	0.911086	3	0.765323
ATP5O	5	0.016637	0.215398	4	2.52881	0.30012	0.999999	2	2.34245	0.018392	0.244131	3	2.71414	0.0071667	0.099972	4	2.55544	0.015331	0.191466	4	2.43701	0.042128	0.367221	4	2.10198	0.39216	1	2	0.091578	0.58297	3	1.55139
ATP5S	5	0.75458	1	1	0.864759	0.92901	0.999999	0	0.651763	0.33552	1	2	0.774723	0.32897	1	3	0.786396	0.78505	1	1	0.662757	0.69484	1	1	0.521165	0.71802	1	1	0.65205	1	2	0.526943
ATP5SL	5	0.07494	0.604118	3	1.69751	0.26808	0.999999	2	1.51888	0.21856	1	2	1.52104	0.14333	0.851523	3	1.53457	0.10554	0.736708	4	1.55448	0.022548	0.225401	4	1.4193	0.20704	1	2	0.60528	1	1	1.26827
ATP6AP1	5	0.0063266	0.11051	3	1.77981	0.038558	0.461389	4	1.73831	0.00079856	0.025819	4	1.82181	8.1093e-05	0.004283	5	1.91245	5.0305e-05	0.00509	5	1.63602	0.0013549	0.02834	4	1.30375	0.0025425	0.038869	5	0.00016191	0.004027	4	1.76485
ATP6AP1L	5	0.45219	1	1	-0.355107	0.24559	0.999999	2	-0.141514	0.47911	1	1	-0.294361	0.41023	1	3	-0.639231	0.87134	1	1	-0.266605	0.54065	1	2	-0.473841	0.3046	1	3	0.083702	0.548142	4	-0.0877888
ATP6AP2	5	0.00040216	0.02086	3	1.77081	0.50853	0.999999	1	1.66473	0.037827	0.401901	3	1.89236	0.0064228	0.091727	3	1.80265	0.015933	0.196404	4	1.70614	0.0020367	0.037619	4	1.28271	0.00047419	0.010439	4	0.00096239	0.015243	4	1.20267
ATP6V0A1	5	0.72972	1	1	1.02498	0.80094	0.999999	1	0.410387	0.35982	1	2	0.79718	0.11216	0.735926	4	0.849697	0.39419	1	2	-0.0060074	0.26463	1	3	0.639634	0.0091151	0.109641	5	0.0019679	0.02635	5	0.973236
ATP6V0A2	5	0.073537	0.596541	4	0.87179	0.3885	0.999999	2	0.819459	0.69509	1	1	0.828599	0.010281	0.130687	5	0.842011	0.01356	0.174548	4	0.812586	0.48669	1	2	0.905608	0.56323	1	2	0.55705	1	2	0.50099
ATP6V0A4	5	0.92316	1	0	-3.5	0.47437	0.999999	2	-3.5	0.51934	1	1	-3.5	0.5005	1	1	-3.5	0.57795	1	2	-3.5	0.97312	1	0	-0.800893	0.66781	1	1	0.82809	1	1	-3.5
ATP6V0B	5	0.015679	0.205204	2	2.16551	0.002907	0.094497	4	2.09272	0.00045769	0.017764	4	2.42413	0.00047419	0.014138	4	2.24117	0.0025815	0.055214	3	1.99779	0.0031041	0.050498	3	1.98626	2.5015e-05	0.001173	4	3.8759e-05	0.001457	4	1.61245
ATP6V0C	5	0.0001806	0.012998	5	2.16439	0.00060283	0.041385	4	2.27781	1.3745e-06	0.000798	5	2.37788	8.2467e-07	0.00055	5	2.25035	2.7489e-07	0.000495	5	2.18797	3.0238e-06	0.001027	5	1.77271	8.2467e-07	0.000236	5	8.2467e-07	0.000228	5	1.86168
ATP6V0D1	5	1.7868e-05	0.003924	5	1.7144	0.0099106	0.194	4	1.71313	1.3745e-06	0.000798	5	1.80135	1.8418e-05	0.001626	5	1.76215	4.1234e-06	0.001142	5	1.62571	0.0009437	0.022271	5	1.72962	1.3745e-06	0.000236	5	2.474e-06	0.000358	5	1.39591
ATP6V0D2	5	0.54195	1	2	-0.78459	0.63458	0.999999	1	-0.441377	0.60208	1	1	-0.377511	0.30233	1	3	-0.826999	0.45265	1	2	-0.618882	0.27607	1	2	-0.480355	0.32326	1	2	0.41684	1	2	0.196223
ATP6V0E1	5	0.000301	0.017664	5	2.09216	0.76523	0.999999	1	2.1619	0.001875	0.047233	5	2.23489	0.92627	1	0	2.07517	0.76029	1	1	2.21152	0.10437	0.704211	3	1.93362	0.48038	1	2	0.4725	1	2	1.72141
ATP6V0E2	5	0.83781	1	0	-0.825868	0.62044	0.999999	1	0.98361	0.92294	1	0	0.795433	0.57404	1	2	1.06304	0.24318	1	3	1.06464	0.45911	1	1	1.10322	0.32361	1	2	0.56965	1	2	0.727661
ATP6V1A	5	0.00085353	0.031179	5	1.12447	0.010583	0.201895	4	1.15358	1.127e-05	0.001611	5	1.22348	5.2229e-06	0.000855	5	1.12786	0.0034925	0.068291	5	1.11046	1.0721e-05	0.001583	5	1.56555	1.3745e-06	0.000236	5	2.474e-06	0.000358	5	1.10402
ATP6V1B1	5	0.91013	1	0	-3.5	0.92664	0.999999	0	-1.60554	0.60879	1	1	-3.5	0.7571	1	1	-3.5	0.73661	1	1	-1.56063	0.93884	1	0	-1.54465	0.9116	1	0	0.99312	1	0	0.961386
ATP6V1B2	5	0.00026857	0.016564	5	1.94148	0.04594	0.51102	4	1.87464	0.0016359	0.043071	4	1.73087	0.010319	0.130772	4	1.76291	0.038316	0.378932	4	2.05662	0.00023173	0.009015	5	1.59634	0.055275	0.469552	4	0.0089084	0.087811	5	0.668245
ATP6V1C1	5	0.29035	1	3	1.3708	0.083978	0.692786	2	1.39159	0.20948	1	3	1.09751	0.05633	0.461324	4	1.15948	0.07416	0.587571	4	1.28701	0.025498	0.248072	4	1.07034	0.0030576	0.045172	4	0.0050681	0.055341	4	0.677807
ATP6V1C2	5	0.43332	1	1	1.10647	0.69929	0.999999	1	-0.0351866	0.80556	1	0	0.238226	0.33271	1	3	-0.0619816	0.71746	1	1	-0.134932	0.35338	1	2	-0.407692	0.72025	1	1	0.81802	1	1	-0.231931
ATP6V1D	5	0.096243	0.702856	3	1.28642	0.13513	0.88299	3	1.20379	0.029291	0.337924	3	1.03786	0.20373	1	3	1.20606	0.2077	1	3	1.1745	0.13279	0.816759	3	1.57586	0.11303	0.797602	3	0.15268	0.858162	3	1.12005
ATP6V1E1	5	0.0011592	0.037015	4	1.98492	0.40683	0.999999	2	1.82544	0.0053463	0.096991	3	1.8565	0.015585	0.176189	4	1.82219	0.008418	0.124876	5	1.81125	0.0041379	0.062412	4	1.86168	8.2742e-05	0.002957	5	6.185e-05	0.002048	5	1.33884
ATP6V1E2	5	0.99571	1	0	0.157886	0.84797	0.999999	0	0.10755	0.69817	1	1	0.0146782	0.99879	1	0	-0.514714	0.53395	1	2	0.0968206	0.89393	1	0	-0.237996	0.98063	1	0	0.90153	1	0	-0.621414
ATP6V1F	5	0.011303	0.162199	3	2.13613	0.1807	0.990483	2	2.13572	0.094829	0.759345	3	2.14654	0.10677	0.712404	3	2.13068	0.19184	1	3	2.15763	0.036939	0.332289	4	1.78177	0.0083998	0.102836	3	0.014551	0.131356	4	1.65502
ATP6V1G1	5	0.00040491	0.02086	4	1.63377	0.0015017	0.067443	4	1.76151	0.0005594	0.020558	4	1.85983	0.0010053	0.024074	4	1.76972	0.00034334	0.014757	4	1.79188	0.0090002	0.109214	3	1.5743	5.5253e-05	0.002206	4	0.00027791	0.005958	4	1.43587
ATP6V1G2	7	0.44425	1	3	-0.609554	0.66769	0.999999	1	-0.152645	0.87086	1	1	-1.13377	0.21659	1	2	-1.30048	0.17239	0.9699	4	-0.39035	0.56828	1	1	0.0388643	0.88773	1	1	0.5843	1	2	-0.607472
ATP6V1G3	6	0.24973	1	3	-3.5	0.89912	0.999999	0	-3.5	0.79105	1	1	-3.5	0.8374	1	1	-3.5	0.63663	1	2	-3.5	0.31923	1	3	-3.5	0.8452	1	1	0.99366	1	0	-3.5
ATP6V1H	5	0.013819	0.188392	4	1.57363	0.23017	0.999999	3	1.40088	0.016115	0.222223	4	1.12154	0.015765	0.177392	4	1.30935	0.046555	0.434635	4	1.33288	0.008855	0.107896	4	1.46932	0.00051597	0.011019	4	0.0038295	0.044158	4	1.03156
ATP7A	5	0.19125	1	3	0.0463393	0.37978	0.999999	1	0.0232618	0.48662	1	2	-0.348948	0.53657	1	2	-0.268529	0.22792	1	3	0.00604507	0.51478	1	1	0.218823	0.51252	1	2	0.24435	1	3	0.421661
ATP7B	5	0.77567	1	1	-0.861128	0.66514	0.999999	1	-0.348608	0.84694	1	0	-0.982612	0.88465	1	0	-1.59962	0.99732	1	0	-0.357447	0.88091	1	0	-0.188246	0.84749	1	0	0.99207	1	0	0.431474
ATP8A1	5	0.39498	1	1	0.0264901	0.92679	0.999999	0	-0.547265	0.39468	1	1	-0.897221	0.86432	1	1	0.35558	0.84054	1	1	-0.257755	0.38055	1	2	-1.04021	0.57155	1	1	0.69315	1	1	-0.531821
ATP8A2	5	0.055396	0.497819	3	-1.29672	0.63395	0.999999	1	-1.55237	0.54826	1	1	-2.36519	0.82303	1	1	-1.13015	0.40951	1	2	-1.99462	0.16892	0.943002	2	-0.458275	0.73533	1	1	0.55674	1	2	-2.22796
ATP8B1	5	0.88802	1	0	-0.904383	0.72797	0.999999	1	-0.400002	0.79234	1	0	-0.912966	0.7627	1	1	-0.967323	0.93207	1	0	-0.317916	0.86229	1	0	0.966755	0.93892	1	0	0.93016	1	0	1.06574
ATP8B2	5	0.79006	1	1	-0.221722	0.39991	0.999999	1	1.35121	0.095707	0.763659	3	-0.69913	0.011325	0.139873	4	0.293124	0.081598	0.626628	3	1.30958	0.99362	1	0	1.72907	0.46753	1	2	0.84221	1	1	-0.252218
ATP8B3	5	0.92602	1	0	0.831379	0.046662	0.516233	4	0.480281	0.77005	1	1	0.18113	0.12694	0.794085	4	0.573418	0.34713	1	3	0.415612	0.72838	1	1	0.0862746	0.90638	1	0	0.96075	1	0	-0.546996
ATP8B4	5	0.96621	1	0	1.0796	0.80316	0.999999	1	1.68122	0.92064	1	0	1.36635	0.99098	1	0	1.54636	0.9409	1	0	1.66682	0.90911	1	0	-1.53597	0.96953	1	0	0.84827	1	1	-1.20959
ATP9A	5	0.91984	1	0	-1.88482	0.86912	0.999999	0	-1.18815	0.38207	1	2	-2.45384	0.8213	1	1	-1.26491	0.86007	1	1	-0.926662	0.78054	1	1	0.216461	0.4553	1	2	0.26429	1	2	1.57989
ATP9B	5	0.83834	1	0	0.806839	0.92138	0.999999	0	0.658178	0.89761	1	0	0.740618	0.75712	1	1	0.644465	0.72449	1	1	0.714867	0.646	1	1	0.501948	0.62102	1	1	0.61804	1	1	0.195607
ATPAF1	13	0.5977	1	3	1.26786	0.55176	0.999999	4	1.40837	0.69029	1	2	1.55833	0.83841	1	3	1.52847	0.99457	1	1	1.45451	0.42387	1	5	1.49306	0.63242	1	4	0.82388	1	2	1.0417
ATPAF2	5	0.80184	1	1	1.20601	0.27806	0.999999	3	0.931731	0.40795	1	2	0.829327	0.3935	1	2	1.21276	0.19619	1	3	1.04179	0.004774	0.068986	5	0.802591	0.2508	1	3	0.63788	1	2	0.417411
ATPIF1	5	0.12571	0.824134	1	2.16051	0.016379	0.264543	3	2.17563	0.42749	1	2	2.14825	0.018123	0.19658	5	2.06973	0.54267	1	1	2.2032	0.39346	1	2	1.95582	0.75235	1	1	0.65752	1	1	1.62465
ATR	5	0.0011422	0.036766	4	0.777896	0.021564	0.31806	3	0.779618	0.00025537	0.011671	5	0.983568	0.00038567	0.012118	5	0.757354	0.00054621	0.01944	5	0.84072	0.0059428	0.080591	4	1.1196	0.00010528	0.003584	5	0.0044832	0.050116	4	0.658778
ATRAID	5	0.23158	1	3	1.81972	0.18877	0.999999	1	1.8601	0.87987	1	0	2.0065	0.53866	1	2	1.83104	0.77127	1	1	1.9358	0.32892	1	2	1.83625	0.60592	1	2	0.76025	1	1	1.43115
ATRIP	5	0.060044	0.524664	3	0.90369	0.0080375	0.171096	3	1.10675	0.062227	0.566551	3	0.946922	0.087603	0.624469	3	0.838178	0.012433	0.163674	4	1.09421	0.018756	0.196308	4	1.18068	0.028869	0.285506	3	0.007259	0.074347	5	-0.0370425
ATRN	5	0.5595	1	1	1.26322	0.78946	0.999999	1	0.991122	0.89744	1	0	1.23525	0.40704	1	3	1.3873	0.97917	1	0	1.00785	0.26419	1	3	1.11975	0.74072	1	1	0.89651	1	0	0.738507
ATRNL1	5	0.83185	1	1	-3.5	0.94956	0.999999	0	-3.5	0.99604	1	0	-3.5	0.98778	1	0	-3.5	0.98415	1	0	-3.5	0.92403	1	0	-0.35393	0.97914	1	0	0.98172	1	0	-2.66809
ATRX	5	0.13109	0.84283	2	0.716983	0.54515	0.999999	2	0.920774	0.64191	1	1	0.730014	0.057509	0.466879	4	0.709304	0.1004	0.714411	4	0.924388	0.063615	0.484619	3	0.616787	0.079101	0.614859	4	0.015891	0.14153	4	1.12884
ATXN1	5	0.79822	1	1	0.657429	0.99049	0.999999	0	0.349839	0.98893	1	0	0.302743	0.6279	1	2	0.628696	0.82392	1	1	0.364577	0.91421	1	0	0.300947	0.99687	1	0	0.92348	1	0	0.964894
ATXN10	5	0.033396	0.352745	4	1.72498	0.23873	0.999999	2	1.71481	0.013575	0.193257	4	1.64694	0.56203	1	2	1.77727	0.37668	1	2	1.75393	0.011981	0.137519	4	1.01395	0.0050868	0.067211	5	0.00077382	0.012958	5	1.12645
ATXN1L	4	0.98178	1	0	0.560458	0.5357	0.999999	1	0.843669	0.97801	1	0	0.74979	0.20723	1	3	0.624508	0.76976	1	1	0.788347	0.80216	1	0	0.602758	0.16868	1	3	0.098925	0.615227	3	0.700693
ATXN2	5	0.59707	1	1	0.807367	0.90403	0.999999	0	0.975111	0.61429	1	1	0.960051	0.44208	1	2	0.94586	0.81885	1	1	0.982413	0.8199	1	0	0.588331	0.60971	1	2	0.41843	1	2	0.9244
ATXN2L	5	0.0053496	0.09861	5	1.70603	0.17835	0.987176	3	1.88677	0.38494	1	2	1.79498	0.3486	1	2	1.81982	0.32147	1	2	1.7974	0.90749	1	0	1.14098	0.0012895	0.022767	5	0.0012059	0.017993	5	1.69714
ATXN3	5	0.84687	1	0	0.707414	0.56147	0.999999	2	0.705367	0.61552	1	1	0.737552	0.93339	1	0	0.646395	0.64282	1	2	0.652467	0.86229	1	0	0.659611	0.68861	1	1	0.92297	1	0	0.422137
ATXN3L	5	0.79077	1	1	-3.5	0.99666	0.999999	0	-3.5	0.55898	1	1	-3.5	0.60448	1	2	-3.5	0.3489	1	2	-3.5	0.67982	1	1	-3.5	0.37034	1	2	0.8643	1	0	-3.5
ATXN7	5	0.96257	1	0	0.607487	0.87655	0.999999	0	0.671932	0.99892	1	0	0.646194	0.093542	0.654213	4	0.575169	0.14786	0.886662	3	0.60536	0.99923	1	0	0.405979	0.98482	1	0	0.99999	1	0	0.580914
ATXN7L1	11	0.66859	1	2	0.613635	0.48542	0.999999	4	0.75696	0.53646	1	2	0.643995	0.57309	1	4	0.750567	0.086991	0.652758	6	0.697437	0.13518	0.825254	2	0.18166	0.33933	1	5	0.79704	1	1	0.593867
ATXN7L2	5	0.9798	1	0	0.649133	0.96876	0.999999	0	0.829592	0.96906	1	0	0.691139	0.90457	1	0	0.741663	0.68263	1	2	0.797912	0.85253	1	0	0.751308	0.78964	1	1	0.7328	1	1	0.40309
ATXN7L3	5	0.22834	1	3	1.3922	0.012221	0.218346	4	1.68321	0.99728	1	0	1.43569	0.0015369	0.032524	4	1.52124	0.0077285	0.117454	5	1.59715	0.78752	1	1	1.30822	0.90755	1	0	0.93876	1	0	1.38188
ATXN7L3B	5	0.20045	1	3	1.25108	0.75368	0.999999	1	1.20643	0.7386	1	1	1.51138	0.26857	1	2	1.31977	0.88268	1	1	1.19327	0.27756	1	2	1.39883	0.50173	1	2	0.3013	1	3	1.34861
AUH	5	0.86381	1	0	0.801985	0.15587	0.934727	3	0.682072	0.86379	1	0	0.72638	0.97383	1	0	0.627505	0.64227	1	2	0.586206	0.96138	1	0	0.825119	0.49503	1	2	0.097686	0.609923	4	0.692954
AUNIP	5	0.75479	1	1	0.851321	0.97708	0.999999	0	1.02332	0.98338	1	0	1.09252	0.86562	1	1	0.859957	0.96583	1	0	0.981689	0.31399	1	2	0.938536	0.97727	1	0	0.95568	1	0	-0.0738543
AUP1	5	0.049926	0.463227	4	1.94356	0.0015336	0.068066	3	2.03665	0.091668	0.742292	3	2.16495	0.057264	0.466428	3	1.97584	0.000185	0.010375	5	2.00684	0.22252	1	3	1.9676	0.0049593	0.066005	4	0.0011053	0.016898	4	1.60312
AURKA	5	0.022964	0.271511	4	1.57755	0.069051	0.63107	3	1.72222	0.016814	0.229566	4	1.72688	0.14508	0.856606	2	1.78194	0.17053	0.964669	3	1.64208	0.025673	0.249106	4	1.80546	0.072388	0.574673	4	0.01894	0.163666	4	0.806216
AURKAIP1	5	0.31932	1	2	2.11708	0.07271	0.64504	3	2.23423	0.03188	0.357487	3	2.24416	0.00095579	0.023337	4	1.92597	0.0088286	0.129522	4	2.18968	0.041048	0.360123	4	2.28297	0.03519	0.33302	3	0.0001839	0.004404	5	1.74195
AURKB	5	0.0010025	0.034167	5	1.63994	0.0018102	0.073587	5	1.75668	2.8314e-05	0.002698	5	1.49058	2.474e-06	0.00055	5	1.86636	1.127e-05	0.002289	5	1.74777	9.0714e-06	0.001583	5	1.88329	8.2467e-07	0.000236	5	1.3745e-06	0.000255	5	-0.0851514
AURKC	5	0.51587	1	2	-0.530316	0.43547	0.999999	1	-0.461897	0.8908	1	0	-0.690767	0.76992	1	1	-0.658642	0.99124	1	0	-0.637473	0.59653	1	1	-0.437475	0.43651	1	2	0.69633	1	1	-0.027241
AUTS2	5	0.96849	1	0	-3.5	0.64984	0.999999	1	-3.5	0.80057	1	0	-3.5	0.51376	1	2	-2.47331	0.38681	1	3	-3.5	0.655	1	1	0.0220905	0.97595	1	0	0.89842	1	0	0.221283
AVEN	5	0.21382	1	3	1.22448	0.052898	0.551588	4	1.18069	0.44096	1	2	1.10228	0.55294	1	2	1.11484	0.69211	1	2	1.09485	0.87357	1	0	0.9908	0.75543	1	1	0.8707	1	0	1.059
AVIL	5	0.53231	1	2	-0.39808	0.51806	0.999999	1	-0.499855	0.48958	1	2	-0.565693	0.025572	0.252478	4	-0.139217	0.91984	1	0	-0.436991	0.88986	1	0	-0.578264	0.47176	1	2	0.056494	0.406916	4	0.368736
AVL9	5	0.60101	1	2	0.959401	0.84781	0.999999	0	1.07732	0.58194	1	1	1.03515	0.60231	1	2	0.986734	0.91324	1	0	1.06525	0.4765	1	2	1.04486	0.55206	1	2	0.24956	1	3	1.2048
AVP	5	0.29706	1	2	-3.5	0.18336	0.996137	3	-3.5	0.75699	1	1	-3.5	0.6835	1	2	-3.5	0.9139	1	0	-3.5	0.4561	1	1	-3.5	0.55334	1	2	0.74926	1	1	-3.5
AVPI1	5	0.67937	1	1	0.575661	0.73196	0.999999	1	0.320012	0.96073	1	0	0.371255	0.65568	1	2	0.0142329	0.77005	1	1	0.250136	0.97185	1	0	1.2888	0.72842	1	1	0.98372	1	0	0.445897
AVPR1A	5	0.24601	1	2	-1.63896	0.69647	0.999999	1	-1.26824	0.26815	1	2	-1.6682	0.44222	1	1	-1.4461	0.22155	1	3	-1.49546	0.86834	1	0	-1.0036	0.17166	1	3	0.0044645	0.049982	5	-0.871492
AVPR1B	5	0.97263	1	0	-3.5	0.99932	0.999999	0	-0.28039	0.71513	1	1	-1.53847	0.053413	0.444709	4	-3.5	0.27846	1	3	-1.12452	0.832	1	0	-3.5	0.70487	1	1	0.84983	1	1	-1.93775
AVPR2	5	0.90212	1	0	-0.104609	0.99588	0.999999	0	0.0346486	0.68424	1	1	-0.486297	0.9125	1	0	-0.254813	0.73099	1	1	-0.312028	0.83108	1	0	-0.588857	0.75477	1	1	0.15805	0.881754	2	-0.771935
AWAT1	5	0.92164	1	0	-3.5	0.80013	0.999999	1	-3.5	0.68262	1	1	-3.5	0.85586	1	1	-3.5	0.96606	1	0	-3.5	0.86789	1	0	-3.5	0.97083	1	0	0.72709	1	1	-1.82587
AWAT2	5	0.80528	1	1	-3.5	0.98682	0.999999	0	-3.5	0.67481	1	1	-3.5	0.89357	1	0	-3.5	0.65268	1	1	-3.5	0.80279	1	1	-1.20272	0.89914	1	0	0.77338	1	1	-3.5
AXDND1	5	0.24088	1	2	-2.13331	0.15013	0.924042	3	-1.70178	0.23881	1	2	-3.5	0.4856	1	2	-1.59947	0.20963	1	3	-3.5	0.55934	1	2	-1.06145	0.26153	1	3	0.74388	1	1	-2.24177
AXIN1	5	0.99425	1	0	1.25483	0.85399	0.999999	0	1.20942	0.40787	1	2	1.15044	0.78772	1	1	0.98691	0.68364	1	2	1.22718	0.91892	1	0	1.10819	0.88696	1	0	0.93281	1	0	1.31836
AXIN2	5	0.98058	1	0	-1.20844	0.34608	0.999999	2	-1.57589	0.95931	1	0	-1.98923	0.65283	1	1	-3.5	0.49187	1	2	-1.70107	0.976	1	0	-0.336226	0.048114	0.423914	4	0.10957	0.661622	4	1.17359
AXL	5	0.49717	1	2	0.0287424	0.085185	0.696549	3	-0.777004	0.54973	1	1	-0.753021	0.42427	1	2	0.349094	0.79438	1	1	-0.6726	0.58942	1	1	2.50194	0.65175	1	1	0.57533	1	1	0.150944
AZGP1	5	0.72781	1	1	-3.5	0.51608	0.999999	2	-3.5	0.39868	1	2	-3.5	0.18655	0.998116	3	-3.5	0.59076	1	2	-3.5	0.065713	0.497027	4	-3.5	0.28098	1	3	0.080038	0.530707	4	1.34605
AZI1	5	0.86919	1	0	0.754022	0.7791	0.999999	1	0.863883	0.87961	1	0	0.696616	0.40098	1	3	0.836547	0.84236	1	1	0.846262	0.95671	1	0	0.703489	0.9885	1	0	0.97247	1	0	0.621968
AZI2	5	0.073221	0.595591	3	1.12865	0.51987	0.999999	2	1.2958	0.22194	1	2	1.42675	0.055753	0.45785	4	1.2164	0.62201	1	2	1.35366	0.035167	0.320021	4	1.11355	0.69346	1	1	0.53648	1	2	0.604304
AZIN1	5	0.3128	1	2	1.98898	0.03935	0.466124	4	1.94742	0.035444	0.385384	4	1.63804	0.72916	1	1	1.70468	0.20735	1	3	1.81799	0.042929	0.372585	4	1.45504	0.1143	0.801319	3	0.62316	1	2	1.24457
AZU1	5	0.50036	1	2	3.27029	0.90755	0.999999	0	2.51941	0.66159	1	1	2.50387	0.40137	1	3	3.00092	0.45385	1	2	2.48178	0.9592	1	0	-3.5	0.89175	1	0	0.9036	1	0	-1.55715
B2M	5	0.6978	1	1	2.96842	0.67085	0.999999	1	2.80684	0.88445	1	0	3.34368	0.45952	1	2	2.9452	0.98287	1	0	2.91042	0.649	1	1	2.61372	0.8871	1	0	0.83359	1	1	2.67833
B3GALNT1	5	0.20182	1	3	0.0781686	0.15731	0.940274	3	-1.85396	0.40463	1	2	-0.167643	0.19216	1	3	0.389551	0.92382	1	0	-2.08253	0.24068	1	3	0.385232	0.68016	1	1	0.58268	1	2	-1.1316
B3GALNT2	5	0.58307	1	2	1.03934	0.56112	0.999999	2	1.39046	0.26158	1	2	1.10667	0.27555	1	3	1.33992	0.80522	1	1	1.40351	0.22026	1	3	1.116	0.57089	1	2	0.80071	1	1	0.983078
B3GALT1	5	0.68561	1	1	-3.5	0.96701	0.999999	0	-1.25351	0.72082	1	1	-1.98015	0.74643	1	1	-3.5	0.98799	1	0	-1.95775	0.58956	1	1	-0.068945	0.90943	1	0	0.80933	1	1	-2.10603
B3GALT2	5	0.6536	1	1	-2.11002	0.92905	0.999999	0	-2.16941	0.89189	1	0	-3.5	0.87017	1	1	-1.90482	0.74502	1	1	-1.83844	0.55077	1	2	-1.13006	0.97116	1	0	0.95609	1	0	-0.756999
B3GALT4	5	0.74782	1	1	-1.01666	0.80556	0.999999	1	-0.141792	0.85016	1	0	-0.191759	0.19728	1	3	-0.084004	0.33124	1	3	-0.138351	0.87347	1	0	-0.194245	0.99977	1	0	0.94585	1	0	0.147359
B3GALT5	5	0.99229	1	0	-3.5	0.82002	0.999999	1	-3.5	0.95262	1	0	-3.5	0.93781	1	0	-3.5	0.64911	1	1	-3.5	0.98165	1	0	0.214064	0.97763	1	0	0.95938	1	0	0.419041
B3GALT6	5	0.85729	1	0	1.1197	0.84547	0.999999	0	1.37743	0.55423	1	1	1.22645	0.93809	1	0	0.944735	0.31823	1	3	1.35845	0.87271	1	0	1.24646	0.64839	1	1	0.1811	0.969536	3	1.09596
B3GALTL	5	0.37981	1	2	0.456198	0.45249	0.999999	2	0.467332	0.33351	1	2	0.373263	0.18412	0.990896	3	0.734259	0.78118	1	1	0.518965	0.20528	1	3	0.981513	0.76479	1	1	0.55289	1	2	0.649665
B3GAT1	5	0.86504	1	0	-3.5	0.78368	0.999999	1	-1.48057	0.91182	1	0	-3.5	0.9125	1	0	-3.5	0.55505	1	1	-1.17849	0.94445	1	0	-0.825481	0.98599	1	0	0.99323	1	0	-0.151772
B3GAT2	5	0.91306	1	0	-3.5	0.71629	0.999999	1	-3.5	0.99983	1	0	-3.5	0.95788	1	0	-3.5	0.94405	1	0	-3.5	0.97631	1	0	-1.00703	0.75942	1	1	0.81056	1	1	-3.5
B3GAT3	5	0.5392	1	1	1.39441	0.92446	0.999999	0	1.42651	0.1281	0.908589	3	1.36368	0.68292	1	2	1.3838	0.49506	1	2	1.34826	0.64067	1	1	1.53226	0.085422	0.650195	3	0.22732	1	3	1.30032
B3GNT1	5	0.91055	1	0	0.65322	0.96582	0.999999	0	0.854155	0.37353	1	2	0.377926	0.53623	1	2	0.56365	0.069003	0.560265	4	0.722472	0.50625	1	2	1.23001	0.61012	1	1	0.61561	1	2	0.626016
B3GNT2	5	1	1	0	1.25873	0.59693	0.999999	2	1.91544	0.89062	1	0	1.36662	0.029465	0.281357	4	1.39741	0.65829	1	2	1.92744	0.96663	1	0	1.12199	0.0038971	0.054617	4	0.00088982	0.014411	5	0.831371
B3GNT3	5	0.93168	1	0	-1.15483	0.24049	0.999999	3	-1.21897	0.66525	1	1	-1.38755	0.97696	1	0	-1.12464	0.82187	1	1	-1.07789	0.75178	1	1	-0.798664	0.64716	1	1	0.7547	1	1	1.07018
B3GNT4	5	0.95495	1	0	-3.5	0.93522	0.999999	0	-1.8107	0.80188	1	0	-3.5	0.26145	1	2	-1.21865	0.80561	1	1	-1.3203	0.49734	1	2	-0.200202	0.52185	1	1	0.55421	1	1	-0.688584
B3GNT5	5	0.97304	1	0	1.08747	0.45852	0.999999	2	0.362343	0.98201	1	0	1.00989	0.45662	1	2	1.1046	0.88172	1	1	0.517942	0.95317	1	0	1.00353	0.82388	1	1	0.67956	1	1	0.576409
B3GNT6	5	0.95862	1	0	-0.88174	0.93626	0.999999	0	-0.68985	0.78007	1	0	-0.957995	0.7693	1	1	-0.72648	0.8896	1	0	-0.865256	0.95371	1	0	-0.738991	0.86919	1	0	0.74143	1	1	-0.000615753
B3GNT7	5	0.27898	1	2	-0.530104	0.56416	0.999999	1	-0.521848	0.66685	1	1	0.0664579	0.60907	1	1	0.859169	0.66649	1	2	0.0165407	0.52702	1	1	-0.974898	0.55601	1	2	0.90838	1	0	-0.338732
B3GNT8	5	0.26659	1	3	1.31648	0.29315	0.999999	2	-0.432442	0.66838	1	1	1.09186	0.95563	1	0	1.08007	0.93561	1	0	0.819526	0.98631	1	0	-1.61975	0.95917	1	0	0.69597	1	1	-0.0108115
B3GNT9	5	0.7257	1	1	-0.695544	0.45127	0.999999	2	0.026828	0.78059	1	0	-0.85895	0.40017	1	3	-0.646293	0.31204	1	2	0.228899	0.80651	1	1	0.418586	0.7119	1	1	0.64206	1	2	0.124389
B3GNTL1	5	0.85826	1	0	1.57517	0.21505	0.999999	3	0.764247	0.41201	1	1	1.27669	0.52589	1	2	1.45652	0.44966	1	2	0.566804	0.91885	1	0	0.965219	0.27861	1	2	0.27817	1	3	0.684018
B4GALNT1	5	0.91773	1	0	-1.06819	0.92325	0.999999	0	-0.00234878	0.91798	1	0	-0.9464	0.32306	1	3	-3.5	0.99055	1	0	-0.36021	0.72885	1	1	1.05855	0.79188	1	1	0.95505	1	0	-0.185008
B4GALNT2	5	0.82605	1	1	-3.5	0.5549	0.999999	2	-3.5	0.38519	1	1	-3.5	0.85624	1	1	-3.5	0.73216	1	1	-3.5	0.65132	1	1	-3.5	0.81828	1	1	0.81969	1	1	-3.5
B4GALNT3	5	0.78625	1	1	-0.705628	0.51672	0.999999	1	0.904504	0.25128	1	2	-0.815433	0.33115	1	3	0.636284	0.71226	1	1	0.448093	0.78668	1	1	-0.795763	0.68174	1	1	0.81494	1	1	1.2119
B4GALNT4	5	0.6047	1	2	-3.5	0.3929	0.999999	1	0.0727034	0.58899	1	1	-3.5	0.23548	1	1	-3.5	0.57504	1	2	-0.0337153	0.81873	1	0	0.0452939	0.57366	1	2	0.95869	1	0	-2.20845
B4GALT1	5	0.9631	1	0	1.13936	0.40857	0.999999	2	1.243	0.99383	1	0	1.12124	0.85977	1	1	1.16612	0.79668	1	1	1.21541	0.62249	1	1	1.02466	0.99421	1	0	0.99998	1	0	1.49458
B4GALT2	5	0.54256	1	2	1.4466	0.99382	0.999999	0	1.55875	0.8469	1	0	1.60242	0.5577	1	2	1.2783	0.12864	0.832353	4	1.52839	0.54123	1	1	1.74856	0.80415	1	1	0.73156	1	1	1.14487
B4GALT3	5	0.92435	1	0	1.24957	0.93436	0.999999	0	1.57987	0.53642	1	1	1.24934	0.50787	1	1	1.49377	0.80556	1	1	1.45891	0.99571	1	0	1.43912	0.48741	1	2	0.72283	1	1	1.16851
B4GALT4	5	0.71461	1	1	0.657182	0.76189	0.999999	1	0.507075	0.79234	1	0	0.509554	0.8198	1	1	0.751435	0.89689	1	0	0.521202	0.86229	1	0	0.8889	0.78313	1	1	0.87869	1	0	0.725153
B4GALT5	5	0.8705	1	0	1.59361	6.8448e-05	0.013546	5	1.63757	0.64593	1	1	1.85955	0.55972	1	1	1.65252	0.44463	1	2	1.7003	0.89953	1	0	1.30063	0.90183	1	0	0.97156	1	0	1.23381
B4GALT6	5	0.75929	1	1	-1.43464	0.71928	0.999999	1	-3.5	0.25798	1	2	-0.246899	0.87589	1	1	0.674299	0.37066	1	3	-3.5	0.8915	1	0	0.894425	0.41746	1	2	0.76195	1	1	0.0702778
B4GALT7	5	0.86544	1	0	0.998936	0.95067	0.999999	0	1.0323	0.096583	0.76793	3	1.13329	0.83319	1	1	0.977361	0.093068	0.682437	4	1.00362	0.5839	1	1	1.36822	0.45872	1	2	0.089982	0.576683	4	0.94312
B9D1	5	0.97747	1	0	1.07677	0.33159	0.999999	2	0.816298	0.93369	1	0	0.374749	0.86839	1	1	0.97281	0.78169	1	1	0.932978	0.76345	1	1	1.18276	0.23884	1	2	0.81542	1	1	0.627634
B9D2	5	0.23186	1	3	1.01239	0.48254	0.999999	2	0.730009	0.7686	1	1	0.765887	0.17984	0.978486	2	0.959606	0.85765	1	1	0.694865	0.8369	1	0	0.637133	0.54257	1	2	0.26751	1	2	0.643007
BAALC	7	0.70699	1	2	-1.72597	0.97767	0.999999	0	-3.5	0.94503	1	0	-3.5	0.77447	1	2	-2.11464	0.76078	1	2	-3.5	0.87449	1	1	-2.13349	0.86461	1	1	0.62234	1	2	-2.20759
BAAT	5	0.98621	1	0	-1.21939	0.97044	0.999999	0	-0.921688	0.9974	1	0	-1.23165	0.99368	1	0	-1.1169	0.95679	1	0	-1.23076	0.82503	1	0	-0.29829	0.97478	1	0	0.99684	1	0	-0.572998
BABAM1	5	0.49185	1	1	1.89401	0.69034	0.999999	1	1.6509	0.8829	1	0	1.90977	0.22068	1	2	1.80746	0.82535	1	1	1.63155	0.99849	1	0	2.03321	0.76209	1	1	0.56018	1	2	1.01094
BACE1	5	0.6889	1	1	0.377432	0.78925	0.999999	1	0.9234	0.9414	1	0	0.338941	0.96234	1	0	0.791414	0.76718	1	1	0.820574	0.4552	1	1	0.751566	0.7887	1	1	0.59989	1	2	0.812868
BACE2	5	0.58492	1	2	-1.46659	0.83062	0.999999	0	-1.36912	0.89245	1	0	-1.65542	0.59625	1	2	-1.90315	0.74986	1	1	-1.6977	0.8778	1	0	0.891464	0.94385	1	0	0.95274	1	0	0.203937
BACH1	5	0.58658	1	2	0.821973	0.35141	0.999999	1	0.797493	0.81494	1	0	0.912721	0.90461	1	0	0.741329	0.91283	1	0	0.806423	0.47632	1	2	1.23586	0.62276	1	1	0.98395	1	0	1.00563
BACH2	5	0.98444	1	0	-2.07087	0.93121	0.999999	0	-2.62367	0.57961	1	1	-2.63278	0.78606	1	1	-2.63776	0.96097	1	0	-1.98412	0.99139	1	0	-0.784061	0.64881	1	1	0.91771	1	0	-1.26374
BAD	5	0.87999	1	0	1.20662	0.92993	0.999999	0	1.2245	0.83931	1	0	1.25095	0.054511	0.450316	3	1.26854	0.49287	1	1	1.19592	0.76564	1	1	1.787	0.61236	1	1	0.65396	1	1	1.03994
BAG1	5	0.59685	1	1	1.5145	0.36324	0.999999	2	1.46692	0.23093	1	2	1.67889	0.69824	1	2	1.41363	0.71929	1	1	1.42373	0.62254	1	1	1.00568	0.56996	1	2	0.59467	1	2	1.06667
BAG2	5	0.97616	1	0	1.53523	0.87337	0.999999	0	0.845151	0.85308	1	0	1.20409	0.81293	1	1	1.31566	0.87368	1	1	1.00381	0.79265	1	1	1.41342	0.78826	1	1	0.95736	1	0	0.925362
BAG3	5	0.69142	1	1	0.827689	0.81988	0.999999	1	1.14139	0.11037	0.836147	3	0.383725	0.37443	1	3	1.01963	0.9856	1	0	1.1311	0.93891	1	0	1.29362	0.76331	1	1	0.91626	1	0	0.89748
BAG4	5	0.046153	0.440269	4	1.12327	0.28626	0.999999	2	1.01601	0.79234	1	0	0.882942	0.21535	1	3	0.912303	0.38336	1	2	1.00753	0.51248	1	1	1.05016	0.3831	1	2	0.86475	1	0	0.154694
BAG5	5	0.82611	1	1	1.06842	0.71153	0.999999	1	1.08956	0.73349	1	1	1.108	0.55906	1	1	1.04178	0.68715	1	1	1.08109	0.6706	1	1	1.08605	0.62529	1	1	0.32573	1	3	0.928825
BAG6	5	0.87178	1	0	2.09718	0.67822	0.999999	1	1.96788	0.51877	1	1	2.00178	0.12514	0.787557	4	1.95458	0.64559	1	2	1.88041	0.97234	1	0	1.74305	0.77006	1	1	0.77722	1	1	1.58303
BAHD1	5	0.81097	1	1	1.14825	0.98898	0.999999	0	1.23626	0.6871	1	1	1.02092	0.65534	1	1	1.13974	0.12433	0.816889	4	1.19444	0.93801	1	0	1.01446	0.99693	1	0	0.97239	1	0	1.02954
BAI1	5	0.45158	1	2	-0.527453	0.77532	0.999999	1	-1.04192	0.88485	1	0	0.144789	0.33338	1	1	-1.5041	0.73269	1	1	-0.683922	0.93212	1	0	-0.883179	0.87826	1	0	0.96775	1	0	-0.87628
BAI2	5	0.88802	1	0	-3.5	0.88212	0.999999	0	-1.09301	0.427	1	1	-2.05006	0.70129	1	2	-2.09956	0.67447	1	2	-1.20192	0.86229	1	0	0.70745	0.95389	1	0	0.92508	1	0	-0.0211128
BAI3	5	0.77837	1	1	-3.5	0.80306	0.999999	1	-1.93334	0.96706	1	0	-3.5	0.55325	1	2	-3.5	0.35241	1	3	-1.39086	0.79605	1	1	-1.01081	0.2773	1	3	0.68144	1	1	-2.47333
BAIAP2	5	0.35965	1	2	0.339155	0.91745	0.999999	0	0.86756	0.81236	1	0	0.255138	0.41607	1	2	-0.288962	0.43035	1	2	0.715981	0.86794	1	0	1.13671	0.58208	1	2	0.48381	1	2	1.19713
BAIAP2L1	5	0.60708	1	2	-0.158234	0.96243	0.999999	0	-0.234197	0.73066	1	1	-0.824836	0.50839	1	2	-1.21134	0.16234	0.942495	3	-0.31007	0.72248	1	1	0.781949	0.2331	1	3	0.082671	0.543364	4	1.60416
BAIAP2L2	5	0.78104	1	1	-1.10679	0.94116	0.999999	0	-1.17408	0.91348	1	0	-0.99245	0.94458	1	0	-0.543229	0.47594	1	2	-1.0391	0.83372	1	0	-3.5	0.89684	1	0	0.90528	1	0	1.03511
BAIAP3	5	0.67791	1	1	-0.972839	0.91616	0.999999	0	-0.687171	0.43267	1	1	-1.05147	0.3952	1	3	-1.26012	0.48737	1	2	-0.648087	0.87246	1	0	-0.6463	0.56752	1	1	0.69711	1	1	0.664049
BAK1	5	0.27602	1	3	1.54622	0.13081	0.870835	3	1.44568	0.20772	1	2	1.58519	0.0028168	0.049117	5	1.33552	0.024306	0.26642	3	1.39707	0.53439	1	2	1.11104	0.60031	1	2	0.43668	1	2	0.854008
BAMBI	5	0.86005	1	0	-0.43838	0.31804	0.999999	2	0.987948	0.97265	1	0	0.669187	0.81037	1	1	0.181912	0.8619	1	1	0.748869	0.49512	1	2	0.434177	0.28803	1	3	0.6085	1	2	-0.103896
BANF1	4	0.00015476	0.011711	4	2.15215	0.0029015	0.094497	2	2.14714	0.00022513	0.010755	4	2.25762	1.0171e-05	0.001182	4	2.2414	0.0041209	0.076587	4	2.15617	1.347e-05	0.001766	4	1.73019	1.9242e-06	0.000257	4	3.0238e-06	0.000358	4	1.79005
BANF2	6	0.50946	1	2	-3.5	0.97938	0.999999	0	-3.5	0.98201	1	0	-3.5	0.75384	1	1	-3.5	0.98408	1	0	-3.5	0.32801	1	1	-3.5	0.98116	1	0	0.95302	1	0	-3.5
BANK1	5	0.82873	1	1	0.151562	0.6072	0.999999	1	0.103564	0.31204	1	1	-0.854584	0.80392	1	1	0.0215885	0.57488	1	2	0.504877	0.62529	1	1	-3.5	0.50492	1	2	0.53403	1	2	-0.263589
BANP	5	0.15354	0.907862	3	0.823161	0.04138	0.484059	4	0.988296	0.030262	0.346305	4	0.720094	0.00049068	0.014455	4	0.915481	0.0054739	0.091446	4	1.01806	0.048991	0.408082	3	1.05041	0.0036255	0.051614	3	0.0064481	0.067632	3	0.730362
BAP1	5	0.0078786	0.126911	4	1.47622	0.0060369	0.147115	5	1.57873	0.00060723	0.021543	4	1.61489	1.5669e-05	0.001477	5	1.55162	0.00022349	0.011467	5	1.56458	0.034403	0.314129	4	1.46023	4.4807e-05	0.001877	5	7.9718e-06	0.000577	5	0.883374
BARD1	5	0.18786	1	3	0.846844	0.48095	0.999999	2	0.723055	0.50884	1	1	0.863343	0.18937	1	2	0.826948	0.18858	1	3	0.835419	0.12246	0.777132	3	0.811082	0.1203	0.830103	3	0.21936	1	3	-1.07776
BARHL1	5	0.98546	1	0	-3.5	0.36207	0.999999	1	-3.5	0.6538	1	1	-1.83419	0.97209	1	0	-3.5	0.87162	1	1	-3.5	0.94159	1	0	-2.13456	0.29986	1	2	0.66418	1	1	-0.946833
BARHL2	5	0.83502	1	1	-3.5	0.80899	0.999999	1	-3.5	0.5983	1	1	-3.5	0.95118	1	0	-3.5	0.31771	1	2	-3.5	0.97243	1	0	-3.5	0.80573	1	1	0.88591	1	0	-3.5
BARX1	5	0.9136	1	0	-0.300419	0.33782	0.999999	2	2.13583	0.92646	1	0	0.441008	0.87717	1	1	0.566479	0.26744	1	3	1.59658	0.82507	1	0	-3.5	0.48006	1	2	0.6213	1	2	-1.29239
BARX2	5	0.89368	1	0	-1.82766	0.72419	0.999999	1	-1.87325	0.24541	1	2	-1.7975	0.66983	1	1	-1.58633	0.86917	1	1	-1.02003	0.88039	1	0	-1.43711	0.86002	1	0	0.78738	1	1	0.519493
BASP1	5	0.34795	1	2	1.66822	0.34461	0.999999	1	2.46045	0.72096	1	1	1.79093	0.9225	1	0	1.80748	0.48021	1	2	2.50839	0.85645	1	0	1.92292	0.98185	1	0	0.89729	1	0	-1.24027
BATF	5	0.75987	1	1	1.2715	0.089243	0.713453	2	1.63551	0.75725	1	1	1.13371	0.47864	1	2	1.58043	0.87467	1	1	1.5208	0.84022	1	0	-3.5	0.76596	1	1	0.63686	1	2	-1.04439
BATF2	5	0.87724	1	0	-1.36911	0.91226	0.999999	0	-0.167575	0.77043	1	1	-1.58542	0.90281	1	0	-1.45337	0.93207	1	0	-0.689471	0.86229	1	0	0.0751407	0.93892	1	0	0.84033	1	1	-0.0439013
BATF3	5	0.98276	1	0	0.409034	0.83324	0.999999	0	1.01411	0.91417	1	0	0.258593	0.0025524	0.045812	5	1.17683	0.38038	1	3	0.998978	0.98261	1	0	0.944957	0.98997	1	0	0.97235	1	0	-3.5
BAX	5	0.48934	1	2	2.35446	0.8386	0.999999	0	2.13059	0.90797	1	0	2.03108	0.91394	1	0	2.30538	0.70495	1	2	2.06752	0.76379	1	1	2.16722	0.51366	1	2	0.6483	1	2	1.7415
BAZ1A	5	0.15692	0.9184	3	1.38869	0.74859	0.999999	1	1.76993	0.72306	1	1	1.45893	0.84446	1	1	1.85073	0.16324	0.945564	3	1.84989	0.66756	1	1	1.1172	0.29984	1	3	0.75907	1	1	0.810228
BAZ1B	5	0.0078083	0.126116	4	1.37046	0.056823	0.573938	3	1.63252	0.22984	1	2	1.52021	0.003509	0.057887	5	1.56619	0.0075064	0.114854	3	1.63051	0.010123	0.119942	4	1.52877	0.028147	0.279248	4	0.00077492	0.012958	5	1.4653
BAZ2A	5	0.62104	1	1	1.07084	0.64089	0.999999	1	1.46813	0.7779	1	0	1.19402	0.54215	1	2	1.35016	0.44648	1	2	1.37117	0.5991	1	1	0.910247	0.29914	1	2	0.013271	0.121507	5	1.25946
BAZ2B	5	0.22552	1	2	1.0141	0.6325	0.999999	1	0.45924	0.16764	1	3	0.45093	0.54915	1	2	0.834522	0.83876	1	1	0.481256	0.25688	1	3	0.222411	0.44848	1	2	0.22632	1	3	0.918225
BBC3	18	0.095762	0.701334	8	1.40075	0.69249	0.999999	3	1.06564	0.51973	1	3	0.770577	0.0034012	0.056663	10	0.972602	0.04774	0.44203	9	0.930941	0.13761	0.835849	7	1.38786	0.38772	1	4	0.024422	0.203853	10	1.2381
BBIP1	10	0.8317	1	1	0.611498	0.62024	0.999999	2	0.743508	0.78615	1	1	0.698834	0.61157	1	4	0.812896	0.079687	0.618038	6	0.86387	0.61708	1	3	0.884924	0.92609	1	1	0.53084	1	4	0.786548
BBOX1	5	0.49321	1	1	-3.5	0.99218	0.999999	0	-0.00820926	0.9974	1	0	-3.5	0.9489	1	0	-3.5	0.81767	1	1	-0.586031	0.73681	1	1	-3.5	0.95561	1	0	0.80891	1	1	-1.50124
BBS1	5	0.90504	1	0	0.339763	0.83905	0.999999	0	0.382366	0.54161	1	1	0.372962	0.62839	1	2	0.434962	0.678	1	2	0.396167	0.7691	1	1	0.43276	0.52597	1	2	0.75134	1	1	0.891917
BBS10	5	0.78548	1	1	0.469085	0.81445	0.999999	1	0.447915	0.69209	1	1	0.520971	0.93339	1	0	0.37523	0.68827	1	1	0.540072	0.11885	0.762269	3	0.768386	0.96142	1	0	0.89732	1	0	0.15182
BBS12	5	0.32343	1	2	0.0953937	0.42392	0.999999	2	-0.168974	0.97079	1	0	-0.360819	0.91426	1	0	-0.121787	0.58995	1	1	-0.0625327	0.6928	1	1	-0.0353625	0.77266	1	1	0.96018	1	0	-0.184774
BBS2	5	0.89596	1	0	0.948997	0.89524	0.999999	0	0.840496	0.98971	1	0	0.99403	0.35244	1	3	0.229139	0.35476	1	2	0.980647	0.91462	1	0	0.886586	0.56504	1	2	0.63935	1	2	0.850842
BBS4	5	0.97143	1	0	0.829213	0.84748	0.999999	0	0.745614	0.96615	1	0	0.640613	0.82578	1	1	0.655991	0.67998	1	2	0.799166	0.95909	1	0	0.763297	0.64591	1	1	0.99179	1	0	0.774127
BBS5	5	0.63776	1	1	0.808042	0.30741	0.999999	1	0.919856	0.15158	0.995546	3	0.789427	0.55657	1	1	0.969185	0.30261	1	3	0.824247	0.3038	1	2	0.834755	0.37784	1	2	0.71424	1	1	1.08733
BBS7	5	0.8364	1	1	0.68688	0.315	0.999999	2	0.810068	0.54442	1	1	0.677258	0.81326	1	1	0.724371	0.4535	1	1	0.863576	0.7043	1	1	0.753222	0.42041	1	1	0.69368	1	1	0.204226
BBS9	5	0.90473	1	0	-0.127926	0.66813	0.999999	1	-0.174782	0.75427	1	1	0.075284	0.86353	1	1	-0.176185	0.869	1	1	-0.0843879	0.6542	1	1	-0.182695	0.64341	1	1	0.80509	1	1	-0.11664
BBX	5	0.97656	1	0	0.428483	0.99799	0.999999	0	0.363617	0.9299	1	0	0.627349	0.99374	1	0	0.572651	0.55972	1	2	0.204225	0.99454	1	0	1.15561	0.92521	1	0	0.99366	1	0	0.985975
BCAM	5	0.56338	1	2	-1.6641	0.16235	0.952193	2	-0.190489	0.80757	1	0	-3.5	0.39102	1	3	-1.72933	0.83408	1	1	-0.0866303	0.91223	1	0	-0.0816871	0.85049	1	0	0.66691	1	1	1.69929
BCAN	5	0.74174	1	1	-0.375605	0.63071	0.999999	1	-0.855682	0.45052	1	2	-0.44215	0.79968	1	1	0.212319	0.25119	1	2	-0.855335	0.89146	1	0	0.284196	0.3503	1	2	0.50722	1	1	0.652915
BCAP29	5	0.13084	0.842414	3	0.991662	0.026386	0.360897	4	1.17582	0.28671	1	2	0.917567	0.30865	1	3	1.03502	0.050896	0.458867	3	1.31268	0.52607	1	2	0.997709	0.2339	1	3	0.21634	1	3	0.621586
BCAP31	5	0.96182	1	0	2.13453	0.5429	0.999999	2	2.12602	0.097767	0.774605	3	2.17918	0.40096	1	1	2.13249	0.14581	0.88118	4	2.10529	0.2284	1	3	2.04993	0.36527	1	2	0.2872	1	2	2.15659
BCAR1	5	0.90441	1	0	-0.757332	0.57311	0.999999	1	0.996629	0.81957	1	0	-2.03818	0.74574	1	1	-2.11187	0.81071	1	1	0.847424	0.30501	1	2	1.62763	0.16301	1	2	0.0033836	0.039958	5	1.49397
BCAR3	5	0.56682	1	2	-3.5	0.28331	0.999999	3	-0.8841	0.62687	1	1	-1.27178	0.88196	1	1	-0.846034	0.94603	1	0	-0.631209	0.019487	0.202268	4	1.94586	0.94339	1	0	0.37503	1	2	1.23441
BCAS1	5	0.91367	1	0	-1.41364	0.66815	0.999999	1	-1.39912	0.8389	1	0	-1.28857	0.37695	1	2	-1.5888	0.15261	0.905572	3	-1.63482	0.94859	1	0	-1.35377	0.76603	1	1	0.90327	1	0	1.38124
BCAS2	5	0.00992	0.147587	5	1.5116	0.0031901	0.098544	4	1.41837	0.21195	1	3	1.53385	0.0096577	0.124589	5	1.37081	0.0088462	0.129522	5	1.40209	0.030171	0.283729	4	1.56052	3.8759e-05	0.001682	5	6.0751e-05	0.002022	5	1.13881
BCAS3	5	0.58574	1	2	0.416772	0.47662	0.999999	1	0.622124	0.47082	1	1	0.0691866	0.89351	1	0	0.179449	0.68421	1	2	0.476905	0.87903	1	0	0.148626	0.8143	1	1	0.63638	1	2	0.336475
BCAS4	5	0.768	1	1	-0.874345	0.9688	0.999999	0	-0.786998	0.86778	1	0	-1.07792	0.68691	1	2	-0.471209	0.89048	1	0	-0.346012	0.99177	1	0	0.977594	0.9867	1	0	0.99891	1	0	0.102466
BCAT1	5	0.96163	1	0	1.35445	0.97824	0.999999	0	0.73713	0.87012	1	0	1.23972	0.65735	1	1	0.62117	0.38509	1	1	0.61251	0.99797	1	0	1.43217	0.88965	1	0	0.73655	1	1	-0.990714
BCAT2	5	0.12533	0.822592	3	1.48998	0.55781	0.999999	2	1.38477	0.34327	1	2	1.37313	0.78983	1	1	1.16324	0.18104	0.997222	3	1.41508	0.54115	1	2	1.43554	0.57735	1	2	0.70774	1	1	0.920743
BCCIP	5	0.030657	0.330403	4	1.93719	0.082706	0.685979	2	1.90755	0.037247	0.398039	3	2.06284	0.047442	0.406466	4	1.97103	0.034394	0.349155	4	1.98408	0.0019042	0.036021	5	1.74556	0.0055827	0.072747	4	0.0037696	0.043629	5	1.42224
BCDIN3D	5	0.79163	1	1	0.344978	0.29047	0.999999	1	0.594467	0.20732	1	3	0.370521	0.51233	1	1	0.442434	0.41731	1	2	0.541803	0.9301	1	0	0.176713	0.48477	1	2	0.46787	1	1	0.337279
BCHE	5	0.99361	1	0	-3.5	0.95148	0.999999	0	-3.5	0.93213	1	0	-3.5	0.78391	1	1	-3.5	0.97391	1	0	-3.5	0.79979	1	1	-1.9543	0.86548	1	0	0.863	1	0	-2.16572
BCKDHA	5	0.53046	1	2	1.92337	0.18458	0.998826	2	1.78376	0.43066	1	2	1.66204	0.35376	1	2	1.70822	0.77117	1	1	1.69386	0.93991	1	0	1.05059	0.21766	1	3	0.58484	1	2	1.57244
BCKDHB	5	0.4079	1	1	1.2139	0.37336	0.999999	2	0.904405	0.35101	1	2	1.0862	0.0094647	0.122803	5	1.0865	0.35767	1	3	0.965213	0.90801	1	0	0.787878	0.21318	1	3	0.51368	1	2	0.852352
BCKDK	5	0.77473	1	1	1.54901	0.30434	0.999999	1	1.61475	0.60476	1	1	1.60865	0.87013	1	1	1.57408	0.97483	1	0	1.63306	0.79834	1	1	1.44149	0.94261	1	0	0.97836	1	0	1.00825
BCL10	5	0.42741	1	2	0.772507	0.71772	0.999999	1	0.852827	0.20575	1	2	0.73807	0.57901	1	2	0.675459	0.46906	1	1	0.813802	0.3825	1	2	0.899125	0.51721	1	2	0.24875	1	3	0.736256
BCL11A	5	0.59429	1	2	1.04684	0.9938	0.999999	0	-1.60615	0.9999	1	0	0.895546	0.89204	1	0	1.09601	0.96405	1	0	-2.11904	0.46859	1	1	0.528955	0.75983	1	1	0.9872	1	0	-1.52988
BCL11B	5	0.79907	1	1	-1.88571	0.86928	0.999999	0	-2.23952	0.80392	1	0	-3.5	0.9864	1	0	-3.5	0.91106	1	0	-3.5	0.9682	1	0	-1.11269	0.3206	1	2	0.030757	0.247279	4	0.033125
BCL2	5	8.8789e-05	0.008883	5	1.49225	4.2608e-05	0.010345	4	1.41525	8.714e-05	0.006013	5	1.16268	1.347e-05	0.001477	5	1.31484	0.16115	0.938294	3	1.42165	0.90203	1	0	0.699859	0.90165	1	0	0.95911	1	0	-1.44622
BCL2A1	5	0.74472	1	1	0.415033	0.81559	0.999999	1	0.141362	0.6424	1	1	1.30082	0.82836	1	1	0.541885	0.93207	1	0	0.234993	0.74158	1	1	0.574462	0.89699	1	0	0.93016	1	0	-1.84906
BCL2L1	5	0.45554	1	2	0.914115	0.83568	0.999999	0	1.14228	0.047265	0.469241	4	1.00862	0.38819	1	3	1.13395	0.62059	1	2	1.03806	1.4019e-05	0.001766	5	1.78511	0.54379	1	2	0.65856	1	1	1.95174
BCL2L10	5	0.1205	0.805543	2	-3.5	0.69315	0.999999	1	-1.40318	0.82408	1	0	-3.5	0.31255	1	3	-3.5	0.99858	1	0	-1.34275	0.61662	1	1	-3.5	0.86768	1	0	0.96282	1	0	0.251064
BCL2L11	17	0.47657	1	4	0.955279	0.32651	0.999999	7	1.29902	0.62281	1	1	1.20848	0.61639	1	5	0.961308	0.93792	1	2	1.2077	0.12241	0.777132	3	0.467868	0.39785	1	4	0.41976	1	4	0.48996
BCL2L12	5	0.57643	1	2	1.57605	0.4796	0.999999	2	1.43505	0.65609	1	1	1.38401	0.093642	0.654659	4	1.45643	0.48289	1	1	1.46375	0.25799	1	3	0.811913	0.31787	1	2	0.19589	1	2	1.13248
BCL2L13	13	0.060767	0.528501	7	1.25171	0.47197	0.999999	5	1.25796	0.32352	1	5	1.04868	0.59719	1	5	1.1684	0.95227	1	2	1.32417	0.26578	1	4	1.14558	0.26405	1	5	0.65153	1	3	0.829683
BCL2L14	5	0.85476	1	0	-3.5	0.96366	0.999999	0	-3.5	0.73623	1	1	-3.5	0.99913	1	0	-3.5	0.96312	1	0	-3.5	0.81447	1	0	-1.76952	0.88812	1	0	0.96393	1	0	-0.154484
BCL2L15	5	0.74613	1	1	-0.400795	0.9235	0.999999	0	-0.321829	0.68815	1	1	-0.399181	0.53386	1	2	-0.405622	0.55209	1	2	-0.439452	0.79874	1	1	-0.555386	0.17387	1	3	0.58138	1	1	0.245032
BCL2L2	5	0.25756	1	1	0.725318	0.84025	0.999999	0	1.01342	0.4961	1	2	0.748217	0.8106	1	1	0.678252	0.98077	1	0	0.962517	0.080825	0.580606	2	0.76543	0.88254	1	0	0.89524	1	0	0.995868
BCL2L2-PABPN1	1	0.37694	1	1	1.83853	0.049134	0.532096	1	1.91939	0.029767	0.341231	1	1.92409	0.012545	0.151013	1	1.90949	0.0074086	0.11384	1	1.87705	0.045583	0.388478	1	1.47397	0.031303	0.30406	1	0.030684	0.246833	1	1.2703
BCL3	5	0.88319	1	0	0.300882	0.89206	0.999999	0	0.5928	0.93277	1	0	0.571186	0.93637	1	0	0.312097	0.72311	1	1	0.5365	0.96346	1	0	0.353707	0.99653	1	0	0.9617	1	0	1.14546
BCL6	5	0.85616	1	0	0.179882	0.98258	0.999999	0	0.259613	0.9135	1	0	0.226716	0.47399	1	2	0.674627	0.47848	1	1	0.153612	0.049087	0.40851	4	0.656114	0.97881	1	0	0.99995	1	0	1.14794
BCL6B	5	0.56575	1	1	-1.80848	0.71721	0.999999	1	-2.19938	0.72438	1	1	-3.5	0.88667	1	0	-1.50153	0.55873	1	1	-1.83792	0.32571	1	2	-1.424	0.63186	1	1	0.94823	1	0	-3.5
BCL7A	5	0.68111	1	1	1.19178	0.40747	0.999999	2	-1.50246	0.027384	0.321273	4	1.00357	0.73562	1	1	1.39492	0.08865	0.660607	4	-1.41357	0.53362	1	2	0.680805	0.58551	1	2	0.91386	1	0	0.644112
BCL7B	5	0.54884	1	1	1.50971	0.48309	0.999999	1	1.63555	0.86393	1	0	1.55012	0.82744	1	1	1.54815	0.72672	1	1	1.7224	0.96113	1	0	1.30401	0.7857	1	1	0.82832	1	1	1.52617
BCL7C	5	0.84937	1	0	1.47492	0.89164	0.999999	0	1.64189	0.8563	1	0	1.76174	0.47891	1	1	1.6688	0.68636	1	1	1.68335	0.78721	1	1	1.62534	0.7739	1	1	0.58513	1	1	0.623421
BCL9	5	0.48085	1	1	-0.505298	0.97561	0.999999	0	0.558251	0.52579	1	1	-1.06744	0.66012	1	1	-0.46123	0.13841	0.862512	3	0.59496	0.52349	1	1	0.362965	0.50141	1	1	0.53242	1	2	0.525985
BCL9L	5	0.88802	1	0	0.358489	0.90451	0.999999	0	0.652048	0.79234	1	0	0.438739	0.80939	1	1	0.444738	0.90864	1	0	0.434296	0.86229	1	0	0.969562	0.37169	1	2	0.24541	1	2	1.33416
BCLAF1	5	0.040818	0.405747	3	1.70594	0.042145	0.489037	3	1.66508	0.71533	1	1	1.72522	0.00067486	0.018236	5	1.72932	0.38289	1	3	1.73071	0.013219	0.14907	4	1.46829	0.5207	1	2	0.33733	1	3	1.30232
BCMO1	5	0.83169	1	1	-3.5	0.67189	0.999999	1	-3.5	0.4203	1	2	-3.5	0.82216	1	1	-3.5	0.63905	1	1	-3.5	0.63063	1	1	-3.5	0.82615	1	1	0.90413	1	0	-0.262824
BCO2	5	0.67896	1	1	-0.70499	0.30172	0.999999	2	-0.80918	0.67433	1	1	-0.797343	0.92214	1	0	-0.985942	0.42014	1	2	-0.972601	0.42094	1	2	-0.974616	0.60026	1	1	0.70285	1	1	-0.27767
BCOR	5	0.98165	1	0	1.21635	0.50447	0.999999	2	1.59272	0.68125	1	1	1.23799	0.96432	1	0	1.37128	0.021304	0.241757	5	1.46384	0.99634	1	0	0.727776	0.99195	1	0	0.99938	1	0	0.89145
BCORL1	5	0.98752	1	0	0.300957	0.99997	0.999999	0	0.559158	0.96825	1	0	0.375048	0.99992	1	0	0.544826	0.9999	1	0	0.368843	0.99643	1	0	-0.204144	0.8768	1	0	0.97541	1	0	0.440285
BCR	5	0.89886	1	0	0.718998	0.98059	0.999999	0	0.782297	0.61564	1	1	0.938755	0.56178	1	1	0.828548	0.49497	1	1	0.789538	0.96859	1	0	1.11751	0.62024	1	1	0.67165	1	1	1.05537
BCS1L	5	0.00012343	0.010635	5	1.5098	0.008949	0.182725	4	1.46875	0.0030763	0.064948	3	1.54236	2.8863e-05	0.002139	5	1.45137	0.00036863	0.015226	5	1.39124	8.0543e-05	0.004576	5	1.50796	0.65759	1	1	0.0020356	0.027054	5	0.994715
BDH1	5	0.90253	1	0	1.16121	0.98621	0.999999	0	1.00904	0.96187	1	0	1.40935	0.40124	1	3	1.45192	0.87869	1	1	1.07234	0.5078	1	1	0.759411	0.84242	1	0	0.94786	1	0	0.928142
BDH2	5	0.61875	1	1	0.683445	0.93826	0.999999	0	0.574171	0.65087	1	1	0.566087	0.96433	1	0	0.41814	0.97591	1	0	0.743587	0.23083	1	2	0.666272	0.58069	1	2	0.89265	1	0	-0.0481655
BDKRB1	5	0.60809	1	1	-0.825494	0.78585	0.999999	1	-0.862207	0.8994	1	0	-0.901889	0.9307	1	0	-1.03467	0.99431	1	0	-0.890726	0.47969	1	2	-0.450636	0.83045	1	1	0.81294	1	1	-0.632245
BDKRB2	5	0.62305	1	1	-3.5	0.48613	0.999999	2	-1.95986	0.59208	1	1	-3.5	0.83714	1	1	-3.5	0.60783	1	2	-3.5	0.65627	1	1	-2.049	0.40746	1	2	0.94592	1	0	-1.4979
BDNF	5	0.92265	1	0	-0.288157	0.51742	0.999999	1	0.241927	0.047981	0.473055	4	-0.212675	0.24673	1	3	-3.5	0.6414	1	2	-0.717888	0.56886	1	2	0.840801	0.85175	1	0	0.77697	1	1	-0.82133
BDP1	5	0.04806	0.450792	4	0.762032	0.29727	0.999999	3	0.957836	0.0079457	0.128637	4	0.655677	0.36633	1	3	0.733684	0.36452	1	3	0.9837	0.085896	0.609258	3	0.734288	0.30597	1	2	0.20724	1	3	0.794703
BEAN1	13	0.90037	1	2	-1.47889	0.37079	0.999999	1	-3.5	0.48657	1	4	-3.5	0.54352	1	4	0.110455	0.84848	1	3	-3.5	0.88391	1	1	-2.65868	0.79449	1	3	0.93918	1	2	-0.751274
BECN1	5	0.28074	1	2	1.54124	0.51275	0.999999	2	1.59266	0.0031956	0.066996	4	1.44255	0.019011	0.20426	5	1.65011	0.5165	1	2	1.59914	0.34375	1	2	1.70457	0.28187	1	3	0.25461	1	2	1.26785
BEGAIN	5	0.98144	1	0	0.0941316	0.79994	0.999999	1	0.775931	0.70195	1	1	-0.107764	0.32081	1	3	-0.90139	0.89984	1	0	0.985506	0.49389	1	1	-0.958764	0.78918	1	1	0.83558	1	1	-0.296665
BEND2	5	0.9664	1	0	-0.85584	0.99995	0.999999	0	-0.777609	0.88389	1	0	-1.04323	0.96496	1	0	-0.757808	0.98469	1	0	-0.970729	0.94914	1	0	-0.32131	0.99838	1	0	0.97532	1	0	-0.217226
BEND3	5	0.93244	1	0	0.471377	0.69129	0.999999	1	0.309627	0.19764	1	3	0.334628	0.1716	0.952354	3	0.304175	0.84992	1	1	0.315369	0.97415	1	0	0.461067	0.99337	1	0	0.99037	1	0	0.15232
BEND4	5	0.61402	1	2	-3.5	0.38488	0.999999	1	-1.80818	0.43752	1	2	-2.31498	0.78637	1	1	-1.06993	0.25165	1	3	-2.05471	0.42984	1	2	-0.449477	0.66848	1	1	0.76529	1	1	-3.5
BEND5	5	0.9706	1	0	0.203939	0.92209	0.999999	0	-0.17078	0.83585	1	0	-3.5	0.91199	1	0	-0.0567716	0.98398	1	0	0.0117936	0.92333	1	0	-0.322789	0.98877	1	0	0.8148	1	1	-3.5
BEND6	5	0.82127	1	1	-0.038114	0.88015	0.999999	0	-1.11054	0.84183	1	0	-0.245889	0.77806	1	1	0.279661	0.87659	1	1	-1.43904	0.65685	1	1	0.0610153	0.77566	1	1	0.94694	1	0	-3.5
BEND7	5	0.95765	1	0	-3.5	0.88004	0.999999	0	-0.640032	0.98726	1	0	-3.5	0.89361	1	0	-3.5	0.96656	1	0	-0.434657	0.95636	1	0	0.136773	0.98634	1	0	0.86562	1	0	-0.824326
BEST1	5	0.82207	1	1	-0.0358126	0.80977	0.999999	1	0.0078426	0.84298	1	0	-0.54209	0.99608	1	0	0.0140966	0.9732	1	0	0.167841	0.6645	1	1	-1.15367	0.61425	1	1	0.90012	1	0	0.741192
BEST2	5	0.53054	1	2	-3.5	0.58527	0.999999	2	-3.5	0.75528	1	1	-3.5	0.88492	1	0	-3.5	0.082137	0.62833	4	-3.5	0.96203	1	0	-3.5	0.79229	1	1	0.19668	1	3	-0.462481
BEST3	7	0.97209	1	0	-0.437632	0.54858	0.999999	2	-0.451457	0.37306	1	2	-0.340326	0.82137	1	1	-0.378331	0.73548	1	2	-0.387401	0.64112	1	2	0.238576	0.63532	1	2	0.65645	1	2	0.168761
BEST4	5	0.35239	1	2	-0.807541	0.57147	0.999999	2	-1.048	0.33252	1	1	-1.08062	0.83575	1	1	-1.11703	0.21136	1	2	-1.20465	0.46264	1	2	-1.4397	0.60267	1	2	0.90473	1	0	0.0497745
BET1	5	0.17493	0.968712	3	0.809182	0.54438	0.999999	2	1.01201	0.31486	1	2	1.07924	0.7793	1	1	0.670167	0.52674	1	2	1.11517	0.12731	0.795803	3	0.778443	0.76158	1	1	0.20833	1	3	0.729657
BET1L	5	0.69069	1	1	1.35289	0.2153	0.999999	1	1.40904	0.48381	1	1	1.39027	0.81062	1	1	1.24411	0.81041	1	1	1.34453	0.99542	1	0	0.870615	0.99128	1	0	0.9993	1	0	1.51001
BEX1	5	0.72315	1	1	1.8181	0.57817	0.999999	1	1.98195	0.87231	1	0	2.0344	0.48581	1	2	0.557192	0.81728	1	1	2.52623	0.86813	1	0	1.82122	0.47971	1	2	0.58058	1	2	-3.5
BEX2	5	0.75523	1	1	-3.5	0.7659	0.999999	1	-0.996137	0.8909	1	0	-3.5	0.81154	1	1	-3.5	0.81779	1	1	-3.5	0.67559	1	1	0.0885633	0.45621	1	2	0.86844	1	0	-3.5
BEX4	5	0.37446	1	2	-3.5	0.77201	0.999999	1	-0.363944	0.098807	0.779418	2	-1.2168	0.94115	1	0	-3.5	0.95804	1	0	-0.334461	0.6146	1	1	-0.701499	0.075377	0.59214	4	0.61409	1	2	-3.5
BEX5	5	0.58803	1	2	-3.5	0.44411	0.999999	1	-3.5	0.70704	1	1	-3.5	0.91049	1	0	-3.5	0.89824	1	0	-3.5	0.62016	1	1	-3.5	0.91826	1	0	0.78999	1	1	-3.5
BFAR	5	0.35108	1	2	1.29529	0.95697	0.999999	0	1.31335	0.89411	1	0	1.37243	0.39683	1	3	1.3238	0.41589	1	2	1.34641	0.92383	1	0	1.49651	0.96321	1	0	0.73395	1	1	1.09356
BFSP1	5	0.97479	1	0	0.00106874	0.069046	0.63107	2	-0.764143	0.49448	1	2	-1.95895	0.23446	1	3	-0.349239	0.64918	1	2	-0.687409	0.79401	1	1	-0.158854	0.19936	1	3	0.95538	1	0	0.147617
BFSP2	5	0.93237	1	0	-3.5	0.77802	0.999999	1	-3.5	0.73612	1	1	-3.5	0.97121	1	0	-1.8214	0.72297	1	1	-3.5	0.77241	1	1	-3.5	0.98901	1	0	0.75938	1	1	-3.5
BGLAP	5	0.60334	1	1	-3.5	0.83974	0.999999	0	-0.326277	0.73682	1	1	-0.762118	0.63122	1	2	-0.489333	0.84926	1	1	-0.363458	0.45836	1	2	-0.0675539	0.77641	1	1	0.86379	1	0	-0.214464
BGN	5	0.99473	1	0	-1.28461	0.96011	0.999999	0	-2.03145	0.92619	1	0	-3.5	0.99855	1	0	-1.73566	0.99944	1	0	-3.5	0.97804	1	0	-0.75077	0.75488	1	1	0.8756	1	0	1.44943
BHLHA15	5	0.4962	1	2	-3.5	0.75322	0.999999	1	-3.5	0.83916	1	0	-3.5	0.66593	1	2	-3.5	0.47209	1	2	-3.5	0.9179	1	0	-3.5	0.64965	1	1	0.23388	1	3	0.956769
BHLHA9	5	0.99083	1	0	-3.5	0.93139	0.999999	0	-3.5	0.51362	1	1	-3.5	0.87076	1	1	-3.5	0.57857	1	1	-3.5	0.78799	1	1	-3.5	0.70387	1	1	0.62899	1	2	-3.5
BHLHB9	5	0.83572	1	1	-0.0846513	0.22578	0.999999	3	0.406053	0.83816	1	0	-0.76506	0.83647	1	1	-0.196974	0.80841	1	1	0.46865	0.80488	1	1	-0.523884	0.90468	1	0	0.7274	1	1	-0.74871
BHLHE22	5	0.74445	1	1	-3.5	0.74566	0.999999	1	-3.5	0.79234	1	0	-1.80536	0.57287	1	2	-1.07352	0.69443	1	1	-1.27028	0.86229	1	0	-3.5	0.4954	1	1	0.74611	1	1	-3.5
BHLHE40	5	0.72299	1	1	1.28527	0.58151	0.999999	1	1.26808	0.84531	1	0	0.999304	0.98641	1	0	0.676771	0.54286	1	2	0.994229	0.99722	1	0	0.919765	0.91035	1	0	0.96465	1	0	0.695427
BHLHE41	5	0.92398	1	0	-1.86142	0.88816	0.999999	0	-1.73306	0.77515	1	0	-0.0958408	0.73849	1	1	-1.63061	0.98732	1	0	-3.5	0.94801	1	0	-0.196305	0.8897	1	0	0.97715	1	0	1.58096
BHMT	5	0.83024	1	1	-3.5	0.84823	0.999999	0	-3.5	0.44759	1	2	-3.5	0.94418	1	0	-3.5	0.42422	1	2	-3.5	0.61397	1	1	-3.5	0.73095	1	1	0.65771	1	1	-0.0549969
BHMT2	5	0.83186	1	1	-0.155647	0.96045	0.999999	0	-0.00512662	0.72553	1	1	-0.329202	0.83148	1	1	-0.25896	0.99508	1	0	-0.217345	0.95309	1	0	-0.0701263	0.45812	1	2	0.83013	1	1	0.234421
BICC1	5	0.80839	1	1	-1.82932	0.73199	0.999999	1	-2.08009	0.88041	1	0	-1.01672	0.77066	1	1	-0.646177	0.95188	1	0	-1.26479	0.79844	1	1	0.676932	0.81365	1	1	0.52074	1	2	-1.2606
BICD1	5	0.13572	0.857146	2	0.13823	0.8521	0.999999	0	0.442417	0.94696	1	0	0.304931	0.89981	1	0	0.406469	0.37303	1	2	0.473744	0.99726	1	0	0.240432	0.31847	1	2	0.45427	1	2	0.822464
BICD2	5	0.78362	1	1	0.992521	0.49417	0.999999	2	1.3653	0.50439	1	1	1.15677	0.81759	1	1	1.05116	0.84129	1	1	1.38109	0.18384	0.987985	3	1.45919	0.66598	1	1	0.63616	1	1	0.760006
BID	11	0.68347	1	2	1.68506	0.46264	0.999999	3	1.85516	0.54746	1	1	1.63132	0.4584	1	5	1.58404	0.69678	1	2	1.88265	0.28827	1	3	1.68285	0.29341	1	4	0.63838	1	3	0.954906
BIK	5	0.57623	1	1	1.43427	0.9657	0.999999	0	0.0346769	0.9431	1	0	0.413415	0.88168	1	1	1.43485	0.70676	1	1	0.226692	0.46124	1	1	-0.761692	0.70785	1	1	0.74836	1	1	-0.0428712
BIN1	5	0.76558	1	1	-0.936957	0.85769	0.999999	0	-0.01863	0.63232	1	1	-0.197868	0.57551	1	2	-0.13483	0.68538	1	2	-0.0397862	0.70625	1	1	1.53474	0.53671	1	1	0.70565	1	1	1.29986
BIN2	5	0.52671	1	1	1.78509	0.021596	0.318252	2	1.602	0.9673	1	0	1.64868	0.63095	1	1	2.12672	0.11143	0.761597	4	1.54593	0.28953	1	2	-1.75674	0.54876	1	1	0.99278	1	0	-0.397416
BIN3	5	0.80658	1	1	1.51568	0.83073	0.999999	0	1.08224	0.71111	1	1	1.11895	0.40503	1	2	1.18887	0.8084	1	1	1.26772	0.86229	1	0	1.10485	0.80045	1	1	0.93586	1	0	0.351684
BIRC2	5	0.64221	1	1	1.04231	0.22046	0.999999	2	1.13958	0.72721	1	1	1.04987	0.77187	1	1	0.961855	0.52897	1	1	1.15882	0.86229	1	0	1.33258	0.42314	1	2	0.76353	1	1	1.14279
BIRC3	5	0.11526	0.784174	3	-1.05299	0.44426	0.999999	2	-1.5774	0.51445	1	1	-0.529289	0.98453	1	0	-0.906168	0.42688	1	2	-1.77017	0.52453	1	2	-0.719714	0.23169	1	3	0.76078	1	1	-0.121075
BIRC5	5	0.00051597	0.023515	5	1.57781	0.0010729	0.057335	5	1.89665	4.4257e-05	0.003673	5	1.5527	2.7489e-07	0.000495	5	1.61892	3.1063e-05	0.003656	5	1.86331	2.6664e-05	0.002193	5	1.99567	2.7489e-07	0.000236	5	2.7489e-07	0.000177	5	0.389476
BIRC6	5	0.99727	1	0	0.838778	0.99617	0.999999	0	1.05575	0.92356	1	0	1.05999	0.98969	1	0	0.593539	0.10077	0.715969	3	1.0661	0.0082893	0.102811	4	1.19628	0.95061	1	0	0.99087	1	0	0.997102
BIRC7	5	0.98965	1	0	-1.68864	0.69284	0.999999	1	-0.483317	0.73843	1	1	-1.74334	0.9715	1	0	-3.5	0.96285	1	0	-0.664958	0.99122	1	0	-3.5	0.99702	1	0	0.98669	1	0	0.134501
BIRC8	5	0.40636	1	2	-3.5	0.31477	0.999999	2	-3.5	0.22956	1	2	-3.5	0.67582	1	2	-3.5	0.89753	1	0	-3.5	0.29603	1	2	-2.46381	0.48476	1	2	0.41759	1	2	-3.5
BIVM	5	0.52275	1	2	0.751161	0.39958	0.999999	2	-0.0101135	0.39728	1	2	0.535639	0.84842	1	1	-0.0375284	0.58225	1	2	-0.14668	0.25811	1	2	1.18761	0.89015	1	0	0.61403	1	1	0.338401
BLCAP	5	0.80217	1	1	1.27811	0.99117	0.999999	0	1.32932	0.9228	1	0	1.43748	0.97604	1	0	1.28142	0.67547	1	2	1.23209	0.9444	1	0	1.35119	0.96224	1	0	0.9996	1	0	1.66967
BLID	5	0.96865	1	0	-3.5	0.37494	0.999999	2	-3.5	0.83661	1	0	-3.5	0.74869	1	1	-3.5	0.78887	1	1	-3.5	0.78779	1	1	0.524465	0.86931	1	0	0.98009	1	0	-1.56968
BLK	5	0.24486	1	2	-2.01827	0.17577	0.980933	3	-3.5	0.45537	1	1	-3.5	0.94206	1	0	-3.5	0.90759	1	0	-3.5	0.73223	1	1	-1.17052	0.99755	1	0	0.81306	1	1	-3.5
BLM	5	0.056441	0.504442	4	1.37724	0.29485	0.999999	3	1.4156	0.78245	1	0	1.21255	0.5932	1	2	1.19312	0.017266	0.207014	5	1.47655	0.37788	1	2	0.830252	0.12959	0.870812	3	0.020669	0.176493	4	-0.488094
BLMH	5	0.10848	0.756341	3	1.57274	0.63856	0.999999	1	1.24948	0.43018	1	2	1.39253	0.57267	1	1	1.433	0.79396	1	1	1.35827	0.36064	1	2	1.29233	0.36236	1	2	0.5724	1	2	-0.0998777
BLNK	5	0.81829	1	1	-0.637462	0.54658	0.999999	2	-1.02356	0.93021	1	0	-1.42876	0.77535	1	1	-0.0872647	0.85825	1	1	-1.11182	0.47874	1	2	-1.94585	0.62661	1	1	0.55124	1	2	-0.434683
BLOC1S1	5	0.84588	1	0	1.98116	0.98509	0.999999	0	1.87004	0.95649	1	0	2.17616	0.7714	1	1	2.24639	0.90848	1	0	1.91645	0.0020762	0.037999	5	1.76891	0.21468	1	3	0.0004401	0.008369	5	1.46298
BLOC1S2	5	0.50709	1	2	1.13298	0.82374	0.999999	1	1.12707	0.70704	1	1	1.22733	0.76702	1	1	1.19639	0.86353	1	1	1.14339	0.06945	0.51619	2	1.24917	0.67758	1	1	0.2607	1	2	0.87258
BLOC1S3	5	0.99817	1	0	0.996006	0.97631	0.999999	0	0.891365	0.93834	1	0	0.915636	0.88619	1	0	0.804241	0.74601	1	1	0.811842	0.87686	1	0	0.166286	0.39164	1	2	0.14584	0.830467	3	1.01625
BLOC1S4	5	0.99871	1	0	1.18124	0.92336	0.999999	0	0.998189	0.85414	1	0	1.10721	0.90539	1	0	1.03548	0.82556	1	1	0.9979	0.90676	1	0	1.15721	0.87985	1	0	0.83464	1	1	0.818385
BLOC1S5	8	0.25832	1	4	0.808098	0.23844	0.999999	3	0.630467	0.97575	1	0	0.350329	0.71545	1	2	0.395799	0.97874	1	0	0.568456	0.971	1	0	-0.29846	0.95832	1	0	0.87012	1	1	0.205479
BLOC1S6	5	0.36441	1	2	1.37586	0.5472	0.999999	2	1.28003	0.18094	1	2	1.19883	0.33787	1	2	1.25804	0.21821	1	3	1.27188	0.35626	1	2	1.24655	0.42927	1	2	0.55271	1	1	1.01555
BLVRA	5	0.43828	1	2	0.920043	0.73007	0.999999	1	0.949283	0.7493	1	1	0.980328	0.71435	1	1	1.48679	0.55261	1	2	1.41549	0.82999	1	0	1.08202	0.91503	1	0	0.68372	1	1	-0.00893193
BLVRB	5	0.55511	1	1	1.15202	0.082057	0.683519	3	1.25006	0.21166	1	3	1.36031	0.84772	1	1	1.10584	0.85785	1	1	1.19275	0.49956	1	2	1.41185	0.30017	1	2	0.092545	0.586567	4	1.35301
BLZF1	5	0.75401	1	1	0.688837	0.6222	0.999999	1	0.84452	0.1621	1	3	0.800741	0.92879	1	0	0.869891	0.88728	1	0	0.851995	0.9804	1	0	1.10542	0.55016	1	2	0.73862	1	1	0.891622
BMF	5	0.47795	1	1	0.973912	0.39058	0.999999	1	0.488455	0.26324	1	2	0.68268	0.098354	0.678385	2	0.662048	0.40687	1	2	0.219739	0.046479	0.393714	2	-0.694094	0.24941	1	2	0.19114	1	2	0.188613
BMI1	5	0.16515	0.941197	3	1.83019	0.076278	0.659164	4	0.732016	0.066263	0.593397	3	0.939724	0.32528	1	3	1.26475	0.011646	0.156365	5	0.74458	0.16195	0.917737	3	1.515	0.44895	1	2	0.51058	1	2	1.14987
BMP1	5	0.72952	1	1	1.29576	0.88377	0.999999	0	0.535352	0.77136	1	1	0.626988	0.30848	1	3	1.13561	0.28125	1	2	0.664251	0.9537	1	0	1.0387	0.62311	1	1	0.4983	1	1	0.670846
BMP10	5	0.26412	1	1	-1.47345	0.34942	0.999999	2	-3.5	0.84738	1	0	-1.82919	0.87149	1	1	-0.975186	0.085907	0.647595	4	-3.5	0.62114	1	1	-3.5	0.66505	1	1	0.41422	1	2	-3.5
BMP15	5	0.99618	1	0	-3.5	0.35471	0.999999	1	-3.5	0.91755	1	0	-3.5	0.99558	1	0	-3.5	0.99232	1	0	-3.5	0.90055	1	0	-3.5	0.90643	1	0	0.94261	1	0	-3.5
BMP2	5	0.81915	1	1	0.32509	0.77972	0.999999	1	1.88844	0.87415	1	0	-0.420582	0.91896	1	0	1.05015	0.46468	1	2	1.82201	0.90206	1	0	-0.526788	0.60766	1	2	0.9915	1	0	0.445795
BMP2K	5	0.70801	1	1	0.892967	0.60161	0.999999	2	0.657156	0.99998	1	0	0.886449	0.17967	0.977863	2	0.756187	0.64606	1	2	0.684117	0.73873	1	1	1.1424	0.60497	1	2	0.5097	1	2	0.502473
BMP3	5	0.78283	1	1	-1.25232	0.50241	0.999999	1	-1.44222	0.48761	1	2	-1.77904	0.66474	1	2	-1.41154	0.30057	1	2	-1.40062	0.89185	1	0	-0.885839	0.67365	1	1	0.27054	1	3	-0.913145
BMP4	5	0.23075	1	2	-0.581148	0.72555	0.999999	1	-0.896573	0.72776	1	1	-1.79227	0.38531	1	3	-3.5	0.6518	1	2	-0.751346	0.62697	1	1	0.193753	0.57272	1	2	0.56293	1	2	1.8204
BMP5	5	0.21695	1	3	-3.5	0.35889	0.999999	2	-3.5	0.90557	1	0	-3.5	0.39822	1	3	-3.5	0.68878	1	2	-3.5	0.25115	1	3	-1.90306	0.59167	1	2	0.83795	1	1	-3.5
BMP6	5	0.17961	0.980143	1	-1.71372	0.91596	0.999999	0	-1.49182	0.97465	1	0	-1.42768	0.86298	1	1	-3.5	0.63435	1	2	-1.16044	0.57409	1	1	0.329344	0.56512	1	2	0.82228	1	1	-1.35106
BMP7	5	0.94258	1	0	-1.40664	0.54225	0.999999	2	-1.57884	0.51555	1	1	-1.30766	0.69507	1	2	-1.53802	0.42669	1	2	-1.59319	0.91842	1	0	-1.31089	0.86108	1	0	0.84132	1	1	-0.732671
BMP8A	2	0.38641	1	1	-0.371652	0.73126	0.999999	0	-0.0549108	0.13921	0.948598	1	0.438901	0.42146	1	1	-0.101365	0.80787	1	0	-0.0351058	0.62428	1	0	-0.237049	0.45177	1	1	0.40934	1	1	0.332524
BMP8B	5	0.49399	1	2	1.24168	0.088546	0.709982	2	1.24426	0.39554	1	2	1.42974	0.022707	0.231949	3	1.29462	0.059318	0.507224	2	1.52338	0.41031	1	2	-0.663824	0.64265	1	1	0.71605	1	1	0.00948725
BMPER	5	0.78413	1	1	-1.44809	0.60304	0.999999	1	-1.8507	0.73088	1	1	-2.28257	0.72158	1	1	-1.41092	0.61601	1	1	-0.896888	0.6558	1	1	-0.0904532	0.68482	1	1	0.68183	1	1	-3.5
BMPR1A	5	0.45735	1	2	0.331553	0.84661	0.999999	0	0.920354	0.66628	1	1	0.794778	0.52865	1	2	0.636616	0.22962	1	3	0.967131	0.14475	0.862964	3	1.04825	0.2338	1	2	0.21132	1	3	0.690538
BMPR1B	5	0.51929	1	1	-2.29905	0.95947	0.999999	0	-0.879829	0.47558	1	2	-2.21407	0.7665	1	1	-2.03733	0.98228	1	0	-0.206149	0.46234	1	2	0.252999	0.60489	1	2	0.83575	1	1	-0.921398
BMPR2	5	0.64184	1	1	0.26581	0.71521	0.999999	1	0.358924	0.96093	1	0	-0.0110167	0.85376	1	1	0.186198	0.70099	1	1	0.290434	0.57085	1	1	0.419704	0.83215	1	1	0.59185	1	2	0.696732
BMS1	5	0.010432	0.152745	3	1.11626	0.012	0.217418	4	1.25204	0.0035299	0.071911	5	1.09568	0.0021461	0.040898	4	1.10923	0.0032308	0.064274	4	1.1815	0.0023462	0.041424	5	1.27515	0.0090887	0.109504	4	0.0010729	0.016571	5	0.959344
BMX	5	0.38761	1	2	-3.5	0.52558	0.999999	1	-0.703744	0.69574	1	1	-0.192207	0.85739	1	1	-2.04159	0.91978	1	0	-0.583502	0.99331	1	0	-1.75115	0.69982	1	1	0.85819	1	0	-3.5
BNC1	5	0.075537	0.606483	4	-3.5	0.4018	0.999999	2	-3.5	0.66859	1	1	-3.5	0.13307	0.814713	3	-3.5	0.3518	1	3	-3.5	0.58034	1	1	0.958071	0.66299	1	1	0.63137	1	2	-3.5
BNC2	5	0.79186	1	1	-1.93136	0.25452	0.999999	3	-1.79769	0.56473	1	1	-1.63174	0.69196	1	1	-2.0056	0.67672	1	2	-2.02742	0.79136	1	1	0.314415	0.85786	1	0	0.867	1	0	-0.448372
BNIP1	5	0.084792	0.650074	4	0.998171	0.10061	0.760161	2	0.999506	0.0031049	0.065475	4	1.14003	0.098674	0.680071	3	0.961265	0.16108	0.938172	3	1.01772	0.26522	1	3	1.3291	0.000682	0.013738	5	0.0020614	0.027239	5	0.674746
BNIP2	5	0.70383	1	1	1.57006	0.74976	0.999999	1	1.70412	0.43078	1	2	1.60915	0.45593	1	2	1.76907	0.29468	1	3	1.78057	0.48736	1	2	1.50565	0.29094	1	3	0.35656	1	3	1.11594
BNIP3	5	0.077779	0.61815	2	1.79848	0.25863	0.999999	2	1.63604	0.51686	1	1	1.47112	0.92865	1	0	1.43668	0.38804	1	3	1.62602	0.10501	0.70672	3	1.71763	0.64519	1	1	0.78706	1	1	-0.123697
BNIP3L	5	0.38325	1	2	1.46004	0.5051	0.999999	2	1.45753	0.40683	1	2	0.972541	0.49827	1	2	1.07399	0.45894	1	1	1.55405	0.89617	1	0	1.25056	0.62015	1	1	0.78287	1	1	0.544127
BNIPL	5	0.33165	1	2	-0.456761	0.41116	0.999999	1	-0.324324	0.17923	1	2	-0.599945	0.53594	1	2	-0.764298	0.97204	1	0	-0.64843	0.80167	1	1	-0.376189	0.78303	1	1	0.59574	1	2	0.0955603
BOC	5	0.72961	1	1	-3.5	0.98667	0.999999	0	-0.885228	0.37221	1	2	-2.27924	0.60849	1	2	-1.17999	0.90209	1	0	-1.42328	0.79411	1	1	0.723573	0.56909	1	1	0.18766	0.993392	3	-1.48275
BOD1	7	0.88373	1	1	1.05962	0.61977	0.999999	1	1.01688	0.47398	1	2	1.28369	0.71502	1	1	0.967845	0.99734	1	0	1.13023	0.66032	1	1	1.41073	0.68587	1	1	0.70819	1	1	1.24301
BOD1L1	5	0.90492	1	0	0.745315	0.46398	0.999999	1	0.889794	0.40792	1	1	0.95331	0.31904	1	3	0.877799	0.009092	0.132581	5	0.919641	0.48043	1	2	0.917511	0.39028	1	2	0.24082	1	3	1.09708
BOD1L2	5	0.81317	1	1	-3.5	0.17163	0.97125	2	-1.87215	0.90109	1	0	-3.5	0.78792	1	1	-2.17112	0.94482	1	0	-3.5	0.99147	1	0	-3.5	0.87213	1	0	0.54681	1	2	-2.23556
BOK	5	0.77159	1	1	-0.638487	0.181	0.99076	3	-0.844121	0.62591	1	1	-1.25401	0.87183	1	1	-1.02844	0.41667	1	3	-0.639608	0.85592	1	0	1.12296	0.96316	1	0	0.98015	1	0	1.11615
BOLA1	5	0.7248	1	1	1.01984	0.23639	0.999999	1	1.36443	0.69054	1	1	0.62323	0.43152	1	2	0.650088	0.57131	1	2	1.37619	0.95254	1	0	1.01609	0.64523	1	1	0.51406	1	2	0.419255
BOLA3	6	0.58738	1	2	2.0031	0.11498	0.823363	4	1.84531	0.02268	0.281245	4	2.13822	0.35136	1	3	2.01445	0.87808	1	1	1.93051	0.017726	0.187343	4	1.9378	0.0013302	0.023277	6	0.0094054	0.091568	5	0.981726
BOLL	5	0.86273	1	0	-3.5	0.38069	0.999999	1	-2.07892	0.8886	1	0	-2.09026	0.97035	1	0	-3.5	0.9117	1	0	-1.71969	0.85401	1	0	-2.67153	0.92649	1	0	0.90125	1	0	-0.203792
BOP1	5	0.0033286	0.072311	5	2.23196	0.057871	0.579963	4	1.95592	0.23764	1	2	1.85593	0.00014762	0.0063	5	1.8772	0.00050277	0.018312	4	2.15336	0.0026244	0.044884	5	1.74707	8.5216e-06	0.000632	5	7.422e-06	0.000555	5	1.26385
BORA	5	0.21103	1	3	1.29393	0.36478	0.999999	2	1.15837	0.049818	0.484921	4	1.30803	0.48877	1	2	1.16043	0.17557	0.979764	3	1.15653	0.23428	1	3	0.882672	0.10672	0.765676	2	0.048242	0.358411	4	0.395235
BPGM	5	0.5024	1	1	0.856781	0.16819	0.966716	3	1.05124	0.41045	1	2	1.02251	0.24849	1	2	1.01185	0.76597	1	1	1.11217	0.60034	1	1	0.68898	0.54539	1	1	0.74462	1	1	0.332721
BPHL	5	0.74518	1	1	0.180141	0.9893	0.999999	0	0.509277	0.81019	1	0	0.143087	0.91535	1	0	-0.0834409	0.4597	1	2	0.552181	0.91568	1	0	0.339577	0.84403	1	0	0.99539	1	0	0.550845
BPI	5	0.80589	1	1	1.36731	0.98731	0.999999	0	-0.813734	0.99241	1	0	1.62101	0.99733	1	0	0.405082	0.74891	1	1	-0.587797	0.95792	1	0	-3.5	0.78389	1	1	0.98758	1	0	-2.04343
BPIFA1	5	0.98893	1	0	-3.5	0.43056	0.999999	2	-3.5	0.92206	1	0	-3.5	0.66748	1	1	-3.5	0.94476	1	0	-3.5	0.76663	1	1	-3.5	0.70128	1	1	0.94093	1	0	-3.5
BPIFA2	5	0.8072	1	1	-3.5	0.23954	0.999999	2	-3.5	0.56534	1	1	-3.5	0.25577	1	2	-3.5	0.90076	1	0	-3.5	0.99146	1	0	-3.5	0.95028	1	0	0.9995	1	0	-3.5
BPIFA3	5	0.66167	1	1	-3.5	0.69825	0.999999	1	-3.5	0.61692	1	1	-3.5	0.75045	1	1	-3.5	0.54897	1	2	-3.5	0.66804	1	1	-3.5	0.72623	1	1	0.77206	1	1	-3.5
BPIFB1	5	0.77054	1	1	-3.5	0.88944	0.999999	0	-3.5	0.76212	1	1	-3.5	0.6899	1	1	-3.5	0.32128	1	3	-3.5	0.82216	1	0	-3.5	0.75663	1	1	0.87655	1	0	-3.5
BPIFB2	5	0.22676	1	3	-3.5	0.38064	0.999999	2	-3.5	0.73989	1	1	-3.5	0.97123	1	0	-3.5	0.98787	1	0	-3.5	0.73141	1	1	-3.5	0.69483	1	1	0.79689	1	1	-1.41692
BPIFB3	5	0.25478	1	1	-3.5	0.18722	0.999999	1	-3.5	0.40197	1	2	-3.5	0.66673	1	1	-3.5	0.5308	1	1	-3.5	0.30211	1	2	-3.5	0.81906	1	1	0.85767	1	0	-3.5
BPIFB4	5	0.83285	1	1	-3.5	0.73928	0.999999	1	-3.5	0.95079	1	0	-3.5	0.81178	1	1	-3.5	0.8931	1	0	-3.5	0.89721	1	0	-1.5949	0.97697	1	0	0.99858	1	0	-3.5
BPIFB6	5	1	1	0	-3.5	0.94519	0.999999	0	-3.5	0.89095	1	0	-3.5	0.98945	1	0	-3.5	0.63198	1	1	-3.5	0.97512	1	0	-3.5	0.87226	1	0	0.99976	1	0	-3.5
BPIFC	5	0.50162	1	2	-3.5	0.2226	0.999999	3	-3.5	0.56621	1	1	-1.93703	0.86581	1	1	-3.5	0.49641	1	1	-3.5	0.12165	0.773828	3	-3.5	0.49885	1	2	0.69678	1	1	-3.5
BPNT1	5	0.26771	1	3	1.28952	0.44749	0.999999	2	1.42237	0.44636	1	2	1.23483	0.11278	0.738551	4	1.49285	0.81448	1	1	1.46524	0.32527	1	1	1.08139	0.43841	1	1	0.56331	1	2	0.973614
BPTF	5	0.0029779	0.067653	5	0.816222	0.012719	0.224124	4	1.18551	0.00034829	0.014519	5	0.891062	6.13e-05	0.003584	5	1.02629	0.0048136	0.084549	5	1.16857	0.0084537	0.104545	4	0.84657	6.35e-05	0.002459	5	0.0003208	0.006618	5	1.33901
BPY2C	5	0.04748	0.447683	4	-3.5	0.72276	0.999999	1	-3.5	0.77535	1	0	-3.5	0.90753	1	0	-3.5	0.85968	1	1	-3.5	0.80446	1	1	-3.5	0.77623	1	1	0.7841	1	1	-2.048
BRAF	5	0.88802	1	0	0.403091	0.41049	0.999999	2	0.780488	0.20403	1	2	0.405548	0.80956	1	1	0.525036	0.33395	1	2	0.763856	0.3498	1	2	0.526531	0.025207	0.255462	3	0.032378	0.258239	3	0.556603
BRAP	5	0.003642	0.076266	5	0.981428	0.37885	0.999999	1	1.02636	0.53126	1	1	1.04719	0.32587	1	3	0.985255	0.3201	1	2	1.05508	0.06843	0.511561	3	0.983906	0.086433	0.654962	3	0.071515	0.487662	4	0.732224
BRAT1	5	0.51188	1	1	1.506	0.63886	0.999999	1	1.47795	0.038697	0.408497	4	1.48094	0.056794	0.463438	4	1.48755	0.6489	1	2	1.43363	0.040744	0.358285	4	1.45671	0.0027497	0.041413	5	0.00012617	0.003397	5	1.01084
BRCA1	5	0.47182	1	2	1.30023	0.26325	0.999999	3	1.282	0.48926	1	2	1.19073	0.57922	1	2	1.32641	0.70871	1	2	1.37936	0.23616	1	3	0.995067	0.24977	1	3	0.30226	1	3	0.100348
BRCA2	5	0.30629	1	3	0.780949	0.41553	0.999999	2	0.623802	0.20975	1	3	0.783253	0.0081728	0.110415	3	0.555458	0.041049	0.39787	4	0.700083	0.40978	1	2	0.667519	0.31251	1	2	0.12793	0.748425	3	-0.223454
BRCC3	5	0.39991	1	2	1.1359	0.93591	0.999999	0	1.00587	0.42912	1	2	1.14291	0.90933	1	0	1.04884	0.99169	1	0	1.0155	0.97843	1	0	0.832226	0.95191	1	0	0.97674	1	0	1.12531
BRD1	5	0.4803	1	2	0.968132	0.018677	0.287726	3	1.26984	0.39186	1	2	1.06058	0.13186	0.810434	4	1.06345	0.54577	1	1	1.23221	0.10694	0.716511	3	0.770793	0.036709	0.343599	4	0.049639	0.366525	4	0.749619
BRD2	5	0.067959	0.566263	3	1.99135	0.84622	0.999999	0	1.90119	0.0001982	0.009752	5	1.91996	0.10565	0.708853	4	1.82665	0.47161	1	1	1.84861	0.6642	1	1	1.60315	0.98997	1	0	1	1	0	1.7718
BRD3	5	0.51223	1	1	0.989555	0.70518	0.999999	1	1.07081	0.95801	1	0	1.0403	0.857	1	1	1.05639	0.99979	1	0	1.00466	0.71393	1	1	0.363064	0.96998	1	0	0.99906	1	0	0.926201
BRD4	5	0.16375	0.939441	3	1.41837	0.73927	0.999999	1	1.41923	0.01223	0.17819	4	1.39654	0.00021634	0.008272	5	1.39103	0.0069616	0.109019	5	1.344	0.38884	1	2	1.02401	1.9242e-06	0.000257	5	6.3225e-06	0.000532	5	1.18437
BRD7	5	0.2314	1	3	1.57326	0.0017381	0.072458	5	1.59333	0.16611	1	3	1.63986	0.40465	1	2	1.64315	0.46416	1	2	1.6063	0.79287	1	1	1.49248	0.85888	1	0	0.79606	1	1	1.27927
BRD8	5	0.26761	1	3	1.36036	0.15301	0.928433	2	1.40736	0.096177	0.765037	3	1.14745	0.086709	0.621149	3	1.39475	0.28869	1	3	1.38554	0.12658	0.794617	3	1.35869	0.0047625	0.064005	5	0.003206	0.038212	5	1.26541
BRD9	5	0.047611	0.447973	4	1.31707	0.080568	0.675625	3	1.8407	0.039588	0.415712	3	1.30164	0.072058	0.546629	3	1.39866	0.14068	0.868539	2	1.68013	0.98735	1	0	1.33206	0.72473	1	1	0.35586	1	2	1.27157
BRDT	5	0.51297	1	2	-1.17077	0.81848	0.999999	1	-1.01149	0.37122	1	2	-1.28176	0.89967	1	0	-1.37099	0.82699	1	1	-1.22429	0.76512	1	1	-1.76841	0.82368	1	1	0.42682	1	2	-0.856924
BRE	5	0.76566	1	1	1.35736	0.25264	0.999999	3	1.34984	0.99029	1	0	1.36471	0.9948	1	0	1.1897	0.97534	1	0	1.36686	0.99869	1	0	1.10949	0.71662	1	1	0.71525	1	1	0.847493
BRF1	13	0.0026304	0.062413	8	1.07702	0.00015421	0.019697	11	1.13917	5.2504e-05	0.004202	10	1.14204	1.9242e-06	0.00055	12	1.02422	7.3396e-05	0.006177	12	1.15427	2.7489e-07	0.000381	12	1.11849	2.7489e-07	0.000236	13	2.7489e-07	0.000177	13	0.712862
BRF2	5	0.017492	0.223415	3	1.10416	0.0068071	0.158384	3	1.06337	0.0094364	0.145622	4	0.905169	0.00011903	0.005482	4	0.805883	0.0025408	0.054603	4	1.05483	0.00010033	0.005283	5	0.796867	4.6456e-05	0.001923	5	0.00017181	0.004181	5	0.0510172
BRI3	5	0.48555	1	2	1.57603	0.59298	0.999999	2	1.79499	0.03512	0.383089	3	1.85401	0.02677	0.262078	4	1.59841	0.034701	0.351482	4	1.83597	0.27321	1	3	1.68241	0.81593	1	1	0.41292	1	2	2.02253
BRI3BP	5	0.50061	1	2	1.3263	0.25497	0.999999	2	1.19509	0.46209	1	2	1.34036	0.28162	1	3	1.55337	0.2435	1	2	1.20425	0.90857	1	0	1.23511	0.81251	1	1	0.70609	1	1	0.772755
BRICD5	5	0.70059	1	1	0.31502	0.7108	0.999999	1	0.60951	0.68798	1	1	0.497575	0.14711	0.862332	3	0.364966	0.73744	1	1	0.312465	0.61659	1	1	0.287626	0.63453	1	1	0.69612	1	1	0.702453
BRINP1	5	0.97349	1	0	-3.5	0.92966	0.999999	0	-2.12148	0.92366	1	0	-3.5	0.88832	1	0	-3.5	0.96185	1	0	-3.5	0.7716	1	1	-3.5	0.84132	1	0	0.8824	1	0	-3.5
BRINP2	5	0.19001	1	2	-3.5	0.75529	0.999999	1	-3.5	0.45547	1	1	-3.5	0.95315	1	0	-3.5	0.81415	1	1	-1.69432	0.99054	1	0	-0.896097	0.98749	1	0	0.8698	1	0	-1.52788
BRINP3	5	0.78934	1	1	-3.5	0.21636	0.999999	2	-3.5	0.44691	1	1	-3.5	0.5371	1	2	-3.5	0.69406	1	2	-1.17592	0.45822	1	1	-3.5	0.9252	1	0	0.50814	1	2	-3.5
BRIP1	5	0.26115	1	3	0.741514	0.21178	0.999999	3	0.78821	0.042178	0.432322	3	0.473721	0.33279	1	3	0.638077	0.097774	0.700962	4	0.890328	0.3512	1	1	0.609843	0.93623	1	0	0.8783	1	0	0.0369035
BRIX1	5	0.15615	0.915397	3	1.86716	0.0045426	0.125279	5	2.33939	0.010045	0.153562	4	1.7889	0.019274	0.205387	4	1.83634	0.13409	0.846997	4	2.24033	0.0051105	0.071958	5	1.78618	0.0053463	0.070177	4	0.025875	0.214241	4	1.33941
BRK1	2	0.31373	1	1	1.93972	0.78774	0.999999	0	2.03532	0.76308	1	0	2.0198	0.50064	1	1	1.97043	0.42057	1	1	2.01788	0.092886	0.64926	1	1.78707	0.082764	0.634796	2	0.1815	0.970522	2	1.4081
BRMS1	5	0.00048683	0.023072	5	1.59048	0.032987	0.418938	4	1.48879	0.0018805	0.047233	5	1.7098	0.13443	0.81987	3	1.56281	0.20447	1	3	1.47135	0.19492	1	3	1.61635	0.254	1	3	0.055352	0.401465	4	1.32818
BRMS1L	5	0.11363	0.777446	3	0.461123	0.69181	0.999999	1	0.659626	0.40435	1	1	0.407673	0.87708	1	1	0.546199	0.65496	1	2	0.650893	0.37194	1	2	0.424302	0.5035	1	2	0.34833	1	3	0.104462
BROX	5	0.38348	1	1	1.18959	0.6268	0.999999	1	1.32983	0.33221	1	1	1.17313	0.3194	1	2	1.45272	0.68741	1	2	1.28698	0.98586	1	0	1.5335	0.9729	1	0	0.77627	1	1	1.03901
BRPF1	5	0.00078536	0.029776	5	1.07378	0.0021175	0.079611	5	1.17135	0.03627	0.391134	4	1.28803	0.068067	0.524975	4	1.1354	0.027029	0.289909	4	1.12515	0.99989	1	0	1.02405	0.96567	1	0	0.99405	1	0	0.523761
BRPF3	5	0.31511	1	2	0.791618	0.72223	0.999999	1	0.854181	0.77294	1	0	0.702601	0.024086	0.241563	4	0.89749	0.42774	1	2	0.801618	0.51416	1	2	0.691985	0.54334	1	1	0.43583	1	2	1.22058
BRS3	5	0.88802	1	0	-3.5	0.91226	0.999999	0	-3.5	0.71859	1	1	-1.68796	0.79747	1	1	-3.5	0.85284	1	1	-3.5	0.78811	1	1	-3.5	0.64673	1	1	0.93016	1	0	-1.82658
BRSK1	5	0.85452	1	0	-0.659411	0.707	0.999999	1	0.772002	0.64461	1	1	-1.16397	0.75798	1	1	0.128944	0.88659	1	1	0.782766	0.96671	1	0	0.167758	0.82786	1	1	0.73729	1	1	-0.0477362
BRSK2	5	0.90728	1	0	-0.943242	0.89749	0.999999	0	-0.463482	0.96999	1	0	-3.5	0.95145	1	0	-1.66488	0.63143	1	2	-0.607024	0.98735	1	0	-0.679975	0.76348	1	1	0.67666	1	1	-0.141589
BRWD1	5	0.40417	1	2	0.801341	0.88904	0.999999	0	1.04224	0.021051	0.266975	4	1.0851	0.031745	0.297599	3	0.821892	0.34449	1	3	1.05111	0.90818	1	0	0.828112	0.17922	1	3	0.55128	1	2	0.737868
BRWD3	5	0.48533	1	2	0.341831	0.41519	0.999999	2	0.534958	0.70837	1	1	0.481381	0.63543	1	2	0.334812	0.79048	1	1	0.505517	0.91594	1	0	0.201235	0.8283	1	1	0.84923	1	1	0.462163
BSCL2	5	0.77631	1	1	0.00761684	0.90551	0.999999	0	0.44823	0.49425	1	2	0.259023	0.39344	1	3	0.00549287	0.44668	1	2	0.544735	0.50324	1	2	0.623283	0.21776	1	3	0.011341	0.10688	4	0.79833
BSDC1	5	0.83066	1	1	1.00438	0.6316	0.999999	1	1.09929	0.99819	1	0	1.21163	0.43607	1	1	1.06406	0.70354	1	1	1.10743	0.65786	1	1	1.14481	0.62994	1	1	0.8905	1	0	1.18006
BSG	9	0.36456	1	2	2.70158	0.64497	0.999999	2	2.54152	0.44256	1	2	2.64922	0.40416	1	3	2.48742	0.34902	1	3	2.57256	0.31136	1	3	2.41475	0.78367	1	1	0.71967	1	1	1.99761
BSN	5	0.74652	1	1	-1.6658	0.93024	0.999999	0	-1.17643	0.21658	1	3	-1.98416	0.90596	1	0	-1.34511	0.24248	1	2	-1.33608	0.9108	1	0	-1.01999	0.12313	0.842345	3	0.4206	1	2	-0.516478
BSND	5	0.87269	1	0	-3.5	0.55606	0.999999	2	-3.5	0.90425	1	0	-3.5	0.87063	1	1	-3.5	0.72775	1	1	-3.5	0.83537	1	0	-3.5	0.93248	1	0	0.86871	1	0	-1.89269
BSPH1	5	0.52389	1	2	-3.5	0.60238	0.999999	1	-3.5	0.70704	1	1	-3.5	0.92242	1	0	-3.5	0.74343	1	1	-3.5	0.62482	1	1	-3.5	0.50875	1	2	0.85773	1	0	-3.5
BSPRY	5	0.26434	1	1	0.583106	0.50382	0.999999	1	-1.15143	0.91015	1	0	-0.669231	0.98209	1	0	0.426178	0.6716	1	2	-0.923422	0.93954	1	0	-1.14662	0.60219	1	2	0.76481	1	1	0.819199
BST1	5	0.90936	1	0	1.14536	0.47848	0.999999	1	0.835103	0.61747	1	1	1.43515	0.71363	1	1	1.54388	0.67067	1	2	1.24745	0.5429	1	2	-1.03036	0.83997	1	0	0.8619	1	0	-1.26263
BST2	5	0.68375	1	1	1.96736	0.91591	0.999999	0	2.1403	0.54855	1	1	1.96005	0.66577	1	1	1.81238	0.6508	1	1	2.20974	0.49745	1	2	-0.839711	0.38857	1	2	0.50882	1	2	1.78022
BSX	5	0.64422	1	1	-3.5	0.68855	0.999999	1	-3.5	0.64442	1	1	-3.5	0.88976	1	0	-3.5	0.57092	1	1	-3.5	0.72125	1	1	-3.5	0.90346	1	0	0.97182	1	0	-3.5
BTAF1	5	0.0051622	0.097041	5	1.30125	0.0047553	0.129559	4	1.17699	0.020636	0.264323	4	1.30637	0.0049967	0.076518	4	1.20124	0.00031255	0.013844	5	1.29582	0.097951	0.675864	1	0.990054	0.019342	0.203703	4	0.010837	0.10263	5	0.973782
BTBD1	5	0.83349	1	1	1.39302	0.97917	0.999999	0	1.46842	0.8453	1	0	1.45842	0.50264	1	2	1.32878	0.41562	1	3	1.49936	0.79305	1	1	1.69074	0.6674	1	1	0.94368	1	0	1.37911
BTBD10	5	0.41896	1	2	1.03628	0.13479	0.882035	3	1.04423	0.32048	1	1	1.00411	0.76854	1	1	1.16393	0.62828	1	2	1.12716	0.78649	1	1	1.49923	0.65601	1	1	0.91993	1	0	1.02028
BTBD11	5	0.9928	1	0	-3.5	0.23807	0.999999	3	-1.94202	0.98586	1	0	-0.532882	0.75287	1	1	-3.5	0.77956	1	1	-2.14011	0.75485	1	1	0.573203	0.99812	1	0	0.99348	1	0	-0.876432
BTBD16	5	0.75139	1	1	-3.5	0.80258	0.999999	1	-3.5	0.92001	1	0	-3.5	0.91049	1	0	-3.5	0.90943	1	0	-3.5	0.81109	1	0	-1.85665	0.9249	1	0	0.87091	1	0	0.601651
BTBD17	5	0.83697	1	0	-3.5	0.26953	0.999999	1	-1.81771	0.73512	1	1	-3.5	0.91736	1	0	-3.5	0.73104	1	1	-3.5	0.49357	1	1	-3.5	0.92994	1	0	0.82854	1	1	-1.40466
BTBD18	5	0.96628	1	0	-2.04221	0.88179	0.999999	0	-1.16403	0.76138	1	1	-1.23385	0.825	1	1	-1.44723	0.29707	1	2	-1.5799	0.94501	1	0	-0.847867	0.5727	1	2	0.87233	1	0	-0.485719
BTBD2	5	0.32709	1	1	1.66514	0.59133	0.999999	2	1.68787	0.16056	1	3	1.2744	0.76763	1	1	1.39702	0.038433	0.379667	4	1.7347	0.86946	1	0	1.49565	0.31606	1	2	0.74892	1	1	1.15374
BTBD3	5	0.19808	1	3	0.935393	0.606	0.999999	1	0.916892	0.85104	1	0	0.526943	0.61483	1	2	0.961808	0.92636	1	0	0.808916	0.0056328	0.077673	4	1.08366	0.908	1	0	0.66456	1	1	0.867385
BTBD6	5	0.72062	1	1	1.135	0.68872	0.999999	1	1.40052	0.37575	1	2	1.31157	0.91892	1	0	1.13264	0.81206	1	1	1.32413	0.47661	1	2	0.68481	0.64225	1	1	0.53501	1	2	0.959065
BTBD7	5	0.19944	1	3	0.797781	0.096131	0.739839	3	1.38508	0.86527	1	0	0.916127	0.24729	1	3	0.874627	0.46585	1	2	1.33967	0.49385	1	2	0.905245	0.29067	1	2	0.080599	0.533444	3	0.76777
BTBD8	5	0.67838	1	1	-0.815818	0.42023	0.999999	2	-0.927605	0.63361	1	1	-0.796735	0.82202	1	1	-0.790834	0.55382	1	2	-0.56875	0.71007	1	1	-0.319954	0.56203	1	2	0.56189	1	2	-0.529754
BTBD9	5	0.74023	1	1	0.0900507	0.30027	0.999999	2	0.281382	0.80719	1	0	0.270798	0.38951	1	3	0.433935	0.81944	1	1	0.335484	0.58022	1	1	0.449914	0.98994	1	0	0.97576	1	0	0.423081
BTC	5	0.66845	1	1	-3.5	0.54135	0.999999	2	-3.5	0.93484	1	0	-3.5	0.77768	1	1	-3.5	0.78054	1	1	-3.5	0.56929	1	2	-0.674055	0.95912	1	0	0.81206	1	1	0.178273
BTD	5	0.65253	1	1	1.03005	0.60377	0.999999	1	0.847945	0.87761	1	0	0.844736	0.75318	1	1	0.935938	0.67225	1	1	0.680956	0.96124	1	0	0.796609	0.91981	1	0	0.94124	1	0	0.60817
BTF3	4	0.34953	1	2	2.80159	0.48081	0.999999	2	2.78349	0.34481	1	2	2.76173	0.45919	1	2	2.81287	0.46989	1	2	2.87597	0.2169	1	2	2.54921	0.14493	0.934733	2	0.21037	1	2	2.35656
BTF3L4	7	0.14206	0.873778	4	1.24066	0.40941	0.999999	3	1.31609	0.2844	1	3	1.3588	0.56919	1	3	1.28823	0.79578	1	1	1.3392	0.081063	0.58208	4	1.04596	0.80533	1	1	0.27377	1	4	1.06396
BTG1	5	0.72053	1	1	1.20561	0.97132	0.999999	0	0.902269	0.68227	1	1	1.21245	0.93035	1	0	1.19306	0.85564	1	1	0.893171	0.56645	1	2	0.800521	0.97153	1	0	0.98374	1	0	1.25417
BTG2	5	0.93648	1	0	0.750039	0.97979	0.999999	0	0.915697	0.44726	1	1	1.02576	0.71682	1	1	0.861106	0.83203	1	1	0.691741	0.9765	1	0	0.703346	0.99997	1	0	0.99999	1	0	0.472501
BTG3	5	0.88802	1	0	1.13102	0.91226	0.999999	0	1.23351	0.71478	1	1	1.07021	0.89245	1	0	1.22898	0.77444	1	1	1.22924	0.81109	1	0	1.17648	0.62335	1	1	0.72172	1	1	0.104495
BTG4	5	0.93933	1	0	-3.5	0.98975	0.999999	0	-3.5	0.81946	1	0	-3.5	0.92733	1	0	-3.5	0.99577	1	0	-3.5	0.66657	1	1	-0.903191	0.95501	1	0	0.95865	1	0	-1.65747
BTK	5	0.75256	1	1	1.72953	0.85233	0.999999	0	1.68738	0.77574	1	0	1.61065	0.95554	1	0	1.66532	0.95065	1	0	1.70355	0.73858	1	1	-3.5	0.31354	1	3	0.48476	1	2	-2.40604
BTLA	5	0.76331	1	1	-1.54475	0.71523	0.999999	1	-3.5	0.36114	1	2	-1.66483	0.75945	1	1	-0.960243	0.70544	1	2	-1.71362	0.49833	1	2	-3.5	0.49796	1	2	0.6336	1	2	-1.33633
BTN1A1	5	0.84527	1	0	-3.5	0.26439	0.999999	1	-3.5	0.86248	1	0	-1.80862	0.98102	1	0	-1.80545	0.98972	1	0	-3.5	0.83863	1	0	-1.28376	0.69102	1	1	0.83761	1	1	-3.5
BTN2A1	5	0.14102	0.870352	3	1.07303	0.43971	0.999999	2	1.03702	0.6229	1	1	1.06948	0.72237	1	1	1.12481	0.87114	1	1	0.990347	0.66384	1	1	0.609822	0.92289	1	0	0.96541	1	0	0.762807
BTN2A2	16	0.26297	1	7	0.51591	0.35564	0.999999	6	0.196764	0.47252	1	4	-0.14422	0.16854	0.941335	7	0.529438	0.87923	1	3	0.20449	0.067333	0.505882	8	0.225663	0.96875	1	1	0.66301	1	5	-0.872551
BTN3A1	7	0.92874	1	0	0.662515	0.98535	0.999999	0	0.383485	0.96607	1	0	0.604859	0.54304	1	2	0.769305	0.99681	1	0	0.346372	0.94662	1	0	0.606627	0.55155	1	2	0.48661	1	2	0.198518
BTN3A2	4	0.73975	1	1	1.00096	0.35148	0.999999	2	0.756665	0.7998	1	0	1.08331	0.36202	1	1	1.04695	0.97274	1	0	0.678017	0.84081	1	0	0.865268	0.89921	1	0	0.90675	1	0	0.218209
BTN3A3	5	0.82973	1	1	-0.197301	0.51745	0.999999	2	0.220783	0.85202	1	0	0.40069	0.86	1	1	-0.17047	0.94516	1	0	0.140272	0.52843	1	1	0.277738	0.99944	1	0	0.97611	1	0	-0.190005
BTNL3	5	0.99659	1	0	-1.98379	0.91694	0.999999	0	-3.5	0.9511	1	0	-3.5	0.80387	1	1	-3.5	0.91396	1	0	-3.5	0.5472	1	1	-3.5	0.95387	1	0	0.66011	1	1	-1.14531
BTNL8	9	0.99025	1	0	-1.00026	0.84521	0.999999	1	-3.5	0.90808	1	1	-1.75289	0.73463	1	2	-0.884866	0.83887	1	2	-1.46719	0.58508	1	3	-0.824165	0.89696	1	1	0.77515	1	2	-0.606786
BTNL9	5	0.96633	1	0	-0.801722	0.99828	0.999999	0	-0.979859	0.86389	1	0	-1.50753	0.52439	1	2	-0.770089	0.97442	1	0	-0.895075	0.85212	1	0	-0.728347	0.69461	1	1	0.85635	1	1	1.02256
BTRC	5	0.87113	1	0	0.239188	0.27221	0.999999	3	0.537995	0.572	1	1	0.407349	0.81281	1	1	0.212178	0.49223	1	1	0.512914	0.66622	1	1	0.498025	0.56963	1	2	0.72761	1	1	0.470895
BUB1	5	0.0035029	0.07448	5	1.54947	0.059387	0.58667	4	1.72836	0.0077197	0.126042	4	1.62627	0.092704	0.650275	4	1.67229	0.11657	0.784177	4	1.72983	7.3396e-05	0.004305	5	1.60057	0.010131	0.119093	4	0.0020251	0.026935	4	0.18518
BUB1B	5	0.24647	1	3	1.57765	0.67004	0.999999	1	1.59376	0.0026299	0.058688	3	1.59426	0.0013142	0.028783	4	1.68973	0.035973	0.36031	2	1.61048	0.15968	0.912624	2	1.53178	0.10333	0.74757	3	0.076455	0.51173	4	0.227119
BUB3	5	0.0003021	0.017664	5	2.16342	0.0050104	0.13348	4	2.0563	0.0011686	0.034163	3	2.08929	0.00084419	0.021413	5	2.08321	0.00047034	0.017465	5	2.03514	7.9718e-06	0.001583	5	2.29266	1.3745e-06	0.000236	5	1.3745e-06	0.000255	5	1.31725
BUD13	5	0.13522	0.854719	3	1.31545	0.034694	0.432274	3	1.33285	0.036796	0.394498	4	1.29809	0.33654	1	3	1.34073	0.90851	1	0	1.35234	0.0055195	0.076462	5	1.17305	0.37966	1	2	0.011453	0.107643	4	0.660751
BUD31	5	6.3225e-06	0.00253	5	1.87687	0.00085738	0.050459	4	1.92243	0.00036588	0.015078	5	1.89711	0.0011922	0.02682	4	1.83041	0.00011903	0.007969	4	1.9474	0.00065451	0.017184	5	1.96568	9.6486e-05	0.003367	4	0.00028506	0.006047	4	1.72422
BVES	5	0.71238	1	1	-0.403127	0.14373	0.907485	2	0.218348	0.39504	1	2	-0.940793	0.92645	1	0	0.714203	0.68921	1	1	0.173228	0.96616	1	0	0.561213	0.82763	1	1	0.71084	1	1	-0.260843
BYSL	5	0.0079759	0.12802	4	1.45387	0.007518	0.16487	4	1.32151	0.0036723	0.073975	4	1.38375	0.00087278	0.02168	5	1.4681	0.0004423	0.016876	5	1.32621	0.00092501	0.021958	5	1.27245	0.00052202	0.011085	5	0.0014	0.020251	5	1.0231
BZRAP1	5	0.39059	1	2	1.84681	0.85024	0.999999	0	0.190421	0.86996	1	0	-0.370751	0.66377	1	1	0.711063	0.86795	1	1	0.160503	0.79925	1	1	-0.205021	0.82612	1	1	0.80416	1	1	-0.38117
BZW1	5	0.62928	1	1	2.06627	0.88529	0.999999	0	2.16131	0.90182	1	0	2.17494	0.69009	1	2	1.99617	0.93944	1	0	2.20118	0.12959	0.804935	3	2.44142	0.50774	1	2	0.11067	0.664761	4	1.61994
BZW2	5	0.81998	1	1	1.95267	0.33058	0.999999	1	1.85741	0.82977	1	0	1.96555	0.56017	1	2	1.98853	0.44766	1	2	1.89199	0.7169	1	1	1.80658	0.30885	1	3	0.49455	1	2	1.44223
C10orf10	5	0.60504	1	2	0.400571	0.74845	0.999999	1	-0.131205	0.75382	1	1	0.116294	0.33773	1	3	0.03362	0.40995	1	1	-0.203263	0.66728	1	1	-0.206282	0.2208	1	3	0.17761	0.956212	3	0.50366
C10orf105	5	0.25329	1	1	-1.4776	0.58225	0.999999	2	-0.616268	0.81119	1	0	-1.0211	0.44987	1	2	-0.72591	0.58091	1	2	-0.671117	0.31055	1	1	-3.5	0.62398	1	1	0.93673	1	0	-1.20852
C10orf107	5	0.57996	1	2	-3.5	0.7837	0.999999	1	-3.5	0.24606	1	2	-3.5	0.77474	1	1	-3.5	0.67643	1	1	-3.5	0.5361	1	2	-3.5	0.27461	1	3	0.50324	1	2	-3.5
C10orf11	5	0.88802	1	0	1.00064	0.54477	0.999999	1	0.915052	0.79234	1	0	1.22813	0.93339	1	0	0.921168	0.65806	1	2	1.07289	0.32012	1	2	-3.5	0.77145	1	1	0.8412	1	1	-3.5
C10orf111	5	0.7903	1	1	-0.805557	0.971	0.999999	0	-0.862955	0.53056	1	1	-0.690025	0.77827	1	1	-1.04498	0.83221	1	1	-0.679383	0.89166	1	0	-0.34645	0.86609	1	0	0.94544	1	0	-0.209942
C10orf113	5	0.20633	1	2	-3.5	0.42692	0.999999	2	-3.5	0.74139	1	1	-3.5	0.97469	1	0	-3.5	0.93804	1	0	-3.5	0.83916	1	0	-3.5	0.99722	1	0	0.99637	1	0	-0.176047
C10orf118	5	0.49179	1	2	0.186485	0.66609	0.999999	1	0.249642	0.47928	1	2	0.233597	0.72249	1	1	0.182665	0.6595	1	2	0.193271	0.72849	1	1	0.249414	0.13533	0.895383	3	0.010014	0.09621	5	0.900281
C10orf12	5	0.0017876	0.048121	5	0.14061	0.015381	0.25309	4	0.434162	0.24406	1	2	0.122444	0.010722	0.13456	5	0.434655	0.20909	1	2	0.445851	0.73499	1	1	0.606441	0.56133	1	2	0.07439	0.50232	4	0.669088
C10orf120	5	0.94451	1	0	-3.5	0.99475	0.999999	0	-3.5	0.72784	1	1	-3.5	0.99951	1	0	-3.5	0.92728	1	0	-3.5	0.97172	1	0	-3.5	0.95566	1	0	0.90504	1	0	-3.5
C10orf126	5	0.94533	1	0	-1.08718	0.70969	0.999999	1	-0.859066	0.68831	1	1	-0.704363	0.78998	1	1	-1.00469	0.83467	1	1	-0.847968	0.68691	1	1	-0.501994	0.96995	1	0	0.96333	1	0	-0.108915
C10orf128	5	0.98072	1	0	-0.32984	0.98409	0.999999	0	-1.00401	0.40769	1	2	-0.0106293	0.31894	1	2	-0.228606	0.47393	1	2	-1.69978	0.79509	1	1	-3.5	0.72797	1	1	0.76044	1	1	-3.5
C10orf129	5	0.99575	1	0	-3.5	0.71329	0.999999	1	-3.5	0.83796	1	0	-3.5	0.82387	1	1	-1.86816	0.46267	1	1	-3.5	0.81832	1	0	-3.5	0.66539	1	1	0.35126	1	3	-1.11618
C10orf131	5	0.36142	1	2	-0.89075	0.90401	0.999999	0	-1.6406	0.50447	1	1	-1.07815	0.93339	1	0	-1.20262	0.86027	1	1	-0.707578	0.34206	1	2	-0.65926	0.71798	1	1	0.5648	1	2	-0.495942
C10orf137	5	0.80174	1	1	0.913761	0.88259	0.999999	0	0.925896	0.65101	1	1	0.932782	0.69408	1	2	0.867974	0.92643	1	0	0.966822	0.98855	1	0	1.07872	0.99031	1	0	0.99002	1	0	0.55377
C10orf2	5	0.02648	0.299364	4	1.30763	0.030987	0.400354	3	1.32673	0.035707	0.386219	4	1.43595	1.5119e-05	0.001477	5	1.29466	0.00032245	0.014094	5	1.29324	4.1234e-06	0.001179	5	1.14765	0.00041041	0.009344	5	6.3225e-06	0.000532	5	1.10153
C10orf25	5	0.83029	1	1	0.0649846	0.056038	0.569126	2	-0.198764	0.35225	1	2	-0.481313	0.64933	1	1	-0.178966	0.60427	1	2	-0.325566	0.56978	1	1	-1.2025	0.75992	1	1	0.77838	1	1	-0.343104
C10orf32	5	0.55461	1	2	0.992686	0.69678	0.999999	1	0.994109	0.91603	1	0	1.07948	0.13932	0.83871	4	0.895232	0.39924	1	2	1.03785	0.0022538	0.040427	5	0.866765	0.28618	1	2	0.017145	0.150613	4	0.81058
C10orf35	5	0.862	1	0	-0.78642	0.8775	0.999999	0	-0.363777	0.46728	1	2	-3.5	0.84608	1	1	-1.32977	0.78616	1	1	-0.746926	0.6999	1	1	0.383871	0.81301	1	1	0.78432	1	1	0.52541
C10orf53	8	0.76641	1	1	-3.5	0.56674	0.999999	3	-3.5	0.57643	1	1	-3.5	0.88482	1	1	-3.5	0.80544	1	2	-3.5	0.80989	1	1	-3.5	0.93039	1	1	0.91524	1	1	-3.5
C10orf54	5	0.99636	1	0	1.06951	0.84784	0.999999	0	1.55741	0.99323	1	0	1.40573	0.83404	1	1	1.2163	0.27942	1	1	1.39077	0.9743	1	0	-1.79039	0.89438	1	0	0.98877	1	0	0.882609
C10orf55	5	0.4413	1	2	0.0962009	0.6108	0.999999	1	-0.697215	0.67812	1	1	-0.106421	0.84317	1	1	-0.3742	0.90674	1	0	-0.833948	0.84964	1	0	0.533016	0.96545	1	0	0.80331	1	1	-0.605281
C10orf62	5	0.81666	1	1	-3.5	0.59978	0.999999	1	-3.5	0.78464	1	0	-3.5	0.98185	1	0	-3.5	0.60473	1	1	-3.5	0.90871	1	0	-3.5	0.85598	1	0	0.75817	1	1	-1.62479
C10orf67	5	0.97543	1	0	-1.2749	0.37819	0.999999	1	-1.01876	0.99843	1	0	-0.91916	0.79025	1	1	-1.12109	0.96531	1	0	-1.09417	0.95175	1	0	-0.177734	0.99032	1	0	0.95499	1	0	-0.168698
C10orf68	5	0.4265	1	2	-0.186446	0.043614	0.497467	4	-0.17908	0.42708	1	2	-0.17304	0.91973	1	0	-0.393247	0.43458	1	2	-0.08932	0.15466	0.897295	2	0.00838509	0.59302	1	2	0.75521	1	1	-0.261561
C10orf71	5	0.9237	1	0	-3.5	0.96951	0.999999	0	-3.5	0.85775	1	0	-3.5	0.89339	1	0	-2.08547	0.91888	1	0	-3.5	0.99341	1	0	-2.94432	0.97536	1	0	0.95735	1	0	-1.99995
C10orf76	5	0.0083124	0.131429	4	1.0307	0.28178	0.999999	1	1.00075	0.03639	0.391734	3	1.01329	0.58562	1	1	0.936491	0.87083	1	1	0.965012	0.0013588	0.028388	4	0.441633	0.045533	0.405537	4	0.089672	0.575721	3	0.76753
C10orf82	5	0.344	1	2	-3.5	0.61267	0.999999	1	-3.5	0.37502	1	2	-3.5	0.26341	1	3	-3.5	0.67097	1	2	-3.5	0.39208	1	2	-3.5	0.74344	1	1	0.73778	1	1	-3.5
C10orf88	5	0.34991	1	2	0.433376	0.0017876	0.073513	5	0.624183	0.001792	0.045841	4	0.65722	0.77474	1	1	0.45977	0.21664	1	3	0.60561	0.0028377	0.047275	5	0.519723	0.53573	1	2	0.49776	1	2	0.272443
C10orf90	5	0.76337	1	1	-3.5	0.67178	0.999999	1	-3.5	0.95074	1	0	-3.5	0.35465	1	3	-3.5	0.67986	1	2	-3.5	0.70545	1	1	-3.5	0.71513	1	1	0.5983	1	2	-2.27249
C10orf91	5	0.96044	1	0	-0.00508507	0.29166	0.999999	1	-0.794681	0.71785	1	1	1.12931	0.90851	1	0	2.22343	0.59566	1	2	-0.669442	0.36697	1	2	-3.5	0.78148	1	1	0.49407	1	2	-0.720212
C10orf95	5	0.062773	0.53811	2	-0.444882	0.023513	0.333944	4	-1.14498	0.2227	1	3	-0.688664	0.29694	1	3	-0.733415	0.50023	1	1	-0.852071	0.29332	1	1	-0.396266	0.63723	1	1	0.52742	1	2	0.0289428
C10orf99	5	0.87399	1	0	-3.5	0.53088	0.999999	1	0.114535	0.91276	1	0	-3.5	0.98661	1	0	-3.5	0.99029	1	0	0.414482	0.22146	1	1	-3.5	0.93565	1	0	0.94993	1	0	-1.80998
C11orf1	5	0.97136	1	0	1.18069	0.94569	0.999999	0	0.858285	0.62272	1	1	1.20619	0.46206	1	2	0.841666	0.45954	1	2	0.925479	0.96444	1	0	1.25073	0.75491	1	1	0.64201	1	2	0.538053
C11orf16	5	0.72528	1	1	-1.06489	0.97537	0.999999	0	-1.30876	0.22723	1	1	-1.05668	0.81368	1	1	-0.969458	0.95515	1	0	-1.25616	0.75407	1	1	-0.724883	0.96524	1	0	0.99216	1	0	-1.83561
C11orf21	5	0.57177	1	2	0.913842	0.98292	0.999999	0	0.663478	0.90206	1	0	1.12757	0.9909	1	0	0.80867	0.94848	1	0	0.647828	0.5315	1	1	-1.0042	0.48489	1	2	0.66656	1	1	-0.704942
C11orf24	5	0.80199	1	1	1.27492	0.90819	0.999999	0	1.44319	0.52074	1	1	1.21912	0.994	1	0	1.32271	0.55132	1	1	1.35352	0.92532	1	0	1.40402	0.9885	1	0	0.82408	1	1	0.886914
C11orf30	5	0.50337	1	2	0.630095	0.10527	0.781805	3	0.806417	0.37849	1	2	0.650033	0.037665	0.340965	4	0.759692	0.072457	0.580203	3	0.787216	0.56184	1	2	0.479399	0.437	1	2	0.19217	1	2	0.643356
C11orf31	5	0.89488	1	0	1.7319	0.57773	0.999999	1	1.90002	0.030327	0.346506	4	2.1064	0.0071848	0.10007	5	1.97376	0.11072	0.759847	2	1.9763	0.36091	1	2	1.68004	0.33438	1	1	0.32125	1	1	1.11643
C11orf35	5	0.27763	1	1	-0.287333	0.87411	0.999999	0	-0.0960578	0.76303	1	1	-0.328732	0.92963	1	0	-0.620471	0.86743	1	1	-0.122894	0.5649	1	2	-1.51142	0.65185	1	1	0.7388	1	1	0.761364
C11orf40	5	0.74277	1	1	-3.5	0.58528	0.999999	1	-3.5	0.34669	1	2	-3.5	0.81164	1	1	-3.5	0.82112	1	1	-1.33581	0.72483	1	1	-3.5	0.90938	1	0	0.99435	1	0	-3.5
C11orf42	5	0.63834	1	1	-1.10644	0.79305	0.999999	1	-1.34262	0.4696	1	2	-1.32275	0.59316	1	2	-0.971027	0.63077	1	2	-1.13678	0.78635	1	1	-0.937753	0.81436	1	1	0.9015	1	0	0.210924
C11orf44	5	0.9234	1	0	-0.992027	0.94581	0.999999	0	-0.99966	0.8896	1	0	-1.01891	0.84082	1	1	-0.795066	0.79923	1	1	-1.18006	0.8743	1	0	-0.774722	0.91183	1	0	0.72956	1	1	-0.409255
C11orf45	5	0.9248	1	0	-1.24408	0.87762	0.999999	0	-0.0557569	0.92766	1	0	-0.26788	0.97265	1	0	-1.09564	0.962	1	0	0.0031612	0.90779	1	0	-3.5	0.87051	1	0	0.9473	1	0	-0.797415
C11orf48	5	0.52722	1	2	1.15409	0.8921	0.999999	0	1.04522	0.46111	1	2	0.726153	0.63148	1	2	1.01663	0.99506	1	0	0.893627	0.3256	1	2	0.583809	0.72726	1	1	0.87225	1	0	0.881913
C11orf49	5	0.62636	1	1	0.820478	0.28296	0.999999	3	0.806981	0.21654	1	3	1.0018	0.31049	1	3	-0.306065	0.63309	1	1	0.864495	0.44897	1	2	0.765739	0.5049	1	2	0.72061	1	1	1.15551
C11orf52	5	0.50334	1	2	-3.5	0.76143	0.999999	1	-3.5	0.13729	0.939043	3	-3.5	0.92709	1	0	-3.5	0.65537	1	2	-3.5	0.43675	1	2	-1.34815	0.79716	1	1	0.90105	1	0	0.52315
C11orf53	5	0.53793	1	2	-3.5	0.93497	0.999999	0	-3.5	0.74348	1	1	-3.5	0.48447	1	2	-3.5	0.50459	1	2	-3.5	0.3721	1	2	-3.5	0.99204	1	0	0.93784	1	0	0.199206
C11orf54	5	0.7609	1	1	0.83054	0.46122	0.999999	2	0.755396	0.25511	1	2	0.690027	0.67708	1	2	0.67755	0.66993	1	2	0.811208	0.51824	1	2	0.709697	0.65332	1	1	0.86776	1	0	1.37467
C11orf57	5	0.18028	0.981768	2	1.23292	0.59695	0.999999	2	1.288	0.014849	0.208264	3	1.36376	0.32836	1	3	1.16287	0.28965	1	2	1.327	0.26628	1	2	1.04238	0.61376	1	1	0.45467	1	2	0.988387
C11orf58	5	0.84687	1	0	1.65975	0.88599	0.999999	0	1.7044	0.79234	1	0	1.76357	0.93339	1	0	1.74065	0.89888	1	0	1.75179	0.85395	1	0	1.41305	0.93892	1	0	0.93016	1	0	1.55142
C11orf63	5	0.58556	1	2	-0.60945	0.75995	0.999999	1	-0.529523	0.9919	1	0	-0.727534	0.93745	1	0	-0.7499	0.89338	1	0	-0.658791	0.42773	1	2	0.199146	0.8798	1	0	0.70302	1	1	-0.16074
C11orf65	5	0.50636	1	2	-1.55827	0.44805	0.999999	2	-0.635794	0.8288	1	0	-0.457792	0.91049	1	0	-0.572103	0.90943	1	0	-0.439921	0.71965	1	1	-1.53669	0.67951	1	1	0.6966	1	1	-0.896478
C11orf68	5	0.74094	1	1	1.06309	0.64239	0.999999	1	0.98978	0.28048	1	1	1.09616	0.9674	1	0	0.857308	0.71873	1	1	0.969753	0.97448	1	0	1.50812	0.58918	1	2	0.65057	1	2	0.979041
C11orf70	5	0.89794	1	0	-1.68468	0.98237	0.999999	0	-0.860787	0.64829	1	1	-0.971842	0.012413	0.149825	5	-1.08052	0.57074	1	2	-0.842412	0.91237	1	0	-0.625406	0.82377	1	1	0.4663	1	2	0.796826
C11orf71	5	0.85997	1	0	0.491157	0.78305	0.999999	1	0.13233	0.96315	1	0	0.681174	0.99296	1	0	0.246414	0.99431	1	0	0.342361	0.95446	1	0	0.60754	0.99845	1	0	0.99027	1	0	0.42452
C11orf73	5	0.10722	0.75116	3	1.46869	0.18005	0.990483	2	1.46381	0.54044	1	1	1.68954	0.67735	1	2	1.47211	0.28424	1	2	1.4653	0.46372	1	2	1.4818	0.0040522	0.056178	5	0.001847	0.025104	5	0.998504
C11orf74	8	0.38421	1	3	1.06804	0.76938	0.999999	1	0.399716	0.41389	1	3	1.25524	0.46914	1	3	1.03138	0.64525	1	2	0.375414	0.18955	1	3	0.880537	0.77912	1	1	0.60488	1	2	0.13861
C11orf80	5	0.73502	1	1	0.300345	0.78489	0.999999	1	-0.157114	0.66028	1	1	-0.471334	0.91955	1	0	0.21256	0.75412	1	1	0.063156	0.81109	1	0	0.719259	0.66742	1	1	0.86294	1	0	0.673565
C11orf82	5	0.70752	1	1	1.03431	0.28941	0.999999	3	1.08019	0.73253	1	1	1.17403	0.94026	1	0	1.04295	0.12797	0.82901	4	1.12648	0.37366	1	2	1.00165	0.75312	1	1	0.54944	1	2	-0.548745
C11orf83	5	0.19523	1	2	1.09754	0.20607	0.999999	2	1.04744	0.28249	1	1	1.21349	0.024016	0.241087	4	0.972263	0.011415	0.154571	3	1.0974	0.023312	0.231692	3	1.29614	0.20549	1	3	0.056351	0.406093	3	1.1546
C11orf84	5	0.73058	1	1	1.0974	0.91842	0.999999	0	1.47968	0.8145	1	0	0.769856	0.63454	1	2	1.37077	0.93614	1	0	1.48924	0.71435	1	1	1.30245	0.45465	1	2	0.69658	1	1	0.861861
C11orf85	5	0.77118	1	1	-3.5	0.80123	0.999999	1	-3.5	0.31664	1	1	-3.5	0.81427	1	1	-3.5	0.37406	1	2	-3.5	0.56288	1	2	-3.5	0.90237	1	0	0.79534	1	1	-3.5
C11orf86	5	0.77941	1	1	-3.5	0.72081	0.999999	1	-3.5	0.81048	1	0	-3.5	0.7497	1	1	-3.5	0.91072	1	0	-3.5	0.50686	1	2	-3.5	0.18649	1	3	0.03119	0.250534	4	-0.260897
C11orf87	5	0.94016	1	0	-3.5	0.8476	0.999999	0	-2.40218	0.98437	1	0	-3.5	0.50012	1	1	-2.4306	0.90415	1	0	-3.5	0.99144	1	0	-1.57849	0.67927	1	1	0.80066	1	1	-2.49553
C11orf88	5	0.92372	1	0	-1.30139	0.6719	0.999999	1	-1.435	0.93146	1	0	-1.08871	0.75124	1	1	-1.17041	0.6829	1	1	-1.41292	0.59854	1	1	-0.493128	0.7585	1	1	0.90573	1	0	-0.588104
C11orf91	5	0.60138	1	2	-1.44226	0.83627	0.999999	0	-3.5	0.44822	1	1	-3.5	0.6329	1	2	-3.5	0.64898	1	1	-3.5	0.74199	1	1	1.14558	0.46682	1	2	0.93016	1	0	-0.195769
C11orf94	5	0.41002	1	1	-3.5	0.98053	0.999999	0	0.109893	0.33356	1	2	-0.192129	0.29016	1	2	-0.256515	0.28117	1	3	-0.460748	0.28598	1	1	0.294591	0.38732	1	1	0.48075	1	1	-0.310191
C12orf10	5	0.19279	1	3	1.34283	0.21153	0.999999	3	1.36159	0.51634	1	1	1.4572	0.23904	1	3	1.58049	0.53467	1	2	1.33644	0.71007	1	1	1.73026	0.79741	1	1	0.63162	1	2	1.23614
C12orf23	5	0.92917	1	0	0.119647	0.60519	0.999999	1	0.933911	0.74629	1	1	-0.892563	0.8671	1	1	-0.322342	0.93583	1	0	1.033	0.66331	1	1	1.09726	0.60549	1	1	0.83542	1	1	0.812238
C12orf29	5	0.51349	1	2	1.17654	0.061298	0.596389	4	0.944635	0.9623	1	0	1.28324	0.5637	1	1	1.21185	0.82664	1	1	1.00911	0.23871	1	3	1.16411	0.33716	1	2	0.56163	1	2	0.457458
C12orf39	5	0.70651	1	1	-3.5	0.31964	0.999999	1	-1.01766	0.46482	1	2	-0.997794	0.88551	1	0	-3.5	0.56506	1	2	-0.972755	0.88416	1	0	-0.512895	0.60685	1	2	0.75419	1	1	-1.25117
C12orf4	5	0.468	1	2	1.01805	0.81232	0.999999	1	1.13608	0.79234	1	0	1.05249	0.93339	1	0	0.84085	0.93207	1	0	1.01061	0.19837	1	2	1.02733	0.92045	1	0	0.70323	1	1	0.104449
C12orf40	5	0.89389	1	0	-3.5	0.084367	0.695046	3	-3.5	0.73513	1	1	-3.5	0.90534	1	0	-3.5	0.63905	1	1	-3.5	0.29867	1	2	-3.5	0.28917	1	3	0.96221	1	0	-3.5
C12orf42	5	0.71461	1	1	-3.5	0.49154	0.999999	2	-3.5	0.31714	1	2	-3.5	0.61671	1	2	-1.46898	0.97683	1	0	-3.5	0.65441	1	1	-1.80443	0.87053	1	0	0.91438	1	0	-1.51773
C12orf43	5	0.22772	1	2	0.894234	0.70476	0.999999	1	0.933845	0.50522	1	2	1.03581	0.76161	1	1	0.985212	0.3789	1	2	0.98894	0.63418	1	1	1.12291	0.85972	1	0	0.93773	1	0	0.624274
C12orf44	5	0.49686	1	2	1.22404	0.93987	0.999999	0	1.28979	0.61533	1	1	1.47812	0.85312	1	1	1.4677	0.68605	1	2	1.26765	0.9838	1	0	1.67624	0.59962	1	2	0.53341	1	1	1.46102
C12orf45	5	0.00097613	0.033806	4	1.40512	0.0041583	0.118117	4	1.28899	0.14769	0.983802	3	1.47108	0.030113	0.285879	4	1.24492	0.020075	0.231432	4	1.2453	0.0003175	0.010844	5	1.36816	0.00022953	0.005922	5	0.00025042	0.005507	4	0.923319
C12orf49	5	0.89727	1	0	0.854729	0.89452	0.999999	0	0.977574	0.65256	1	1	0.892021	0.24688	1	3	0.918999	0.94536	1	0	0.900032	0.0023374	0.041418	5	1.09994	0.79582	1	1	0.85811	1	0	1.01726
C12orf5	5	0.82594	1	1	0.317109	0.46038	0.999999	2	0.349198	0.4863	1	2	0.0313625	0.72238	1	1	0.366477	0.56733	1	2	0.115873	0.32218	1	2	0.535856	0.86048	1	0	0.84808	1	1	0.360918
C12orf50	5	0.58803	1	2	-3.5	0.54947	0.999999	1	-3.5	0.35227	1	2	-3.5	0.89809	1	0	-3.5	0.892	1	0	-3.5	0.16345	0.923908	3	-3.5	0.5563	1	2	0.89796	1	0	-1.77292
C12orf52	5	0.46348	1	1	1.2589	0.52221	0.999999	1	1.52124	0.60144	1	1	1.55105	0.99409	1	0	1.42696	0.58068	1	1	1.49417	0.69616	1	1	1.4742	0.9968	1	0	0.99185	1	0	0.811262
C12orf54	5	0.78912	1	1	-3.5	0.73746	0.999999	1	-3.5	0.70285	1	1	-3.5	0.99929	1	0	-3.5	0.98469	1	0	-3.5	0.72669	1	1	-3.5	0.55185	1	2	0.7093	1	1	-3.5
C12orf56	5	0.23546	1	2	-3.5	0.40286	0.999999	1	-3.5	0.16254	1	2	-1.83563	0.34113	1	3	-1.53144	0.74606	1	1	-1.72357	0.79668	1	1	-3.5	0.31152	1	3	0.2918	1	3	-3.5
C12orf57	5	0.17091	0.960058	2	1.52423	0.92213	0.999999	0	2.02621	0.37499	1	2	1.72223	0.39925	1	3	1.5951	0.14414	0.878114	4	1.82159	0.84739	1	0	1.84526	0.70762	1	1	0.80729	1	1	1.48654
C12orf60	5	0.23149	1	3	0.271575	0.25194	0.999999	2	-0.0803184	0.81331	1	0	0.195925	0.51038	1	2	-0.358779	0.69154	1	1	0.00942466	0.66878	1	1	0.0761169	0.89939	1	0	0.97596	1	0	-0.510681
C12orf61	5	0.75001	1	1	-0.957229	0.91663	0.999999	0	-0.533433	0.68344	1	1	-0.547118	0.88763	1	0	-0.499803	0.79666	1	1	-0.406508	0.9923	1	0	0.580971	0.88135	1	0	0.94725	1	0	-0.409404
C12orf65	5	0.97332	1	0	1.11031	0.55254	0.999999	2	1.1091	0.67886	1	1	1.03368	0.0039378	0.063261	5	1.10956	0.018163	0.214917	5	1.06362	0.066049	0.498219	4	0.863777	0.16641	1	3	0.70849	1	1	0.944784
C12orf66	5	0.98951	1	0	0.573756	0.88457	0.999999	0	0.412849	0.92339	1	0	0.531458	0.99666	1	0	0.746907	0.94649	1	0	0.505034	0.93586	1	0	0.576143	0.27014	1	3	0.33092	1	3	0.279368
C12orf68	5	0.85429	1	0	-3.5	0.97793	0.999999	0	-1.68349	0.48689	1	1	-3.5	0.72384	1	1	-3.5	0.54075	1	1	-3.5	0.5739	1	1	-0.744388	0.23559	1	3	0.207	1	3	-3.5
C12orf71	5	0.57365	1	1	-0.788029	0.32792	0.999999	2	-0.856945	0.37524	1	2	-1.49262	0.32633	1	3	-1.26528	0.55564	1	2	-0.782967	0.57462	1	1	-0.38244	0.85397	1	0	0.71178	1	1	-0.302491
C12orf73	5	0.3371	1	1	0.598853	0.63628	0.999999	1	0.707172	0.7626	1	1	0.81054	0.97068	1	0	0.746438	0.67623	1	1	0.695627	0.34324	1	2	0.15264	0.7458	1	1	0.95046	1	0	0.421287
C12orf74	5	0.83593	1	1	-3.5	0.79574	0.999999	1	-3.5	0.47296	1	1	-3.5	0.69688	1	2	-3.5	0.83675	1	1	-3.5	0.82918	1	0	-3.5	0.99263	1	0	0.90783	1	0	-1.49026
C12orf75	2	0.13226	0.845804	2	-0.565707	0.64326	0.999999	0	1.6778	0.72744	1	0	-0.441116	0.55367	1	1	1.69541	0.5759	1	1	1.79454	0.10703	0.716511	2	1.79511	0.72648	1	0	0.66083	1	1	1.24863
C12orf76	5	0.44705	1	2	0.636052	0.86962	0.999999	0	0.405198	0.38584	1	2	0.468895	0.45433	1	2	0.255837	0.26	1	2	0.413821	0.42174	1	2	0.365744	0.17832	1	3	0.56033	1	2	0.482233
C12orf77	5	0.43901	1	2	-0.927586	0.48774	0.999999	2	-0.791266	0.65308	1	1	-0.799439	0.67631	1	1	-1.28716	0.57625	1	2	-1.44457	0.71171	1	1	-0.565089	0.55592	1	2	0.59802	1	2	1.19039
C12orf79	8	0.17491	0.968712	4	-3.5	0.80547	0.999999	1	-1.65478	0.799	1	1	-1.62668	0.46204	1	4	-1.07412	0.80625	1	2	-1.86015	0.19504	1	2	-1.73569	0.72291	1	2	0.69203	1	2	-1.35162
C13orf35	5	0.099354	0.717427	3	-3.5	0.67159	0.999999	1	-1.36156	0.89342	1	0	-3.5	0.55907	1	2	-3.5	0.69867	1	1	-1.88374	0.88962	1	0	-2.55055	0.9257	1	0	0.93309	1	0	-1.85857
C13orf45	5	0.43879	1	2	-1.29827	0.10703	0.789317	2	-1.6371	0.3055	1	2	-3.5	0.30125	1	3	-1.68171	0.12473	0.818216	2	-3.5	0.36183	1	2	-2.19324	0.17294	1	2	0.091842	0.584087	4	-0.761862
C14orf1	5	0.28308	1	2	1.69496	0.54522	0.999999	1	1.3982	0.9926	1	0	1.38406	0.94118	1	0	1.46359	0.6886	1	1	1.33794	0.44308	1	2	1.12947	0.89958	1	0	0.92347	1	0	1.00267
C14orf105	5	0.93928	1	0	-0.884903	0.87638	0.999999	0	-1.05805	0.90343	1	0	-0.82685	0.89095	1	0	-0.987218	0.87504	1	1	-0.978813	0.76425	1	1	-0.386459	0.79684	1	1	0.93345	1	0	1.00204
C14orf119	5	0.10967	0.761329	2	1.29672	0.67066	0.999999	1	1.16215	0.68243	1	1	1.31346	0.66183	1	1	1.21239	0.82483	1	1	1.19112	0.30538	1	2	1.34457	0.82877	1	1	0.67574	1	1	0.790285
C14orf142	5	0.3317	1	1	1.45723	0.87409	0.999999	0	1.27479	0.91702	1	0	1.31222	0.69177	1	2	1.37213	0.20826	1	3	1.34838	0.34745	1	1	1.46768	0.98258	1	0	0.88719	1	0	0.638368
C14orf159	5	0.6176	1	1	1.23061	0.21428	0.999999	1	1.25202	0.39747	1	2	1.40186	0.86994	1	1	1.26293	0.79443	1	1	1.15279	0.14763	0.873038	2	1.01129	0.82291	1	1	0.60008	1	2	0.751554
C14orf164	5	0.13988	0.866968	2	-1.23317	0.73159	0.999999	1	-0.731564	0.42999	1	1	-1.25727	0.68174	1	2	-1.10839	0.8029	1	1	-0.890718	0.54236	1	2	-3.5	0.016711	0.180429	4	0.25373	1	3	-1.23751
C14orf166	5	0.1354	0.855569	3	2.09511	0.019281	0.294016	4	1.9886	0.79234	1	0	2.09463	0.69122	1	2	2.08039	0.62228	1	2	2.10585	0.099092	0.680201	3	1.94621	0.03526	0.333331	4	0.13102	0.762855	3	1.57506
C14orf166B	5	0.64397	1	1	-1.19377	0.8036	0.999999	1	-3.5	0.72841	1	1	-3.5	0.86517	1	1	-3.5	0.40143	1	3	-3.5	0.67258	1	1	-3.5	0.5379	1	2	0.869	1	0	-1.92699
C14orf177	5	0.78188	1	1	-3.5	0.95354	0.999999	0	-3.5	0.89417	1	0	-3.5	0.68179	1	1	-3.5	0.95637	1	0	-3.5	0.94295	1	0	-3.5	0.42729	1	1	0.46689	1	1	-3.5
C14orf178	4	0.38076	1	1	0.131883	0.44094	0.999999	2	-0.055668	0.63675	1	1	-0.0225013	0.96713	1	0	-0.051636	0.65585	1	1	-0.0362358	0.33199	1	2	0.464532	0.42733	1	2	0.68245	1	1	0.541821
C14orf180	5	0.91648	1	0	-3.5	0.39511	0.999999	1	-3.5	0.91359	1	0	-3.5	0.66143	1	1	-3.5	0.92765	1	0	-3.5	0.53657	1	2	-3.5	0.99182	1	0	0.9144	1	0	-0.818344
C14orf182	5	0.69677	1	1	-0.240738	0.49618	0.999999	2	0.176937	0.95014	1	0	-0.541131	0.63097	1	1	-0.345649	0.79302	1	1	-0.0914497	0.98403	1	0	0.162404	0.52398	1	2	0.86917	1	0	0.375723
C14orf183	5	0.67611	1	1	-1.02217	0.86297	0.999999	0	-0.222291	0.49947	1	1	-1.50834	0.77445	1	1	-1.1049	0.99507	1	0	-0.631887	0.93084	1	0	-0.21944	0.55964	1	1	0.67899	1	1	0.173633
C14orf2	3	0.73492	1	0	2.25039	0.91418	0.999999	0	2.07361	0.66153	1	0	2.42377	0.72132	1	1	2.26649	0.61911	1	1	2.15407	0.41888	1	1	1.82973	0.62959	1	1	0.68518	1	1	1.38579
C14orf28	5	0.63641	1	1	0.0748384	0.61782	0.999999	1	-0.0234705	0.958	1	0	-0.12318	0.66937	1	1	-0.344965	0.7826	1	1	0.00717377	0.78621	1	1	-0.481931	0.90806	1	0	0.86934	1	0	-0.357966
C14orf37	5	0.5624	1	2	-1.06695	0.99116	0.999999	0	-1.8187	0.92638	1	0	-3.5	0.97055	1	0	-1.53913	0.85798	1	1	-1.58306	0.57403	1	1	-0.294209	0.73714	1	1	0.74871	1	1	-2.45593
C14orf39	5	0.05251	0.482233	4	-3.5	0.18731	0.999999	3	-3.5	0.047065	0.467506	4	-2.01162	0.31495	1	3	-3.5	0.37863	1	3	-3.5	0.30131	1	2	-3.5	0.83078	1	1	0.62368	1	2	-3.5
C14orf79	5	0.77416	1	1	0.231228	0.44787	0.999999	1	0.390959	0.55002	1	1	0.00489272	0.60358	1	1	-0.0599331	0.9959	1	0	0.439324	0.41009	1	1	0.36113	0.64375	1	1	0.95723	1	0	0.65065
C14orf80	5	0.70151	1	1	1.13524	0.11863	0.832763	3	1.24331	0.16829	1	3	1.13499	0.62176	1	2	1.19563	0.12868	0.832353	3	1.20053	0.028912	0.274036	4	1.36701	0.00058689	0.012121	4	6.24e-05	0.002058	4	0.696274
C14orf93	5	0.96201	1	0	0.728871	0.92521	0.999999	0	0.343442	0.90395	1	0	0.638962	0.77411	1	1	0.879764	0.98868	1	0	0.375636	0.83919	1	0	0.459075	0.91263	1	0	0.74304	1	1	0.45063
C15orf26	5	0.99685	1	0	-3.5	0.23815	0.999999	3	-3.5	0.59567	1	1	-3.5	0.61281	1	2	-3.5	0.6313	1	2	-1.46231	0.98732	1	0	-0.956264	0.68104	1	1	0.48585	1	2	-0.820184
C15orf27	5	0.73046	1	1	-0.338978	0.34338	0.999999	2	-0.183584	0.82658	1	0	-0.735742	0.61883	1	2	-0.568077	0.88373	1	1	0.0290144	0.77645	1	1	-0.895948	0.97178	1	0	0.87018	1	0	-0.113436
C15orf32	5	0.79211	1	1	-3.5	0.64342	0.999999	1	-3.5	0.94061	1	0	-3.5	0.62137	1	1	-3.5	0.66563	1	2	-3.5	0.54205	1	1	-3.5	0.82513	1	1	0.38427	1	2	-3.5
C15orf38	5	0.91301	1	0	-0.394737	0.66915	0.999999	1	0.00156569	0.45236	1	2	-0.701719	0.82651	1	1	-0.609972	0.91822	1	0	0.00020505	0.92654	1	0	0.242127	0.62669	1	1	0.83378	1	1	0.62724
C15orf38-AP3S2	1	0.55828	1	0	-3.5	0.33518	0.999999	1	-0.0605438	0.36333	1	1	-3.5	0.58598	1	0	-3.5	0.76546	1	0	-0.159216	0.70579	1	0	0.673993	0.68854	1	0	0.70051	1	0	0.405846
C15orf39	5	0.94506	1	0	1.21438	0.97272	0.999999	0	1.45996	0.68685	1	1	1.27005	0.93683	1	0	1.34308	0.94345	1	0	1.23224	0.93252	1	0	0.980646	0.93005	1	0	0.98956	1	0	1.05887
C15orf40	5	0.97063	1	0	0.972665	0.92301	0.999999	0	0.954217	0.95088	1	0	0.770827	0.81576	1	1	0.931811	0.53831	1	2	0.984274	0.89258	1	0	1.3166	0.98505	1	0	0.99657	1	0	1.25436
C15orf41	5	0.0039444	0.080447	5	0.760716	0.19343	0.999999	3	0.592886	0.00188	0.047233	5	0.561457	0.00018555	0.007509	5	0.806694	0.0059209	0.097016	5	0.551309	0.23185	1	3	0.575317	0.017752	0.189277	4	9.1538e-05	0.002711	5	0.611498
C15orf43	5	0.81839	1	1	-3.5	0.50737	0.999999	2	-3.5	0.41756	1	2	-3.5	0.46617	1	2	-3.5	0.90943	1	0	-3.5	0.55783	1	2	-3.5	0.26802	1	2	0.90714	1	0	-3.5
C15orf48	5	0.51123	1	2	-1.40206	0.61381	0.999999	1	-0.491063	0.56661	1	1	-0.2405	0.98462	1	0	-0.454297	0.9241	1	0	-0.624559	0.60998	1	1	-1.57868	0.95986	1	0	0.78426	1	1	-0.688468
C15orf52	5	0.78478	1	1	-0.380869	0.95727	0.999999	0	0.124087	0.9175	1	0	-0.827281	0.071774	0.545433	4	0.315205	0.5908	1	2	-0.309099	0.9446	1	0	0.884319	0.842	1	0	0.87675	1	0	1.04813
C15orf53	5	0.91745	1	0	-3.5	0.8154	0.999999	1	-3.5	0.46964	1	2	-3.5	0.34371	1	3	-3.5	0.70473	1	2	-3.5	0.9127	1	0	-3.5	0.90681	1	0	0.76689	1	1	-3.5
C15orf54	5	0.55122	1	1	-1.5693	0.89516	0.999999	0	-1.51214	0.63642	1	1	-1.32283	0.95396	1	0	-1.34447	0.74823	1	1	-1.76058	0.60305	1	1	-0.636347	0.74491	1	1	0.97824	1	0	-0.863754
C15orf56	5	0.76231	1	1	-3.5	0.80199	0.999999	1	-1.93327	0.87899	1	0	-1.88802	0.76597	1	1	-1.66067	0.59794	1	1	-1.64945	0.99114	1	0	-3.5	0.9989	1	0	0.99251	1	0	-1.11551
C15orf57	5	0.38746	1	1	1.08393	0.39882	0.999999	2	1.05769	0.0045997	0.086288	5	0.871445	0.67347	1	1	1.01617	0.60309	1	2	1.00157	0.04681	0.395591	3	0.701394	0.0086939	0.10579	5	0.010222	0.097818	5	0.870804
C15orf59	5	0.65601	1	1	-1.11642	0.76625	0.999999	1	-0.839275	0.49504	1	2	-1.08475	0.61306	1	2	-1.14951	0.85662	1	1	-1.12974	0.34077	1	1	-0.535485	0.41668	1	2	0.73899	1	1	-0.371169
C15orf60	5	0.80914	1	1	-3.5	0.3477	0.999999	2	-3.5	0.75289	1	1	-3.5	0.93906	1	0	-1.56675	0.9173	1	0	-1.53936	0.6066	1	1	-0.929886	0.93281	1	0	0.96999	1	0	-1.3962
C15orf61	5	0.68392	1	1	1.12677	0.96522	0.999999	0	1.11323	0.71062	1	1	1.01914	0.44808	1	2	0.998872	0.48194	1	2	1.30451	0.89448	1	0	0.787721	0.96859	1	0	0.96841	1	0	0.706989
C15orf62	5	0.36827	1	1	-0.0180646	0.87578	0.999999	0	0.00276239	0.36945	1	2	-0.272423	0.57583	1	1	-0.33717	0.82505	1	1	-0.32329	0.93356	1	0	-0.20477	0.96986	1	0	0.98921	1	0	0.746471
C15orf65	5	0.18865	1	2	-0.203924	0.72393	0.999999	1	0.0933823	0.97982	1	0	-0.794618	0.9961	1	0	-0.202493	0.98283	1	0	-0.219187	0.39271	1	2	-0.43053	0.75945	1	1	0.76141	1	1	0.852751
C16orf11	5	0.58502	1	1	-1.89765	0.71124	0.999999	1	-3.5	0.85747	1	0	-3.5	0.69666	1	2	-3.5	0.89357	1	0	-3.5	0.77395	1	1	-1.54741	0.47125	1	2	0.73289	1	1	-3.5
C16orf13	5	0.90534	1	0	2.05401	0.86056	0.999999	0	2.02788	0.45829	1	2	2.25758	0.64569	1	1	2.10457	0.96776	1	0	2.00587	0.97174	1	0	1.95616	0.96393	1	0	0.86512	1	0	1.30154
C16orf3	5	0.75912	1	1	-0.902755	0.83133	0.999999	0	-0.459104	0.93841	1	0	-0.860928	0.71719	1	1	-1.12373	0.88013	1	1	-0.854184	0.83944	1	0	-0.749277	0.6079	1	1	0.64167	1	1	-0.049482
C16orf45	5	0.22586	1	1	-0.652773	0.98436	0.999999	0	0.272607	0.9245	1	0	-3.5	0.61088	1	1	0.294121	0.99096	1	0	0.629235	0.7039	1	1	0.543415	0.90053	1	0	0.69556	1	1	-0.536722
C16orf46	5	0.92361	1	0	-0.165876	0.8468	0.999999	0	-0.541096	0.40803	1	2	-0.11892	0.79273	1	1	-0.404307	0.64418	1	1	-0.465728	0.23781	1	3	-0.109517	0.91516	1	0	0.94922	1	0	0.216784
C16orf52	5	0.56114	1	2	0.214979	0.99479	0.999999	0	0.243409	0.9653	1	0	0.222817	0.9626	1	0	0.234575	0.68051	1	2	0.219307	0.35384	1	2	0.668728	0.16303	1	3	0.73797	1	1	0.515838
C16orf54	5	0.72656	1	1	1.2484	0.90045	0.999999	0	0.978573	0.76572	1	1	0.969722	0.45191	1	1	1.26647	0.64155	1	2	0.897557	0.9214	1	0	0.0651712	0.92781	1	0	0.93768	1	0	0.208832
C16orf58	5	0.85918	1	0	1.24511	0.75876	0.999999	1	1.45162	0.73815	1	1	1.62001	0.9635	1	0	1.36101	0.61145	1	2	1.49817	0.88156	1	0	1.28247	0.99365	1	0	0.78933	1	1	1.36421
C16orf59	5	0.62596	1	1	1.07828	0.73195	0.999999	1	1.17399	0.0013208	0.037226	5	0.86724	0.23563	1	3	0.979947	0.06749	0.551466	4	1.1579	0.021231	0.216012	4	1.43528	0.00080075	0.015607	5	0.0019311	0.025914	4	-0.0805286
C16orf62	5	0.70505	1	1	1.15175	0.5511	0.999999	2	1.1716	0.21819	1	3	1.28555	0.57015	1	2	0.0509467	0.093318	0.683545	2	1.13834	0.01443	0.159629	1	0.879105	0.68783	1	1	0.77737	1	1	-0.146332
C16orf70	5	0.54974	1	1	0.878926	0.85862	0.999999	0	0.964576	0.32523	1	2	0.882563	0.34834	1	3	0.890322	0.56066	1	1	0.931594	0.25587	1	3	0.858216	0.58648	1	2	0.83749	1	1	0.636694
C16orf71	5	0.87533	1	0	-1.70739	0.94372	0.999999	0	-0.744093	0.9828	1	0	-0.924147	0.68727	1	2	-1.77362	0.36377	1	1	-0.995697	0.87861	1	0	-0.806526	0.71404	1	1	0.80711	1	1	-0.167568
C16orf72	5	0.42358	1	2	1.00055	0.26491	0.999999	3	1.0978	0.09266	0.74696	3	1.05838	0.98799	1	0	0.741575	0.37023	1	3	1.09398	0.022019	0.221902	4	1.40068	0.68587	1	1	0.82981	1	1	1.04276
C16orf74	4	0.88259	1	0	1.51971	0.96004	0.999999	0	0.698767	0.97482	1	0	0.471859	0.75266	1	1	1.0123	0.80467	1	1	1.09988	0.72426	1	1	1.43275	0.881	1	0	0.8581	1	0	1.51976
C16orf78	5	0.97973	1	0	-3.5	0.69429	0.999999	1	-3.5	0.97472	1	0	-3.5	0.6753	1	2	-3.5	0.64299	1	1	-3.5	0.8504	1	0	-3.5	0.99121	1	0	0.97264	1	0	-3.5
C16orf80	5	0.0024534	0.059814	5	1.56545	0.013362	0.232501	4	1.60552	0.1648	1	3	1.65577	0.087087	0.622358	4	1.69626	0.14014	0.867066	3	1.66	0.00020039	0.008147	5	1.7009	0.0089848	0.108503	5	0.00011573	0.003206	5	0.969973
C16orf86	5	0.52744	1	2	0.764745	0.94475	0.999999	0	0.422544	0.32984	1	2	0.116624	0.91549	1	0	0.512455	0.24063	1	3	0.435466	0.84168	1	0	-0.369364	0.56201	1	1	0.54216	1	2	-0.517986
C16orf87	5	0.37841	1	2	0.950858	0.68348	0.999999	1	1.00546	0.46266	1	1	0.920526	0.687	1	1	0.984508	0.78442	1	1	1.06443	0.42861	1	2	0.487205	0.2198	1	3	0.33966	1	3	0.263221
C16orf89	5	0.6956	1	1	-0.664726	0.95147	0.999999	0	-0.644724	0.36475	1	2	-1.27898	0.99512	1	0	-1.08309	0.66334	1	2	-0.791973	0.49097	1	2	-0.762047	0.88282	1	0	0.94767	1	0	-0.219863
C16orf90	5	0.058198	0.51434	1	-3.5	0.77246	0.999999	1	-3.5	0.54813	1	1	-3.5	0.15528	0.898009	2	-3.5	0.60555	1	1	-1.17128	0.13558	0.826847	3	-2.0966	0.40134	1	2	0.51017	1	1	-0.93204
C16orf91	5	0.94727	1	0	1.48316	0.95989	0.999999	0	1.42835	0.72838	1	1	1.63936	0.95858	1	0	1.32766	0.99455	1	0	1.3351	0.88898	1	0	1.46106	0.73915	1	1	0.81955	1	1	0.901196
C16orf92	5	0.13479	0.85323	2	-1.38598	0.12473	0.851847	3	-1.3683	0.87778	1	0	-3.5	0.82015	1	1	-3.5	0.32261	1	2	-3.5	0.892	1	0	-1.34074	0.41224	1	2	0.71618	1	1	-3.5
C16orf93	5	0.74825	1	1	0.917105	0.90145	0.999999	0	0.542807	0.59519	1	1	0.591843	0.8565	1	1	0.746649	0.6204	1	2	0.572145	0.81691	1	0	0.103811	0.90359	1	0	0.77909	1	1	-0.211408
C16orf95	5	0.94083	1	0	0.440332	0.34572	0.999999	2	0.402291	0.63629	1	1	0.223052	0.52207	1	2	0.214188	0.70397	1	2	0.368584	0.80752	1	1	0.739087	0.94334	1	0	0.64842	1	2	-0.331819
C16orf96	5	0.93707	1	0	-2.094	0.51158	0.999999	2	-1.46035	0.73482	1	1	-1.89197	0.97157	1	0	-3.5	0.92544	1	0	-1.82242	0.75499	1	1	-2.70953	0.98067	1	0	0.97884	1	0	-1.95636
C16orf97	5	0.82168	1	1	-3.5	0.92528	0.999999	0	-3.5	0.87433	1	0	-3.5	0.94783	1	0	-3.5	0.82184	1	1	-3.5	0.90842	1	0	-3.5	0.6338	1	1	0.63689	1	2	-3.5
C17orf102	5	0.57195	1	2	-2.16357	0.61736	0.999999	1	-3.5	0.38625	1	2	-2.26304	0.48983	1	1	-2.26711	0.60433	1	2	-1.84642	0.77997	1	1	-1.04117	0.41734	1	2	0.52229	1	1	-1.20311
C17orf104	5	0.24069	1	3	0.00863259	0.34037	0.999999	2	-0.103144	0.4672	1	2	-0.567029	0.17794	0.972973	3	-0.917453	0.088944	0.662447	3	-0.577279	0.50673	1	2	-1.06823	0.16369	1	3	0.029816	0.24122	4	-1.10465
C17orf105	5	0.88802	1	0	-3.5	0.90266	0.999999	0	-3.5	0.15649	1	3	-1.49309	0.93339	1	0	-1.48191	0.57341	1	2	-3.5	0.60998	1	1	-3.5	0.1313	0.878684	3	0.68092	1	1	-3.5
C17orf107	5	0.98026	1	0	-1.22843	0.72032	0.999999	1	-1.02271	0.83975	1	0	-1.21484	0.94309	1	0	-1.63535	0.72063	1	1	-0.516782	0.76803	1	1	-0.81508	0.73469	1	1	0.66809	1	1	-0.330676
C17orf112	5	0.58732	1	1	-3.5	0.54262	0.999999	2	-3.5	0.98259	1	0	-3.5	0.97307	1	0	-3.5	0.89967	1	0	-3.5	0.95424	1	0	-3.5	0.85037	1	0	0.93493	1	0	-3.5
C17orf47	5	0.29023	1	1	-3.5	0.27924	0.999999	1	-3.5	0.48836	1	2	-3.5	0.4393	1	1	-3.5	0.90201	1	0	-3.5	0.55915	1	1	-1.17267	0.53686	1	2	0.54588	1	1	-1.53967
C17orf49	6	0.017341	0.221953	5	1.85023	0.012968	0.226967	5	1.64251	0.064296	0.580986	4	1.38004	0.00045109	0.01363	5	1.82623	0.033756	0.345174	5	1.64839	0.0054552	0.075746	5	1.49649	0.019091	0.20141	5	0.0096572	0.093594	5	0.883663
C17orf50	5	0.90688	1	0	-1.55877	0.88373	0.999999	0	-3.5	0.78045	1	0	-3.5	0.30916	1	3	-1.61848	0.54046	1	2	-3.5	0.83071	1	0	-3.5	0.24003	1	3	0.27879	1	2	-0.927461
C17orf51	5	0.4048	1	2	0.0808156	0.26798	0.999999	3	-0.398939	0.43789	1	2	-0.78731	0.61574	1	2	-2.08689	0.92023	1	0	-0.261644	0.70337	1	1	0.741039	0.97605	1	0	0.96417	1	0	-0.664348
C17orf53	5	0.94441	1	0	0.710688	0.9848	0.999999	0	0.758082	0.92315	1	0	0.618771	0.18473	0.991969	3	0.694676	0.44017	1	2	0.779256	0.30743	1	2	0.780512	0.898	1	0	0.69183	1	1	-0.426172
C17orf58	8	0.11842	0.798723	3	1.09551	0.37209	0.999999	3	1.07128	0.0098199	0.150893	4	0.720635	0.10335	0.699527	5	0.817515	0.076799	0.600644	6	0.998905	0.067622	0.50742	5	1.19181	0.11695	0.813807	5	0.1304	0.760489	5	0.7513
C17orf59	5	0.2298	1	2	0.940066	0.50583	0.999999	1	0.837769	0.22715	1	2	0.827103	0.45365	1	2	0.838248	0.20554	1	3	0.823076	0.24595	1	3	0.784813	0.62841	1	1	0.20673	1	3	0.449918
C17orf62	5	0.8494	1	0	1.72955	0.99714	0.999999	0	1.91539	0.92449	1	0	1.75304	0.88051	1	1	1.95254	0.28226	1	2	1.93895	0.96738	1	0	1.2055	0.98973	1	0	0.83183	1	1	1.1983
C17orf64	5	0.63987	1	1	-0.356826	0.62066	0.999999	1	-0.219242	0.6174	1	1	-1.02153	0.84051	1	1	-0.165998	0.95589	1	0	-0.315476	0.70267	1	1	-3.5	0.92831	1	0	0.91356	1	0	-3.5
C17orf66	5	0.42605	1	2	-1.38727	0.18089	0.990483	2	-0.698062	0.31814	1	2	-1.39887	0.48908	1	2	-0.854722	0.90193	1	0	-0.847314	0.35021	1	2	-2.14987	0.1979	1	3	0.6329	1	2	-0.440226
C17orf70	5	0.0011927	0.037619	5	1.25404	0.058471	0.583382	4	1.22923	0.018156	0.24271	4	1.26831	0.0058257	0.085436	4	1.35177	0.00016521	0.009852	5	1.25695	0.34827	1	2	1.19425	0.052856	0.455448	3	0.053315	0.389357	3	0.879042
C17orf72	10	0.84572	1	2	-0.441429	0.99429	0.999999	0	-0.99888	0.70575	1	2	-1.4188	0.79458	1	2	-0.410835	0.75554	1	2	-0.750901	0.62971	1	1	-0.418116	0.99494	1	0	0.97495	1	1	-1.45373
C17orf74	5	0.70671	1	1	-3.5	0.93013	0.999999	0	-3.5	0.98893	1	0	-3.5	0.92078	1	0	-3.5	0.96592	1	0	-3.5	0.98114	1	0	-3.5	0.8344	1	0	0.60655	1	2	-3.5
C17orf75	5	0.31272	1	3	0.476536	0.054277	0.558456	4	0.35724	0.53148	1	1	0.352791	0.75883	1	1	0.418926	0.018599	0.217638	4	0.382647	0.42326	1	2	0.773609	0.18712	1	3	0.19808	1	3	0.619279
C17orf77	5	0.1735	0.965256	3	-0.98088	0.71702	0.999999	1	-0.804989	0.22368	1	2	-0.683614	0.72888	1	1	-1.07926	0.097344	0.699669	3	-0.914652	0.66452	1	1	-0.451188	0.5132	1	2	0.82821	1	1	-0.368269
C17orf78	5	0.49462	1	2	-3.5	0.34556	0.999999	2	-1.90691	0.67048	1	1	-3.5	0.88762	1	0	-3.5	0.91039	1	0	-1.80397	0.91368	1	0	-1.32465	0.45481	1	2	0.33666	1	3	-1.07528
C17orf80	5	0.20624	1	2	0.978056	0.53743	0.999999	1	1.16362	0.67569	1	1	0.824172	0.84178	1	1	0.875361	0.29992	1	2	1.21142	0.42304	1	2	1.03775	0.67267	1	1	0.77915	1	1	0.655237
C17orf82	5	0.97833	1	0	-1.76258	0.13694	0.886811	3	-1.18304	0.8901	1	0	-3.5	0.62661	1	2	-1.52125	0.82302	1	1	-1.49385	0.8262	1	0	-1.37203	0.68964	1	1	0.60719	1	2	-1.10771
C17orf85	5	0.49127	1	1	1.08478	0.46302	0.999999	2	1.08875	0.83126	1	0	0.805422	0.51897	1	2	1.15957	0.84245	1	1	1.0998	0.45882	1	2	0.781726	0.56948	1	2	0.79359	1	1	0.589165
C17orf89	5	0.085957	0.655097	4	1.96856	1.347e-05	0.005054	5	1.88365	0.079997	0.676865	3	1.89522	0.007447	0.103085	4	1.81551	5.6902e-05	0.005503	5	1.92625	0.0022885	0.040845	5	2.16796	0.53747	1	2	0.41136	1	2	1.29109
C17orf96	5	0.28783	1	3	1.08005	0.87067	0.999999	0	0.981561	0.28071	1	2	-0.16784	0.016927	0.186908	5	0.0472752	0.20822	1	3	0.779072	0.46596	1	2	0.370365	0.012567	0.142341	4	0.00097174	0.015351	5	0.686886
C17orf97	5	0.64369	1	1	0.728763	0.19858	0.999999	2	0.0954888	0.97195	1	0	-0.416047	0.76563	1	1	0.370276	0.70394	1	2	0.14139	0.65771	1	1	0.329686	0.73019	1	1	0.75228	1	1	-0.409729
C17orf98	5	0.20199	1	2	-0.497288	0.22062	0.999999	3	-1.22962	0.28268	1	2	-0.923692	0.10567	0.708853	3	-0.41522	0.83084	1	1	-0.85613	0.55305	1	1	-3.5	0.13756	0.905425	2	0.21304	1	2	-0.761217
C17orf99	5	0.80741	1	1	-3.5	0.52419	0.999999	2	-3.5	0.95066	1	0	-1.2955	0.60936	1	2	-3.5	0.41946	1	1	-3.5	0.37882	1	2	-3.5	0.36326	1	2	0.3455	1	2	-1.54888
C18orf21	7	6.6798e-05	0.007876	7	1.37694	0.088532	0.709982	4	1.16045	0.012195	0.177973	4	1.36361	0.017686	0.193388	5	1.21191	0.0015897	0.039817	6	1.19931	4.9755e-05	0.003282	7	1.18756	0.0005682	0.011885	6	8.2467e-06	0.000583	7	0.619317
C18orf25	5	0.63839	1	1	0.907747	0.7828	0.999999	1	0.870852	0.77598	1	0	0.960523	0.85281	1	1	0.779372	0.46076	1	2	0.837929	0.65183	1	1	1.05093	0.91026	1	0	0.93842	1	0	0.462774
C18orf32	5	0.81116	1	1	1.13994	0.71819	0.999999	1	0.102847	0.2035	1	3	0.56801	0.92377	1	0	0.675032	0.62697	1	2	0.493047	0.55522	1	2	0.782492	0.6724	1	1	0.88208	1	0	0.950153
C18orf42	2	0.64177	1	0	-3.5	0.58101	0.999999	1	-3.5	0.59847	1	0	-3.5	0.97479	1	0	-3.5	0.96028	1	0	-3.5	0.78716	1	0	-1.62191	0.7594	1	0	0.65951	1	1	-3.5
C18orf54	5	0.88802	1	0	0.535928	0.42451	0.999999	2	0.598377	0.65109	1	1	0.280467	0.93339	1	0	0.560319	0.72956	1	1	0.542772	0.37054	1	2	0.433662	0.72518	1	1	0.67494	1	1	-0.830377
C18orf63	5	0.4198	1	2	-3.5	0.50337	0.999999	1	-3.5	0.9388	1	0	-3.5	0.96226	1	0	-3.5	0.57356	1	2	-3.5	0.55565	1	2	-3.5	0.83208	1	1	0.71208	1	1	-3.5
C18orf64	5	0.91423	1	0	-3.5	0.53442	0.999999	1	-3.5	0.42309	1	2	-3.5	0.8958	1	0	-3.5	0.59125	1	2	-3.5	0.87686	1	0	-3.5	0.77448	1	1	0.95583	1	0	-3.5
C18orf8	5	0.91103	1	0	1.14953	0.95043	0.999999	0	1.03652	0.50814	1	2	1.16282	0.64532	1	1	1.08993	0.72868	1	1	1.01604	0.94991	1	0	1.08557	0.35824	1	1	0.38762	1	2	0.723381
C19orf10	5	0.2298	1	2	2.294	0.21454	0.999999	1	1.89761	0.5542	1	1	2.18472	0.46851	1	2	2.07763	0.94306	1	0	1.92699	0.72643	1	1	1.6144	0.959	1	0	0.86432	1	0	1.63972
C19orf12	5	0.65632	1	1	0.787372	0.90015	0.999999	0	0.710385	0.88078	1	0	0.619347	0.76557	1	1	0.482531	0.90518	1	0	0.650217	0.92709	1	0	0.941455	0.37307	1	2	0.4829	1	2	0.455363
C19orf18	5	0.94475	1	0	-3.5	0.24158	0.999999	3	-3.5	0.54527	1	1	-1.07888	0.46198	1	2	-3.5	0.51408	1	2	-3.5	0.42681	1	1	-3.5	0.18138	1	3	0.35372	1	2	-3.5
C19orf24	5	0.54751	1	2	1.77959	0.8116	0.999999	1	1.68684	0.61496	1	1	1.91644	0.28533	1	3	1.61685	0.28846	1	3	1.60359	0.27194	1	3	1.43615	0.49642	1	2	0.78947	1	1	1.2678
C19orf25	5	0.29457	1	3	1.40656	0.50519	0.999999	1	1.18783	0.13306	0.92479	3	1.23387	0.22287	1	3	1.07015	0.50477	1	2	1.08429	0.8075	1	1	1.33269	0.0068857	0.086717	4	0.00028231	0.006017	5	0.68502
C19orf26	5	0.55496	1	2	-0.21816	0.097123	0.743979	3	0.682716	0.11106	0.840035	3	-1.25068	0.21121	1	3	-3.5	0.50106	1	2	0.412904	0.43675	1	2	0.111031	0.48665	1	2	0.27843	1	3	0.018591
C19orf33	5	0.37324	1	1	-3.5	0.06022	0.591981	1	-3.5	0.8347	1	0	-3.5	0.36828	1	1	-3.5	0.9497	1	0	-3.5	0.60922	1	1	1.43805	0.254	1	3	0.51685	1	1	2.64662
C19orf35	5	0.64293	1	1	0.433553	0.79269	0.999999	1	0.558593	0.96045	1	0	0.0459514	0.92979	1	0	-0.0165638	0.92754	1	0	0.356114	0.91563	1	0	-0.607196	0.66798	1	1	0.69452	1	1	-0.140731
C19orf38	5	0.32818	1	2	0.421114	0.57493	0.999999	1	-0.406126	0.45667	1	2	1.06078	0.29519	1	3	1.23848	0.95751	1	0	0.590491	0.87931	1	0	-3.5	0.38193	1	2	0.33633	1	2	-0.871775
C19orf40	5	0.0016832	0.046562	5	0.936794	0.0056916	0.143585	4	0.669936	0.34471	1	2	0.713124	0.63433	1	2	0.635955	0.41061	1	3	0.668285	0.24972	1	3	0.313402	0.058054	0.486954	4	0.041947	0.320365	4	0.305398
C19orf43	5	0.21335	1	3	2.38079	0.20982	0.999999	2	2.24769	0.020372	0.262242	4	2.31764	0.00094975	0.023334	5	2.22866	0.012921	0.168378	4	2.27067	1	1	0	2.24299	0.26383	1	3	0.091494	0.582837	4	1.63197
C19orf44	5	0.66901	1	1	0.472798	0.76638	0.999999	1	0.318707	0.39946	1	2	0.254421	0.49133	1	2	0.334057	0.77151	1	1	0.31464	0.71744	1	1	0.112178	0.58974	1	1	0.61422	1	2	0.272636
C19orf45	5	0.15146	0.901803	3	-1.29009	0.25258	0.999999	3	-1.85709	0.50413	1	2	-3.5	0.50152	1	2	-3.5	0.93976	1	0	-3.5	0.58134	1	1	-3.5	0.50795	1	2	0.53397	1	1	-1.38857
C19orf47	5	0.93397	1	0	1.1388	0.85008	0.999999	0	0.95778	0.91554	1	0	0.996215	0.30703	1	3	0.99099	0.91268	1	0	0.894483	0.90625	1	0	1.12232	0.85624	1	0	0.79978	1	1	0.768752
C19orf48	5	0.3001	1	2	2.33551	0.40864	0.999999	2	2.01314	0.77654	1	0	2.16728	0.5041	1	2	2.04328	0.14297	0.875484	3	1.95312	0.26321	1	3	2.11173	0.66054	1	1	0.41624	1	2	1.69311
C19orf52	5	0.062478	0.537332	3	1.29876	0.16474	0.958173	3	1.19208	0.11156	0.841296	3	1.09878	3.5736e-06	0.000613	5	1.09637	0.00057974	0.020312	5	1.19415	0.0015045	0.030409	5	1.2521	8.2467e-07	0.000236	5	8.2467e-07	0.000228	5	0.683812
C19orf53	5	0.068426	0.5684	4	2.10072	0.060738	0.594794	3	1.86598	0.51188	1	1	2.01354	0.23597	1	3	1.9868	0.14368	0.877209	4	1.89085	0.0012835	0.027321	5	2.12522	0.11251	0.795209	3	0.011029	0.104322	5	1.26749
C19orf54	5	0.27877	1	3	1.12293	0.59701	0.999999	2	0.86582	0.28985	1	2	0.860735	0.76619	1	1	1.02532	0.44869	1	2	0.782141	0.67559	1	1	-0.15557	0.73853	1	1	0.76493	1	1	0.879195
C19orf57	5	0.74442	1	1	0.236967	0.30475	0.999999	2	-0.0834076	0.93431	1	0	-0.687976	0.95973	1	0	-0.524144	0.95811	1	0	-0.163783	0.98666	1	0	-0.25605	0.62421	1	1	0.79004	1	1	-0.785637
C19orf59	5	0.8414	1	0	1.42957	0.23278	0.999999	2	1.37719	0.73828	1	1	1.80796	0.76367	1	1	0.854081	0.95283	1	0	1.42307	0.6372	1	1	-3.5	0.89304	1	0	0.81545	1	1	-1.32477
C19orf60	5	0.18668	0.998784	2	1.7701	0.7924	0.999999	1	1.55713	0.89834	1	0	1.67092	0.76101	1	1	1.53422	0.56635	1	1	1.51875	0.87734	1	0	1.61944	0.69871	1	1	0.89531	1	0	0.992543
C19orf66	5	0.82095	1	1	0.670131	0.71415	0.999999	1	0.911881	0.55249	1	1	0.628014	0.28673	1	2	0.688076	0.37913	1	1	0.72822	0.90568	1	0	0.609204	0.60569	1	1	0.84082	1	1	0.939232
C19orf67	5	0.83741	1	0	-3.5	0.84658	0.999999	0	-1.77551	0.42447	1	1	-3.5	0.65554	1	2	-1.78963	0.24406	1	3	-3.5	0.93536	1	0	-1.02074	0.53378	1	2	0.71468	1	1	-0.924683
C19orf70	5	0.60883	1	2	1.91165	0.25021	0.999999	2	1.75611	0.20981	1	3	1.97016	0.0006754	0.018236	5	1.76639	0.02036	0.234137	5	1.7914	0.26232	1	3	2.07792	0.49992	1	2	0.010576	0.100618	5	0.979006
C19orf71	5	0.77566	1	1	0.893266	0.50673	0.999999	1	0.591547	0.81882	1	0	0.815335	0.35739	1	1	0.811533	0.71373	1	1	0.377975	0.26939	1	3	0.784401	0.26351	1	2	0.80001	1	1	0.825878
C19orf73	5	0.74179	1	1	0.351024	0.15995	0.94647	3	-0.12375	0.34553	1	2	-0.287724	0.61091	1	2	-0.236882	0.59302	1	2	-0.192835	0.88849	1	0	0.0349193	0.51378	1	2	0.031953	0.255411	4	0.121717
C19orf77	5	0.32723	1	2	-0.681363	0.81313	0.999999	1	-1.53512	0.9231	1	0	-1.45937	0.50082	1	2	-0.464596	0.51491	1	2	-3.5	0.041053	0.360123	3	-3.5	0.63122	1	1	0.17453	0.944842	3	0.291091
C19orf80	5	0.50086	1	2	-0.742701	0.47585	0.999999	2	-0.897915	0.77285	1	0	-3.5	0.92928	1	0	-1.22796	0.74963	1	1	-1.50976	0.96568	1	0	-0.515476	0.62259	1	1	0.55483	1	2	-0.34818
C19orf81	5	0.5718	1	2	0.718087	0.12733	0.860103	3	0.0370926	0.95023	1	0	-0.422167	0.87223	1	1	0.343269	0.77675	1	1	0.209218	0.90581	1	0	0.0227977	0.9223	1	0	0.85626	1	1	-3.5
C19orf82	4	0.41758	1	1	0.295997	0.18621	0.999999	2	0.219642	0.34951	1	1	-0.205426	0.33061	1	1	0.014693	0.46156	1	2	0.279473	0.39961	1	1	0.194057	0.37935	1	1	0.48547	1	1	-0.290139
C19orf83	5	0.11431	0.780038	2	0.316962	0.055335	0.564982	3	-0.235859	0.031922	0.357739	3	-0.309651	0.21806	1	3	-0.231715	0.26029	1	2	-0.52944	0.040572	0.357532	4	0.680953	0.027317	0.272094	4	0.0077483	0.078217	5	-0.218366
C1D	3	0.0080337	0.128603	3	1.52106	0.1279	0.861999	2	1.49533	0.33403	1	1	1.55412	0.70887	1	1	1.43849	0.72252	1	1	1.4725	0.13396	0.821438	2	1.04702	0.51158	1	1	0.21127	1	2	0.91662
C1GALT1	5	0.21858	1	3	0.698849	0.53988	0.999999	2	0.931885	0.67862	1	1	0.590982	0.5542	1	2	0.622637	0.29769	1	2	0.907585	0.047972	0.402205	4	0.737744	0.004365	0.059643	5	0.059098	0.421158	3	0.72852
C1GALT1C1	5	0.03551	0.369013	3	1.23937	0.63956	0.999999	1	1.06621	0.22928	1	2	1.28701	0.82605	1	1	1.22162	0.32146	1	3	1.16893	0.039053	0.346459	4	1.12504	0.82236	1	1	0.34468	1	3	0.97264
C1orf100	6	0.89044	1	0	-0.997875	0.37564	0.999999	1	-0.325943	0.92061	1	0	-1.05258	0.41069	1	3	-0.756548	0.95593	1	0	-1.03018	0.89531	1	0	-1.09199	0.64475	1	2	0.87575	1	1	-0.369498
C1orf101	5	0.66259	1	1	-1.76117	0.43137	0.999999	2	-0.895177	0.93306	1	0	-1.15516	0.6859	1	2	-0.906959	0.811	1	1	-0.736304	0.63817	1	1	-1.60856	0.95679	1	0	0.81107	1	1	-1.58125
C1orf105	5	0.77216	1	1	-1.15249	0.82374	0.999999	1	-3.5	0.43616	1	2	-1.44607	0.79531	1	1	-1.51975	0.79811	1	1	-1.47578	0.52607	1	2	-3.5	0.7948	1	1	0.81183	1	1	-1.10756
C1orf106	5	0.36449	1	1	1.25657	0.94935	0.999999	0	1.22729	0.24718	1	1	0.89536	0.68526	1	2	1.27582	0.36349	1	2	1.35699	0.56228	1	1	-1.04175	0.98035	1	0	0.99033	1	0	1.31316
C1orf109	5	0.00062153	0.026213	5	0.924336	0.00068255	0.044519	5	1.17035	0.0073272	0.12106	4	0.967998	0.023034	0.233657	4	1.05533	0.0067719	0.107166	4	1.108	0.002615	0.044842	5	1.02993	0.0003054	0.007343	4	0.0001982	0.00466	5	0.774952
C1orf110	5	0.92344	1	0	-3.5	0.32191	0.999999	2	-3.5	0.99407	1	0	-3.5	0.60744	1	1	-3.5	0.82536	1	1	-3.5	0.66856	1	1	-1.29475	0.83073	1	1	0.83032	1	1	-1.82972
C1orf111	5	0.76342	1	1	-3.5	0.99193	0.999999	0	-3.5	0.94454	1	0	-3.5	0.67961	1	2	-3.5	0.93794	1	0	-1.56684	0.97239	1	0	-0.833707	0.99828	1	0	0.99795	1	0	-0.23588
C1orf112	5	0.25251	1	3	1.0046	0.54546	0.999999	2	0.92184	0.60709	1	1	1.03944	0.70973	1	1	1.05929	0.31929	1	2	1.01762	0.91697	1	0	0.887211	0.54774	1	1	0.59891	1	2	-0.160544
C1orf115	5	0.92976	1	0	-3.5	0.92053	0.999999	0	-1.64413	0.93502	1	0	-1.74448	0.91311	1	0	-3.5	0.94233	1	0	-1.80695	0.7989	1	1	0.464018	0.96385	1	0	0.99679	1	0	-0.692915
C1orf116	5	0.97858	1	0	-2.29323	0.8486	0.999999	0	-1.67168	0.87564	1	0	-2.39222	0.52881	1	2	-2.39722	0.62722	1	2	-1.32379	0.92569	1	0	-0.816225	0.75794	1	1	0.90934	1	0	1.1961
C1orf122	7	0.39964	1	2	1.16894	0.12819	0.862724	2	1.29802	0.70518	1	1	1.29836	0.18357	0.989786	2	1.13119	0.044005	0.418416	4	1.27801	0.099109	0.680201	2	1.63343	0.10837	0.774141	2	0.072147	0.491415	2	1.32861
C1orf123	5	0.93101	1	0	1.39651	0.86473	0.999999	0	1.43314	0.85924	1	0	1.59536	0.9743	1	0	1.56389	0.9872	1	0	1.45941	0.85504	1	0	1.52213	0.90875	1	0	0.94625	1	0	1.07511
C1orf127	5	0.74404	1	1	-0.417013	0.67321	0.999999	1	-0.227629	0.92787	1	0	-0.462006	0.91915	1	0	-0.586152	0.81781	1	1	-0.277739	0.75999	1	1	-1.91405	0.86069	1	0	0.78152	1	1	-2.40805
C1orf131	5	0.057807	0.512826	4	1.40284	0.064351	0.609429	3	1.55177	0.019801	0.256717	2	1.33497	0.11176	0.735025	3	1.57462	0.063967	0.532256	4	1.58348	0.01876	0.196308	4	0.840356	0.022244	0.229833	4	0.0080628	0.080848	5	0.764414
C1orf137	5	0.93311	1	0	-3.5	0.639	0.999999	1	-3.5	0.6687	1	1	-3.5	0.99473	1	0	-3.5	0.43973	1	2	-3.5	0.73779	1	1	-3.5	0.64457	1	1	0.80685	1	1	-3.5
C1orf141	5	0.69138	1	1	-1.91621	0.56259	0.999999	2	-1.18708	0.98316	1	0	-1.54652	0.87607	1	1	-1.87289	0.32885	1	3	-1.38377	0.72274	1	1	-1.0799	0.72392	1	1	0.81709	1	1	-0.797138
C1orf146	5	0.62944	1	1	-1.33992	0.5015	0.999999	2	-1.09827	0.45152	1	1	-0.96179	0.70903	1	1	-1.14288	0.91331	1	0	-0.93939	0.34527	1	2	-3.5	0.21036	1	3	0.61168	1	2	-1.16948
C1orf158	5	0.99029	1	0	-3.5	0.94333	0.999999	0	-3.5	0.82021	1	0	-3.5	0.80905	1	1	-3.5	0.97492	1	0	-3.5	0.9375	1	0	-3.5	0.89057	1	0	0.88056	1	0	-3.5
C1orf159	5	0.44254	1	1	0.952901	0.66869	0.999999	1	0.844164	0.68621	1	1	0.985005	0.98114	1	0	0.672432	0.72419	1	1	0.776854	0.69087	1	1	0.919787	0.84144	1	0	0.55744	1	2	0.514634
C1orf162	5	0.2049	1	3	1.42651	0.16265	0.952886	2	1.60924	0.65614	1	1	1.75419	0.39955	1	3	1.57985	0.16208	0.941701	3	1.62475	0.33188	1	2	-0.631534	0.4521	1	2	0.060924	0.430268	4	-0.0197693
C1orf168	5	0.53769	1	2	-3.5	0.36992	0.999999	1	-3.5	0.49516	1	2	-3.5	0.86843	1	1	-3.5	0.92336	1	0	-3.5	0.55604	1	1	-1.56872	0.80677	1	1	0.71665	1	1	-3.5
C1orf172	5	0.85199	1	0	-1.53636	0.59697	0.999999	1	-3.5	0.61962	1	1	-0.73692	0.42595	1	2	-1.8971	0.92131	1	0	-3.5	0.91199	1	0	-1.95661	0.9742	1	0	0.98533	1	0	0.95477
C1orf173	5	0.87502	1	0	-3.5	0.73115	0.999999	1	-3.5	0.82123	1	0	-3.5	0.73774	1	1	-3.5	0.96706	1	0	-3.5	0.88436	1	0	-2.00162	0.85997	1	0	0.97196	1	0	-2.15542
C1orf174	5	0.99882	1	0	1.1776	0.99502	0.999999	0	1.17565	0.82783	1	0	1.19574	0.8297	1	1	0.992987	0.96284	1	0	1.11972	0.92996	1	0	1.61078	0.98076	1	0	0.77674	1	1	0.931051
C1orf177	5	0.92766	1	0	-3.5	0.93592	0.999999	0	-1.85992	0.75434	1	1	-3.5	0.91774	1	0	-1.16528	0.85599	1	1	-3.5	0.43907	1	1	-2.42378	0.85592	1	0	0.73759	1	1	-0.936206
C1orf185	5	0.92513	1	0	-3.5	0.97602	0.999999	0	-3.5	0.48185	1	1	-3.5	0.94638	1	0	-3.5	0.38291	1	2	-3.5	0.33776	1	2	-3.5	0.50803	1	2	0.72445	1	1	-3.5
C1orf186	5	0.25166	1	3	1.16019	0.27361	0.999999	2	1.12116	0.52893	1	1	0.860339	0.25565	1	2	0.437308	0.054941	0.483834	4	1.14499	0.33312	1	2	-0.592427	0.35598	1	1	0.40338	1	1	-0.323376
C1orf189	5	0.94821	1	0	-1.03627	0.98592	0.999999	0	-0.611928	0.57995	1	1	-3.5	0.94629	1	0	-0.460005	0.53405	1	2	-1.09128	0.87358	1	0	-3.5	0.971	1	0	0.87688	1	0	-1.32256
C1orf192	5	0.68839	1	1	0.431395	0.59322	0.999999	1	0.492774	0.75321	1	1	0.397862	0.73033	1	1	0.253905	0.68548	1	2	0.553841	0.55642	1	1	0.116887	0.51211	1	1	0.81292	1	1	0.718778
C1orf194	5	0.45127	1	1	-3.5	0.4063	0.999999	1	-0.568873	0.4416	1	2	-3.5	0.34493	1	3	-1.11981	0.91068	1	0	-1.10859	0.29274	1	1	-1.2878	0.085707	0.651541	3	0.04876	0.361364	3	-0.818738
C1orf195	7	0.33203	1	3	-3.5	0.50584	0.999999	2	-3.5	0.22425	1	3	-3.5	0.21112	1	3	-3.5	0.61761	1	2	-3.5	0.84308	1	1	0.127608	0.5075	1	2	0.52656	1	1	0.0959289
C1orf198	7	0.95865	1	0	0.20295	0.86369	0.999999	1	0.555886	0.37873	1	1	0.557436	0.054603	0.450867	4	1.00168	0.52449	1	1	0.550933	0.95205	1	0	0.975785	0.486	1	1	0.50342	1	1	0.846641
C1orf204	5	0.88132	1	0	-1.71882	0.69498	0.999999	1	-0.265396	0.62037	1	1	-1.36039	0.57657	1	2	-3.5	0.1593	0.932851	3	-0.387644	0.91466	1	0	-0.333945	0.65628	1	1	0.81038	1	1	-0.971901
C1orf21	5	0.70775	1	1	-1.01094	0.13273	0.875561	3	0.275781	0.62505	1	1	0.104329	0.89532	1	0	0.427187	0.99418	1	0	0.328376	0.57761	1	1	0.400521	0.64393	1	1	0.94213	1	0	0.497944
C1orf210	5	0.96953	1	0	-0.109584	0.98197	0.999999	0	-0.250008	0.55337	1	1	-0.111209	0.71516	1	1	-0.320237	0.62331	1	1	-0.315745	0.97384	1	0	-0.163207	0.19796	1	3	0.73637	1	1	1.09069
C1orf216	5	0.67529	1	1	0.940266	0.31833	0.999999	1	1.17445	0.55262	1	1	1.12653	0.68561	1	1	0.955472	0.49359	1	2	1.06117	0.47979	1	1	0.960001	0.89036	1	0	0.97693	1	0	0.796382
C1orf226	5	0.9961	1	0	-2.22527	0.92446	0.999999	0	0.198939	0.99633	1	0	-0.812019	0.63397	1	2	0.254858	0.77915	1	1	0.373916	0.99613	1	0	-0.124876	0.76072	1	1	0.95062	1	0	0.67205
C1orf227	5	0.015429	0.202963	4	-1.1364	0.46289	0.999999	2	-0.514854	0.13735	0.939107	3	-3.5	0.22645	1	3	-3.5	0.2929	1	2	-0.434847	0.30276	1	2	-3.5	0.50331	1	2	0.81827	1	1	-1.36128
C1orf228	5	0.94348	1	0	1.24802	0.83185	0.999999	0	0.635239	0.19899	1	3	1.62887	0.51022	1	2	1.92298	0.81365	1	1	0.833642	0.84327	1	0	-1.16254	0.16719	1	3	0.18567	0.98635	3	-0.682664
C1orf229	5	0.65563	1	1	-0.991767	0.83849	0.999999	0	-0.844321	0.17141	1	1	-1.11749	0.26683	1	2	-0.73772	0.28646	1	3	-0.785752	0.86229	1	0	-0.566893	0.61278	1	1	0.57743	1	1	-0.103645
C1orf233	5	0.46477	1	1	0.839699	0.83559	0.999999	0	1.0672	0.84134	1	0	0.856502	0.73511	1	1	-1.19005	0.99093	1	0	0.987527	0.50706	1	2	-0.636667	0.75143	1	1	0.63887	1	2	-3.5
C1orf234	5	0.51513	1	2	-3.5	0.18144	0.992018	3	-3.5	0.95868	1	0	-3.5	0.15989	0.915206	2	-3.5	0.21228	1	3	-1.1022	0.030223	0.283924	2	-1.44846	0.034	0.32449	3	0.044675	0.337337	2	-1.52583
C1orf27	5	0.43197	1	2	0.770009	0.081887	0.682758	4	0.959761	0.067177	0.597995	3	0.800153	0.13723	0.829578	4	0.79986	0.1072	0.743583	4	0.964468	0.071792	0.528576	4	0.742506	0.095079	0.700889	3	0.0015507	0.021937	5	1.02109
C1orf35	5	0.95686	1	0	1.27664	0.98081	0.999999	0	1.30891	0.81279	1	0	1.37308	0.066938	0.518713	4	1.59471	0.40616	1	2	1.3301	0.71766	1	1	1.05726	0.98102	1	0	0.99885	1	0	0.897585
C1orf43	5	0.72517	1	1	2.13954	0.53119	0.999999	2	2.25257	0.59714	1	1	2.18933	0.075054	0.563657	4	2.11716	0.83298	1	1	2.23145	0.58698	1	1	2.11431	0.50338	1	2	0.76994	1	1	1.95186
C1orf50	5	0.88802	1	0	0.952113	0.91226	0.999999	0	0.885056	0.79234	1	0	1.02546	0.65694	1	1	0.787738	0.85399	1	1	0.870022	0.7835	1	1	0.851477	0.66478	1	1	0.80723	1	1	0.677175
C1orf51	5	0.13803	0.86273	2	-0.00730258	0.29253	0.999999	2	-0.95168	0.7501	1	1	-0.591838	0.36889	1	3	-0.540175	0.44952	1	2	-1.00686	0.83519	1	0	0.389271	0.19439	1	2	0.77536	1	1	-0.332594
C1orf52	5	0.79395	1	1	0.890977	0.91826	0.999999	0	1.0127	0.82182	1	0	0.987379	0.31413	1	3	0.916308	0.94645	1	0	0.997055	0.18875	0.998873	3	0.833844	0.82503	1	1	0.59639	1	2	0.502932
C1orf53	5	0.71084	1	1	-0.0385133	0.87587	0.999999	0	0.945678	0.90793	1	0	0.63578	0.23328	1	3	0.519953	0.60782	1	1	0.92698	0.81798	1	0	0.719266	0.97298	1	0	0.83714	1	1	0.0356218
C1orf54	5	0.036431	0.37534	4	1.14247	0.067364	0.625659	4	-0.23557	0.42268	1	2	-0.0289148	0.17967	0.977863	3	1.519	0.36283	1	2	0.551264	0.52139	1	2	-0.168625	0.56612	1	2	0.43101	1	2	0.241532
C1orf56	5	0.94306	1	0	-0.30852	0.42047	0.999999	1	0.319436	0.04184	0.43032	4	-0.803343	0.13934	0.83871	3	-0.321683	0.023029	0.255066	3	0.388495	0.22074	1	3	0.43273	0.17725	1	3	0.36363	1	2	0.133803
C1orf61	5	0.21886	1	3	-3.5	0.75986	0.999999	1	-3.5	0.85988	1	0	-3.5	0.49119	1	2	-3.5	0.34469	1	2	-3.5	0.89518	1	0	-3.5	0.46292	1	2	0.8554	1	1	-1.58036
C1orf63	5	0.10795	0.754294	2	1.5151	0.87519	0.999999	0	1.41493	0.85948	1	0	1.46324	0.62412	1	2	1.43904	0.60113	1	2	1.27808	0.98647	1	0	1.1864	0.80534	1	1	0.84472	1	1	1.486
C1orf64	5	0.81055	1	1	-3.5	0.98727	0.999999	0	-3.5	0.59011	1	1	-3.5	0.66327	1	2	-3.5	0.91686	1	0	-3.5	0.80281	1	1	-3.5	0.69522	1	1	0.70721	1	1	-3.5
C1orf65	5	0.68996	1	1	-3.5	0.48876	0.999999	1	-3.5	0.95413	1	0	-3.5	0.43636	1	1	-3.5	0.60989	1	1	-3.5	0.99262	1	0	-3.5	0.99745	1	0	0.989	1	0	-3.5
C1orf68	5	0.94368	1	0	-3.5	0.82779	0.999999	1	-3.5	0.8435	1	0	-3.5	0.95175	1	0	-3.5	0.44746	1	2	-3.5	0.73794	1	1	-3.5	0.86721	1	0	0.96757	1	0	-3.5
C1orf74	5	0.99661	1	0	0.329776	0.96753	0.999999	0	0.584102	0.69064	1	1	0.434903	0.28085	1	3	0.461455	0.63739	1	1	0.601256	0.83584	1	0	0.350091	0.25625	1	2	0.11536	0.686774	3	-0.21589
C1orf85	5	0.97968	1	0	1.32262	0.85913	0.999999	0	1.26215	0.89344	1	0	1.16206	0.60482	1	2	0.527572	0.42808	1	2	1.39625	0.94313	1	0	1.40106	0.98495	1	0	0.85815	1	0	0.857116
C1orf86	5	0.2721	1	3	1.46618	0.52289	0.999999	1	1.59072	0.82044	1	0	1.4626	0.84773	1	1	1.13631	0.43173	1	2	1.4973	0.031096	0.289858	3	1.42701	0.80329	1	1	0.67661	1	1	1.38408
C1orf87	5	0.56608	1	1	-3.5	0.65706	0.999999	1	-3.5	0.38008	1	2	-3.5	0.46028	1	2	-3.5	0.89065	1	0	-3.5	0.37763	1	2	-3.5	0.89066	1	0	0.26683	1	3	-3.5
C1orf94	5	0.50592	1	1	-3.5	0.62868	0.999999	1	-3.5	0.99754	1	0	-3.5	0.96347	1	0	-3.5	0.99999	1	0	-3.5	0.91036	1	0	-0.571667	0.92755	1	0	0.99148	1	0	-3.5
C1orf95	5	0.93792	1	0	-2.45955	0.61084	0.999999	1	-1.93953	0.78071	1	0	-3.5	0.50666	1	2	-3.5	0.34076	1	3	-0.736619	0.32626	1	1	-3.5	0.80068	1	1	0.80514	1	1	-2.12711
C1QA	5	0.87595	1	0	-1.59012	0.98728	0.999999	0	-0.512155	0.97481	1	0	0.984937	0.66718	1	2	-3.5	0.94942	1	0	-0.358181	0.94781	1	0	-3.5	0.61355	1	1	0.69388	1	1	-3.5
C1QB	5	0.73591	1	1	-3.5	0.53672	0.999999	1	-3.5	0.77583	1	0	-3.5	0.89612	1	0	-3.5	0.91078	1	0	-3.5	0.95293	1	0	-3.5	0.78988	1	1	0.91434	1	0	-3.5
C1QBP	5	0.83446	1	1	2.56263	0.0057856	0.143913	5	2.56416	0.74289	1	1	2.34653	0.00029111	0.009948	5	2.64972	0.00051982	0.018723	5	2.60758	0.004547	0.06652	5	2.58654	0.038252	0.35584	4	7.2296e-05	0.0023	5	1.69036
C1QC	5	0.49411	1	2	-3.5	0.44521	0.999999	2	-0.430432	0.81383	1	0	0.0871863	0.88379	1	1	-3.5	0.41819	1	2	-0.166115	0.55257	1	1	-3.5	0.85367	1	0	0.66489	1	1	-3.5
C1QL1	5	0.55048	1	2	-3.5	0.88703	0.999999	0	-0.670569	0.43051	1	1	-3.5	0.22806	1	1	-1.81297	0.50812	1	1	-1.21878	0.76075	1	1	0.217138	0.50099	1	2	0.41271	1	2	-0.986431
C1QL2	5	0.88146	1	0	-3.5	0.56262	0.999999	1	-3.5	0.7752	1	0	-3.5	0.80977	1	1	-3.5	0.83716	1	1	-3.5	0.9778	1	0	-1.5081	0.80967	1	1	0.47151	1	2	-3.5
C1QL3	5	0.98627	1	0	0.213671	0.96916	0.999999	0	-0.0455314	0.98179	1	0	-0.479032	0.9945	1	0	-0.391478	0.83713	1	1	-0.0710178	0.93512	1	0	-1.82247	0.72841	1	1	0.9689	1	0	-0.365402
C1QL4	5	0.64379	1	1	-1.90235	0.71772	0.999999	1	-0.853242	0.83749	1	0	-1.61152	0.43755	1	2	-1.48493	0.37137	1	3	-1.39575	0.65083	1	1	0.496573	0.60446	1	2	0.44845	1	2	-1.72042
C1QTNF1	6	0.93822	1	0	-2.0551	0.81956	0.999999	1	-2.10069	0.85394	1	0	-2.10981	0.4702	1	2	-1.80561	0.79023	1	1	-1.73924	0.81916	1	1	-1.65583	0.20854	1	3	0.25984	1	3	0.317173
C1QTNF2	5	0.49327	1	2	-0.897535	0.96738	0.999999	0	-0.891512	0.94434	1	0	-1.1967	0.77647	1	1	-0.901328	0.62631	1	2	-1.11272	0.93296	1	0	-0.249675	0.96399	1	0	0.83199	1	1	-0.229506
C1QTNF3	5	0.46676	1	2	0.0548089	0.97482	0.999999	0	0.0899643	0.90791	1	0	-0.45563	0.80216	1	1	-0.236413	0.74742	1	1	-0.13253	0.8522	1	0	-1.1688	0.91484	1	0	0.94452	1	0	-0.0182818
C1QTNF4	5	0.75857	1	1	-1.10138	0.79146	0.999999	1	-3.5	0.55411	1	1	-3.5	0.88989	1	0	-3.5	0.55617	1	2	-1.45742	0.43793	1	1	-3.5	0.34376	1	2	0.34379	1	2	-1.23783
C1QTNF5	5	0.82984	1	1	-3.5	0.55152	0.999999	1	-3.5	0.65343	1	1	-3.5	0.67484	1	2	-3.5	0.70378	1	2	-3.5	0.79069	1	1	-0.110974	0.23494	1	3	0.93905	1	0	-0.821032
C1QTNF6	5	0.7924	1	1	-0.327097	0.78319	0.999999	1	-0.0656965	0.57608	1	1	-0.398807	0.24889	1	3	-0.471945	0.70462	1	2	-0.343353	0.43097	1	2	0.655992	0.95937	1	0	0.96956	1	0	0.543998
C1QTNF7	5	0.88802	1	0	-3.5	0.54494	0.999999	1	-3.5	0.6214	1	1	-3.5	0.9842	1	0	-1.98772	0.84117	1	1	-3.5	0.55217	1	1	-3.5	0.9085	1	0	0.9146	1	0	-1.40118
C1QTNF8	5	0.863	1	0	-3.5	0.87469	0.999999	0	-3.5	0.56529	1	1	-3.5	0.94551	1	0	-3.5	0.90427	1	0	-3.5	0.93329	1	0	-3.5	0.9603	1	0	0.99093	1	0	-0.729436
C1QTNF9	1	0.31825	1	1	-1.13022	0.69355	0.999999	0	-1.24518	0.54405	1	0	-1.36051	0.18752	0.999984	1	-3.5	0.53875	1	0	-1.76998	0.8506	1	0	-0.401823	0.67563	1	0	0.67862	1	0	-0.326648
C1QTNF9B	4	0.12342	0.815932	2	-0.867926	0.80383	0.999999	0	-3.5	0.50333	1	1	-1.43688	0.49829	1	2	-1.05767	0.26179	1	3	-1.43249	0.73063	1	1	-0.272351	0.17928	1	2	0.11121	0.666364	3	-0.883422
C1RL	5	0.92715	1	0	0.806675	0.59906	0.999999	2	1.02721	0.72712	1	1	0.182928	0.93959	1	0	0.872401	0.5407	1	2	0.858473	0.99019	1	0	0.997898	0.98289	1	0	0.67383	1	1	1.11966
C1S	5	0.37746	1	1	-1.71536	0.62718	0.999999	1	-1.16229	0.20921	1	2	-1.37649	0.44507	1	2	-1.2467	0.35782	1	3	-2.07141	0.76673	1	1	-0.115899	0.76886	1	1	0.85341	1	1	-0.989669
C2	5	0.69087	1	1	-0.848343	0.6761	0.999999	1	-0.671022	0.53325	1	1	-0.315891	0.58002	1	2	-0.165474	0.79165	1	1	-0.831549	0.69531	1	1	-0.170704	0.75777	1	1	0.81677	1	1	-0.11702
C20orf112	5	0.88802	1	0	0.596564	0.80852	0.999999	1	0.896944	0.57426	1	1	0.7649	0.53719	1	2	0.68382	0.18931	1	3	1.02387	0.75944	1	1	0.777265	0.93892	1	0	0.93016	1	0	1.22265
C20orf141	5	0.86413	1	0	-3.5	0.90863	0.999999	0	-3.5	0.81885	1	0	-3.5	0.85671	1	1	-3.5	0.59478	1	1	-3.5	0.99157	1	0	-0.937153	0.94501	1	0	0.98249	1	0	-3.5
C20orf144	5	0.64866	1	1	-3.5	0.32452	0.999999	1	-0.272615	0.8593	1	0	-0.945576	0.31842	1	1	-0.68588	0.91771	1	0	-0.272317	0.5674	1	2	-0.579351	0.71338	1	1	0.84724	1	1	-0.213898
C20orf166	5	0.83373	1	1	-3.5	0.43776	0.999999	2	-3.5	0.54736	1	1	-3.5	0.99447	1	0	-3.5	0.86476	1	1	-3.5	0.39552	1	2	-1.76758	0.59021	1	2	0.9577	1	0	-1.09072
C20orf173	5	0.84687	1	0	-1.91506	0.82969	0.999999	0	-3.5	0.15158	0.995546	3	-3.5	0.94885	1	0	-3.5	0.81834	1	1	-1.94736	0.81109	1	0	-1.05629	0.92615	1	0	0.90714	1	0	-1.67206
C20orf194	5	0.16764	0.94993	3	0.678025	0.043477	0.497443	4	0.271214	0.1766	1	3	0.498634	0.43487	1	2	0.715178	0.44009	1	2	0.230286	0.53473	1	2	0.107318	0.95623	1	0	0.95749	1	0	-1.55303
C20orf195	5	0.9573	1	0	-3.5	0.92368	0.999999	0	-1.61734	0.96014	1	0	-3.5	0.97882	1	0	-3.5	0.24303	1	3	-1.54488	0.79104	1	1	-2.21169	0.56874	1	1	0.9438	1	0	-0.102316
C20orf196	5	0.45735	1	2	1.05813	0.26852	0.999999	3	0.670135	0.37311	1	2	0.973753	0.39259	1	2	0.896292	0.32977	1	3	0.72837	0.32027	1	2	0.445725	0.58673	1	2	0.30187	1	3	0.492039
C20orf197	5	0.27045	1	3	1.35284	0.52943	0.999999	2	1.36756	0.41629	1	1	1.35535	0.33482	1	3	1.29535	0.71558	1	1	1.47917	0.025498	0.248072	4	-0.0565972	0.28202	1	3	0.62177	1	1	-3.5
C20orf201	5	0.97416	1	0	-1.18008	0.88102	0.999999	0	-0.367242	0.71696	1	1	-0.361402	0.51725	1	2	-0.155145	0.40559	1	1	-0.140413	0.93283	1	0	-0.209617	0.72679	1	1	0.83992	1	1	-1.05818
C20orf202	5	0.41906	1	2	-3.5	0.35916	0.999999	2	-3.5	0.83756	1	0	-1.83533	0.58617	1	2	-1.53113	0.73918	1	1	-3.5	0.77723	1	1	-3.5	0.66265	1	1	0.96961	1	0	-0.683223
C20orf24	5	0.94748	1	0	2.17193	0.3044	0.999999	1	2.03019	0.9724	1	0	2.39913	0.84988	1	1	2.05875	0.28337	1	3	2.01834	0.41211	1	1	1.994	0.94967	1	0	0.9148	1	0	1.85733
C20orf26	5	0.84197	1	0	-2.22241	0.91226	0.999999	0	-1.02476	0.79234	1	0	-2.27712	0.64307	1	1	-1.19343	0.74102	1	1	-1.18791	0.86229	1	0	-1.48349	0.60142	1	1	0.81739	1	1	-1.45734
C20orf27	5	0.43378	1	1	2.07644	0.4957	0.999999	1	1.91898	0.91202	1	0	2.12512	0.98125	1	0	2.11244	0.34695	1	3	2.00538	0.93334	1	0	1.95922	0.88194	1	0	0.99186	1	0	0.856111
C20orf78	5	0.80436	1	1	-3.5	0.99114	0.999999	0	-3.5	0.83556	1	0	-3.5	0.99822	1	0	-3.5	0.95248	1	0	-3.5	0.76501	1	1	-3.5	0.99215	1	0	0.99904	1	0	-3.5
C20orf85	5	0.70383	1	1	-3.5	0.28928	0.999999	3	-3.5	0.57208	1	1	-3.5	0.66414	1	1	-3.5	0.59838	1	2	-3.5	0.74925	1	1	-3.5	0.82983	1	1	0.5857	1	2	-3.5
C20orf96	5	0.85308	1	0	1.07601	0.57329	0.999999	2	0.694623	0.47919	1	1	0.653623	0.33934	1	3	0.685773	0.52246	1	2	0.668559	0.83181	1	0	-0.31669	0.95583	1	0	0.98411	1	0	0.255433
C21orf140	5	0.71669	1	1	-0.413029	0.25417	0.999999	2	-0.439535	0.62742	1	1	-0.415249	0.83802	1	1	-0.318496	0.8291	1	1	-0.729244	0.47961	1	1	-0.687021	0.96616	1	0	0.9532	1	0	-0.447079
C21orf2	5	0.898	1	0	0.938597	0.42088	0.999999	2	1.00431	0.79909	1	0	1.24869	0.012054	0.146678	4	1.07622	0.34411	1	2	0.901772	0.64828	1	1	0.528425	0.98708	1	0	0.94019	1	0	0.542509
C21orf33	5	0.85801	1	0	1.85958	0.83997	0.999999	0	1.84762	0.38613	1	2	2.06472	0.50057	1	2	1.86546	0.46892	1	2	1.88978	0.75152	1	1	1.44381	0.5095	1	2	0.50687	1	2	1.23936
C21orf58	5	0.73973	1	1	0.972615	0.89503	0.999999	0	1.12915	0.49899	1	2	0.96233	0.2959	1	3	1.00447	0.53568	1	2	1.00733	0.98705	1	0	0.889438	0.97036	1	0	0.87828	1	0	0.132024
C21orf59	5	0.00082769	0.030732	5	1.68753	0.030421	0.396587	4	1.47608	0.010146	0.154977	4	1.7192	0.014586	0.167738	5	1.70893	0.010905	0.149113	4	1.55243	0.037452	0.335391	4	1.72766	4.2608e-05	0.001823	5	4.7006e-05	0.001653	5	1.28266
C21orf62	5	0.90013	1	0	-0.535832	0.97438	0.999999	0	-0.541062	0.50978	1	2	-0.633736	0.75266	1	1	-0.499979	0.62036	1	2	-0.683398	0.97214	1	0	-0.317387	0.89364	1	0	0.53504	1	2	-0.0300845
C21orf91	5	0.56608	1	1	0.677499	0.095983	0.739591	3	0.840275	0.31038	1	1	0.760967	0.97386	1	0	0.756718	0.99928	1	0	0.789739	0.94255	1	0	0.15685	0.67743	1	1	0.82006	1	1	-0.167509
C22orf15	5	0.8616	1	0	-0.979515	0.45406	0.999999	1	-1.01981	0.64888	1	1	-1.52661	0.6655	1	2	-0.684161	0.73444	1	1	-0.877943	0.82007	1	0	-0.738933	0.3814	1	2	0.40384	1	2	-1.08835
C22orf23	5	0.9232	1	0	0.136806	0.95649	0.999999	0	0.27507	0.94583	1	0	-0.158232	0.19473	1	2	0.186404	0.49483	1	1	0.235834	0.75854	1	1	0.633236	0.46828	1	1	0.5197	1	1	0.577205
C22orf24	5	0.83267	1	1	-1.3061	0.85366	0.999999	0	-0.88176	0.94468	1	0	-0.662912	0.57468	1	2	-1.21242	0.66798	1	1	-1.06008	0.86972	1	0	-0.691523	0.95837	1	0	0.7761	1	1	-0.986589
C22orf26	5	0.70955	1	1	-0.177963	0.95366	0.999999	0	0.148238	0.96116	1	0	-1.51494	0.96388	1	0	-0.106321	0.86575	1	1	0.102163	0.30815	1	2	-0.311559	0.81	1	1	0.88379	1	0	-0.405035
C22orf29	5	0.7321	1	1	0.807855	0.41521	0.999999	1	0.584271	0.78505	1	0	0.755877	0.56966	1	1	0.643069	0.32653	1	3	0.610977	0.83017	1	0	0.759382	0.4767	1	2	0.60247	1	2	1.21325
C22orf31	5	0.32137	1	2	-3.5	0.10191	0.767575	2	-1.59178	0.93055	1	0	-3.5	0.9727	1	0	-3.5	0.87841	1	1	-3.5	0.95844	1	0	-3.5	0.83959	1	0	0.68817	1	1	-0.795831
C22orf39	6	0.94115	1	0	1.09885	0.97166	0.999999	0	0.98806	0.87916	1	0	0.944021	0.74761	1	2	0.923493	0.33839	1	3	1.08458	0.74055	1	1	1.16891	0.68349	1	1	0.72443	1	1	1.10765
C22orf42	5	0.5252	1	2	-3.5	0.3728	0.999999	2	-0.981445	0.92703	1	0	-0.570727	0.41082	1	2	-1.46691	0.69604	1	1	-0.978568	0.88639	1	0	-0.886704	0.36464	1	2	0.28307	1	3	-3.5
C22orf43	5	0.16181	0.934301	2	-0.382896	0.13701	0.886811	2	-1.11816	0.68031	1	1	-0.849245	0.13917	0.838515	3	-0.149993	0.17087	0.965534	3	-1.42142	0.023609	0.233869	2	-1.1235	0.33116	1	2	0.26238	1	3	-1.35166
C22orf46	5	0.85019	1	0	0.71601	0.26921	0.999999	2	0.708457	0.46533	1	2	0.419207	0.57897	1	2	0.473216	0.70459	1	2	0.602243	0.25597	1	3	0.278056	0.42701	1	2	0.24596	1	3	0.374619
C2CD2	5	0.85656	1	0	-0.266831	0.2026	0.999999	3	0.162473	0.63358	1	1	0.0736724	0.24269	1	3	0.27411	0.80119	1	1	0.179568	0.99049	1	0	0.799105	0.46594	1	2	0.57747	1	2	0.66599
C2CD2L	5	0.026798	0.300259	4	0.741267	0.91612	0.999999	0	1.11575	0.011672	0.172411	4	1.0207	0.64433	1	2	0.986974	0.60949	1	2	1.03442	0.72007	1	1	0.906786	0.85436	1	0	0.82682	1	1	1.04006
C2CD3	5	0.92253	1	0	0.522419	0.62162	0.999999	1	0.573199	0.90656	1	0	0.607326	0.12533	0.787557	4	0.758555	0.71909	1	1	0.636908	0.5618	1	2	0.62743	0.83839	1	0	0.87157	1	0	0.568484
C2CD4A	5	0.4533	1	1	-0.700904	0.92511	0.999999	0	-0.576286	0.98758	1	0	-0.898517	0.80642	1	1	-0.736191	0.19812	1	3	-1.04914	0.97191	1	0	-0.411113	0.34275	1	2	0.74841	1	1	-0.0014523
C2CD4B	5	0.99396	1	0	-3.5	0.90479	0.999999	0	-3.5	0.38876	1	1	-3.5	0.80812	1	1	-3.5	0.71827	1	1	-3.5	0.98081	1	0	-3.5	0.49932	1	2	0.63402	1	2	-3.5
C2CD4C	5	0.56825	1	1	-3.5	0.88161	0.999999	0	-3.5	0.68313	1	1	-3.5	0.89188	1	0	-3.5	0.52405	1	1	-3.5	0.64102	1	1	-0.491289	0.5822	1	1	0.68085	1	1	-1.62473
C2CD4D	5	0.8017	1	1	-3.5	0.76918	0.999999	1	-3.5	0.088501	0.727481	3	-3.5	0.22138	1	3	-3.5	0.57433	1	2	-3.5	0.50942	1	2	-3.5	0.53367	1	1	0.21844	1	3	-0.461706
C2CD5	5	0.96662	1	0	1.17104	0.17021	0.969103	3	1.1844	0.67712	1	1	1.19034	0.74385	1	1	1.15588	0.02685	0.288614	4	1.26795	0.59035	1	1	0.788976	0.92063	1	0	0.80801	1	1	0.55605
C2orf15	5	0.27379	1	3	-0.338035	0.38355	0.999999	2	-0.595224	0.088315	0.727238	3	-0.380799	0.63773	1	2	-0.561436	0.49857	1	2	-0.626241	0.18813	0.996205	3	-0.310081	0.20481	1	3	0.49607	1	2	0.775446
C2orf16	5	0.98407	1	0	-0.7819	0.54582	0.999999	1	-0.751085	0.96191	1	0	-0.494705	0.99042	1	0	-0.588552	0.75892	1	1	-0.672897	0.95356	1	0	-0.805187	0.6493	1	1	0.64015	1	2	-0.241387
[truncated: 16,011 more rows]

## Sheet: Dropout at FDR10%
	MOLM13	MV411	HL60	OCIAML2	OCIAML3	HT29	HT1080	#AML	#non-AML	#All
AAMP				AAMP	AAMP	AAMP		2	1	3
AARS		AARS	AARS	AARS	AARS	AARS		4	1	5
AARS2	AARS2	AARS2	AARS2	AARS2	AARS2	AARS2	AARS2	5	2	7
AASDHPPT						AASDHPPT	AASDHPPT	0	2	2
AATF		AATF	AATF	AATF				3	0	3
ABCB7		ABCB7	ABCB7		ABCB7	ABCB7	ABCB7	3	2	5
ABCE1			ABCE1	ABCE1	ABCE1	ABCE1	ABCE1	3	2	5
ABCF1	ABCF1			ABCF1	ABCF1	ABCF1	ABCF1	3	2	5
ABCF2			ABCF2					1	0	1
ABHD3			ABHD3	ABHD3				2	0	2
ABT1	ABT1		ABT1	ABT1	ABT1	ABT1	ABT1	4	2	6
ACAD9				ACAD9	ACAD9			2	0	2
ACIN1		ACIN1	ACIN1	ACIN1		ACIN1		3	1	4
ACLY		ACLY				ACLY		1	1	2
ACO2			ACO2	ACO2		ACO2	ACO2	2	2	4
ACOT7			ACOT7	ACOT7				2	0	2
ACSL3							ACSL3	0	1	1
ACSL4	ACSL4	ACSL4		ACSL4			ACSL4	3	1	4
ACTB	ACTB		ACTB				ACTB	2	1	3
ACTG1				ACTG1		ACTG1	ACTG1	1	2	3
ACTL6A				ACTL6A	ACTL6A	ACTL6A	ACTL6A	2	2	4
ACTN4						ACTN4		0	1	1
ACTR10		ACTR10		ACTR10	ACTR10	ACTR10	ACTR10	3	2	5
ACTR1A						ACTR1A	ACTR1A	0	2	2
ACTR2	ACTR2		ACTR2				ACTR2	2	1	3
ACTR3	ACTR3						ACTR3	1	1	2
ACTR6	ACTR6					ACTR6		1	1	2
ACTR8	ACTR8			ACTR8		ACTR8	ACTR8	2	2	4
ADAT2	ADAT2					ADAT2		1	1	2
ADAT3					ADAT3	ADAT3	ADAT3	1	2	3
ADIPOR1							ADIPOR1	0	1	1
ADRM1	ADRM1						ADRM1	1	1	2
ADSL			ADSL	ADSL	ADSL	ADSL	ADSL	3	2	5
ADSS			ADSS					1	0	1
AFG3L2				AFG3L2	AFG3L2	AFG3L2		2	1	3
AGAP6							AGAP6	0	1	1
AGFG1							AGFG1	0	1	1
AGO2						AGO2		0	1	1
AGPAT2			AGPAT2			AGPAT2		1	1	2
AGPAT3					AGPAT3			1	0	1
AGR2						AGR2		0	1	1
AHCTF1						AHCTF1		0	1	1
AHCY			AHCY	AHCY	AHCY	AHCY	AHCY	3	2	5
AHCYL1		AHCYL1		AHCYL1		AHCYL1		2	1	3
AHSA1				AHSA1				1	0	1
AIFM1	AIFM1			AIFM1		AIFM1		2	1	3
AKIRIN2			AKIRIN2		AKIRIN2	AKIRIN2		2	1	3
ALAD			ALAD	ALAD	ALAD			3	0	3
ALDOA		ALDOA				ALDOA	ALDOA	1	2	3
ALG1		ALG1				ALG1	ALG1	1	2	3
ALG11	ALG11					ALG11	ALG11	1	2	3
ALG13	ALG13				ALG13	ALG13	ALG13	2	2	4
ALG14		ALG14	ALG14			ALG14	ALG14	2	2	4
ALG2	ALG2	ALG2	ALG2	ALG2	ALG2	ALG2	ALG2	5	2	7
ALG6						ALG6		0	1	1
ALX3						ALX3		0	1	1
ALYREF	ALYREF	ALYREF	ALYREF	ALYREF	ALYREF	ALYREF		5	1	6
AMD1			AMD1	AMD1	AMD1	AMD1		3	1	4
ANAPC1	ANAPC1			ANAPC1	ANAPC1	ANAPC1	ANAPC1	3	2	5
ANAPC10	ANAPC10	ANAPC10	ANAPC10	ANAPC10	ANAPC10	ANAPC10	ANAPC10	5	2	7
ANAPC11			ANAPC11	ANAPC11	ANAPC11	ANAPC11		3	1	4
ANAPC2	ANAPC2		ANAPC2	ANAPC2		ANAPC2	ANAPC2	3	2	5
ANAPC4			ANAPC4		ANAPC4	ANAPC4	ANAPC4	2	2	4
ANAPC5					ANAPC5	ANAPC5	ANAPC5	1	2	3
ANKFY1			ANKFY1					1	0	1
ANKHD1						ANKHD1		0	1	1
ANKHD1-EIF4EBP3						ANKHD1-EIF4EBP3		0	1	1
ANKIB1			ANKIB1			ANKIB1		1	1	2
ANKLE2			ANKLE2	ANKLE2	ANKLE2	ANKLE2	ANKLE2	3	2	5
ANKRD11						ANKRD11	ANKRD11	0	2	2
ANKRD17						ANKRD17		0	1	1
ANP32A						ANP32A		0	1	1
AP1G1	AP1G1		AP1G1			AP1G1		2	1	3
AP2A1			AP2A1				AP2A1	1	1	2
AP2M1	AP2M1		AP2M1	AP2M1	AP2M1	AP2M1	AP2M1	4	2	6
AP2S1	AP2S1		AP2S1	AP2S1	AP2S1	AP2S1	AP2S1	4	2	6
AP3B1						AP3B1		0	1	1
AP3D1						AP3D1		0	1	1
AP3M1						AP3M1	AP3M1	0	2	2
AP3S1							AP3S1	0	1	1
APBA2				APBA2				1	0	1
APC						APC		0	1	1
APH1A						APH1A		0	1	1
AQR		AQR	AQR	AQR	AQR	AQR	AQR	4	2	6
ARCN1	ARCN1			ARCN1	ARCN1	ARCN1	ARCN1	3	2	5
ARF1	ARF1			ARF1		ARF1		2	1	3
ARFRP1	ARFRP1	ARFRP1	ARFRP1	ARFRP1	ARFRP1	ARFRP1	ARFRP1	5	2	7
ARGLU1			ARGLU1		ARGLU1	ARGLU1		2	1	3
ARHGAP1							ARHGAP1	0	1	1
ARHGAP11A					ARHGAP11A			1	0	1
ARHGAP11B							ARHGAP11B	0	1	1
ARHGAP27							ARHGAP27	0	1	1
ARHGEF5						ARHGEF5		0	1	1
ARHGEF7						ARHGEF7	ARHGEF7	0	2	2
ARID1A				ARID1A	ARID1A			2	0	2
ARID2	ARID2	ARID2				ARID2		2	1	3
ARIH1				ARIH1		ARIH1	ARIH1	1	2	3
ARL1						ARL1	ARL1	0	2	2
ARL2	ARL2	ARL2		ARL2	ARL2	ARL2	ARL2	4	2	6
ARL5B						ARL5B		0	1	1
ARL8B							ARL8B	0	1	1
ARMC1	ARMC1							1	0	1
ARMC5		ARMC5			ARMC5	ARMC5	ARMC5	2	2	4
ARMC7	ARMC7		ARMC7	ARMC7	ARMC7	ARMC7	ARMC7	4	2	6
ARNT		ARNT				ARNT		1	1	2
ARPC2	ARPC2						ARPC2	1	1	2
ARPC4	ARPC4	ARPC4	ARPC4	ARPC4	ARPC4	ARPC4	ARPC4	5	2	7
ASCC3						ASCC3		0	1	1
ASH2L						ASH2L		0	1	1
ASNA1	ASNA1		ASNA1	ASNA1	ASNA1	ASNA1	ASNA1	4	2	6
ASNS						ASNS		0	1	1
ASPM						ASPM		0	1	1
ATAD2						ATAD2		0	1	1
ATF4						ATF4		0	1	1
ATG12						ATG12		0	1	1
ATG7						ATG7		0	1	1
ATG9A	ATG9A					ATG9A		1	1	2
ATIC						ATIC		0	1	1
ATMIN				ATMIN	ATMIN		ATMIN	2	1	3
ATP13A1	ATP13A1	ATP13A1		ATP13A1		ATP13A1		3	1	4
ATP1A1						ATP1A1	ATP1A1	0	2	2
ATP1B3	ATP1B3							1	0	1
ATP2A2	ATP2A2		ATP2A2		ATP2A2	ATP2A2	ATP2A2	3	2	5
ATP2B1					ATP2B1	ATP2B1		1	1	2
ATP2C1				ATP2C1				1	0	1
ATP5A1	ATP5A1		ATP5A1	ATP5A1	ATP5A1	ATP5A1	ATP5A1	4	2	6
ATP5B	ATP5B		ATP5B	ATP5B		ATP5B	ATP5B	3	2	5
ATP5C1				ATP5C1			ATP5C1	1	1	2
ATP5D	ATP5D	ATP5D	ATP5D	ATP5D	ATP5D		ATP5D	5	1	6
ATP5F1							ATP5F1	0	1	1
ATP5H			ATP5H					1	0	1
ATP5J		ATP5J					ATP5J	1	1	2
ATP5J2	ATP5J2	ATP5J2		ATP5J2	ATP5J2	ATP5J2	ATP5J2	4	2	6
ATP5J2-PTCD1			ATP5J2-PTCD1				ATP5J2-PTCD1	1	1	2
ATP5L	ATP5L		ATP5L		ATP5L		ATP5L	3	1	4
ATP5O				ATP5O				1	0	1
ATP6AP1			ATP6AP1	ATP6AP1	ATP6AP1	ATP6AP1	ATP6AP1	3	2	5
ATP6AP2	ATP6AP2			ATP6AP2		ATP6AP2	ATP6AP2	2	2	4
ATP6V0A1						ATP6V0A1		0	1	1
ATP6V0B		ATP6V0B	ATP6V0B	ATP6V0B	ATP6V0B	ATP6V0B	ATP6V0B	4	2	6
ATP6V0C	ATP6V0C	ATP6V0C	ATP6V0C	ATP6V0C	ATP6V0C	ATP6V0C	ATP6V0C	5	2	7
ATP6V0D1	ATP6V0D1		ATP6V0D1	ATP6V0D1	ATP6V0D1	ATP6V0D1	ATP6V0D1	4	2	6
ATP6V0E1	ATP6V0E1		ATP6V0E1					2	0	2
ATP6V1A	ATP6V1A		ATP6V1A	ATP6V1A	ATP6V1A	ATP6V1A	ATP6V1A	4	2	6
ATP6V1B2	ATP6V1B2		ATP6V1B2			ATP6V1B2	ATP6V1B2	2	2	4
ATP6V1C1						ATP6V1C1		0	1	1
ATP6V1E1	ATP6V1E1		ATP6V1E1			ATP6V1E1	ATP6V1E1	2	2	4
ATP6V1G1	ATP6V1G1	ATP6V1G1	ATP6V1G1	ATP6V1G1	ATP6V1G1	ATP6V1G1		5	1	6
ATP6V1H						ATP6V1H		0	1	1
ATPAF2							ATPAF2	0	1	1
ATR	ATR		ATR	ATR	ATR	ATR	ATR	4	2	6
ATRIP						ATRIP		0	1	1
ATXN10						ATXN10		0	1	1
ATXN2L	ATXN2L					ATXN2L		1	1	2
ATXN7L3				ATXN7L3				1	0	1
AUP1		AUP1			AUP1	AUP1		2	1	3
AURKAIP1				AURKAIP1		AURKAIP1		1	1	2
AURKB	AURKB	AURKB	AURKB	AURKB	AURKB	AURKB	AURKB	5	2	7
B3GNT2						B3GNT2		0	1	1
B4GALT5		B4GALT5						1	0	1
BAK1				BAK1				1	0	1
BANF1	BANF1	BANF1	BANF1	BANF1	BANF1	BANF1	BANF1	5	2	7
BANP				BANP	BANP	BANP		2	1	3
BAP1			BAP1	BAP1	BAP1	BAP1		3	1	4
BATF3				BATF3				1	0	1
BAZ1B				BAZ1B		BAZ1B		1	1	2
BBC3				BBC3				1	0	1
BCAR1						BCAR1		0	1	1
BCAS2		BCAS2				BCAS2		1	1	2
BCCIP						BCCIP	BCCIP	0	2	2
BCL2	BCL2	BCL2	BCL2	BCL2				4	0	4
BCL2L1							BCL2L1	0	1	1
BCLAF1				BCLAF1				1	0	1
BCS1L	BCS1L		BCS1L	BCS1L	BCS1L	BCS1L	BCS1L	4	2	6
BECN1			BECN1					1	0	1
BIRC5	BIRC5	BIRC5	BIRC5	BIRC5	BIRC5	BIRC5	BIRC5	5	2	7
BLOC1S1						BLOC1S1	BLOC1S1	0	2	2
BMS1			BMS1	BMS1	BMS1	BMS1	BMS1	3	2	5
BNIP1			BNIP1			BNIP1		1	1	2
BOLA3						BOLA3		0	1	1
BOP1	BOP1			BOP1	BOP1	BOP1	BOP1	3	2	5
BPTF	BPTF		BPTF	BPTF	BPTF	BPTF		4	1	5
BRAP	BRAP							1	0	1
BRAT1						BRAT1		0	1	1
BRD2			BRD2					1	0	1
BRD4				BRD4		BRD4		1	1	2
BRD7		BRD7						1	0	1
BRD8						BRD8		0	1	1
BRF1	BRF1	BRF1	BRF1	BRF1	BRF1	BRF1	BRF1	5	2	7
BRF2				BRF2	BRF2	BRF2	BRF2	2	2	4
BRIX1							BRIX1	0	1	1
BRMS1	BRMS1		BRMS1					2	0	2
BRPF1	BRPF1	BRPF1						2	0	2
BTAF1	BTAF1			BTAF1	BTAF1			3	0	3
BTBD3							BTBD3	0	1	1
BUB1	BUB1					BUB1	BUB1	1	2	3
BUB1B			BUB1B	BUB1B				2	0	2
BUB3	BUB3		BUB3	BUB3	BUB3	BUB3	BUB3	4	2	6
BUD13							BUD13	0	1	1
BUD31	BUD31	BUD31	BUD31	BUD31	BUD31	BUD31	BUD31	5	2	7
BYSL			BYSL	BYSL	BYSL	BYSL	BYSL	3	2	5
C10orf118						C10orf118		0	1	1
C10orf12	C10orf12							1	0	1
C10orf2				C10orf2	C10orf2	C10orf2	C10orf2	2	2	4
C10orf32							C10orf32	0	1	1
C10orf76							C10orf76	0	1	1
C10orf88		C10orf88	C10orf88				C10orf88	2	1	3
C11orf73						C11orf73		0	1	1
C12orf45	C12orf45					C12orf45	C12orf45	1	2	3
C12orf49							C12orf49	0	1	1
C12orf65				C12orf65				1	0	1
C14orf80						C14orf80		0	1	1
C15orf41	C15orf41		C15orf41	C15orf41	C15orf41	C15orf41		4	1	5
C15orf57			C15orf57			C15orf57		1	1	2
C16orf59			C16orf59			C16orf59		1	1	2
C16orf80	C16orf80					C16orf80	C16orf80	1	2	3
C17orf49				C17orf49		C17orf49	C17orf49	1	2	3
C17orf70	C17orf70			C17orf70	C17orf70			3	0	3
C17orf89		C17orf89			C17orf89		C17orf89	2	1	3
C17orf96						C17orf96		0	1	1
C18orf21	C18orf21				C18orf21	C18orf21	C18orf21	2	2	4
C19orf25						C19orf25		0	1	1
C19orf40	C19orf40							1	0	1
C19orf43				C19orf43				1	0	1
C19orf52				C19orf52	C19orf52	C19orf52	C19orf52	2	2	4
C19orf53							C19orf53	0	1	1
C19orf70				C19orf70				1	0	1
C19orf83						C19orf83		0	1	1
C1orf109	C1orf109	C1orf109				C1orf109	C1orf109	2	2	4
C1orf131						C1orf131		0	1	1
C1orf27						C1orf27		0	1	1
C1QBP				C1QBP	C1QBP	C1QBP	C1QBP	2	2	4
C21orf59	C21orf59					C21orf59		1	1	2
C2orf76							C2orf76	0	1	1
C3orf17	C3orf17		C3orf17			C3orf17	C3orf17	2	2	4
C3orf38							C3orf38	0	1	1
C6orf136				C6orf136	C6orf136			2	0	2
C7orf26	C7orf26					C7orf26	C7orf26	1	2	3
C8orf33						C8orf33		0	1	1
C9orf114	C9orf114	C9orf114	C9orf114	C9orf114	C9orf114	C9orf114	C9orf114	5	2	7
CABIN1	CABIN1				CABIN1			2	0	2
CACTIN			CACTIN					1	0	1
CAD	CAD		CAD	CAD	CAD	CAD		4	1	5
CALM2							CALM2	0	1	1
CAP1			CAP1					1	0	1
CAPZB		CAPZB	CAPZB	CAPZB	CAPZB	CAPZB		4	1	5
CARM1				CARM1	CARM1	CARM1		2	1	3
CARS	CARS			CARS	CARS	CARS	CARS	3	2	5
CARS2							CARS2	0	1	1
CBFB	CBFB		CBFB	CBFB	CBFB			4	0	4
CBWD1	CBWD1			CBWD1	CBWD1		CBWD1	3	1	4
CCAR1	CCAR1			CCAR1	CCAR1	CCAR1		3	1	4
CCDC101				CCDC101				1	0	1
CCDC115	CCDC115		CCDC115	CCDC115	CCDC115	CCDC115	CCDC115	4	2	6
CCDC12						CCDC12		0	1	1
CCDC130					CCDC130			1	0	1
CCDC134						CCDC134		0	1	1
CCDC137					CCDC137	CCDC137	CCDC137	1	2	3
CCDC22			CCDC22					1	0	1
CCDC25						CCDC25		0	1	1
CCDC51						CCDC51		0	1	1
CCDC59	CCDC59					CCDC59		1	1	2
CCDC84	CCDC84		CCDC84	CCDC84		CCDC84	CCDC84	3	2	5
CCDC86				CCDC86				1	0	1
CCDC94			CCDC94		CCDC94	CCDC94	CCDC94	2	2	4
CCM2					CCM2			1	0	1
CCNA2	CCNA2		CCNA2	CCNA2	CCNA2	CCNA2	CCNA2	4	2	6
CCNB1					CCNB1			1	0	1
CCNB1IP1						CCNB1IP1		0	1	1
CCND1						CCND1	CCND1	0	2	2
CCND3	CCND3	CCND3	CCND3	CCND3	CCND3	CCND3		5	1	6
CCNF			CCNF			CCNF		1	1	2
CCNH			CCNH					1	0	1
CCNK	CCNK	CCNK		CCNK	CCNK	CCNK	CCNK	4	2	6
CCNL1				CCNL1				1	0	1
CCS							CCS	0	1	1
CCT2	CCT2		CCT2					2	0	2
CCT3	CCT3	CCT3	CCT3	CCT3	CCT3	CCT3	CCT3	5	2	7
CCT4	CCT4		CCT4			CCT4	CCT4	2	2	4
CCT5			CCT5		CCT5			2	0	2
CCT6A			CCT6A					1	0	1
CCT7	CCT7			CCT7	CCT7	CCT7	CCT7	3	2	5
CCT8			CCT8	CCT8		CCT8	CCT8	2	2	4
CCZ1B						CCZ1B		0	1	1
CD33							CD33	0	1	1
CD3EAP							CD3EAP	0	1	1
CD48	CD48							1	0	1
CDAN1				CDAN1				1	0	1
CDC123	CDC123	CDC123	CDC123	CDC123	CDC123	CDC123		5	1	6
CDC16	CDC16	CDC16	CDC16	CDC16	CDC16	CDC16	CDC16	5	2	7
CDC20	CDC20		CDC20	CDC20	CDC20	CDC20	CDC20	4	2	6
CDC23	CDC23	CDC23	CDC23	CDC23	CDC23	CDC23	CDC23	5	2	7
CDC26			CDC26	CDC26		CDC26	CDC26	2	2	4
CDC27	CDC27	CDC27	CDC27	CDC27	CDC27	CDC27	CDC27	5	2	7
CDC37	CDC37			CDC37		CDC37	CDC37	2	2	4
CDC42	CDC42			CDC42				2	0	2
CDC45			CDC45	CDC45	CDC45	CDC45	CDC45	3	2	5
CDC5L			CDC5L	CDC5L	CDC5L	CDC5L	CDC5L	3	2	5
CDC6			CDC6	CDC6		CDC6	CDC6	2	2	4
CDC7			CDC7	CDC7	CDC7	CDC7	CDC7	3	2	5
CDC73	CDC73	CDC73	CDC73	CDC73	CDC73		CDC73	5	1	6
CDCA2		CDCA2						1	0	1
CDCA3			CDCA3					1	0	1
CDCA5				CDCA5	CDCA5	CDCA5		2	1	3
CDCA8	CDCA8					CDCA8		1	1	2
CDH1						CDH1		0	1	1
CDIPT			CDIPT	CDIPT	CDIPT	CDIPT	CDIPT	3	2	5
CDK1	CDK1		CDK1	CDK1	CDK1	CDK1	CDK1	4	2	6
CDK11A				CDK11A	CDK11A	CDK11A		2	1	3
CDK12						CDK12		0	1	1
CDK2AP1							CDK2AP1	0	1	1
CDK4					CDK4		CDK4	1	1	2
CDK5RAP3						CDK5RAP3		0	1	1
CDK6	CDK6	CDK6	CDK6	CDK6	CDK6	CDK6	CDK6	5	2	7
CDK7	CDK7			CDK7		CDK7	CDK7	2	2	4
CDK9			CDK9	CDK9	CDK9	CDK9	CDK9	3	2	5
CDS2	CDS2	CDS2	CDS2	CDS2	CDS2			5	0	5
CDT1	CDT1		CDT1	CDT1	CDT1	CDT1		4	1	5
CEBPA	CEBPA	CEBPA	CEBPA	CEBPA	CEBPA			5	0	5
CEBPG		CEBPG						1	0	1
CEBPZ				CEBPZ	CEBPZ	CEBPZ	CEBPZ	2	2	4
CENPA	CENPA	CENPA	CENPA			CENPA		3	1	4
CENPC		CENPC	CENPC				CENPC	2	1	3
CENPE	CENPE						CENPE	1	1	2
CENPK			CENPK			CENPK		1	1	2
CENPM	CENPM	CENPM	CENPM	CENPM	CENPM	CENPM	CENPM	5	2	7
CENPN						CENPN	CENPN	0	2	2
CENPO	CENPO	CENPO					CENPO	2	1	3
CENPP		CENPP					CENPP	1	1	2
CENPT					CENPT	CENPT		1	1	2
CENPW		CENPW				CENPW	CENPW	1	2	3
CEP192					CEP192	CEP192	CEP192	1	2	3
CEP97							CEP97	0	1	1
CEPT1						CEPT1		0	1	1
CERS2		CERS2	CERS2		CERS2	CERS2	CERS2	3	2	5
CFL1			CFL1	CFL1	CFL1	CFL1	CFL1	3	2	5
CFLAR			CFLAR			CFLAR		1	1	2
CHAF1A	CHAF1A		CHAF1A	CHAF1A	CHAF1A	CHAF1A	CHAF1A	4	2	6
CHAF1B				CHAF1B			CHAF1B	1	1	2
CHCHD1				CHCHD1	CHCHD1			2	0	2
CHCHD3				CHCHD3				1	0	1
CHCHD4	CHCHD4			CHCHD4	CHCHD4	CHCHD4	CHCHD4	3	2	5
CHD1							CHD1	0	1	1
CHD4	CHD4				CHD4	CHD4	CHD4	2	2	4
CHD8	CHD8					CHD8		1	1	2
CHEK1	CHEK1		CHEK1	CHEK1		CHEK1	CHEK1	3	2	5
CHERP				CHERP	CHERP	CHERP		2	1	3
CHMP2A	CHMP2A		CHMP2A	CHMP2A	CHMP2A	CHMP2A	CHMP2A	4	2	6
CHMP3						CHMP3		0	1	1
CHMP4B				CHMP4B			CHMP4B	1	1	2
CHMP6	CHMP6			CHMP6		CHMP6	CHMP6	2	2	4
CHMP7		CHMP7	CHMP7			CHMP7	CHMP7	2	2	4
CHORDC1	CHORDC1			CHORDC1		CHORDC1		2	1	3
CHP1						CHP1		0	1	1
CHTF8		CHTF8					CHTF8	1	1	2
CHTOP			CHTOP	CHTOP				2	0	2
CIAO1			CIAO1	CIAO1	CIAO1	CIAO1	CIAO1	3	2	5
CIAPIN1						CIAPIN1		0	1	1
CINP	CINP		CINP			CINP	CINP	2	2	4
CIR1							CIR1	0	1	1
CIRH1A	CIRH1A		CIRH1A	CIRH1A		CIRH1A	CIRH1A	3	2	5
CIT						CIT		0	1	1
CITED2	CITED2			CITED2	CITED2			3	0	3
CKAP5	CKAP5	CKAP5	CKAP5	CKAP5	CKAP5	CKAP5	CKAP5	5	2	7
CKLF							CKLF	0	1	1
CLASRP		CLASRP		CLASRP		CLASRP	CLASRP	2	2	4
CLCC1						CLCC1	CLCC1	0	2	2
CLINT1						CLINT1		0	1	1
CLK2				CLK2				1	0	1
CLNS1A			CLNS1A	CLNS1A	CLNS1A	CLNS1A	CLNS1A	3	2	5
CLP1	CLP1	CLP1	CLP1	CLP1	CLP1	CLP1	CLP1	5	2	7
CLPB				CLPB				1	0	1
CLSPN				CLSPN				1	0	1
CLTA			CLTA					1	0	1
CLTC	CLTC		CLTC			CLTC	CLTC	2	2	4
CLUH					CLUH			1	0	1
CMPK1	CMPK1		CMPK1	CMPK1	CMPK1	CMPK1	CMPK1	4	2	6
CMTR1			CMTR1	CMTR1	CMTR1	CMTR1	CMTR1	3	2	5
CMTR2	CMTR2				CMTR2	CMTR2		2	1	3
CNBP							CNBP	0	1	1
CNEP1R1	CNEP1R1		CNEP1R1					2	0	2
CNOT1	CNOT1	CNOT1		CNOT1				3	0	3
CNOT11			CNOT11		CNOT11			2	0	2
CNOT2							CNOT2	0	1	1
CNOT3	CNOT3	CNOT3	CNOT3	CNOT3	CNOT3	CNOT3	CNOT3	5	2	7
CNOT4		CNOT4					CNOT4	1	1	2
CNOT8						CNOT8		0	1	1
CNPY2				CNPY2		CNPY2		1	1	2
COA3		COA3	COA3	COA3	COA3			4	0	4
COA4				COA4				1	0	1
COA5			COA5	COA5				2	0	2
COA6		COA6	COA6	COA6	COA6		COA6	4	1	5
COASY	COASY		COASY		COASY	COASY		3	1	4
COG1	COG1			COG1	COG1	COG1	COG1	3	2	5
COG3	COG3		COG3	COG3	COG3	COG3	COG3	4	2	6
COG4		COG4		COG4		COG4		2	1	3
COG8			COG8	COG8	COG8	COG8		3	1	4
COIL							COIL	0	1	1
COMMD3			COMMD3				COMMD3	1	1	2
COMMD8							COMMD8	0	1	1
COPA	COPA	COPA	COPA	COPA	COPA	COPA	COPA	5	2	7
COPB1	COPB1	COPB1	COPB1	COPB1	COPB1	COPB1	COPB1	5	2	7
COPB2	COPB2		COPB2	COPB2		COPB2	COPB2	3	2	5
COPE	COPE		COPE			COPE	COPE	2	2	4
COPG1				COPG1	COPG1	COPG1		2	1	3
COPS3					COPS3			1	0	1
COPS4	COPS4							1	0	1
COPS5	COPS5	COPS5	COPS5	COPS5	COPS5	COPS5	COPS5	5	2	7
COPS6	COPS6	COPS6	COPS6	COPS6	COPS6	COPS6	COPS6	5	2	7
COPS8			COPS8		COPS8	COPS8	COPS8	2	2	4
COPZ1		COPZ1	COPZ1	COPZ1		COPZ1	COPZ1	3	2	5
COQ10B				COQ10B	COQ10B			2	0	2
COQ2			COQ2	COQ2	COQ2			3	0	3
COQ3			COQ3		COQ3		COQ3	2	1	3
COQ4			COQ4	COQ4	COQ4		COQ4	3	1	4
COQ5	COQ5	COQ5						2	0	2
COX10				COX10			COX10	1	1	2
COX11	COX11		COX11	COX11	COX11	COX11	COX11	4	2	6
COX15				COX15	COX15		COX15	2	1	3
COX18				COX18	COX18			2	0	2
COX20	COX20		COX20	COX20	COX20	COX20	COX20	4	2	6
COX4I1			COX4I1	COX4I1	COX4I1		COX4I1	3	1	4
COX5A	COX5A			COX5A	COX5A		COX5A	3	1	4
COX5B				COX5B	COX5B			2	0	2
COX6A1				COX6A1	COX6A1			2	0	2
COX6B1				COX6B1	COX6B1		COX6B1	2	1	3
COX6C		COX6C		COX6C			COX6C	2	1	3
COX7B			COX7B				COX7B	1	1	2
COX8A				COX8A				1	0	1
CPD			CPD					1	0	1
CPOX				CPOX				1	0	1
CPSF1	CPSF1		CPSF1	CPSF1	CPSF1	CPSF1	CPSF1	4	2	6
CPSF2	CPSF2	CPSF2		CPSF2	CPSF2	CPSF2	CPSF2	4	2	6
CPSF3	CPSF3		CPSF3	CPSF3	CPSF3	CPSF3	CPSF3	4	2	6
CPSF3L	CPSF3L		CPSF3L	CPSF3L	CPSF3L	CPSF3L	CPSF3L	4	2	6
CPSF4	CPSF4	CPSF4	CPSF4	CPSF4	CPSF4	CPSF4	CPSF4	5	2	7
CPSF6			CPSF6					1	0	1
CRAMP1L						CRAMP1L		0	1	1
CRCP	CRCP	CRCP	CRCP	CRCP	CRCP	CRCP	CRCP	5	2	7
CRKL						CRKL	CRKL	0	2	2
CRLS1	CRLS1		CRLS1	CRLS1	CRLS1	CRLS1		4	1	5
CRNKL1	CRNKL1	CRNKL1	CRNKL1	CRNKL1	CRNKL1	CRNKL1	CRNKL1	5	2	7
CS				CS				1	0	1
CSE1L	CSE1L	CSE1L	CSE1L	CSE1L	CSE1L	CSE1L	CSE1L	5	2	7
CSNK1A1	CSNK1A1	CSNK1A1	CSNK1A1	CSNK1A1	CSNK1A1	CSNK1A1	CSNK1A1	5	2	7
CSNK2A1		CSNK2A1						1	0	1
CSNK2B		CSNK2B	CSNK2B		CSNK2B	CSNK2B		3	1	4
CSRP2BP						CSRP2BP		0	1	1
CSTF1	CSTF1						CSTF1	1	1	2
CSTF3	CSTF3	CSTF3		CSTF3		CSTF3	CSTF3	3	2	5
CTAGE5	CTAGE5						CTAGE5	1	1	2
CTC1				CTC1	CTC1	CTC1		2	1	3
CTCF	CTCF					CTCF	CTCF	1	2	3
CTDNEP1	CTDNEP1	CTDNEP1	CTDNEP1		CTDNEP1		CTDNEP1	4	1	5
CTDP1		CTDP1	CTDP1	CTDP1	CTDP1	CTDP1	CTDP1	4	2	6
CTNNB1						CTNNB1		0	1	1
CTNNBL1				CTNNBL1		CTNNBL1	CTNNBL1	1	2	3
CTPS1		CTPS1	CTPS1	CTPS1	CTPS1	CTPS1	CTPS1	4	2	6
CTR9	CTR9		CTR9		CTR9			3	0	3
CTU1						CTU1	CTU1	0	2	2
CTU2			CTU2			CTU2	CTU2	1	2	3
CUL3			CUL3			CUL3		1	1	2
CWC22						CWC22		0	1	1
CWC25		CWC25						1	0	1
CXorf48							CXorf48	0	1	1
CXXC1			CXXC1		CXXC1			2	0	2
CYB5B	CYB5B		CYB5B	CYB5B			CYB5B	3	1	4
CYB5R1				CYB5R1				1	0	1
CYB5R4						CYB5R4		0	1	1
CYC1				CYC1	CYC1			2	0	2
CYCS	CYCS		CYCS		CYCS	CYCS	CYCS	3	2	5
CYFIP1						CYFIP1		0	1	1
DAD1	DAD1			DAD1		DAD1		2	1	3
DAP3			DAP3	DAP3		DAP3	DAP3	2	2	4
DARS	DARS		DARS					2	0	2
DARS2			DARS2			DARS2	DARS2	1	2	3
DAXX							DAXX	0	1	1
DAZAP1	DAZAP1			DAZAP1		DAZAP1		2	1	3
DAZAP2				DAZAP2				1	0	1
DBF4						DBF4		0	1	1
DBR1	DBR1		DBR1	DBR1	DBR1	DBR1	DBR1	4	2	6
DCAF15					DCAF15			1	0	1
DCLRE1B	DCLRE1B						DCLRE1B	1	1	2
DCPS						DCPS		0	1	1
DCTN2				DCTN2	DCTN2	DCTN2	DCTN2	2	2	4
DCTN3				DCTN3		DCTN3		1	1	2
DCTN4	DCTN4		DCTN4	DCTN4	DCTN4	DCTN4	DCTN4	4	2	6
DCTN5	DCTN5		DCTN5			DCTN5	DCTN5	2	2	4
DCTN6						DCTN6	DCTN6	0	2	2
DDB1				DDB1		DDB1	DDB1	1	2	3
DDI2					DDI2			1	0	1
DDOST	DDOST		DDOST	DDOST	DDOST	DDOST	DDOST	4	2	6
DDTL				DDTL				1	0	1
DDX1						DDX1		0	1	1
DDX10				DDX10	DDX10	DDX10	DDX10	2	2	4
DDX11							DDX11	0	1	1
DDX17	DDX17							1	0	1
DDX18	DDX18			DDX18	DDX18	DDX18	DDX18	3	2	5
DDX20	DDX20		DDX20	DDX20	DDX20	DDX20	DDX20	4	2	6
DDX21			DDX21	DDX21	DDX21	DDX21	DDX21	3	2	5
DDX23							DDX23	0	1	1
DDX24					DDX24	DDX24		1	1	2
DDX27	DDX27		DDX27	DDX27	DDX27			4	0	4
DDX28				DDX28	DDX28	DDX28	DDX28	2	2	4
DDX39B					DDX39B	DDX39B		1	1	2
DDX3X						DDX3X		0	1	1
DDX41				DDX41	DDX41		DDX41	2	1	3
DDX42		DDX42	DDX42		DDX42	DDX42		3	1	4
DDX46					DDX46			1	0	1
DDX47	DDX47	DDX47		DDX47		DDX47	DDX47	3	2	5
DDX49		DDX49	DDX49	DDX49	DDX49	DDX49	DDX49	4	2	6
DDX5			DDX5	DDX5		DDX5	DDX5	2	2	4
DDX51	DDX51	DDX51	DDX51	DDX51	DDX51	DDX51	DDX51	5	2	7
DDX52	DDX52						DDX52	1	1	2
DDX54	DDX54	DDX54	DDX54	DDX54	DDX54	DDX54	DDX54	5	2	7
DDX55	DDX55		DDX55		DDX55	DDX55	DDX55	3	2	5
DDX56	DDX56	DDX56	DDX56	DDX56	DDX56	DDX56	DDX56	5	2	7
DDX59						DDX59	DDX59	0	2	2
DDX6	DDX6					DDX6	DDX6	1	2	3
DENND4A			DENND4A					1	0	1
DENND4C							DENND4C	0	1	1
DEPTOR						DEPTOR		0	1	1
DERL1	DERL1					DERL1		1	1	2
DET1						DET1		0	1	1
DEXI	DEXI		DEXI	DEXI			DEXI	3	1	4
DGCR8	DGCR8		DGCR8	DGCR8	DGCR8			4	0	4
DGKD					DGKD			1	0	1
DHDDS	DHDDS	DHDDS	DHDDS	DHDDS	DHDDS	DHDDS	DHDDS	5	2	7
DHODH	DHODH		DHODH		DHODH			3	0	3
DHPS	DHPS	DHPS	DHPS	DHPS	DHPS	DHPS	DHPS	5	2	7
DHX15	DHX15		DHX15		DHX15	DHX15		3	1	4
DHX16			DHX16	DHX16		DHX16		2	1	3
DHX29	DHX29							1	0	1
DHX30						DHX30		0	1	1
DHX33	DHX33		DHX33	DHX33	DHX33	DHX33	DHX33	4	2	6
DHX36					DHX36	DHX36	DHX36	1	2	3
DHX37	DHX37		DHX37	DHX37	DHX37	DHX37		4	1	5
DHX38	DHX38					DHX38		1	1	2
DHX8			DHX8	DHX8	DHX8	DHX8		3	1	4
DHX9	DHX9	DHX9	DHX9			DHX9	DHX9	3	2	5
DICER1		DICER1		DICER1		DICER1		2	1	3
DIEXF						DIEXF	DIEXF	0	2	2
DIMT1			DIMT1	DIMT1	DIMT1	DIMT1	DIMT1	3	2	5
DIS3	DIS3					DIS3	DIS3	1	2	3
DKC1		DKC1	DKC1	DKC1	DKC1	DKC1	DKC1	4	2	6
DLD		DLD	DLD	DLD	DLD		DLD	4	1	5
DLG1							DLG1	0	1	1
DLST	DLST			DLST			DLST	2	1	3
DMAP1	DMAP1	DMAP1	DMAP1	DMAP1	DMAP1	DMAP1	DMAP1	5	2	7
DMKN						DMKN		0	1	1
DMXL1						DMXL1		0	1	1
DNAJA2				DNAJA2				1	0	1
DNAJA3				DNAJA3		DNAJA3	DNAJA3	1	2	3
DNAJB11						DNAJB11		0	1	1
DNAJB6						DNAJB6		0	1	1
DNAJC11	DNAJC11	DNAJC11		DNAJC11		DNAJC11	DNAJC11	3	2	5
DNAJC2						DNAJC2		0	1	1
DNAJC8						DNAJC8		0	1	1
DNAJC9	DNAJC9		DNAJC9	DNAJC9	DNAJC9		DNAJC9	4	1	5
DNLZ	DNLZ		DNLZ	DNLZ	DNLZ	DNLZ	DNLZ	4	2	6
DNM1L	DNM1L							1	0	1
DNM2	DNM2	DNM2	DNM2	DNM2	DNM2	DNM2	DNM2	5	2	7
DNMT1	DNMT1	DNMT1	DNMT1	DNMT1	DNMT1	DNMT1	DNMT1	5	2	7
DNTTIP2	DNTTIP2		DNTTIP2					2	0	2
DOCK7							DOCK7	0	1	1
DOHH				DOHH	DOHH	DOHH	DOHH	2	2	4
DOLK	DOLK		DOLK		DOLK	DOLK	DOLK	3	2	5
DONSON						DONSON	DONSON	0	2	2
DOT1L	DOT1L			DOT1L				2	0	2
DPAGT1	DPAGT1		DPAGT1	DPAGT1	DPAGT1	DPAGT1	DPAGT1	4	2	6
DPF2						DPF2	DPF2	0	2	2
DPH1	DPH1			DPH1		DPH1		2	1	3
DPH2					DPH2	DPH2		1	1	2
DPH3	DPH3		DPH3			DPH3		2	1	3
DPH5						DPH5	DPH5	0	2	2
DPH6			DPH6	DPH6		DPH6		2	1	3
DPM1						DPM1		0	1	1
DPM3						DPM3		0	1	1
DPP9	DPP9			DPP9				2	0	2
DPY30				DPY30			DPY30	1	1	2
DR1	DR1	DR1		DR1	DR1	DR1		4	1	5
DRAP1					DRAP1			1	0	1
DROSHA					DROSHA	DROSHA		1	1	2
DSCC1							DSCC1	0	1	1
DTL	DTL	DTL	DTL	DTL	DTL		DTL	5	1	6
DTYMK		DTYMK	DTYMK	DTYMK		DTYMK	DTYMK	3	2	5
DUT	DUT		DUT	DUT		DUT	DUT	3	2	5
DYNC1H1	DYNC1H1		DYNC1H1	DYNC1H1	DYNC1H1	DYNC1H1	DYNC1H1	4	2	6
DYNC1I2	DYNC1I2		DYNC1I2	DYNC1I2	DYNC1I2	DYNC1I2	DYNC1I2	4	2	6
DYNLL1							DYNLL1	0	1	1
DYNLRB1	DYNLRB1		DYNLRB1	DYNLRB1	DYNLRB1	DYNLRB1		4	1	5
E2F3							E2F3	0	1	1
E4F1				E4F1		E4F1		1	1	2
EAPP		EAPP		EAPP		EAPP	EAPP	2	2	4
EARS2						EARS2	EARS2	0	2	2
EBNA1BP2	EBNA1BP2				EBNA1BP2	EBNA1BP2		2	1	3
ECD	ECD		ECD	ECD	ECD	ECD	ECD	4	2	6
ECSIT	ECSIT	ECSIT		ECSIT	ECSIT		ECSIT	4	1	5
ECT2			ECT2					1	0	1
EDC4						EDC4		0	1	1
EEF1E1	EEF1E1				EEF1E1			2	0	2
EEF1G							EEF1G	0	1	1
EEF2	EEF2	EEF2	EEF2	EEF2	EEF2	EEF2	EEF2	5	2	7
EEFSEC			EEFSEC	EEFSEC	EEFSEC	EEFSEC	EEFSEC	3	2	5
EFNA3					EFNA3			1	0	1
EFR3A						EFR3A	EFR3A	0	2	2
EFTUD1	EFTUD1		EFTUD1	EFTUD1	EFTUD1	EFTUD1	EFTUD1	4	2	6
EFTUD2		EFTUD2	EFTUD2	EFTUD2		EFTUD2	EFTUD2	3	2	5
EGFR						EGFR		0	1	1
EIF1			EIF1		EIF1	EIF1	EIF1	2	2	4
EIF1AD	EIF1AD				EIF1AD	EIF1AD	EIF1AD	2	2	4
EIF1AX			EIF1AX		EIF1AX	EIF1AX	EIF1AX	2	2	4
EIF2AK4						EIF2AK4		0	1	1
EIF2B1	EIF2B1					EIF2B1	EIF2B1	1	2	3
EIF2B2			EIF2B2	EIF2B2	EIF2B2	EIF2B2	EIF2B2	3	2	5
EIF2B3			EIF2B3		EIF2B3	EIF2B3	EIF2B3	2	2	4
EIF2B4			EIF2B4			EIF2B4	EIF2B4	1	2	3
EIF2B5	EIF2B5				EIF2B5	EIF2B5	EIF2B5	2	2	4
EIF2S1				EIF2S1		EIF2S1	EIF2S1	1	2	3
EIF2S2			EIF2S2				EIF2S2	1	1	2
EIF2S3				EIF2S3	EIF2S3	EIF2S3	EIF2S3	2	2	4
EIF3A		EIF3A	EIF3A	EIF3A	EIF3A	EIF3A	EIF3A	4	2	6
EIF3B			EIF3B	EIF3B	EIF3B	EIF3B	EIF3B	3	2	5
EIF3CL						EIF3CL	EIF3CL	0	2	2
EIF3D	EIF3D	EIF3D	EIF3D	EIF3D	EIF3D	EIF3D	EIF3D	5	2	7
EIF3E						EIF3E	EIF3E	0	2	2
EIF3F	EIF3F				EIF3F	EIF3F	EIF3F	2	2	4
EIF3G				EIF3G	EIF3G	EIF3G		2	1	3
EIF3H			EIF3H			EIF3H	EIF3H	1	2	3
EIF3I	EIF3I		EIF3I	EIF3I	EIF3I	EIF3I	EIF3I	4	2	6
EIF3J	EIF3J		EIF3J	EIF3J	EIF3J	EIF3J	EIF3J	4	2	6
EIF3K			EIF3K		EIF3K	EIF3K		2	1	3
EIF3L	EIF3L					EIF3L		1	1	2
EIF3M						EIF3M		0	1	1
EIF4A1	EIF4A1	EIF4A1	EIF4A1		EIF4A1	EIF4A1	EIF4A1	4	2	6
EIF4A3	EIF4A3	EIF4A3	EIF4A3	EIF4A3	EIF4A3	EIF4A3	EIF4A3	5	2	7
EIF4E	EIF4E		EIF4E			EIF4E	EIF4E	2	2	4
EIF4ENIF1						EIF4ENIF1		0	1	1
EIF4G1			EIF4G1	EIF4G1	EIF4G1	EIF4G1	EIF4G1	3	2	5
EIF4G2	EIF4G2		EIF4G2			EIF4G2		2	1	3
EIF4H						EIF4H		0	1	1
EIF5			EIF5	EIF5		EIF5	EIF5	2	2	4
EIF5A	EIF5A	EIF5A	EIF5A	EIF5A	EIF5A	EIF5A	EIF5A	5	2	7
EIF5AL1				EIF5AL1			EIF5AL1	1	1	2
EIF5B				EIF5B		EIF5B	EIF5B	1	2	3
EIF6	EIF6		EIF6	EIF6	EIF6	EIF6		4	1	5
ELAC2		ELAC2	ELAC2	ELAC2	ELAC2	ELAC2	ELAC2	4	2	6
ELAVL1						ELAVL1	ELAVL1	0	2	2
ELL	ELL		ELL	ELL	ELL	ELL		4	1	5
ELMO3						ELMO3		0	1	1
ELMSAN1						ELMSAN1		0	1	1
ELOF1	ELOF1	ELOF1	ELOF1	ELOF1		ELOF1	ELOF1	4	2	6
ELOVL1	ELOVL1							1	0	1
ELOVL5	ELOVL5							1	0	1
ELP2						ELP2	ELP2	0	2	2
ELP3	ELP3	ELP3	ELP3			ELP3	ELP3	3	2	5
ELP4			ELP4			ELP4	ELP4	1	2	3
ELP5		ELP5	ELP5		ELP5	ELP5		3	1	4
ELP6			ELP6			ELP6	ELP6	1	2	3
EMC1						EMC1	EMC1	0	2	2
EMC2	EMC2		EMC2				EMC2	2	1	3
EMC3	EMC3				EMC3	EMC3	EMC3	2	2	4
EMC4	EMC4						EMC4	1	1	2
EMC7	EMC7		EMC7	EMC7	EMC7	EMC7	EMC7	4	2	6
ENO1		ENO1	ENO1	ENO1	ENO1	ENO1		4	1	5
ENPP2						ENPP2		0	1	1
ENY2			ENY2					1	0	1
EP300	EP300			EP300				2	0	2
EP400			EP400	EP400	EP400	EP400		3	1	4
EPC1					EPC1	EPC1		1	1	2
EPN1	EPN1						EPN1	1	1	2
EPRS			EPRS	EPRS	EPRS	EPRS	EPRS	3	2	5
EPT1						EPT1		0	1	1
ERAL1				ERAL1	ERAL1	ERAL1	ERAL1	2	2	4
ERBB2						ERBB2		0	1	1
ERCC1			ERCC1	ERCC1				2	0	2
ERCC2	ERCC2		ERCC2	ERCC2	ERCC2	ERCC2	ERCC2	4	2	6
ERCC3	ERCC3	ERCC3	ERCC3	ERCC3	ERCC3	ERCC3	ERCC3	5	2	7
ERCC4					ERCC4			1	0	1
ERCC6L		ERCC6L			ERCC6L		ERCC6L	2	1	3
ERH	ERH		ERH		ERH	ERH	ERH	3	2	5
ESPL1	ESPL1	ESPL1	ESPL1	ESPL1	ESPL1	ESPL1	ESPL1	5	2	7
ETNK1	ETNK1					ETNK1		1	1	2
ETS2						ETS2		0	1	1
EWSR1				EWSR1		EWSR1		1	1	2
EXOC2		EXOC2						1	0	1
EXOC3				EXOC3		EXOC3		1	1	2
EXOC5	EXOC5	EXOC5	EXOC5	EXOC5		EXOC5	EXOC5	4	2	6
EXOC6	EXOC6			EXOC6				2	0	2
EXOC7							EXOC7	0	1	1
EXOC8				EXOC8	EXOC8	EXOC8	EXOC8	2	2	4
EXOSC1			EXOSC1				EXOSC1	1	1	2
EXOSC2	EXOSC2			EXOSC2		EXOSC2	EXOSC2	2	2	4
EXOSC3	EXOSC3	EXOSC3	EXOSC3	EXOSC3	EXOSC3	EXOSC3	EXOSC3	5	2	7
EXOSC4	EXOSC4	EXOSC4	EXOSC4	EXOSC4	EXOSC4	EXOSC4	EXOSC4	5	2	7
EXOSC5						EXOSC5		0	1	1
EXOSC6			EXOSC6	EXOSC6	EXOSC6	EXOSC6	EXOSC6	3	2	5
EXOSC7						EXOSC7		0	1	1
EXOSC8		EXOSC8	EXOSC8	EXOSC8	EXOSC8	EXOSC8	EXOSC8	4	2	6
EXOSC9		EXOSC9	EXOSC9	EXOSC9		EXOSC9	EXOSC9	3	2	5
EXT1						EXT1		0	1	1
EXTL3					EXTL3			1	0	1
FABP5	FABP5							1	0	1
FAHD2B				FAHD2B		FAHD2B		1	1	2
FAM103A1	FAM103A1			FAM103A1				2	0	2
FAM210A	FAM210A			FAM210A				2	0	2
FAM49B						FAM49B		0	1	1
FAM50A				FAM50A		FAM50A	FAM50A	1	2	3
FAM60A				FAM60A		FAM60A		1	1	2
FAM72D							FAM72D	0	1	1
FAM83A						FAM83A		0	1	1
FAM86B1	FAM86B1							1	0	1
FAM91A1						FAM91A1		0	1	1
FAM96B	FAM96B	FAM96B	FAM96B	FAM96B		FAM96B	FAM96B	4	2	6
FAM98B			FAM98B					1	0	1
FANCA		FANCA			FANCA			2	0	2
FANCD2				FANCD2	FANCD2			2	0	2
FANCI			FANCI	FANCI	FANCI			3	0	3
FARS2			FARS2	FARS2	FARS2	FARS2	FARS2	3	2	5
FARSA	FARSA		FARSA	FARSA	FARSA	FARSA	FARSA	4	2	6
FARSB	FARSB		FARSB			FARSB	FARSB	2	2	4
FASN						FASN		0	1	1
FASTKD5		FASTKD5		FASTKD5			FASTKD5	2	1	3
FAU	FAU		FAU	FAU	FAU	FAU	FAU	4	2	6
FBL	FBL	FBL		FBL		FBL	FBL	3	2	5
FBXO11						FBXO11		0	1	1
FBXO5						FBXO5	FBXO5	0	2	2
FBXO7			FBXO7	FBXO7	FBXO7			3	0	3
FBXW11				FBXW11		FBXW11		1	1	2
FBXW7	FBXW7							1	0	1
FCGR1A					FCGR1A			1	0	1
FCGR1B	FCGR1B			FCGR1B	FCGR1B			3	0	3
FCHO2							FCHO2	0	1	1
FDPS		FDPS			FDPS	FDPS	FDPS	2	2	4
FDX1			FDX1		FDX1			2	0	2
FDX1L			FDX1L	FDX1L	FDX1L	FDX1L	FDX1L	3	2	5
FDXR			FDXR		FDXR	FDXR	FDXR	2	2	4
FECH	FECH	FECH			FECH	FECH		3	1	4
FEN1	FEN1			FEN1		FEN1	FEN1	2	2	4
FERMT1						FERMT1		0	1	1
FGFR1OP2	FGFR1OP2							1	0	1
FIS1			FIS1	FIS1	FIS1			3	0	3
FKBPL						FKBPL		0	1	1
FLI1					FLI1			1	0	1
FLII			FLII			FLII		1	1	2
FNTA			FNTA	FNTA	FNTA	FNTA	FNTA	3	2	5
FNTB	FNTB	FNTB	FNTB	FNTB	FNTB	FNTB	FNTB	5	2	7
FOSL1							FOSL1	0	1	1
FOXA1						FOXA1		0	1	1
FOXK1				FOXK1	FOXK1			2	0	2
FOXRED1							FOXRED1	0	1	1
FPGS	FPGS	FPGS	FPGS	FPGS	FPGS			5	0	5
FRAT2				FRAT2				1	0	1
FRYL						FRYL		0	1	1
FTSJ2				FTSJ2	FTSJ2	FTSJ2	FTSJ2	2	2	4
FTSJ3	FTSJ3		FTSJ3	FTSJ3	FTSJ3	FTSJ3	FTSJ3	4	2	6
FUBP1						FUBP1		0	1	1
FURIN						FURIN		0	1	1
FXN						FXN		0	1	1
FZR1							FZR1	0	1	1
G2E3	G2E3							1	0	1
G6PD						G6PD		0	1	1
GAB2		GAB2						1	0	1
GABPA	GABPA						GABPA	1	1	2
GABPB1				GABPB1	GABPB1		GABPB1	2	1	3
GADD45GIP1						GADD45GIP1		0	1	1
GAK				GAK	GAK	GAK		2	1	3
GAPDH	GAPDH	GAPDH	GAPDH	GAPDH	GAPDH	GAPDH	GAPDH	5	2	7
GAR1							GAR1	0	1	1
GARS			GARS		GARS	GARS	GARS	2	2	4
GART	GART	GART	GART	GART	GART	GART	GART	5	2	7
GATA6						GATA6		0	1	1
GATAD2A							GATAD2A	0	1	1
GATAD2B					GATAD2B			1	0	1
GATC			GATC	GATC	GATC	GATC	GATC	3	2	5
GBE1	GBE1							1	0	1
GBF1						GBF1		0	1	1
GCAT			GCAT					1	0	1
GCLC	GCLC	GCLC	GCLC		GCLC			4	0	4
GCN1L1						GCN1L1		0	1	1
GEMIN2		GEMIN2		GEMIN2		GEMIN2	GEMIN2	2	2	4
GEMIN4	GEMIN4		GEMIN4	GEMIN4	GEMIN4	GEMIN4	GEMIN4	4	2	6
GEMIN5			GEMIN5			GEMIN5	GEMIN5	1	2	3
GEMIN6	GEMIN6					GEMIN6	GEMIN6	1	2	3
GEMIN7	GEMIN7		GEMIN7	GEMIN7	GEMIN7	GEMIN7	GEMIN7	4	2	6
GEMIN8			GEMIN8	GEMIN8	GEMIN8	GEMIN8	GEMIN8	3	2	5
GET4	GET4		GET4	GET4	GET4	GET4	GET4	4	2	6
GFER			GFER	GFER	GFER	GFER		3	1	4
GFI1			GFI1	GFI1	GFI1			3	0	3
GFM1						GFM1	GFM1	0	2	2
GFM2		GFM2				GFM2	GFM2	1	2	3
GFPT1						GFPT1		0	1	1
GGPS1		GGPS1	GGPS1	GGPS1	GGPS1	GGPS1	GGPS1	4	2	6
GID8							GID8	0	1	1
GINS1	GINS1	GINS1	GINS1	GINS1	GINS1	GINS1	GINS1	5	2	7
GINS2	GINS2	GINS2	GINS2	GINS2	GINS2	GINS2	GINS2	5	2	7
GINS3						GINS3	GINS3	0	2	2
GINS4	GINS4			GINS4	GINS4	GINS4	GINS4	3	2	5
GLMN	GLMN						GLMN	1	1	2
GLRX3				GLRX3				1	0	1
GLRX5			GLRX5	GLRX5		GLRX5	GLRX5	2	2	4
GLTSCR2						GLTSCR2		0	1	1
GMEB1							GMEB1	0	1	1
GMPPB	GMPPB		GMPPB	GMPPB	GMPPB	GMPPB	GMPPB	4	2	6
GMPS	GMPS	GMPS	GMPS	GMPS	GMPS	GMPS	GMPS	5	2	7
GNA12						GNA12		0	1	1
GNAI2			GNAI2					1	0	1
GNAQ							GNAQ	0	1	1
GNB1L	GNB1L		GNB1L	GNB1L	GNB1L	GNB1L	GNB1L	4	2	6
GNB2						GNB2		0	1	1
GNB2L1	GNB2L1		GNB2L1	GNB2L1	GNB2L1	GNB2L1	GNB2L1	4	2	6
GNL1							GNL1	0	1	1
GNL2	GNL2			GNL2	GNL2	GNL2	GNL2	3	2	5
GNL3	GNL3		GNL3	GNL3	GNL3	GNL3	GNL3	4	2	6
GNL3L	GNL3L					GNL3L		1	1	2
GOLT1B							GOLT1B	0	1	1
GOSR1				GOSR1				1	0	1
GOSR2	GOSR2			GOSR2		GOSR2		2	1	3
GPAA1						GPAA1		0	1	1
GPATCH1						GPATCH1		0	1	1
GPBP1L1						GPBP1L1		0	1	1
GPI						GPI		0	1	1
GPKOW				GPKOW	GPKOW	GPKOW		2	1	3
GPN1						GPN1	GPN1	0	2	2
GPN2	GPN2		GPN2	GPN2	GPN2	GPN2	GPN2	4	2	6
GPN3				GPN3				1	0	1
GPR89A	GPR89A	GPR89A				GPR89A	GPR89A	2	2	4
GPR89B					GPR89B	GPR89B		1	1	2
GPS1	GPS1	GPS1						2	0	2
GPX4		GPX4	GPX4	GPX4	GPX4		GPX4	4	1	5
GRAP				GRAP				1	0	1
GRB2						GRB2		0	1	1
GRHL2						GRHL2		0	1	1
GRPEL1	GRPEL1		GRPEL1	GRPEL1		GRPEL1	GRPEL1	3	2	5
GRWD1	GRWD1	GRWD1	GRWD1	GRWD1	GRWD1	GRWD1	GRWD1	5	2	7
GSPT1	GSPT1		GSPT1	GSPT1	GSPT1	GSPT1	GSPT1	4	2	6
GTF2A1			GTF2A1			GTF2A1		1	1	2
GTF2A2	GTF2A2	GTF2A2	GTF2A2	GTF2A2	GTF2A2	GTF2A2	GTF2A2	5	2	7
GTF2B	GTF2B		GTF2B	GTF2B		GTF2B		3	1	4
GTF2E1			GTF2E1			GTF2E1	GTF2E1	1	2	3
GTF2E2	GTF2E2		GTF2E2	GTF2E2	GTF2E2	GTF2E2	GTF2E2	4	2	6
GTF2F1				GTF2F1		GTF2F1		1	1	2
GTF2F2		GTF2F2				GTF2F2		1	1	2
GTF2H2C	GTF2H2C		GTF2H2C					2	0	2
GTF2H3	GTF2H3		GTF2H3	GTF2H3	GTF2H3	GTF2H3	GTF2H3	4	2	6
GTF2H4	GTF2H4			GTF2H4		GTF2H4		2	1	3
GTF2IRD2B	GTF2IRD2B	GTF2IRD2B		GTF2IRD2B	GTF2IRD2B	GTF2IRD2B		4	1	5
GTF3A	GTF3A					GTF3A		1	1	2
GTF3C1	GTF3C1		GTF3C1		GTF3C1	GTF3C1	GTF3C1	3	2	5
GTF3C2	GTF3C2			GTF3C2	GTF3C2	GTF3C2		3	1	4
GTF3C3			GTF3C3			GTF3C3	GTF3C3	1	2	3
GTF3C4	GTF3C4	GTF3C4	GTF3C4		GTF3C4	GTF3C4	GTF3C4	4	2	6
GTF3C5	GTF3C5		GTF3C5	GTF3C5	GTF3C5	GTF3C5	GTF3C5	4	2	6
GTPBP3					GTPBP3			1	0	1
GTPBP4	GTPBP4	GTPBP4	GTPBP4	GTPBP4	GTPBP4	GTPBP4	GTPBP4	5	2	7
GTPBP8				GTPBP8	GTPBP8	GTPBP8		2	1	3
GTSE1	GTSE1							1	0	1
GUK1	GUK1			GUK1	GUK1	GUK1	GUK1	3	2	5
GXYLT1						GXYLT1		0	1	1
H2AFZ	H2AFZ			H2AFZ	H2AFZ	H2AFZ		3	1	4
HADHA	HADHA							1	0	1
HARS	HARS		HARS	HARS		HARS	HARS	3	2	5
HAS2						HAS2		0	1	1
HAUS1				HAUS1		HAUS1	HAUS1	1	2	3
HAUS2						HAUS2	HAUS2	0	2	2
HAUS3	HAUS3							1	0	1
HAUS4	HAUS4					HAUS4	HAUS4	1	2	3
HAUS5		HAUS5				HAUS5	HAUS5	1	2	3
HAUS6						HAUS6	HAUS6	0	2	2
HAUS7				HAUS7	HAUS7	HAUS7	HAUS7	2	2	4
HAUS8	HAUS8					HAUS8		1	1	2
HCCS						HCCS	HCCS	0	2	2
HCFC1				HCFC1	HCFC1	HCFC1	HCFC1	2	2	4
HDAC3	HDAC3	HDAC3	HDAC3	HDAC3	HDAC3	HDAC3	HDAC3	5	2	7
HDAC8						HDAC8		0	1	1
HEATR1			HEATR1	HEATR1	HEATR1	HEATR1	HEATR1	3	2	5
HEATR3						HEATR3		0	1	1
HELZ					HELZ			1	0	1
HES1						HES1		0	1	1
HGS	HGS			HGS		HGS		2	1	3
HIGD2A				HIGD2A	HIGD2A			2	0	2
HINFP	HINFP	HINFP		HINFP	HINFP	HINFP	HINFP	4	2	6
HIPK1	HIPK1							1	0	1
HIRA			HIRA	HIRA	HIRA	HIRA	HIRA	3	2	5
HIST1H2AC	HIST1H2AC	HIST1H2AC		HIST1H2AC	HIST1H2AC			4	0	4
HIST1H2AD		HIST1H2AD						1	0	1
HIST1H2AG		HIST1H2AG		HIST1H2AG				2	0	2
HIST1H2AH			HIST1H2AH	HIST1H2AH		HIST1H2AH		2	1	3
HIST1H2AJ	HIST1H2AJ	HIST1H2AJ		HIST1H2AJ	HIST1H2AJ		HIST1H2AJ	4	1	5
HIST1H2AK						HIST1H2AK	HIST1H2AK	0	2	2
HIST1H2AL		HIST1H2AL	HIST1H2AL	HIST1H2AL	HIST1H2AL			4	0	4
HIST1H2AM	HIST1H2AM	HIST1H2AM	HIST1H2AM	HIST1H2AM	HIST1H2AM	HIST1H2AM		5	1	6
HIST1H2BB							HIST1H2BB	0	1	1
HIST1H2BC		HIST1H2BC	HIST1H2BC	HIST1H2BC	HIST1H2BC	HIST1H2BC	HIST1H2BC	4	2	6
HIST1H2BF				HIST1H2BF	HIST1H2BF	HIST1H2BF	HIST1H2BF	2	2	4
HIST1H2BG					HIST1H2BG			1	0	1
HIST1H2BH	HIST1H2BH			HIST1H2BH	HIST1H2BH	HIST1H2BH		3	1	4
HIST1H2BJ	HIST1H2BJ	HIST1H2BJ	HIST1H2BJ	HIST1H2BJ	HIST1H2BJ		HIST1H2BJ	5	1	6
HIST1H2BL	HIST1H2BL			HIST1H2BL				2	0	2
HIST1H4I					HIST1H4I			1	0	1
HIST1H4K			HIST1H4K	HIST1H4K	HIST1H4K	HIST1H4K		3	1	4
HIST2H2AA3		HIST2H2AA3	HIST2H2AA3	HIST2H2AA3	HIST2H2AA3	HIST2H2AA3	HIST2H2AA3	4	2	6
HIST2H2AC				HIST2H2AC	HIST2H2AC	HIST2H2AC	HIST2H2AC	2	2	4
HIST2H3A	HIST2H3A				HIST2H3A			2	0	2
HIST2H3C	HIST2H3C	HIST2H3C			HIST2H3C	HIST2H3C		3	1	4
HIST2H3D					HIST2H3D			1	0	1
HIST2H4A					HIST2H4A			1	0	1
HIST3H2A	HIST3H2A							1	0	1
HJURP	HJURP		HJURP	HJURP	HJURP	HJURP	HJURP	4	2	6
HK2						HK2		0	1	1
HLX				HLX				1	0	1
HMBS				HMBS	HMBS	HMBS		2	1	3
HMGA1						HMGA1		0	1	1
HMGB1	HMGB1							1	0	1
HMGCR				HMGCR		HMGCR	HMGCR	1	2	3
HMGCS1	HMGCS1	HMGCS1	HMGCS1			HMGCS1	HMGCS1	3	2	5
HMGN4	HMGN4							1	0	1
HMGXB4				HMGXB4				1	0	1
HMHA1	HMHA1				HMHA1			2	0	2
HMOX2	HMOX2							1	0	1
HNF1B						HNF1B		0	1	1
HNRNPA1					HNRNPA1			1	0	1
HNRNPA2B1			HNRNPA2B1					1	0	1
HNRNPC			HNRNPC			HNRNPC		1	1	2
HNRNPD			HNRNPD					1	0	1
HNRNPH1	HNRNPH1		HNRNPH1	HNRNPH1			HNRNPH1	3	1	4
HNRNPK	HNRNPK			HNRNPK		HNRNPK	HNRNPK	2	2	4
HNRNPL	HNRNPL		HNRNPL	HNRNPL	HNRNPL	HNRNPL	HNRNPL	4	2	6
HNRNPM		HNRNPM				HNRNPM		1	1	2
HNRNPR						HNRNPR		0	1	1
HNRNPU	HNRNPU			HNRNPU	HNRNPU	HNRNPU	HNRNPU	3	2	5
HNRNPUL1						HNRNPUL1		0	1	1
HOXA10		HOXA10			HOXA10			2	0	2
HOXA11					HOXA11			1	0	1
HOXA13					HOXA13			1	0	1
HRSP12	HRSP12							1	0	1
HS6ST1					HS6ST1	HS6ST1		1	1	2
HSCB						HSCB	HSCB	0	2	2
HSD17B10	HSD17B10			HSD17B10		HSD17B10	HSD17B10	2	2	4
HSD17B12						HSD17B12	HSD17B12	0	2	2
HSP90AA1						HSP90AA1		0	1	1
HSPA14						HSPA14		0	1	1
HSPA8	HSPA8		HSPA8	HSPA8				3	0	3
HSPA9		HSPA9	HSPA9	HSPA9	HSPA9	HSPA9	HSPA9	4	2	6
HSPD1	HSPD1		HSPD1	HSPD1	HSPD1	HSPD1	HSPD1	4	2	6
HSPE1	HSPE1							1	0	1
HTATSF1		HTATSF1				HTATSF1		1	1	2
HUS1	HUS1		HUS1	HUS1			HUS1	3	1	4
HUWE1			HUWE1	HUWE1	HUWE1	HUWE1		3	1	4
HYOU1						HYOU1	HYOU1	0	2	2
HYPK	HYPK	HYPK	HYPK	HYPK	HYPK	HYPK	HYPK	5	2	7
IARS	IARS		IARS	IARS	IARS	IARS	IARS	4	2	6
IARS2						IARS2	IARS2	0	2	2
IBA57			IBA57	IBA57		IBA57	IBA57	2	2	4
ICMT						ICMT	ICMT	0	2	2
ICT1				ICT1	ICT1	ICT1		2	1	3
ID1						ID1		0	1	1
ID2						ID2		0	1	1
IDH3A						IDH3A	IDH3A	0	2	2
IFITM3				IFITM3	IFITM3	IFITM3		2	1	3
IGBP1			IGBP1	IGBP1	IGBP1	IGBP1	IGBP1	3	2	5
IGF1R			IGF1R	IGF1R		IGF1R	IGF1R	2	2	4
IGLON5						IGLON5		0	1	1
IK	IK	IK		IK	IK	IK	IK	4	2	6
IKBIP							IKBIP	0	1	1
IKBKAP	IKBKAP				IKBKAP	IKBKAP	IKBKAP	2	2	4
IL9R						IL9R		0	1	1
ILF2		ILF2				ILF2	ILF2	1	2	3
ILF3	ILF3	ILF3		ILF3	ILF3	ILF3	ILF3	4	2	6
ILK						ILK	ILK	0	2	2
IMP3	IMP3	IMP3	IMP3	IMP3	IMP3	IMP3	IMP3	5	2	7
IMP4		IMP4	IMP4	IMP4		IMP4	IMP4	3	2	5
IMPDH2	IMPDH2	IMPDH2	IMPDH2	IMPDH2			IMPDH2	4	1	5
INCENP		INCENP		INCENP		INCENP		2	1	3
ING3		ING3				ING3	ING3	1	2	3
INO80	INO80	INO80			INO80	INO80	INO80	3	2	5
INO80B		INO80B				INO80B	INO80B	1	2	3
INTS1				INTS1				1	0	1
INTS10						INTS10		0	1	1
INTS12	INTS12		INTS12			INTS12		2	1	3
INTS2	INTS2					INTS2	INTS2	1	2	3
INTS3	INTS3		INTS3	INTS3	INTS3	INTS3	INTS3	4	2	6
INTS4						INTS4	INTS4	0	2	2
INTS5			INTS5	INTS5		INTS5		2	1	3
INTS6	INTS6		INTS6		INTS6	INTS6	INTS6	3	2	5
INTS7		INTS7				INTS7	INTS7	1	2	3
INTS8		INTS8		INTS8	INTS8	INTS8		3	1	4
INTS9	INTS9	INTS9	INTS9	INTS9		INTS9	INTS9	4	2	6
IPO11	IPO11				IPO11	IPO11	IPO11	2	2	4
IPO13				IPO13		IPO13		1	1	2
IPO5						IPO5		0	1	1
IPO7						IPO7	IPO7	0	2	2
IPO9	IPO9						IPO9	1	1	2
IPPK	IPPK							1	0	1
IREB2	IREB2	IREB2	IREB2	IREB2	IREB2			5	0	5
IRF2BP2			IRF2BP2	IRF2BP2	IRF2BP2			3	0	3
IRF8	IRF8		IRF8	IRF8	IRF8			4	0	4
IRS2	IRS2			IRS2				2	0	2
ISCA2		ISCA2	ISCA2	ISCA2	ISCA2	ISCA2	ISCA2	4	2	6
ISCU	ISCU			ISCU	ISCU	ISCU	ISCU	3	2	5
ISG20L2					ISG20L2	ISG20L2	ISG20L2	1	2	3
ISY1	ISY1						ISY1	1	1	2
ITFG1						ITFG1		0	1	1
ITGAV						ITGAV	ITGAV	0	2	2
ITGB5						ITGB5		0	1	1
ITPK1			ITPK1		ITPK1			2	0	2
ITSN2	ITSN2							1	0	1
IWS1	IWS1							1	0	1
JAGN1						JAGN1		0	1	1
JMJD1C	JMJD1C							1	0	1
JMJD6			JMJD6	JMJD6				2	0	2
JTB						JTB	JTB	0	2	2
JUN							JUN	0	1	1
JUP						JUP		0	1	1
KALRN							KALRN	0	1	1
KANSL1			KANSL1			KANSL1	KANSL1	1	2	3
KANSL2			KANSL2	KANSL2	KANSL2	KANSL2	KANSL2	3	2	5
KANSL3	KANSL3			KANSL3	KANSL3	KANSL3	KANSL3	3	2	5
KARS	KARS				KARS	KARS	KARS	2	2	4
KAT2A	KAT2A			KAT2A	KAT2A			3	0	3
KAT6A		KAT6A		KAT6A				2	0	2
KAT7	KAT7			KAT7				2	0	2
KAT8	KAT8	KAT8	KAT8	KAT8	KAT8	KAT8	KAT8	5	2	7
KATNB1				KATNB1	KATNB1	KATNB1		2	1	3
KBTBD2						KBTBD2		0	1	1
KCMF1				KCMF1		KCMF1	KCMF1	1	2	3
KCTD10						KCTD10	KCTD10	0	2	2
KDM2A	KDM2A							1	0	1
KDM5C					KDM5C	KDM5C		1	1	2
KDM8						KDM8	KDM8	0	2	2
KDSR			KDSR				KDSR	1	1	2
KEAP1		KEAP1		KEAP1		KEAP1		2	1	3
KHSRP				KHSRP		KHSRP		1	1	2
KIAA0100	KIAA0100					KIAA0100	KIAA0100	1	2	3
KIAA0141			KIAA0141					1	0	1
KIAA0391	KIAA0391			KIAA0391	KIAA0391	KIAA0391	KIAA0391	3	2	5
KIAA1033							KIAA1033	0	1	1
KIAA1279			KIAA1279					1	0	1
KIAA1429	KIAA1429	KIAA1429	KIAA1429			KIAA1429	KIAA1429	3	2	5
KIAA1432						KIAA1432	KIAA1432	0	2	2
KIAA2013					KIAA2013			1	0	1
KIF11		KIF11	KIF11	KIF11	KIF11	KIF11	KIF11	4	2	6
KIF14						KIF14	KIF14	0	2	2
KIF18A	KIF18A					KIF18A	KIF18A	1	2	3
KIF18B					KIF18B		KIF18B	1	1	2
KIF23	KIF23	KIF23	KIF23	KIF23	KIF23	KIF23	KIF23	5	2	7
KIF2A							KIF2A	0	1	1
KIF4A					KIF4A			1	0	1
KIN	KIN		KIN		KIN	KIN	KIN	3	2	5
KLF10							KLF10	0	1	1
KLF16						KLF16	KLF16	0	2	2
KLF5						KLF5		0	1	1
KLHL5	KLHL5							1	0	1
KMT2D			KMT2D					1	0	1
KMT2E						KMT2E		0	1	1
KNTC1				KNTC1				1	0	1
KPNA2					KPNA2			1	0	1
KPNB1				KPNB1		KPNB1	KPNB1	1	2	3
KRAS					KRAS			1	0	1
KRR1				KRR1	KRR1	KRR1	KRR1	2	2	4
KTI12			KTI12			KTI12		1	1	2
KXD1						KXD1	KXD1	0	2	2
LAGE3				LAGE3			LAGE3	1	1	2
LAMTOR2	LAMTOR2			LAMTOR2	LAMTOR2			3	0	3
LAMTOR3	LAMTOR3							1	0	1
LAMTOR4					LAMTOR4			1	0	1
LAP3			LAP3					1	0	1
LARS			LARS	LARS	LARS	LARS	LARS	3	2	5
LARS2		LARS2		LARS2	LARS2	LARS2	LARS2	3	2	5
LAS1L	LAS1L	LAS1L	LAS1L	LAS1L	LAS1L	LAS1L	LAS1L	5	2	7
LCE2A							LCE2A	0	1	1
LCMT1			LCMT1			LCMT1		1	1	2
LDB1			LDB1	LDB1				2	0	2
LDLR				LDLR				1	0	1
LEMD2						LEMD2		0	1	1
LETM1		LETM1	LETM1	LETM1		LETM1	LETM1	3	2	5
LGALS9						LGALS9		0	1	1
LIAS	LIAS		LIAS	LIAS	LIAS		LIAS	4	1	5
LIG1		LIG1		LIG1	LIG1		LIG1	3	1	4
LIG3		LIG3		LIG3	LIG3	LIG3		3	1	4
LIMS1						LIMS1	LIMS1	0	2	2
LIN28B							LIN28B	0	1	1
LIN37					LIN37			1	0	1
LIN52						LIN52	LIN52	0	2	2
LIPT1							LIPT1	0	1	1
LIPT2		LIPT2	LIPT2				LIPT2	2	1	3
LMNA							LMNA	0	1	1
LMO2			LMO2					1	0	1
LOC729574				LOC729574	LOC729574	LOC729574		2	1	3
LOH12CR1							LOH12CR1	0	1	1
LONP1	LONP1	LONP1	LONP1	LONP1	LONP1	LONP1	LONP1	5	2	7
LPAR2						LPAR2		0	1	1
LRPPRC		LRPPRC		LRPPRC	LRPPRC	LRPPRC		3	1	4
LRR1	LRR1	LRR1	LRR1	LRR1	LRR1	LRR1	LRR1	5	2	7
LSG1	LSG1	LSG1		LSG1	LSG1	LSG1	LSG1	4	2	6
LSM10	LSM10			LSM10		LSM10	LSM10	2	2	4
LSM11		LSM11	LSM11	LSM11	LSM11	LSM11	LSM11	4	2	6
LSM12	LSM12			LSM12		LSM12		2	1	3
LSM14A						LSM14A	LSM14A	0	2	2
LSM2			LSM2	LSM2		LSM2	LSM2	2	2	4
LSM4	LSM4	LSM4	LSM4	LSM4	LSM4	LSM4	LSM4	5	2	7
LSM5	LSM5	LSM5		LSM5		LSM5	LSM5	3	2	5
LSM6							LSM6	0	1	1
LSM7		LSM7	LSM7	LSM7	LSM7	LSM7	LSM7	4	2	6
LSMD1						LSMD1		0	1	1
LTV1						LTV1	LTV1	0	2	2
LUC7L3	LUC7L3		LUC7L3	LUC7L3	LUC7L3	LUC7L3	LUC7L3	4	2	6
LYL1			LYL1	LYL1				2	0	2
LYRM4	LYRM4				LYRM4	LYRM4	LYRM4	2	2	4
LYST				LYST				1	0	1
MAD2L1	MAD2L1			MAD2L1	MAD2L1	MAD2L1	MAD2L1	3	2	5
MAD2L1BP						MAD2L1BP	MAD2L1BP	0	2	2
MAD2L2	MAD2L2	MAD2L2		MAD2L2	MAD2L2	MAD2L2	MAD2L2	4	2	6
MAEA						MAEA	MAEA	0	2	2
MAGOH	MAGOH					MAGOH		1	1	2
MAGT1						MAGT1		0	1	1
MAK16	MAK16		MAK16	MAK16		MAK16	MAK16	3	2	5
MANF						MANF		0	1	1
MAP2K1				MAP2K1		MAP2K1		1	1	2
MAP2K2				MAP2K2				1	0	1
MAPK1						MAPK1	MAPK1	0	2	2
MAPKAP1			MAPKAP1			MAPKAP1	MAPKAP1	1	2	3
MAPRE1							MAPRE1	0	1	1
MARCH5	MARCH5		MARCH5					2	0	2
MARK2						MARK2		0	1	1
MARS	MARS	MARS	MARS	MARS	MARS	MARS	MARS	5	2	7
MARS2		MARS2	MARS2	MARS2	MARS2	MARS2	MARS2	4	2	6
MASTL		MASTL						1	0	1
MAT2A			MAT2A	MAT2A	MAT2A	MAT2A	MAT2A	3	2	5
MATR3						MATR3		0	1	1
MAU2						MAU2		0	1	1
MAX			MAX	MAX	MAX	MAX	MAX	3	2	5
MBD2	MBD2		MBD2					2	0	2
MBD3						MBD3		0	1	1
MBD6					MBD6			1	0	1
MBNL1			MBNL1	MBNL1			MBNL1	2	1	3
MBTD1						MBTD1		0	1	1
MBTPS1	MBTPS1	MBTPS1	MBTPS1	MBTPS1		MBTPS1	MBTPS1	4	2	6
MCAT		MCAT	MCAT	MCAT	MCAT	MCAT	MCAT	4	2	6
MCL1	MCL1			MCL1				2	0	2
MCM2	MCM2	MCM2	MCM2	MCM2	MCM2	MCM2	MCM2	5	2	7
MCM3	MCM3		MCM3	MCM3	MCM3	MCM3	MCM3	4	2	6
MCM3AP	MCM3AP		MCM3AP	MCM3AP	MCM3AP	MCM3AP	MCM3AP	4	2	6
MCM4	MCM4		MCM4	MCM4	MCM4	MCM4	MCM4	4	2	6
MCM5	MCM5		MCM5	MCM5	MCM5	MCM5	MCM5	4	2	6
MCM6	MCM6	MCM6	MCM6	MCM6	MCM6	MCM6	MCM6	5	2	7
MCM7	MCM7		MCM7	MCM7	MCM7	MCM7	MCM7	4	2	6
MCMBP				MCMBP		MCMBP	MCMBP	1	2	3
MCRS1		MCRS1	MCRS1			MCRS1	MCRS1	2	2	4
MCTS1							MCTS1	0	1	1
MDH2	MDH2	MDH2			MDH2			3	0	3
MDM2	MDM2						MDM2	1	1	2
MDM4	MDM4	MDM4		MDM4	MDM4		MDM4	4	1	5
MDN1			MDN1		MDN1	MDN1	MDN1	2	2	4
ME2	ME2							1	0	1
MECR							MECR	0	1	1
MED11	MED11		MED11	MED11	MED11	MED11	MED11	4	2	6
MED12			MED12	MED12	MED12	MED12		3	1	4
MED13L		MED13L						1	0	1
MED14			MED14	MED14		MED14	MED14	2	2	4
MED15						MED15		0	1	1
MED16	MED16		MED16	MED16	MED16	MED16		4	1	5
MED17				MED17	MED17	MED17		2	1	3
MED18	MED18		MED18	MED18	MED18			4	0	4
MED19	MED19			MED19				2	0	2
MED20	MED20	MED20	MED20	MED20	MED20	MED20	MED20	5	2	7
MED21	MED21					MED21		1	1	2
MED22			MED22	MED22	MED22	MED22	MED22	3	2	5
MED23	MED23			MED23		MED23		2	1	3
MED24		MED24	MED24	MED24	MED24	MED24		4	1	5
MED25	MED25			MED25				2	0	2
MED26				MED26				1	0	1
MED27	MED27	MED27	MED27	MED27	MED27	MED27	MED27	5	2	7
MED28	MED28		MED28		MED28			3	0	3
MED29				MED29			MED29	1	1	2
MED30			MED30	MED30		MED30	MED30	2	2	4
MED31	MED31						MED31	1	1	2
MED4	MED4		MED4	MED4	MED4	MED4	MED4	4	2	6
MED6	MED6		MED6	MED6		MED6	MED6	3	2	5
MED7	MED7							1	0	1
MED8			MED8					1	0	1
MED9	MED9		MED9		MED9			3	0	3
MEF2BNB	MEF2BNB					MEF2BNB	MEF2BNB	1	2	3
MEF2C				MEF2C				1	0	1
MEF2D				MEF2D	MEF2D			2	0	2
MEMO1	MEMO1						MEMO1	1	1	2
MEN1	MEN1				MEN1			2	0	2
MEPCE	MEPCE		MEPCE	MEPCE	MEPCE	MEPCE	MEPCE	4	2	6
MESDC2						MESDC2		0	1	1
METAP1						METAP1		0	1	1
METAP2						METAP2		0	1	1
METTL1			METTL1				METTL1	1	1	2
METTL14			METTL14			METTL14	METTL14	1	2	3
METTL16		METTL16		METTL16	METTL16	METTL16	METTL16	3	2	5
METTL17		METTL17		METTL17	METTL17	METTL17	METTL17	3	2	5
METTL3			METTL3	METTL3		METTL3		2	1	3
MFAP1		MFAP1		MFAP1	MFAP1	MFAP1	MFAP1	3	2	5
MFN2		MFN2	MFN2	MFN2	MFN2	MFN2	MFN2	4	2	6
MGEA5							MGEA5	0	1	1
MIOS		MIOS		MIOS	MIOS	MIOS	MIOS	3	2	5
MIPEP		MIPEP				MIPEP		1	1	2
MIS12	MIS12	MIS12	MIS12			MIS12	MIS12	3	2	5
MIS18A						MIS18A		0	1	1
MIS18BP1			MIS18BP1					1	0	1
MKLN1					MKLN1			1	0	1
MLLT1				MLLT1				1	0	1
MLLT6					MLLT6			1	0	1
MLST8			MLST8			MLST8	MLST8	1	2	3
MLX			MLX					1	0	1
MMS19						MMS19		0	1	1
MMS22L			MMS22L			MMS22L		1	1	2
MNAT1							MNAT1	0	1	1
MNT	MNT		MNT		MNT	MNT		3	1	4
MOCS3	MOCS3	MOCS3	MOCS3		MOCS3	MOCS3	MOCS3	4	2	6
MOGS						MOGS		0	1	1
MON2	MON2							1	0	1
[truncated: 1,404 more rows]

## Sheet: Dropout at FDR20%
	MOLM13	MV411	HL60	OCIAML2	OCIAML3	HT29	HT1080	#AML	#non-AML	#All
[truncated: 3,061 more rows]
