# Supplementary material for: A CRISPR Dropout Screen Identifies Genetic Vulnerabilities and Therapeutic Targets in Acute Myeloid Leukemia
Source: Cell Rep. 2016 Oct 18;17(4):1193–205. doi: 10.1016/j.celrep.2016.09.079 (PMC5081405; doi:10.1016/j.celrep.2016.09.079)
Supplement: Data S1. Mouse CRISPR Screen Data, Related to Figure 1 [file mmc5.zip]

Archive with 4 entries (4 files):
- mESCv2-d14.gene_summary.txt
- mESCv1_d14.gene_summary.txt
- grna_count_mESCv2.txt
- grna_count_mESCv1.txt
