# Supplementary material for: A CRISPR Dropout Screen Identifies Genetic Vulnerabilities and Therapeutic Targets in Acute Myeloid Leukemia
Source: Cell Rep. 2016 Oct 18;17(4):1193–205. doi: 10.1016/j.celrep.2016.09.079 (PMC5081405; doi:10.1016/j.celrep.2016.09.079)
Supplement: Data S1. Mouse CRISPR Screen Data, Related to Figure 1 [file mmc5.zip › mESCv2-d14.gene_summary.txt]

id	num	lo.neg	p.neg	fdr.neg	rank.neg	goodsgrna.neg	lo.pos	p.pos	fdr.pos	rank.pos	goodsgrna.pos
Ddb1	5	1.2701e-10	2.687e-07	0.00016	1	5	1.0	1.0	1.0	18424	0
Ears2	5	6.9845e-10	2.687e-07	0.00016	2	5	1.0	1.0	1.0	18423	0
Fau	5	1.2761e-09	2.687e-07	0.00016	3	5	1.0	1.0	1.0	18422	0
Imp3	5	1.2803e-09	2.687e-07	0.00016	4	5	1.0	1.0	1.0	18421	0
Eef2	5	1.88e-09	2.687e-07	0.00016	5	5	1.0	1.0	1.0	18420	0
Dhx37	5	1.9626e-09	2.687e-07	0.00016	6	5	1.0	1.0	1.0	18419	0
Pold1	5	2.2144e-09	2.687e-07	0.00016	7	5	1.0	1.0	1.0	18418	0
Rrs1	5	3.6086e-09	2.687e-07	0.00016	8	5	1.0	1.0	1.0	18417	0
Ints7	5	4.027e-09	2.687e-07	0.00016	9	5	1.0	1.0	1.0	18416	0
Gpn2	5	7.8344e-09	2.687e-07	0.00016	10	5	1.0	1.0	1.0	18415	0
Atad3a	5	9.0362e-09	2.687e-07	0.00016	11	5	1.0	1.0	1.0	18414	0
Pdcd2l	5	9.1795e-09	2.687e-07	0.00016	12	5	1.0	1.0	1.0	18413	0
Mrps12	5	1.215e-08	2.687e-07	0.00016	13	5	1.0	1.0	1.0	18412	0
Cars2	5	1.567e-08	2.687e-07	0.00016	14	5	1.0	1.0	1.0	18411	0
Sall4	10	1.603e-08	2.687e-07	0.00016	15	10	1.0	1.0	1.0	18410	0
Romo1	5	1.6975e-08	2.687e-07	0.00016	16	5	1.0	1.0	1.0	18409	0
Dut	5	1.766e-08	2.687e-07	0.00016	17	5	1.0	1.0	1.0	18408	0
Polr1b	5	2.1625e-08	2.687e-07	0.00016	18	5	1.0	1.0	1.0	18407	0
Srsf2	5	2.5378e-08	2.687e-07	0.00016	19	5	1.0	1.0	1.0	18406	0
Polr2j	5	2.5611e-08	2.687e-07	0.00016	20	5	1.0	1.0	1.0	18405	0
Rrp7a	5	2.8444e-08	2.687e-07	0.00016	21	5	1.0	1.0	1.0	18404	0
Wdr74	5	2.8495e-08	2.687e-07	0.00016	22	5	1.0	1.0	1.0	18403	0
Lsm4	5	2.906e-08	2.687e-07	0.00016	23	5	1.0	1.0	1.0	18402	0
Rbbp4	5	2.9898e-08	2.687e-07	0.00016	24	5	1.0	1.0	1.0	18401	0
Mars2	5	3.0647e-08	2.687e-07	0.00016	25	5	1.0	1.0	1.0	18400	0
Ndufa2	5	3.1028e-08	2.687e-07	0.00016	26	5	1.0	1.0	1.0	18399	0
Med20	5	3.5525e-08	2.687e-07	0.00016	27	5	1.0	1.0	1.0	18398	0
Arpc4	9	3.8958e-08	2.687e-07	0.00016	28	9	1.0	1.0	1.0	18397	0
Rpl8	5	4.3842e-08	2.687e-07	0.00016	29	5	1.0	1.0	1.0	18396	0
Tonsl	5	4.6684e-08	2.687e-07	0.00016	30	5	1.0	1.0	1.0	18395	0
Exosc4	5	4.7293e-08	2.687e-07	0.00016	31	5	1.0	1.0	1.0	18394	0
Eif3g	5	5.2977e-08	8.0609e-07	0.000286	32	5	1.0	1.0	1.0	18393	0
Tinf2	5	5.3949e-08	8.0609e-07	0.000286	33	5	1.0	1.0	1.0	18308	0
Mrps16	5	5.7209e-08	8.0609e-07	0.000286	34	5	1.0	1.0	1.0	18392	0
Pced1b	5	5.9103e-08	8.0609e-07	0.000286	35	5	1.0	1.0	1.0	18391	0
Mrps21	5	5.9746e-08	8.0609e-07	0.000286	36	5	1.0	1.0	1.0	18390	0
Fam50a	5	6.058e-08	8.0609e-07	0.000286	37	5	1.0	1.0	1.0	18389	0
Kars	5	6.6987e-08	8.0609e-07	0.000286	38	5	1.0	1.0	1.0	18388	0
Mrpl24	5	6.8003e-08	8.0609e-07	0.000286	39	5	1.0	1.0	1.0	18387	0
Ddx27	5	7.6249e-08	8.0609e-07	0.000286	40	5	1.0	1.0	1.0	18386	0
Tbl3	5	8.2019e-08	8.0609e-07	0.000286	41	5	1.0	1.0	1.0	18385	0
Ppp2r1a	5	8.8763e-08	8.0609e-07	0.000286	42	5	1.0	1.0	1.0	18384	0
Polr2l	5	9.1712e-08	8.0609e-07	0.000286	43	5	1.0	1.0	1.0	18383	0
Nle1	5	9.2494e-08	8.0609e-07	0.000286	44	5	1.0	1.0	1.0	18382	0
Hmbs	5	9.6668e-08	8.0609e-07	0.000286	45	5	1.0	1.0	1.0	18358	0
D2Wsu81e	5	1.0034e-07	8.0609e-07	0.000286	46	5	1.0	0.99999	1.0	18136	0
Eif3i	5	1.0929e-07	8.0609e-07	0.000286	47	5	1.0	1.0	1.0	18381	0
Pold2	5	1.1984e-07	8.0609e-07	0.000286	48	5	1.0	1.0	1.0	18380	0
Jak1	5	1.2491e-07	8.0609e-07	0.000286	49	5	1.0	1.0	1.0	18379	0
Uba1	5	1.2767e-07	8.0609e-07	0.000286	50	5	1.0	1.0	1.0	18378	0
Coa4	5	1.2844e-07	8.0609e-07	0.000286	51	5	1.0	1.0	1.0	18377	0
Snapc4	5	1.324e-07	8.0609e-07	0.000286	52	5	1.0	1.0	1.0	18376	0
Alyref	5	1.4561e-07	1.3435e-06	0.000304	53	5	1.0	1.0	1.0	18375	0
Banf1	5	1.5427e-07	1.3435e-06	0.000304	54	5	1.0	1.0	1.0	18374	0
Tut1	5	1.5467e-07	1.3435e-06	0.000304	55	5	1.0	1.0	1.0	18373	0
Twistnb	5	1.6231e-07	1.3435e-06	0.000304	56	5	1.0	1.0	1.0	18372	0
Taf9	8	1.634e-07	1.3435e-06	0.000304	57	8	1.0	1.0	1.0	18371	0
Wbp11	5	1.694e-07	1.3435e-06	0.000304	58	5	1.0	1.0	1.0	18370	0
Cenpm	5	1.7218e-07	1.3435e-06	0.000304	59	5	1.0	1.0	1.0	18369	0
Nubp2	5	1.7696e-07	1.3435e-06	0.000304	60	5	1.0	1.0	1.0	18368	0
Ddx55	5	1.8208e-07	1.3435e-06	0.000304	61	5	1.0	1.0	1.0	18367	0
Gpx4	5	1.8365e-07	1.3435e-06	0.000304	62	5	1.0	1.0	1.0	18366	0
Dhps	5	1.9265e-07	1.3435e-06	0.000304	63	5	1.0	1.0	1.0	18364	0
Slc25a51	5	1.9764e-07	1.3435e-06	0.000304	64	5	1.0	1.0	1.0	18363	0
Vcp	5	2.0421e-07	1.3435e-06	0.000304	65	5	1.0	1.0	1.0	18362	0
Mars	5	2.0969e-07	1.3435e-06	0.000304	66	5	1.0	1.0	1.0	18361	0
Dcaf7	5	2.1298e-07	1.3435e-06	0.000304	67	5	1.0	1.0	1.0	18360	0
Armc7	5	2.1658e-07	1.3435e-06	0.000304	68	5	1.0	1.0	1.0	18359	0
Farsa	5	2.2738e-07	1.3435e-06	0.000304	69	5	1.0	1.0	1.0	18357	0
Rps5	5	2.3721e-07	1.3435e-06	0.000304	70	5	1.0	1.0	1.0	18356	0
Med14	5	2.4623e-07	1.3435e-06	0.000304	71	5	1.0	1.0	1.0	18355	0
Nr0b1	5	2.5612e-07	1.3435e-06	0.000304	72	5	1.0	1.0	1.0	18354	0
Prpf8	5	2.579e-07	1.3435e-06	0.000304	73	5	1.0	1.0	1.0	18353	0
Fdps	4	2.7354e-07	1.3435e-06	0.000304	74	4	1.0	1.0	1.0	18352	0
Timm50	5	2.759e-07	1.3435e-06	0.000304	75	5	1.0	1.0	1.0	18351	0
Ndufc2	5	2.7622e-07	1.3435e-06	0.000304	76	5	1.0	1.0	1.0	18350	0
Alg2	5	2.907e-07	1.3435e-06	0.000304	77	4	0.99107	0.99102	1.0	16778	0
Cdc37	5	3.0056e-07	1.3435e-06	0.000304	78	5	1.0	1.0	1.0	18349	0
Ndufa11	5	3.0495e-07	1.3435e-06	0.000304	79	5	1.0	1.0	1.0	18348	0
Rps20	4	3.1908e-07	1.8809e-06	0.000304	80	4	1.0	1.0	1.0	18347	0
Polr3a	5	3.3202e-07	1.8809e-06	0.000304	81	5	1.0	1.0	1.0	18346	0
Zbtb11	5	3.3235e-07	1.8809e-06	0.000304	82	5	1.0	1.0	1.0	18334	0
Mcm3	5	3.4084e-07	1.8809e-06	0.000304	83	5	1.0	1.0	1.0	18345	0
Chaf1b	5	3.4232e-07	1.8809e-06	0.000304	84	5	1.0	1.0	1.0	18344	0
Atp6v1b2	5	3.5288e-07	1.8809e-06	0.000304	85	5	1.0	1.0	1.0	18343	0
Pde12	5	3.5595e-07	1.8809e-06	0.000304	86	5	1.0	1.0	1.0	18342	0
Gfm2	5	3.5633e-07	1.8809e-06	0.000304	87	5	1.0	1.0	1.0	18341	0
Lsm2	12	3.5825e-07	1.8809e-06	0.000304	88	11	1.0	1.0	1.0	18365	0
Dctn3	5	3.7921e-07	1.8809e-06	0.000304	89	5	1.0	1.0	1.0	18340	0
Trmt6	5	3.8572e-07	1.8809e-06	0.000304	90	5	1.0	1.0	1.0	18339	0
Sf3b3	5	3.8736e-07	1.8809e-06	0.000304	91	5	1.0	1.0	1.0	18338	0
Stat3	5	3.9051e-07	1.8809e-06	0.000304	92	5	1.0	1.0	1.0	18245	0
Rpn1	5	3.9108e-07	1.8809e-06	0.000304	93	5	1.0	1.0	1.0	18337	0
Sars2	5	3.9316e-07	1.8809e-06	0.000304	94	5	1.0	1.0	1.0	18336	0
Polr2g	5	4.276e-07	1.8809e-06	0.000304	95	5	1.0	1.0	1.0	18335	0
Noc2l	5	4.5264e-07	1.8809e-06	0.000304	96	5	1.0	1.0	1.0	18333	0
Atp6v0c	5	4.5709e-07	1.8809e-06	0.000304	97	5	1.0	1.0	1.0	18332	0
Cpox	5	4.6298e-07	1.8809e-06	0.000304	98	5	1.0	1.0	1.0	18331	0
Mrp63	5	4.6823e-07	1.8809e-06	0.000304	99	5	1.0	1.0	1.0	18330	0
Ankrd11	5	4.7545e-07	1.8809e-06	0.000304	100	5	1.0	1.0	1.0	18329	0
Arfrp1	5	4.7788e-07	1.8809e-06	0.000304	101	5	1.0	1.0	1.0	18328	0
Psmd6	5	4.808e-07	1.8809e-06	0.000304	102	5	1.0	1.0	1.0	18327	0
Kif18b	5	4.9565e-07	1.8809e-06	0.000304	103	5	1.0	1.0	1.0	18326	0
Rad51	5	5.0397e-07	1.8809e-06	0.000304	104	5	1.0	1.0	1.0	18325	0
Tubb5	5	5.0524e-07	1.8809e-06	0.000304	105	5	1.0	1.0	1.0	18324	0
Cd3eap	5	5.0728e-07	1.8809e-06	0.000304	106	5	1.0	1.0	1.0	18323	0
Ndufs7	5	5.1912e-07	1.8809e-06	0.000304	107	5	1.0	1.0	1.0	18322	0
Nubp1	5	5.2539e-07	1.8809e-06	0.000304	108	5	1.0	1.0	1.0	18321	0
Srbd1	5	5.2592e-07	1.8809e-06	0.000304	109	5	1.0	1.0	1.0	18320	0
Rpl7l1	5	5.3811e-07	1.8809e-06	0.000304	110	5	1.0	1.0	1.0	18319	0
Ndufs1	5	5.3971e-07	1.8809e-06	0.000304	111	5	1.0	1.0	1.0	18318	0
Phb2	5	5.5964e-07	1.8809e-06	0.000304	112	5	1.0	1.0	1.0	18180	0
Polrmt	5	5.6762e-07	1.8809e-06	0.000304	113	5	1.0	1.0	1.0	18317	0
Mcat	5	5.9125e-07	1.8809e-06	0.000304	114	5	1.0	1.0	1.0	18200	0
Sars	5	5.9842e-07	2.1496e-06	0.000344	115	5	1.0	1.0	1.0	18316	0
Gins2	5	6.0957e-07	2.4183e-06	0.000359	116	5	1.0	1.0	1.0	18315	0
Arl2	5	6.1113e-07	2.4183e-06	0.000359	117	5	0.99966	0.99966	1.0	17555	0
Brap	5	6.1193e-07	2.4183e-06	0.000359	118	5	1.0	1.0	1.0	18314	0
Oxa1l	5	6.269e-07	2.4183e-06	0.000359	119	5	1.0	1.0	1.0	18313	0
Ppan	5	6.4525e-07	2.4183e-06	0.000359	120	5	1.0	1.0	1.0	18312	0
Pop4	5	6.4772e-07	2.4183e-06	0.000359	121	5	1.0	1.0	1.0	18311	0
Sf3b2	5	7.4615e-07	2.4183e-06	0.000359	122	5	0.99999	0.99999	1.0	18108	0
Sf3b4	5	7.4909e-07	2.4183e-06	0.000359	123	5	1.0	1.0	1.0	18310	0
Psmg4	5	7.8749e-07	2.4183e-06	0.000359	124	5	1.0	1.0	1.0	18309	0
Bap1	5	8.3123e-07	4.0305e-06	0.000585	125	5	1.0	1.0	1.0	18307	0
Ppp2ca	5	8.4411e-07	4.0305e-06	0.000585	126	5	0.99999	0.99999	1.0	18060	0
Hist1h4d	2	8.4616e-07	4.0305e-06	0.000585	127	2	1.0	1.0	1.0	18306	0
Atp5a1	5	8.622e-07	4.5679e-06	0.000613	128	4	0.99771	0.99769	1.0	17166	0
Dohh	5	8.6817e-07	4.5679e-06	0.000613	129	4	0.87125	0.87188	1.0	14447	0
Rad51d	5	8.8722e-07	4.5679e-06	0.000613	130	5	1.0	1.0	1.0	18305	0
Taf1c	5	8.9443e-07	4.5679e-06	0.000613	131	5	1.0	1.0	1.0	18304	0
Snrpb	5	9.0168e-07	4.5679e-06	0.000613	132	5	1.0	1.0	1.0	18303	0
Sf3b5	5	9.0411e-07	4.5679e-06	0.000613	134	5	1.0	1.0	1.0	18301	0
Atp6v0b	5	9.0411e-07	4.5679e-06	0.000613	133	5	1.0	1.0	1.0	18302	0
Bcs1l	5	9.1306e-07	4.5679e-06	0.000613	135	5	1.0	1.0	1.0	18300	0
Aldoa	5	9.2372e-07	4.5679e-06	0.000613	136	5	1.0	1.0	1.0	18299	0
Timm10	5	9.3117e-07	4.8366e-06	0.000613	137	5	1.0	1.0	1.0	18298	0
Rpusd4	5	9.4116e-07	5.1053e-06	0.000613	138	5	1.0	1.0	1.0	18297	0
Nsf	5	9.4703e-07	5.1053e-06	0.000613	139	5	1.0	1.0	1.0	18296	0
Qrsl1	5	9.5886e-07	5.1053e-06	0.000613	140	5	1.0	1.0	1.0	18295	0
Bptf	5	9.691e-07	5.1053e-06	0.000613	141	5	1.0	1.0	1.0	18294	0
Eif4a1	5	9.6954e-07	5.1053e-06	0.000613	142	5	1.0	1.0	1.0	18145	0
Rnaseh2a	5	1.003e-06	5.1053e-06	0.000613	143	5	1.0	1.0	1.0	18293	0
Eif3d	5	1.0136e-06	5.1053e-06	0.000613	144	5	1.0	1.0	1.0	18292	0
Rpl4	5	1.0207e-06	5.1053e-06	0.000613	145	5	1.0	1.0	1.0	18291	0
Alg1	5	1.0277e-06	5.1053e-06	0.000613	146	5	0.99973	0.99973	1.0	17584	0
Rpa1	5	1.0378e-06	5.1053e-06	0.000613	147	5	1.0	1.0	1.0	18290	0
Selrc1	5	1.0542e-06	5.1053e-06	0.000613	148	5	1.0	1.0	1.0	18289	0
Dscc1	5	1.0829e-06	5.6427e-06	0.000613	149	5	1.0	1.0	1.0	18288	0
Pgs1	5	1.0857e-06	5.6427e-06	0.000613	150	5	1.0	1.0	1.0	18287	0
Cebpz	5	1.0923e-06	5.6427e-06	0.000613	151	5	1.0	1.0	1.0	18286	0
Atxn2l	5	1.096e-06	5.6427e-06	0.000613	152	5	1.0	1.0	1.0	18285	0
Ddx47	5	1.116e-06	5.6427e-06	0.000613	153	5	1.0	1.0	1.0	18284	0
Mrpl12	5	1.1563e-06	6.1801e-06	0.000613	154	5	1.0	1.0	1.0	18227	0
Ppp1r12a	5	1.1628e-06	6.1801e-06	0.000613	155	5	1.0	1.0	1.0	18283	0
Tsen15	5	1.1638e-06	6.1801e-06	0.000613	156	5	1.0	1.0	1.0	18282	0
Nop2	5	1.1748e-06	6.1801e-06	0.000613	157	5	1.0	1.0	1.0	18281	0
Mybbp1a	5	1.1796e-06	6.1801e-06	0.000613	158	5	0.99999	0.99999	1.0	18059	0
Rprd1b	5	1.1848e-06	6.1801e-06	0.000613	159	5	1.0	1.0	1.0	18280	0
Hscb	5	1.1999e-06	6.1801e-06	0.000613	160	5	1.0	1.0	1.0	18279	0
Psma7	5	1.2081e-06	6.1801e-06	0.000613	161	5	1.0	1.0	1.0	18278	0
Ect2	5	1.2256e-06	6.1801e-06	0.000613	162	5	1.0	1.0	1.0	18277	0
Slc25a5	5	1.2432e-06	6.1801e-06	0.000613	163	5	1.0	1.0	1.0	18276	0
Txnrd1	5	1.2495e-06	6.1801e-06	0.000613	164	5	1.0	1.0	1.0	18275	0
Nop56	5	1.2548e-06	6.1801e-06	0.000613	165	5	1.0	1.0	1.0	18274	0
Toe1	5	1.2643e-06	6.1801e-06	0.000613	166	5	1.0	1.0	1.0	18273	0
Chmp6	5	1.2845e-06	6.1801e-06	0.000613	167	5	1.0	1.0	1.0	18272	0
Psmd3	5	1.2931e-06	6.1801e-06	0.000613	168	5	1.0	1.0	1.0	18271	0
Srp72	5	1.3007e-06	6.4488e-06	0.000613	169	5	1.0	1.0	1.0	18270	0
Rnaseh2c	5	1.3029e-06	6.7175e-06	0.000613	170	5	1.0	1.0	1.0	18269	0
Psma4	5	1.3242e-06	6.7175e-06	0.000613	171	5	1.0	1.0	1.0	18268	0
Sod1	5	1.328e-06	6.7175e-06	0.000613	172	5	1.0	1.0	1.0	18267	0
Ddx11	5	1.3402e-06	6.7175e-06	0.000613	173	5	1.0	1.0	1.0	18266	0
Ddx56	5	1.3447e-06	6.7175e-06	0.000613	174	5	1.0	1.0	1.0	18265	0
Rps11	4	1.3515e-06	6.7175e-06	0.000613	175	4	1.0	1.0	1.0	18264	0
Tars2	5	1.3637e-06	6.7175e-06	0.000613	176	5	1.0	1.0	1.0	18263	0
Tsr2	5	1.3806e-06	6.7175e-06	0.000613	177	5	1.0	1.0	1.0	18262	0
Sf1	5	1.3863e-06	6.7175e-06	0.000613	178	5	1.0	1.0	1.0	18261	0
Fen1	5	1.4001e-06	6.7175e-06	0.000613	179	5	1.0	1.0	1.0	18260	0
Pelp1	5	1.4244e-06	6.7175e-06	0.000613	180	5	1.0	1.0	1.0	18259	0
Igbp1	5	1.4378e-06	6.7175e-06	0.000613	181	5	1.0	1.0	1.0	18258	0
Eif3b	5	1.4633e-06	6.7175e-06	0.000613	182	5	1.0	1.0	1.0	18257	0
1810026J23Rik	5	1.4714e-06	6.7175e-06	0.000613	183	5	0.9999	0.9999	1.0	17751	0
Glrx5	5	1.4853e-06	6.7175e-06	0.000613	184	5	0.99998	0.99998	1.0	17967	0
Vps72	5	1.5163e-06	6.7175e-06	0.000613	185	5	1.0	1.0	1.0	18206	0
Polr2a	5	1.5312e-06	6.7175e-06	0.000613	186	5	1.0	1.0	1.0	18256	0
Mrpl20	5	1.5423e-06	6.7175e-06	0.000613	187	5	1.0	1.0	1.0	18255	0
Hspa9	5	1.5454e-06	6.7175e-06	0.000613	188	5	1.0	1.0	1.0	18254	0
Cdc16	5	1.5523e-06	6.7175e-06	0.000613	189	5	1.0	1.0	1.0	18253	0
Sgol1	5	1.5661e-06	6.7175e-06	0.000613	190	5	1.0	1.0	1.0	18252	0
Abt1	5	1.5711e-06	6.7175e-06	0.000613	191	5	1.0	1.0	1.0	18251	0
Ciao1	5	1.608e-06	6.7175e-06	0.000613	192	5	1.0	1.0	1.0	18250	0
Skiv2l2	5	1.6235e-06	6.7175e-06	0.000613	193	5	1.0	1.0	1.0	18249	0
L3mbtl2	5	1.6378e-06	6.7175e-06	0.000613	194	5	1.0	1.0	1.0	18248	0
Rplp2	5	1.643e-06	6.7175e-06	0.000613	195	5	1.0	1.0	1.0	18247	0
Wdr82	5	1.6522e-06	6.7175e-06	0.000613	196	5	1.0	1.0	1.0	18246	0
Sco2	5	1.6692e-06	6.7175e-06	0.000613	197	5	1.0	1.0	1.0	18163	0
Mecr	5	1.6839e-06	6.7175e-06	0.000613	198	5	1.0	1.0	1.0	18244	0
Las1l	5	1.6892e-06	6.7175e-06	0.000613	199	5	1.0	1.0	1.0	18243	0
Sae1	5	1.7134e-06	7.2549e-06	0.000613	200	5	1.0	1.0	1.0	18242	0
Cdipt	5	1.7243e-06	7.2549e-06	0.000613	201	5	1.0	1.0	1.0	18241	0
D8Ertd738e	5	1.7256e-06	7.2549e-06	0.000613	202	5	1.0	1.0	1.0	18240	0
Nars2	5	1.7324e-06	7.2549e-06	0.000613	203	5	1.0	1.0	1.0	18239	0
Cdt1	5	1.7405e-06	7.2549e-06	0.000613	204	5	0.99985	0.99985	1.0	17686	0
Cpsf3	5	1.7461e-06	7.2549e-06	0.000613	205	5	1.0	1.0	1.0	18238	0
Ndufa3	5	1.753e-06	7.2549e-06	0.000613	206	5	1.0	1.0	1.0	18237	0
Eif4a3	5	1.7599e-06	7.2549e-06	0.000613	207	5	1.0	1.0	1.0	18236	0
Rrm2	5	1.7626e-06	7.2549e-06	0.000613	208	5	1.0	1.0	1.0	18235	0
Triap1	5	1.7779e-06	7.2549e-06	0.000613	209	5	1.0	1.0	1.0	18234	0
Pdcd11	5	1.8186e-06	7.2549e-06	0.000613	210	5	1.0	1.0	1.0	18233	0
Rps9	5	1.8314e-06	7.2549e-06	0.000613	211	5	1.0	1.0	1.0	18232	0
Ndufs5	5	1.8435e-06	7.2549e-06	0.000613	212	5	1.0	1.0	1.0	18231	0
Rfc5	5	1.8543e-06	7.2549e-06	0.000613	213	5	1.0	1.0	1.0	18230	0
Hsd17b10	5	1.876e-06	7.2549e-06	0.000613	214	5	1.0	1.0	1.0	18229	0
Crnkl1	5	1.8833e-06	7.2549e-06	0.000613	215	5	1.0	1.0	1.0	18228	0
Ptcd1	5	1.9067e-06	7.2549e-06	0.000613	216	5	1.0	1.0	1.0	18226	0
Sys1	5	1.9098e-06	7.2549e-06	0.000613	217	5	0.99975	0.99975	1.0	17604	0
Tfcp2l1	5	1.9997e-06	7.2549e-06	0.000613	218	5	1.0	1.0	1.0	18225	0
Polr1a	5	2.0104e-06	7.5235e-06	0.000633	219	5	1.0	1.0	1.0	18224	0
Ruvbl2	5	2.1349e-06	8.3296e-06	0.000691	220	5	0.99999	0.99999	1.0	18035	0
Slc35b2	5	2.1827e-06	8.3296e-06	0.000691	221	5	1.0	1.0	1.0	18223	0
Ndufv1	5	2.2317e-06	8.3296e-06	0.000691	222	5	1.0	1.0	1.0	18179	0
Mfn1	5	2.2355e-06	8.5983e-06	0.00071	223	4	0.99838	0.99836	1.0	17269	0
Atp5d	5	2.2499e-06	8.867e-06	0.000729	224	5	1.0	1.0	1.0	18222	0
Supt4a	5	2.3059e-06	9.4044e-06	0.00077	225	5	1.0	1.0	1.0	18221	0
Aars	5	2.3369e-06	9.9418e-06	0.00081	226	5	0.9998	0.9998	1.0	17639	0
Cul1	5	2.3805e-06	1.0479e-05	0.000847	227	5	1.0	1.0	1.0	18220	0
Mrps18b	5	2.4105e-06	1.0479e-05	0.000847	228	5	1.0	1.0	1.0	18218	0
Adck4	5	2.4248e-06	1.0748e-05	0.000865	229	5	1.0	1.0	1.0	18217	0
Med24	5	2.4301e-06	1.1017e-05	0.000867	230	5	1.0	1.0	1.0	18216	0
Mcm7	5	2.4751e-06	1.1017e-05	0.000867	231	5	1.0	1.0	1.0	18215	0
Nop9	5	2.4806e-06	1.1017e-05	0.000867	232	5	1.0	1.0	1.0	18214	0
Phb	5	2.5027e-06	1.1017e-05	0.000867	233	4	0.93807	0.93816	1.0	15563	0
Nup85	5	2.5153e-06	1.1017e-05	0.000867	234	5	1.0	1.0	1.0	18213	0
Traip	5	2.53e-06	1.1554e-05	0.00088	235	5	1.0	1.0	1.0	18212	0
Ddx59	5	2.5356e-06	1.1554e-05	0.00088	236	5	1.0	1.0	1.0	18211	0
Sin3a	5	2.5541e-06	1.1554e-05	0.00088	237	5	1.0	1.0	1.0	18210	0
Iars	5	2.5757e-06	1.1554e-05	0.00088	238	5	0.99999	0.99999	1.0	17998	0
Mdm2	5	2.5841e-06	1.1554e-05	0.00088	239	5	0.99999	0.99999	1.0	18048	0
2410127L17Rik	5	2.6532e-06	1.1554e-05	0.00088	240	5	1.0	1.0	1.0	18209	0
Stoml2	5	2.685e-06	1.1554e-05	0.00088	241	5	1.0	1.0	1.0	18208	0
Gemin5	5	2.7534e-06	1.1554e-05	0.00088	242	5	1.0	1.0	1.0	18207	0
Snapc1	5	2.7872e-06	1.2091e-05	0.000888	243	5	1.0	1.0	1.0	18205	0
Mki67ip	5	2.7982e-06	1.2091e-05	0.000888	244	5	1.0	1.0	1.0	18204	0
Polr1c	5	2.8052e-06	1.2091e-05	0.000888	245	5	1.0	1.0	1.0	18203	0
Brf1	5	2.8253e-06	1.2091e-05	0.000888	246	5	1.0	1.0	1.0	18202	0
Pop7	5	2.8426e-06	1.2091e-05	0.000888	247	5	1.0	1.0	1.0	18198	0
Mms22l	5	2.8597e-06	1.2091e-05	0.000888	248	5	1.0	1.0	1.0	18201	0
Med16	5	2.8924e-06	1.2091e-05	0.000888	249	5	1.0	1.0	1.0	18199	0
Ndufb9	5	2.9546e-06	1.2091e-05	0.000888	250	5	1.0	1.0	1.0	18197	0
Prkrir	5	2.9588e-06	1.2091e-05	0.000888	251	5	1.0	1.0	1.0	18196	0
Mrps26	5	3.0051e-06	1.2629e-05	0.000898	252	5	1.0	1.0	1.0	18195	0
Mrpl40	5	3.0114e-06	1.2629e-05	0.000898	253	5	1.0	1.0	1.0	18194	0
Mrpl34	5	3.0237e-06	1.2629e-05	0.000898	254	5	0.99996	0.99996	1.0	17886	0
Ncapg2	5	3.0541e-06	1.2629e-05	0.000898	255	5	1.0	1.0	1.0	18193	0
Hspd1	4	3.085e-06	1.2629e-05	0.000898	256	4	1.0	1.0	1.0	18192	0
Oraov1	5	3.1101e-06	1.2629e-05	0.000898	257	4	0.99406	0.99403	1.0	16909	0
Ppp4c	5	3.119e-06	1.2629e-05	0.000898	258	5	1.0	1.0	1.0	18191	0
Xrcc3	5	3.1256e-06	1.2629e-05	0.000898	259	5	1.0	1.0	1.0	18190	0
Chmp2a	5	3.2073e-06	1.3166e-05	0.000929	260	5	1.0	1.0	1.0	18189	0
Nfs1	5	3.2454e-06	1.3166e-05	0.000929	261	5	1.0	1.0	1.0	18188	0
Tufm	5	3.2583e-06	1.3704e-05	0.000959	262	5	0.99999	0.99999	1.0	18051	0
1810043H04Rik	5	3.2748e-06	1.3704e-05	0.000959	263	5	1.0	1.0	1.0	18187	0
Rad54l2	5	3.2861e-06	1.4241e-05	0.000959	264	5	1.0	1.0	1.0	18186	0
Ints3	5	3.2975e-06	1.4241e-05	0.000959	265	5	1.0	1.0	1.0	18185	0
Nol12	5	3.3135e-06	1.4241e-05	0.000959	266	5	1.0	1.0	1.0	18184	0
Rpl34	4	3.3371e-06	1.4241e-05	0.000959	267	4	1.0	1.0	1.0	18183	0
Polr2e	5	3.4155e-06	1.4241e-05	0.000959	268	5	1.0	1.0	1.0	18182	0
Slc25a28	5	3.4378e-06	1.4241e-05	0.000959	269	5	0.99992	0.99992	1.0	17774	0
Pou5f1	5	3.443e-06	1.4241e-05	0.000959	270	5	0.99999	0.99999	1.0	18069	0
Ogdh	5	3.4651e-06	1.4241e-05	0.000959	271	5	1.0	1.0	1.0	18181	0
Prelid1	5	3.4745e-06	1.4241e-05	0.000959	272	4	0.9885	0.9885	1.0	16691	0
Zfp330	5	3.5369e-06	1.4778e-05	0.000959	273	5	1.0	1.0	1.0	18178	0
Psmb3	4	3.5461e-06	1.4778e-05	0.000959	274	4	1.0	1.0	1.0	18177	0
Aco2	5	3.5586e-06	1.4778e-05	0.000959	275	5	1.0	1.0	1.0	18176	0
Polr2c	5	3.5704e-06	1.4778e-05	0.000959	276	5	0.99997	0.99998	1.0	17921	0
Rpf2	5	3.5781e-06	1.4778e-05	0.000959	277	5	1.0	1.0	1.0	18175	0
Atp2a2	5	3.5951e-06	1.4778e-05	0.000959	278	5	1.0	1.0	1.0	18174	0
Ilf2	5	3.632e-06	1.4778e-05	0.000959	279	5	1.0	1.0	1.0	18173	0
Gins4	5	3.6394e-06	1.4778e-05	0.000959	280	5	1.0	1.0	1.0	18172	0
Recql4	5	3.6443e-06	1.4778e-05	0.000959	281	5	1.0	1.0	1.0	18171	0
Timm44	5	3.6492e-06	1.4778e-05	0.000959	282	5	1.0	1.0	1.0	18170	0
Cse1l	5	3.6591e-06	1.4778e-05	0.000959	283	5	1.0	1.0	1.0	18169	0
Snrnp35	5	3.699e-06	1.4778e-05	0.000959	284	5	1.0	1.0	1.0	18168	0
Tomm22	4	3.7402e-06	1.5316e-05	0.000976	285	4	0.99999	0.99999	1.0	18096	0
Vps25	5	3.7493e-06	1.5316e-05	0.000976	286	5	1.0	1.0	1.0	18167	0
Arcn1	5	3.7721e-06	1.5316e-05	0.000976	287	5	1.0	1.0	1.0	18166	0
Rpl14	5	3.7924e-06	1.5316e-05	0.000976	289	5	1.0	1.0	1.0	18165	0
Ndufaf5	5	3.7924e-06	1.5316e-05	0.000976	288	5	1.0	1.0	1.0	18164	0
Polr2b	5	3.8541e-06	1.5853e-05	0.000993	290	5	1.0	1.0	1.0	18162	0
Psmd12	5	3.8618e-06	1.5853e-05	0.000993	291	5	1.0	1.0	1.0	18161	0
Pop5	5	3.8985e-06	1.5853e-05	0.000993	292	4	0.99202	0.992	1.0	16819	0
Mis18a	5	3.9165e-06	1.5853e-05	0.000993	293	5	1.0	1.0	1.0	18160	0
Pelo	5	3.9191e-06	1.5853e-05	0.000993	294	5	1.0	1.0	1.0	18159	0
Mrpl28	5	4.0077e-06	1.6391e-05	0.001017	295	5	1.0	1.0	1.0	18158	0
Espl1	5	4.0206e-06	1.6391e-05	0.001017	296	5	0.99993	0.99993	1.0	17800	0
Med22	5	4.0323e-06	1.6391e-05	0.001017	297	4	0.52254	0.63772	1.0	10814	1
Lsm11	5	4.05e-06	1.6928e-05	0.001043	298	5	0.99991	0.99991	1.0	17760	0
Emg1	5	4.0518e-06	1.6928e-05	0.001043	299	5	1.0	1.0	1.0	18157	0
Grwd1	5	4.1277e-06	1.7465e-05	0.001073	300	5	1.0	1.0	1.0	18156	0
Polg	5	4.1578e-06	1.8003e-05	0.001102	301	5	1.0	1.0	1.0	18155	0
Pfdn2	5	4.2103e-06	1.854e-05	0.001124	302	5	1.0	1.0	1.0	18154	0
Fars2	5	4.2465e-06	1.854e-05	0.001124	303	5	1.0	1.0	1.0	18153	0
C1qbp	5	4.2521e-06	1.854e-05	0.001124	304	5	1.0	1.0	1.0	18152	0
Mrps24	5	4.2998e-06	1.9078e-05	0.001141	305	5	1.0	1.0	1.0	18151	0
Uxt	5	4.3139e-06	1.9078e-05	0.001141	306	5	1.0	1.0	1.0	18150	0
Cdk1	5	4.3508e-06	1.9078e-05	0.001141	307	5	1.0	1.0	1.0	18149	0
Gatc	5	4.3731e-06	1.9078e-05	0.001141	308	4	0.98911	0.9891	1.0	16715	0
Utp6	5	4.4297e-06	1.9615e-05	0.001158	309	5	1.0	1.0	1.0	18148	0
Snrnp40	5	4.4427e-06	1.9615e-05	0.001158	310	5	1.0	1.0	1.0	18147	0
Ppa2	5	4.463e-06	1.9615e-05	0.001158	311	5	1.0	1.0	1.0	18146	0
Eif5a	5	4.4965e-06	1.9615e-05	0.001158	312	5	1.0	1.0	1.0	18144	0
Rfc3	5	4.6102e-06	2.0152e-05	0.001182	313	5	1.0	1.0	1.0	18143	0
Dpagt1	5	4.7065e-06	2.0152e-05	0.001182	314	5	1.0	1.0	1.0	18142	0
Brf2	5	4.7552e-06	2.069e-05	0.001199	315	5	1.0	1.0	1.0	18141	0
Zmat2	5	4.7582e-06	2.069e-05	0.001199	316	5	1.0	1.0	1.0	18140	0
Psmc2	5	4.7613e-06	2.069e-05	0.001199	317	5	1.0	1.0	1.0	18139	0
Tubgcp2	5	4.8414e-06	2.069e-05	0.001199	318	5	1.0	1.0	1.0	18138	0
Huwe1	5	4.9509e-06	2.1227e-05	0.001226	319	5	1.0	0.99999	1.0	18137	0
Dctn1	5	4.9636e-06	2.1765e-05	0.001253	320	5	0.99966	0.99965	1.0	17552	0
Spc25	5	5.0208e-06	2.2302e-05	0.00128	321	5	0.99999	0.99999	1.0	18135	0
Ilf3	5	5.0657e-06	2.2839e-05	0.001299	322	5	0.99999	0.99999	1.0	18134	0
Hist2h4	4	5.0708e-06	2.2839e-05	0.001299	323	3	0.77607	0.78416	1.0	13056	0
Hdac3	5	5.0746e-06	2.2839e-05	0.001299	324	4	0.99796	0.99794	1.0	17204	0
BC027231	5	5.0947e-06	2.3377e-05	0.001317	325	5	0.99999	0.99999	1.0	18133	0
Rnf40	5	5.0979e-06	2.3377e-05	0.001317	326	5	0.99999	0.99999	1.0	18132	0
Pnpt1	5	5.1076e-06	2.3377e-05	0.001317	327	5	0.99999	0.99999	1.0	18131	0
Gmppb	5	5.176e-06	2.3914e-05	0.001331	328	5	0.99999	0.99999	1.0	18130	0
Ubtf	5	5.1858e-06	2.3914e-05	0.001331	329	5	0.99999	0.99999	1.0	18129	0
Med8	5	5.1923e-06	2.3914e-05	0.001331	330	5	0.99999	0.99999	1.0	18128	0
Sp2	5	5.2153e-06	2.3914e-05	0.001331	331	5	0.99999	0.99999	1.0	18127	0
Bysl	5	5.2882e-06	2.4452e-05	0.001338	332	5	0.99999	0.99999	1.0	18126	0
Naa20	5	5.3239e-06	2.4452e-05	0.001338	333	4	0.9885	0.9885	1.0	16689	0
Ndufa13	5	5.3384e-06	2.4452e-05	0.001338	334	4	0.9885	0.9885	1.0	16684	0
Exosc2	5	5.3483e-06	2.4452e-05	0.001338	335	5	0.99999	0.99999	1.0	18125	0
Nhp2	5	5.4041e-06	2.4989e-05	0.001338	336	5	0.99998	0.99998	1.0	17955	0
Sox2	5	5.4125e-06	2.4989e-05	0.001338	337	5	0.99999	0.99999	1.0	18124	0
Vars	5	5.5e-06	2.4989e-05	0.001338	338	4	0.98723	0.98722	1.0	16625	0
Pars2	5	5.5298e-06	2.4989e-05	0.001338	339	4	0.27096	0.41829	1.0	7453	1
Upf1	5	5.5357e-06	2.4989e-05	0.001338	340	5	0.99999	0.99999	1.0	18123	0
Tsfm	5	5.5495e-06	2.4989e-05	0.001338	341	5	0.99999	0.99999	1.0	18122	0
Mrpl10	5	5.5737e-06	2.5526e-05	0.001338	342	5	0.99999	0.99999	1.0	18121	0
Rbm8a	5	5.5772e-06	2.5526e-05	0.001338	343	5	0.99999	0.99999	1.0	18120	0
Cenpa	5	5.5842e-06	2.5526e-05	0.001338	344	5	0.99999	0.99999	1.0	18119	0
Dmap1	5	5.7959e-06	2.5526e-05	0.001338	345	5	0.99999	0.99999	1.0	18118	0
Rcl1	5	5.9114e-06	2.6064e-05	0.001338	346	5	0.99999	0.99999	1.0	18117	0
Narfl	5	5.9353e-06	2.6064e-05	0.001338	347	5	0.99958	0.99958	1.0	17515	0
Abcf1	5	5.9634e-06	2.6064e-05	0.001338	348	4	0.94908	0.94906	1.0	15761	0
Ftsj3	5	5.9662e-06	2.6064e-05	0.001338	349	5	0.99999	0.99999	1.0	18116	0
Fastkd1	5	5.9736e-06	2.6064e-05	0.001338	350	5	0.99999	0.99999	1.0	18115	0
Timm17a	5	5.9752e-06	2.6064e-05	0.001338	351	4	0.91952	0.91975	1.0	15237	0
Orc3	5	5.9809e-06	2.6064e-05	0.001338	352	5	0.99999	0.99999	1.0	18114	0
Atp1a1	5	6.0177e-06	2.6064e-05	0.001338	353	5	0.99999	0.99999	1.0	18113	0
Ranbp2	5	6.0251e-06	2.6064e-05	0.001338	354	5	0.99999	0.99999	1.0	18112	0
Gpkow	5	6.0288e-06	2.6064e-05	0.001338	355	5	0.99999	0.99999	1.0	18111	0
Slu7	5	6.051e-06	2.6064e-05	0.001338	356	5	0.99999	0.99999	1.0	18110	0
Rcc1	5	6.0626e-06	2.6064e-05	0.001338	357	4	0.91161	0.91201	1.0	15104	0
Bop1	5	6.1473e-06	2.6064e-05	0.001338	358	5	0.99986	0.99986	1.0	17697	0
Zfp131	5	6.1593e-06	2.6064e-05	0.001338	359	5	0.99999	0.99999	1.0	18109	0
Dctn4	5	6.2959e-06	2.7139e-05	0.001381	360	5	0.99999	0.99999	1.0	18107	0
Prim1	5	6.3074e-06	2.7139e-05	0.001381	361	5	0.99999	0.99999	1.0	18106	0
Ruvbl1	5	6.3844e-06	2.7139e-05	0.001381	362	5	0.99999	0.99999	1.0	18105	0
Preb	5	6.4193e-06	2.7676e-05	0.001397	363	5	0.99999	0.99999	1.0	18104	0
Timm13	5	6.4388e-06	2.7676e-05	0.001397	364	5	0.99999	0.99999	1.0	18103	0
Prpf31	5	6.4935e-06	2.7676e-05	0.001397	365	5	0.99999	0.99999	1.0	18102	0
Osgep	5	6.5053e-06	2.7945e-05	0.001407	366	5	0.99999	0.99999	1.0	18101	0
Hccs	5	6.5249e-06	2.8213e-05	0.001413	367	5	0.99999	0.99999	1.0	18100	0
Psmb6	5	6.5368e-06	2.8213e-05	0.001413	368	5	0.99999	0.99999	1.0	18099	0
Med6	5	6.5466e-06	2.8482e-05	0.001413	369	5	0.99999	0.99999	1.0	18098	0
Ddx21	5	6.6041e-06	2.8751e-05	0.001413	370	5	0.99999	0.99999	1.0	18097	0
Brd1	5	6.6671e-06	2.8751e-05	0.001413	371	4	0.99817	0.99815	1.0	17235	0
Ykt6	5	6.7015e-06	2.8751e-05	0.001413	372	5	0.99973	0.99973	1.0	17589	0
Sec61a1	5	6.7118e-06	2.8751e-05	0.001413	373	5	0.99992	0.99992	1.0	17783	0
Prmt1	5	6.7162e-06	2.8751e-05	0.001413	374	5	0.99999	0.99999	1.0	18095	0
Mre11a	5	6.7728e-06	2.8751e-05	0.001413	375	5	0.99999	0.99999	1.0	18094	0
Ndufb4	4	6.7845e-06	2.9288e-05	0.001431	376	4	0.99999	0.99999	1.0	18093	0
Psma2	4	6.8822e-06	2.9288e-05	0.001431	377	4	0.99999	0.99999	1.0	18092	0
Ddx42	5	7.0742e-06	2.9825e-05	0.00145	378	5	0.99999	0.99999	1.0	18091	0
Mrpl52	5	7.1289e-06	2.9825e-05	0.00145	379	4	0.92638	0.92654	1.0	15362	0
Pes1	5	7.1786e-06	3.0363e-05	0.001472	380	5	0.99926	0.99926	1.0	17422	0
Atp5j2	5	7.3339e-06	3.1438e-05	0.00152	381	5	0.99996	0.99996	1.0	17877	0
Ssrp1	5	7.4211e-06	3.1975e-05	0.001542	382	5	0.99999	0.99999	1.0	18090	0
Dr1	5	7.4978e-06	3.2512e-05	0.001552	383	5	0.99999	0.99999	1.0	18089	0
Eif6	5	7.5292e-06	3.2512e-05	0.001552	384	4	0.83994	0.84057	1.0	13946	0
Psmc1	5	7.5309e-06	3.2512e-05	0.001552	385	5	0.99999	0.99999	1.0	18088	0
Polr2d	5	7.5558e-06	3.2512e-05	0.001552	386	5	0.99997	0.99998	1.0	17918	0
Snrpd1	5	7.6464e-06	3.305e-05	0.001565	387	5	0.99999	0.99999	1.0	18087	0
Letm1	5	7.6553e-06	3.305e-05	0.001565	388	5	0.99999	0.99999	1.0	18086	0
Srfbp1	5	7.6598e-06	3.305e-05	0.001565	389	5	0.99999	0.99999	1.0	18085	0
Dtymk	7	7.7664e-06	3.3587e-05	0.001587	390	6	0.78578	0.79188	1.0	13174	1
Prc1	5	7.7996e-06	3.4125e-05	0.001608	391	5	0.99999	0.99999	1.0	18084	0
Rtn4ip1	5	7.8925e-06	3.4662e-05	0.001613	392	5	0.99994	0.99994	1.0	17828	0
Vars2	5	7.9461e-06	3.4662e-05	0.001613	393	5	0.99999	0.99999	1.0	18083	0
Tada1	5	7.9507e-06	3.4662e-05	0.001613	394	5	0.99999	0.99999	1.0	18082	0
Klf5	5	7.9553e-06	3.4662e-05	0.001613	395	5	0.99999	0.99999	1.0	18081	0
Dhx30	5	7.9691e-06	3.4662e-05	0.001613	396	5	0.99999	0.99999	1.0	18080	0
2700050L05Rik	5	8.0573e-06	3.5199e-05	0.001634	397	5	0.99999	0.99999	1.0	18079	0
2410015M20Rik	5	8.1134e-06	3.5737e-05	0.001642	398	5	0.99999	0.99999	1.0	18078	0
Clpp	5	8.1275e-06	3.5737e-05	0.001642	399	5	0.99999	0.99999	1.0	18077	0
Rps21	5	8.1416e-06	3.5737e-05	0.001642	400	5	0.99999	0.99999	1.0	18075	0
Nanog	5	8.1416e-06	3.5737e-05	0.001642	401	5	0.99999	0.99999	1.0	18076	0
Tsen34	5	8.1887e-06	3.7349e-05	0.001703	402	5	0.99999	0.99999	1.0	18074	0
Gnb2l1	5	8.1982e-06	3.7349e-05	0.001703	403	5	0.99999	0.99999	1.0	18073	0
E2f4	5	8.2646e-06	3.7349e-05	0.001703	404	5	0.99999	0.99999	1.0	18072	0
Wdr46	5	8.38e-06	3.7886e-05	0.001715	405	5	0.99999	0.99999	1.0	17993	0
Thoc6	5	8.3986e-06	3.7886e-05	0.001715	406	5	0.99999	0.99999	1.0	18071	0
Rps10	4	8.434e-06	3.7886e-05	0.001715	407	4	0.99999	0.99999	1.0	18070	0
Spns1	5	8.5687e-06	3.8961e-05	0.001747	408	5	0.99999	0.99999	1.0	18068	0
Thoc5	5	8.5834e-06	3.8961e-05	0.001747	409	5	0.99999	0.99999	1.0	18067	0
Cct3	5	8.5932e-06	3.8961e-05	0.001747	410	5	0.99999	0.99999	1.0	18066	0
Naa38	5	8.6621e-06	3.8961e-05	0.001747	411	5	0.99999	0.99999	1.0	18065	0
Dph5	5	8.7116e-06	3.9499e-05	0.001762	412	5	0.99999	0.99999	1.0	18064	0
Prpf38b	5	8.7963e-06	3.9499e-05	0.001762	413	5	0.99999	0.99999	1.0	18063	0
Ints9	5	8.8565e-06	4.0036e-05	0.001767	414	5	0.99999	0.99999	1.0	18062	0
Dad1	5	8.8968e-06	4.0036e-05	0.001767	415	5	0.99999	0.99999	1.0	18061	0
Ints1	5	8.9109e-06	4.0036e-05	0.001767	416	5	0.99991	0.99992	1.0	17765	0
Eif3a	5	9.0033e-06	4.0573e-05	0.001767	417	5	0.99999	0.99999	1.0	18058	0
Rbbp6	7	9.0734e-06	4.0573e-05	0.001767	418	6	0.99976	0.99977	1.0	17608	0
Wars2	5	9.0951e-06	4.0573e-05	0.001767	419	5	0.99993	0.99993	1.0	17808	0
Gadd45gip1	5	9.1041e-06	4.0573e-05	0.001767	420	4	0.99631	0.99629	1.0	17047	0
Chd1	5	9.1211e-06	4.0573e-05	0.001767	421	5	0.99999	0.99999	1.0	18057	0
Csnk2b	5	9.1417e-06	4.0573e-05	0.001767	422	5	0.99999	0.99999	1.0	18056	0
Psmc3	5	9.1572e-06	4.0573e-05	0.001767	423	5	0.99999	0.99999	1.0	18055	0
Uqcrc1	5	9.2566e-06	4.1111e-05	0.001786	424	5	0.99951	0.99951	1.0	17489	0
Lias	5	9.3184e-06	4.1648e-05	0.001801	425	5	0.99999	0.99999	1.0	18054	0
Mrpl49	5	9.3709e-06	4.1648e-05	0.001801	426	5	0.99999	0.99999	1.0	18053	0
Mbtps1	5	9.5351e-06	4.2186e-05	0.00182	427	5	0.99999	0.99999	1.0	18052	0
Mtg1	5	9.68e-06	4.2723e-05	0.001831	428	5	0.99999	0.99999	1.0	18050	0
Ercc2	5	9.7254e-06	4.2723e-05	0.001831	429	4	0.97777	0.97777	1.0	16344	0
Qars	5	9.8485e-06	4.2723e-05	0.001831	430	5	0.99999	0.99999	1.0	18049	0
Brca1	5	9.953e-06	4.326e-05	0.001849	431	5	0.99999	0.99999	1.0	18047	0
Ybey	5	1.0064e-05	4.3798e-05	0.001864	432	5	0.99999	0.99999	1.0	18046	0
Trmt112	5	1.0075e-05	4.3798e-05	0.001864	433	5	0.99999	0.99999	1.0	18045	0
Vhl	5	1.0106e-05	4.4335e-05	0.001882	434	5	0.99997	0.99997	1.0	17901	0
Prmt5	5	1.0142e-05	4.4873e-05	0.001883	435	5	0.99999	0.99999	1.0	18044	0
Supv3l1	5	1.0176e-05	4.4873e-05	0.001883	436	5	0.99995	0.99995	1.0	17853	0
Fanci	5	1.0181e-05	4.4873e-05	0.001883	437	5	0.99999	0.99999	1.0	18043	0
Fancc	5	1.0187e-05	4.4873e-05	0.001883	438	5	0.99999	0.99999	1.0	18042	0
Sdad1	5	1.0223e-05	4.4873e-05	0.001883	439	4	0.9965	0.99648	1.0	17062	0
Sap30bp	5	1.0357e-05	4.541e-05	0.001884	440	5	0.99999	0.99999	1.0	18041	0
Pa2g4	5	1.0374e-05	4.541e-05	0.001884	441	5	0.99999	0.99999	1.0	18040	0
Rabggtb	5	1.0385e-05	4.541e-05	0.001884	442	5	0.99999	0.99999	1.0	18039	0
Fbl	4	1.0485e-05	4.541e-05	0.001884	443	4	0.99999	0.99999	1.0	18038	0
Xab2	5	1.0498e-05	4.541e-05	0.001884	444	4	0.99364	0.99359	1.0	16889	0
Naa25	5	1.0592e-05	4.5947e-05	0.001902	445	5	0.99999	0.99999	1.0	18031	0
Wdr3	5	1.0665e-05	4.6485e-05	0.001916	446	5	0.99999	0.99999	1.0	18037	0
Ube2i	5	1.0698e-05	4.6485e-05	0.001916	447	5	0.99999	0.99999	1.0	18036	0
Rps14	4	1.0783e-05	4.7022e-05	0.001934	448	4	0.99999	0.99999	1.0	18034	0
Cdk7	5	1.0839e-05	4.756e-05	0.001943	449	5	0.99999	0.99999	1.0	18033	0
Cstf1	5	1.0892e-05	4.756e-05	0.001943	450	5	0.99999	0.99999	1.0	18032	0
Vps29	5	1.0925e-05	4.756e-05	0.001943	451	5	0.99999	0.99999	1.0	18030	0
Coq4	5	1.0969e-05	4.8097e-05	0.00196	452	5	0.99999	0.99999	1.0	18029	0
Hist1h3g	2	1.1083e-05	4.9709e-05	0.002008	453	2	0.99963	0.99963	1.0	17531	0
Rsl24d1	5	1.1131e-05	4.9709e-05	0.002008	454	5	0.99999	0.99999	1.0	18028	0
Sap18	3	1.1279e-05	4.9709e-05	0.002008	455	3	0.99999	0.99999	1.0	18027	0
Seh1l	5	1.1344e-05	5.0247e-05	0.002008	456	5	0.99999	0.99999	1.0	18026	0
Prpf19	5	1.135e-05	5.0247e-05	0.002008	457	5	0.99999	0.99999	1.0	18025	0
Wdr55	5	1.14e-05	5.0247e-05	0.002008	458	5	0.99999	0.99999	1.0	18024	0
Snrpf	5	1.1417e-05	5.0247e-05	0.002008	459	5	0.99974	0.99974	1.0	17599	0
Pdcd7	5	1.1545e-05	5.0247e-05	0.002008	460	4	0.92465	0.92479	1.0	15324	0
Sf3b1	5	1.156e-05	5.0247e-05	0.002008	461	5	0.99999	0.99999	1.0	18023	0
Dars2	5	1.1675e-05	5.1321e-05	0.002042	462	5	0.99996	0.99996	1.0	17876	0
Rplp0	3	1.1676e-05	5.1321e-05	0.002042	463	3	0.99999	0.99999	1.0	18022	0
Urod	5	1.1792e-05	5.2396e-05	0.00208	464	5	0.99999	0.99999	1.0	18021	0
Napa	5	1.1977e-05	5.4277e-05	0.002151	465	5	0.99999	0.99999	1.0	18020	0
Imp4	5	1.2084e-05	5.5083e-05	0.002173	466	4	0.99865	0.99864	1.0	17300	0
Sfswap	5	1.2097e-05	5.5083e-05	0.002173	467	5	0.99979	0.9998	1.0	17634	0
Cept1	5	1.2235e-05	5.6158e-05	0.002183	468	5	0.99999	0.99999	1.0	18019	0
Eif1ad	5	1.2255e-05	5.6158e-05	0.002183	469	5	0.99999	0.99999	1.0	18018	0
Zbtb8os	5	1.2268e-05	5.6158e-05	0.002183	470	5	0.99999	0.99999	1.0	18017	0
Smc1a	5	1.2294e-05	5.6158e-05	0.002183	471	5	0.99999	0.99999	1.0	18016	0
Psmc4	5	1.2319e-05	5.6158e-05	0.002183	472	5	0.99993	0.99993	1.0	17794	0
Sdhb	5	1.232e-05	5.6158e-05	0.002183	473	5	0.99999	0.99999	1.0	18015	0
Cars	5	1.2346e-05	5.6158e-05	0.002183	474	5	0.99999	0.99999	1.0	18014	0
Gm1604b	5	1.2406e-05	5.6695e-05	0.00219	475	5	0.99999	0.99999	1.0	18013	0
Pisd	5	1.2438e-05	5.6695e-05	0.00219	476	5	0.99999	0.99999	1.0	18012	0
Nol6	5	1.2531e-05	5.6695e-05	0.00219	477	4	0.98338	0.98342	1.0	16512	0
U2af2	5	1.2598e-05	5.7233e-05	0.002197	478	5	0.99999	0.99999	1.0	18011	0
Ell	5	1.2655e-05	5.7233e-05	0.002197	479	5	0.99953	0.99954	1.0	17499	0
Psmc5	5	1.2658e-05	5.7233e-05	0.002197	480	5	0.99999	0.99999	1.0	18010	0
Gm9897	5	1.2782e-05	5.777e-05	0.002213	481	5	0.99999	0.99999	1.0	18009	0
Gnl2	5	1.2887e-05	5.9382e-05	0.002256	482	5	0.99999	0.99999	1.0	18008	0
Ccnh	5	1.2894e-05	5.9382e-05	0.002256	483	5	0.99999	0.99999	1.0	18007	0
Heatr1	5	1.2921e-05	5.9382e-05	0.002256	484	5	0.99999	0.99999	1.0	18006	0
Mrpl4	5	1.2948e-05	5.9382e-05	0.002256	485	4	0.94899	0.94897	1.0	15760	0
Mrpl53	5	1.3016e-05	5.992e-05	0.002272	486	5	0.99999	0.99999	1.0	18005	0
Top2a	5	1.3209e-05	6.0457e-05	0.002287	487	4	0.9968	0.99679	1.0	17080	0
Rnpc3	5	1.3397e-05	6.2069e-05	0.002343	488	5	0.99999	0.99999	1.0	18004	0
Nfyc	5	1.358e-05	6.2607e-05	0.002344	489	5	0.99999	0.99999	1.0	18003	0
Noc3l	5	1.3658e-05	6.2607e-05	0.002344	490	5	0.99999	0.99999	1.0	18002	0
Mrps34	5	1.3665e-05	6.2607e-05	0.002344	491	5	0.99999	0.99999	1.0	18001	0
Surf6	5	1.3701e-05	6.2607e-05	0.002344	492	5	0.99999	0.99999	1.0	18000	0
Rabggta	5	1.3755e-05	6.3144e-05	0.002355	493	4	0.99704	0.99702	1.0	17104	0
Snw1	5	1.3758e-05	6.3144e-05	0.002355	494	5	0.99999	0.99999	1.0	17999	0
Gps1	5	1.4006e-05	6.4756e-05	0.002405	495	4	0.15765	0.30417	0.979144	5723	1
Rbm25	5	1.4025e-05	6.4756e-05	0.002405	496	5	0.99999	0.99999	1.0	17997	0
Med18	5	1.4277e-05	6.5831e-05	0.00244	497	4	0.078354	0.17582	0.931084	3479	1
Rbm22	5	1.4384e-05	6.6368e-05	0.002455	498	5	0.99999	0.99999	1.0	17996	0
Zcchc9	5	1.4451e-05	6.6906e-05	0.002465	499	5	0.99999	0.99999	1.0	17995	0
Gtf2e2	5	1.4488e-05	6.6906e-05	0.002465	500	5	0.99999	0.99999	1.0	17994	0
Zfat	5	1.4721e-05	6.7981e-05	0.0025	501	4	0.96232	0.96235	1.0	15994	0
Utp23	5	1.4907e-05	6.9593e-05	0.002529	502	5	0.99999	0.99999	1.0	17992	0
Ddx49	5	1.4939e-05	6.9593e-05	0.002529	503	5	0.99997	0.99998	1.0	17922	0
Ppp1r8	5	1.5025e-05	6.9593e-05	0.002529	504	5	0.99998	0.99999	1.0	17991	0
Ppp1cb	5	1.5087e-05	6.9593e-05	0.002529	505	5	0.99998	0.99999	1.0	17990	0
Rrp12	5	1.5244e-05	7.013e-05	0.002529	506	4	0.17276	0.32577	0.986033	6087	1
Lamtor1	5	1.5288e-05	7.013e-05	0.002529	507	5	0.99998	0.99999	1.0	17989	0
Eif3m	5	1.5358e-05	7.013e-05	0.002529	508	5	0.99998	0.99999	1.0	17988	0
Tceb1	5	1.5366e-05	7.013e-05	0.002529	509	5	0.99998	0.99999	1.0	17987	0
Mcrs1	5	1.5421e-05	7.013e-05	0.002529	510	5	0.99998	0.99999	1.0	17986	0
Nsmce4a	5	1.5429e-05	7.013e-05	0.002529	511	5	0.99998	0.99999	1.0	17985	0
Hcfc1	5	1.5555e-05	7.0668e-05	0.002543	512	5	0.99998	0.99999	1.0	17984	0
Nelfcd	5	1.5575e-05	7.1205e-05	0.002552	513	5	0.99998	0.99998	1.0	17963	0
Vrk1	5	1.5578e-05	7.1205e-05	0.002552	514	5	0.99998	0.99999	1.0	17983	0
Cox18	5	1.5591e-05	7.1474e-05	0.002552	515	5	0.99877	0.99876	1.0	17327	0
Tma16	5	1.5606e-05	7.1742e-05	0.002552	516	5	0.99998	0.99999	1.0	17982	0
Mtch2	5	1.5618e-05	7.1742e-05	0.002552	517	5	0.99998	0.99999	1.0	17981	0
Atp5f1	5	1.5624e-05	7.1742e-05	0.002552	518	5	0.99889	0.99888	1.0	17350	0
Mrpl23	5	1.5772e-05	7.3355e-05	0.002604	519	4	0.99128	0.99125	1.0	16785	0
Nsun3	5	1.5961e-05	7.4429e-05	0.002637	520	5	0.99998	0.99999	1.0	17980	0
Ufd1l	5	1.6018e-05	7.5504e-05	0.00266	521	5	0.99998	0.99999	1.0	17979	0
Anapc11	5	1.6032e-05	7.5504e-05	0.00266	522	4	0.9885	0.9885	1.0	16662	0
Med11	5	1.6041e-05	7.5504e-05	0.00266	523	3	0.99476	0.99474	1.0	16944	0
Dync1i2	5	1.6155e-05	7.6042e-05	0.002674	524	5	0.99998	0.99999	1.0	17978	0
Krr1	5	1.6315e-05	7.7116e-05	0.002701	525	4	0.99719	0.99718	1.0	17111	0
Vps28	5	1.6417e-05	7.7116e-05	0.002701	526	5	0.99998	0.99999	1.0	17977	0
Setdb1	5	1.6618e-05	7.7654e-05	0.002715	527	5	0.99998	0.99998	1.0	17937	0
Atp5c1	5	1.6741e-05	7.8191e-05	0.002723	528	5	0.99998	0.99999	1.0	17976	0
Ndufb11	5	1.6754e-05	7.8191e-05	0.002723	529	5	0.99978	0.99978	1.0	17621	0
Nkap	5	1.6808e-05	7.9266e-05	0.002745	530	5	0.99998	0.99999	1.0	17975	0
Psmc6	5	1.6825e-05	7.9266e-05	0.002745	531	5	0.99998	0.99999	1.0	17974	0
Fnta	5	1.6942e-05	7.9266e-05	0.002745	532	4	0.91374	0.91404	1.0	15142	0
Ppp1r7	5	1.7508e-05	8.1953e-05	0.002833	533	5	0.99998	0.99998	1.0	17973	0
Xpo1	5	1.7735e-05	8.464e-05	0.00292	534	5	0.99998	0.99998	1.0	17972	0
Arf1	5	1.7867e-05	8.5177e-05	0.002933	535	5	0.99998	0.99998	1.0	17971	0
Pwp2	5	1.8214e-05	8.7327e-05	0.003002	536	5	0.99891	0.99891	1.0	17353	0
Slmo2	5	1.8298e-05	8.7864e-05	0.003015	537	5	0.99998	0.99998	1.0	17970	0
H2-Ke2	5	1.8378e-05	8.8402e-05	0.003027	538	5	0.99991	0.99992	1.0	17772	0
Hdac1	4	1.8468e-05	8.8939e-05	0.00304	539	4	0.99998	0.99998	1.0	17969	0
Cdk9	5	1.8599e-05	8.9476e-05	0.003053	540	5	0.99877	0.99876	1.0	17326	0
Opa1	5	1.8691e-05	9.0014e-05	0.003065	541	5	0.99967	0.99967	1.0	17562	0
Pola2	5	1.8848e-05	9.0551e-05	0.003078	542	5	0.99998	0.99998	1.0	17968	0
Dna2	5	1.897e-05	9.1626e-05	0.003109	543	4	0.79903	0.80282	1.0	13356	1
Ercc4	5	1.9117e-05	9.2701e-05	0.00314	544	5	0.99998	0.99998	1.0	17966	0
Trim28	5	1.9304e-05	9.3776e-05	0.00317	545	5	0.99998	0.99998	1.0	17965	0
Ncoa3	5	1.9426e-05	9.4313e-05	0.003182	546	5	0.99998	0.99998	1.0	17964	0
Nploc4	5	1.9658e-05	9.485e-05	0.003195	547	5	0.99998	0.99998	1.0	17962	0
Heatr2	5	1.972e-05	9.5388e-05	0.003207	548	5	0.99998	0.99998	1.0	17961	0
Ggps1	5	1.9903e-05	9.6463e-05	0.003237	549	5	0.9995	0.9995	1.0	17485	0
Pigs	5	2.0314e-05	9.9687e-05	0.003333	550	4	0.97962	0.9796	1.0	16396	0
Psmd11	5	2.0416e-05	9.9687e-05	0.003333	551	5	0.99998	0.99998	1.0	17960	0
Srebf2	5	2.0653e-05	0.00010076	0.003363	552	5	0.99998	0.99998	1.0	17959	0
Cdc7	5	2.0802e-05	0.0001013	0.003375	553	5	0.99998	0.99998	1.0	17958	0
Magoh	5	2.0858e-05	0.00010184	0.003387	554	5	0.99882	0.99881	1.0	17335	0
Gtf2b	5	2.1279e-05	0.00010291	0.00341	555	5	0.99998	0.99998	1.0	17957	0
Exosc8	5	2.1355e-05	0.00010291	0.00341	556	5	0.99998	0.99998	1.0	17956	0
Mfn2	5	2.1686e-05	0.00010506	0.003437	557	4	0.99867	0.99865	1.0	17302	0
Nat10	5	2.1734e-05	0.00010506	0.003437	558	5	0.99998	0.99998	1.0	17954	0
2310003H01Rik	5	2.1789e-05	0.00010506	0.003437	559	4	0.85701	0.85759	1.0	14227	0
Ticrr	5	2.1831e-05	0.00010506	0.003437	560	4	0.99443	0.9944	1.0	16928	0
Eif3c	5	2.192e-05	0.0001056	0.003437	561	5	0.99998	0.99998	1.0	17953	0
Txnl4b	5	2.1955e-05	0.0001056	0.003437	562	5	0.99988	0.99989	1.0	17730	0
Med4	5	2.1962e-05	0.0001056	0.003437	563	5	0.99998	0.99998	1.0	17952	0
Snrnp200	5	2.1997e-05	0.0001056	0.003437	564	5	0.99992	0.99992	1.0	17778	0
Rrp1	5	2.2045e-05	0.0001056	0.003437	565	5	0.99998	0.99998	1.0	17951	0
Snrpd3	5	2.2186e-05	0.0001056	0.003437	566	5	0.99998	0.99998	1.0	17950	0
Ppm1d	5	2.2695e-05	0.00010614	0.003449	567	4	0.99473	0.99471	1.0	16942	0
Phax	5	2.2924e-05	0.00010882	0.00353	568	5	0.99998	0.99998	1.0	17949	0
Mdn1	5	2.313e-05	0.0001099	0.003552	569	5	0.99998	0.99998	1.0	17948	0
Ndufs2	5	2.314e-05	0.0001099	0.003552	570	5	0.99998	0.99998	1.0	17947	0
Lrr1	5	2.3212e-05	0.00011043	0.003562	571	4	0.99852	0.99849	1.0	17284	0
Grpel1	5	2.3299e-05	0.00011097	0.003562	572	4	0.96045	0.96047	1.0	15961	0
Nrf1	5	2.3365e-05	0.00011097	0.003562	573	4	0.70576	0.73443	1.0	12283	1
Mrps18c	5	2.3391e-05	0.00011097	0.003562	574	5	0.99998	0.99998	1.0	17946	0
Psmd4	5	2.365e-05	0.00011366	0.003636	575	4	0.99423	0.99421	1.0	16918	0
Ube2c	5	2.3677e-05	0.00011366	0.003636	576	5	0.99998	0.99998	1.0	17945	0
Tubgcp3	5	2.3743e-05	0.0001142	0.00364	577	5	0.99998	0.99998	1.0	17944	0
Gemin6	5	2.3754e-05	0.0001142	0.00364	578	5	0.99998	0.99998	1.0	17943	0
Coro1c	5	2.3832e-05	0.000115	0.003659	579	5	0.99998	0.99998	1.0	17942	0
Tango6	5	2.4099e-05	0.00011635	0.003681	580	5	0.99998	0.99998	1.0	17941	0
Incenp	5	2.411e-05	0.00011635	0.003681	581	5	0.99998	0.99998	1.0	17940	0
Daxx	5	2.4178e-05	0.00011688	0.003681	582	5	0.99998	0.99998	1.0	17939	0
Mcm2	5	2.4251e-05	0.00011688	0.003681	583	5	0.99926	0.99926	1.0	17423	0
Ncl	5	2.4268e-05	0.00011688	0.003681	584	5	0.99998	0.99998	1.0	17938	0
Dph3	6	2.4326e-05	0.00011688	0.003681	585	6	0.99994	0.99994	1.0	17816	0
Rfwd3	5	2.4612e-05	0.00011742	0.003685	586	5	0.99911	0.99911	1.0	17389	0
Rangap1	5	2.4642e-05	0.00011742	0.003685	587	5	0.99998	0.99998	1.0	17936	0
Ndufb8	5	2.4756e-05	0.00011796	0.00369	588	5	0.99998	0.99998	1.0	17935	0
Fntb	5	2.4859e-05	0.00011796	0.00369	589	5	0.99998	0.99998	1.0	17934	0
Noc4l	5	2.5182e-05	0.0001185	0.003692	590	5	0.99997	0.99998	1.0	17933	0
Larp1	5	2.5255e-05	0.00011903	0.003692	591	5	0.99994	0.99994	1.0	17818	0
Wdr92	5	2.5371e-05	0.00011957	0.003692	592	5	0.99907	0.99906	1.0	17381	0
Polr2i	5	2.5392e-05	0.00012011	0.003692	593	4	0.94231	0.94238	1.0	15636	0
Bcas2	5	2.5438e-05	0.00012011	0.003692	594	5	0.99997	0.99998	1.0	17932	0
Exosc9	5	2.545e-05	0.00012011	0.003692	595	5	0.99997	0.99998	1.0	17931	0
Med10	5	2.5485e-05	0.00012011	0.003692	596	5	0.99997	0.99998	1.0	17930	0
Hinfp	5	2.5487e-05	0.00012011	0.003692	597	5	0.99973	0.99973	1.0	17588	0
Dnm2	5	2.5604e-05	0.00012011	0.003692	598	5	0.99993	0.99993	1.0	17804	0
Srek1	5	2.5626e-05	0.00012011	0.003692	599	5	0.99997	0.99998	1.0	17929	0
Oxsm	5	2.5779e-05	0.00012065	0.003692	600	5	0.99997	0.99998	1.0	17928	0
Dkc1	5	2.598e-05	0.00012065	0.003692	601	5	0.99993	0.99993	1.0	17798	0
Trmt61a	5	2.6051e-05	0.00012065	0.003692	602	4	0.9108	0.91118	1.0	15082	0
Il6st	5	2.6193e-05	0.00012118	0.003703	603	4	0.97087	0.97082	1.0	16167	0
Tbcb	5	2.6381e-05	0.00012226	0.003723	604	4	0.44223	0.58135	1.0	9944	1
Ccdc59	5	2.6436e-05	0.00012226	0.003723	605	5	0.99997	0.99998	1.0	17927	0
Psmb1	5	2.6745e-05	0.00012441	0.003782	606	5	0.99928	0.99928	1.0	17430	0
Gpn1	5	2.6963e-05	0.00012494	0.003792	607	4	0.99535	0.99534	1.0	16978	0
Psmg3	5	2.7085e-05	0.00012548	0.003802	608	5	0.9996	0.9996	1.0	17521	0
Polr2f	5	2.7217e-05	0.00012656	0.003822	609	5	0.99997	0.99998	1.0	17926	0
Smu1	5	2.723e-05	0.00012656	0.003822	610	5	0.99997	0.99998	1.0	17925	0
Mad2l2	5	2.7353e-05	0.00012709	0.003826	611	5	0.99997	0.99998	1.0	17924	0
Iscu	5	2.7403e-05	0.00012709	0.003826	612	4	0.99829	0.99827	1.0	17254	0
Actr1b	5	2.7765e-05	0.00012871	0.003868	613	5	0.99997	0.99998	1.0	17923	0
Ecd	5	2.7774e-05	0.00012924	0.003878	614	4	0.99392	0.99387	1.0	16905	0
Dolk	5	2.8097e-05	0.00013032	0.003891	615	4	0.9851	0.98511	1.0	16558	0
Tfb1m	5	2.8143e-05	0.00013032	0.003891	616	5	0.99997	0.99998	1.0	17920	0
Hnrnpl	5	2.8181e-05	0.00013032	0.003891	617	5	0.99997	0.99998	1.0	17919	0
Ppp2r4	5	2.8489e-05	0.00013193	0.003933	618	5	0.99978	0.99979	1.0	17625	0
Rpp14	5	2.8782e-05	0.00013462	0.004007	619	4	0.98906	0.98905	1.0	16712	0
Sec22b	5	2.8847e-05	0.00013569	0.004032	620	5	0.99997	0.99998	1.0	17917	0
Brd4	5	2.9113e-05	0.00013623	0.004042	621	5	0.99997	0.99998	1.0	17916	0
Ndufs8	5	2.9218e-05	0.0001373	0.004067	622	5	0.99895	0.99895	1.0	17361	0
Eif2b5	5	2.9399e-05	0.00013784	0.004076	623	4	0.82248	0.82369	1.0	13680	1
Gtpbp4	5	2.987e-05	0.00014107	0.004158	624	5	0.99997	0.99997	1.0	17915	0
Ube2m	9	2.9879e-05	0.00014107	0.004158	625	8	0.99995	0.99995	1.0	17850	0
Ndufa1	4	3.0483e-05	0.00014375	0.004231	626	4	0.99997	0.99997	1.0	17914	0
Paf1	5	3.0637e-05	0.00014483	0.004249	627	5	0.99971	0.99971	1.0	17571	0
Mettl17	5	3.0718e-05	0.00014483	0.004249	628	5	0.99997	0.99997	1.0	17913	0
Ndufaf3	5	3.0824e-05	0.00014537	0.004251	629	5	0.99997	0.99997	1.0	17905	0
Abcb7	5	3.084e-05	0.00014537	0.004251	630	5	0.99997	0.99997	1.0	17912	0
Tmem181a	5	3.1004e-05	0.00014698	0.004291	631	5	0.99997	0.99997	1.0	17911	0
1110008L16Rik	5	3.1473e-05	0.00015128	0.00441	632	5	0.99997	0.99997	1.0	17910	0
Mnf1	5	3.1665e-05	0.00015235	0.004434	633	5	0.99984	0.99984	1.0	17674	0
Tiprl	5	3.2032e-05	0.00015396	0.004474	634	5	0.99997	0.99997	1.0	17909	0
Elof1	4	3.2172e-05	0.0001545	0.004483	635	4	0.99997	0.99997	1.0	17908	0
Rrm1	5	3.2541e-05	0.00015504	0.004491	636	5	0.99997	0.99997	1.0	17907	0
Wdr73	5	3.2712e-05	0.00015611	0.004508	637	5	0.99997	0.99997	1.0	17906	0
Ssh1	5	3.2804e-05	0.00015611	0.004508	638	4	0.10514	0.2206	0.950362	4275	1
Actl6a	5	3.3071e-05	0.00015665	0.00451	639	4	0.87602	0.87669	1.0	14517	0
Gins3	5	3.3143e-05	0.00015665	0.00451	640	5	0.99992	0.99993	1.0	17789	0
Dtl	5	3.3259e-05	0.00015719	0.004518	641	5	0.99997	0.99997	1.0	17904	0
Fam96b	5	3.3828e-05	0.0001588	0.004557	642	4	0.92535	0.92548	1.0	15338	0
Rnf168	5	3.3917e-05	0.00016014	0.004589	643	5	0.99997	0.99997	1.0	17903	0
Clasrp	5	3.399e-05	0.00016095	0.004605	644	5	0.99997	0.99997	1.0	17902	0
Pik3r4	5	3.4088e-05	0.00016202	0.004628	645	4	0.98606	0.98603	1.0	16591	0
Nob1	5	3.505e-05	0.00016579	0.004728	646	5	0.99996	0.99997	1.0	17900	0
Rpl36al	5	3.5469e-05	0.00016901	0.004798	647	4	0.98924	0.98922	1.0	16720	0
Farsb	5	3.5476e-05	0.00016901	0.004798	648	5	0.99996	0.99997	1.0	17899	0
Aars2	5	3.5521e-05	0.00016901	0.004798	649	5	0.99996	0.99997	1.0	17898	0
Top3a	5	3.5618e-05	0.00016955	0.004806	650	4	0.99589	0.99589	1.0	17019	0
Ddx41	5	3.5768e-05	0.00017009	0.004806	651	4	0.99207	0.99206	1.0	16826	0
Elp5	5	3.5828e-05	0.00017009	0.004806	652	5	0.99996	0.99997	1.0	17897	0
Sepsecs	5	3.5951e-05	0.00017062	0.004814	653	5	0.99996	0.99997	1.0	17896	0
Pot1a	5	3.6261e-05	0.0001717	0.00483	654	5	0.99996	0.99997	1.0	17895	0
Pnn	5	3.6292e-05	0.0001717	0.00483	655	5	0.99996	0.99997	1.0	17894	0
Ltv1	5	3.6447e-05	0.00017224	0.004837	656	5	0.99996	0.99997	1.0	17893	0
Ccna2	5	3.6619e-05	0.00017277	0.004845	657	5	0.99996	0.99997	1.0	17892	0
Uqcc	5	3.6823e-05	0.00017331	0.004845	658	5	0.99996	0.99997	1.0	17891	0
Txn2	5	3.6902e-05	0.00017331	0.004845	659	5	0.99996	0.99997	1.0	17890	0
Mrps6	5	3.6949e-05	0.00017385	0.004853	660	5	0.99996	0.99997	1.0	17889	0
Anp32b	5	3.7664e-05	0.00017815	0.004965	661	5	0.99996	0.99997	1.0	17888	0
Mtor	5	3.8406e-05	0.00018083	0.005033	662	5	0.99996	0.99996	1.0	17887	0
Rae1	5	3.8513e-05	0.00018191	0.005055	663	4	0.99575	0.99574	1.0	17004	0
Wdr77	5	3.8913e-05	0.00018352	0.005084	664	5	0.99996	0.99996	1.0	17885	0
Cenpo	5	3.9215e-05	0.00018406	0.005084	665	4	0.9986	0.99858	1.0	17293	0
N6amt1	5	3.9248e-05	0.00018406	0.005084	666	4	0.98909	0.98908	1.0	16713	0
Nup205	5	3.928e-05	0.00018406	0.005084	667	4	0.93685	0.93696	1.0	15541	0
Eprs	5	3.9409e-05	0.00018567	0.005113	668	4	0.95076	0.95075	1.0	15796	0
Actr10	5	3.9441e-05	0.00018567	0.005113	669	5	0.99994	0.99994	1.0	17835	0
Phf5a	3	3.9561e-05	0.00018675	0.005134	670	3	0.99996	0.99996	1.0	17884	0
Gtf2h2	5	3.9708e-05	0.00018728	0.005134	671	5	0.99996	0.99996	1.0	17883	0
Thg1l	5	3.996e-05	0.00018755	0.005134	672	4	0.92058	0.92084	1.0	15259	0
Gtf2a2	5	4.0123e-05	0.00018782	0.005134	673	4	0.71783	0.7422	1.0	12391	1
Lars2	5	4.0188e-05	0.00018782	0.005134	674	5	0.99983	0.99983	1.0	17665	0
Smarca4	5	4.033e-05	0.00018889	0.005148	675	5	0.99996	0.99996	1.0	17882	0
U2af1	4	4.042e-05	0.00018889	0.005148	676	4	0.99996	0.99996	1.0	17881	0
Chchd4	5	4.0635e-05	0.00018943	0.005148	677	5	0.99996	0.99996	1.0	17880	0
Cox15	5	4.0652e-05	0.00018943	0.005148	678	5	0.99996	0.99996	1.0	17879	0
Thoc2	5	4.1131e-05	0.00019158	0.005198	679	5	0.99996	0.99996	1.0	17878	0
Chtop	5	4.1407e-05	0.00019266	0.005205	680	5	0.99996	0.99996	1.0	17875	0
Cct2	5	4.1513e-05	0.00019266	0.005205	681	5	0.99957	0.99957	1.0	17509	0
Mrps2	5	4.1528e-05	0.00019266	0.005205	682	5	0.99996	0.99996	1.0	17874	0
Pmpca	5	4.2187e-05	0.00019481	0.005255	683	4	0.94217	0.94224	1.0	15633	0
Nudt21	5	4.2207e-05	0.00019534	0.005262	684	5	0.99996	0.99996	1.0	17873	0
Polr3c	5	4.2425e-05	0.00019642	0.005283	685	4	0.98421	0.98422	1.0	16535	0
Gtpbp3	5	4.2754e-05	0.00019857	0.005333	686	5	0.99996	0.99996	1.0	17872	0
Gcn1l1	5	4.2973e-05	0.00020072	0.005383	687	5	0.99986	0.99986	1.0	17696	0
Rbfox2	5	4.3145e-05	0.00020179	0.005387	688	5	0.99996	0.99996	1.0	17871	0
Orc4	7	4.3252e-05	0.00020179	0.005387	689	7	0.99996	0.99996	1.0	17870	0
Guk1	5	4.3283e-05	0.00020179	0.005387	690	4	0.77829	0.78598	1.0	13080	1
Tcof1	5	4.3449e-05	0.00020233	0.005387	691	5	0.99996	0.99996	1.0	17869	0
Hars	5	4.3491e-05	0.00020233	0.005387	692	4	0.84764	0.84827	1.0	14081	0
Terf1	5	4.486e-05	0.00021254	0.005651	693	4	0.99561	0.99561	1.0	16994	0
Csnk1a1	5	4.5366e-05	0.00021469	0.005691	694	5	0.99995	0.99996	1.0	17868	0
Eif2b2	5	4.5441e-05	0.00021469	0.005691	695	5	0.99995	0.99996	1.0	17867	0
Utp15	5	4.5575e-05	0.00021684	0.005703	696	5	0.99994	0.99994	1.0	17836	0
Uqcrc2	5	4.5683e-05	0.00021684	0.005703	697	5	0.99995	0.99996	1.0	17866	0
Mtbp	5	4.5719e-05	0.00021738	0.005703	698	5	0.99981	0.99982	1.0	17650	0
Utp20	5	4.5721e-05	0.00021738	0.005703	699	5	0.99995	0.99996	1.0	17865	0
Ran	5	4.5749e-05	0.00021738	0.005703	700	5	0.99995	0.99996	1.0	17864	0
Pafah1b1	5	4.5945e-05	0.00021738	0.005703	701	5	0.99995	0.99995	1.0	17863	0
Kpnb1	5	4.6114e-05	0.00021791	0.005703	702	5	0.99995	0.99995	1.0	17862	0
Dynll1	4	4.6214e-05	0.00021791	0.005703	703	4	0.99995	0.99995	1.0	17861	0
Max	4	4.6239e-05	0.00021791	0.005703	704	4	0.99995	0.99995	1.0	17860	0
Dcps	5	4.653e-05	0.00021899	0.005723	705	5	0.99995	0.99995	1.0	17859	0
Mrpl51	5	4.6568e-05	0.00021953	0.005729	706	5	0.99995	0.99995	1.0	17858	0
Spc24	5	4.6663e-05	0.00022006	0.005735	707	5	0.99995	0.99995	1.0	17857	0
Ndufa8	5	4.6882e-05	0.0002206	0.005741	708	5	0.9999	0.99991	1.0	17754	0
Atp6v0d1	5	4.7657e-05	0.00022812	0.00592	709	4	0.73087	0.75098	1.0	12542	1
Pgk1	5	4.7701e-05	0.00022812	0.00592	710	4	0.97584	0.97581	1.0	16293	0
Erh	4	4.785e-05	0.00022866	0.005923	711	4	0.99995	0.99995	1.0	17856	0
Psmd7	5	4.8047e-05	0.0002292	0.005923	712	5	0.99995	0.99995	1.0	17855	0
Anapc10	5	4.8164e-05	0.0002292	0.005923	713	5	0.99995	0.99995	1.0	17854	0
Coq5	5	4.867e-05	0.00023135	0.00597	714	3	0.94656	0.94653	1.0	15710	0
Pole	5	4.8933e-05	0.00023242	0.005986	715	5	0.99993	0.99993	1.0	17801	0
Mrpl9	5	4.9047e-05	0.00023296	0.005986	716	4	0.77902	0.78653	1.0	13092	1
Ppa1	5	4.9199e-05	0.00023296	0.005986	717	4	0.82749	0.8283	1.0	13766	1
Dnajc11	5	4.9695e-05	0.00023619	0.006061	718	5	0.99927	0.99927	1.0	17427	0
Tfdp1	5	5.0388e-05	0.00023834	0.006107	719	5	0.99992	0.99993	1.0	17787	0
Rpf1	5	5.0699e-05	0.00023887	0.006112	720	5	0.99905	0.99904	1.0	17376	0
Nup155	5	5.1941e-05	0.00024478	0.006251	721	5	0.99995	0.99995	1.0	17852	0
Trappc5	5	5.2332e-05	0.00024532	0.006251	722	4	0.99472	0.9947	1.0	16941	0
Rps25	3	5.2355e-05	0.00024532	0.006251	723	3	0.99995	0.99995	1.0	17851	0
Chmp4b	5	5.2711e-05	0.00024747	0.006298	724	4	0.99772	0.9977	1.0	17168	0
Znhit2	5	5.2836e-05	0.00024801	0.006302	725	4	0.17038	0.32352	0.984907	6047	1
Cdc6	5	5.3069e-05	0.00024908	0.006321	726	5	0.99995	0.99995	1.0	17849	0
Tars	5	5.3333e-05	0.00025016	0.00634	727	3	0.78609	0.79211	1.0	13179	1
Otud4	5	5.4431e-05	0.00025231	0.006385	728	5	0.99995	0.99995	1.0	17848	0
Tuba1c	2	5.4727e-05	0.00025338	0.006404	729	2	0.99995	0.99995	1.0	17847	0
Suv420h1	5	5.4754e-05	0.00025392	0.006409	730	5	0.99995	0.99995	1.0	17846	0
Bms1	5	5.5514e-05	0.00025822	0.006508	731	5	0.99994	0.99994	1.0	17845	0
Ncapd2	5	5.6062e-05	0.00026091	0.006558	732	5	0.99994	0.99994	1.0	17844	0
Eif4enif1	5	5.6084e-05	0.00026091	0.006558	733	5	0.99994	0.99994	1.0	17843	0
Zfp259	5	5.6379e-05	0.00026413	0.00663	734	4	0.98473	0.98475	1.0	16550	0
Srf	5	5.6492e-05	0.00026521	0.00663	735	5	0.99927	0.99927	1.0	17426	0
Supt3	5	5.6503e-05	0.00026521	0.00663	736	5	0.99994	0.99994	1.0	17842	0
Pam16	5	5.6525e-05	0.00026521	0.00663	737	5	0.99994	0.99994	1.0	17841	0
Dbf4	5	5.6703e-05	0.00026789	0.006688	738	4	0.94962	0.94962	1.0	15769	0
Nmd3	5	5.6836e-05	0.00026897	0.006706	739	5	0.99994	0.99994	1.0	17840	0
Urb1	5	5.7777e-05	0.00027165	0.006761	740	5	0.99994	0.99994	1.0	17839	0
Srsf1	5	5.7853e-05	0.00027219	0.006761	741	4	0.98917	0.98916	1.0	16718	0
Ckap5	5	5.8025e-05	0.00027327	0.006761	742	5	0.99994	0.99994	1.0	17838	0
Taf5l	5	5.807e-05	0.0002738	0.006761	743	5	0.99994	0.99994	1.0	17837	0
Atp5b	5	5.8111e-05	0.0002738	0.006761	744	4	0.98968	0.98965	1.0	16733	0
Ints5	5	5.8502e-05	0.00027488	0.006761	745	5	0.99994	0.99994	1.0	17834	0
Cct4	5	5.8593e-05	0.00027488	0.006761	746	5	0.99994	0.99994	1.0	17833	0
Zfp341	5	5.8707e-05	0.00027488	0.006761	747	5	0.99994	0.99994	1.0	17832	0
Uqcrq	5	5.8759e-05	0.00027488	0.006761	748	5	0.99973	0.99973	1.0	17586	0
Rps16	3	5.8841e-05	0.00027488	0.006761	749	3	0.99994	0.99994	1.0	17831	0
Rpl18	2	5.8903e-05	0.00027542	0.006766	750	2	0.99994	0.99994	1.0	17830	0
Aurka	5	5.902e-05	0.00027595	0.00677	751	5	0.99993	0.99993	1.0	17793	0
Smc5	5	5.9487e-05	0.00027757	0.006791	752	5	0.99994	0.99994	1.0	17829	0
Tamm41	5	5.9588e-05	0.00027757	0.006791	753	5	0.99916	0.99916	1.0	17406	0
Snrnp25	5	6.0028e-05	0.00028079	0.006861	754	4	0.9885	0.9885	1.0	16700	0
Nup93	5	6.0416e-05	0.00028455	0.006935	755	5	0.99994	0.99994	1.0	17827	0
Ttc27	5	6.0492e-05	0.00028455	0.006935	756	5	0.99993	0.99993	1.0	17803	0
Gabpb1	5	6.065e-05	0.00028616	0.006965	757	5	0.99994	0.99994	1.0	17826	0
Txndc17	5	6.0885e-05	0.00028724	0.006972	758	5	0.99994	0.99994	1.0	17825	0
Dolpp1	5	6.0915e-05	0.00028724	0.006972	759	4	0.96325	0.9633	1.0	16009	0
Mrps15	5	6.1073e-05	0.00028885	0.007002	760	5	0.99994	0.99994	1.0	17824	0
Clp1	5	6.1286e-05	0.00028939	0.007006	761	5	0.99994	0.99994	1.0	17823	0
Kat7	5	6.2285e-05	0.00029369	0.00708	762	5	0.99994	0.99994	1.0	17822	0
Asna1	5	6.2535e-05	0.00029422	0.00708	763	4	0.31851	0.46311	1.0	8142	1
Ndufa5	5	6.2626e-05	0.00029422	0.00708	764	5	0.99989	0.99989	1.0	17734	0
Fancm	5	6.2657e-05	0.00029422	0.00708	765	5	0.99994	0.99994	1.0	17821	0
Nxt1	5	6.2763e-05	0.00029476	0.00708	766	5	0.99993	0.99993	1.0	17809	0
Hspa14	5	6.2789e-05	0.00029476	0.00708	767	5	0.99994	0.99994	1.0	17820	0
Znhit1	5	6.291e-05	0.0002953	0.007084	768	5	0.99994	0.99994	1.0	17819	0
Mtg2	5	6.3496e-05	0.00029637	0.007101	769	4	0.97069	0.97064	1.0	16163	0
Nsl1	5	6.3957e-05	0.00029799	0.00713	770	5	0.99954	0.99955	1.0	17504	0
Mrpl17	5	6.4188e-05	0.00029852	0.007134	771	4	0.99601	0.996	1.0	17026	0
Pcna	5	6.426e-05	0.00029906	0.007137	772	5	0.99994	0.99994	1.0	17817	0
Mrps10	5	6.4467e-05	0.0002996	0.007141	773	4	0.9881	0.9881	1.0	16654	0
Prpf38a	5	6.479e-05	0.00030067	0.007157	774	5	0.99994	0.99994	1.0	17815	0
Plk1	5	6.4863e-05	0.00030121	0.007161	775	4	0.4979	0.62692	1.0	10650	1
Sec13	5	6.6347e-05	0.00030927	0.007343	776	5	0.99992	0.99992	1.0	17779	0
Mto1	5	6.6892e-05	0.00031196	0.007397	777	5	0.99993	0.99993	1.0	17814	0
Mtif2	5	6.7044e-05	0.00031303	0.007413	778	5	0.99993	0.99993	1.0	17813	0
Uros	5	6.7146e-05	0.00031465	0.007435	779	5	0.99993	0.99993	1.0	17812	0
Pmpcb	5	6.7324e-05	0.00031518	0.007435	780	5	0.99993	0.99993	1.0	17811	0
Rnmt	5	6.7375e-05	0.00031518	0.007435	781	5	0.99993	0.99993	1.0	17810	0
Aurkb	5	6.8001e-05	0.00031841	0.007492	782	4	0.99509	0.99508	1.0	16965	0
Ei24	5	6.8015e-05	0.00031841	0.007492	783	5	0.99993	0.99993	1.0	17807	0
Ddx52	5	6.8267e-05	0.00031948	0.007501	784	5	0.99965	0.99965	1.0	17550	0
Dbr1	5	6.8698e-05	0.00032002	0.007501	786	5	0.99993	0.99993	1.0	17806	0
Metap2	5	6.8698e-05	0.00032002	0.007501	785	5	0.99993	0.99993	1.0	17805	0
Gtf2h4	5	6.9047e-05	0.00032217	0.007542	787	4	0.99137	0.99133	1.0	16791	0
Ccdc84	5	7.0095e-05	0.00032754	0.007658	788	5	0.99993	0.99993	1.0	17802	0
Rictor	5	7.0875e-05	0.00033077	0.007714	789	5	0.99986	0.99986	1.0	17698	0
Ddx31	5	7.0914e-05	0.00033077	0.007714	790	5	0.99993	0.99993	1.0	17799	0
Mak16	5	7.1225e-05	0.00033265	0.007737	791	4	0.99639	0.99638	1.0	17049	0
Metap1	5	7.1376e-05	0.00033345	0.007737	792	5	0.99949	0.9995	1.0	17483	0
Ctc1	5	7.15e-05	0.00033345	0.007737	793	5	0.99993	0.99993	1.0	17797	0
Ndrg3	5	7.1554e-05	0.00033345	0.007737	794	5	0.99993	0.99993	1.0	17796	0
Rrp8	5	7.1661e-05	0.00033399	0.00774	795	5	0.99993	0.99993	1.0	17795	0
Rad1	5	7.2441e-05	0.00033748	0.007811	796	5	0.99993	0.99993	1.0	17792	0
Ccdc137	5	7.2714e-05	0.00033937	0.007845	797	4	0.99853	0.9985	1.0	17287	0
Usp5	5	7.2969e-05	0.00034205	0.007897	798	4	0.99424	0.99422	1.0	16919	0
Wdr36	5	7.3198e-05	0.00034393	0.007927	799	5	0.99907	0.99907	1.0	17382	0
Msto1	5	7.3352e-05	0.0003442	0.007927	800	4	0.086682	0.18991	0.933915	3744	1
Swsap1	5	7.4435e-05	0.0003485	0.008016	801	5	0.99993	0.99993	1.0	17791	0
Rac1	5	7.4484e-05	0.00034904	0.008018	802	4	0.4938	0.62518	1.0	10626	1
Iba57	5	7.533e-05	0.00035173	0.008052	803	4	0.9885	0.9885	1.0	16675	0
Vbp1	5	7.5462e-05	0.00035226	0.008052	804	5	0.99992	0.99993	1.0	17790	0
Pak1ip1	5	7.5473e-05	0.00035226	0.008052	805	5	0.99965	0.99965	1.0	17543	0
Ppil1	5	7.563e-05	0.00035226	0.008052	806	4	0.99765	0.99763	1.0	17157	0
Haus5	5	7.6313e-05	0.0003571	0.008153	807	4	0.9885	0.9885	1.0	16693	0
Birc5	5	7.697e-05	0.00035871	0.008179	808	5	0.99942	0.99942	1.0	17458	0
Impdh2	5	7.718e-05	0.00035952	0.008188	809	5	0.99992	0.99993	1.0	17788	0
Ncbp1	5	7.7319e-05	0.00036032	0.008196	810	4	0.98169	0.98168	1.0	16458	0
Wdr12	4	7.7733e-05	0.00036194	0.008222	811	3	0.97478	0.97474	1.0	16272	0
Nfu1	5	7.8467e-05	0.00036785	0.008346	812	5	0.99992	0.99992	1.0	17786	0
Wdr75	5	7.8785e-05	0.00036892	0.008349	813	5	0.99992	0.99992	1.0	17785	0
Mrpl11	5	7.8875e-05	0.00036946	0.008349	814	4	0.9915	0.99148	1.0	16798	0
Coq2	5	7.8983e-05	0.00036946	0.008349	815	4	0.91101	0.9114	1.0	15091	0
Ehmt1	5	7.9416e-05	0.00037053	0.008349	816	4	0.91174	0.91214	1.0	15105	0
1110004E09Rik	5	7.9729e-05	0.00037107	0.008349	817	4	0.92936	0.92949	1.0	15413	0
Dars	9	7.9825e-05	0.00037161	0.008349	818	8	0.90509	0.90558	1.0	14989	1
Gtf3c1	5	7.9851e-05	0.00037161	0.008349	819	5	0.99982	0.99982	1.0	17654	0
Supt5	5	7.9918e-05	0.00037161	0.008349	820	5	0.99992	0.99992	1.0	17784	0
Eif4e2	5	8.0562e-05	0.0003743	0.0084	821	4	0.57629	0.66268	1.0	11164	1
Ppp6r3	5	8.0828e-05	0.00037537	0.008413	822	5	0.99992	0.99992	1.0	17782	0
N4bp1	5	8.1035e-05	0.00037645	0.008427	823	5	0.99992	0.99992	1.0	17781	0
Rnf8	5	8.1113e-05	0.00037698	0.008429	824	5	0.99989	0.9999	1.0	17741	0
Prpf3	5	8.1278e-05	0.0003786	0.008455	825	5	0.9996	0.9996	1.0	17520	0
Eif2b4	5	8.1334e-05	0.00037913	0.008457	826	4	0.99538	0.99538	1.0	16983	0
Nop16	5	8.2343e-05	0.00038397	0.008554	827	5	0.99992	0.99992	1.0	17780	0
Nrbp1	5	8.2444e-05	0.00038451	0.008556	828	5	0.99965	0.99965	1.0	17548	0
Nop10	4	8.2668e-05	0.00038612	0.008581	829	3	0.98502	0.98503	1.0	16556	0
Kansl1	5	8.3118e-05	0.00038719	0.008595	830	5	0.99936	0.99935	1.0	17444	0
Dync1h1	5	8.351e-05	0.00038773	0.008596	831	4	0.99612	0.99611	1.0	17035	0
Polr3k	5	8.4132e-05	0.00039096	0.008657	832	4	0.99769	0.99767	1.0	17162	0
Cops5	5	8.4246e-05	0.00039203	0.008671	833	5	0.99992	0.99992	1.0	17777	0
Ddx6	5	8.4302e-05	0.00039257	0.008672	834	5	0.99988	0.99988	1.0	17723	0
Cox7b	5	8.4429e-05	0.00039418	0.008697	835	5	0.99992	0.99992	1.0	17776	0
Ndufs3	5	8.4704e-05	0.00039579	0.008712	836	5	0.99992	0.99992	1.0	17775	0
Rad21	5	8.4888e-05	0.00039579	0.008712	837	5	0.99992	0.99992	1.0	17773	0
Rpl37	3	8.5144e-05	0.00039633	0.008714	838	3	0.99991	0.99992	1.0	17771	0
Utp18	5	8.538e-05	0.00039687	0.008715	839	5	0.99991	0.99992	1.0	17770	0
Zswim7	5	8.606e-05	0.00040063	0.008787	840	5	0.99991	0.99992	1.0	17769	0
Gtf3a	5	8.6306e-05	0.00040224	0.008812	841	4	0.998	0.99798	1.0	17214	0
Med25	5	8.6557e-05	0.00040278	0.008813	842	5	0.99991	0.99992	1.0	17768	0
H2afx	4	8.7209e-05	0.00040439	0.008838	843	4	0.99991	0.99992	1.0	17767	0
Mrpl39	5	8.759e-05	0.00040708	0.008886	844	5	0.99991	0.99992	1.0	17766	0
Gfer	5	8.7935e-05	0.00040923	0.008923	845	5	0.99884	0.99883	1.0	17339	0
Rgp1	5	8.8633e-05	0.00041245	0.008973	846	5	0.99991	0.99992	1.0	17764	0
Ptp4a2	5	8.9046e-05	0.00041299	0.008973	847	5	0.99991	0.99991	1.0	17763	0
Mbtps2	5	8.9174e-05	0.00041299	0.008973	848	5	0.99991	0.99991	1.0	17762	0
Mrpl37	5	8.9408e-05	0.00041406	0.008986	849	5	0.9995	0.9995	1.0	17484	0
Topbp1	5	8.9824e-05	0.00041621	0.009022	850	5	0.99977	0.99978	1.0	17619	0
Nol10	5	9.0199e-05	0.00041729	0.009034	851	5	0.99991	0.99991	1.0	17761	0
Mrps35	5	9.084e-05	0.00041998	0.009082	852	4	0.047529	0.12185	0.87395	2568	1
Isg20l2	5	9.1007e-05	0.00042051	0.009083	853	5	0.99991	0.99991	1.0	17759	0
March5	5	9.2106e-05	0.00042804	0.009224	854	5	0.99986	0.99986	1.0	17695	0
Rpa2	5	9.2223e-05	0.00042804	0.009224	855	4	0.99601	0.996	1.0	17025	0
Yars2	5	9.2366e-05	0.00042857	0.009224	856	4	0.77685	0.78477	1.0	13065	1
Ngdn	5	9.3202e-05	0.00043287	0.009306	857	5	0.99978	0.99978	1.0	17624	0
Ndufb10	5	9.4493e-05	0.00043717	0.009387	858	4	0.99864	0.99862	1.0	17297	0
Polr2h	5	9.4982e-05	0.00044093	0.009457	859	5	0.99991	0.99991	1.0	17758	0
Mrpl45	5	9.5236e-05	0.00044362	0.009504	860	4	0.99821	0.99819	1.0	17241	0
Cct8	5	9.5436e-05	0.00044523	0.009527	861	5	0.9999	0.99991	1.0	17757	0
Mrpl14	5	9.743e-05	0.00045276	0.009677	862	5	0.99979	0.99979	1.0	17630	0
Thoc1	5	9.7748e-05	0.00045329	0.009677	863	5	0.9999	0.99991	1.0	17756	0
Rtel1	5	9.7916e-05	0.00045437	0.009678	864	4	0.98966	0.98963	1.0	16732	0
Mrpl42	5	9.819e-05	0.00045491	0.009678	865	5	0.99977	0.99978	1.0	17616	0
Gtf2a1	5	9.8195e-05	0.00045491	0.009678	866	5	0.9999	0.99991	1.0	17755	0
Cd2bp2	5	9.9233e-05	0.00046135	0.009804	867	5	0.9999	0.99991	1.0	17753	0
Chtf8	5	0.0001013	0.00047157	0.010009	868	5	0.9999	0.9999	1.0	17752	0
Tti1	5	0.00010219	0.00047371	0.010043	869	4	0.70691	0.73516	1.0	12296	1
Mdm4	5	0.00010272	0.00047801	0.010123	870	5	0.9999	0.9999	1.0	17750	0
Aifm1	5	0.00010279	0.00047882	0.010128	871	5	0.9999	0.9999	1.0	17749	0
Slc35b1	5	0.00010427	0.00048446	0.010224	872	5	0.9999	0.9999	1.0	17748	0
Bub3	5	0.00010437	0.000485	0.010224	873	5	0.99989	0.99989	1.0	17733	0
Eral1	5	0.0001045	0.000485	0.010224	874	4	0.5977	0.67338	1.0	11322	1
Ankrd49	5	0.00010508	0.00048876	0.010256	876	5	0.99989	0.9999	1.0	17745	0
Mrpl30	5	0.00010508	0.00048876	0.010256	877	5	0.99989	0.9999	1.0	17747	0
Brd2	5	0.00010508	0.00048876	0.010256	875	5	0.99989	0.9999	1.0	17746	0
Pfn1	5	0.0001051	0.00048876	0.010256	878	4	0.98174	0.98173	1.0	16462	0
Mrpl18	5	0.00010544	0.00049145	0.0103	879	5	0.99972	0.99972	1.0	17577	0
Dph6	5	0.00010568	0.00049199	0.0103	880	5	0.99989	0.9999	1.0	17744	0
Acd	5	0.00010638	0.00049575	0.010367	881	5	0.99989	0.9999	1.0	17743	0
Ccnc	5	0.00010653	0.00049629	0.010367	882	5	0.99989	0.9999	1.0	17742	0
Ddx5	5	0.00010715	0.00049844	0.0104	883	5	0.99989	0.9999	1.0	17740	0
Atp5o	5	0.00010752	0.00050058	0.010433	884	5	0.99989	0.9999	1.0	17739	0
Txnl4a	5	0.00010842	0.00050381	0.010488	885	4	0.97467	0.97463	1.0	16267	0
Tomm40	5	0.0001091	0.00050596	0.01052	886	4	0.76813	0.7779	1.0	12955	1
Zwint	5	0.00010913	0.0005065	0.01052	887	5	0.99989	0.99989	1.0	17738	0
Dnlz	5	0.00010983	0.00050918	0.010541	888	4	0.99768	0.99766	1.0	17161	0
Pet112	5	0.00010986	0.00050918	0.010541	889	5	0.99983	0.99983	1.0	17666	0
Zfp574	5	0.00010993	0.00050918	0.010541	890	5	0.99976	0.99977	1.0	17611	0
Cpsf2	5	0.00011041	0.00051133	0.010561	891	5	0.99886	0.99886	1.0	17344	0
Tnpo3	5	0.00011048	0.00051133	0.010561	892	4	0.99867	0.99865	1.0	17303	0
Smc6	5	0.00011083	0.00051402	0.010605	893	4	0.99834	0.99833	1.0	17263	0
Wdr5	5	0.00011118	0.00051617	0.010611	894	4	0.98974	0.98972	1.0	16736	0
Psma1	5	0.00011138	0.00051671	0.010611	896	5	0.99989	0.99989	1.0	17736	0
Cct7	5	0.00011138	0.00051671	0.010611	895	5	0.99989	0.99989	1.0	17737	0
Tbcd	5	0.00011153	0.00051724	0.010611	897	5	0.99951	0.99951	1.0	17487	0
Dyrk1a	5	0.0001116	0.00051724	0.010611	898	4	0.9936	0.99357	1.0	16887	0
Eif2b3	5	0.00011195	0.00051778	0.010611	899	4	0.9741	0.97406	1.0	16251	0
Ndnl2	5	0.00011386	0.00052745	0.010785	900	4	0.99542	0.9954	1.0	16985	0
Cox11	5	0.00011401	0.00052799	0.010785	901	5	0.99989	0.99989	1.0	17735	0
Psmd2	5	0.00011414	0.00052799	0.010785	902	5	0.99974	0.99974	1.0	17600	0
Oip5	5	0.00011485	0.00053122	0.010838	903	5	0.99988	0.99988	1.0	17725	0
Pnkp	5	0.00011657	0.00053498	0.010898	904	5	0.9987	0.99869	1.0	17309	0
Rpl13a	5	0.00011678	0.00053605	0.010898	906	5	0.99988	0.99989	1.0	17732	0
Mrpl41	5	0.00011678	0.00053605	0.010898	905	5	0.99988	0.99989	1.0	17731	0
Rpl32	3	0.00011687	0.00053713	0.010898	907	3	0.99988	0.99989	1.0	17729	0
Psma6	5	0.00011693	0.00053713	0.010898	908	4	0.52217	0.63756	1.0	10811	1
Lsm12	5	0.00011715	0.00053767	0.010898	909	5	0.99988	0.99989	1.0	17728	0
Sf3a2	5	0.00011759	0.00053981	0.010929	910	4	0.91254	0.91288	1.0	15119	0
Kansl3	5	0.0001178	0.00054196	0.010957	911	5	0.99942	0.99942	1.0	17457	0
Stx5a	5	0.00011802	0.00054304	0.010957	912	4	0.99175	0.99173	1.0	16807	0
Slx4	5	0.00011819	0.00054304	0.010957	913	5	0.99988	0.99989	1.0	17727	0
Mrpl50	5	0.00011823	0.00054358	0.010957	914	5	0.99988	0.99989	1.0	17726	0
Cdc27	5	0.00011931	0.00054895	0.011053	915	5	0.99988	0.99988	1.0	17724	0
Orc5	5	0.00012117	0.00055755	0.011213	916	5	0.99988	0.99988	1.0	17722	0
Pcf11	5	0.00012119	0.00055809	0.011213	917	5	0.99982	0.99983	1.0	17660	0
Lifr	5	0.00012201	0.00056131	0.011236	918	4	0.99784	0.99782	1.0	17185	0
Copb2	5	0.00012232	0.00056185	0.011236	919	5	0.99988	0.99988	1.0	17721	0
Cenpk	5	0.00012261	0.00056239	0.011236	920	5	0.99988	0.99988	1.0	17720	0
Rbm19	5	0.00012281	0.00056292	0.011236	921	5	0.99988	0.99988	1.0	17719	0
Kin	5	0.00012283	0.00056292	0.011236	922	5	0.99983	0.99984	1.0	17667	0
Tcp1	5	0.00012286	0.00056292	0.011236	923	5	0.99988	0.99988	1.0	17718	0
Psmb5	5	0.00012317	0.00056427	0.011251	924	4	0.99782	0.9978	1.0	17184	0
Atad1	5	0.00012377	0.00056722	0.011298	925	5	0.99988	0.99988	1.0	17717	0
Stip1	5	0.00012393	0.0005683	0.011307	926	5	0.99988	0.99988	1.0	17716	0
Cyc1	5	0.00012487	0.00057098	0.011336	927	5	0.99962	0.99962	1.0	17526	0
Slc25a19	5	0.00012506	0.00057098	0.011336	928	5	0.99987	0.99988	1.0	17715	0
Sart3	5	0.00012571	0.00057367	0.011377	929	4	0.83503	0.83562	1.0	13875	1
Wdr33	5	0.00012647	0.00057689	0.011429	930	5	0.99886	0.99885	1.0	17342	0
Supt16	5	0.00012716	0.00057851	0.011447	931	5	0.99981	0.99982	1.0	17649	0
Aasdhppt	5	0.00012732	0.00057904	0.011447	932	4	0.98071	0.98072	1.0	16426	0
Afg3l2	5	0.00012794	0.00058173	0.011487	933	4	0.99689	0.99687	1.0	17089	0
Pigb	5	0.00012827	0.00058334	0.011507	934	5	0.99987	0.99988	1.0	17714	0
Dlgap5	5	0.00012869	0.00058442	0.011516	935	5	0.99987	0.99987	1.0	17713	0
Eif5b	5	0.00012968	0.00059033	0.01162	936	5	0.99987	0.99987	1.0	17712	0
Cnot11	5	0.00013027	0.00059355	0.011671	937	4	0.99653	0.99651	1.0	17065	0
Ccnf	5	0.0001318	0.00060108	0.011806	938	5	0.99987	0.99987	1.0	17711	0
Tefm	5	0.00013268	0.00060484	0.011867	939	5	0.99987	0.99987	1.0	17709	0
Usp8	5	0.00013285	0.00060591	0.011876	940	5	0.99987	0.99987	1.0	17708	0
Glmn	5	0.00013294	0.00060699	0.011884	941	5	0.99987	0.99987	1.0	17707	0
Ulk3	5	0.00013342	0.00060914	0.011914	942	5	0.99987	0.99987	1.0	17706	0
Cltc	5	0.00013413	0.00061129	0.01193	943	4	0.041706	0.11136	0.858117	2391	1
Lars	5	0.00013416	0.00061129	0.01193	944	4	0.32246	0.46683	1.0	8200	1
Zfp281	5	0.0001344	0.00061236	0.011939	945	4	0.99844	0.99842	1.0	17273	0
Rps15	3	0.00013533	0.00061451	0.011968	946	3	0.99986	0.99987	1.0	17705	0
Mau2	5	0.00013649	0.00062257	0.012074	947	5	0.99986	0.99987	1.0	17704	0
Nop58	5	0.00013665	0.00062257	0.012074	948	5	0.99986	0.99987	1.0	17702	0
Vma21	5	0.00013665	0.00062257	0.012074	949	5	0.99986	0.99987	1.0	17703	0
Hspe1	3	0.00013665	0.00062257	0.012074	950	3	0.99986	0.99987	1.0	17701	0
Ube2cbp	5	0.00013784	0.00062687	0.012145	951	5	0.99986	0.99987	1.0	17700	0
Psma5	5	0.00013811	0.00062795	0.012145	952	5	0.99986	0.99986	1.0	17699	0
Osbp	5	0.00013813	0.00062822	0.012145	953	4	0.98938	0.98936	1.0	16724	0
Psmd8	5	0.00014035	0.00063923	0.012345	954	4	0.64126	0.69623	1.0	11671	1
Srp19	5	0.00014106	0.00064031	0.012353	955	4	0.85504	0.85564	1.0	14202	0
Trmt10c	5	0.00014294	0.00064998	0.012526	956	5	0.99968	0.99968	1.0	17564	0
Prpf40a	5	0.00014369	0.00065321	0.012575	957	4	0.73568	0.75423	1.0	12586	1
Ddx24	5	0.00014417	0.00065535	0.012604	958	5	0.99979	0.9998	1.0	17637	0
Rtfdc1	5	0.00014505	0.00065912	0.012663	959	5	0.99984	0.99985	1.0	17680	0
Psmb7	5	0.00014522	0.00066019	0.012667	960	4	0.079859	0.17841	0.932185	3519	1
Snrpg	3	0.00014538	0.00066073	0.012667	961	3	0.99985	0.99986	1.0	17694	0
Sf3a1	5	0.00014584	0.0006618	0.012675	962	5	0.99985	0.99986	1.0	17693	0
Sec63	5	0.00014674	0.00066557	0.012734	963	5	0.99985	0.99986	1.0	17692	0
Hax1	4	0.00014761	0.00066933	0.012792	964	4	0.99985	0.99986	1.0	17691	0
Crcp	5	0.00014827	0.00067309	0.012851	965	5	0.99985	0.99986	1.0	17690	0
Eefsec	5	0.00014922	0.00067631	0.012899	966	4	0.92968	0.92984	1.0	15417	0
Sarnp	5	0.00014947	0.00067846	0.01291	967	5	0.99985	0.99985	1.0	17689	0
Pigv	10	0.00014979	0.00067846	0.01291	968	8	0.17428	0.32723	0.987027	6108	1
Naca	10	0.00014992	0.000679	0.01291	969	7	0.56004	0.65489	1.0	11046	1
Ddx18	5	0.00015136	0.00068545	0.013013	970	5	0.99985	0.99985	1.0	17688	0
Smndc1	5	0.00015141	0.00068599	0.013013	971	5	0.99985	0.99985	1.0	17687	0
Uri1	5	0.0001517	0.00068652	0.013013	972	4	0.98491	0.98491	1.0	16553	0
Fdxr	5	0.00015231	0.00068867	0.01304	973	5	0.99869	0.99868	1.0	17306	0
Gins1	5	0.00015268	0.00069029	0.013057	974	5	0.99985	0.99985	1.0	17685	0
Cog3	5	0.00015284	0.00069136	0.013064	975	4	0.96498	0.96504	1.0	16040	0
Bard1	5	0.00015312	0.00069244	0.013071	976	5	0.99985	0.99985	1.0	17684	0
Cirh1a	5	0.00015417	0.00069673	0.013139	977	4	0.99794	0.99793	1.0	17202	0
Gars	5	0.00015452	0.00069781	0.013142	978	4	0.97782	0.97783	1.0	16345	0
Faf2	5	0.00015455	0.00069835	0.013142	979	5	0.99985	0.99985	1.0	17683	0
Taf1b	5	0.00015515	0.00069996	0.013159	980	4	0.59716	0.67311	1.0	11317	1
Slc25a26	5	0.00015589	0.00070318	0.013193	981	5	0.99984	0.99985	1.0	17682	0
Fam136a	5	0.00015604	0.00070318	0.013193	982	5	0.99984	0.99985	1.0	17681	0
Gemin7	5	0.00015987	0.00072253	0.013542	983	3	0.70048	0.7311	1.0	12225	1
Gemin2	5	0.0001603	0.00072575	0.013589	984	4	0.99486	0.99485	1.0	16947	0
Ddx28	5	0.00016057	0.00072737	0.013605	985	4	0.50207	0.62872	1.0	10680	1
Cpsf3l	5	0.00016112	0.00073059	0.013652	986	4	0.9885	0.9885	1.0	16661	0
Uso1	5	0.00016158	0.00073328	0.013684	987	4	0.96393	0.96399	1.0	16021	0
Rpl7	4	0.00016168	0.00073381	0.013684	988	4	0.99984	0.99985	1.0	17679	0
Snrpe	4	0.00016215	0.00073596	0.013693	989	4	0.99984	0.99984	1.0	17678	0
Atp5sl	5	0.00016264	0.0007365	0.013693	990	5	0.99984	0.99984	1.0	17677	0
B4galt7	5	0.00016285	0.0007365	0.013693	991	5	0.99984	0.99984	1.0	17676	0
Wdr24	5	0.00016381	0.00074295	0.013799	992	4	0.99774	0.99772	1.0	17170	0
Smarca5	5	0.00016445	0.0007451	0.013816	993	4	0.99669	0.99667	1.0	17073	0
Fam58b	5	0.00016451	0.00074537	0.013816	994	5	0.99984	0.99984	1.0	17675	0
Ogt	5	0.00016492	0.00074832	0.013856	995	4	0.99509	0.99508	1.0	16963	0
Xrn2	5	0.0001655	0.00075155	0.013902	996	5	0.99983	0.99984	1.0	17673	0
Polg2	5	0.00016602	0.00075692	0.013983	997	5	0.99983	0.99984	1.0	17672	0
Pggt1b	5	0.00016632	0.00075746	0.013983	998	5	0.99981	0.99981	1.0	17645	0
Xrcc2	5	0.00016771	0.00076176	0.014049	999	5	0.99983	0.99984	1.0	17671	0
Mrps9	5	0.00016797	0.00076337	0.014064	1000	5	0.99983	0.99984	1.0	17670	0
BC055324	5	0.00016856	0.00076552	0.01409	1001	5	0.99983	0.99984	1.0	17669	0
BC052040	5	0.00016916	0.00076928	0.014145	1002	5	0.99982	0.99982	1.0	17655	0
Strbp	5	0.00017042	0.00077412	0.01422	1003	5	0.99983	0.99984	1.0	17668	0
Sprtn	5	0.000173	0.00078111	0.014334	1004	4	0.99858	0.99856	1.0	17291	0
Cdc73	5	0.00017355	0.00078326	0.014336	1005	5	0.99983	0.99983	1.0	17664	0
Fdx1l	5	0.00017358	0.00078326	0.014336	1006	4	0.95531	0.95541	1.0	15876	0
Pih1d1	5	0.00017368	0.00078379	0.014336	1007	4	0.99716	0.99714	1.0	17109	0
Ppox	5	0.00017387	0.00078433	0.014336	1008	5	0.99937	0.99937	1.0	17450	0
Dclre1b	5	0.00017455	0.00078863	0.0144	1009	4	0.98672	0.98668	1.0	16611	0
Vmp1	5	0.00017543	0.00079347	0.014456	1010	5	0.9991	0.9991	1.0	17387	0
Ikbkap	5	0.00017553	0.000794	0.014456	1011	4	0.99869	0.99867	1.0	17305	0
Atrx	5	0.00017609	0.00079562	0.014456	1012	5	0.99982	0.99983	1.0	17663	0
Telo2	5	0.00017612	0.00079562	0.014456	1013	5	0.9998	0.9998	1.0	17641	0
Aatf	5	0.00017618	0.00079562	0.014456	1014	5	0.99982	0.99983	1.0	17662	0
Mrpl3	5	0.0001768	0.00079776	0.014481	1015	5	0.99912	0.99912	1.0	17393	0
Ctnnb1	5	0.00017711	0.00080018	0.014496	1016	5	0.99982	0.99983	1.0	17661	0
Cdca8	5	0.00017732	0.00080099	0.014496	1017	4	0.99069	0.99067	1.0	16766	0
Rfc1	5	0.00017739	0.00080099	0.014496	1018	5	0.99982	0.99983	1.0	17659	0
Rars2	5	0.00017889	0.00080851	0.014604	1019	5	0.99982	0.99983	1.0	17658	0
Naa50	5	0.00017898	0.00080851	0.014604	1020	4	0.9965	0.99648	1.0	17060	0
Tmem126b	5	0.00017917	0.00080959	0.014609	1021	5	0.99982	0.99983	1.0	17657	0
Ccdc94	5	0.00018047	0.00081442	0.014682	1022	5	0.99942	0.99942	1.0	17460	0
Mtrf1l	5	0.00018113	0.00081711	0.014716	1023	5	0.99982	0.99982	1.0	17656	0
Slc30a9	5	0.00018242	0.00082195	0.014789	1024	5	0.99982	0.99982	1.0	17653	0
Ptcd3	5	0.00018458	0.00082893	0.0149	1025	5	0.99982	0.99982	1.0	17652	0
Chmp1a	5	0.00018531	0.00083162	0.014934	1026	4	0.99704	0.99702	1.0	17103	0
Gemin8	5	0.00018562	0.00083323	0.014948	1027	5	0.99884	0.99883	1.0	17340	0
Psmb2	5	0.00018627	0.00083592	0.014982	1028	4	0.9885	0.9885	1.0	16669	0
Fancg	5	0.00018676	0.00083861	0.015015	1029	5	0.99981	0.99982	1.0	17651	0
Fzd5	5	0.00018828	0.00084291	0.015077	1030	4	0.89171	0.89234	1.0	14753	0
1810013L24Rik	5	0.00018861	0.00084398	0.015082	1031	5	0.99981	0.99982	1.0	17648	0
Ube2t	5	0.00018942	0.00084667	0.015115	1032	5	0.99959	0.99959	1.0	17517	0
Exosc5	5	0.00019112	0.00085365	0.015219	1033	5	0.99981	0.99981	1.0	17647	0
Polr2m	5	0.00019149	0.00085527	0.015219	1034	4	0.89658	0.89718	1.0	14839	0
Ssb	5	0.00019159	0.00085527	0.015219	1035	5	0.99981	0.99981	1.0	17646	0
Socs3	5	0.0001917	0.0008558	0.015219	1036	4	0.9981	0.99808	1.0	17227	0
Mrpl44	5	0.00019244	0.00085742	0.015233	1037	4	0.32144	0.46589	1.0	8184	1
Trim33	5	0.00019348	0.00086225	0.01529	1038	5	0.99939	0.99939	1.0	17454	0
Atp6v1a	5	0.00019366	0.00086225	0.01529	1039	5	0.99981	0.99981	1.0	17644	0
Pop1	5	0.00019496	0.00086709	0.015361	1040	4	0.99381	0.99376	1.0	16899	0
Ipo5	5	0.00019551	0.00086924	0.015384	1041	4	0.99861	0.99859	1.0	17294	0
Polr1d	10	0.00019678	0.00087354	0.01544	1042	6	0.10129	0.21437	0.947552	4163	1
Apex2	5	0.00019725	0.00087408	0.01544	1043	5	0.9998	0.99981	1.0	17643	0
Tsc2	5	0.00020052	0.00089342	0.015761	1044	5	0.9998	0.9998	1.0	17642	0
Zfp384	5	0.00020064	0.00089396	0.015761	1045	5	0.9998	0.9998	1.0	17640	0
Nsmce1	5	0.00020279	0.0008988	0.01582	1046	5	0.99966	0.99966	1.0	17560	0
Pdcd2	5	0.00020312	0.00089933	0.01582	1047	5	0.99902	0.99901	1.0	17371	0
Slc35a1	5	0.00020334	0.00089987	0.01582	1048	5	0.9998	0.9998	1.0	17638	0
Mrps17	5	0.00020421	0.00090309	0.015856	1049	4	0.99816	0.99814	1.0	17234	0
Haus1	5	0.00020432	0.00090363	0.015856	1050	4	0.84674	0.84739	1.0	14063	0
Nelfa	5	0.00020551	0.00090847	0.01591	1051	5	0.99979	0.9998	1.0	17636	0
Nvl	5	0.00020553	0.00090847	0.01591	1052	4	0.96992	0.96989	1.0	16148	0
Wdr61	5	0.00020632	0.00091277	0.015955	1053	5	0.99979	0.9998	1.0	17635	0
Gtf3c5	5	0.00020641	0.00091277	0.015955	1054	5	0.99954	0.99954	1.0	17502	0
Esf1	5	0.00020732	0.00091545	0.015987	1055	5	0.99979	0.99979	1.0	17633	0
Dhx29	5	0.00020757	0.0009176	0.016009	1056	5	0.99979	0.99979	1.0	17632	0
Flcn	5	0.00020801	0.00092029	0.016041	1057	5	0.99979	0.99979	1.0	17631	0
Eif3j1	5	0.00020962	0.00092513	0.01608	1058	4	0.85829	0.85888	1.0	14254	0
Mepce	5	0.00020965	0.00092513	0.01608	1059	5	0.99979	0.99979	1.0	17629	0
Ybx1	5	0.00020974	0.00092513	0.01608	1060	5	0.99977	0.99977	1.0	17612	0
Cnot10	5	0.00021022	0.00092889	0.01613	1061	5	0.99979	0.99979	1.0	17628	0
C330027C09Rik	5	0.00021379	0.00094232	0.016332	1062	5	0.99979	0.99979	1.0	17627	0
Arih1	5	0.0002139	0.00094232	0.016332	1063	4	0.62352	0.68661	1.0	11550	1
Mad2l1	5	0.00021563	0.00095092	0.016466	1064	5	0.99978	0.99979	1.0	17626	0
Sephs1	5	0.00022088	0.00097618	0.016887	1065	5	0.99978	0.99978	1.0	17623	0
Hnrnpk	5	0.00022134	0.00098048	0.016946	1066	5	0.99978	0.99978	1.0	17622	0
Spdl1	5	0.00022228	0.00098478	0.017004	1067	4	0.80378	0.80687	1.0	13414	1
Taf2	5	0.00022357	0.00098639	0.017016	1068	4	0.99707	0.99705	1.0	17106	0
Sfi1	5	0.00022421	0.00098908	0.01704	1069	4	0.78599	0.79204	1.0	13176	1
Aurkaip1	5	0.00022426	0.00098962	0.01704	1070	5	0.99978	0.99978	1.0	17620	0
Mcm6	5	0.00022509	0.0009923	0.01707	1071	4	0.98727	0.98727	1.0	16627	0
Snrpd2	4	0.00022546	0.00099338	0.017073	1072	4	0.99977	0.99978	1.0	17618	0
Urb2	5	0.00022574	0.00099445	0.017075	1073	5	0.99977	0.99978	1.0	17617	0
Tgif1	5	0.00022722	0.0010004	0.017154	1074	5	0.99977	0.99978	1.0	17615	0
Med28	5	0.00022742	0.0010009	0.017154	1075	5	0.99977	0.99978	1.0	17614	0
Haus7	5	0.00022809	0.0010047	0.017203	1076	5	0.99977	0.99978	1.0	17613	0
Mettl16	5	0.00022852	0.0010057	0.017205	1077	5	0.99963	0.99963	1.0	17535	0
Tmem11	5	0.00022888	0.0010084	0.017235	1078	4	0.99739	0.99737	1.0	17125	0
Suv39h2	5	0.00023632	0.0010407	0.017769	1079	5	0.99976	0.99977	1.0	17610	0
Pstk	5	0.00023681	0.0010434	0.017799	1080	5	0.99976	0.99977	1.0	17609	0
Cdc20	5	0.00023708	0.0010444	0.017801	1081	5	0.9996	0.9996	1.0	17522	0
Ppil4	5	0.00023929	0.001053	0.017931	1082	5	0.99962	0.99962	1.0	17528	0
Htatsf1	5	0.00024151	0.0010665	0.018135	1083	4	0.83556	0.83615	1.0	13884	1
Nf2	5	0.00024162	0.001067	0.018135	1084	5	0.99973	0.99974	1.0	17590	0
Isca2	5	0.00024298	0.0010734	0.018228	1085	3	0.20246	0.3539	1.0	6495	1
Trim24	5	0.00024386	0.0010777	0.018284	1086	5	0.99976	0.99976	1.0	17607	0
Luc7l3	5	0.00024451	0.0010788	0.018285	1087	5	0.99976	0.99976	1.0	17606	0
Mcm3ap	5	0.00024571	0.0010842	0.01836	1088	4	0.11739	0.24056	0.962254	4605	1
Rngtt	5	0.00024687	0.001088	0.018406	1089	5	0.99975	0.99976	1.0	17605	0
Cenpn	5	0.00024802	0.0010936	0.018485	1090	5	0.99956	0.99956	1.0	17505	0
Nolc1	5	0.00025145	0.0011116	0.018772	1091	5	0.99975	0.99975	1.0	17603	0
Dimt1	5	0.00025208	0.0011143	0.0188	1092	4	0.13529	0.26926	0.972976	5091	1
Exosc7	5	0.0002526	0.0011154	0.018801	1093	4	0.57495	0.66204	1.0	11161	1
Eno1	4	0.00025311	0.0011202	0.018865	1094	3	0.98749	0.98749	1.0	16632	0
Chek1	5	0.00025349	0.0011224	0.018867	1095	4	0.98392	0.98393	1.0	16528	0
Mrps7	5	0.00025362	0.0011224	0.018867	1096	5	0.99974	0.99974	1.0	17592	0
Kif23	5	0.00025402	0.0011245	0.018886	1097	5	0.99975	0.99975	1.0	17602	0
Polr3b	5	0.00025557	0.0011288	0.018941	1098	5	0.99974	0.99975	1.0	17601	0
Rbm18	5	0.00025787	0.0011379	0.019062	1099	5	0.99974	0.99974	1.0	17598	0
Nus1	5	0.00025816	0.0011395	0.019062	1100	4	0.89687	0.89747	1.0	14844	0
Cherp	5	0.00025828	0.0011401	0.019062	1101	4	0.45346	0.59227	1.0	10123	1
Atf1	5	0.00025867	0.0011412	0.019062	1102	4	0.97438	0.97435	1.0	16258	0
Ap2m1	5	0.00025907	0.0011417	0.019062	1103	5	0.99974	0.99974	1.0	17597	0
Vps4b	5	0.00025914	0.0011422	0.019062	1104	5	0.99974	0.99974	1.0	17596	0
Fancd2	5	0.00026063	0.0011524	0.019215	1105	4	0.99851	0.99848	1.0	17281	0
Skp1a	5	0.00026125	0.0011546	0.019217	1106	5	0.99974	0.99974	1.0	17595	0
Adat2	5	0.0002614	0.0011551	0.019217	1107	5	0.99974	0.99974	1.0	17594	0
Srp68	5	0.000262	0.0011557	0.019217	1108	5	0.99974	0.99974	1.0	17593	0
Ddx20	5	0.00026352	0.0011621	0.019289	1110	4	0.98607	0.98604	1.0	16592	0
Mrps11	5	0.00026352	0.0011621	0.019289	1109	5	0.99974	0.99974	1.0	17591	0
Rbx1	5	0.00026366	0.0011632	0.01929	1111	5	0.99877	0.99876	1.0	17329	0
Ints2	5	0.00026556	0.0011713	0.019406	1112	3	0.97838	0.97838	1.0	16360	0
Cwc22	3	0.00026622	0.0011753	0.019442	1113	3	0.99973	0.99973	1.0	17587	0
Atmin	5	0.00026631	0.0011756	0.019442	1114	5	0.99881	0.9988	1.0	17334	0
Skiv2l	5	0.00026949	0.0011922	0.0197	1115	5	0.99973	0.99973	1.0	17585	0
Med12	5	0.0002725	0.0012094	0.019957	1116	4	0.94781	0.94777	1.0	15733	0
Ddx51	5	0.00027276	0.0012099	0.019957	1117	4	0.99214	0.99213	1.0	16830	0
Vps16	5	0.00027494	0.0012234	0.020151	1118	5	0.99973	0.99972	1.0	17583	0
Fam32a	5	0.00027534	0.001225	0.020151	1119	5	0.99972	0.99972	1.0	17582	0
Smn1	5	0.00027535	0.001225	0.020151	1120	4	0.99845	0.99842	1.0	17274	0
Tbca	4	0.00027748	0.00124	0.020362	1121	4	0.99972	0.99972	1.0	17581	0
Xpo5	5	0.00027754	0.00124	0.020362	1122	5	0.99877	0.99876	1.0	17328	0
Pkmyt1	5	0.00027838	0.0012427	0.020379	1123	4	0.81775	0.81933	1.0	13609	1
Rpl24	3	0.00027844	0.0012433	0.020379	1124	3	0.99972	0.99972	1.0	17580	0
Cnot4	5	0.00027953	0.0012486	0.020449	1125	5	0.99972	0.99972	1.0	17579	0
Mllt1	5	0.0002796	0.0012508	0.020466	1126	4	0.99819	0.99817	1.0	17239	0
Hist2h2bb	5	0.00028154	0.0012589	0.020579	1127	4	0.99801	0.99799	1.0	17215	0
Elavl1	5	0.00028216	0.0012653	0.020667	1128	5	0.99972	0.99972	1.0	17578	0
Esco2	5	0.00028369	0.0012696	0.020709	1129	5	0.99972	0.99972	1.0	17576	0
Eif2s1	4	0.00028385	0.0012701	0.020709	1130	4	0.99743	0.99741	1.0	17134	0
Nsun5	5	0.00028517	0.001276	0.020787	1131	4	0.94162	0.94169	1.0	15624	0
Deb1	4	0.00028547	0.0012777	0.020795	1132	4	0.99971	0.99972	1.0	17575	0
Utf1	5	0.00028601	0.0012793	0.020803	1133	5	0.9997	0.9997	1.0	17569	0
Aamp	5	0.00028812	0.0012873	0.020915	1134	5	0.99933	0.99933	1.0	17439	0
Wdr18	5	0.00028877	0.0012911	0.020958	1135	3	0.79402	0.79862	1.0	13295	1
Vps35	5	0.00028953	0.0012954	0.020989	1136	5	0.99971	0.99971	1.0	17574	0
Mrto4	4	0.00028969	0.0012965	0.020989	1137	3	0.95333	0.95339	1.0	15837	0
Wee1	5	0.00029019	0.001297	0.020989	1138	5	0.99971	0.99971	1.0	17573	0
Sdha	5	0.00029027	0.0012975	0.020989	1139	5	0.99971	0.99971	1.0	17572	0
E130309D02Rik	5	0.00029124	0.0013018	0.02104	1140	4	0.98286	0.98289	1.0	16496	0
Mphosph6	5	0.00029209	0.0013056	0.021081	1141	4	0.99811	0.99809	1.0	17228	0
Tipin	5	0.00029266	0.0013067	0.021081	1142	4	0.99553	0.99553	1.0	16988	0
Sbds	5	0.00029373	0.0013131	0.021166	1143	5	0.99971	0.99971	1.0	17570	0
Ptpn11	5	0.00029481	0.0013158	0.021191	1144	4	0.99524	0.99523	1.0	16975	0
Son	5	0.00029539	0.0013174	0.021198	1145	4	0.65865	0.70607	1.0	11814	1
Ndufa9	5	0.00029654	0.0013207	0.021232	1146	4	0.71326	0.73926	1.0	12348	1
2810006K23Rik	5	0.00030162	0.0013438	0.021583	1147	5	0.99885	0.99884	1.0	17341	0
Cops6	5	0.00030177	0.0013448	0.021583	1148	5	0.9997	0.9997	1.0	17568	0
Eif2s3x	5	0.00030293	0.0013502	0.02165	1149	4	0.99579	0.99578	1.0	17008	0
Tnpo1	5	0.00030586	0.0013631	0.021828	1150	4	0.89502	0.89564	1.0	14813	0
Elac2	5	0.00030602	0.0013636	0.021828	1151	5	0.99969	0.9997	1.0	17567	0
Sacm1l	5	0.0003086	0.0013733	0.021964	1152	5	0.99969	0.9997	1.0	17566	0
Nedd1	5	0.00030933	0.0013792	0.022039	1153	5	0.99894	0.99894	1.0	17360	0
Ddost	5	0.00031377	0.001398	0.02232	1154	4	0.99742	0.9974	1.0	17132	0
Mat2a	5	0.00031422	0.0013996	0.022327	1155	5	0.99961	0.99961	1.0	17525	0
Triobp	10	0.00031519	0.0014039	0.022376	1156	8	1.0	1.0	1.0	18219	0
Rps2	2	0.00031621	0.0014061	0.022391	1157	2	0.99968	0.99969	1.0	17565	0
Fech	5	0.00031754	0.0014125	0.022474	1158	5	0.99901	0.99901	1.0	17370	0
Rbmx2	5	0.00032028	0.0014271	0.022685	1159	4	0.85906	0.85964	1.0	14268	0
Mcm4	5	0.00032319	0.0014367	0.022819	1160	4	0.99826	0.99824	1.0	17250	0
3110001D03Rik	5	0.0003235	0.0014383	0.022825	1161	4	0.80853	0.81102	1.0	13484	1
Snrpa1	5	0.0003272	0.001455	0.02307	1162	5	0.99967	0.99967	1.0	17563	0
Timm9	5	0.00033233	0.0014797	0.023441	1163	5	0.99967	0.99967	1.0	17561	0
Cox10	5	0.00033551	0.0014921	0.023617	1164	4	0.7305	0.75073	1.0	12538	1
Actr3	5	0.0003367	0.0015001	0.023706	1165	5	0.99966	0.99966	1.0	17559	0
Cdc5l	3	0.00033675	0.0015007	0.023706	1166	3	0.99966	0.99966	1.0	17558	0
Uba3	5	0.00033688	0.0015018	0.023706	1167	5	0.99966	0.99966	1.0	17557	0
Anapc1	5	0.00033709	0.0015028	0.023706	1168	4	0.99592	0.99592	1.0	17020	0
Vps13a	5	0.0003379	0.0015071	0.023741	1169	5	0.99966	0.99966	1.0	17556	0
Pcnp	5	0.00033804	0.0015077	0.023741	1170	4	0.99377	0.99373	1.0	16897	0
Ndufaf7	5	0.00033908	0.001513	0.023805	1171	3	0.89624	0.89684	1.0	14832	0
Sirt1	5	0.00034075	0.0015211	0.023912	1172	4	0.54575	0.64826	1.0	10960	1
E2f6	5	0.00034171	0.0015243	0.023942	1173	5	0.99883	0.99881	1.0	17336	0
Rpl31	2	0.00034276	0.0015286	0.023989	1174	2	0.99966	0.99966	1.0	17554	0
Ext2	5	0.00034405	0.0015351	0.02407	1175	5	0.99966	0.99965	1.0	17553	0
Zfp719	5	0.00034509	0.0015421	0.024138	1177	5	0.99965	0.99965	1.0	17551	0
Atpaf2	5	0.00034509	0.0015421	0.024138	1176	4	0.9903	0.99029	1.0	16754	0
Tsr1	5	0.0003467	0.001548	0.02421	1178	4	0.99814	0.99812	1.0	17231	0
Ptbp1	5	0.00034979	0.0015593	0.024362	1179	4	0.054597	0.13459	0.893431	2770	1
Med29	5	0.00035011	0.0015603	0.024362	1180	5	0.99965	0.99965	1.0	17549	0
Srsf7	5	0.00035307	0.0015727	0.024535	1181	5	0.99965	0.99965	1.0	17547	0
Klf4	5	0.00035339	0.0015743	0.024539	1182	4	0.98813	0.98813	1.0	16656	0
Mcl1	5	0.00035377	0.0015765	0.024544	1183	3	0.64534	0.69851	1.0	11697	1
Ndufaf1	5	0.00035456	0.0015808	0.024544	1186	5	0.99965	0.99965	1.0	17544	0
Oser1	5	0.00035456	0.0015808	0.024544	1185	5	0.99965	0.99965	1.0	17545	0
Cox19	5	0.00035456	0.0015808	0.024544	1184	5	0.99965	0.99965	1.0	17546	0
Cox20	5	0.00035606	0.0015834	0.024544	1187	5	0.99964	0.99964	1.0	17542	0
Ints8	5	0.00035615	0.0015834	0.024544	1188	5	0.99964	0.99964	1.0	17541	0
Szrd1	5	0.00035644	0.001584	0.024544	1189	5	0.99964	0.99964	1.0	17540	0
Cdk8	5	0.00035702	0.0015872	0.024574	1190	5	0.99964	0.99964	1.0	17539	0
Nelfb	5	0.00035767	0.0015904	0.024603	1191	5	0.99927	0.99927	1.0	17425	0
Cma2	5	0.00036164	0.0016108	0.024894	1192	5	0.99964	0.99964	1.0	17538	0
Nol11	5	0.00036179	0.0016119	0.024894	1193	5	0.99964	0.99964	1.0	17537	0
Mga	5	0.00036523	0.0016254	0.025067	1194	5	0.99963	0.99963	1.0	17536	0
Rps3	5	0.0003655	0.0016259	0.025067	1195	4	0.95846	0.95848	1.0	15931	0
Coa6	5	0.00036673	0.0016361	0.025183	1196	4	0.99705	0.99704	1.0	17105	0
Grb2	5	0.00036691	0.0016361	0.025183	1197	5	0.99963	0.99963	1.0	17534	0
Riok2	5	0.0003673	0.0016383	0.025195	1198	5	0.99963	0.99963	1.0	17533	0
Ddx39b	5	0.00036788	0.0016415	0.025223	1199	4	0.98038	0.98038	1.0	16416	0
Wrb	5	0.00036849	0.0016452	0.025247	1200	5	0.99963	0.99963	1.0	17532	0
Anapc4	5	0.00036856	0.0016458	0.025247	1201	4	0.8263	0.82723	1.0	13746	1
Trmt5	5	0.00036904	0.0016485	0.025267	1202	4	0.99803	0.99801	1.0	17221	0
Ndufb3	5	0.00037037	0.0016538	0.025329	1203	4	0.99694	0.99692	1.0	17093	0
Sf3a3	5	0.0003717	0.0016576	0.025352	1204	4	0.9501	0.9501	1.0	15780	0
Hist1h4f	2	0.00037209	0.0016581	0.025352	1205	2	0.99963	0.99963	1.0	17530	0
Atp6v1f	5	0.00037401	0.0016667	0.025463	1206	4	0.82678	0.82766	1.0	13753	1
Utp3	5	0.0003747	0.0016716	0.02549	1207	5	0.99925	0.99925	1.0	17420	0
Clns1a	5	0.00037487	0.0016721	0.02549	1208	4	0.6574	0.70536	1.0	11805	1
Naf1	5	0.00037509	0.0016726	0.02549	1209	5	0.99962	0.99962	1.0	17529	0
Dctn5	5	0.00037624	0.0016759	0.025518	1210	4	0.84341	0.84404	1.0	14002	0
Taf11	5	0.00037917	0.0016898	0.025709	1211	4	0.088947	0.19371	0.936334	3807	1
Smc4	5	0.00037949	0.0016931	0.025737	1212	5	0.99962	0.99962	1.0	17527	0
Ctdsp2	7	0.00038395	0.0017135	0.026026	1213	6	0.99795	0.99794	1.0	17203	0
Cdc25a	5	0.00038702	0.0017242	0.026167	1214	5	0.99908	0.99908	1.0	17383	0
Cpsf4	5	0.00038966	0.0017334	0.026284	1215	4	0.11523	0.23699	0.958572	4555	1
Kifc5b	5	0.00039036	0.0017361	0.026304	1216	4	0.96677	0.96679	1.0	16077	0
Dynlrb1	5	0.00039179	0.001742	0.026371	1217	5	0.99961	0.99961	1.0	17524	0
Sult2a2	5	0.00039452	0.0017522	0.026496	1218	4	0.99834	0.99833	1.0	17262	0
Larp4	5	0.00039516	0.0017543	0.026496	1219	4	0.99823	0.99821	1.0	17245	0
Cluh	5	0.00039551	0.0017554	0.026496	1220	5	0.99954	0.99955	1.0	17503	0
BC107364	8	0.00039598	0.0017559	0.026496	1221	6	0.99951	0.99951	1.0	17488	0
Rab7	5	0.00039766	0.0017688	0.026669	1222	4	0.99588	0.99588	1.0	17017	0
Bub1b	5	0.00039819	0.0017721	0.026695	1223	5	0.9996	0.9996	1.0	17523	0
Poldip2	5	0.00040107	0.0017833	0.026843	1224	4	0.99521	0.9952	1.0	16971	0
Polr3d	5	0.00040371	0.001793	0.026967	1225	5	0.9996	0.9996	1.0	17519	0
Fbxo5	5	0.00040473	0.0017979	0.027004	1226	5	0.9996	0.9996	1.0	17518	0
Pabpn1	5	0.00040487	0.0017984	0.027004	1227	4	0.9501	0.9501	1.0	15781	0
Rtf1	5	0.0004109	0.0018258	0.027393	1228	4	0.99462	0.99459	1.0	16939	0
Gpatch4	5	0.00041384	0.0018355	0.027516	1229	4	0.99681	0.9968	1.0	17082	0
Cog1	5	0.00041402	0.0018371	0.027518	1230	5	0.99938	0.99937	1.0	17451	0
Ints6	5	0.00041458	0.0018392	0.027527	1231	5	0.99878	0.99877	1.0	17330	0
Gfm1	5	0.00041778	0.0018505	0.027674	1232	5	0.99958	0.99959	1.0	17516	0
Slc25a3	5	0.00042092	0.001864	0.027852	1233	4	0.99715	0.99713	1.0	17108	0
Wbscr16	5	0.00042127	0.0018661	0.027862	1234	4	0.019163	0.0589	0.802457	1351	1
Atf4	5	0.00042386	0.0018769	0.027999	1235	5	0.99958	0.99958	1.0	17514	0
Sympk	5	0.00042408	0.0018785	0.028001	1236	4	0.96537	0.96541	1.0	16053	0
Mios	5	0.00042575	0.0018876	0.028099	1237	5	0.99957	0.99958	1.0	17513	0
Snrnp70	5	0.00042597	0.0018881	0.028099	1238	5	0.99957	0.99958	1.0	17512	0
Yme1l1	5	0.00042809	0.0018984	0.028229	1239	5	0.99957	0.99957	1.0	17511	0
Anapc15	5	0.00043292	0.0019188	0.028509	1240	5	0.99957	0.99957	1.0	17510	0
Ccnk	5	0.00043412	0.0019252	0.028567	1241	4	0.02553	0.076051	0.815942	1709	1
Gpn3	5	0.00043425	0.0019258	0.028567	1242	4	0.9885	0.9885	1.0	16694	0
Mrps18a	5	0.0004353	0.0019317	0.028617	1243	5	0.99956	0.99957	1.0	17508	0
Eed	5	0.00043565	0.0019322	0.028617	1244	4	0.998	0.99798	1.0	17212	0
Ipo7	5	0.00043796	0.0019451	0.028739	1245	4	0.92771	0.92783	1.0	15389	0
Rad17	5	0.00043803	0.0019456	0.028739	1246	5	0.99956	0.99956	1.0	17507	0
Anapc5	5	0.00043892	0.0019467	0.028739	1247	4	0.98028	0.98028	1.0	16411	0
Nsmce2	5	0.00043911	0.0019467	0.028739	1248	4	0.91285	0.91318	1.0	15123	0
Fastkd3	5	0.00044238	0.0019591	0.028898	1249	5	0.99956	0.99956	1.0	17506	0
Ipo13	5	0.00045256	0.0019945	0.029398	1250	4	0.42752	0.56722	1.0	9727	1
Cox5b	5	0.00045395	0.0019994	0.029446	1251	5	0.99913	0.99913	1.0	17394	0
Fancb	5	0.00045592	0.0020064	0.029525	1252	4	0.39358	0.53442	1.0	9198	1
U2surp	5	0.00045672	0.0020096	0.029549	1253	4	0.99828	0.99826	1.0	17253	0
Tsen2	5	0.00045851	0.002016	0.02962	1254	4	0.97252	0.97245	1.0	16209	0
Ndufab1	4	0.00046039	0.0020252	0.029731	1255	3	0.93643	0.93655	1.0	15531	0
Hsd17b12	5	0.00046333	0.002037	0.02988	1256	5	0.99954	0.99954	1.0	17501	0
Ccdc101	5	0.00046392	0.0020394	0.029892	1257	5	0.99954	0.99954	1.0	17500	0
Mrps22	5	0.00046776	0.002058	0.03014	1258	5	0.99953	0.99953	1.0	17498	0
Timm23	3	0.00046882	0.0020639	0.030202	1259	3	0.99953	0.99953	1.0	17497	0
Psmb4	5	0.00047085	0.0020725	0.030288	1260	4	0.97328	0.97323	1.0	16232	0
Pgd	5	0.00047101	0.002073	0.030288	1261	5	0.99953	0.99953	1.0	17496	0
Dhx8	5	0.00047234	0.0020778	0.030335	1262	5	0.99953	0.99953	1.0	17495	0
Snupn	5	0.00047382	0.0020838	0.030397	1263	4	0.74956	0.7641	1.0	12735	1
Slc37a1	5	0.00047525	0.0020913	0.030466	1264	5	0.99952	0.99952	1.0	17494	0
Wars	5	0.00047545	0.0020918	0.030466	1265	5	0.99914	0.99915	1.0	17400	0
Zic3	5	0.0004772	0.0020972	0.03052	1266	5	0.99952	0.99952	1.0	17493	0
Wdr4	5	0.00047756	0.0021004	0.030543	1267	3	0.96466	0.96472	1.0	16034	0
1190007I07Rik	5	0.00047855	0.0021053	0.030589	1268	5	0.99952	0.99952	1.0	17492	0
Mphosph10	5	0.00047977	0.0021106	0.030643	1269	5	0.99952	0.99952	1.0	17491	0
Ddx3x	5	0.00048754	0.0021461	0.031134	1270	5	0.99951	0.99951	1.0	17490	0
Trappc3	5	0.00049075	0.0021606	0.031319	1271	4	0.99166	0.99163	1.0	16805	0
Sap130	5	0.00049474	0.0021778	0.031544	1272	5	0.99911	0.99911	1.0	17391	0
Uqcrb	4	0.00049527	0.002181	0.031566	1273	4	0.9995	0.99951	1.0	17486	0
Mrpl32	5	0.0004958	0.0021837	0.03158	1274	4	0.99574	0.99573	1.0	17002	0
Snip1	5	0.00050172	0.0022014	0.03181	1275	4	0.99147	0.99145	1.0	16797	0
Lsm10	5	0.00050215	0.0022031	0.03181	1276	4	0.94712	0.94707	1.0	15721	0
Mrpl46	5	0.000503	0.0022057	0.031824	1277	4	0.96311	0.96314	1.0	16005	0
Kras	5	0.0005062	0.0022165	0.031948	1278	5	0.99949	0.9995	1.0	17482	0
Pmf1	5	0.00050685	0.0022197	0.031948	1279	4	0.20887	0.35998	1.0	6578	1
Fam60a	3	0.00050714	0.0022203	0.031948	1280	3	0.99949	0.9995	1.0	17481	0
Exosc3	5	0.00050749	0.0022213	0.031948	1281	4	0.12971	0.26037	0.972976	4923	1
Babam1	5	0.00050814	0.002224	0.031962	1282	4	0.1666	0.3179	0.981572	5966	1
Dhx36	5	0.00050889	0.0022272	0.031982	1283	5	0.99949	0.99949	1.0	17480	0
Aprt	5	0.00050941	0.0022289	0.031982	1284	5	0.99949	0.99949	1.0	17479	0
Ppp1r11	5	0.00051134	0.0022337	0.032026	1285	5	0.99949	0.99949	1.0	17478	0
Mrpl47	5	0.00051309	0.0022423	0.032124	1286	5	0.99916	0.99916	1.0	17404	0
Gabpa	5	0.00051396	0.0022482	0.032184	1287	5	0.99898	0.99897	1.0	17365	0
Rps7	2	0.00051468	0.0022503	0.03219	1288	2	0.99949	0.99949	1.0	17477	0
Tceb2	2	0.00051644	0.0022563	0.032249	1289	2	0.99948	0.99949	1.0	17476	0
Mybl2	5	0.00051782	0.0022632	0.032324	1290	5	0.99948	0.99949	1.0	17475	0
Zfp335	5	0.00051915	0.0022654	0.03233	1291	5	0.99891	0.99891	1.0	17355	0
Bcor	5	0.00052096	0.002274	0.032427	1292	5	0.99948	0.99948	1.0	17474	0
Pold3	5	0.00052597	0.0023003	0.032777	1293	5	0.99943	0.99943	1.0	17462	0
Dlst	5	0.00052685	0.0023052	0.032821	1294	5	0.99914	0.99914	1.0	17397	0
Ttf2	5	0.00053005	0.0023148	0.032933	1295	5	0.99947	0.99948	1.0	17473	0
Cdan1	5	0.00053378	0.002331	0.033123	1296	5	0.99947	0.99947	1.0	17472	0
Ndor1	5	0.00053405	0.0023318	0.033123	1297	5	0.99947	0.99947	1.0	17471	0
Mrpl55	5	0.0005355	0.0023369	0.033167	1298	4	0.77145	0.78048	1.0	12995	1
BC005624	5	0.00053572	0.0023385	0.033167	1299	4	0.98926	0.98924	1.0	16721	0
Rmdn3	5	0.00053908	0.0023498	0.033302	1300	4	0.99823	0.99821	1.0	17244	0
Shq1	5	0.00053988	0.0023519	0.033306	1301	3	0.98554	0.98553	1.0	16574	0
Ccdc86	5	0.00054268	0.0023664	0.033486	1302	4	0.83068	0.83136	1.0	13819	1
Lsg1	5	0.00054426	0.0023739	0.033567	1303	4	0.96869	0.96869	1.0	16121	0
Ppie	5	0.00054918	0.0023917	0.033792	1304	5	0.99945	0.99946	1.0	17470	0
Gar1	5	0.00055082	0.0023944	0.033804	1305	5	0.99945	0.99945	1.0	17469	0
Racgap1	5	0.00055137	0.0023971	0.033816	1306	4	0.99506	0.99506	1.0	16959	0
Sp1	5	0.00055329	0.0024067	0.033926	1307	5	0.99945	0.99945	1.0	17468	0
Hist2h2ac	1	0.00055414	0.0024094	0.033938	1308	1	0.99945	0.99945	1.0	17467	0
Mterf	5	0.00055736	0.0024229	0.034101	1309	4	0.11789	0.2414	0.962379	4619	1
Psmd13	5	0.00056227	0.0024454	0.034393	1310	5	0.99944	0.99944	1.0	17466	0
Rad50	5	0.00056302	0.0024481	0.034404	1311	4	0.47013	0.60848	1.0	10382	1
Cbwd1	5	0.0005651	0.0024551	0.034476	1312	4	0.96383	0.96388	1.0	16020	0
Rbpms2	4	0.00056603	0.0024599	0.034518	1313	4	0.99943	0.99943	1.0	17465	0
Ier2	5	0.00056983	0.002475	0.034702	1314	5	0.99943	0.99943	1.0	17464	0
Zfp407	5	0.0005711	0.0024825	0.034763	1315	5	0.99943	0.99943	1.0	17463	0
Usb1	5	0.00057139	0.002483	0.034763	1316	4	0.99605	0.99604	1.0	17031	0
Taf1	5	0.00057388	0.0024981	0.034947	1317	4	0.85579	0.85636	1.0	14212	0
Dhx16	5	0.00057562	0.002511	0.0351	1318	4	0.99582	0.99582	1.0	17012	0
Brms1	5	0.00057704	0.0025174	0.035164	1319	5	0.99942	0.99942	1.0	17461	0
Cenpc1	5	0.00057875	0.0025293	0.035302	1320	5	0.99942	0.99942	1.0	17459	0
Foxred1	5	0.00058132	0.0025379	0.035387	1321	5	0.99942	0.99942	1.0	17456	0
Ebna1bp2	5	0.00058152	0.0025392	0.035387	1322	4	0.94864	0.9486	1.0	15751	0
Wdr48	5	0.00058628	0.0025647	0.035704	1323	4	0.59278	0.67091	1.0	11284	1
Eif4e	4	0.00058648	0.0025658	0.035704	1324	4	0.99941	0.99941	1.0	17455	0
Med17	5	0.00058873	0.0025728	0.035774	1325	4	0.941	0.94107	1.0	15612	0
Aqr	5	0.00059468	0.0025916	0.036009	1326	4	0.97447	0.97444	1.0	16262	0
Pdlim7	5	0.00059757	0.0026088	0.03622	1327	4	0.99669	0.99668	1.0	17076	0
Gtf3c4	5	0.00060334	0.0026362	0.036521	1328	3	0.9876	0.98759	1.0	16635	0
Nbn	5	0.00060413	0.0026378	0.036521	1329	4	0.98154	0.98152	1.0	16453	0
Ssu72	5	0.00060432	0.0026378	0.036521	1330	4	0.99207	0.99206	1.0	16822	0
Ddx54	5	0.00060462	0.0026383	0.036521	1331	4	0.9293	0.92944	1.0	15412	0
Actb	4	0.00061026	0.0026641	0.036837	1332	3	0.6993	0.73036	1.0	12204	1
Trmu	5	0.0006105	0.0026652	0.036837	1333	5	0.99936	0.99935	1.0	17445	0
Uimc1	5	0.00061395	0.0026797	0.03701	1334	5	0.99915	0.99915	1.0	17403	0
Cstf3	5	0.00061614	0.0026937	0.037175	1335	5	0.99938	0.99938	1.0	17453	0
Siva1	6	0.00061711	0.0026958	0.037177	1336	5	0.96067	0.96069	1.0	15967	0
Pus3	5	0.00061869	0.0027001	0.037208	1337	5	0.99938	0.99938	1.0	17452	0
Foxd3	5	0.0006194	0.0027034	0.037225	1338	5	0.9989	0.9989	1.0	17351	0
Mrps5	5	0.00062089	0.0027082	0.037264	1339	4	0.9961	0.99608	1.0	17034	0
Snap23	5	0.00062806	0.002727	0.037494	1340	5	0.99937	0.99936	1.0	17449	0
Txn1	5	0.00063141	0.0027394	0.037636	1341	4	0.99559	0.9956	1.0	16993	0
Ccdc12	5	0.0006331	0.002748	0.037726	1342	5	0.99937	0.99936	1.0	17448	0
Elp3	5	0.00063432	0.0027528	0.037765	1343	5	0.99937	0.99936	1.0	17447	0
Yeats4	5	0.00063601	0.0027625	0.037869	1344	5	0.99936	0.99936	1.0	17446	0
Mcmbp	5	0.00063936	0.0027797	0.038076	1345	4	0.98383	0.98384	1.0	16525	0
Med26	5	0.0006418	0.0027885	0.03817	1346	4	0.99185	0.99183	1.0	16810	0
Rpl18a	2	0.00064384	0.0027953	0.038233	1347	2	0.99936	0.99935	1.0	17443	0
Dld	5	0.00064575	0.0028039	0.038322	1348	5	0.99935	0.99934	1.0	17442	0
Tmx2	5	0.00064769	0.0028087	0.03836	1349	5	0.99925	0.99925	1.0	17419	0
Dhx15	5	0.0006498	0.0028189	0.038471	1350	5	0.99935	0.99934	1.0	17441	0
Exoc5	5	0.00065323	0.0028275	0.03856	1351	4	0.99718	0.99716	1.0	17110	0
Eif3k	5	0.00065875	0.0028463	0.038787	1352	5	0.99934	0.99933	1.0	17440	0
Zfp114	5	0.00065984	0.0028528	0.038847	1353	4	0.978	0.97799	1.0	16351	0
Sdhd	5	0.000669	0.0028845	0.039249	1354	4	0.97386	0.97382	1.0	16244	0
Zc3h8	5	0.0006731	0.0028958	0.039374	1355	5	0.99933	0.99932	1.0	17438	0
Pi4ka	5	0.00067465	0.0029027	0.03944	1356	4	0.98782	0.98783	1.0	16644	0
Rbm34	5	0.00067825	0.002921	0.039644	1357	5	0.99932	0.99932	1.0	17437	0
Orc6	5	0.00067842	0.0029221	0.039644	1358	5	0.99932	0.99932	1.0	17436	0
Bclaf1	5	0.00068442	0.0029506	0.040001	1359	5	0.99932	0.99931	1.0	17435	0
Rrp9	5	0.00068732	0.0029651	0.040168	1360	4	0.96016	0.96019	1.0	15956	0
Nipbl	5	0.00069475	0.0030022	0.040618	1361	5	0.99931	0.9993	1.0	17434	0
Tomm70a	5	0.00069486	0.0030027	0.040618	1362	4	0.98631	0.98628	1.0	16599	0
Dhx33	5	0.00069544	0.0030054	0.040625	1363	4	0.99771	0.99769	1.0	17167	0
Nedd8	3	0.00070615	0.0030473	0.041161	1364	2	0.92175	0.92195	1.0	15272	0
Vezt	5	0.00070931	0.0030602	0.041304	1365	4	0.9885	0.9885	1.0	16676	0
Fancl	5	0.00070986	0.0030624	0.041304	1366	4	0.9885	0.9885	1.0	16663	0
Taf13	5	0.00071408	0.0030779	0.041483	1367	5	0.99929	0.99929	1.0	17433	0
Hat1	5	0.00071932	0.0030957	0.041692	1368	5	0.99928	0.99928	1.0	17432	0
Sod2	5	0.00072	0.003101	0.041734	1369	5	0.99928	0.99928	1.0	17431	0
Uqcrfs1	5	0.00072063	0.0031059	0.041768	1370	4	0.99207	0.99206	1.0	16824	0
Ubp1	5	0.00072305	0.0031145	0.041854	1371	5	0.99928	0.99927	1.0	17429	0
Pigk	5	0.00072425	0.0031182	0.041857	1372	4	0.9885	0.9885	1.0	16696	0
Lig3	5	0.00072452	0.0031193	0.041857	1373	4	0.9585	0.95852	1.0	15932	0
Taf6l	5	0.00072595	0.0031274	0.041935	1374	5	0.99927	0.99927	1.0	17428	0
Bora	5	0.00072824	0.0031354	0.042013	1375	4	0.99757	0.99754	1.0	17149	0
Npat	5	0.0007304	0.0031397	0.04204	1376	4	0.99806	0.99804	1.0	17223	0
Immt	5	0.00073937	0.0031806	0.042556	1377	5	0.99926	0.99926	1.0	17424	0
Mapre1	5	0.00074197	0.0031876	0.042618	1378	4	0.99819	0.99816	1.0	17238	0
Fam207a	5	0.00074319	0.0031919	0.042645	1379	5	0.99926	0.99926	1.0	17421	0
Mbd3	5	0.00074538	0.0032015	0.042743	1380	4	0.99352	0.99348	1.0	16883	0
Rnf20	5	0.00075023	0.0032252	0.043027	1381	4	0.99793	0.99791	1.0	17195	0
Rbm28	5	0.00075307	0.0032418	0.043218	1382	5	0.99925	0.99925	1.0	17418	0
Ncapg	5	0.00075474	0.0032515	0.043316	1383	5	0.99925	0.99925	1.0	17417	0
Nip7	5	0.00076261	0.0032789	0.043649	1384	3	0.96453	0.9646	1.0	16032	0
Exoc3	5	0.00076432	0.0032902	0.043768	1385	4	0.33038	0.47432	1.0	8316	1
Haus2	5	0.0007659	0.0032977	0.043837	1386	5	0.99923	0.99924	1.0	17416	0
Hist2h3c2	2	0.00076921	0.0033128	0.044005	1387	2	0.99923	0.99923	1.0	17415	0
Gnl1	5	0.00077757	0.0033402	0.044337	1388	3	0.98538	0.98537	1.0	16570	0
Mrpl2	5	0.00077864	0.0033472	0.044398	1389	5	0.99922	0.99922	1.0	17414	0
Fnbp4	5	0.00077918	0.0033499	0.044401	1390	5	0.99922	0.99922	1.0	17413	0
Gm7120	5	0.00078027	0.0033547	0.044433	1391	5	0.99922	0.99922	1.0	17412	0
Smarcc1	5	0.00078811	0.0033934	0.044914	1392	4	0.96715	0.9672	1.0	16084	0
Nupl2	5	0.00079228	0.0034111	0.045112	1393	5	0.99921	0.99921	1.0	17411	0
Dctn6	5	0.00079287	0.0034133	0.045112	1394	4	0.82314	0.82428	1.0	13691	1
Pi4kb	5	0.00080155	0.0034525	0.045598	1395	5	0.99909	0.99909	1.0	17386	0
Cox5a	5	0.00080574	0.0034708	0.045806	1396	5	0.99919	0.9992	1.0	17410	0
Rpl7a	2	0.00080654	0.0034756	0.045837	1397	2	0.99919	0.99919	1.0	17409	0
Casc5	5	0.00080815	0.0034821	0.045889	1398	5	0.99919	0.99919	1.0	17408	0
Cdc23	5	0.00081942	0.0035267	0.046444	1399	4	0.98767	0.98768	1.0	16639	0
Smc3	5	0.00082309	0.0035374	0.046552	1400	4	0.86979	0.87044	1.0	14428	0
Pdpk1	5	0.00082646	0.0035476	0.046627	1401	5	0.99894	0.99894	1.0	17358	0
Trappc4	5	0.00082674	0.0035482	0.046627	1402	5	0.99917	0.99917	1.0	17407	0
Ndufv2	5	0.00083355	0.0035756	0.046954	1403	4	0.99245	0.99244	1.0	16841	0
Cops4	5	0.00083568	0.0035858	0.047054	1404	5	0.99911	0.99911	1.0	17390	0
Kti12	5	0.00083872	0.0035981	0.047183	1405	3	0.90356	0.90407	1.0	14961	0
Rps18	2	0.00084153	0.0036132	0.047347	1406	2	0.99916	0.99916	1.0	17405	0
Chmp3	5	0.00084693	0.0036352	0.047601	1407	4	0.86794	0.86856	1.0	14402	0
Vapa	5	0.00084818	0.003639	0.047617	1408	4	0.99599	0.99599	1.0	17024	0
Slc7a6os	5	0.00084915	0.0036417	0.047618	1409	5	0.99915	0.99915	1.0	17402	0
Mrps28	5	0.00085361	0.0036615	0.047844	1410	5	0.99915	0.99915	1.0	17401	0
Trpm7	5	0.00085714	0.0036814	0.048058	1411	4	0.69666	0.72866	1.0	12184	1
Ercc3	5	0.00085771	0.0036847	0.048058	1412	3	0.87273	0.8734	1.0	14469	0
Fanca	5	0.00085793	0.0036857	0.048058	1413	4	0.97351	0.97345	1.0	16237	0
Ambra1	5	0.00085946	0.0036927	0.048088	1414	5	0.99914	0.99914	1.0	17399	0
Mrps30	5	0.0008597	0.0036933	0.048088	1415	4	0.9974	0.99738	1.0	17130	0
B3galt6	5	0.00086357	0.0037078	0.048243	1416	5	0.99914	0.99914	1.0	17398	0
Timmdc1	5	0.00086514	0.0037153	0.048307	1417	4	0.99507	0.99507	1.0	16960	0
Atp6v1g1	3	0.00086751	0.003726	0.048412	1418	3	0.99913	0.99914	1.0	17396	0
Ccdc115	5	0.00086809	0.0037287	0.048413	1419	5	0.99913	0.99914	1.0	17395	0
Chchd5	5	0.00086999	0.0037373	0.04849	1420	4	0.9885	0.9885	1.0	16670	0
Clpb	5	0.00087383	0.0037551	0.048686	1421	4	0.99811	0.99809	1.0	17229	0
Ints4	5	0.00087824	0.0037739	0.048896	1422	3	0.92681	0.92697	1.0	15369	0
Eif2b1	5	0.00088436	0.0037975	0.049167	1423	5	0.99912	0.99912	1.0	17392	0
Mgea5	5	0.00088638	0.0038034	0.049209	1424	4	0.99052	0.99052	1.0	16759	0
Nubpl	5	0.00088929	0.0038109	0.049272	1425	5	0.99871	0.99869	1.0	17310	0
Asxl2	5	0.00089865	0.0038523	0.049744	1426	5	0.9991	0.9991	1.0	17388	0
Diexf	5	0.00089908	0.0038529	0.049744	1427	3	0.98549	0.98548	1.0	16572	0
Uba2	5	0.00090759	0.003884	0.050112	1428	4	0.9885	0.9885	1.0	16682	0
Etf1	5	0.00090944	0.0038916	0.050174	1429	5	0.99909	0.99909	1.0	17385	0
Rnasek	5	0.00091287	0.0039082	0.050353	1430	4	0.98667	0.98663	1.0	16608	0
Ctcf	5	0.0009175	0.0039238	0.050519	1431	4	0.99081	0.99078	1.0	16769	0
1110037F02Rik	5	0.00091896	0.0039324	0.050566	1432	4	0.98354	0.98358	1.0	16514	0
H2afz	3	0.000919	0.0039329	0.050566	1433	3	0.99908	0.99908	1.0	17384	0
Fhl3	5	0.00092016	0.0039388	0.050606	1434	4	0.99806	0.99804	1.0	17224	0
Cox6c	5	0.00092216	0.0039442	0.05064	1435	4	0.98319	0.98321	1.0	16509	0
Gtf2h3	5	0.00092649	0.0039679	0.050908	1436	4	0.55955	0.65468	1.0	11042	1
Elp4	5	0.00092867	0.0039743	0.050955	1437	4	0.99865	0.99863	1.0	17298	0
Eif3j2	5	0.00093085	0.0039802	0.050996	1438	4	0.47522	0.61334	1.0	10449	1
Celf1	5	0.00093257	0.0039872	0.05105	1439	5	0.99907	0.99906	1.0	17380	0
Rnps1	5	0.00093361	0.003992	0.051076	1440	5	0.99907	0.99906	1.0	17379	0
Dnajc2	5	0.00093471	0.0039958	0.051089	1441	4	0.97338	0.97332	1.0	16235	0
Klk1b27	3	0.00094438	0.0040356	0.051561	1442	3	0.99906	0.99905	1.0	17378	0
Cog2	5	0.00094962	0.0040592	0.051828	1443	3	0.9908	0.99077	1.0	16768	0
Fbxo17	5	0.00095404	0.0040802	0.052059	1444	5	0.99905	0.99904	1.0	17377	0
2810004N23Rik	5	0.00096105	0.0041108	0.052414	1445	4	0.99853	0.9985	1.0	17288	0
Zfp706	5	0.00096517	0.0041355	0.05267	1446	4	0.96441	0.96447	1.0	16027	0
Thrap3	5	0.00096552	0.0041366	0.05267	1447	4	0.80384	0.80693	1.0	13416	1
Pigl	5	0.00097009	0.0041527	0.052838	1448	5	0.99903	0.99903	1.0	17375	0
Taf8	5	0.00097895	0.0041887	0.053204	1449	5	0.99902	0.99902	1.0	17374	0
Adat3	5	0.00097902	0.0041893	0.053204	1450	5	0.99873	0.99872	1.0	17319	0
Drap1	5	0.00097938	0.0041903	0.053204	1451	5	0.99902	0.99902	1.0	17373	0
Plrg1	5	0.00098047	0.004193	0.053204	1452	5	0.99902	0.99902	1.0	17372	0
Med31	5	0.00098196	0.0041989	0.053243	1453	4	0.99012	0.9901	1.0	16750	0
Fcf1	5	0.0009839	0.0042038	0.053267	1454	4	0.99721	0.9972	1.0	17115	0
Ppil2	5	0.000985	0.0042081	0.053285	1455	5	0.99872	0.99871	1.0	17312	0
Rplp1	3	0.00098725	0.0042188	0.053384	1456	3	0.99901	0.99901	1.0	17369	0
Wdr43	5	0.00099583	0.0042559	0.053817	1457	4	0.99699	0.99697	1.0	17096	0
Rpp38	5	0.00099786	0.0042624	0.053824	1458	4	0.99513	0.99512	1.0	16968	0
Apex1	5	0.00099795	0.0042624	0.053824	1459	4	0.99852	0.99849	1.0	17283	0
Chp1	5	0.00099884	0.0042661	0.053835	1460	5	0.999	0.999	1.0	17368	0
Rfc2	5	0.0010025	0.004279	0.053961	1461	4	0.96788	0.9679	1.0	16101	0
Ssbp1	5	0.0010033	0.0042822	0.053961	1462	4	0.99565	0.99565	1.0	16997	0
Rps19	2	0.0010036	0.0042849	0.053961	1463	2	0.999	0.99899	1.0	17367	0
Hist2h2ab	3	0.0010059	0.0042941	0.05404	1464	2	0.81403	0.81592	1.0	13563	0
Ipo9	5	0.0010136	0.0043306	0.054462	1465	4	0.94205	0.94213	1.0	15632	0
Thoc3	5	0.0010191	0.0043532	0.054709	1466	5	0.99898	0.99898	1.0	17366	0
Srsf10	5	0.0010218	0.0043655	0.054827	1467	4	0.99749	0.99747	1.0	17139	0
Acvr1b	5	0.0010225	0.0043704	0.05485	1468	4	0.99802	0.998	1.0	17216	0
Stard7	5	0.0010247	0.00438	0.054934	1469	4	0.98559	0.98559	1.0	16577	0
Cdc26	3	0.0010331	0.0044069	0.055233	1470	3	0.99897	0.99897	1.0	17364	0
Dlg1	5	0.0010417	0.0044376	0.055579	1471	5	0.99896	0.99896	1.0	17363	0
Dgcr8	5	0.0010526	0.0044924	0.05619	1472	5	0.99895	0.99895	1.0	17362	0
Uqcrh	5	0.0010527	0.0044924	0.05619	1473	4	0.99767	0.99765	1.0	17159	0
Mlst8	5	0.0010559	0.0045031	0.056286	1474	5	0.99894	0.99894	1.0	17359	0
Peo1	5	0.0010586	0.0045133	0.056375	1475	4	0.9965	0.99648	1.0	17061	0
Usp34	5	0.0010742	0.0045692	0.057035	1476	5	0.99893	0.99892	1.0	17357	0
Sos1	5	0.0010798	0.0045993	0.057371	1477	5	0.99892	0.99892	1.0	17356	0
Atp6v1d	5	0.0010906	0.0046482	0.057942	1478	5	0.99891	0.99891	1.0	17354	0
Dnajc8	5	0.0010966	0.0046745	0.058231	1479	5	0.9989	0.9989	1.0	17352	0
Pdhb	5	0.0011004	0.0047036	0.058553	1480	4	0.57161	0.66044	1.0	11134	1
Cep350	5	0.0011096	0.004738	0.058941	1481	4	0.97199	0.9719	1.0	16198	0
Srrd	5	0.0011107	0.0047433	0.058968	1482	4	0.99794	0.99792	1.0	17201	0
Ict1	5	0.0011181	0.004774	0.059309	1483	5	0.99888	0.99888	1.0	17349	0
Mrpl27	5	0.0011208	0.0047842	0.059396	1484	5	0.99888	0.99887	1.0	17348	0
Prpf6	5	0.0011217	0.0047885	0.059409	1485	4	0.99834	0.99832	1.0	17261	0
Copg1	5	0.0011283	0.0048137	0.059682	1486	5	0.99887	0.99887	1.0	17347	0
Eef1a1	4	0.0011304	0.0048234	0.059762	1487	4	0.99872	0.99871	1.0	17314	0
Oxld1	5	0.0011331	0.0048384	0.059875	1488	5	0.99887	0.99886	1.0	17346	0
Nup160	5	0.0011335	0.004839	0.059875	1489	3	0.98175	0.98173	1.0	16463	0
Fasn	5	0.0011366	0.004854	0.060021	1490	5	0.99886	0.99886	1.0	17345	0
Pno1	5	0.0011388	0.004861	0.06004	1491	4	0.7556	0.76852	1.0	12808	1
Psmg1	5	0.0011395	0.0048621	0.06004	1492	5	0.99886	0.99886	1.0	17343	0
Tfip11	5	0.0011439	0.0048822	0.060248	1493	4	0.54778	0.64919	1.0	10971	1
Cul2	5	0.0011576	0.0049303	0.060801	1494	4	0.99019	0.99017	1.0	16751	0
Gtf3c3	5	0.0011626	0.0049508	0.061012	1495	3	0.73149	0.75137	1.0	12549	1
D2hgdh	5	0.0011654	0.0049599	0.061084	1496	5	0.99883	0.99882	1.0	17338	0
Ttc1	5	0.0011667	0.0049637	0.061089	1497	4	0.99301	0.99297	1.0	16854	0
Rbm42	5	0.0011684	0.0049706	0.061127	1498	5	0.99883	0.99882	1.0	17337	0
Tubgcp5	5	0.0011694	0.0049733	0.061127	1499	4	0.99785	0.99783	1.0	17189	0
Fdft1	5	0.0011758	0.0049997	0.061409	1500	4	0.9974	0.99738	1.0	17129	0
Mis18bp1	5	0.0011823	0.0050292	0.061731	1501	4	0.49039	0.62371	1.0	10607	1
Kif20b	5	0.001187	0.0050491	0.061934	1502	4	0.99521	0.9952	1.0	16972	0
2410131K14Rik	5	0.0011902	0.005062	0.062047	1503	4	0.99509	0.99508	1.0	16964	0
Chchd3	5	0.0011908	0.0050663	0.062047	1504	3	0.97245	0.97238	1.0	16205	0
Nars	5	0.0011914	0.0050685	0.062047	1505	4	0.68581	0.72196	1.0	12077	1
Psmd14	5	0.0011936	0.0050776	0.062118	1506	5	0.99881	0.9988	1.0	17333	0
Zfp446	5	0.0011959	0.0050899	0.062228	1507	5	0.9988	0.99879	1.0	17332	0
Nop14	5	0.0011975	0.0050996	0.062305	1508	4	0.99207	0.99206	1.0	16823	0
Rbm10	5	0.0012023	0.0051211	0.062476	1509	4	0.46046	0.59906	1.0	10233	1
Scnm1	5	0.0012027	0.0051217	0.062476	1510	4	0.99807	0.99805	1.0	17225	0
Gpaa1	5	0.0012041	0.0051238	0.062476	1511	5	0.9988	0.99878	1.0	17331	0
Suds3	5	0.0012083	0.005148	0.062729	1512	4	0.987	0.98698	1.0	16621	0
Tsen54	5	0.0012122	0.0051625	0.062864	1513	3	0.98448	0.9845	1.0	16538	0
Tbp	5	0.0012161	0.0051813	0.063017	1514	3	0.99583	0.99583	1.0	17013	0
Pigo	5	0.0012162	0.0051818	0.063017	1515	4	0.97395	0.9739	1.0	16247	0
Xrcc6	5	0.0012186	0.0051931	0.063112	1516	4	0.83511	0.83571	1.0	13876	1
Eif3f	5	0.0012269	0.0052248	0.063456	1517	4	0.85899	0.85956	1.0	14265	0
Parp1	5	0.0012349	0.0052571	0.063805	1518	5	0.99877	0.99875	1.0	17325	0
Hist1h2bj	2	0.0012401	0.0052807	0.06405	1519	2	0.99876	0.99875	1.0	17324	0
Lsm7	2	0.0012409	0.0052842	0.06405	1520	2	0.99876	0.99875	1.0	17323	0
Nol9	5	0.0012433	0.0052888	0.064064	1521	4	0.31295	0.45794	1.0	8055	1
Bud31	5	0.0012451	0.0052974	0.064125	1522	5	0.99875	0.99874	1.0	17322	0
0610009D07Rik	5	0.0012462	0.0053033	0.064155	1523	3	0.90912	0.90949	1.0	15048	0
Ppp1r10	5	0.0012541	0.0053436	0.0646	1524	5	0.99875	0.99873	1.0	17321	0
Suz12	5	0.0012591	0.0053624	0.064785	1525	5	0.99874	0.99873	1.0	17320	0
Ppig	5	0.0012716	0.0054156	0.065385	1526	5	0.99873	0.99872	1.0	17318	0
Maz	5	0.0012729	0.0054215	0.065413	1527	5	0.99873	0.99871	1.0	17317	0
Tox4	5	0.001274	0.0054269	0.065435	1528	5	0.99873	0.99871	1.0	17316	0
Naa35	5	0.001277	0.0054414	0.065567	1529	5	0.99872	0.99871	1.0	17315	0
Vwa9	5	0.0012791	0.0054543	0.065669	1530	5	0.99872	0.99871	1.0	17313	0
Lrpprc	5	0.0012798	0.005457	0.065669	1531	4	0.99751	0.99748	1.0	17144	0
Prlr	5	0.0012818	0.0054664	0.065739	1532	5	0.99872	0.99871	1.0	17311	0
Rexo2	5	0.001287	0.0054919	0.066003	1533	4	0.89231	0.89293	1.0	14768	0
Arpp19	8	0.0012902	0.0055054	0.066122	1534	6	0.99339	0.99336	1.0	16874	0
Taf6	5	0.0012935	0.0055209	0.066266	1535	3	0.9946	0.99457	1.0	16936	0
Agpat6	5	0.0012964	0.0055322	0.066338	1536	5	0.9987	0.99869	1.0	17308	0
Phf23	5	0.0012977	0.0055381	0.066338	1537	4	0.92277	0.92294	1.0	15293	0
Ndufa6	5	0.0012985	0.0055414	0.066338	1538	4	0.86548	0.86605	1.0	14368	0
Kif24	5	0.0012986	0.0055414	0.066338	1539	5	0.9987	0.99869	1.0	17307	0
Otud5	5	0.0012999	0.0055451	0.06634	1540	3	0.79186	0.79688	1.0	13257	1
Ercc6l	5	0.0013071	0.0055763	0.066669	1541	4	0.13238	0.26467	0.972976	5000	1
Dnttip2	5	0.0013101	0.0055876	0.066761	1542	4	0.96695	0.96699	1.0	16080	0
Zfp710	5	0.0013209	0.0056204	0.067109	1543	4	0.9904	0.99039	1.0	16756	0
H2-Q6	4	0.0013293	0.005651	0.067426	1544	3	0.97663	0.97664	1.0	16314	0
Ercc1	5	0.0013301	0.0056542	0.067426	1545	4	0.89764	0.89826	1.0	14854	0
Idi1	5	0.0013489	0.0057214	0.068183	1546	4	0.97898	0.97896	1.0	16379	0
Tubd1	5	0.0013569	0.0057456	0.068427	1547	4	0.95089	0.95089	1.0	15800	0
Morf4l2	5	0.0013622	0.0057617	0.068575	1548	4	0.99637	0.99635	1.0	17048	0
Ska2	5	0.0013799	0.0058369	0.069425	1549	4	0.5444	0.64763	1.0	10952	1
Rpap1	5	0.0013831	0.0058514	0.069553	1550	4	0.038327	0.10518	0.849944	2278	1
Lsm3	4	0.0014124	0.0059449	0.070619	1551	4	0.99859	0.99857	1.0	17292	0
Tardbp	5	0.0014155	0.0059589	0.070739	1552	4	0.99699	0.99697	1.0	17097	0
Dap3	5	0.0014194	0.0059713	0.070826	1553	4	0.52846	0.64034	1.0	10850	1
Ftsjd1	5	0.0014203	0.005974	0.070826	1554	4	0.08498	0.1871	0.933702	3691	1
Gna11	5	0.001435	0.0060164	0.071284	1555	4	0.9983	0.99827	1.0	17255	0
Isca1	5	0.0014421	0.0060444	0.071569	1556	4	0.99093	0.99089	1.0	16775	0
Spast	5	0.0014447	0.0060605	0.071714	1557	3	0.76385	0.77464	1.0	12897	1
Kdm4a	5	0.0014535	0.0060863	0.071973	1558	4	0.89473	0.89533	1.0	14806	0
Topors	5	0.0014582	0.0061035	0.07213	1559	4	0.9885	0.9885	1.0	16680	0
Rbm17	5	0.001461	0.0061132	0.072198	1560	4	0.89414	0.89477	1.0	14797	0
Ppwd1	5	0.0014656	0.0061293	0.072342	1561	4	0.99214	0.99213	1.0	16829	0
Srp14	5	0.0014673	0.0061352	0.072344	1562	4	0.9921	0.99209	1.0	16827	0
Rpp21	5	0.0014676	0.0061373	0.072344	1563	4	0.041277	0.11054	0.856427	2376	1
Ubap1	5	0.0014694	0.0061422	0.072355	1564	4	0.99784	0.99782	1.0	17186	0
Cdca5	5	0.0014736	0.0061578	0.072492	1565	4	0.19219	0.34421	0.997453	6357	1
Pole2	5	0.0014835	0.0061873	0.072785	1566	4	0.85245	0.85313	1.0	14166	0
Mprip	5	0.0014844	0.0061905	0.072785	1567	4	0.94883	0.9488	1.0	15755	0
Banp	5	0.0014882	0.0062072	0.072935	1568	4	0.87391	0.87456	1.0	14482	0
Rps27l	2	0.0014991	0.0062448	0.07333	1569	2	0.9985	0.99847	1.0	17279	0
Uba52	2	0.0015176	0.0063125	0.074078	1570	2	0.99848	0.99846	1.0	17276	0
Ttc4	5	0.0015211	0.0063222	0.074144	1571	4	0.96626	0.96628	1.0	16070	0
Hypk	5	0.0015258	0.0063378	0.074279	1572	4	0.99851	0.99849	1.0	17282	0
Mad2l1bp	5	0.0015285	0.0063507	0.074383	1573	4	0.73242	0.752	1.0	12563	1
Pin1	5	0.0015384	0.0063845	0.074716	1574	3	0.96318	0.96323	1.0	16006	0
Bccip	5	0.0015395	0.0063872	0.074716	1575	4	0.33503	0.47879	1.0	8376	1
Mtfmt	5	0.0015501	0.0064211	0.075065	1576	3	0.78391	0.79038	1.0	13149	1
Exoc4	5	0.0015546	0.0064372	0.075205	1577	4	0.30184	0.44739	1.0	7886	1
Ankrd17	5	0.0015665	0.0064786	0.075641	1578	4	0.77072	0.7799	1.0	12987	1
Nufip2	5	0.0015772	0.0065119	0.075894	1579	4	0.99184	0.99182	1.0	16809	0
Chaf1a	5	0.0015775	0.0065124	0.075894	1580	3	0.8276	0.82841	1.0	13768	1
Tex10	5	0.0015783	0.0065162	0.075894	1581	3	0.88716	0.8878	1.0	14691	0
Trip13	5	0.0015787	0.0065167	0.075894	1582	4	0.70782	0.73574	1.0	12305	1
Cinp	5	0.0015871	0.0065393	0.076109	1583	4	0.58593	0.66748	1.0	11231	1
Arpc2	5	0.0015876	0.0065441	0.076117	1584	4	0.81047	0.81272	1.0	13509	1
Usp7	5	0.001594	0.0065662	0.076325	1585	4	0.9885	0.9885	1.0	16690	0
Armc5	5	0.0016005	0.0065871	0.07652	1586	4	0.99305	0.99301	1.0	16856	0
Psma3	4	0.0016066	0.0066049	0.076678	1587	3	0.98312	0.98315	1.0	16507	0
Eif3h	5	0.0016175	0.0066468	0.077116	1588	4	0.96353	0.96359	1.0	16014	0
Nol7	5	0.0016241	0.0066731	0.077373	1589	4	0.9885	0.9885	1.0	16659	0
Ptcd2	5	0.0016317	0.0066968	0.077598	1590	4	0.99797	0.99795	1.0	17206	0
Gm129	5	0.0016353	0.0067064	0.077661	1591	4	0.98628	0.98625	1.0	16598	0
Exosc1	5	0.0016424	0.0067333	0.077924	1592	4	0.91479	0.9151	1.0	15161	0
Rsl1d1	5	0.0016519	0.0067656	0.078211	1593	3	0.73785	0.75575	1.0	12604	1
Gtf2f1	5	0.0016521	0.0067666	0.078211	1594	4	0.87574	0.87641	1.0	14510	0
Dppa4	5	0.0016597	0.0067924	0.07846	1595	4	0.9885	0.9885	1.0	16695	0
H2-T23	5	0.0016613	0.0067973	0.078467	1596	2	0.93078	0.93091	1.0	15433	0
Alg14	5	0.0016845	0.0068709	0.079267	1597	4	0.22138	0.37174	1.0	6751	1
Ext1	5	0.0016897	0.0068892	0.079316	1598	4	0.99821	0.99819	1.0	17240	0
Pkm	4	0.0016911	0.006894	0.079316	1599	4	0.99831	0.99829	1.0	17260	0
Hspa5	5	0.0016923	0.0068961	0.079316	1600	4	0.96736	0.96739	1.0	16090	0
Tomm20	3	0.0016928	0.0068967	0.079316	1601	3	0.99831	0.99829	1.0	17258	0
Ik	5	0.0016928	0.0068967	0.079316	1602	3	0.98982	0.9898	1.0	16739	0
Gtf2e1	5	0.0016966	0.0069069	0.079384	1603	4	0.83666	0.83724	1.0	13900	1
Cwf19l2	5	0.0017147	0.006966	0.080013	1604	4	0.10255	0.21638	0.948238	4200	1
Mrpl22	5	0.0017189	0.00698	0.080099	1605	4	0.44548	0.58443	1.0	9996	1
Lipt1	5	0.0017198	0.0069821	0.080099	1606	4	0.98139	0.98136	1.0	16447	0
Slc35a2	5	0.0017529	0.0070789	0.081158	1607	3	0.90502	0.90551	1.0	14988	0
Snrpc	4	0.0017605	0.007096	0.081304	1608	4	0.99824	0.99822	1.0	17247	0
Gtl3	5	0.0017646	0.0071095	0.081408	1609	4	0.34548	0.48881	1.0	8526	1
Scai	5	0.0017668	0.0071149	0.081419	1610	4	0.51167	0.6329	1.0	10738	1
Mrps25	5	0.0017761	0.007146	0.081725	1611	4	0.99339	0.99336	1.0	16873	0
Timm8b	5	0.0017786	0.0071536	0.081752	1612	4	0.82822	0.82903	1.0	13780	1
Rars	5	0.0017795	0.0071573	0.081752	1613	3	0.79066	0.79589	1.0	13242	1
Cpsf1	5	0.0017893	0.0071933	0.082111	1614	4	0.70024	0.73095	1.0	12219	1
Rad51c	5	0.00179	0.0071976	0.082111	1615	4	0.72709	0.7484	1.0	12504	1
Ndufb2	5	0.0018124	0.0072702	0.082887	1616	4	0.99474	0.99472	1.0	16943	0
Nup54	5	0.0018139	0.007275	0.082891	1617	4	0.56436	0.65695	1.0	11078	1
Eif5	5	0.0018177	0.0072879	0.082987	1618	4	0.9975	0.99748	1.0	17141	0
Med21	5	0.0018194	0.0072927	0.08299	1619	4	0.96634	0.96637	1.0	16071	0
Hspa8	2	0.0018325	0.0073309	0.083373	1620	2	0.99817	0.99815	1.0	17236	0
Kdm8	5	0.0018359	0.0073422	0.08345	1621	4	0.50933	0.63188	1.0	10723	1
Safb	5	0.0018531	0.0073905	0.083948	1622	4	0.52119	0.63711	1.0	10803	1
Tmem70	5	0.0018619	0.0074206	0.084238	1623	3	0.31283	0.45782	1.0	8053	2
Supt6	5	0.0019036	0.0075281	0.085383	1624	3	0.98449	0.98451	1.0	16539	0
Srpr	5	0.0019051	0.0075308	0.085383	1625	3	0.86951	0.87016	1.0	14422	0
Sco1	5	0.0019304	0.0076098	0.086226	1626	4	0.95122	0.95125	1.0	15805	0
Eftud1	5	0.0019418	0.007649	0.086617	1627	4	0.95499	0.95507	1.0	15868	0
Tpi1	5	0.0019457	0.0076635	0.086728	1628	4	0.45366	0.59248	1.0	10129	1
Cenpi	5	0.0019545	0.0076985	0.08707	1629	4	0.99824	0.99822	1.0	17246	0
Tprkb	5	0.0019603	0.0077162	0.087188	1630	4	0.91668	0.91694	1.0	15193	0
Cdc40	5	0.0019609	0.0077184	0.087188	1631	4	0.98981	0.98979	1.0	16737	0
Kntc1	5	0.0019667	0.0077388	0.087365	1632	4	0.98031	0.98032	1.0	16412	0
Zbed4	1	0.0019783	0.0077748	0.087717	1633	1	0.99802	0.998	1.0	17219	0
Ndc80	5	0.0019837	0.0077963	0.087906	1634	3	0.8181	0.81963	1.0	13616	1
Setd5	5	0.0019929	0.0078274	0.088204	1635	4	0.9941	0.99407	1.0	16912	0
Gapdh	2	0.0020082	0.0078806	0.088749	1636	2	0.99799	0.99797	1.0	17211	0
Set	3	0.0020165	0.0079054	0.088973	1637	3	0.99798	0.99797	1.0	17208	0
Cox6b1	5	0.002019	0.007915	0.089027	1638	3	0.99682	0.99681	1.0	17083	0
Mms19	5	0.0020362	0.007965	0.089535	1639	4	0.73639	0.75472	1.0	12593	1
Ube2a	5	0.0020444	0.0079973	0.089842	1640	4	0.87576	0.87642	1.0	14511	0
Pomp	5	0.0020699	0.0080784	0.090699	1641	4	0.9972	0.99719	1.0	17112	0
Utp11l	5	0.0020775	0.0081042	0.090933	1642	4	0.99685	0.99684	1.0	17085	0
Ndufb5	5	0.0020787	0.0081096	0.090938	1643	4	0.99486	0.99486	1.0	16948	0
Cnot3	5	0.002094	0.0081542	0.091382	1644	3	0.85999	0.86055	1.0	14289	0
2700060E02Rik	5	0.0020975	0.0081665	0.091465	1645	4	0.25433	0.40255	1.0	7211	1
Dpy30	4	0.0021118	0.0082122	0.091921	1646	3	0.8358	0.83639	1.0	13890	0
Cs	5	0.0021244	0.0082482	0.092268	1647	4	0.9975	0.99748	1.0	17143	0
Serf2	3	0.002143	0.0083133	0.092939	1648	2	0.86246	0.86302	1.0	14328	0
Krtap22-2	3	0.0021521	0.008339	0.09312	1649	3	0.99785	0.99783	1.0	17188	0
Ehmt2	5	0.0021528	0.0083396	0.09312	1650	4	0.99501	0.99501	1.0	16957	0
Eras	5	0.0021562	0.0083509	0.093157	1651	4	0.38791	0.52906	1.0	9127	1
Ipo4	5	0.0021577	0.008353	0.093157	1652	4	0.99063	0.99062	1.0	16763	0
Orc1	5	0.0021721	0.0083949	0.093568	1653	4	0.2573	0.40535	1.0	7255	1
Znrd1	5	0.0021752	0.0084035	0.093607	1654	4	0.92877	0.92892	1.0	15404	0
Tubg1	5	0.0021771	0.0084089	0.093611	1655	3	0.40255	0.54313	1.0	9342	1
Thap11	5	0.0021869	0.0084385	0.093883	1656	2	0.97902	0.979	1.0	16381	0
Lce1j	2	0.0021889	0.0084471	0.093922	1657	2	0.99781	0.99779	1.0	17181	0
Prim2	5	0.0021922	0.0084541	0.093943	1658	4	0.98812	0.98812	1.0	16655	0
Supt20	5	0.0022104	0.0085132	0.094543	1659	4	0.99622	0.99621	1.0	17040	0
Plk4	5	0.0022281	0.008568	0.095094	1660	4	0.98577	0.98574	1.0	16581	0
Ahcy	3	0.0022295	0.0085739	0.095103	1661	3	0.99777	0.99774	1.0	17176	0
Sec61b	4	0.0022417	0.0086104	0.09545	1662	4	0.99776	0.99773	1.0	17174	0
Ncapd3	5	0.0022447	0.0086185	0.095482	1663	3	0.91543	0.91572	1.0	15175	0
Trim37	5	0.002247	0.0086244	0.095484	1664	3	0.99313	0.99309	1.0	16863	0
Fxn	5	0.0022493	0.008629	0.095484	1665	4	0.98173	0.98171	1.0	16460	0
Zwilch	5	0.0022652	0.0086781	0.09597	1666	4	0.97121	0.97117	1.0	16173	0
Lamtor2	5	0.0022788	0.0087163	0.096334	1667	4	0.98992	0.98989	1.0	16746	0
Amotl2	5	0.0022983	0.0087829	0.096972	1668	4	0.99461	0.99458	1.0	16938	0
Ndufaf4	5	0.0022992	0.0087845	0.096972	1669	4	0.99584	0.99584	1.0	17014	0
Ubl5	3	0.002309	0.008813	0.097228	1670	2	0.97477	0.97473	1.0	16271	0
Zc3h4	5	0.0023146	0.0088302	0.097331	1671	4	0.99343	0.9934	1.0	16879	0
Chd8	5	0.0023159	0.0088329	0.097331	1672	4	0.9969	0.99688	1.0	17090	0
Nuf2	5	0.0023218	0.0088485	0.097445	1673	4	0.99241	0.9924	1.0	16839	0
Phf20	5	0.0023435	0.0089205	0.098179	1674	4	0.99808	0.99806	1.0	17226	0
Usp36	5	0.0023481	0.0089339	0.098268	1675	4	0.93022	0.93038	1.0	15426	0
Mdh2	5	0.0023641	0.0089882	0.098806	1676	4	0.95597	0.95602	1.0	15889	0
Trub2	5	0.0023688	0.0090027	0.098907	1677	3	0.98262	0.98264	1.0	16487	0
Dnm1l	5	0.0023746	0.0090215	0.099054	1678	4	0.97949	0.97947	1.0	16394	0
Brix1	5	0.002386	0.009057	0.099384	1679	4	0.95843	0.95845	1.0	15929	0
Cwc15	5	0.0024017	0.0091054	0.099856	1680	4	0.97845	0.97845	1.0	16364	0
E4f1	5	0.0024082	0.0091296	0.100061	1681	3	0.8379	0.83853	1.0	13917	1
Ube2d3	3	0.0024167	0.0091618	0.100355	1682	3	0.99758	0.99755	1.0	17151	0
Atp5h	3	0.002418	0.0091677	0.10036	1683	2	0.96998	0.96994	1.0	16151	0
Pias4	5	0.0024257	0.0091892	0.100536	1684	4	0.99721	0.99719	1.0	17113	0
Kat8	5	0.0024324	0.0092075	0.100567	1685	4	0.9885	0.9885	1.0	16685	0
Wbscr22	5	0.0024325	0.0092075	0.100567	1686	3	0.95582	0.95589	1.0	15886	0
Klk1	4	0.0024347	0.0092139	0.100567	1687	4	0.99757	0.99754	1.0	17148	0
Yae1d1	5	0.0024348	0.0092139	0.100567	1688	4	0.99029	0.99028	1.0	16753	0
Malsu1	5	0.0024379	0.0092241	0.100619	1689	4	0.94999	0.94999	1.0	15779	0
Eftud2	5	0.0024508	0.0092671	0.101028	1690	4	0.99117	0.99112	1.0	16780	0
D10Wsu52e	5	0.0024519	0.009273	0.101033	1691	4	0.99818	0.99816	1.0	17237	0
Usp16	5	0.0024631	0.0093101	0.101377	1692	4	0.99664	0.99662	1.0	17070	0
Ccne1	5	0.0024802	0.0093735	0.102007	1693	4	0.99779	0.99777	1.0	17178	0
Mzt1	5	0.0025095	0.009473	0.103028	1694	4	0.14848	0.29001	0.977321	5467	1
Zbtb17	5	0.0025232	0.0095149	0.103423	1695	4	0.99384	0.99379	1.0	16901	0
Cnn3	5	0.002528	0.0095288	0.103514	1696	4	0.99189	0.99187	1.0	16814	0
C030046E11Rik	5	0.002549	0.0096009	0.104185	1697	4	0.99775	0.99773	1.0	17171	0
Rpain	8	0.0025515	0.0096089	0.104185	1698	4	0.67801	0.7172	1.0	12003	1
Ncbp2	5	0.0025518	0.0096113	0.104185	1699	4	0.85312	0.85377	1.0	14176	0
Ccdc7	5	0.0025525	0.0096132	0.104185	1700	4	0.99509	0.99508	1.0	16962	0
Lipt2	5	0.0025706	0.0096691	0.104729	1701	3	0.93931	0.9394	1.0	15580	0
Mrpl48	5	0.0025768	0.009689	0.104882	1702	4	0.89246	0.89309	1.0	14775	0
Rif1	5	0.002585	0.0097132	0.105082	1703	4	0.9965	0.99648	1.0	17059	0
Stk11	5	0.0026142	0.0097965	0.105921	1704	4	0.3909	0.53187	1.0	9173	1
Hltf	5	0.002645	0.009898	0.106957	1705	4	0.98922	0.98921	1.0	16719	0
2700062C07Rik	5	0.0026761	0.0099985	0.107979	1706	4	0.9885	0.9885	1.0	16671	0
Rpa3	5	0.0026847	0.010024	0.108189	1707	4	0.98242	0.98244	1.0	16480	0
Ubr5	5	0.0027032	0.010091	0.108856	1708	4	0.99775	0.99773	1.0	17173	0
Gm8994	5	0.0027318	0.01019	0.109852	1709	4	0.99458	0.99455	1.0	16935	0
Sytl3	5	0.0027363	0.010208	0.109985	1710	4	0.9832	0.98322	1.0	16510	0
Atp5g2	4	0.0027452	0.010235	0.11021	1711	4	0.99725	0.99724	1.0	17120	0
Tbce	5	0.0027501	0.010249	0.110249	1712	4	0.94398	0.94402	1.0	15668	0
Smc2	5	0.0027503	0.010251	0.110249	1713	4	0.99651	0.99649	1.0	17063	0
Dcaf13	5	0.0027607	0.010286	0.110536	1714	4	0.98526	0.98526	1.0	16564	0
Rbbp8	5	0.0027615	0.010289	0.110536	1715	4	0.5128	0.63339	1.0	10742	1
Gnb1	5	0.0027756	0.010333	0.110939	1716	4	0.99127	0.99123	1.0	16784	0
Rpl36a	2	0.0027836	0.01036	0.111163	1717	2	0.99722	0.9972	1.0	17116	0
Usp1	5	0.0027896	0.010384	0.111357	1718	4	0.95562	0.95571	1.0	15881	0
Map1s	5	0.0027936	0.010402	0.111483	1719	4	0.97291	0.97284	1.0	16224	0
Cox4i1	5	0.0028079	0.010441	0.111838	1720	4	0.99792	0.9979	1.0	17194	0
Cul3	5	0.0028101	0.010451	0.111882	1721	4	0.98667	0.98663	1.0	16609	0
L1td1	5	0.002826	0.010498	0.112323	1722	4	0.99586	0.99585	1.0	17016	0
Dnajc9	5	0.0028346	0.010524	0.112515	1723	3	0.9885	0.9885	1.0	16687	0
Rpp30	5	0.0028361	0.010528	0.112515	1724	4	0.99616	0.99615	1.0	17037	0
Patz1	5	0.0028427	0.010556	0.112748	1725	4	0.99786	0.99784	1.0	17191	0
Trnt1	5	0.0028621	0.010605	0.113133	1726	4	0.97845	0.97845	1.0	16363	0
Lonp1	5	0.0028621	0.010605	0.113133	1727	4	0.9728	0.97272	1.0	16218	0
Hist1h2ba	4	0.002877	0.010656	0.113618	1728	3	0.52543	0.63903	1.0	10834	1
Spg21	5	0.0029295	0.010822	0.115322	1729	4	0.80264	0.80589	1.0	13401	1
Ndufb7	5	0.0029321	0.010831	0.115347	1730	3	0.88178	0.88243	1.0	14615	0
Hist4h4	5	0.0029364	0.010844	0.115417	1731	4	0.91232	0.91268	1.0	15113	0
Oxsr1	5	0.0029396	0.010857	0.115488	1732	4	0.90172	0.90232	1.0	14929	0
Mrgbp	5	0.0029497	0.010884	0.115707	1733	4	0.8668	0.86739	1.0	14386	0
Get4	5	0.0029693	0.010946	0.116308	1734	4	0.90228	0.90284	1.0	14941	0
Cox16	5	0.0029882	0.010996	0.116772	1735	4	0.60967	0.67947	1.0	11448	1
Rlim	5	0.0029933	0.011012	0.11687	1736	4	0.9949	0.9949	1.0	16950	0
Gnl3l	5	0.003	0.011033	0.117025	1737	4	0.99427	0.99425	1.0	16921	0
Rpl3	2	0.0030053	0.011052	0.117157	1738	2	0.99699	0.99697	1.0	17102	0
Ube2g2	5	0.0030127	0.011073	0.117317	1739	4	0.96836	0.96837	1.0	16114	0
Hist1h2ab	1	0.0030201	0.011102	0.117557	1740	1	0.99698	0.99696	1.0	17095	0
Eapp	5	0.0030288	0.01113	0.11778	1741	4	0.2241	0.37427	1.0	6794	1
Snapin	5	0.0030349	0.011149	0.117911	1742	4	0.9587	0.95871	1.0	15939	0
Rps26	1	0.0030422	0.01117	0.118071	1743	1	0.99696	0.99693	1.0	17094	0
Mphosph8	5	0.0030589	0.011223	0.118565	1744	4	0.24335	0.39225	1.0	7054	1
Slc31a1	5	0.0030733	0.011263	0.118917	1745	4	0.96449	0.96456	1.0	16031	0
Pcid2	5	0.0030805	0.011284	0.11907	1746	4	0.45216	0.591	1.0	10099	1
Haus3	5	0.0030991	0.011347	0.119665	1747	4	0.9975	0.99748	1.0	17142	0
Nsfl1c	5	0.0031089	0.011381	0.119953	1748	4	0.61672	0.68308	1.0	11497	1
Diap1	5	0.0031145	0.011397	0.120054	1749	4	0.99793	0.99792	1.0	17198	0
Trappc1	5	0.0031463	0.011504	0.121112	1750	4	0.99366	0.99361	1.0	16891	0
Rps8	2	0.0031561	0.011537	0.121393	1751	2	0.99228	0.99228	1.0	16833	0
Rad9a	5	0.0031758	0.011603	0.122019	1752	4	0.47469	0.61283	1.0	10438	1
Fam73b	5	0.0031866	0.011631	0.122237	1753	4	0.98756	0.98756	1.0	16634	0
Scap	5	0.0032676	0.011891	0.124876	1754	4	0.99617	0.99616	1.0	17039	0
B3gat3	5	0.00327	0.011898	0.124876	1755	4	0.84185	0.84246	1.0	13975	0
Eif4g1	5	0.0032716	0.011902	0.124876	1756	3	0.99738	0.99737	1.0	17124	0
Zw10	5	0.0032877	0.011957	0.12538	1757	4	0.64062	0.69587	1.0	11666	1
Prmt3	5	0.0033097	0.012025	0.126024	1758	4	0.97507	0.97503	1.0	16277	0
Senp6	5	0.0033173	0.012045	0.12616	1759	4	0.98651	0.98647	1.0	16604	0
Agk	5	0.0033207	0.012056	0.126207	1760	4	0.99396	0.99391	1.0	16906	0
Wtap	4	0.0033325	0.012099	0.126579	1761	3	0.92431	0.92445	1.0	15319	0
Strip1	5	0.0033453	0.012136	0.126895	1762	3	0.99849	0.99847	1.0	17277	0
Nudcd3	5	0.0033626	0.012184	0.127323	1763	4	0.99799	0.99797	1.0	17210	0
Zcchc7	5	0.0033867	0.012255	0.127981	1764	4	0.98666	0.98663	1.0	16607	0
Copa	5	0.0033883	0.01226	0.127981	1765	4	0.74501	0.76086	1.0	12682	1
Taf5	5	0.0033916	0.012272	0.128026	1766	3	0.63263	0.69152	1.0	11604	1
Polr3e	5	0.0034202	0.012359	0.128867	1767	4	0.99339	0.99335	1.0	16872	0
Usp37	5	0.003431	0.012394	0.129152	1768	4	0.99794	0.99792	1.0	17199	0
Nufip1	5	0.0034493	0.012459	0.129757	1769	4	0.98797	0.98797	1.0	16649	0
Prpf4	5	0.0034564	0.012477	0.129874	1770	3	0.82552	0.82653	1.0	13734	1
Glrx3	5	0.0034607	0.012489	0.129929	1771	4	0.99868	0.99867	1.0	17304	0
Ppp1cc	2	0.0034731	0.012524	0.130213	1772	2	0.99653	0.99651	1.0	17066	0
Dcaf15	5	0.0034985	0.012607	0.131	1773	4	0.95407	0.95411	1.0	15854	0
Eef1e1	5	0.0035144	0.012657	0.13145	1774	4	0.99723	0.99721	1.0	17117	0
Pgam1	2	0.0035281	0.012697	0.131795	1775	2	0.99647	0.99646	1.0	17055	0
Sdhc	5	0.0035451	0.012759	0.132356	1776	4	0.99646	0.99644	1.0	17053	0
Mrpl19	5	0.0035832	0.012863	0.133368	1777	4	0.80027	0.80383	1.0	13370	1
Ugt1a1	5	0.0035868	0.012875	0.133416	1778	4	0.92829	0.92845	1.0	15394	0
Hist1h2ak	2	0.0036049	0.012935	0.133964	1779	2	0.9964	0.99638	1.0	17050	0
Cbx1	5	0.0036085	0.012948	0.134017	1780	4	0.99743	0.99741	1.0	17133	0
Chmp7	5	0.0036548	0.013095	0.135465	1781	4	0.99498	0.99498	1.0	16953	0
Snrpb2	5	0.0036772	0.013168	0.136144	1782	4	0.9979	0.99788	1.0	17192	0
Med30	5	0.0036804	0.013178	0.136168	1783	4	0.99367	0.99361	1.0	16892	0
Chd4	5	0.0036983	0.013244	0.136774	1784	3	0.9889	0.98889	1.0	16706	0
Ifna6	2	0.0037061	0.013272	0.136915	1785	2	0.99629	0.99628	1.0	17045	0
Zmiz2	5	0.0037062	0.013272	0.136915	1786	3	0.98497	0.98498	1.0	16554	0
Rad23b	5	0.0037126	0.013295	0.137076	1787	4	0.98765	0.98765	1.0	16638	0
Ptar1	5	0.0037255	0.013335	0.137404	1788	4	0.12434	0.25176	0.965384	4800	1
Ecsit	5	0.0037283	0.013347	0.137454	1789	4	0.9985	0.99847	1.0	17278	0
Glce	5	0.0037412	0.013379	0.137709	1790	4	0.99439	0.99437	1.0	16926	0
Polr2k	4	0.0037628	0.013451	0.138302	1791	4	0.99624	0.99623	1.0	17042	0
Coa5	3	0.003763	0.013452	0.138302	1792	3	0.99624	0.99623	1.0	17041	0
Dnajc17	5	0.0037941	0.01355	0.13923	1793	3	0.95367	0.95372	1.0	15846	0
Elp6	5	0.0038118	0.013605	0.139659	1794	4	0.99365	0.9936	1.0	16890	0
Top1	5	0.0038128	0.013607	0.139659	1795	2	0.60429	0.67672	1.0	11392	1
Rpl17	2	0.0038333	0.013678	0.140309	1796	2	0.99617	0.99615	1.0	17038	0
Med19	5	0.0038396	0.013701	0.140473	1797	4	0.40986	0.55017	1.0	9453	1
Nosip	5	0.00388	0.013833	0.14175	1798	4	0.99812	0.9981	1.0	17230	0
Taf1d	5	0.0039005	0.013906	0.142373	1799	4	0.92007	0.92031	1.0	15247	0
Recql5	5	0.0039015	0.01391	0.142373	1800	4	0.99802	0.998	1.0	17218	0
Rrp36	5	0.0039062	0.013923	0.142432	1801	3	0.93928	0.93937	1.0	15579	0
Sec24c	5	0.0039216	0.013972	0.142853	1802	4	0.99765	0.99763	1.0	17156	0
Mrps23	5	0.0039391	0.014021	0.143279	1803	4	0.99743	0.99741	1.0	17135	0
Pdrg1	5	0.0039457	0.014045	0.143441	1804	4	0.99814	0.99812	1.0	17232	0
Ndufb6	5	0.0039863	0.014166	0.144596	1805	4	0.99454	0.99452	1.0	16933	0
H2-Q7	3	0.0039911	0.014182	0.14468	1806	3	0.99601	0.996	1.0	17028	0
Sbno1	5	0.0040087	0.014239	0.145181	1807	4	0.98368	0.98371	1.0	16520	0
Dgcr14	5	0.0040136	0.014253	0.145243	1808	4	0.99838	0.99836	1.0	17266	0
Gm14295	2	0.0040448	0.014341	0.14606	1809	2	0.99596	0.99595	1.0	17022	0
Usp39	5	0.0040597	0.01439	0.146459	1810	4	0.98142	0.98139	1.0	16448	0
Hars2	5	0.0040606	0.014397	0.146459	1811	3	0.98687	0.98685	1.0	16618	0
Tmem258	5	0.0040663	0.014412	0.146459	1812	4	0.98573	0.98571	1.0	16580	0
Ldha	4	0.0040666	0.014412	0.146459	1813	4	0.99593	0.99593	1.0	17021	0
Gmeb2	5	0.0040943	0.014487	0.147142	1814	4	0.99665	0.99663	1.0	17071	0
Haus4	5	0.0041435	0.01465	0.148709	1815	4	0.97276	0.97268	1.0	16216	0
Ccnb1	3	0.0041479	0.014664	0.148768	1816	3	0.99585	0.99585	1.0	17015	0
Arid4a	5	0.0041811	0.014772	0.149782	1817	4	0.075131	0.17039	0.924134	3397	1
Ccnt2	5	0.0041882	0.014794	0.149923	1818	4	0.99797	0.99795	1.0	17207	0
Trappc11	5	0.0041966	0.014817	0.15008	1819	3	0.30685	0.45215	1.0	7957	1
Tbcc	5	0.0042362	0.014943	0.151258	1820	3	0.98362	0.98364	1.0	16515	0
Bcl2l1	5	0.0042388	0.01495	0.151258	1821	4	0.99534	0.99533	1.0	16977	0
4930427A07Rik	5	0.0042448	0.014971	0.151381	1822	3	0.99507	0.99507	1.0	16961	0
Timm22	5	0.0042725	0.015067	0.152276	1823	3	0.99123	0.99119	1.0	16783	0
Mrpl21	5	0.0042788	0.015088	0.152404	1824	3	0.97642	0.97643	1.0	16309	0
Vmn1r203	5	0.0042908	0.015127	0.152711	1825	4	0.78654	0.79248	1.0	13187	1
Vmn1r82	5	0.004297	0.015142	0.152785	1826	4	0.94282	0.94291	1.0	15648	0
Golt1b	5	0.0043196	0.015216	0.153444	1827	4	0.99713	0.99711	1.0	17107	0
Pcgf1	5	0.0043542	0.015316	0.154367	1828	4	0.35423	0.49723	1.0	8648	1
Sumo2	2	0.0043814	0.015393	0.155062	1829	2	0.99562	0.99562	1.0	16995	0
Hsp90b1	5	0.0043869	0.015407	0.155118	1830	4	0.95015	0.95015	1.0	15782	0
Rbpms	5	0.0044057	0.015466	0.155623	1831	4	0.97686	0.97687	1.0	16320	0
Atp5g1	5	0.0044298	0.015539	0.156268	1832	4	0.87856	0.87923	1.0	14565	0
Adrm1	5	0.0044342	0.015551	0.156307	1833	3	0.95204	0.95207	1.0	15821	0
Hist1h3f	1	0.0044387	0.015564	0.156356	1834	1	0.99556	0.99556	1.0	16990	0
Noa1	5	0.0044607	0.015627	0.156897	1835	4	0.96754	0.96756	1.0	16096	0
Psmg2	5	0.004474	0.015665	0.157157	1836	4	0.9885	0.9885	1.0	16679	0
Clpx	5	0.0044752	0.01567	0.157157	1837	3	0.99259	0.99257	1.0	16843	0
Srpk1	5	0.0044835	0.015702	0.157395	1838	4	0.36851	0.51069	1.0	8852	1
Elp2	5	0.0045164	0.015799	0.158279	1839	4	0.9984	0.99838	1.0	17271	0
Ptpn23	5	0.004525	0.015828	0.15844	1840	4	0.98639	0.98635	1.0	16601	0
Tsc22d1	15	0.0045261	0.015832	0.15844	1841	7	0.23133	0.38099	1.0	6894	4
Mtpap	5	0.0045616	0.015938	0.159418	1842	4	0.98916	0.98915	1.0	16717	0
Pptc7	5	0.0046051	0.016072	0.160664	1843	4	0.98982	0.9898	1.0	16738	0
Sptlc1	5	0.0046151	0.016102	0.160823	1844	4	0.94821	0.94819	1.0	15740	0
Igf2bp1	5	0.0046173	0.016105	0.160823	1845	4	0.98892	0.98891	1.0	16708	0
Traf3ip2	5	0.0046248	0.01613	0.160988	1846	4	0.17347	0.32646	0.986438	6094	1
Gemin4	5	0.0046435	0.016194	0.161538	1847	3	0.98454	0.98455	1.0	16541	0
Cfdp1	5	0.0046498	0.016211	0.161622	1848	4	0.39614	0.53692	1.0	9250	1
Fam98b	5	0.0046956	0.016347	0.16289	1849	4	0.96621	0.96624	1.0	16069	0
Tsg101	5	0.0047456	0.016504	0.164359	1850	4	0.69305	0.72646	1.0	12144	1
Cenpw	4	0.0047572	0.016541	0.164639	1851	3	0.8704	0.87104	1.0	14436	0
Nsun4	5	0.0047784	0.016604	0.165176	1852	3	0.3136	0.45853	1.0	8066	2
Zfp236	5	0.0047882	0.016635	0.165397	1853	4	0.99093	0.9909	1.0	16776	0
Rnd2	5	0.0048272	0.01675	0.166456	1854	4	0.82503	0.82606	1.0	13724	1
Usp9x	5	0.004842	0.016796	0.166814	1855	4	0.995	0.995	1.0	16955	0
Gtf2f2	5	0.0048512	0.016828	0.16705	1856	4	0.99105	0.991	1.0	16777	0
Sptssa	5	0.0048765	0.016902	0.167667	1857	4	0.81844	0.81995	1.0	13624	1
Kansl2	5	0.0048778	0.016909	0.167667	1858	3	0.70493	0.73391	1.0	12277	1
Ascc3	5	0.0049005	0.016991	0.168325	1859	4	0.99008	0.99006	1.0	16748	0
Prdm10	5	0.0049008	0.016993	0.168325	1860	2	0.92239	0.92257	1.0	15286	0
Snrnp27	5	0.004908	0.017022	0.168522	1861	4	0.99564	0.99564	1.0	16996	0
Gm9376	4	0.0049411	0.017122	0.169415	1862	3	0.65347	0.70311	1.0	11775	1
Usp10	5	0.0049853	0.017257	0.170663	1863	4	0.97516	0.97513	1.0	16278	0
Katnb1	5	0.0050071	0.017324	0.171176	1864	4	0.96664	0.96665	1.0	16075	0
Zfc3h1	5	0.0050082	0.017328	0.171176	1865	4	0.56062	0.65517	1.0	11048	1
Copz1	5	0.0050117	0.017339	0.171195	1866	4	0.82601	0.82697	1.0	13739	1
Rpl28	2	0.0050365	0.017411	0.171814	1867	2	0.99496	0.99496	1.0	16952	0
Cep120	5	0.0050612	0.017477	0.172374	1868	4	0.98649	0.98645	1.0	16603	0
Drg2	5	0.0050797	0.017539	0.172891	1869	4	0.9975	0.99747	1.0	17140	0
Vdac2	5	0.005125	0.017674	0.174128	1870	4	0.99373	0.99368	1.0	16895	0
Gm15292	2	0.0051919	0.017878	0.176046	1871	2	0.99481	0.9948	1.0	16945	0
Vmn1r237	5	0.0052355	0.018009	0.177242	1872	4	0.90865	0.90904	1.0	15040	0
Wrap53	5	0.0052412	0.018027	0.177322	1873	4	0.99802	0.998	1.0	17217	0
Ppp1r12c	5	0.005245	0.018039	0.177333	1874	4	0.955	0.95508	1.0	15869	0
Smg1	5	0.0052473	0.018047	0.177333	1875	4	0.99238	0.99237	1.0	16838	0
Gnl3	5	0.0052533	0.018064	0.177408	1876	4	0.9977	0.99767	1.0	17164	0
Ndufa10	5	0.0052568	0.018078	0.17745	1877	4	0.9885	0.9885	1.0	16664	0
Stat4	5	0.0052709	0.018115	0.17772	1878	3	0.91676	0.91701	1.0	15196	0
Fdx1	5	0.0052926	0.018177	0.178231	1879	4	0.99725	0.99723	1.0	17119	0
Cdc45	5	0.0052967	0.01819	0.178263	1880	4	0.95981	0.95983	1.0	15952	0
Copb1	5	0.0053087	0.01823	0.178505	1881	4	0.79642	0.80062	1.0	13323	1
Ep300	5	0.0053107	0.018234	0.178505	1882	3	0.43773	0.57703	1.0	9877	1
Nom1	5	0.0053177	0.018256	0.17862	1883	4	0.83636	0.83692	1.0	13895	1
Lin52	5	0.0053585	0.018379	0.179729	1884	4	0.96663	0.96663	1.0	16074	0
Cir1	5	0.0053923	0.018469	0.180516	1885	4	0.73031	0.75059	1.0	12536	1
G2e3	5	0.0054129	0.018533	0.18105	1886	4	0.62981	0.68997	1.0	11588	1
Mbtd1	5	0.0054166	0.018549	0.181101	1887	4	0.99461	0.99458	1.0	16937	0
Med15	5	0.0054263	0.018577	0.181255	1888	4	0.97364	0.97358	1.0	16238	0
Numa1	5	0.0054291	0.018584	0.181255	1889	3	0.99756	0.99753	1.0	17147	0
Morc2a	5	0.0054409	0.018619	0.1815	1890	4	0.99803	0.99801	1.0	17220	0
Gltscr2	5	0.0054494	0.018638	0.181587	1891	3	0.9885	0.9885	1.0	16681	0
Cstf2	5	0.0054592	0.018677	0.181873	1892	4	0.96094	0.96095	1.0	15971	0
Snapc2	5	0.0054636	0.018691	0.181918	1893	4	0.99398	0.99393	1.0	16907	0
Ranbp3	5	0.0054665	0.018705	0.181953	1894	4	0.94379	0.94383	1.0	15664	0
Zfp715	5	0.0054775	0.018743	0.182223	1895	4	0.81641	0.81808	1.0	13591	1
Lin9	5	0.0055226	0.018884	0.183505	1896	3	0.99411	0.99408	1.0	16913	0
Cox17	4	0.0055435	0.018948	0.18399	1897	3	0.99171	0.99168	1.0	16806	0
Stt3a	5	0.0055463	0.018954	0.18399	1898	4	0.92304	0.9232	1.0	15300	0
Rps19bp1	5	0.0056083	0.01914	0.185631	1899	4	0.98242	0.98244	1.0	16479	0
Gm13157	5	0.0056096	0.019143	0.185631	1900	4	0.74918	0.76383	1.0	12731	1
Ctdp1	5	0.0056192	0.01917	0.185788	1901	3	0.96619	0.96622	1.0	16068	0
Iws1	5	0.0056395	0.019234	0.186315	1902	4	0.6657	0.71007	1.0	11888	1
Rnmtl1	5	0.0056947	0.019394	0.187721	1903	4	0.99851	0.99848	1.0	17280	0
Nol8	5	0.0056959	0.0194	0.187721	1904	4	0.9885	0.9885	1.0	16683	0
Kctd13	5	0.0057528	0.019574	0.189312	1905	4	0.93849	0.93858	1.0	15571	0
Usf1	5	0.0057756	0.019656	0.190002	1906	4	0.99658	0.99657	1.0	17069	0
Obfc1	5	0.0058029	0.019742	0.190733	1907	3	0.67185	0.71356	1.0	11949	1
Isy1	5	0.0058194	0.019786	0.191053	1908	4	0.99784	0.99782	1.0	17187	0
Ndufaf6	5	0.0058706	0.01994	0.192447	1909	4	0.3741	0.51589	1.0	8940	1
Mob4	5	0.0058855	0.019982	0.192751	1910	4	0.84521	0.84585	1.0	14034	0
Rfc4	5	0.0058935	0.020001	0.192831	1911	4	0.9779	0.9779	1.0	16346	0
Rpl23	3	0.0059165	0.020068	0.193377	1912	3	0.99408	0.99405	1.0	16911	0
Rfwd2	5	0.0059271	0.0201	0.193582	1913	4	0.95777	0.95779	1.0	15914	0
Gtf2h1	5	0.005931	0.020111	0.193589	1914	4	0.98679	0.98674	1.0	16615	0
Coq7	5	0.0059388	0.020132	0.193685	1915	3	0.99666	0.99664	1.0	17072	0
Mcm8	5	0.0059517	0.020168	0.19393	1916	4	0.9937	0.99365	1.0	16894	0
Bet1	5	0.0059765	0.020243	0.194552	1917	4	0.1955	0.34732	0.999922	6399	1
H2-D1	4	0.0059813	0.020263	0.194639	1918	3	0.9061	0.90657	1.0	15003	0
Taf12	5	0.005986	0.020283	0.194727	1919	4	0.98971	0.98968	1.0	16735	0
Lrp6	5	0.0059882	0.020293	0.194727	1920	4	0.99724	0.99722	1.0	17118	0
Coq6	5	0.0060032	0.020334	0.195023	1921	3	0.96832	0.96833	1.0	16112	0
Jarid2	5	0.0060196	0.020387	0.195421	1922	4	0.98024	0.98023	1.0	16409	0
Lemd2	5	0.0060275	0.020405	0.195421	1923	4	0.85808	0.85867	1.0	14249	0
Lage3	5	0.0060288	0.020413	0.195421	1924	4	0.98987	0.98985	1.0	16742	0
C1d	5	0.0060313	0.02042	0.195421	1925	4	0.98676	0.98671	1.0	16613	0
Nup107	5	0.0060348	0.020429	0.195421	1926	3	0.96835	0.96836	1.0	16113	0
Ccnl1	5	0.0060511	0.020477	0.195747	1927	4	0.91332	0.91362	1.0	15132	0
Hist1h2aa	5	0.0060531	0.020484	0.195747	1928	3	0.94669	0.94665	1.0	15713	0
Mbip	5	0.0060854	0.020574	0.196503	1929	4	0.99648	0.99647	1.0	17057	0
Mgat1	5	0.0061312	0.020716	0.197761	1930	3	0.96849	0.9685	1.0	16118	0
Ppme1	5	0.006169	0.02083	0.19874	1931	4	0.46662	0.60506	1.0	10333	1
9030624J02Rik	5	0.006181	0.02086	0.198924	1932	4	0.99781	0.99779	1.0	17180	0
Narg2	5	0.0061877	0.020887	0.199056	1933	4	0.56953	0.65944	1.0	11115	1
Rpl13	1	0.0061897	0.020895	0.199056	1934	1	0.99381	0.99376	1.0	16900	0
Mrpl36	5	0.0061957	0.020917	0.199158	1935	4	0.98501	0.98501	1.0	16555	0
Tfb2m	5	0.0062077	0.020952	0.199295	1936	4	0.96969	0.96966	1.0	16138	0
Gtf3c2	5	0.0062079	0.020953	0.199295	1937	3	0.77911	0.7866	1.0	13094	1
Stag2	5	0.0062366	0.021043	0.200014	1938	3	0.9885	0.9885	1.0	16668	0
Pik3r2	5	0.0062388	0.02105	0.200014	1939	3	0.99759	0.99756	1.0	17152	0
Sass6	5	0.0062615	0.021123	0.200605	1940	4	0.94826	0.94825	1.0	15741	0
Mrpl16	5	0.0063067	0.021256	0.201766	1941	4	0.91488	0.91518	1.0	15165	0
Anp32e	9	0.0063337	0.021335	0.202412	1942	6	0.99774	0.99771	1.0	17169	0
Pdcd5	5	0.0063605	0.0214	0.202924	1943	4	0.99865	0.99863	1.0	17299	0
Gtpbp8	5	0.0063878	0.021485	0.20362	1944	4	0.20519	0.35652	1.0	6532	1
Piga	5	0.0064413	0.021651	0.205093	1945	4	0.96565	0.96568	1.0	16060	0
Ctnnbl1	5	0.0064642	0.021722	0.205659	1946	4	0.99368	0.99363	1.0	16893	0
Gm9268	4	0.0064812	0.021776	0.206062	1947	3	0.88089	0.88154	1.0	14601	0
Cdk12	5	0.0064882	0.021794	0.206129	1948	4	0.99565	0.99565	1.0	16998	0
Esrrb	5	0.0065062	0.021838	0.20644	1949	4	0.55258	0.65149	1.0	11000	1
Comtd1	5	0.0065103	0.021852	0.206461	1950	4	0.99837	0.99835	1.0	17265	0
Pyroxd1	5	0.0065159	0.021869	0.206518	1951	4	0.95095	0.95096	1.0	15801	0
Npm1	2	0.0065339	0.021926	0.206944	1952	2	0.99347	0.99343	1.0	16880	0
Tfam	5	0.0065506	0.021971	0.207264	1953	4	0.96498	0.96503	1.0	16039	0
Cog6	5	0.0065548	0.021988	0.20732	1954	4	0.99796	0.99795	1.0	17205	0
Xrcc1	5	0.0065686	0.022029	0.207599	1955	3	0.99537	0.99536	1.0	16981	0
Ifnab	3	0.0065911	0.022096	0.208126	1956	3	0.99341	0.99338	1.0	16877	0
Vmn1r57	3	0.0066004	0.022128	0.208318	1957	3	0.9934	0.99337	1.0	16876	0
Anapc2	5	0.0066487	0.022288	0.209724	1958	3	0.71639	0.74128	1.0	12379	1
Rnaseh2b	5	0.0066925	0.022417	0.210829	1959	3	0.94248	0.94255	1.0	15640	0
Bola3	5	0.0067278	0.022537	0.211848	1960	4	0.9944	0.99438	1.0	16927	0
Lamtor3	5	0.0068108	0.022776	0.213987	1961	3	0.46347	0.60197	1.0	10288	2
Qrich1	5	0.0068292	0.022818	0.214267	1962	4	0.7423	0.75895	1.0	12659	1
Kat5	5	0.0068763	0.022966	0.21555	1963	3	0.81186	0.81399	1.0	13527	1
Rab1	5	0.0069164	0.023079	0.21647	1964	4	0.51355	0.63373	1.0	10749	1
Ddx1	5	0.0069233	0.023096	0.21647	1965	4	0.87999	0.88062	1.0	14591	0
Tti2	5	0.0069244	0.023099	0.21647	1966	4	0.99068	0.99065	1.0	16764	0
Rnf4	5	0.0069519	0.023175	0.217074	1967	4	0.20569	0.35701	1.0	6537	1
Sugt1	5	0.0069588	0.023196	0.21716	1968	3	0.11417	0.23534	0.95537	4538	2
Exo1	5	0.0069694	0.023232	0.217387	1969	4	0.85485	0.85545	1.0	14200	0
Gigyf2	5	0.0069825	0.023272	0.217648	1970	4	0.99597	0.99597	1.0	17023	0
Kif11	5	0.0070085	0.023346	0.218226	1971	3	0.92475	0.92488	1.0	15325	0
Gm561	5	0.0070205	0.023385	0.218482	1972	4	0.9885	0.9885	1.0	16678	0
Mrgprd	5	0.0070337	0.023419	0.218692	1973	4	0.99438	0.99435	1.0	16925	0
Ctu1	5	0.0070513	0.023476	0.219113	1974	4	0.96445	0.96452	1.0	16028	0
Nme2	5	0.0070752	0.023554	0.219724	1975	3	0.97162	0.97155	1.0	16184	0
Brcc3	5	0.0071413	0.02376	0.221532	1976	4	0.9586	0.95861	1.0	15935	0
Ctbp2	5	0.0071472	0.023776	0.22157	1977	4	0.99793	0.99792	1.0	17197	0
Acad9	5	0.0072389	0.024058	0.224086	1978	4	0.97962	0.97961	1.0	16397	0
Atp2b1	5	0.0072729	0.024154	0.224869	1979	3	0.99549	0.99548	1.0	16987	0
Coq3	5	0.0073072	0.024255	0.225695	1980	4	0.98192	0.98191	1.0	16465	0
Rbfa	5	0.0073147	0.024278	0.225791	1981	4	0.97311	0.97305	1.0	16227	0
Aup1	5	0.0073208	0.024296	0.225852	1982	4	0.93599	0.93608	1.0	15524	0
Mrpl33	3	0.0073275	0.024316	0.225923	1983	3	0.99267	0.99265	1.0	16848	0
Tmem242	5	0.0073692	0.024453	0.227082	1984	4	0.99699	0.99697	1.0	17099	0
Smad2	5	0.0073737	0.024475	0.227172	1985	4	0.83694	0.83754	1.0	13904	1
Gbf1	5	0.0074025	0.024567	0.227875	1986	3	0.53333	0.64252	1.0	10883	1
Crxos1	9	0.0074065	0.024576	0.227875	1987	4	0.86165	0.86221	1.0	14316	1
Scd2	5	0.0074861	0.024823	0.230046	1988	4	0.98517	0.98518	1.0	16561	0
Rbm48	5	0.0075249	0.024934	0.230949	1989	4	0.94532	0.94534	1.0	15688	0
Vmn1r168	5	0.0075281	0.024945	0.230949	1990	4	0.99338	0.99335	1.0	16871	0
U2af1l4	5	0.0075358	0.024971	0.231072	1991	4	0.95044	0.95046	1.0	15787	0
Jtb	5	0.0075466	0.024996	0.231118	1992	4	0.65327	0.703	1.0	11774	1
Tpt1	3	0.0075482	0.025001	0.231118	1993	2	0.73224	0.75187	1.0	12557	0
Srprb	5	0.0075713	0.025065	0.231593	1994	4	0.99669	0.99667	1.0	17075	0
Trit1	5	0.0076193	0.025191	0.232639	1995	4	0.99827	0.99824	1.0	17251	0
Adnp	5	0.007624	0.025204	0.232641	1996	4	0.99445	0.99442	1.0	16930	0
Vmn2r35	3	0.0076482	0.025275	0.233179	1997	3	0.99235	0.99234	1.0	16835	0
Pdss1	5	0.0077416	0.025543	0.23554	1998	3	0.97586	0.97584	1.0	16295	0
Gmnn	5	0.0077553	0.02558	0.235764	1999	4	0.96999	0.96995	1.0	16152	0
[truncated: 16,425 more rows]
