# Supplementary material for: A CRISPR Dropout Screen Identifies Genetic Vulnerabilities and Therapeutic Targets in Acute Myeloid Leukemia
Source: Cell Rep. 2016 Oct 18;17(4):1193–205. doi: 10.1016/j.celrep.2016.09.079 (PMC5081405; doi:10.1016/j.celrep.2016.09.079)
Supplement: Data S1. Mouse CRISPR Screen Data, Related to Figure 1 [file mmc5.zip › mESCv1_d14.gene_summary.txt]

id	num	lo.neg	p.neg	fdr.neg	rank.neg	goodsgrna.neg	lo.pos	p.pos	fdr.pos	rank.pos	goodsgrna.pos
Mad2l1	5	3.1441e-10	2.5852e-07	0.000825	1	5	1.0	1.0	1.0	19149	0
Rps5	5	9.2321e-09	2.5852e-07	0.000825	2	5	1.0	1.0	1.0	19148	0
Rpl19	4	1.2881e-08	2.5852e-07	0.000825	3	4	1.0	1.0	1.0	19147	0
Ppp2r4	5	2.9862e-08	2.5852e-07	0.000825	4	5	1.0	1.0	1.0	19146	0
Kif18b	5	3.7552e-08	2.5852e-07	0.000825	5	5	0.99999	1.0	1.0	19124	0
Uba3	5	1.3975e-07	2.5852e-07	0.000825	6	4	0.50779	0.64758	1.0	12087	1
Gtf2b	5	1.667e-07	7.7557e-07	0.00165	7	5	1.0	1.0	1.0	19145	0
Gtpbp4	5	1.7749e-07	7.7557e-07	0.00165	8	5	0.9996	0.99961	1.0	18974	0
Mcm7	5	1.8875e-07	7.7557e-07	0.00165	9	5	1.0	1.0	1.0	19144	0
Metap1	5	3.5687e-07	1.2926e-06	0.002475	10	5	1.0	1.0	1.0	19143	0
Pwp2	5	4.3415e-07	1.8097e-06	0.00315	11	5	1.0	1.0	1.0	19142	0
Gins4	5	5.3463e-07	2.3267e-06	0.003713	12	5	1.0	1.0	1.0	19141	0
Wdr77	5	5.9996e-07	2.8438e-06	0.004189	13	4	0.99709	0.99712	1.0	18733	0
Psmd11	4	7.6572e-07	3.3608e-06	0.00452	14	4	1.0	1.0	1.0	19140	0
D19Bwg1357e	5	9.9602e-07	4.3949e-06	0.00452	15	5	1.0	1.0	1.0	19139	0
Pes1	5	1.0743e-06	4.3949e-06	0.00452	16	5	1.0	1.0	1.0	19138	0
Nubp2	5	1.1151e-06	4.3949e-06	0.00452	17	4	0.99422	0.99426	1.0	18600	0
Hspa5	4	1.128e-06	4.3949e-06	0.00452	18	4	1.0	1.0	1.0	19137	0
Dkc1	5	1.2235e-06	4.912e-06	0.00452	19	5	0.99972	0.99973	1.0	19001	0
Pnn	5	1.2639e-06	4.912e-06	0.00452	20	5	1.0	1.0	1.0	19136	0
Uba2	5	1.6519e-06	5.429e-06	0.00452	21	5	0.99999	0.99999	1.0	19118	0
Cct5	5	1.6985e-06	5.429e-06	0.00452	22	5	1.0	1.0	1.0	19135	0
Hsd17b10	5	1.7399e-06	5.429e-06	0.00452	23	4	0.27923	0.46308	0.983579	9014	1
Mfn1	5	2.2184e-06	8.0143e-06	0.006283	24	4	0.59844	0.7153	1.0	13238	1
Uqcrc1	5	2.3834e-06	8.5313e-06	0.006283	25	5	1.0	1.0	1.0	19134	0
Vps13d	5	2.6844e-06	8.5313e-06	0.006283	26	5	1.0	1.0	1.0	19133	0
Cse1l	5	2.8303e-06	9.0484e-06	0.006417	27	5	1.0	1.0	1.0	19132	0
Eftud1	5	3.4651e-06	1.2151e-05	0.00831	28	4	0.84185	0.85321	1.0	15651	1
2310003F16Rik	5	3.8513e-06	1.5253e-05	0.008769	29	5	0.99984	0.99985	1.0	19032	0
Vps72	5	3.8513e-06	1.5253e-05	0.008769	30	5	0.99988	0.99989	1.0	19053	0
Mcm6	5	3.8513e-06	1.5253e-05	0.008769	31	4	0.47712	0.62388	1.0	11650	1
Polr3b	5	3.875e-06	1.5253e-05	0.008769	32	5	1.0	1.0	1.0	19131	0
Rps18	3	3.9528e-06	1.577e-05	0.008769	33	3	1.0	1.0	1.0	19130	0
Plk1	5	4.0245e-06	1.577e-05	0.008769	34	5	0.99998	0.99999	1.0	19112	0
Med25	5	4.0458e-06	1.6029e-05	0.008769	35	4	0.59615	0.71347	1.0	13209	1
Aldoa	3	4.2517e-06	1.7321e-05	0.008964	36	3	1.0	1.0	1.0	19129	0
Pmpcb	5	4.3367e-06	1.7321e-05	0.008964	37	4	0.86515	0.87071	1.0	15986	1
Luc7l3	5	4.5254e-06	1.8872e-05	0.009297	38	5	1.0	1.0	1.0	19128	0
Jak1	5	4.6184e-06	1.9906e-05	0.009297	39	3	0.95416	0.95399	1.0	17534	0
Thg1l	5	4.6244e-06	1.9906e-05	0.009297	40	5	0.99993	0.99994	1.0	19077	0
March5	5	4.6797e-06	1.9906e-05	0.009297	41	3	0.5244	0.6597	1.0	12306	2
Mphosph10	5	4.8081e-06	2.0423e-05	0.009312	42	5	1.0	1.0	1.0	19127	0
Rrm1	5	4.8879e-06	2.1458e-05	0.009556	43	5	0.99995	0.99996	1.0	19091	0
Tnpo1	5	5.055e-06	2.2492e-05	0.009788	44	5	0.99999	1.0	1.0	19126	0
Hdac3	5	5.2109e-06	2.3009e-05	0.009791	45	5	0.99999	1.0	1.0	19125	0
Rrp1	5	5.6946e-06	2.5077e-05	0.010439	46	5	0.99989	0.99989	1.0	19056	0
Tmem11	5	6.138e-06	2.6628e-05	0.010849	47	5	0.99999	1.0	1.0	19123	0
Alg13	5	6.8844e-06	2.7662e-05	0.011012	48	4	0.99627	0.99631	1.0	18694	0
Abcb7	5	7.2008e-06	2.8179e-05	0.011012	49	4	0.97842	0.97835	1.0	18073	0
Med6	5	7.6536e-06	3.0764e-05	0.011782	50	3	0.97492	0.97486	1.0	17982	0
Atp6v1d	5	8.2859e-06	3.335e-05	0.012281	51	5	0.99999	1.0	1.0	19122	0
Nfs1	5	8.4245e-06	3.335e-05	0.012281	52	5	0.99858	0.9986	1.0	18851	0
Pet112l	5	8.7255e-06	3.4901e-05	0.01261	53	5	0.99999	1.0	1.0	19121	0
Psmg4	3	8.7603e-06	3.5935e-05	0.012743	54	3	0.98112	0.9811	1.0	18140	0
Polr2b	5	1.0886e-05	4.2915e-05	0.014941	55	5	0.99999	1.0	1.0	19120	0
Psma7	5	1.1291e-05	4.6793e-05	0.015894	56	5	0.99829	0.99832	1.0	18825	0
Actl6a	5	1.1747e-05	4.731e-05	0.015894	57	4	0.99756	0.99759	1.0	18763	0
Snrnp200	5	1.3494e-05	6.0753e-05	0.019886	58	5	0.9998	0.99981	1.0	19022	0
Ykt6	5	1.3561e-05	6.127e-05	0.019886	59	5	0.99991	0.99992	1.0	19070	0
Dnajc9	5	1.3992e-05	6.4373e-05	0.020156	60	5	0.99933	0.99933	1.0	18931	0
Hinfp	5	1.4337e-05	6.5407e-05	0.020156	61	5	0.99999	0.99999	1.0	19119	0
Nars	5	1.4375e-05	6.5924e-05	0.020156	62	4	0.3296	0.50796	0.99072	9812	1
Slc39a10	5	1.4589e-05	6.7992e-05	0.020156	63	4	0.8604	0.86706	1.0	15920	1
Napa	5	1.47e-05	6.8509e-05	0.020156	64	4	0.78395	0.81608	1.0	14991	1
Sars2	5	1.5859e-05	7.2646e-05	0.020156	66	5	0.99998	0.99999	1.0	19117	0
Fntb	5	1.5859e-05	7.2646e-05	0.020156	65	5	0.99998	0.99999	1.0	19116	0
Cars2	5	1.6121e-05	7.3163e-05	0.020156	67	4	0.99814	0.99816	1.0	18812	0
Triap1	3	1.6522e-05	7.368e-05	0.020156	68	3	0.99998	0.99999	1.0	19115	0
Mbtps1	5	1.6596e-05	7.368e-05	0.020156	69	5	0.99998	0.99999	1.0	19114	0
Gnl2	5	1.66e-05	7.368e-05	0.020156	70	4	0.99523	0.99526	1.0	18636	0
Psmd3	5	1.7104e-05	7.6265e-05	0.020277	71	5	0.99998	0.99999	1.0	19113	0
Nfyb	3	1.7155e-05	7.6782e-05	0.020277	72	3	0.99715	0.99718	1.0	18741	0
Tbl3	5	1.7403e-05	7.7299e-05	0.020277	73	5	0.99957	0.99958	1.0	18968	0
Tcp1	5	1.9308e-05	8.6606e-05	0.021745	74	5	0.99903	0.99903	1.0	18899	0
Sbno1	5	1.9426e-05	8.7123e-05	0.021745	75	5	0.99978	0.99978	1.0	19018	0
Eprs	5	2.0036e-05	8.8674e-05	0.021745	76	5	0.99998	0.99999	1.0	19111	0
Xpo1	5	2.0163e-05	8.9191e-05	0.021745	77	5	0.99982	0.99982	1.0	19027	0
Rpf2	5	2.0376e-05	8.9708e-05	0.021745	78	5	0.99945	0.99945	1.0	18948	0
Cct4	5	2.0376e-05	8.9708e-05	0.021745	79	5	0.99996	0.99996	1.0	19093	0
Dctn6	5	2.1796e-05	9.4879e-05	0.022223	80	5	0.99973	0.99974	1.0	19003	0
Rars	5	2.2566e-05	9.5913e-05	0.022223	81	3	0.59866	0.71547	1.0	13240	1
Chek1	5	2.2829e-05	9.7981e-05	0.022223	82	4	0.98924	0.98922	1.0	18396	0
Mrps18a	5	2.324e-05	0.00010057	0.022223	83	4	0.67169	0.7595	1.0	14038	1
Atxn2l	5	2.4152e-05	0.00010263	0.022223	84	5	0.99998	0.99998	1.0	19110	0
Dync1i2	5	2.4813e-05	0.00010367	0.022223	85	5	0.99998	0.99998	1.0	19109	0
Ddx3x	5	2.4852e-05	0.00010419	0.022223	86	3	0.96376	0.96362	1.0	17738	0
Sacm1l	5	2.5032e-05	0.00010419	0.022223	87	5	0.99997	0.99998	1.0	19108	0
Ppp1cb	4	2.511e-05	0.00010419	0.022223	88	4	0.99925	0.99924	1.0	18923	0
Dctn2	5	2.5415e-05	0.0001047	0.022223	89	4	0.91459	0.91441	1.0	16784	0
Narfl	5	2.5664e-05	0.00010522	0.022223	90	5	0.99997	0.99998	1.0	19107	0
Psma6	5	2.6303e-05	0.00010677	0.022223	91	5	0.99997	0.99998	1.0	19106	0
Mrps17	4	2.6349e-05	0.00010677	0.022223	92	4	0.99997	0.99998	1.0	19105	0
Pop5	5	2.722e-05	0.00010987	0.022488	93	5	0.9992	0.99919	1.0	18915	0
Psmb4	5	2.7457e-05	0.00011039	0.022488	94	5	0.99997	0.99998	1.0	19104	0
Clns1a	5	2.8255e-05	0.00011453	0.022896	95	5	0.99997	0.99998	1.0	19103	0
Rbbp4	5	2.8381e-05	0.00011479	0.022896	96	4	0.94949	0.94924	1.0	17435	0
Pitrm1	5	2.8663e-05	0.00011608	0.022915	97	4	0.94562	0.94543	1.0	17348	0
Paxip1	5	3.2165e-05	0.00013728	0.026753	98	4	0.93431	0.93402	1.0	17121	0
Gnb2l1	5	3.2338e-05	0.00013831	0.026753	99	5	0.99997	0.99998	1.0	19102	0
Gm505	5	3.3207e-05	0.00014141	0.026888	100	4	0.9577	0.95749	1.0	17602	0
Pold1	5	3.3442e-05	0.00014245	0.026888	101	5	0.99997	0.99997	1.0	19101	0
Ppp2ca	5	3.3632e-05	0.00014322	0.026888	102	5	0.99842	0.99844	1.0	18842	0
Eif3e	5	3.4938e-05	0.00015227	0.028309	103	3	0.31565	0.49683	0.988734	9622	2
Kin	5	3.5613e-05	0.00015434	0.028336	104	4	0.99768	0.99771	1.0	18775	0
Pop1	5	3.5761e-05	0.00015537	0.028336	105	3	0.75256	0.79857	1.0	14705	1
Cct7	5	3.6454e-05	0.00016054	0.028824	106	4	0.98618	0.98615	1.0	18286	0
Ppp1r12a	5	3.6674e-05	0.00016106	0.028824	107	5	0.99858	0.9986	1.0	18852	0
Tex10	5	3.7887e-05	0.00016727	0.02948	108	4	0.96096	0.96078	1.0	17670	0
Fam96b	5	3.8483e-05	0.00016933	0.02948	109	5	0.99996	0.99997	1.0	19100	0
Dtl	5	3.8617e-05	0.00017037	0.02948	110	5	0.99996	0.99997	1.0	19099	0
Smarca4	5	3.8735e-05	0.00017089	0.02948	111	5	0.99866	0.99868	1.0	18863	0
Orc6	4	3.9399e-05	0.00017399	0.029746	112	4	0.99944	0.99944	1.0	18947	0
Pdcl3	5	4.0115e-05	0.00017709	0.029746	113	5	0.99996	0.99997	1.0	19098	0
Fech	5	4.037e-05	0.00017761	0.029746	114	4	0.83666	0.84946	1.0	15590	1
Nol6	5	4.1223e-05	0.00018019	0.029746	115	4	0.97449	0.97442	1.0	17972	0
Rrp15	4	4.1266e-05	0.00018019	0.029746	116	4	0.99996	0.99997	1.0	19097	0
Rrp9	5	4.2835e-05	0.00018898	0.03093	117	5	0.99996	0.99997	1.0	19096	0
Gpn3	5	4.4114e-05	0.00019208	0.030993	118	5	0.99996	0.99997	1.0	19095	0
Rnaseh2a	5	4.4528e-05	0.0001926	0.030993	119	5	0.99996	0.99996	1.0	19094	0
Rfc5	4	4.626e-05	0.00019881	0.031462	120	4	0.99995	0.99996	1.0	19092	0
Cenpm	5	4.6348e-05	0.00019881	0.031462	121	5	0.9999	0.99991	1.0	19066	0
Brf1	5	4.9091e-05	0.00020863	0.032428	122	5	0.9984	0.99842	1.0	18838	0
Msto1	5	4.9933e-05	0.00021483	0.032428	123	5	0.99956	0.99956	1.0	18966	0
Srfbp1	5	5.0737e-05	0.00021639	0.032428	124	4	0.84724	0.85721	1.0	15729	1
Pgs1	5	5.0815e-05	0.0002169	0.032428	127	5	0.99995	0.99996	1.0	19088	0
Rpl4	5	5.0815e-05	0.0002169	0.032428	125	5	0.99995	0.99996	1.0	19090	0
Ddx55	5	5.0815e-05	0.0002169	0.032428	126	5	0.99995	0.99996	1.0	19089	0
Crcp	4	5.0889e-05	0.0002169	0.032428	128	4	0.99995	0.99996	1.0	19087	0
Sub1	3	5.1465e-05	0.00021845	0.032428	129	1	0.21027	0.37813	0.969841	7465	2
Cops6	5	5.2452e-05	0.00022259	0.032537	130	5	0.99995	0.99996	1.0	19086	0
Ddx27	5	5.2452e-05	0.00022259	0.032537	131	5	0.99995	0.99996	1.0	19085	0
Utp15	5	5.3388e-05	0.00022621	0.032816	132	4	0.21043	0.37835	0.969841	7468	1
Nrf1	5	5.4363e-05	0.00022879	0.032941	133	5	0.99995	0.99996	1.0	19084	0
Fxn	5	5.6204e-05	0.0002381	0.034025	134	5	0.99994	0.99995	1.0	19083	0
Exosc8	5	6.161e-05	0.00026292	0.037294	135	4	0.92546	0.92514	1.0	16972	0
Nmd3	5	6.4259e-05	0.00027223	0.03805	137	3	0.75645	0.80062	1.0	14749	1
Chmp4b	5	6.4259e-05	0.00027223	0.03805	136	3	0.22332	0.39442	0.973665	7757	2
Ppil4	5	6.4914e-05	0.00027481	0.038133	138	5	0.99994	0.99994	1.0	19082	0
Utp6	5	6.6332e-05	0.00027843	0.038357	139	4	0.99592	0.99598	1.0	18674	0
Rbm22	5	6.7719e-05	0.0002867	0.038738	140	5	0.99993	0.99994	1.0	19081	0
Rpl37	3	6.7807e-05	0.00028722	0.038738	141	3	0.99993	0.99994	1.0	19080	0
Aurkb	5	6.8063e-05	0.00028826	0.038738	142	5	0.99993	0.99994	1.0	19079	0
Pigu	5	6.8164e-05	0.00028929	0.038738	143	4	0.76504	0.80532	1.0	14816	1
Ssbp1	4	6.9362e-05	0.00029291	0.038951	144	4	0.99993	0.99994	1.0	19078	0
Ccnf	5	7.2152e-05	0.00030532	0.040045	145	4	0.98294	0.98291	1.0	18197	0
Phf5a	5	7.2254e-05	0.00030532	0.040045	146	4	0.99166	0.99166	1.0	18487	0
Psmb6	5	7.3002e-05	0.00030945	0.040311	147	4	0.9627	0.96256	1.0	17720	0
Ints5	5	7.4596e-05	0.00031928	0.040825	148	4	0.16541	0.32047	0.949639	6459	1
Prim2	5	7.4685e-05	0.00031928	0.040825	149	5	0.99993	0.99994	1.0	19076	0
Ppp2r1a	5	7.4853e-05	0.0003198	0.040825	150	4	0.99732	0.99736	1.0	18749	0
Mrpl53	5	7.6226e-05	0.00032393	0.041079	151	5	0.99992	0.99993	1.0	19075	0
Ppp4c	5	7.831e-05	0.00033893	0.042698	152	4	0.98248	0.98248	1.0	18188	0
Psmd8	5	7.9671e-05	0.00034461	0.043131	153	5	0.99862	0.99864	1.0	18856	0
Sec24c	5	8.1833e-05	0.00035185	0.043571	154	4	0.68553	0.76568	1.0	14131	1
Gnl3	5	8.2428e-05	0.0003534	0.043571	155	5	0.99841	0.99843	1.0	18840	0
Psmd14	5	8.3322e-05	0.00035495	0.043571	156	3	0.87347	0.87752	1.0	16110	1
Las1l	5	8.8113e-05	0.00037771	0.046068	157	5	0.99991	0.99992	1.0	19074	0
Sf3b5	5	8.8702e-05	0.00038132	0.046215	158	5	0.99991	0.99992	1.0	19073	0
Top3a	5	8.9721e-05	0.00038494	0.04636	159	5	0.99966	0.99967	1.0	18989	0
Rpl7	2	9.087e-05	0.00038908	0.046566	160	2	0.99991	0.99992	1.0	19072	0
Ubp1	5	9.1606e-05	0.00039322	0.046768	161	4	0.9379	0.93765	1.0	17188	0
Vps28	4	9.3391e-05	0.00039994	0.047274	162	4	0.99991	0.99992	1.0	19071	0
Atpbd4	5	9.4346e-05	0.00040459	0.047362	163	4	0.65364	0.75185	1.0	13892	1
Cnot1	5	9.4729e-05	0.00040563	0.047362	164	4	0.99292	0.99295	1.0	18539	0
Snap23	4	9.6314e-05	0.000417	0.047884	165	4	0.99912	0.99912	1.0	18905	0
Lsm3	4	9.6961e-05	0.00041855	0.047884	166	4	0.9999	0.99991	1.0	19069	0
Pnkp	5	9.7435e-05	0.0004201	0.047884	168	5	0.9999	0.99991	1.0	19068	0
Ddb1	5	9.7435e-05	0.0004201	0.047884	167	5	0.9999	0.99991	1.0	19067	0
Ppp2r3c	5	9.9147e-05	0.00042631	0.048304	169	4	0.99414	0.99418	1.0	18596	0
Mrpl10	5	0.00010108	0.00043717	0.048675	170	5	0.9999	0.99991	1.0	19065	0
Brca1	5	0.00010195	0.00043923	0.048675	171	5	0.9999	0.99991	1.0	19064	0
Dcaf7	5	0.00010232	0.00043975	0.048675	172	5	0.9999	0.9999	1.0	19063	0
2410131K14Rik	5	0.00010247	0.00043975	0.048675	173	5	0.9999	0.9999	1.0	19062	0
Trmt61a	5	0.00010355	0.00044285	0.048737	174	4	0.54422	0.67429	1.0	12561	1
Trappc5	5	0.00010391	0.00044544	0.048741	175	5	0.9999	0.9999	1.0	19061	0
Rpl13	3	0.00010458	0.00044854	0.04875	176	3	0.9999	0.9999	1.0	19060	0
Grwd1	5	0.00010514	0.00045061	0.04875	177	5	0.99989	0.9999	1.0	19059	0
Pot1a	5	0.00010659	0.00045681	0.049143	178	4	0.68177	0.76397	1.0	14102	1
Psma2	5	0.00010791	0.00046198	0.049422	179	5	0.99989	0.9999	1.0	19058	0
Rars2	4	0.00010864	0.00046509	0.049477	180	3	0.95672	0.95652	1.0	17583	0
Alg2	5	0.00011064	0.00047388	0.049637	182	4	0.98977	0.98975	1.0	18418	0
Uba1	5	0.00011064	0.00047388	0.049637	181	4	0.99814	0.99816	1.0	18811	0
Hus1	5	0.00011113	0.00047594	0.049637	183	5	0.99989	0.9999	1.0	19057	0
Kat8	5	0.00011228	0.00048267	0.049637	185	5	0.99989	0.99989	1.0	19055	0
Eif3h	5	0.00011228	0.00048267	0.049637	184	5	0.99989	0.99989	1.0	19054	0
Actr2	5	0.00011267	0.00048525	0.049637	186	4	0.99013	0.99011	1.0	18431	0
Eif2b1	5	0.0001128	0.00048525	0.049637	187	4	0.64889	0.74984	1.0	13843	1
Ccdc115	5	0.00011303	0.00048732	0.049637	188	5	0.99988	0.99989	1.0	19051	0
Rpap1	5	0.00011567	0.00049921	0.050562	189	4	0.96978	0.96967	1.0	17875	0
Polr1c	5	0.00011666	0.00050438	0.050562	190	5	0.99988	0.99989	1.0	19052	0
BC018507	5	0.00011716	0.00050593	0.050562	191	4	0.19213	0.35505	0.964079	7051	1
Psmg2	5	0.00011759	0.00050697	0.050562	192	5	0.99952	0.99952	1.0	18957	0
Fbxo5	5	0.00011828	0.00051317	0.050653	193	4	0.95297	0.95277	1.0	17503	0
Naa25	5	0.00011829	0.00051317	0.050653	194	5	0.99879	0.99881	1.0	18875	0
Riok1	5	0.00011996	0.00051886	0.050718	195	5	0.99988	0.99989	1.0	19050	0
Ubtf	5	0.00012049	0.00051989	0.050718	196	4	0.99704	0.99706	1.0	18730	0
Mms22l	5	0.0001211	0.00052196	0.050718	197	4	0.97586	0.97585	1.0	18002	0
Mrps35	5	0.00012151	0.00052506	0.050718	198	5	0.99988	0.99989	1.0	19049	0
Elp3	5	0.00012248	0.00052817	0.050718	199	5	0.99988	0.99989	1.0	19048	0
Psmb5	5	0.00012286	0.00052972	0.050718	200	4	0.49246	0.63611	1.0	11866	1
Dbr1	5	0.00012583	0.00054058	0.051431	201	5	0.99987	0.99988	1.0	19047	0
Ddx23	5	0.00012729	0.00054523	0.051431	203	5	0.999	0.99901	1.0	18896	0
Psmd6	5	0.00012729	0.00054523	0.051431	202	5	0.99985	0.99985	1.0	19034	0
Aamp	5	0.00012923	0.00055557	0.05215	204	5	0.99987	0.99988	1.0	19046	0
Supt16h	4	0.00013045	0.00056229	0.052524	205	4	0.99987	0.99988	1.0	19045	0
Bcs1l	5	0.00013342	0.00057832	0.053112	206	5	0.99832	0.99835	1.0	18831	0
Eef2	5	0.00013365	0.00057832	0.053112	207	5	0.99987	0.99987	1.0	19044	0
Eif5	5	0.00013421	0.00057884	0.053112	208	4	0.93745	0.93722	1.0	17183	0
Ndufs8	5	0.00013484	0.00058039	0.053112	209	5	0.99987	0.99987	1.0	19043	0
Ndufb9	5	0.00013511	0.00058246	0.053112	210	5	0.99986	0.99987	1.0	19042	0
Fanci	5	0.00014009	0.00060055	0.05409	211	4	0.43527	0.59059	1.0	11142	1
Ndufb8	5	0.0001409	0.00060314	0.05409	212	5	0.99986	0.99987	1.0	19041	0
Dhx29	5	0.00014098	0.00060314	0.05409	213	4	0.99474	0.99477	1.0	18623	0
Rpl18	4	0.00014249	0.00061245	0.05409	214	4	0.99976	0.99976	1.0	19010	0
Eif2b4	5	0.00014264	0.00061296	0.05409	215	5	0.99986	0.99986	1.0	19039	0
Twistnb	5	0.00014264	0.00061296	0.05409	216	5	0.99986	0.99986	1.0	19040	0
Esco2	5	0.00014265	0.00061296	0.05409	217	3	0.19703	0.36134	0.964828	7162	1
Taz	5	0.00014363	0.00061607	0.054115	218	5	0.99986	0.99986	1.0	19038	0
Hemt1	4	0.00014528	0.00062279	0.054343	219	4	0.99985	0.99986	1.0	19037	0
Psmd4	5	0.00014566	0.00062434	0.054343	220	5	0.99985	0.99986	1.0	19036	0
Dtymk	2	0.00014989	0.00064243	0.055459	221	2	0.99985	0.99986	1.0	19035	0
Tonsl	5	0.00015003	0.00064295	0.055459	222	5	0.99922	0.99921	1.0	18918	0
Hars	5	0.00015156	0.00064761	0.05561	223	5	0.99961	0.99962	1.0	18978	0
Tsr2	5	0.00015769	0.00067191	0.057439	224	5	0.99984	0.99985	1.0	19033	0
Ddx54	4	0.00016253	0.00069569	0.059208	225	4	0.99984	0.99984	1.0	19031	0
Chmp2a	5	0.0001631	0.00069879	0.059209	226	4	0.98963	0.9896	1.0	18412	0
Polr2h	3	0.00016379	0.00070396	0.059341	227	3	0.99984	0.99984	1.0	19030	0
Max	3	0.00016446	0.00070655	0.059341	228	2	0.8656	0.87107	1.0	15996	0
Rps9	4	0.00016793	0.00071948	0.060163	229	4	0.99983	0.99983	1.0	19029	0
Pcbp1	5	0.00017187	0.00073137	0.060891	230	4	0.98931	0.98928	1.0	18403	0
Cct8	5	0.00017502	0.00074171	0.061476	231	4	0.65237	0.7513	1.0	13873	1
Mrpl42	2	0.00017525	0.00074481	0.061476	232	2	0.99982	0.99983	1.0	19028	0
Med7	4	0.00017838	0.00075825	0.062177	233	2	0.20714	0.37421	0.968752	7389	2
Lifr	5	0.00017878	0.0007598	0.062177	234	4	0.97474	0.97468	1.0	17979	0
Tex24	5	0.00017977	0.00076498	0.062334	235	5	0.99982	0.99982	1.0	19026	0
Tfcp2l1	5	0.00018552	0.00079341	0.064377	236	5	0.99981	0.99982	1.0	19025	0
Atp2a2	5	0.00018769	0.00080013	0.064377	238	4	0.99809	0.99811	1.0	18804	0
Dpagt1	5	0.00018769	0.00080013	0.064377	237	4	0.99613	0.99617	1.0	18685	0
Cnot10	5	0.00018918	0.00080531	0.06446	239	4	0.91008	0.90988	1.0	16687	1
Sox2	5	0.0001897	0.00080789	0.06446	240	4	0.99785	0.99786	1.0	18785	0
Cops8	5	0.00019168	0.00081668	0.064704	241	3	0.89764	0.89815	1.0	16476	1
Hspa8	5	0.00019203	0.00081771	0.064704	242	5	0.99981	0.99981	1.0	19024	0
Chmp3	5	0.0001931	0.0008234	0.064886	243	4	0.98879	0.98875	1.0	18378	0
Vps29	5	0.00019392	0.00082702	0.064904	244	4	0.99738	0.99742	1.0	18750	0
Mrgprd	5	0.00019544	0.00083374	0.065118	245	4	0.97942	0.97935	1.0	18107	0
Nop56	4	0.00019665	0.00083943	0.065118	246	4	0.9997	0.99971	1.0	18997	0
1700039E15Rik	5	0.00019688	0.00083995	0.065118	247	5	0.9998	0.99981	1.0	19023	0
Ufd1l	5	0.00020013	0.00085701	0.066173	248	3	0.57119	0.69447	1.0	12882	1
Rpl14	3	0.00020146	0.00086063	0.066186	249	2	0.59753	0.71458	1.0	13228	1
Naa15	5	0.00020253	0.00086632	0.066356	250	4	0.98766	0.98761	1.0	18339	0
Wdr82	5	0.00020493	0.00087821	0.066861	251	4	0.94652	0.94631	1.0	17371	0
Tmx2	3	0.00020702	0.00088597	0.066861	252	3	0.99979	0.9998	1.0	19021	0
Ash2l	5	0.00020717	0.00088648	0.066861	253	4	0.96484	0.96474	1.0	17758	0
Esrrb	5	0.00020817	0.0008901	0.066861	254	5	0.99979	0.99979	1.0	19020	0
Ngdn	5	0.00020923	0.00089527	0.066861	255	4	0.99811	0.99814	1.0	18806	0
Polr2j	3	0.00020994	0.00089734	0.066861	256	3	0.99953	0.99954	1.0	18962	0
Scap	5	0.00020996	0.00089734	0.066861	257	5	0.99972	0.99973	1.0	19002	0
Cdk7	5	0.00021225	0.00090406	0.0671	258	3	0.27804	0.46165	0.983518	8985	2
Cinp	5	0.00021604	0.00092009	0.068026	259	4	0.99208	0.99208	1.0	18506	0
Mrps24	5	0.00021953	0.00093767	0.068833	260	4	0.99275	0.99277	1.0	18529	0
H2-D1	4	0.00021997	0.00093819	0.068833	261	4	0.99978	0.99978	1.0	19019	0
Hgs	5	0.00022234	0.00095266	0.069326	263	4	0.98633	0.9863	1.0	18293	0
Psmd1	5	0.00022234	0.00095266	0.069326	262	4	0.77977	0.81367	1.0	14965	1
Anapc11	4	0.00022435	0.00095887	0.069326	264	4	0.99978	0.99978	1.0	19017	0
Ddx18	5	0.00022463	0.00095939	0.069326	265	5	0.99978	0.99978	1.0	19016	0
Nip7	5	0.00022909	0.00097748	0.070004	266	4	0.99638	0.99641	1.0	18700	0
Slc30a9	5	0.00022985	0.00098007	0.070004	267	5	0.99977	0.99978	1.0	19015	0
Pcna	4	0.00023057	0.00098369	0.070004	268	4	0.99977	0.99978	1.0	19014	0
Psmd12	5	0.00023156	0.00098989	0.070004	269	4	0.84528	0.85575	1.0	15700	1
Psmc1	5	0.000232	0.00099093	0.070004	270	4	0.93112	0.93081	1.0	17075	0
Rpp21	5	0.00023228	0.00099248	0.070004	271	5	0.99977	0.99978	1.0	19013	0
Arcn1	5	0.00023355	0.0009992	0.070004	272	4	0.9871	0.98705	1.0	18319	0
D2Wsu81e	5	0.00023449	0.0010044	0.070004	273	5	0.99958	0.99958	1.0	18970	0
Polr3k	4	0.00023487	0.0010054	0.070004	274	3	0.96378	0.96365	1.0	17740	0
Gtpbp5	5	0.00023573	0.001008	0.070004	275	5	0.99976	0.99977	1.0	19012	0
Atp5d	5	0.00023616	0.0010116	0.070004	276	5	0.99976	0.99977	1.0	19011	0
Nup214	5	0.00023636	0.0010126	0.070004	277	4	0.95874	0.95854	1.0	17627	0
Wdr43	5	0.00023893	0.0010271	0.070749	278	5	0.9983	0.99833	1.0	18827	0
2010305A19Rik	5	0.00023972	0.0010318	0.070815	279	4	0.64296	0.74735	1.0	13804	1
Uxt	4	0.00024288	0.0010447	0.071262	280	4	0.99482	0.99485	1.0	18626	0
Brap	4	0.00024306	0.0010457	0.071262	281	4	0.99976	0.99976	1.0	19009	0
Iscu	5	0.00024645	0.0010571	0.071782	282	5	0.99975	0.99976	1.0	19008	0
D030016E14Rik	5	0.00024936	0.0010669	0.072193	283	5	0.99975	0.99976	1.0	19007	0
Cars	5	0.00025049	0.0010737	0.072392	284	5	0.99975	0.99975	1.0	19006	0
Creb1	5	0.00025249	0.0010799	0.072544	285	5	0.99975	0.99975	1.0	19005	0
Gabpa	4	0.0002532	0.0010835	0.072544	286	3	0.93105	0.93073	1.0	17074	0
Qars	5	0.00025654	0.0010964	0.073153	287	4	0.92524	0.92491	1.0	16966	0
Tars	5	0.00025927	0.0011078	0.073656	288	4	0.67237	0.75981	1.0	14043	1
Znrd1	4	0.0002601	0.0011119	0.073675	289	3	0.28484	0.46978	0.983903	9136	1
Hspa14	5	0.00026363	0.0011223	0.073849	290	4	0.91611	0.91594	1.0	16816	0
5730590G19Rik	5	0.0002637	0.0011223	0.073849	291	5	0.99974	0.99975	1.0	19004	0
Nedd1	5	0.00026506	0.0011285	0.074003	292	3	0.80786	0.8305	1.0	15243	1
Rpl13a	4	0.00027279	0.0011662	0.076217	293	3	0.96823	0.96814	1.0	17842	0
Eif4g2	5	0.00027472	0.001175	0.076531	294	3	0.87358	0.87761	1.0	16113	1
Pkm	5	0.00027598	0.0011794	0.076556	295	5	0.99932	0.99932	1.0	18929	0
Exosc2	5	0.00028173	0.0012065	0.078054	296	5	0.99972	0.99973	1.0	19000	0
Ptpn6	5	0.00028907	0.0012401	0.079823	297	5	0.99971	0.99972	1.0	18999	0
Nufip1	5	0.00028951	0.0012422	0.079823	298	4	0.99096	0.99096	1.0	18460	0
Ppox	5	0.00029528	0.0012619	0.080568	299	5	0.9997	0.99972	1.0	18998	0
Fnta	5	0.00029642	0.001267	0.080568	300	4	0.27065	0.45273	0.983432	8806	1
Wdr48	5	0.00029741	0.0012701	0.080568	301	3	0.51466	0.6526	1.0	12180	1
Urod	5	0.00029769	0.0012707	0.080568	302	5	0.9997	0.99971	1.0	18996	0
Pou5f1	5	0.00030491	0.0012965	0.081936	303	4	0.99756	0.99759	1.0	18762	0
Prpf38a	5	0.00030866	0.0013115	0.082546	304	3	0.93008	0.92974	1.0	17060	0
Adat2	5	0.00031315	0.0013291	0.082546	305	3	0.22078	0.39131	0.972258	7705	1
Psmd13	5	0.0003132	0.0013291	0.082546	306	4	0.97367	0.97358	1.0	17944	0
Vps25	5	0.00031371	0.0013311	0.082546	307	3	0.037647	0.1054	0.873241	2307	2
Ankrd11	5	0.00031438	0.0013332	0.082546	308	5	0.99969	0.9997	1.0	18995	0
Wdr3	5	0.00031447	0.0013337	0.082546	309	5	0.99915	0.99914	1.0	18910	0
Wdr33	4	0.00031504	0.0013363	0.082546	310	3	0.68261	0.76436	1.0	14111	1
Gnl3l	5	0.00031829	0.0013482	0.083012	311	4	0.965	0.96489	1.0	17762	0
Nop16	5	0.00032039	0.0013549	0.083159	312	4	0.99237	0.99237	1.0	18514	0
Rsl1d1	5	0.00032348	0.0013684	0.083422	313	3	0.9511	0.95089	1.0	17466	0
Cul3	5	0.00032456	0.001372	0.083422	314	5	0.99963	0.99964	1.0	18983	0
Sco2	5	0.00032558	0.0013766	0.083422	316	5	0.99967	0.99968	1.0	18993	0
Med24	5	0.00032558	0.0013766	0.083422	315	5	0.99967	0.99968	1.0	18994	0
Pak1ip1	5	0.00032721	0.0013834	0.083565	317	4	0.93063	0.93032	1.0	17068	0
Tcof1	5	0.00033677	0.0014304	0.08533	321	5	0.99966	0.99967	1.0	18988	0
Dohh	5	0.00033677	0.0014304	0.08533	320	5	0.99966	0.99967	1.0	18991	0
Lrp6	5	0.00033677	0.0014304	0.08533	319	5	0.99966	0.99967	1.0	18992	0
Pdcd2l	5	0.00033677	0.0014304	0.08533	318	5	0.99966	0.99967	1.0	18990	0
Anxa6	5	0.00034037	0.001449	0.085906	322	4	0.98207	0.98204	1.0	18172	0
Heatr2	5	0.00034065	0.001449	0.085906	323	5	0.99966	0.99967	1.0	18987	0
Rps20	3	0.00034357	0.001463	0.086117	324	3	0.99966	0.99967	1.0	18986	0
Gtf2h3	5	0.00034394	0.0014645	0.086117	325	3	0.50454	0.64526	1.0	12046	1
Barhl1	5	0.00034418	0.0014661	0.086117	326	5	0.99966	0.99967	1.0	18985	0
Txn1	3	0.00034643	0.0014785	0.086407	327	3	0.97765	0.9776	1.0	18051	0
Dna2	5	0.00034693	0.0014801	0.086407	328	4	0.93801	0.93776	1.0	17192	0
Gpn2	5	0.00034802	0.0014857	0.086476	329	5	0.99965	0.99966	1.0	18984	0
Ndufs1	5	0.0003507	0.0015002	0.087054	330	4	0.12635	0.26488	0.935028	5422	1
Pole2	5	0.00035997	0.0015483	0.089573	331	4	0.96467	0.96457	1.0	17754	0
Gm5591	5	0.0003623	0.0015555	0.08972	332	4	0.97621	0.97619	1.0	18015	0
Ddx47	5	0.00036743	0.0015788	0.090784	333	4	0.97407	0.97397	1.0	17962	0
Cyp2j9	4	0.00036862	0.0015835	0.090784	334	4	0.99963	0.99964	1.0	18982	0
Polr2f	5	0.00037221	0.0015985	0.090975	335	4	0.81588	0.8356	1.0	15330	1
Smc4	5	0.00037259	0.0016	0.090975	336	4	0.97652	0.97649	1.0	18023	0
Gtf2e1	5	0.00037295	0.001601	0.090975	337	4	0.5917	0.71008	1.0	13146	1
Smarcb1	5	0.00037577	0.0016109	0.091086	338	5	0.99864	0.99865	1.0	18860	0
Ran	2	0.00037738	0.0016176	0.091086	339	2	0.98965	0.98962	1.0	18413	0
Seh1l	5	0.00037915	0.0016228	0.091086	340	4	0.077347	0.19104	0.908	4024	1
Xrcc2	5	0.0003804	0.0016274	0.091086	341	4	0.99691	0.99695	1.0	18725	0
Cep192	4	0.00038132	0.0016316	0.091086	342	4	0.99962	0.99962	1.0	18981	0
Cherp	5	0.00038138	0.0016316	0.091086	343	5	0.99962	0.99962	1.0	18980	0
Tsfm	5	0.0003872	0.0016587	0.092332	344	5	0.99961	0.99962	1.0	18979	0
Rps11	5	0.00039328	0.0016869	0.093517	345	3	0.96139	0.96119	1.0	17679	0
Dazap1	5	0.00039559	0.0016946	0.093517	347	5	0.9996	0.99962	1.0	18976	0
Pelo	5	0.00039559	0.0016946	0.093517	346	5	0.9996	0.99962	1.0	18977	0
Yars	5	0.00040022	0.0017158	0.094415	348	5	0.9996	0.99961	1.0	18975	0
Pggt1b	5	0.00040456	0.0017332	0.095095	349	4	0.99015	0.99013	1.0	18433	0
Rev1	5	0.00040703	0.0017469	0.095492	350	3	0.9409	0.94064	1.0	17252	0
Sf1	5	0.00041214	0.001765	0.095492	351	3	0.59129	0.70977	1.0	13138	2
Rbbp6	3	0.00041343	0.0017696	0.095492	352	3	0.99488	0.9949	1.0	18627	0
Mrpl3	5	0.00041457	0.0017748	0.095492	353	4	0.98864	0.98859	1.0	18371	0
Nsmce4a	5	0.00041465	0.0017753	0.095492	355	5	0.99959	0.99959	1.0	18972	0
Gpkow	5	0.00041465	0.0017753	0.095492	356	5	0.99959	0.99959	1.0	18971	0
Rrm2	5	0.00041465	0.0017753	0.095492	354	5	0.99959	0.99959	1.0	18973	0
H2afz	3	0.00041824	0.0017955	0.096306	357	3	0.9963	0.99633	1.0	18695	0
Usp36	5	0.00042009	0.0018022	0.096396	358	3	0.79354	0.82176	1.0	15098	1
Prkrir	5	0.00042804	0.001841	0.098196	359	5	0.99957	0.99958	1.0	18969	0
Exosc7	5	0.00043346	0.0018678	0.099354	360	2	0.82338	0.84045	1.0	15424	1
Pigs	4	0.00044164	0.0018958	0.100087	361	3	0.97394	0.97385	1.0	17957	0
Arl2	5	0.0004422	0.0018973	0.100087	362	5	0.99956	0.99956	1.0	18965	0
Rrp12	5	0.0004422	0.0018973	0.100087	363	5	0.99956	0.99956	1.0	18967	0
Rai12	5	0.00044531	0.0019071	0.100329	364	4	0.71046	0.77731	1.0	14322	1
Slc25a4	5	0.00044768	0.0019133	0.10038	365	5	0.99955	0.99956	1.0	18964	0
H2-T3	5	0.00045667	0.0019485	0.101802	366	4	0.96051	0.96035	1.0	17657	0
Golt1b	5	0.00045709	0.0019511	0.101802	367	5	0.99954	0.99955	1.0	18963	0
Gmppb	5	0.00046161	0.0019707	0.102529	368	5	0.99949	0.99949	1.0	18954	0
Guk1	5	0.00046368	0.0019775	0.102529	369	5	0.99949	0.9995	1.0	18955	0
Dph5	5	0.00046474	0.0019811	0.102529	370	4	0.64029	0.74622	1.0	13782	1
Gins2	5	0.00047238	0.0020183	0.103089	372	5	0.99953	0.99953	1.0	18961	0
Mecr	5	0.00047238	0.0020183	0.103089	373	5	0.99953	0.99953	1.0	18960	0
Ccdc94	5	0.00047238	0.0020183	0.103089	371	5	0.99953	0.99953	1.0	18959	0
Polr2d	4	0.00047253	0.0020188	0.103089	374	4	0.99953	0.99953	1.0	18958	0
Tubgcp5	5	0.00047264	0.0020188	0.103089	375	4	0.52168	0.65772	1.0	12276	1
Tufm	5	0.0004742	0.0020292	0.103342	376	5	0.99934	0.99933	1.0	18933	0
Letm1	5	0.00047813	0.0020488	0.104065	377	4	0.20177	0.3674	0.967327	7273	1
Flt3l	5	0.0004953	0.002116	0.107195	378	4	0.99794	0.99797	1.0	18791	0
Gtf3c4	5	0.00050019	0.0021362	0.107417	379	4	0.86366	0.86956	1.0	15973	1
Srsf7	5	0.00050019	0.0021362	0.107417	380	4	0.56811	0.69208	1.0	12843	1
Rad21	5	0.00050053	0.0021372	0.107417	381	4	0.99568	0.99573	1.0	18664	0
1110008L16Rik	5	0.00050317	0.0021476	0.107631	382	4	0.86403	0.86985	1.0	15978	1
Snrpd1	2	0.00050428	0.0021527	0.107631	383	2	0.9995	0.9995	1.0	18956	0
Heatr1	4	0.00050795	0.0021672	0.107744	384	3	0.97818	0.97811	1.0	18069	0
Adck4	5	0.00050869	0.0021703	0.107744	385	5	0.99925	0.99924	1.0	18921	0
Cenpi	5	0.00050929	0.0021719	0.107744	386	3	0.7966	0.82361	1.0	15126	1
Hddc2	5	0.00051193	0.0021786	0.107798	387	3	0.863	0.86903	1.0	15959	1
Gatc	5	0.0005156	0.0021972	0.107885	388	4	0.92317	0.92287	1.0	16939	0
Gpx4	5	0.00051795	0.0022029	0.107885	389	4	0.45956	0.6099	1.0	11432	1
Utp23	5	0.00051795	0.0022029	0.107885	391	4	0.66787	0.75785	1.0	14011	1
Eif3c	5	0.00051795	0.0022029	0.107885	390	5	0.99906	0.99906	1.0	18901	0
Psma1	5	0.00052133	0.0022148	0.108067	392	5	0.99948	0.99948	1.0	18953	0
Sdad1	5	0.00052224	0.0022179	0.108067	393	4	0.95718	0.95697	1.0	17592	0
5730507C01Rik	4	0.00052599	0.0022329	0.108521	394	3	0.99207	0.99206	1.0	18505	0
Gfm2	5	0.00053472	0.0022634	0.109726	395	5	0.99947	0.99947	1.0	18952	0
Tubgcp6	5	0.00053672	0.0022727	0.109898	396	5	0.99946	0.99947	1.0	18951	0
Psmc4	5	0.00053873	0.0022794	0.109946	397	5	0.99946	0.99946	1.0	18950	0
Ptar1	5	0.00054313	0.002298	0.110565	398	2	0.87775	0.881	1.0	16164	1
Rab7	5	0.00054543	0.0023068	0.11071	399	5	0.99945	0.99945	1.0	18949	0
Rac1	5	0.0005493	0.0023192	0.111027	400	4	0.98684	0.98678	1.0	18310	0
Ssrp1	5	0.00055492	0.0023435	0.111911	401	4	0.86829	0.87327	1.0	16028	1
Nop2	5	0.00057091	0.002402	0.114166	402	5	0.99943	0.99943	1.0	18946	0
Eefsec	5	0.00057387	0.0024138	0.114166	403	4	0.86282	0.86889	1.0	15956	1
Dhx37	5	0.00057544	0.0024206	0.114166	404	5	0.99893	0.99895	1.0	18889	0
Rab35	5	0.00057544	0.0024206	0.114166	405	4	0.9817	0.98167	1.0	18161	0
Mrpl47	5	0.00057544	0.0024206	0.114166	406	4	0.97586	0.97585	1.0	18003	0
Rpp30	5	0.00057974	0.0024444	0.115005	407	4	0.88447	0.88666	1.0	16269	1
Strada	5	0.00058469	0.002465	0.115694	408	3	0.481	0.62692	1.0	11712	2
Tomm40	5	0.00059839	0.0025126	0.117638	409	5	0.9994	0.99939	1.0	18945	0
Ccnh	5	0.00059982	0.0025198	0.117689	410	3	0.32602	0.50509	0.99072	9757	2
Fdx1l	5	0.00060294	0.0025354	0.118125	411	5	0.9994	0.99939	1.0	18944	0
Slc25a10	5	0.00060476	0.0025436	0.118223	412	5	0.9994	0.99939	1.0	18943	0
Wdr75	4	0.00060696	0.002556	0.118226	413	4	0.99727	0.99729	1.0	18746	0
Rprd1b	5	0.00060697	0.002556	0.118226	414	5	0.99939	0.99939	1.0	18942	0
Mars2	5	0.00060904	0.0025633	0.118275	415	5	0.99939	0.99938	1.0	18941	0
Ncoa3	5	0.00061184	0.0025747	0.118514	416	4	0.99084	0.99083	1.0	18452	0
Exoc3	5	0.00061528	0.0025881	0.118753	417	5	0.99825	0.99827	1.0	18820	0
Pdcd7	5	0.00061658	0.0025922	0.118753	418	5	0.99938	0.99938	1.0	18940	0
Opa1	5	0.00062388	0.0026222	0.119127	419	5	0.99938	0.99937	1.0	18939	0
Ndc80	5	0.00062658	0.0026315	0.119127	420	4	0.98873	0.98868	1.0	18375	0
Fancl	5	0.00062658	0.0026315	0.119127	421	4	0.94558	0.94538	1.0	17346	0
Cul2	5	0.00062658	0.0026315	0.119127	422	4	0.82779	0.84332	1.0	15476	1
2310036O22Rik	5	0.00062826	0.0026377	0.119127	423	5	0.99937	0.99936	1.0	18937	0
Aars2	5	0.00062826	0.0026377	0.119127	424	5	0.99937	0.99936	1.0	18938	0
Wdr24	5	0.00063488	0.0026641	0.120035	425	5	0.99937	0.99936	1.0	18936	0
Hsp90b1	5	0.00064283	0.002692	0.120957	426	5	0.99936	0.99935	1.0	18935	0
Nploc4	5	0.00064395	0.0026972	0.120957	427	4	0.99759	0.99762	1.0	18767	0
Rad51	5	0.00064708	0.0027101	0.121252	428	5	0.99935	0.99935	1.0	18934	0
Sf3b1	5	0.00065376	0.0027334	0.122008	429	4	0.99306	0.99309	1.0	18546	0
Usp7	5	0.00065796	0.002751	0.122507	430	4	0.99248	0.9925	1.0	18519	0
Cpsf2	5	0.00066528	0.0027784	0.123441	431	5	0.99933	0.99933	1.0	18932	0
Txnrd1	4	0.00067541	0.0028135	0.124536	432	3	0.92084	0.92059	1.0	16892	0
Cox18	5	0.00067646	0.0028197	0.124536	433	5	0.99866	0.99868	1.0	18862	0
Bcas2	5	0.00067728	0.0028228	0.124536	434	5	0.99932	0.99932	1.0	18930	0
Ercc4	5	0.0006792	0.002829	0.124536	435	4	0.8922	0.89334	1.0	16405	1
Asna1	4	0.00069734	0.0029144	0.127998	436	2	0.9816	0.98157	1.0	18158	0
Stx12	3	0.00069999	0.0029226	0.128067	437	3	0.98462	0.98458	1.0	18227	0
Zfat	5	0.00070248	0.0029361	0.128362	438	5	0.9993	0.99929	1.0	18928	0
Fen1	5	0.00071414	0.0029816	0.130055	439	4	0.69832	0.77152	1.0	14233	1
Actr10	5	0.00071654	0.0029888	0.130074	440	4	0.12121	0.25729	0.932938	5278	1
Hscb	5	0.00072057	0.0030048	0.130475	441	5	0.99871	0.99872	1.0	18865	0
Rfc1	5	0.000728	0.0030302	0.131278	442	3	0.93541	0.93517	1.0	17143	0
Farsa	5	0.00073135	0.0030441	0.131288	443	5	0.99927	0.99926	1.0	18926	0
Sbds	5	0.00073135	0.0030441	0.131288	444	5	0.99927	0.99926	1.0	18927	0
Eif2b2	5	0.00073874	0.0030767	0.13212	445	5	0.99926	0.99926	1.0	18925	0
U2af2	5	0.00073891	0.0030772	0.13212	446	5	0.99926	0.99926	1.0	18924	0
Zfp143	5	0.00074187	0.0030881	0.132172	447	4	0.99494	0.99497	1.0	18629	0
Eif3b	5	0.00074276	0.0030922	0.132172	448	5	0.99829	0.99831	1.0	18823	0
Cdc123	5	0.00074439	0.0030995	0.132186	449	3	0.69195	0.76857	1.0	14182	1
Foxd3	5	0.00075341	0.0031434	0.133762	450	5	0.99925	0.99924	1.0	18922	0
Psmb3	2	0.00075939	0.0031687	0.134542	451	2	0.99924	0.99923	1.0	18920	0
Rpl27a	2	0.00076612	0.0032049	0.135491	452	2	0.99778	0.9978	1.0	18780	0
Lsm4	4	0.00076719	0.0032096	0.135491	453	3	0.98742	0.98737	1.0	18332	0
Ctdp1	5	0.00076814	0.0032142	0.135491	454	5	0.99923	0.99922	1.0	18919	0
Mrpl43	5	0.00076917	0.0032194	0.135491	455	4	0.99669	0.99674	1.0	18715	0
Mrpl55	5	0.0007796	0.0032592	0.136866	456	4	0.9975	0.99754	1.0	18757	0
Zcchc9	5	0.00078439	0.0032773	0.137198	457	3	0.95518	0.95501	1.0	17550	0
Alg6	5	0.00078562	0.0032815	0.137198	458	5	0.99921	0.9992	1.0	18917	0
Mcl1	5	0.00080152	0.0033528	0.139851	459	5	0.9992	0.99919	1.0	18916	0
Smc1a	5	0.00080309	0.0033595	0.139851	460	4	0.97888	0.9788	1.0	18089	0
Copa	5	0.00081438	0.0033973	0.141116	461	5	0.99919	0.99918	1.0	18914	0
Mcm4	4	0.00081731	0.0034092	0.141303	462	4	0.99918	0.99918	1.0	18913	0
Ing5	5	0.00082504	0.0034386	0.14206	463	4	0.97786	0.9778	1.0	18055	0
Terf1	5	0.00082613	0.0034423	0.14206	464	5	0.99917	0.99917	1.0	18912	0
Nkap	5	0.00082821	0.0034505	0.142095	465	5	0.99896	0.99897	1.0	18892	0
Mcm8	5	0.00083625	0.0034722	0.142683	466	3	0.9537	0.95349	1.0	17521	0
Qrsl1	5	0.00084179	0.0035012	0.143258	467	4	0.99812	0.99814	1.0	18808	0
Tpx2	5	0.00084179	0.0035012	0.143258	468	4	0.98496	0.98494	1.0	18241	0
Mrpl39	5	0.00084556	0.0035141	0.14348	469	5	0.99915	0.99914	1.0	18911	0
Slx1b	5	0.00085025	0.0035327	0.143933	470	5	0.99915	0.99914	1.0	18909	0
Mrpl12	5	0.00085792	0.0035695	0.144833	471	3	0.30713	0.49002	0.986176	9513	1
Zfp36l1	5	0.00085817	0.00357	0.144833	472	5	0.99914	0.99913	1.0	18908	0
Kpna3	4	0.00087436	0.0036387	0.147209	473	4	0.99913	0.99912	1.0	18907	0
Exosc4	5	0.00087574	0.0036439	0.147209	474	5	0.99912	0.99912	1.0	18906	0
Polr3c	5	0.00088604	0.0036853	0.148567	475	3	0.37762	0.54509	1.0	10404	2
Cltc	4	0.00089564	0.0037246	0.149836	476	3	0.96756	0.96744	1.0	17830	0
C77080	5	0.0009053	0.0037577	0.150555	477	5	0.99909	0.99909	1.0	18904	0
Fcf1	4	0.00090536	0.0037582	0.150555	478	3	0.96047	0.9603	1.0	17655	0
Vmn1r20	4	0.00090834	0.0037732	0.15084	479	4	0.99909	0.99909	1.0	18903	0
Mbtd1	5	0.00092787	0.0038492	0.153558	480	3	0.96358	0.96344	1.0	17733	0
Polr3e	5	0.00093573	0.0038787	0.154412	481	4	0.99361	0.99363	1.0	18568	0
Vhl	5	0.00093999	0.0038942	0.154708	482	5	0.99906	0.99906	1.0	18902	0
Ecsit	5	0.00094316	0.0039092	0.154982	483	4	0.93816	0.93791	1.0	17198	0
Slc35b1	5	0.00094836	0.0039304	0.155501	484	5	0.99905	0.99905	1.0	18900	0
Rad54l2	5	0.00095022	0.0039391	0.155527	485	4	0.99754	0.99758	1.0	18760	0
Mterfd1	5	0.0009601	0.0039733	0.156552	486	4	0.9954	0.99542	1.0	18648	0
Nle1	5	0.00097361	0.0040255	0.158284	487	5	0.99903	0.99903	1.0	18898	0
Mak16	5	0.00098509	0.0040658	0.159542	488	4	0.94306	0.94284	1.0	17298	0
Clec2l	5	0.00099236	0.0040979	0.160471	489	5	0.99901	0.99902	1.0	18897	0
Vezt	5	0.001005	0.0041491	0.161914	490	2	0.4045	0.56617	1.0	10737	1
Tinf2	5	0.0010063	0.0041517	0.161914	491	5	0.99899	0.99901	1.0	18895	0
Wdr5	5	0.0010139	0.0041853	0.162684	492	4	0.9918	0.9918	1.0	18496	0
0610009D07Rik	4	0.0010145	0.0041884	0.162684	493	3	0.44448	0.59787	1.0	11264	1
Rngtt	5	0.0010203	0.0042158	0.163086	495	3	0.24764	0.42452	0.982429	8274	2
Alg1	5	0.0010203	0.0042158	0.163086	494	3	0.99392	0.99395	1.0	18583	0
Alyref	5	0.0010331	0.0042499	0.163745	496	5	0.99897	0.99897	1.0	18893	0
Gm514	5	0.0010331	0.0042499	0.163745	497	5	0.99897	0.99897	1.0	18894	0
Trmu	5	0.0010356	0.0042608	0.163834	498	3	0.74906	0.79673	1.0	14669	1
Rtf1	5	0.0010392	0.0042711	0.163902	499	4	0.99383	0.99386	1.0	18579	0
Hist1h2ah	4	0.0010417	0.0042809	0.16395	500	3	0.98253	0.98252	1.0	18189	0
Hars2	5	0.0010436	0.0042938	0.164117	501	3	0.95983	0.95966	1.0	17646	0
Cept1	5	0.0010477	0.0043068	0.164283	502	3	0.49103	0.63496	1.0	11850	2
Sfswap	5	0.0010614	0.0043673	0.165959	503	5	0.99894	0.99895	1.0	18891	0
Oxa1l	5	0.0010661	0.0043854	0.165959	505	5	0.99893	0.99895	1.0	18888	0
E4f1	5	0.0010661	0.0043854	0.165959	506	5	0.99893	0.99895	1.0	18887	0
Lonp1	5	0.0010661	0.0043854	0.165959	504	5	0.99893	0.99895	1.0	18890	0
Fosl2	4	0.0010688	0.0043952	0.166003	507	4	0.99893	0.99895	1.0	18886	0
Prmt5	5	0.0010725	0.0044125	0.166329	508	3	0.84292	0.85397	1.0	15666	1
Exoc8	5	0.0010828	0.0044515	0.167471	509	4	0.95767	0.95747	1.0	17601	0
Mzt1	3	0.0010893	0.0044795	0.167978	510	3	0.99891	0.99893	1.0	18885	0
Med14	5	0.0010898	0.0044826	0.167978	511	3	0.91335	0.91313	1.0	16752	0
Kansl3	5	0.0010939	0.0045063	0.168539	512	4	0.74573	0.79497	1.0	14638	1
Spint1	5	0.0010983	0.0045296	0.169079	513	5	0.9989	0.99892	1.0	18884	0
Eif3a	5	0.0011039	0.0045493	0.169482	514	3	0.94835	0.94808	1.0	17407	0
Gm9758	2	0.0011091	0.0045689	0.169884	515	1	0.016775	0.054172	0.83564	1233	1
Usp5	5	0.0011143	0.0045901	0.170341	516	4	0.99288	0.99289	1.0	18537	0
Gpn1	5	0.0011248	0.0046335	0.17162	517	4	0.31995	0.50026	0.989783	9678	1
Gapdh	2	0.0011371	0.004679	0.171873	518	2	0.99886	0.99888	1.0	18883	0
Mrpl37	5	0.0011375	0.0046801	0.171873	519	5	0.99886	0.99888	1.0	18882	0
Cmtm4	5	0.0011375	0.0046801	0.171873	520	5	0.99886	0.99888	1.0	18881	0
Fdx1	5	0.0011375	0.0046801	0.171873	521	5	0.99886	0.99888	1.0	18880	0
Pigk	3	0.0011387	0.0046852	0.171873	522	3	0.99886	0.99888	1.0	18879	0
Pfdn2	4	0.0011422	0.0046966	0.171935	523	4	0.99879	0.99881	1.0	18876	0
Ugt1a1	5	0.001144	0.0047049	0.171935	524	4	0.037814	0.1058	0.873894	2317	1
Prc1	5	0.001149	0.0047251	0.172091	525	3	0.88142	0.88406	1.0	16213	1
Clu	5	0.0011493	0.0047271	0.172091	526	4	0.97264	0.97256	1.0	17924	0
Vmn2r88	4	0.0011537	0.0047393	0.172206	527	3	0.66474	0.7565	1.0	13974	1
Hnrnpd	4	0.0011601	0.0047649	0.172537	528	3	0.68238	0.76426	1.0	14109	1
Tbcb	5	0.0011604	0.0047664	0.172537	529	5	0.99884	0.99885	1.0	18878	0
Recql5	5	0.001171	0.0048052	0.173416	530	4	0.98435	0.9843	1.0	18221	0
BC027231	5	0.0011717	0.0048088	0.173416	531	4	0.9886	0.98854	1.0	18369	0
Tnpo3	5	0.0011772	0.0048326	0.173777	532	4	0.95212	0.95192	1.0	17490	0
Dclre1b	5	0.00118	0.0048435	0.173777	533	5	0.99882	0.99883	1.0	18877	0
Bub3	5	0.0011811	0.0048461	0.173777	534	4	0.98639	0.98635	1.0	18297	0
Sfi1	5	0.0011902	0.0048848	0.17484	535	3	0.93817	0.93792	1.0	17199	0
Ddx5	5	0.001197	0.0049138	0.175549	536	3	0.17932	0.33851	0.958238	6761	1
Krr1	5	0.0012081	0.0049665	0.177102	537	3	0.78193	0.81492	1.0	14976	1
Nop58	5	0.0012122	0.0049846	0.177309	538	3	0.95013	0.94991	1.0	17450	0
Nat14	5	0.0012142	0.0049908	0.177309	539	4	0.79322	0.82155	1.0	15096	1
Ccnb1	4	0.0012193	0.0050131	0.177502	540	2	0.33195	0.50976	0.991278	9847	2
Ept1	5	0.0012233	0.0050265	0.177502	541	5	0.99878	0.99879	1.0	18874	0
Slco3a1	5	0.0012235	0.0050281	0.177502	542	5	0.99878	0.99879	1.0	18873	0
Igf2bp1	5	0.0012289	0.0050518	0.177502	543	2	0.28217	0.46663	0.983837	9081	2
Gm11756	2	0.0012312	0.0050586	0.177502	544	2	0.99877	0.99878	1.0	18872	0
Taf2	5	0.0012319	0.0050606	0.177502	545	5	0.99877	0.99878	1.0	18871	0
Lamc1	5	0.001232	0.0050611	0.177502	546	4	0.16793	0.32375	0.953181	6504	1
Pelp1	5	0.0012504	0.0051335	0.178821	547	5	0.99875	0.99877	1.0	18870	0
Eif6	5	0.0012512	0.0051361	0.178821	550	4	0.93701	0.93679	1.0	17174	0
Cd3eap	5	0.0012512	0.0051361	0.178821	548	4	0.99536	0.99538	1.0	18645	0
Nbn	5	0.0012512	0.0051361	0.178821	549	4	0.96144	0.96125	1.0	17681	0
Rps19	2	0.001255	0.0051501	0.178982	551	2	0.99875	0.99876	1.0	18869	0
Gon4l	5	0.0012617	0.0051749	0.179518	552	5	0.99874	0.99876	1.0	18868	0
Atp6v1h	5	0.0012679	0.0051976	0.179954	553	3	0.33486	0.51197	0.992439	9877	1
Psma4	4	0.0012738	0.0052194	0.179954	555	4	0.99873	0.99875	1.0	18867	0
Ccdc12	4	0.0012738	0.0052194	0.179954	554	4	0.99873	0.99875	1.0	18866	0
Cops5	5	0.0012759	0.005225	0.179954	556	4	0.96498	0.96488	1.0	17760	0
Ostc	5	0.0012816	0.0052488	0.180449	557	4	0.55689	0.68374	1.0	12712	1
Zwilch	5	0.0012894	0.0052742	0.180995	558	3	0.97879	0.97871	1.0	18082	0
Orc3	5	0.0012918	0.0052855	0.181061	559	3	0.58481	0.70485	1.0	13062	1
Mad2l2	5	0.0013027	0.0053347	0.182417	560	4	0.98471	0.98467	1.0	18231	0
Slc35a1	5	0.0013112	0.0053709	0.183327	561	4	0.83432	0.84782	1.0	15559	1
Timm50	5	0.0013204	0.0054034	0.183784	562	3	0.84232	0.85354	1.0	15659	1
Kif2c	5	0.0013205	0.0054034	0.183784	563	4	0.64958	0.75013	1.0	13847	1
Bysl	5	0.0013388	0.0054784	0.185674	564	5	0.99866	0.99868	1.0	18864	0
Abt1	5	0.0013388	0.0054784	0.185674	565	5	0.99866	0.99868	1.0	18861	0
Fkbpl	5	0.001354	0.0055373	0.18734	566	3	0.82804	0.8435	1.0	15482	1
Helq	5	0.0013704	0.0056051	0.188858	567	5	0.99863	0.99865	1.0	18859	0
Vcp	5	0.0013706	0.0056056	0.188858	568	4	0.75417	0.79941	1.0	14726	1
Gramd1b	5	0.0013718	0.0056118	0.188858	569	5	0.99863	0.99864	1.0	18858	0
Nus1	5	0.0013772	0.0056377	0.18922	570	5	0.99862	0.99864	1.0	18857	0
Rps27l	1	0.0013781	0.0056423	0.18922	571	1	0.99862	0.99864	1.0	18855	0
Ddx6	5	0.0013906	0.0056873	0.190395	572	4	0.85672	0.86423	1.0	15870	1
Pde4d	5	0.0013978	0.0057147	0.19087	573	4	0.8393	0.85137	1.0	15623	1
Notum	5	0.0013995	0.0057214	0.19087	574	5	0.9986	0.99862	1.0	18854	0
Ints8	5	0.0014028	0.0057369	0.190981	575	5	0.9986	0.99861	1.0	18853	0
Cenpe	5	0.0014054	0.0057447	0.190981	576	3	0.73035	0.787	1.0	14487	1
Acd	5	0.0014113	0.0057669	0.191388	577	4	0.9866	0.98655	1.0	18305	0
Dnttip2	5	0.0014437	0.0058977	0.19539	578	3	0.95439	0.95424	1.0	17536	0
Mcat	5	0.0014583	0.0059474	0.196372	579	5	0.99854	0.99856	1.0	18850	0
Nkiras1	4	0.0014584	0.0059479	0.196372	580	3	0.76379	0.80462	1.0	14802	1
Hcrt	5	0.0014734	0.006011	0.197926	581	4	0.9964	0.99643	1.0	18703	0
Ncaph	5	0.001475	0.0060156	0.197926	582	5	0.99853	0.99855	1.0	18849	0
Spc25	4	0.001486	0.006058	0.198979	583	2	0.28686	0.47222	0.983903	9179	1
Sf3a3	5	0.0014909	0.0060766	0.199249	584	4	0.96066	0.96051	1.0	17661	0
Snrnp35	4	0.0015003	0.006118	0.200262	585	4	0.9985	0.99852	1.0	18848	0
Cct2	5	0.0015064	0.0061475	0.20066	586	3	0.82219	0.83969	1.0	15407	1
Lipt1	5	0.0015076	0.0061511	0.20066	587	4	0.99684	0.99688	1.0	18721	0
Ftsjd2	5	0.0015115	0.0061656	0.20079	588	3	0.97851	0.97843	1.0	18075	0
Nup205	5	0.001517	0.0061878	0.201133	589	3	0.077883	0.19184	0.908	4044	1
Paf1	5	0.0015193	0.0061971	0.201133	590	5	0.99848	0.9985	1.0	18847	0
Zfp710	5	0.0015269	0.0062261	0.201524	591	4	0.98906	0.98903	1.0	18384	0
Slc35a2	5	0.0015281	0.0062302	0.201524	592	4	0.99563	0.99567	1.0	18663	0
2310014L17Rik	5	0.0015348	0.0062555	0.201862	593	5	0.99847	0.99849	1.0	18846	0
Chmp4c	5	0.0015364	0.0062617	0.201862	594	4	0.95655	0.95636	1.0	17578	0
Cyb5d2	5	0.0015495	0.0063088	0.203037	595	5	0.99845	0.99847	1.0	18845	0
Rpa2	5	0.0015676	0.0063817	0.203817	596	5	0.99843	0.99846	1.0	18844	0
Rpl32	3	0.0015695	0.0063879	0.203817	597	2	0.15758	0.30986	0.945433	6258	1
Rpap2	5	0.0015701	0.0063884	0.203817	600	4	0.99117	0.99116	1.0	18469	0
Polr2c	4	0.0015701	0.0063884	0.203817	599	2	0.096436	0.22027	0.923389	4564	2
Dnm2	4	0.0015701	0.0063884	0.203817	598	4	0.99775	0.99777	1.0	18779	0
Coro2a	5	0.0015745	0.0064029	0.203817	601	5	0.99843	0.99845	1.0	18843	0
Pde12	5	0.0015763	0.0064075	0.203817	602	4	0.99801	0.99803	1.0	18796	0
Snip1	5	0.0015863	0.0064427	0.204596	603	5	0.99841	0.99844	1.0	18841	0
Ftsj3	5	0.0015962	0.0064918	0.205437	604	4	0.85223	0.86088	1.0	15801	1
Mad2l1bp	5	0.001598	0.0065014	0.205437	605	5	0.9984	0.99842	1.0	18839	0
Psmb1	5	0.001598	0.0065014	0.205437	606	5	0.9984	0.99842	1.0	18837	0
Pisd	5	0.0016058	0.006529	0.205962	607	5	0.99839	0.99842	1.0	18836	0
Ncbp1	5	0.0016095	0.0065461	0.205962	608	5	0.99839	0.99841	1.0	18835	0
Sp1	4	0.001611	0.0065502	0.205962	609	3	0.92752	0.92718	1.0	17009	0
Ybey	5	0.0016197	0.0065859	0.206633	610	3	0.47739	0.6241	1.0	11655	1
Daxx	5	0.0016209	0.0065932	0.206633	611	5	0.99838	0.99841	1.0	18834	0
Sec61a1	5	0.0016289	0.006619	0.207104	612	2	0.84603	0.85629	1.0	15711	1
Polr2m	5	0.0016475	0.0066893	0.208864	613	5	0.99835	0.99838	1.0	18833	0
Slu7	5	0.0016492	0.0066971	0.208864	614	3	0.92907	0.92876	1.0	17046	0
Dolpp1	5	0.0016672	0.0067555	0.210147	615	4	0.97899	0.97891	1.0	18094	0
Vars	5	0.0016697	0.0067602	0.210147	616	5	0.99833	0.99836	1.0	18832	0
Atp6v1b2	5	0.0016736	0.0067757	0.210288	617	3	0.84784	0.85765	1.0	15736	1
Pola1	5	0.0016968	0.0068662	0.211669	618	4	0.97736	0.97732	1.0	18046	0
Rpl26	3	0.0016973	0.0068667	0.211669	619	3	0.9983	0.99833	1.0	18830	0
Psmg1	5	0.0016998	0.0068755	0.211669	621	5	0.9983	0.99833	1.0	18829	0
Exosc3	5	0.0016998	0.0068755	0.211669	620	5	0.9983	0.99833	1.0	18826	0
Eif4a3	5	0.0016998	0.0068755	0.211669	622	5	0.9983	0.99833	1.0	18828	0
Glrx5	5	0.0017067	0.0069013	0.212124	623	5	0.99829	0.99832	1.0	18824	0
St6galnac2	5	0.0017169	0.0069427	0.213054	624	4	0.28445	0.46933	0.983903	9130	1
Yrdc	5	0.0017225	0.0069711	0.213584	625	5	0.99828	0.9983	1.0	18822	0
Rnasek	3	0.0017317	0.0070133	0.214379	626	1	0.68995	0.76769	1.0	14167	1
Mtor	5	0.0017332	0.0070195	0.214379	627	4	0.93876	0.93852	1.0	17209	0
Dnlz	5	0.0017517	0.007089	0.216158	628	5	0.99825	0.99827	1.0	18821	0
Mastl	4	0.0017611	0.0071195	0.216744	629	4	0.99658	0.99662	1.0	18708	0
Hyou1	5	0.0017649	0.0071361	0.216811	630	4	0.99598	0.99603	1.0	18678	0
Hjurp	5	0.0017681	0.00715	0.216811	631	3	0.069852	0.17638	0.906802	3716	2
Atf7ip	5	0.0017705	0.0071557	0.216811	632	5	0.99823	0.99825	1.0	18819	0
Stil	5	0.0017814	0.00721	0.218111	633	3	0.94008	0.93981	1.0	17238	0
Wdr61	5	0.0017947	0.0072648	0.219422	634	4	0.77789	0.81261	1.0	14935	1
Cenpl	5	0.0018039	0.007301	0.219853	635	3	0.43003	0.5864	1.0	11074	1
Rpl7l1	3	0.0018042	0.007302	0.219853	636	3	0.9982	0.99822	1.0	18818	0
Rpl15	1	0.0018127	0.0073279	0.219899	637	1	0.99819	0.99821	1.0	18817	0
Wdr7	5	0.0018135	0.0073305	0.219899	638	4	0.22359	0.39474	0.97404	7758	1
Nol10	5	0.0018197	0.0073522	0.219899	640	4	0.96883	0.96875	1.0	17855	0
Cdc5l	5	0.0018197	0.0073522	0.219899	639	4	0.96601	0.96593	1.0	17790	0
Rps12	2	0.0018223	0.007361	0.219899	641	2	0.99818	0.9982	1.0	18816	0
Nacc1	4	0.0018288	0.0073874	0.220289	642	4	0.99817	0.99819	1.0	18815	0
Ralgps2	5	0.0018322	0.0074018	0.220289	643	4	0.62804	0.73823	1.0	13632	1
Psmd2	5	0.0018339	0.0074086	0.220289	644	3	0.74243	0.79319	1.0	14600	1
Gabpb1	5	0.0018372	0.0074241	0.220408	645	4	0.98796	0.98791	1.0	18350	0
Wdr55	4	0.0018483	0.0074618	0.221186	646	3	0.33971	0.51582	0.994865	9927	1
Mob4	4	0.0018515	0.0074784	0.221334	647	2	0.54479	0.67468	1.0	12565	1
Atp6v1a	5	0.001857	0.0074949	0.221481	648	3	0.97053	0.97045	1.0	17887	0
Pabpc1	5	0.0018686	0.0075316	0.221593	649	3	0.98561	0.98557	1.0	18262	0
Nars2	5	0.0018761	0.0075497	0.221593	650	4	0.99446	0.9945	1.0	18616	0
Rpl18a	3	0.0018783	0.0075549	0.221593	651	2	0.94413	0.94389	1.0	17322	0
Xpo5	5	0.0018793	0.00756	0.221593	652	3	0.56328	0.68844	1.0	12786	2
Atp6v0d1	5	0.0018851	0.0075735	0.221593	653	4	0.91926	0.91901	1.0	16864	0
Btaf1	5	0.0018856	0.0075761	0.221593	654	4	0.65834	0.75381	1.0	13920	1
Fam58b	5	0.001887	0.0075797	0.221593	655	4	0.85414	0.86233	1.0	15828	1
Tagln3	4	0.0018972	0.0076143	0.222267	656	1	0.3614	0.53266	0.999562	10201	2
Emg1	5	0.0019228	0.0076965	0.224324	657	4	0.46596	0.61493	1.0	11505	1
Ints3	5	0.0019656	0.0078186	0.22713	658	3	0.88719	0.88895	1.0	16307	1
Dot1l	5	0.0019683	0.0078279	0.22713	659	4	0.85634	0.86394	1.0	15862	1
Pop7	5	0.0019684	0.0078284	0.22713	660	3	0.84008	0.85193	1.0	15634	1
Tsen54	5	0.001981	0.0078754	0.22815	661	4	0.99546	0.99548	1.0	18653	0
Cops4	5	0.0019839	0.0078899	0.228224	662	4	0.99759	0.99762	1.0	18768	0
Haus4	3	0.0020058	0.0079664	0.229957	663	2	0.88873	0.89025	1.0	16342	0
Smu1	5	0.0020134	0.0079902	0.229957	664	3	0.38645	0.55204	1.0	10507	1
Gmps	5	0.002019	0.0080068	0.229957	665	2	0.33855	0.51487	0.99394	9919	2
Olfr294	4	0.0020201	0.0080094	0.229957	666	2	0.7589	0.80196	1.0	14766	1
Lsm10	5	0.0020206	0.0080099	0.229957	667	4	0.85247	0.86107	1.0	15803	1
Ipo9	5	0.0020449	0.0080786	0.231584	668	4	0.98043	0.98042	1.0	18131	0
1810043H04Rik	4	0.0020568	0.0081112	0.231831	669	4	0.99794	0.99796	1.0	18790	0
Gar1	5	0.0020569	0.0081115	0.231831	670	3	0.9953	0.99532	1.0	18639	0
Deb1	4	0.0020649	0.0081412	0.232209	671	3	0.36139	0.53265	0.999562	10200	1
Taf5l	5	0.0020681	0.008149	0.232209	672	4	0.97805	0.978	1.0	18062	0
Rtel1	5	0.002084	0.0081986	0.233276	673	4	0.04478	0.12173	0.879593	2649	1
Csnk1a1	5	0.0020986	0.0082508	0.234414	674	3	0.74969	0.79704	1.0	14676	1
Gpaa1	5	0.0021078	0.0082803	0.234731	675	3	0.99545	0.99547	1.0	18651	0
Elof1	3	0.0021099	0.0082865	0.234731	676	3	0.99789	0.99791	1.0	18786	0
Arf1	4	0.0021506	0.0084168	0.23807	677	4	0.9974	0.99744	1.0	18752	0
Gstm3	5	0.0021618	0.008454	0.23877	678	3	0.75576	0.80025	1.0	14743	1
Med4	4	0.0021956	0.0085523	0.240418	679	3	0.98693	0.98687	1.0	18314	0
Brca2	5	0.0021991	0.0085611	0.240418	681	3	0.53503	0.66748	1.0	12457	1
Tubb5	5	0.0021991	0.0085611	0.240418	680	4	0.99715	0.99718	1.0	18740	0
Pdss1	5	0.0021996	0.0085626	0.240418	682	4	0.99085	0.99086	1.0	18454	0
Hspa9	5	0.0022132	0.0086009	0.241139	683	3	0.94799	0.94774	1.0	17400	0
Mcart1	5	0.0022189	0.0086148	0.241177	684	4	0.96547	0.96536	1.0	17772	0
Nanog	3	0.0022244	0.0086324	0.241317	685	3	0.99526	0.99529	1.0	18637	0
Dhx15	5	0.0022334	0.0086536	0.241387	686	4	0.98829	0.98824	1.0	18358	0
Ddx56	5	0.002238	0.0086639	0.241387	687	4	0.99436	0.9944	1.0	18611	0
Kdm3b	5	0.00224	0.0086727	0.241387	688	4	0.35116	0.52472	0.996994	10073	1
Cct3	5	0.0022704	0.0087508	0.243176	689	4	0.99803	0.99805	1.0	18799	0
Rg9mtd1	5	0.0022797	0.008771	0.243176	690	3	0.57131	0.69456	1.0	12884	1
Trappc8	5	0.0022811	0.0087751	0.243176	691	4	0.80769	0.8304	1.0	15241	1
Atpaf2	5	0.0023025	0.0088408	0.244289	692	3	0.99609	0.99614	1.0	18684	0
Ddx21	5	0.0023025	0.0088408	0.244289	693	4	0.60867	0.72319	1.0	13381	1
Eif4enif1	5	0.0023195	0.0088909	0.245096	694	3	0.84304	0.85406	1.0	15668	1
LOC100861668	2	0.0023203	0.0088956	0.245096	695	1	0.72818	0.78595	1.0	14471	0
Vapa	5	0.0023389	0.0089566	0.246422	696	3	0.98746	0.98741	1.0	18335	0
Pcid2	4	0.0023543	0.0090036	0.247361	697	3	0.30535	0.48862	0.986176	9487	1
5830418K08Rik	5	0.0023621	0.009029	0.247489	698	3	0.4897	0.63385	1.0	11832	1
Ppan	4	0.0023642	0.0090342	0.247489	699	4	0.99764	0.99766	1.0	18774	0
Trmt5	5	0.0023877	0.0091143	0.249037	700	4	0.23649	0.41073	0.978602	8037	1
Snapc4	5	0.0023944	0.0091319	0.249037	701	3	0.93884	0.93859	1.0	17211	0
Ccdc109a	5	0.0023949	0.009135	0.249037	702	4	0.99814	0.99816	1.0	18813	0
Bccip	5	0.0023978	0.0091433	0.249037	703	3	0.96913	0.96904	1.0	17862	0
Rplp0	3	0.0024011	0.0091557	0.249037	704	3	0.9976	0.99763	1.0	18770	0
Prkaa1	5	0.0024066	0.0091727	0.249147	705	4	0.79967	0.82546	1.0	15150	1
Setd8	5	0.0024115	0.0091965	0.249439	706	3	0.86392	0.86976	1.0	15976	1
Actb	4	0.0024199	0.0092182	0.249674	707	4	0.99758	0.99761	1.0	18766	0
Orc5	5	0.002428	0.0092394	0.249895	708	1	0.90549	0.90548	1.0	16608	1
Ppa2	5	0.0024465	0.0093066	0.251358	709	3	0.9108	0.9106	1.0	16697	1
Imp4	5	0.0024522	0.0093253	0.251506	710	4	0.99752	0.99756	1.0	18758	0
Zmym2	5	0.0024631	0.009363	0.251995	711	4	0.90827	0.90811	1.0	16646	1
Ddx11	5	0.0024652	0.0093697	0.251995	712	4	0.99432	0.99435	1.0	18606	0
Srpr	5	0.0024808	0.0094276	0.252441	713	2	0.59612	0.71345	1.0	13207	1
Rrn3	5	0.0024843	0.0094375	0.252441	715	4	0.99607	0.99612	1.0	18683	0
Atp5j2	5	0.0024843	0.0094375	0.252441	714	3	0.82817	0.84359	1.0	15484	1
Phf12	5	0.002485	0.009439	0.252441	716	3	0.95957	0.95939	1.0	17640	0
Snrnp70	5	0.0025212	0.0095636	0.255157	717	3	0.91397	0.91378	1.0	16771	0
Hspd1	3	0.0025224	0.0095672	0.255157	718	2	0.86288	0.86894	1.0	15957	0
Anapc2	5	0.002533	0.0096019	0.25529	719	4	0.99166	0.99166	1.0	18488	0
Prpf6	5	0.0025345	0.009605	0.25529	720	4	0.97474	0.97468	1.0	17980	0
Ecd	4	0.0025366	0.0096122	0.25529	721	3	0.96586	0.96578	1.0	17783	0
Wars2	5	0.0025559	0.0096701	0.256473	722	4	0.93752	0.93729	1.0	17184	0
Hist1h2ae	4	0.0025625	0.0096965	0.256816	723	4	0.99744	0.99748	1.0	18753	0
Gtf3c6	5	0.002574	0.0097296	0.257337	724	3	0.93677	0.93655	1.0	17172	0
Pik3c3	5	0.0025805	0.0097549	0.257651	725	3	0.50428	0.64509	1.0	12038	1
Wbp11	5	0.0025985	0.0098102	0.25833	726	4	0.9664	0.96629	1.0	17806	0
Cpox	5	0.0025992	0.0098123	0.25833	727	2	0.97997	0.97993	1.0	18125	0
Phf20	5	0.0026014	0.0098211	0.25833	728	4	0.99606	0.99611	1.0	18682	0
Alg14	5	0.0026115	0.0098459	0.258628	729	3	0.3328	0.51043	0.99156	9855	2
Med31	4	0.0026279	0.0099002	0.259698	730	2	0.90794	0.90779	1.0	16643	0
Iars	5	0.0026347	0.0099181	0.25981	731	3	0.79734	0.82402	1.0	15132	1
Cirh1a	5	0.0026546	0.0099757	0.260963	732	4	0.6184	0.73068	1.0	13500	1
Gtf3a	5	0.0026592	0.0099922	0.261039	733	4	0.96628	0.96618	1.0	17802	0
Txnl4b	4	0.0026656	0.010017	0.261097	734	3	0.97515	0.97512	1.0	17987	0
Slc38a2	5	0.0026674	0.010022	0.261097	735	4	0.69764	0.77118	1.0	14223	1
2610027L16Rik	5	0.0026799	0.010054	0.261576	736	4	0.63659	0.74467	1.0	13751	1
Krt15	5	0.0026847	0.010068	0.261597	737	4	0.91638	0.91621	1.0	16823	0
Mrps21	3	0.002691	0.010094	0.261794	738	2	0.59246	0.71066	1.0	13156	1
Vmn2r55	4	0.0026961	0.010109	0.261794	739	3	0.44692	0.59984	1.0	11302	1
Cog1	5	0.0027001	0.010117	0.261794	740	4	0.98873	0.98868	1.0	18376	0
Mre11a	5	0.0027187	0.010176	0.262964	741	4	0.90389	0.9039	1.0	16584	1
Srbd1	5	0.0027238	0.010193	0.263063	742	4	0.59184	0.71018	1.0	13147	1
Hnrnpk	3	0.0027404	0.010252	0.263927	743	2	0.05484	0.14426	0.890958	3098	1
Elp2	5	0.002742	0.010254	0.263927	744	3	0.90886	0.90866	1.0	16662	1
Atp1a1	5	0.002763	0.010323	0.265266	745	4	0.9771	0.97705	1.0	18040	0
Mcm5	5	0.0027684	0.010342	0.265266	746	4	0.99478	0.99481	1.0	18625	0
Arih1	5	0.0027704	0.010348	0.265266	747	4	0.97394	0.97385	1.0	17956	0
Rangap1	5	0.0027847	0.010395	0.266102	748	4	0.96376	0.96363	1.0	17739	0
Dscc1	5	0.0027907	0.010415	0.266263	749	4	0.32648	0.50547	0.99072	9768	1
Mphosph6	4	0.0028048	0.010456	0.266287	750	2	0.85049	0.85961	1.0	15774	1
Cd177	5	0.0028054	0.010457	0.266287	751	4	0.98923	0.9892	1.0	18393	0
Trnt1	5	0.002808	0.010467	0.266287	752	2	0.087695	0.20694	0.916437	4314	2
Mrpl28	5	0.0028117	0.010482	0.266287	753	3	0.20444	0.37074	0.968752	7324	2
Efna3	5	0.0028179	0.010502	0.266287	754	4	0.99739	0.99744	1.0	18751	0
Lgals7	5	0.0028265	0.010523	0.266287	755	4	0.9471	0.94687	1.0	17383	0
Sec31a	5	0.0028266	0.010524	0.266287	756	4	0.49634	0.63919	1.0	11929	1
Ncapg	5	0.0028274	0.010527	0.266287	757	3	0.79495	0.8226	1.0	15111	1
Akirin2	5	0.0028449	0.010588	0.266825	758	4	0.99383	0.99386	1.0	18578	0
Itgb1	5	0.0028452	0.010589	0.266825	759	3	0.47069	0.61871	1.0	11570	1
Rpl31	2	0.0028457	0.01059	0.266825	760	1	0.53895	0.67037	1.0	12497	1
Hist1h4h	4	0.0028735	0.010675	0.268608	761	4	0.99713	0.99716	1.0	18736	0
Eif1ad	4	0.0029018	0.010769	0.270621	762	1	0.82497	0.8415	1.0	15443	1
Tcerg1	5	0.0029213	0.010836	0.271597	763	4	0.94271	0.94248	1.0	17293	0
Eif3f	5	0.0029213	0.010836	0.271597	764	4	0.9663	0.96619	1.0	17803	0
Ckap5	5	0.002947	0.010916	0.273248	765	4	0.76776	0.80685	1.0	14839	1
Mrpl30	2	0.0029599	0.010962	0.274029	766	1	0.26029	0.44004	0.983432	8560	1
Smndc1	4	0.0029802	0.011024	0.27522	767	3	0.92467	0.92436	1.0	16957	0
Rpsa	3	0.0029978	0.011074	0.276113	768	3	0.997	0.99703	1.0	18729	0
Cog2	5	0.0030105	0.011112	0.276527	769	3	0.96329	0.96317	1.0	17727	0
BC046404	5	0.0030119	0.011119	0.276527	770	4	0.98674	0.98668	1.0	18307	0
Socs3	5	0.0030291	0.011177	0.277401	771	4	0.81871	0.83744	1.0	15365	1
Npm1	4	0.0030312	0.011184	0.277401	772	3	0.95319	0.95298	1.0	17505	0
Mtch2	5	0.0030364	0.011206	0.277593	773	3	0.72635	0.78505	1.0	14451	1
Rplp2	2	0.0030634	0.011301	0.279538	774	2	0.99694	0.99698	1.0	18727	0
Rad1	5	0.0030692	0.011317	0.279538	775	3	0.49921	0.64141	1.0	11978	2
Ercc2	5	0.0030824	0.011349	0.279538	776	4	0.96445	0.96436	1.0	17749	0
Mdm2	5	0.0030824	0.011349	0.279538	777	4	0.99813	0.99815	1.0	18810	0
Ranbp2	5	0.0030849	0.011357	0.279538	778	3	0.86177	0.8681	1.0	15939	1
Prim1	5	0.0030951	0.011391	0.279909	779	3	0.98601	0.98598	1.0	18281	0
Spag7	5	0.0031002	0.011406	0.279909	780	3	0.98751	0.98746	1.0	18336	0
Odf3l1	4	0.003104	0.011416	0.279909	781	3	0.99202	0.99202	1.0	18503	0
2810004N23Rik	4	0.0031183	0.011472	0.280906	782	3	0.88017	0.88303	1.0	16190	0
Strn3	5	0.0031339	0.011524	0.281812	783	4	0.77038	0.80828	1.0	14859	1
Gm13275	1	0.0031394	0.01154	0.281812	784	1	0.99686	0.9969	1.0	18722	0
Psmc6	5	0.003145	0.011553	0.281812	785	2	0.43231	0.58825	1.0	11103	2
Ebna1bp2	5	0.0031528	0.011576	0.281839	786	4	0.86831	0.87329	1.0	16029	1
Kif23	5	0.0031548	0.011583	0.281839	787	4	0.62661	0.73707	1.0	13611	1
Bub1b	5	0.0031694	0.011627	0.282549	788	4	0.63931	0.74582	1.0	13780	1
D730048I06Rik	4	0.003184	0.011667	0.282811	789	3	0.30824	0.49089	0.986176	9531	1
Imp3	5	0.0031842	0.011667	0.282811	790	4	0.88021	0.88307	1.0	16191	1
Dap3	5	0.0032026	0.011726	0.283801	791	4	0.6202	0.73203	1.0	13526	1
Aqr	5	0.0032098	0.011744	0.283801	792	2	0.23339	0.40688	0.977898	7962	2
Rbbp5	5	0.0032125	0.011753	0.283801	793	4	0.14472	0.2915	0.941299	5930	1
Mrp63	3	0.0032259	0.011796	0.284221	794	3	0.99677	0.99683	1.0	18719	0
Hist1h2bj	3	0.0032271	0.0118	0.284221	795	3	0.99282	0.99284	1.0	18533	0
Cbx6	4	0.0032678	0.011937	0.287172	796	4	0.99673	0.99678	1.0	18716	0
Bcat1	5	0.0032933	0.012019	0.288775	797	3	0.9659	0.96581	1.0	17785	0
Ptbp1	5	0.0033117	0.012067	0.289303	798	4	0.99124	0.99123	1.0	18470	0
Rps3	5	0.0033135	0.012071	0.289303	799	4	0.99558	0.99562	1.0	18659	0
Wdr92	4	0.0033261	0.012107	0.289796	800	3	0.97891	0.97883	1.0	18090	0
Igbp1	5	0.0033414	0.012155	0.290584	801	2	0.95914	0.95897	1.0	17633	0
Fam50a	5	0.0033965	0.012333	0.29448	802	4	0.99724	0.99726	1.0	18745	0
Ppp1r2	3	0.0034442	0.012475	0.297492	803	1	0.13234	0.27372	0.937241	5589	2
C80913	5	0.0034674	0.012542	0.298711	804	2	0.59114	0.70967	1.0	13135	1
Pik3c2a	5	0.003476	0.012576	0.299151	805	3	0.81523	0.8352	1.0	15322	1
Pole	5	0.0034949	0.012625	0.29987	806	3	0.43396	0.58956	1.0	11127	2
Zfp207	5	0.0034996	0.012637	0.29987	807	3	0.0060753	0.022959	0.795741	552	1
Tead3	5	0.0035209	0.012691	0.300773	808	4	0.87395	0.87791	1.0	16120	1
BC031781	4	0.0035663	0.012832	0.303478	809	2	0.42543	0.58277	1.0	11011	1
Prpf31	5	0.0035689	0.012837	0.303478	810	4	0.96807	0.96796	1.0	17838	0
Vmn1r143	2	0.0036182	0.012994	0.306571	811	2	0.99638	0.99642	1.0	18702	0
Atp2b1	5	0.0036209	0.013	0.306571	812	4	0.76168	0.80349	1.0	14786	1
Tsr1	5	0.0036892	0.013217	0.311243	813	4	0.25474	0.43335	0.983432	8432	1
Ube2g2	3	0.0036924	0.013231	0.311243	814	3	0.99631	0.99634	1.0	18696	0
Uqcrc2	5	0.0037021	0.013263	0.311614	815	3	0.61169	0.7255	1.0	13408	1
Btbd9	5	0.0037129	0.013301	0.312027	816	4	0.98588	0.98585	1.0	18274	0
Ntn5	5	0.0037168	0.013313	0.312027	817	3	0.43798	0.59269	1.0	11181	1
Papola	5	0.0037344	0.013363	0.312831	818	2	0.85416	0.86235	1.0	15830	1
Ghrl	1	0.0037456	0.013396	0.313211	819	1	0.99625	0.9963	1.0	18693	0
Ap2m1	2	0.0037571	0.013431	0.31365	820	2	0.99624	0.99628	1.0	18692	0
Rpusd3	5	0.0037827	0.013508	0.314413	821	4	0.97	0.96993	1.0	17880	0
Ndufa2	5	0.0037839	0.01351	0.314413	822	4	0.95444	0.95429	1.0	17538	0
C130039O16Rik	5	0.0037926	0.013532	0.314413	823	4	0.99754	0.99757	1.0	18759	0
Aars	4	0.0037946	0.013538	0.314413	824	2	0.5642	0.68914	1.0	12801	1
Rnpc3	5	0.003797	0.013546	0.314413	825	3	0.45729	0.60802	1.0	11407	1
4933411G11Rik	5	0.0038066	0.013576	0.314566	826	4	0.62393	0.73497	1.0	13576	1
1600027N09Rik	3	0.0038108	0.013588	0.314566	827	2	0.81067	0.83231	1.0	15274	0
Wapal	5	0.003816	0.013602	0.314566	828	3	0.14986	0.29889	0.943364	6067	1
Hcfc1	5	0.0038696	0.013766	0.317972	829	4	0.99649	0.99652	1.0	18706	0
Tsen34	4	0.003888	0.013826	0.318176	830	3	0.73732	0.79053	1.0	14554	1
Slc35b2	5	0.0038915	0.013835	0.318176	831	4	0.98856	0.9885	1.0	18366	0
Armc9	5	0.0038941	0.013843	0.318176	832	4	0.8475	0.8574	1.0	15733	1
Tardbp	5	0.0039109	0.013891	0.318176	836	4	0.99755	0.99758	1.0	18761	0
Mrps7	5	0.0039109	0.013891	0.318176	835	4	0.56822	0.69217	1.0	12847	1
Zfp839	5	0.0039109	0.013891	0.318176	834	4	0.99311	0.99314	1.0	18550	0
Erich1	5	0.0039109	0.013891	0.318176	833	4	0.99791	0.99792	1.0	18787	0
Rbm43	5	0.0039186	0.013912	0.318281	837	3	0.1529	0.30325	0.945433	6139	2
Tbrg4	5	0.0039298	0.013947	0.318464	838	4	0.053513	0.14133	0.890958	3024	1
Nek8	4	0.0039348	0.013962	0.318464	839	3	0.9726	0.97252	1.0	17922	0
1500001M20Rik	5	0.003939	0.01397	0.318464	840	3	0.58549	0.70533	1.0	13072	2
Srebf2	5	0.0039765	0.01408	0.320581	841	4	0.99311	0.99313	1.0	18549	0
Trim30b	4	0.0039886	0.01412	0.321007	842	3	0.74839	0.79637	1.0	14664	1
Timm10	3	0.0039918	0.014132	0.321007	843	2	0.95014	0.94991	1.0	17451	0
Tnfsf9	5	0.0040052	0.014174	0.321577	844	4	0.81002	0.83191	1.0	15264	1
Chtf8	5	0.0040324	0.014254	0.323024	845	3	0.51566	0.65334	1.0	12198	1
Fitm2	5	0.0040471	0.014299	0.323661	846	4	0.63073	0.74032	1.0	13680	1
Slc22a21	5	0.0040679	0.014366	0.324418	847	4	0.76411	0.8048	1.0	14806	1
Nat10	5	0.0040731	0.014383	0.324418	848	4	0.98394	0.98389	1.0	18215	0
Mdn1	5	0.0040736	0.014384	0.324418	849	4	0.94059	0.94032	1.0	17246	0
Cops2	5	0.0041098	0.014498	0.32581	850	4	0.99035	0.99034	1.0	18438	0
Oxsm	5	0.0041098	0.014498	0.32581	851	4	0.78316	0.81562	1.0	14986	1
Xrcc3	5	0.0041098	0.014498	0.32581	852	4	0.99062	0.99064	1.0	18447	0
Ppp4r2	3	0.0041148	0.014513	0.32581	853	2	0.67959	0.76297	1.0	14088	1
Srsf2	4	0.0041901	0.014741	0.33053	854	4	0.99581	0.99586	1.0	18672	0
Arhgap33	5	0.0042021	0.014783	0.331081	855	2	0.9493	0.94905	1.0	17427	0
Ilf2	5	0.0042201	0.014836	0.331897	856	3	0.69124	0.76824	1.0	14180	1
Ptger1	5	0.0042653	0.014982	0.334482	857	3	0.23321	0.40665	0.977898	7958	1
Epha2	5	0.0042663	0.014987	0.334482	858	4	0.83439	0.84787	1.0	15561	1
Ska3	5	0.0042726	0.015016	0.334749	859	4	0.98132	0.9813	1.0	18147	0
Rpl6	3	0.0042928	0.015086	0.335914	860	3	0.99571	0.99576	1.0	18668	0
Psmc3	5	0.0043058	0.015128	0.33641	861	4	0.012659	0.042989	0.830345	975	1
Gm17455	4	0.0043131	0.015144	0.33641	862	4	0.99569	0.99573	1.0	18665	0
Vmn2r2	5	0.0043426	0.015229	0.337913	863	2	0.75061	0.79753	1.0	14685	1
Tecr	4	0.0043617	0.015279	0.338631	864	1	0.78246	0.8152	1.0	14977	1
Arf6	5	0.0043672	0.015297	0.338631	865	4	0.97412	0.97402	1.0	17963	0
Nf2	5	0.0043864	0.015355	0.339211	866	3	0.89811	0.89858	1.0	16484	1
Sav1	5	0.00439	0.015368	0.339211	867	3	0.3849	0.55082	1.0	10495	2
Ube2t	3	0.0043955	0.015388	0.339211	868	3	0.9835	0.98348	1.0	18209	0
Snapc1	5	0.0043994	0.015396	0.339211	869	4	0.97866	0.97858	1.0	18077	0
Zfyve21	5	0.0044048	0.015411	0.339211	870	4	0.99385	0.99388	1.0	18580	0
Taf1b	3	0.0044182	0.015451	0.339366	871	3	0.99558	0.99562	1.0	18660	0
Cops3	5	0.0044239	0.015463	0.339366	872	3	0.028574	0.083875	0.856789	1871	2
Trmt6	5	0.0044302	0.015485	0.339366	873	4	0.63601	0.74444	1.0	13747	1
Trappc3	4	0.0044369	0.015503	0.339366	874	4	0.99556	0.9956	1.0	18658	0
Rab10	3	0.0044378	0.015507	0.339366	875	2	0.72739	0.78555	1.0	14457	1
Gmcl1l	1	0.0044775	0.01562	0.341313	876	1	0.99552	0.99555	1.0	18656	0
6720456H20Rik	5	0.0044802	0.015632	0.341313	877	4	0.99696	0.997	1.0	18728	0
Copb2	5	0.004517	0.01574	0.342917	878	3	0.45918	0.60957	1.0	11428	1
Faf2	5	0.0045188	0.015746	0.342917	879	4	0.94721	0.947	1.0	17386	0
Zbtb11	5	0.0045223	0.015759	0.342917	880	4	0.99112	0.99111	1.0	18468	0
Exosc9	5	0.004541	0.01581	0.343363	881	3	0.9685	0.9684	1.0	17843	0
Rpl10	3	0.0045427	0.015815	0.343363	882	3	0.99546	0.99548	1.0	18652	0
Gadd45gip1	5	0.0045495	0.015839	0.343479	883	3	0.016107	0.052359	0.83564	1188	2
Chchd4	5	0.0045691	0.015893	0.344278	884	3	0.29985	0.48427	0.984753	9411	1
Hoxa7	5	0.0045909	0.015968	0.345511	885	4	0.06066	0.15682	0.892975	3358	1
Recql4	5	0.0046132	0.016027	0.346384	886	4	0.97339	0.9733	1.0	17938	0
Tfrc	5	0.00463	0.016081	0.346384	887	3	0.36173	0.53291	0.999562	10207	1
Slx4	5	0.0046302	0.016081	0.346384	888	4	0.29225	0.47816	0.984386	9301	1
Plxnb2	5	0.0046302	0.016081	0.346384	889	3	0.22027	0.39065	0.972248	7694	1
Ngrn	5	0.0046518	0.016156	0.347608	890	1	0.20435	0.37062	0.968752	7321	2
Cwc15	5	0.004667	0.016197	0.347905	891	4	0.91077	0.91057	1.0	16693	1
Pmvk	5	0.0046703	0.016206	0.347905	892	4	0.97391	0.97382	1.0	17955	0
Mrpl20	5	0.0046759	0.016226	0.347937	893	4	0.99803	0.99805	1.0	18800	0
Rpl3	2	0.004695	0.016277	0.348644	894	2	0.98158	0.98156	1.0	18157	0
Srprb	5	0.0047088	0.01632	0.34906	895	3	0.95078	0.95055	1.0	17460	0
Kcnt1	5	0.0047132	0.016333	0.34906	896	4	0.94157	0.94131	1.0	17265	0
Aasdhppt	5	0.0047433	0.016419	0.350146	897	4	0.57227	0.69525	1.0	12894	1
Chd4	5	0.0047436	0.01642	0.350146	898	3	0.49604	0.63896	1.0	11925	1
Stk11	5	0.0047684	0.016489	0.351232	899	4	0.96161	0.96142	1.0	17686	0
Ndufb3	4	0.0048412	0.01671	0.355539	900	3	0.81289	0.83371	1.0	15295	1
Thoc3	5	0.004873	0.016802	0.357089	901	3	0.66969	0.75864	1.0	14025	1
Glce	5	0.0048941	0.016863	0.357989	902	3	0.99045	0.99045	1.0	18442	0
Sept12	5	0.0049004	0.016886	0.358086	903	4	0.53991	0.67109	1.0	12511	1
Aurkc	2	0.0049111	0.01692	0.358323	904	2	0.99509	0.99512	1.0	18631	0
Slc39a13	5	0.0049156	0.016935	0.358323	905	3	0.96947	0.96935	1.0	17870	0
Lrrfip1	5	0.0049359	0.016999	0.358655	906	2	0.14708	0.29489	0.943211	5986	2
Lsmd1	5	0.0049366	0.017001	0.358655	907	3	0.97731	0.97727	1.0	18043	0
Polr1a	5	0.0049382	0.017007	0.358655	908	3	0.25234	0.4304	0.982697	8377	1
Ints10	5	0.0049648	0.017087	0.359948	909	4	0.90653	0.90649	1.0	16620	1
Ankrd49	3	0.0049731	0.017107	0.359988	910	2	0.84542	0.85585	1.0	15701	0
Sod1	3	0.0049853	0.017151	0.360506	911	2	0.7728	0.80966	1.0	14882	0
Oasl2	5	0.0050227	0.017265	0.362256	912	4	0.9732	0.97311	1.0	17933	0
Ruvbl2	5	0.005031	0.017294	0.362256	913	4	0.99763	0.99766	1.0	18773	0
Srp72	5	0.0050334	0.0173	0.362256	914	2	0.46794	0.61651	1.0	11538	1
Tubgcp2	5	0.0050369	0.017312	0.362256	915	4	0.99716	0.99718	1.0	18742	0
Smn1	5	0.005043	0.017329	0.362256	916	3	0.59221	0.71047	1.0	13152	2
2810474O19Rik	5	0.0050655	0.017388	0.363103	917	4	0.97877	0.97869	1.0	18080	0
Scfd1	5	0.0051072	0.017517	0.365028	918	3	0.92173	0.92146	1.0	16912	0
Asxl1	5	0.0051075	0.017518	0.365028	919	2	0.92823	0.9279	1.0	17022	0
Tiprl	5	0.005117	0.017542	0.365126	920	3	0.97452	0.97446	1.0	17973	0
Rps8	3	0.0051229	0.017563	0.36517	921	3	0.99488	0.9949	1.0	18628	0
Ttc1	5	0.0051467	0.017632	0.365849	922	3	0.67277	0.75998	1.0	14047	1
Rbx1	2	0.0051513	0.017644	0.365849	923	1	0.82609	0.84222	1.0	15455	0
Nup153	5	0.0051543	0.017653	0.365849	924	4	0.79972	0.82548	1.0	15151	1
Iars2	5	0.0051645	0.017675	0.365892	925	4	0.96626	0.96616	1.0	17800	0
Trappc1	5	0.005213	0.01783	0.368716	926	3	0.95646	0.95626	1.0	17577	0
Gm13154	4	0.0052278	0.017873	0.369073	927	1	0.5133	0.65158	1.0	12164	1
Mug2	4	0.0052326	0.017886	0.369073	928	3	0.93049	0.93016	1.0	17066	0
Rnaseh2c	5	0.0052621	0.017969	0.369628	929	4	0.99761	0.99764	1.0	18771	0
Pprc1	5	0.0052621	0.017969	0.369628	930	4	0.92742	0.92708	1.0	17007	0
Ercc1	5	0.005263	0.017971	0.369628	931	4	0.73147	0.78753	1.0	14502	1
Abhd16a	5	0.0052811	0.018026	0.370358	932	4	0.95142	0.95121	1.0	17476	0
Zfp691	5	0.0053355	0.018189	0.372329	933	4	0.88204	0.8846	1.0	16227	1
Uqcc	5	0.0053359	0.018192	0.372329	934	3	0.97669	0.97664	1.0	18027	0
Smek1	4	0.0053501	0.018239	0.372329	935	4	0.99465	0.99468	1.0	18619	0
Brd4	5	0.0053578	0.01826	0.372329	936	4	0.93189	0.93159	1.0	17084	0
Rala	5	0.005359	0.018265	0.372329	937	4	0.86866	0.87357	1.0	16035	1
Polr2g	5	0.0053717	0.018293	0.372329	938	3	0.31751	0.4983	0.989417	9644	2
Brix1	5	0.0053727	0.018297	0.372329	939	4	0.87937	0.88237	1.0	16180	1
Atp5c1	4	0.0053835	0.018327	0.372329	940	3	0.63284	0.74201	1.0	13712	1
Diexf	5	0.0054001	0.018374	0.372329	941	3	0.27075	0.45284	0.983432	8812	2
Ddx20	5	0.0054064	0.018394	0.372329	946	4	0.98915	0.98912	1.0	18389	0
Hist1h1b	5	0.0054064	0.018394	0.372329	944	4	0.93187	0.93156	1.0	17082	0
Armc7	5	0.0054064	0.018394	0.372329	943	4	0.99129	0.99128	1.0	18474	0
Huwe1	5	0.0054064	0.018394	0.372329	942	4	0.86129	0.86775	1.0	15932	1
Pik3r2	5	0.0054064	0.018394	0.372329	945	4	0.99539	0.99541	1.0	18647	0
Rrp7a	3	0.005428	0.018467	0.37342	947	3	0.99457	0.99461	1.0	18617	0
Nxf1	5	0.0054743	0.018615	0.376003	948	4	0.99664	0.99668	1.0	18711	0
Mcm10	5	0.0055061	0.018708	0.377495	949	3	0.88778	0.88945	1.0	16323	1
Csk	5	0.0055135	0.018735	0.377629	950	4	0.97934	0.97927	1.0	18105	0
Ambra1	5	0.0055377	0.018811	0.378773	951	4	0.96337	0.96324	1.0	17728	0
Scarf1	5	0.0055859	0.018943	0.381027	952	3	0.96192	0.96173	1.0	17699	0
A630055G03Rik	5	0.0055978	0.018978	0.381334	953	4	0.99536	0.99538	1.0	18646	0
Hectd3	4	0.0056113	0.019015	0.381432	954	4	0.99439	0.99443	1.0	18613	0
Zfp281	5	0.0056183	0.019039	0.381432	955	4	0.99636	0.9964	1.0	18699	0
Lcmt1	5	0.00562	0.019043	0.381432	956	2	0.014961	0.049292	0.830345	1133	2
Slc26a1	5	0.0056466	0.019126	0.382709	957	4	0.8914	0.89261	1.0	16390	1
Mrrf	5	0.0056554	0.019155	0.382878	958	3	0.46422	0.61358	1.0	11482	2
Poldip2	5	0.0056662	0.019187	0.382967	959	4	0.98115	0.98113	1.0	18141	0
Sap30bp	5	0.0056712	0.019199	0.382967	960	4	0.9673	0.96718	1.0	17823	0
Phf17	5	0.0057043	0.019312	0.384612	961	4	0.99106	0.99105	1.0	18465	0
Fat2	5	0.0057101	0.019336	0.384612	962	2	0.4969	0.63968	1.0	11940	1
Rpl37a	1	0.0057127	0.019342	0.384612	963	1	0.99429	0.99432	1.0	18605	0
Mtss1l	4	0.0057547	0.019465	0.386318	964	4	0.99425	0.99428	1.0	18602	0
Bop1	4	0.0057561	0.019468	0.386318	965	2	0.87918	0.88222	1.0	16178	0
Zfp111	5	0.0057805	0.019551	0.387568	966	3	0.49326	0.63676	1.0	11882	1
Dhx36	5	0.0058022	0.0196	0.387719	968	3	0.7629	0.80415	1.0	14798	1
Pola2	5	0.0058022	0.0196	0.387719	967	3	0.94896	0.94869	1.0	17422	0
Emd	5	0.0058176	0.019645	0.388114	969	4	0.99026	0.99025	1.0	18435	0
Mef2d	5	0.0058228	0.01966	0.388114	970	4	0.88609	0.88802	1.0	16291	1
Atp5a1	5	0.0058539	0.019761	0.389475	971	3	0.82145	0.83919	1.0	15398	1
Tmem203	5	0.0058566	0.01977	0.389475	972	4	0.99383	0.99386	1.0	18577	0
Mrpl27	2	0.005883	0.019853	0.390299	973	2	0.99412	0.99415	1.0	18592	0
4933424B01Rik	5	0.0059039	0.019913	0.390299	974	3	0.65464	0.75229	1.0	13898	1
Rbm39	5	0.0059039	0.019913	0.390299	975	3	0.37221	0.54095	1.0	10334	2
Cdipt	5	0.0059039	0.019913	0.390299	976	3	0.99009	0.99008	1.0	18430	0
Ndufs2	5	0.005904	0.019913	0.390299	977	3	0.29385	0.47945	0.984753	9322	1
Rdh10	5	0.0059249	0.019978	0.391089	978	3	0.98373	0.9837	1.0	18214	0
4933402P03Rik	5	0.0059315	0.019995	0.391089	979	3	0.74673	0.7955	1.0	14645	1
Zfp583	4	0.0059567	0.02007	0.391739	980	3	0.93051	0.93018	1.0	17067	0
Gemin5	5	0.0059615	0.020084	0.391739	981	4	0.99638	0.99641	1.0	18701	0
Noc4l	2	0.0059631	0.020089	0.391739	982	2	0.99404	0.99406	1.0	18589	0
Tmem126b	4	0.0059803	0.020136	0.392257	983	3	0.97767	0.97762	1.0	18052	0
Mrps10	4	0.0059988	0.020194	0.392607	984	3	0.98588	0.98585	1.0	18275	0
Birc5	5	0.0060079	0.020217	0.392607	985	3	0.16313	0.31759	0.946847	6423	2
Eras	5	0.0060145	0.020241	0.392607	986	4	0.94249	0.94224	1.0	17286	0
Ube2u	5	0.0060184	0.020249	0.392607	987	2	0.84942	0.85881	1.0	15757	1
Olfr130	1	0.0060215	0.020257	0.392607	988	1	0.99398	0.99401	1.0	18587	0
Exoc7	4	0.0060309	0.02028	0.392661	989	3	0.93848	0.93823	1.0	17204	0
Plvap	5	0.0060504	0.02033	0.393234	990	4	0.98983	0.98981	1.0	18422	0
Zfp830	5	0.0061225	0.020538	0.396854	991	3	0.97872	0.97864	1.0	18079	0
Snrpf	2	0.0061321	0.02057	0.397073	992	1	0.8102	0.83202	1.0	15268	0
Zmiz2	5	0.0061457	0.02061	0.39745	993	3	0.96088	0.9607	1.0	17666	0
Ssu72	5	0.0061761	0.020707	0.398903	994	4	0.43762	0.59242	1.0	11177	1
Sip1	5	0.0061955	0.020772	0.399756	995	3	0.94559	0.9454	1.0	17347	0
Lrr1	5	0.0062193	0.020837	0.400215	996	3	0.4366	0.59162	1.0	11157	2
Aprt	5	0.0062193	0.020837	0.400215	997	4	0.61535	0.72831	1.0	13464	1
Sdhaf1	5	0.0062703	0.020998	0.40289	998	4	0.96342	0.96329	1.0	17731	0
Olfr1030	5	0.0062902	0.021052	0.403537	999	2	0.57784	0.69955	1.0	12961	2
Crnkl1	5	0.0062982	0.021075	0.403569	1000	4	0.72186	0.78283	1.0	14415	1
Rpl21	3	0.0063169	0.021132	0.403655	1001	1	0.21323	0.3819	0.969988	7537	2
Polg	5	0.0063206	0.021143	0.403655	1002	4	0.95374	0.95353	1.0	17522	0
Bace1	5	0.0063206	0.021143	0.403655	1003	4	0.92356	0.92325	1.0	16944	0
Pikfyve	5	0.0063393	0.021204	0.404417	1004	3	0.83691	0.84966	1.0	15593	1
Gm17660	3	0.0063583	0.021248	0.404852	1005	3	0.99364	0.99366	1.0	18570	0
Neurl1b	4	0.0063815	0.021325	0.405926	1006	4	0.99362	0.99364	1.0	18569	0
Anp32b	4	0.0064152	0.021413	0.407194	1007	3	0.77403	0.81038	1.0	14892	1
Ftsj1	5	0.006449	0.021506	0.407937	1008	4	0.3818	0.54838	1.0	10457	1
4930579G22Rik	4	0.0064567	0.021531	0.407937	1009	4	0.99354	0.99357	1.0	18566	0
Mrpl52	5	0.0064736	0.021578	0.407937	1010	3	0.24108	0.41642	0.982086	8111	1
Snrpd3	2	0.0064742	0.021581	0.407937	1011	2	0.98655	0.98651	1.0	18303	0
Ccdc59	5	0.0064789	0.021594	0.407937	1012	4	0.98585	0.98582	1.0	18272	0
Eif3i	5	0.0064789	0.021594	0.407937	1013	4	0.99713	0.99716	1.0	18737	0
Cep350	5	0.0064822	0.021602	0.407937	1014	4	0.98888	0.98884	1.0	18381	0
Gtf3c5	5	0.0065015	0.021658	0.408608	1015	2	0.86562	0.8711	1.0	15997	1
Rad9	4	0.0065339	0.021751	0.409635	1016	3	0.95116	0.95094	1.0	17469	0
Polr3d	5	0.0065375	0.021756	0.409635	1017	4	0.99803	0.99805	1.0	18801	0
Ankra2	5	0.0065663	0.021838	0.410779	1018	4	0.92869	0.92837	1.0	17039	0
Ibsp	5	0.0065756	0.021864	0.410828	1019	4	0.99394	0.99397	1.0	18585	0
Rpl8	5	0.0065815	0.021883	0.410828	1020	3	0.98515	0.98513	1.0	18246	0
Chmp6	2	0.0066262	0.02202	0.412362	1021	2	0.99337	0.99338	1.0	18560	0
Htatsf1	5	0.0066298	0.02203	0.412362	1022	4	0.96857	0.96847	1.0	17846	0
Paqr6	5	0.0066298	0.02203	0.412362	1023	4	0.86058	0.8672	1.0	15923	1
Eltd1	5	0.0066749	0.022178	0.414734	1024	4	0.071703	0.18026	0.906802	3803	1
Rpn1	5	0.0067055	0.02227	0.415837	1025	4	0.52101	0.65727	1.0	12270	1
Cst3	5	0.0067158	0.022302	0.415837	1026	4	0.99247	0.99248	1.0	18518	0
Pth2r	5	0.006716	0.022302	0.415837	1027	2	0.94015	0.93989	1.0	17241	0
Apoe	5	0.0067554	0.022417	0.417347	1028	2	0.37789	0.54531	1.0	10407	1
Psmb7	5	0.006758	0.022427	0.417347	1029	2	0.11104	0.24224	0.929036	4993	3
Mesdc2	5	0.0067723	0.02246	0.417557	1030	4	0.94597	0.94576	1.0	17357	0
Nhp2	5	0.0067945	0.022529	0.41843	1031	4	0.9726	0.97251	1.0	17921	0
Gins1	5	0.0068062	0.022573	0.418607	1032	3	0.96235	0.96219	1.0	17712	0
Wdr46	5	0.0068091	0.022582	0.418607	1033	4	0.65866	0.75393	1.0	13923	1
Ddx19a	5	0.0068345	0.022645	0.419147	1034	2	0.56983	0.69343	1.0	12869	1
Cog4	5	0.0068395	0.022655	0.419147	1035	4	0.6633	0.75587	1.0	13966	1
Nsf	5	0.0068741	0.022746	0.420434	1036	4	0.98417	0.98412	1.0	18218	0
Ccdc99	4	0.0069127	0.022854	0.421373	1037	3	0.98856	0.9885	1.0	18367	0
Sys1	5	0.006919	0.022865	0.421373	1038	3	0.98056	0.98056	1.0	18133	0
Mybpc2	5	0.0069263	0.02288	0.421373	1039	3	0.72182	0.78282	1.0	14414	1
Smarcc1	5	0.0069408	0.022922	0.421373	1040	4	0.99797	0.99799	1.0	18795	0
Ppil2	5	0.006951	0.022947	0.421373	1042	3	0.80342	0.82781	1.0	15199	1
H2-Ke2	5	0.006951	0.022947	0.421373	1041	4	0.94443	0.94422	1.0	17327	0
Rarg	5	0.0069558	0.02296	0.421373	1043	4	0.72678	0.78526	1.0	14454	1
Wdr38	5	0.0069824	0.023048	0.421373	1044	3	0.97025	0.97018	1.0	17884	0
Mrpl14	5	0.0069867	0.023058	0.421373	1045	4	0.9841	0.98405	1.0	18217	0
Nubp1	5	0.0069867	0.023058	0.421373	1046	4	0.99436	0.9944	1.0	18610	0
Commd4	5	0.0069867	0.023058	0.421373	1047	4	0.88125	0.88392	1.0	16208	1
2410015M20Rik	4	0.0069892	0.023061	0.421373	1048	3	0.98515	0.98513	1.0	18245	0
Ndufb10	5	0.0070397	0.023205	0.423605	1049	4	0.58351	0.70387	1.0	13040	1
Tmem106c	5	0.0070675	0.023289	0.424645	1050	4	0.68541	0.76563	1.0	14130	1
Top2a	5	0.0070733	0.023307	0.424645	1051	3	0.98036	0.98035	1.0	18129	0
Rdbp	4	0.0070967	0.023378	0.42554	1052	3	0.91465	0.91448	1.0	16787	0
Sult2a3	4	0.0071156	0.023428	0.426048	1053	3	0.94946	0.94922	1.0	17432	0
Exosc10	4	0.007125	0.023454	0.426114	1054	3	0.78157	0.81472	1.0	14975	1
Dph1	3	0.0071595	0.023548	0.426402	1055	2	0.97383	0.97374	1.0	17951	0
Hadha	5	0.0071636	0.023559	0.426402	1057	4	0.99662	0.99666	1.0	18710	0
1810026J23Rik	5	0.0071636	0.023559	0.426402	1056	4	0.99791	0.99792	1.0	18788	0
Dmp1	5	0.0071636	0.023559	0.426402	1058	4	0.98701	0.98696	1.0	18316	0
Ilf3	5	0.0071897	0.023622	0.427131	1059	2	0.94276	0.94254	1.0	17294	0
Anxa11	5	0.0072082	0.023677	0.42752	1060	4	0.98711	0.98705	1.0	18320	0
Spata3	5	0.0072129	0.023688	0.42752	1061	1	0.94223	0.94197	1.0	17279	0
Becn1	5	0.0072246	0.023725	0.427713	1062	3	0.99444	0.99447	1.0	18614	0
Katnb1	5	0.0072313	0.023743	0.427713	1063	4	0.9903	0.99029	1.0	18436	0
Rnf222	5	0.0072514	0.023805	0.428418	1064	4	0.98868	0.98864	1.0	18373	0
Tm9sf2	5	0.0073532	0.024099	0.433305	1065	4	0.96716	0.96704	1.0	17821	0
Ube2n	3	0.0073684	0.024138	0.433605	1066	3	0.99263	0.99265	1.0	18525	0
Wfikkn1	5	0.0073994	0.024232	0.434878	1067	4	0.905	0.90497	1.0	16600	1
Krt18	5	0.0074135	0.024275	0.43524	1068	4	0.90385	0.90386	1.0	16581	1
Rps6	1	0.0074225	0.024307	0.435407	1069	1	0.99258	0.9926	1.0	18522	0
Rpusd4	4	0.0074722	0.024443	0.437443	1070	3	0.9891	0.98906	1.0	18385	0
Aip	5	0.0074877	0.024488	0.437839	1071	4	0.93016	0.92982	1.0	17061	0
Prpf8	5	0.007548	0.024643	0.439953	1072	4	0.99623	0.99627	1.0	18691	0
Nol8	5	0.007554	0.024663	0.439953	1073	3	0.95893	0.95874	1.0	17631	0
Dars2	4	0.0075589	0.024675	0.439953	1074	3	0.76729	0.80659	1.0	14836	1
Ralbp1	5	0.0076189	0.024833	0.442344	1075	2	0.96405	0.96394	1.0	17743	0
Rnaseh2b	5	0.0076368	0.024881	0.442789	1076	3	0.95682	0.95662	1.0	17585	0
Vps35	5	0.0076858	0.025025	0.444532	1077	4	0.52795	0.66229	1.0	12353	1
Rrp36	5	0.007689	0.025033	0.444532	1078	4	0.34421	0.51931	0.99547	9988	1
Rilpl1	5	0.0077003	0.02506	0.444532	1079	4	0.98872	0.98867	1.0	18374	0
Gm581	5	0.0077025	0.025071	0.444532	1080	3	0.47021	0.61832	1.0	11565	2
Prpf38b	5	0.0077505	0.0252	0.445768	1081	3	0.95345	0.95326	1.0	17510	0
Nosip	5	0.0077692	0.025252	0.445768	1082	4	0.99233	0.99233	1.0	18513	0
Puf60	5	0.0077692	0.025252	0.445768	1083	4	0.99293	0.99296	1.0	18540	0
Hist1h3a	1	0.0077713	0.025259	0.445768	1084	1	0.99223	0.99223	1.0	18511	0
Rb1cc1	5	0.0077771	0.025272	0.445768	1085	3	0.40958	0.57023	1.0	10807	1
Racgap1	5	0.0077797	0.025281	0.445768	1086	3	0.94305	0.94282	1.0	17297	0
Cwf19l2	5	0.0078288	0.025408	0.447599	1087	2	0.56755	0.69166	1.0	12836	1
Sepsecs	5	0.0079518	0.02576	0.451843	1088	4	0.82298	0.8402	1.0	15418	1
Ccdc92	5	0.0079668	0.0258	0.451843	1089	4	0.82169	0.83936	1.0	15400	1
Psmc2	5	0.0079668	0.0258	0.451843	1090	4	0.98466	0.98463	1.0	18230	0
Atp6ap1l	5	0.007967	0.0258	0.451843	1091	3	0.66704	0.75751	1.0	14002	1
Lars2	5	0.0079696	0.025809	0.451843	1092	4	0.35265	0.52587	0.997417	10096	1
Nsa2	3	0.0079727	0.025818	0.451843	1093	2	0.55127	0.6795	1.0	12635	1
Ppp2r2a	5	0.0079743	0.025821	0.451843	1094	3	0.98154	0.98152	1.0	18155	0
Vmn1r28	4	0.0079816	0.025839	0.451843	1095	2	0.74562	0.79491	1.0	14636	1
Ogt	5	0.0079986	0.025894	0.451843	1096	2	0.94094	0.94068	1.0	17253	0
Apex1	5	0.0080042	0.025909	0.451843	1098	4	0.99261	0.99263	1.0	18524	0
Eif2b3	5	0.0080042	0.025909	0.451843	1097	3	0.99128	0.99127	1.0	18472	0
Bptf	5	0.0080149	0.025933	0.451855	1099	4	0.97139	0.97133	1.0	17900	0
1500032L24Rik	5	0.0080383	0.026001	0.452633	1100	3	0.95695	0.95675	1.0	17588	0
Uba52	1	0.0080687	0.026087	0.453714	1101	1	0.99193	0.99193	1.0	18501	0
Dock9	5	0.0080871	0.026137	0.454148	1102	4	0.98084	0.98083	1.0	18137	0
Kif11	4	0.0080954	0.026159	0.454148	1103	2	0.66867	0.75821	1.0	14017	1
B3gnt9-ps	5	0.0081235	0.026229	0.454555	1104	4	0.21989	0.39019	0.972054	7686	1
Tceal6	3	0.0081266	0.026236	0.454555	1105	2	0.36362	0.53436	0.999562	10233	1
Hat1	5	0.0081333	0.026254	0.454555	1106	2	0.28835	0.47402	0.983903	9220	3
Olfr214	5	0.008142	0.026278	0.454556	1107	4	0.92929	0.92895	1.0	17048	0
Cpsf3	5	0.008164	0.026344	0.455298	1108	4	0.99079	0.99079	1.0	18450	0
Haus3	5	0.008179	0.026394	0.455736	1109	4	0.99688	0.99693	1.0	18723	0
Nup155	5	0.0082056	0.026466	0.456261	1110	4	0.69402	0.76951	1.0	14193	1
Rpl29	2	0.0082078	0.026472	0.456261	1111	2	0.99179	0.99179	1.0	18495	0
Csrp2bp	5	0.0082257	0.026519	0.45667	1112	2	0.0094186	0.03397	0.827329	782	2
BC031353	5	0.0082517	0.026594	0.457549	1113	3	0.4206	0.57892	1.0	10943	1
Nup160	5	0.0082824	0.026668	0.45841	1114	4	0.99277	0.99279	1.0	18531	0
Naif1	5	0.0083841	0.02696	0.463016	1115	4	0.98191	0.98189	1.0	18166	0
Vmn1r79	3	0.0084187	0.027061	0.464331	1116	2	0.89959	0.89992	1.0	16513	0
Hist1h1a	5	0.0084314	0.02709	0.464411	1117	4	0.99708	0.99711	1.0	18732	0
Pcgf1	5	0.0084521	0.027142	0.464573	1118	4	0.94441	0.9442	1.0	17326	0
Zmynd8	5	0.008459	0.027162	0.464573	1119	4	0.99669	0.99674	1.0	18714	0
Exoc2	5	0.008462	0.027172	0.464573	1120	4	0.67543	0.76115	1.0	14065	1
Mtif2	5	0.008487	0.027238	0.465289	1121	4	0.99623	0.99627	1.0	18689	0
Ddx24	5	0.0085058	0.02729	0.465587	1122	4	0.040638	0.11225	0.877697	2449	1
Cdk9	5	0.0085387	0.027382	0.465587	1123	4	0.91944	0.9192	1.0	16867	0
Mrps25	4	0.0085645	0.027457	0.465587	1124	3	0.2731	0.45566	0.983518	8859	1
Foxj3	3	0.0085702	0.02747	0.465587	1125	2	0.90151	0.90168	1.0	16552	0
Zbtb2	5	0.0085789	0.027488	0.465587	1126	4	0.96309	0.96296	1.0	17726	0
Rfc2	4	0.0085866	0.027505	0.465587	1127	3	0.90469	0.90465	1.0	16592	0
Rnase1	4	0.0085916	0.027519	0.465587	1128	2	0.92736	0.92702	1.0	17004	0
Eif4g1	5	0.0085937	0.027523	0.465587	1131	4	0.98919	0.98916	1.0	18390	0
Stat3	5	0.0085937	0.027523	0.465587	1130	4	0.98437	0.98432	1.0	18223	0
Kti12	5	0.0085937	0.027523	0.465587	1129	4	0.99769	0.99772	1.0	18776	0
Supv3l1	5	0.0085937	0.027523	0.465587	1132	4	0.99796	0.99798	1.0	18793	0
Rnf8	5	0.0086254	0.027608	0.465897	1133	2	0.99139	0.99139	1.0	18480	0
Elavl1	4	0.008631	0.027618	0.465897	1134	3	0.86349	0.86942	1.0	15970	0
Trim10	5	0.0086471	0.027673	0.465897	1135	4	0.98784	0.98779	1.0	18346	0
Leng9	5	0.0086594	0.027709	0.465897	1136	4	0.5075	0.64736	1.0	12085	1
Tcf7	5	0.0086634	0.027719	0.465897	1137	2	0.5797	0.70098	1.0	12988	2
H2-K1	5	0.0086682	0.027734	0.465897	1138	4	0.51601	0.65359	1.0	12203	1
Pmpca	5	0.0086823	0.027767	0.465897	1139	3	0.99014	0.99013	1.0	18432	0
Txndc17	5	0.0086851	0.027773	0.465897	1140	3	0.94144	0.94119	1.0	17261	0
Rad17	5	0.0086879	0.027778	0.465897	1141	3	0.92028	0.92003	1.0	16880	0
Tubb1	5	0.0086902	0.027785	0.465897	1142	2	0.48123	0.62709	1.0	11714	1
Cyfip1	4	0.0087126	0.027848	0.466546	1143	3	0.62438	0.73533	1.0	13582	1
Cstf2	5	0.0087317	0.027894	0.4669	1144	4	0.72485	0.78431	1.0	14436	1
Apba3	5	0.008744	0.027928	0.467072	1145	4	0.34135	0.5171	0.99511	9949	1
Tead2	4	0.0087648	0.027992	0.467091	1146	2	0.6773	0.76196	1.0	14077	1
Utp20	5	0.0087681	0.028003	0.467091	1147	3	0.59546	0.71295	1.0	13194	1
Ccna2	5	0.0087681	0.028003	0.467091	1148	3	0.37503	0.54308	1.0	10372	2
Skp1a	4	0.0087773	0.028027	0.467091	1149	2	0.94591	0.94569	1.0	17356	0
Mrpl23	4	0.0088094	0.028107	0.46802	1150	3	0.95153	0.95132	1.0	17479	0
Peo1	5	0.0088478	0.028233	0.468617	1151	3	0.9788	0.97873	1.0	18084	0
BC005537	5	0.0088542	0.028251	0.468617	1152	2	0.60374	0.71935	1.0	13311	2
Tubal3	5	0.0088578	0.02826	0.468617	1153	4	0.84873	0.85828	1.0	15749	1
Atp5b	5	0.0088596	0.028263	0.468617	1154	4	0.98996	0.98994	1.0	18427	0
Gtf2h2	5	0.00886	0.028265	0.468617	1155	3	0.97807	0.97801	1.0	18063	0
Prkcq	5	0.0088811	0.028322	0.469154	1156	4	0.98023	0.98021	1.0	18127	0
Six2	5	0.0088972	0.028363	0.469217	1157	4	0.24269	0.41841	0.982086	8154	1
Snrpc	4	0.0089145	0.028417	0.469217	1158	3	0.91968	0.91944	1.0	16870	0
Pds5a	5	0.0089173	0.028422	0.469217	1159	2	0.95882	0.95861	1.0	17628	0
Polk	5	0.0089183	0.028424	0.469217	1160	3	0.83064	0.84528	1.0	15515	1
Dctn1	5	0.0089583	0.028541	0.47074	1161	4	0.80204	0.82694	1.0	15178	1
Vps36	5	0.0089827	0.028608	0.471443	1162	3	0.97269	0.97261	1.0	17927	0
2610008E11Rik	5	0.009035	0.028755	0.472651	1165	4	0.81455	0.83475	1.0	15312	1
Ndufa6	5	0.009035	0.028755	0.472651	1163	4	0.97173	0.97164	1.0	17904	0
Mpzl1	5	0.009035	0.028755	0.472651	1164	4	0.35108	0.52466	0.996994	10072	1
E2f6	5	0.0090668	0.028843	0.473681	1166	4	0.96019	0.96	1.0	17649	0
Noc2l	5	0.0090987	0.028934	0.474777	1167	4	0.43218	0.58814	1.0	11100	1
N6amt1	5	0.0091132	0.028967	0.474904	1168	4	0.64909	0.74992	1.0	13844	1
Yif1b	5	0.0091295	0.029011	0.475218	1169	3	0.96482	0.96472	1.0	17757	0
Gfer	5	0.0091671	0.029128	0.476733	1170	4	0.99445	0.99449	1.0	18615	0
Rps19bp1	5	0.0091831	0.029174	0.477078	1171	3	0.74364	0.79383	1.0	14615	1
Opa3	5	0.0092221	0.029274	0.478301	1172	4	0.97652	0.97648	1.0	18022	0
Gtf2h4	4	0.0092711	0.029401	0.47997	1173	3	0.046183	0.12489	0.883128	2708	1
Olfr1373	4	0.0093013	0.029484	0.480911	1174	3	0.98436	0.98431	1.0	18222	0
Ccdc77	5	0.009329	0.029561	0.481757	1175	3	0.025253	0.075802	0.852342	1701	2
Uspl1	5	0.0093529	0.029632	0.481966	1176	3	0.97916	0.97906	1.0	18099	0
Myo9b	5	0.0093552	0.02964	0.481966	1177	4	0.7501	0.79728	1.0	14678	1
St6gal2	5	0.0093682	0.029684	0.481966	1178	4	0.98299	0.98296	1.0	18200	0
Ndrg3	5	0.0093756	0.029707	0.481966	1179	4	0.47994	0.62613	1.0	11702	1
Nckap1	5	0.0093893	0.02975	0.481966	1180	3	0.51691	0.65426	1.0	12215	1
Rgs22	4	0.0094069	0.029803	0.481966	1181	2	0.14359	0.28989	0.940858	5898	2
Swi5	4	0.0094134	0.029822	0.481966	1182	3	0.72289	0.78334	1.0	14422	1
Rtn4ip1	5	0.0094186	0.029835	0.481966	1183	2	0.85453	0.86262	1.0	15838	1
Ikbkap	5	0.0094282	0.029862	0.481966	1184	4	0.99774	0.99776	1.0	18778	0
Tbl1xr1	4	0.0094292	0.029864	0.481966	1185	3	0.90196	0.90211	1.0	16557	0
Lce1k	4	0.0094326	0.029874	0.481966	1186	2	0.86372	0.8696	1.0	15974	0
Rab25	5	0.0094334	0.029876	0.481966	1187	4	0.98145	0.98144	1.0	18153	0
Sfrs18	5	0.0094581	0.02994	0.482586	1188	3	0.37271	0.54134	1.0	10340	1
Mfsd5	5	0.0094728	0.029988	0.482679	1189	4	0.95418	0.95402	1.0	17535	0
Kcna6	5	0.0094915	0.030034	0.482679	1190	4	0.62115	0.73278	1.0	13538	1
Rasl2-9	4	0.0095042	0.030064	0.482679	1191	1	0.40196	0.56419	1.0	10702	1
Tbc1d8b	5	0.0095043	0.030064	0.482679	1192	2	0.28632	0.47158	0.983903	9165	2
Tmem199	5	0.0095061	0.030071	0.482679	1193	3	0.81383	0.8343	1.0	15304	1
2810422J05Rik	5	0.0095551	0.030221	0.48468	1194	4	0.89021	0.89154	1.0	16368	1
Olfm4	5	0.0095672	0.030252	0.484772	1195	3	0.56977	0.69338	1.0	12867	1
Gtf2e2	5	0.0095909	0.030326	0.485078	1196	3	0.98972	0.98971	1.0	18417	0
S100a16	5	0.0095933	0.030336	0.485078	1197	4	0.84602	0.85628	1.0	15710	1
Mybbp1a	5	0.0095984	0.030347	0.485078	1198	4	0.96217	0.96201	1.0	17708	0
Creb3l4	5	0.0096203	0.030413	0.485392	1199	3	0.98297	0.98294	1.0	18199	0
Bap1	5	0.0096217	0.030418	0.485392	1200	4	0.62296	0.73421	1.0	13560	1
Cnn3	5	0.0096297	0.030449	0.485491	1201	3	0.80682	0.82986	1.0	15232	1
Meaf6	4	0.0096826	0.030594	0.486968	1203	3	0.80831	0.8308	1.0	15250	1
Ccdc124	4	0.0096826	0.030594	0.486968	1202	3	0.92167	0.9214	1.0	16911	0
Klhdc10	5	0.0097017	0.030642	0.486968	1204	3	0.27511	0.45808	0.983518	8902	2
Mdm4	5	0.0097035	0.030644	0.486968	1205	2	0.876	0.87959	1.0	16146	1
Chi3l4	4	0.0097176	0.030679	0.487131	1206	2	0.36286	0.53377	0.999562	10223	1
Prdx2	5	0.0097359	0.03074	0.487167	1207	4	0.63817	0.74533	1.0	13769	1
Mcm2	5	0.0097359	0.03074	0.487167	1208	4	0.62474	0.73561	1.0	13589	1
Pgap2	5	0.0097438	0.030758	0.487167	1209	3	0.99519	0.99523	1.0	18634	0
Mrpl2	5	0.009786	0.030872	0.488224	1210	3	0.95261	0.95241	1.0	17499	0
Fgf15	4	0.0097896	0.030882	0.488224	1211	3	0.98131	0.98129	1.0	18146	0
Zfp526	5	0.0097972	0.030901	0.488224	1212	4	0.99581	0.99586	1.0	18673	0
Gmeb2	5	0.0098145	0.030938	0.488225	1213	4	0.8741	0.87802	1.0	16121	1
Ncbp2	2	0.0098228	0.030965	0.488225	1214	1	0.85293	0.86142	1.0	15815	0
Vmn1r210	4	0.0098275	0.030978	0.488225	1215	3	0.82592	0.84211	1.0	15453	1
Ddx31	5	0.0098472	0.031039	0.488784	1216	4	0.91219	0.91201	1.0	16727	0
Krt35	5	0.0098752	0.03112	0.489254	1217	4	0.99651	0.99654	1.0	18707	0
Zfx	5	0.0098777	0.031124	0.489254	1218	3	0.95182	0.9516	1.0	17487	0
Prpf19	5	0.0098861	0.031145	0.489254	1219	3	0.95269	0.95248	1.0	17501	0
Agpat2	5	0.0099148	0.031212	0.4899	1220	4	0.99731	0.99734	1.0	18748	0
Lrrc42	4	0.0099908	0.031416	0.492147	1221	2	0.42324	0.58101	1.0	10980	2
Dr1	5	0.0099956	0.031432	0.492147	1222	2	0.81507	0.83509	1.0	15320	1
Adamtsl4	5	0.0099959	0.031432	0.492147	1223	3	0.98346	0.98344	1.0	18208	0
Mrpl44	5	0.010022	0.031505	0.492878	1224	4	0.96896	0.96887	1.0	17858	0
Trim37	5	0.010052	0.031596	0.493898	1225	3	0.98899	0.98896	1.0	18382	0
4933403F05Rik	5	0.010084	0.031689	0.494868	1226	4	0.99368	0.9937	1.0	18572	0
Cdk12	5	0.010094	0.03172	0.494868	1227	4	0.99667	0.99671	1.0	18713	0
Birc3	5	0.0101	0.031735	0.494868	1228	3	0.92794	0.9276	1.0	17016	0
Arid5a	4	0.010134	0.03183	0.495948	1229	2	0.05096	0.13564	0.890958	2904	2
Golm1	5	0.010151	0.03188	0.496272	1230	4	0.21104	0.37913	0.969897	7482	1
2810422O20Rik	5	0.010184	0.031974	0.496272	1231	3	0.64326	0.74748	1.0	13806	1
Ccdc64b	5	0.010195	0.032006	0.496272	1232	4	0.23626	0.41044	0.978572	8030	1
Klb	5	0.010195	0.032006	0.496272	1233	4	0.9512	0.95098	1.0	17470	0
Cfdp1	5	0.010217	0.032061	0.496272	1234	2	0.69974	0.77223	1.0	14249	1
2410089E03Rik	5	0.010222	0.032079	0.496272	1235	1	0.61409	0.72733	1.0	13449	2
Slc3a2	5	0.010224	0.032084	0.496272	1236	4	0.82956	0.84453	1.0	15499	1
Gm5082	4	0.010231	0.032108	0.496272	1237	1	0.44982	0.60212	1.0	11328	2
Cndp1	5	0.010239	0.032131	0.496272	1238	4	0.82112	0.83898	1.0	15393	1
Bcl2l13	5	0.010244	0.032142	0.496272	1239	3	0.5473	0.67655	1.0	12593	1
Mrps22	5	0.01025	0.032154	0.496272	1240	4	0.9359	0.93567	1.0	17153	0
Slc25a26	5	0.010258	0.032178	0.496272	1241	3	0.8892	0.89068	1.0	16352	1
Rgp1	5	0.010265	0.032197	0.496272	1242	4	0.99812	0.99814	1.0	18807	0
Rbfox2	5	0.010271	0.032214	0.496272	1243	4	0.98491	0.98488	1.0	18237	0
Rbm19	5	0.010289	0.032266	0.496677	1244	2	0.66184	0.75527	1.0	13957	1
C1qbp	5	0.010322	0.032353	0.497336	1245	4	0.96703	0.9669	1.0	17817	0
Rps29	3	0.010336	0.032387	0.497336	1247	3	0.98966	0.98963	1.0	18415	0
Eif5b	5	0.010336	0.032387	0.497336	1246	2	0.14135	0.2867	0.939776	5838	2
Olfr126	2	0.010369	0.032484	0.498425	1248	2	0.98963	0.9896	1.0	18411	0
Prpf40a	5	0.010388	0.032538	0.49875	1249	2	0.0085198	0.031464	0.821775	732	2
Foxh1	5	0.010401	0.03257	0.49875	1250	4	0.98856	0.9885	1.0	18368	0
Tsg101	5	0.010405	0.032583	0.49875	1251	3	0.98668	0.98662	1.0	18306	0
Nudcd3	5	0.010429	0.032651	0.499395	1252	4	0.99542	0.99544	1.0	18649	0
Ern1	5	0.010538	0.032951	0.50358	1253	4	0.98659	0.98654	1.0	18304	0
Med26	5	0.010575	0.033059	0.504757	1254	4	0.21184	0.38014	0.969897	7498	1
Ppp2r2c	5	0.010582	0.033081	0.504757	1255	2	0.048032	0.12906	0.889148	2774	3
Ndufv2	5	0.010619	0.033197	0.505355	1256	3	0.047813	0.12858	0.888994	2768	2
Rps15	3	0.010632	0.033229	0.505355	1257	3	0.98937	0.98935	1.0	18404	0
Scgb3a1	3	0.010638	0.033242	0.505355	1258	2	0.89634	0.89698	1.0	16457	0
Olfr1260	5	0.010639	0.033246	0.505355	1259	3	0.38226	0.54873	1.0	10463	1
Thoc6	5	0.010642	0.033252	0.505355	1260	4	0.43156	0.58765	1.0	11093	1
1810013L24Rik	5	0.010663	0.033305	0.505755	1261	4	0.94146	0.94121	1.0	17262	0
Arid1a	5	0.010676	0.033343	0.505935	1262	3	0.33934	0.5155	0.994792	9923	1
Etf1	5	0.0107	0.033416	0.506584	1263	2	0.07892	0.19347	0.908874	4076	2
Rpa1	5	0.010708	0.033439	0.506584	1264	3	0.60786	0.72257	1.0	13369	1
Snx7	5	0.010735	0.033514	0.506696	1266	2	0.39807	0.5612	1.0	10642	2
Yeats4	5	0.010735	0.033514	0.506696	1265	3	0.74481	0.79444	1.0	14628	1
G6pc	5	0.010742	0.03353	0.506696	1267	2	0.98342	0.98339	1.0	18206	0
Fam86	5	0.010748	0.033552	0.506696	1268	3	0.96619	0.96609	1.0	17798	0
Sf3b4	5	0.010774	0.033633	0.507514	1269	2	0.43293	0.58877	1.0	11115	2
Acot2	5	0.010802	0.033709	0.50826	1270	4	0.99107	0.99106	1.0	18466	0
Mlf1ip	5	0.010827	0.033782	0.508854	1271	4	0.89532	0.89607	1.0	16441	1
Lztr1	5	0.010834	0.033801	0.508854	1272	3	0.96903	0.96894	1.0	17860	0
Grm2	5	0.010847	0.033835	0.50896	1273	3	0.79251	0.82111	1.0	15086	1
Gpr6	5	0.010859	0.033868	0.509058	1274	4	0.51038	0.64945	1.0	12131	1
Snrpg	1	0.010871	0.033904	0.509194	1275	1	0.98913	0.98909	1.0	18388	0
Eif3d	5	0.010922	0.034042	0.510867	1276	4	0.91709	0.91689	1.0	16833	0
Eapp	4	0.010947	0.034119	0.511622	1277	2	0.4011	0.56353	1.0	10688	2
Vmp1	5	0.011016	0.034314	0.51415	1278	1	0.028742	0.084275	0.856789	1882	2
Hdac1	3	0.011058	0.034423	0.515374	1279	2	0.97123	0.97116	1.0	17898	0
Cox6b1	5	0.011099	0.034549	0.515533	1280	4	0.26289	0.44324	0.983432	8627	1
Bms1	5	0.011114	0.03459	0.515533	1282	3	0.50337	0.6444	1.0	12024	1
Kansl1	5	0.011114	0.03459	0.515533	1283	3	0.38463	0.55062	1.0	10493	1
Nostrin	5	0.011114	0.03459	0.515533	1284	3	0.14395	0.29042	0.941163	5907	2
Snrpb	5	0.011114	0.03459	0.515533	1281	4	0.99814	0.99816	1.0	18814	0
Cdca7	5	0.011116	0.034595	0.515533	1285	4	0.2703	0.45229	0.983432	8798	1
Zfp574	5	0.011211	0.034863	0.517912	1289	4	0.95348	0.95328	1.0	17512	0
6720463M24Rik	5	0.011211	0.034863	0.517912	1286	4	0.95368	0.95348	1.0	17520	0
Wdr74	5	0.011211	0.034863	0.517912	1287	4	0.99779	0.9978	1.0	18781	0
Rln3	5	0.011211	0.034863	0.517912	1288	4	0.30708	0.48999	0.986176	9511	1
Ythdc1	5	0.01123	0.034913	0.518255	1290	3	0.3731	0.54164	1.0	10345	2
Ncaph2	5	0.011266	0.03501	0.519288	1291	3	0.34	0.51604	0.994865	9931	1
Ganab	5	0.011281	0.035051	0.519492	1292	3	0.74802	0.79618	1.0	14659	1
Dnajc25	5	0.011294	0.03509	0.519672	1293	4	0.87461	0.87844	1.0	16128	1
2310003C23Rik	5	0.011309	0.035125	0.519791	1294	4	0.49584	0.63881	1.0	11921	1
Chd2	5	0.011359	0.035259	0.521377	1295	3	0.97618	0.97616	1.0	18014	0
Zfp664	5	0.011395	0.03536	0.52226	1296	2	0.65863	0.75392	1.0	13922	1
Haus2	3	0.011399	0.035374	0.52226	1297	2	0.68291	0.7645	1.0	14114	1
Pigt	5	0.011414	0.035411	0.522407	1298	3	0.9148	0.91463	1.0	16790	0
Zfp217	5	0.011464	0.03555	0.522848	1301	4	0.95527	0.9551	1.0	17553	0
Jph4	5	0.011464	0.03555	0.522848	1302	4	0.19564	0.35959	0.964828	7127	1
Slmo2	5	0.011464	0.03555	0.522848	1299	4	0.56723	0.6914	1.0	12832	1
1700019N12Rik	5	0.011464	0.03555	0.522848	1300	4	0.94	0.93974	1.0	17237	0
Zfp619	5	0.011505	0.03566	0.523663	1303	3	0.6712	0.7593	1.0	14030	1
Slc2a10	5	0.011506	0.03566	0.523663	1304	4	0.96187	0.96167	1.0	17697	0
Pdhb	5	0.011539	0.03575	0.524574	1305	2	0.8128	0.83366	1.0	15293	1
Ciapin1	5	0.011604	0.035926	0.526758	1306	3	0.71277	0.77843	1.0	14337	1
Rhag	5	0.011626	0.035985	0.527194	1307	3	0.88154	0.88415	1.0	16215	1
Hist2h2be	3	0.011634	0.036011	0.527194	1308	3	0.98837	0.98831	1.0	18362	0
Taf1	5	0.011671	0.036117	0.528341	1309	3	0.49842	0.64085	1.0	11970	2
Hdac5	5	0.011685	0.036156	0.528513	1310	4	0.76614	0.80593	1.0	14825	1
Kifc1	4	0.011728	0.036282	0.529952	1311	3	0.78406	0.81613	1.0	14992	1
Taf1c	5	0.011744	0.036329	0.530227	1312	4	0.97336	0.97327	1.0	17936	0
Fam36a	4	0.011773	0.036409	0.531	1313	3	0.90298	0.90304	1.0	16568	0
Brf2	5	0.011793	0.036464	0.531109	1314	2	0.9893	0.98927	1.0	18402	0
Sin3a	5	0.01181	0.036508	0.531109	1315	2	0.88184	0.88443	1.0	16221	1
Mettl16	3	0.011813	0.036516	0.531109	1316	2	0.90552	0.90551	1.0	16610	0
Rtn4rl2	5	0.011819	0.036528	0.531109	1317	4	0.84687	0.85694	1.0	15725	1
Ipo13	5	0.011846	0.036594	0.531667	1318	4	0.99802	0.99804	1.0	18797	0
Klk1	1	0.0119	0.036744	0.533449	1319	1	0.9881	0.98804	1.0	18355	0
Ddx59	4	0.011912	0.036786	0.533652	1320	3	0.7976	0.82418	1.0	15135	1
Fam170a	5	0.011932	0.036845	0.533834	1321	3	0.62162	0.73315	1.0	13546	1
2900053A13Rik	3	0.011943	0.03688	0.533834	1322	3	0.97951	0.97945	1.0	18111	0
Lor	5	0.011945	0.036882	0.533834	1323	4	0.99795	0.99797	1.0	18792	0
Prpf3	5	0.01199	0.037003	0.534829	1324	4	0.983	0.98298	1.0	18201	0
Usp1	5	0.011991	0.037007	0.534829	1325	2	0.92482	0.92452	1.0	16960	0
Prpf4	5	0.012036	0.037136	0.535671	1327	3	0.38979	0.55461	1.0	10548	2
Prpf40b	5	0.012036	0.037134	0.535671	1326	3	0.19708	0.36139	0.964828	7164	1
Eps8l1	5	0.012041	0.037149	0.535671	1328	4	0.93643	0.93622	1.0	17169	0
Mars	5	0.012093	0.037287	0.53725	1329	2	0.89816	0.89862	1.0	16485	1
Mettl1	5	0.012139	0.03741	0.538337	1330	3	0.35197	0.52534	0.996994	10090	1
Rcc1	3	0.012147	0.037437	0.538337	1331	3	0.98785	0.98781	1.0	18348	0
Slc25a3	5	0.012149	0.037447	0.538337	1332	3	0.9284	0.92807	1.0	17028	0
BC052040	5	0.01219	0.037558	0.539537	1333	4	0.97707	0.97703	1.0	18039	0
2500003M10Rik	5	0.012206	0.037601	0.539619	1334	3	0.27337	0.45597	0.983518	8867	2
Bcap31	5	0.012213	0.03762	0.539619	1335	3	0.95978	0.9596	1.0	17643	0
Sema4a	5	0.01225	0.037708	0.540467	1336	3	0.95202	0.9518	1.0	17489	0
4930578N16Rik	4	0.012286	0.037806	0.54147	1337	2	0.043	0.11768	0.879526	2548	1
Sike1	5	0.012316	0.037887	0.542185	1338	4	0.78961	0.81936	1.0	15056	1
Bcor	5	0.012325	0.037912	0.542185	1339	4	0.99809	0.99811	1.0	18805	0
Ubr5	5	0.01237	0.038041	0.54362	1340	4	0.97513	0.9751	1.0	17986	0
Rpl23a	2	0.012395	0.038102	0.544086	1341	2	0.98761	0.98756	1.0	18338	0
Fam122c	5	0.012509	0.038403	0.547632	1342	3	0.92267	0.9224	1.0	16931	0
Suds3	5	0.012512	0.038408	0.547632	1343	4	0.99516	0.99519	1.0	18633	0
Olfr873	4	0.012543	0.038494	0.548204	1344	2	0.75917	0.8021	1.0	14770	1
Chrnb4	5	0.012549	0.038506	0.548204	1345	3	0.97648	0.97645	1.0	18020	0
Myc	5	0.012563	0.038542	0.548204	1346	4	0.99283	0.99285	1.0	18534	0
Hist4h4	5	0.012572	0.038562	0.548204	1347	4	0.99467	0.9947	1.0	18620	0
Pds5b	5	0.012587	0.038593	0.548238	1348	2	0.23492	0.40878	0.978451	7999	2
Atad3a	5	0.012602	0.038638	0.54847	1349	4	0.98326	0.98323	1.0	18204	0
Set	1	0.012643	0.038743	0.548583	1350	1	0.98736	0.9873	1.0	18328	0
Il4i1	2	0.012646	0.038749	0.548583	1351	2	0.98735	0.9873	1.0	18327	0
Mfn2	5	0.012649	0.03876	0.548583	1352	4	0.75467	0.79966	1.0	14731	1
Gdf9	5	0.01265	0.038761	0.548583	1353	3	0.88436	0.88658	1.0	16268	1
Det1	5	0.0127	0.038888	0.549977	1354	4	0.99644	0.99647	1.0	18705	0
Taf8	4	0.012747	0.039018	0.550449	1355	2	0.32865	0.50719	0.99072	9799	1
Wbscr22	5	0.012753	0.03903	0.550449	1356	3	0.83889	0.85108	1.0	15615	1
Eno3	5	0.012754	0.03903	0.550449	1357	4	0.69484	0.7699	1.0	14198	1
Fanca	4	0.012768	0.039072	0.550449	1358	3	0.99099	0.99098	1.0	18461	0
Pclo	4	0.01278	0.039103	0.550449	1359	3	0.88168	0.88428	1.0	16219	0
Tfb2m	4	0.012795	0.039148	0.550449	1360	2	0.97421	0.97412	1.0	17967	0
Txnip	5	0.012803	0.039169	0.550449	1361	3	0.19665	0.36086	0.964828	7154	1
Rnh1	5	0.012806	0.039176	0.550449	1362	3	0.42115	0.57935	1.0	10950	1
Stk19	5	0.012807	0.03918	0.550449	1363	4	0.9247	0.92439	1.0	16958	0
Pdcd11	5	0.012857	0.039317	0.550794	1365	4	0.98781	0.98777	1.0	18344	0
Pcdhga11	5	0.012857	0.039317	0.550794	1364	4	0.47491	0.62206	1.0	11627	1
Mepce	5	0.012857	0.039317	0.550794	1366	4	0.99311	0.99313	1.0	18548	0
Parl	5	0.012859	0.03932	0.550794	1367	4	0.94563	0.94544	1.0	17349	0
Dctn3	4	0.012893	0.039407	0.551615	1368	3	0.91554	0.91535	1.0	16805	0
Scand1	5	0.012933	0.039517	0.552155	1369	4	0.98912	0.98908	1.0	18386	0
Ctage5	5	0.012935	0.039521	0.552155	1370	3	0.98608	0.98605	1.0	18283	0
Isca2	5	0.012939	0.039532	0.552155	1371	3	0.86777	0.87284	1.0	16018	1
Cmip	5	0.012971	0.039614	0.552893	1372	4	0.93193	0.93162	1.0	17085	0
Tmc2	5	0.012985	0.039661	0.553139	1373	4	0.97469	0.97464	1.0	17976	0
Pno1	5	0.013008	0.039713	0.553472	1374	3	0.98981	0.98979	1.0	18420	0
Pik3r4	5	0.01302	0.039748	0.553559	1375	4	0.74732	0.79581	1.0	14651	1
Ncapd2	5	0.013072	0.039886	0.554545	1376	3	0.83933	0.8514	1.0	15624	1
Cckbr	5	0.013081	0.039907	0.554545	1377	4	0.9767	0.97665	1.0	18029	0
Ddx49	5	0.013087	0.039923	0.554545	1378	3	0.59761	0.71465	1.0	13230	2
Mrpl18	5	0.0131	0.039959	0.554545	1379	4	0.99665	0.9967	1.0	18712	0
Glra1	5	0.013103	0.039964	0.554545	1380	2	0.6028	0.71864	1.0	13302	2
Rbm42	5	0.01312	0.040006	0.554724	1381	3	0.8855	0.88754	1.0	16284	1
Rpl5	3	0.013136	0.040058	0.554788	1382	3	0.98686	0.98681	1.0	18312	0
Mrps6	5	0.013141	0.040075	0.554788	1383	3	0.94978	0.94955	1.0	17442	0
Safb2	5	0.013149	0.040097	0.554788	1384	4	0.26883	0.45052	0.983432	8768	1
Eif4b	5	0.01317	0.040153	0.55488	1385	3	0.97811	0.97805	1.0	18067	0
Cyb5r1	5	0.013174	0.040162	0.55488	1386	3	0.27791	0.46149	0.983518	8981	1
Taf6	5	0.013207	0.040251	0.555443	1387	4	0.7575	0.80119	1.0	14756	1
Has3	5	0.01321	0.040261	0.555443	1388	3	0.061312	0.15825	0.892975	3393	1
Fam43a	5	0.013276	0.040451	0.556938	1389	4	0.98755	0.98751	1.0	18337	0
Dgkg	5	0.0133	0.04051	0.556938	1390	4	0.94205	0.9418	1.0	17276	0
Loh12cr1	5	0.013309	0.040527	0.556938	1391	4	0.44754	0.60032	1.0	11308	1
Ubap2l	5	0.013311	0.040531	0.556938	1392	2	0.73987	0.79186	1.0	14576	1
Bscl2	5	0.013312	0.040534	0.556938	1393	4	0.53015	0.66389	1.0	12377	1
3110082I17Rik	5	0.013314	0.040544	0.556938	1394	3	0.98464	0.9846	1.0	18228	0
Epb4.2	5	0.013348	0.040639	0.557446	1395	4	0.97354	0.97346	1.0	17942	0
Chsy3	5	0.013355	0.040656	0.557446	1396	4	0.99317	0.99319	1.0	18556	0
Prmt1	5	0.013357	0.040669	0.557446	1397	3	0.92417	0.92385	1.0	16949	0
Gls2	5	0.013375	0.040718	0.557446	1398	3	0.96509	0.96498	1.0	17764	0
Dio1	5	0.013379	0.040726	0.557446	1399	3	0.086852	0.20565	0.916437	4289	1
Gtf3c3	5	0.013451	0.040937	0.559688	1400	1	0.59441	0.71215	1.0	13179	2
Hist1h3d	4	0.013468	0.040984	0.559688	1401	3	0.84898	0.85846	1.0	15753	1
Timm44	5	0.013473	0.040999	0.559688	1402	3	0.55053	0.67894	1.0	12627	1
Fbxo34	5	0.013478	0.041007	0.559688	1403	3	0.63555	0.74419	1.0	13744	1
Kidins220	5	0.013528	0.041138	0.561074	1404	2	0.87236	0.87661	1.0	16093	1
Ctc1	5	0.013571	0.041245	0.56214	1405	4	0.99422	0.99426	1.0	18598	0
Wbscr16	3	0.013676	0.041519	0.565224	1406	2	0.96038	0.96021	1.0	17651	0
B4galt7	5	0.013703	0.041589	0.565224	1407	3	0.69858	0.77165	1.0	14235	1
Prkrip1	5	0.013703	0.041589	0.565224	1408	2	0.80284	0.82745	1.0	15189	1
Eef1b2	5	0.013704	0.04159	0.565224	1409	3	0.9674	0.96729	1.0	17829	0
Mtfmt	5	0.013718	0.041626	0.565322	1410	4	0.9857	0.98566	1.0	18267	0
Polr2e	5	0.013734	0.041668	0.56549	1411	2	0.69108	0.76817	1.0	14178	1
Nudcd2	5	0.01378	0.041801	0.566483	1412	4	0.65207	0.75119	1.0	13869	1
Dhx38	5	0.01378	0.041801	0.566483	1413	4	0.72629	0.78501	1.0	14450	1
Secisbp2	5	0.013818	0.041904	0.567476	1414	4	0.99134	0.99133	1.0	18476	0
Gtl3	4	0.013847	0.04199	0.56822	1415	2	0.72581	0.78478	1.0	14444	1
Arid4a	5	0.013858	0.042018	0.56822	1416	4	0.89786	0.89835	1.0	16479	1
Cd276	5	0.013872	0.042063	0.568427	1417	4	0.48231	0.62796	1.0	11732	1
1700026L06Rik	5	0.013929	0.042212	0.570037	1418	4	0.92842	0.92809	1.0	17030	0
Uqcr10	3	0.01396	0.042308	0.570933	1419	2	0.90234	0.90245	1.0	16562	0
C1d	4	0.014039	0.042518	0.573361	1420	1	0.41081	0.57119	1.0	10825	1
Sohlh1	4	0.01406	0.042578	0.573773	1421	2	0.87467	0.87849	1.0	16129	0
Atxn10	5	0.014155	0.042836	0.576837	1422	3	0.81781	0.83685	1.0	15350	1
Zcchc24	5	0.014181	0.042899	0.577288	1423	2	0.49389	0.63728	1.0	11897	2
Tek	5	0.014203	0.042955	0.577633	1424	4	0.98587	0.98584	1.0	18273	0
Cox7b	1	0.014256	0.043108	0.579277	1425	1	0.98574	0.98571	1.0	18269	0
Wac	5	0.014285	0.0432	0.579852	1426	4	0.99345	0.99347	1.0	18564	0
Ssb	5	0.014299	0.043237	0.579852	1427	2	0.010135	0.035983	0.827329	826	2
Scrn1	5	0.014308	0.04325	0.579852	1428	3	0.76243	0.8039	1.0	14796	1
Cln6	5	0.014314	0.043272	0.579852	1429	4	0.89794	0.89843	1.0	16482	1
Cdc16	5	0.014367	0.043415	0.580965	1431	4	0.99291	0.99294	1.0	18538	0
Sgol1	5	0.014367	0.043415	0.580965	1430	3	0.98544	0.98542	1.0	18257	0
Arglu1	5	0.014398	0.043513	0.581455	1432	4	0.99155	0.99156	1.0	18485	0
Phf3	5	0.014398	0.043513	0.581455	1433	4	0.77068	0.80844	1.0	14863	1
Ccdc101	5	0.014407	0.043543	0.581455	1434	3	0.54212	0.67271	1.0	12536	2
Vps52	4	0.014472	0.043729	0.583534	1435	3	0.13414	0.2763	0.93808	5631	1
Wrb	5	0.0145	0.04381	0.584203	1436	4	0.93892	0.93867	1.0	17212	0
Gm12185	5	0.014525	0.043887	0.584823	1437	1	0.46075	0.61089	1.0	11447	2
Abce1	5	0.01454	0.043934	0.584864	1438	4	0.63753	0.74507	1.0	13764	1
Sepw1	5	0.014546	0.043951	0.584864	1439	4	0.96882	0.96875	1.0	17854	0
Eif1	4	0.014577	0.04402	0.585379	1440	3	0.36686	0.53678	1.0	10275	1
Plod1	4	0.014592	0.044062	0.585522	1441	3	0.7881	0.8185	1.0	15034	1
Med22	5	0.014627	0.044153	0.585883	1442	3	0.85128	0.86018	1.0	15781	1
Zfp335	5	0.014633	0.044164	0.585883	1443	4	0.26244	0.4427	0.983432	8618	1
Spc24	5	0.014641	0.044181	0.585883	1444	4	0.99808	0.99809	1.0	18803	0
Ppwd1	5	0.014689	0.04432	0.58712	1445	4	0.76583	0.80577	1.0	14820	1
Ppp1r10	4	0.014694	0.044335	0.58712	1446	3	0.99314	0.99316	1.0	18553	0
B3galt6	5	0.014761	0.044522	0.589184	1447	4	0.99412	0.99415	1.0	18594	0
2010321M09Rik	5	0.014808	0.044655	0.590312	1448	2	0.94509	0.94491	1.0	17334	0
Cntfr	4	0.014813	0.044669	0.590312	1449	3	0.36462	0.53512	0.999562	10249	1
Ctr9	5	0.014839	0.044747	0.590706	1450	2	0.36332	0.53413	0.999562	10230	2
Yy1	5	0.014844	0.04476	0.590706	1451	4	0.92471	0.9244	1.0	16959	0
Supt6h	5	0.014904	0.04494	0.592468	1452	2	0.17325	0.3307	0.957452	6613	3
6430548M08Rik	5	0.01491	0.044956	0.592468	1453	4	0.95621	0.95602	1.0	17572	0
Gbx1	5	0.014958	0.045093	0.593771	1454	4	0.98522	0.98519	1.0	18248	0
Cited2	5	0.014973	0.045136	0.593771	1455	4	0.98266	0.98265	1.0	18191	0
Alpk3	3	0.014991	0.045189	0.593771	1457	3	0.98501	0.98499	1.0	18243	0
Ipo11	5	0.014991	0.045188	0.593771	1456	3	0.46752	0.61618	1.0	11532	2
Dym	4	0.014998	0.04521	0.593771	1458	2	0.45035	0.60254	1.0	11335	1
Arhgap28	5	0.015018	0.045267	0.594124	1459	4	0.50702	0.64703	1.0	12079	1
Timm17a	1	0.015062	0.045383	0.595065	1460	1	0.98494	0.98491	1.0	18239	0
Stam	5	0.015075	0.045412	0.595065	1461	4	0.84657	0.8567	1.0	15716	1
Prdx6	5	0.015083	0.045432	0.595065	1462	4	0.7333	0.78846	1.0	14512	1
Eif2s3x	3	0.015106	0.045497	0.595504	1463	2	0.41127	0.57158	1.0	10828	1
Olfr955	4	0.015126	0.045552	0.595563	1464	3	0.8341	0.84767	1.0	15556	1
Ttc4	5	0.015131	0.045564	0.595563	1465	3	0.99173	0.99174	1.0	18491	0
Mms19	5	0.015184	0.045698	0.596913	1466	4	0.66239	0.75549	1.0	13961	1
Reep4	5	0.015212	0.045773	0.597485	1467	3	0.88755	0.88924	1.0	16317	1
Vmn1r124	2	0.015233	0.045832	0.597846	1468	1	0.28433	0.46918	0.983903	9126	1
Taf7	5	0.015247	0.045876	0.598012	1469	2	0.92563	0.9253	1.0	16977	0
Car11	5	0.015276	0.045939	0.598427	1470	3	0.53395	0.66669	1.0	12436	2
Ahctf1	5	0.015315	0.04605	0.599464	1471	3	0.92236	0.9221	1.0	16922	0
Macf1	5	0.015346	0.046131	0.599877	1472	4	0.9615	0.96131	1.0	17684	0
Syncrip	4	0.015351	0.046144	0.599877	1473	2	0.90256	0.90266	1.0	16566	0
Osbp	5	0.015371	0.046197	0.600148	1474	3	0.99642	0.99645	1.0	18704	0
Coq4	5	0.015416	0.046326	0.601095	1475	4	0.68695	0.7663	1.0	14139	1
Vsig4	4	0.015427	0.046353	0.601095	1476	3	0.96732	0.9672	1.0	17825	0
Cnst	5	0.015429	0.046364	0.601095	1477	2	0.1928	0.35596	0.964411	7066	3
Rps25	1	0.015445	0.046405	0.601231	1478	1	0.98455	0.98451	1.0	18226	0
Zeb1	5	0.015473	0.046479	0.601697	1479	4	0.99432	0.99436	1.0	18608	0
Ndufa13	3	0.015487	0.046516	0.601697	1480	2	0.94968	0.94945	1.0	17440	0
Vps11	5	0.015495	0.046536	0.601697	1481	3	0.31032	0.49257	0.98664	9560	1
Fam83e	5	0.015505	0.046567	0.601699	1482	4	0.63001	0.73976	1.0	13667	1
Arhgef37	5	0.01552	0.046609	0.601834	1483	4	0.60523	0.7205	1.0	13334	1
Ndufaf3	5	0.015588	0.046777	0.602871	1484	3	0.96416	0.96405	1.0	17745	0
Sod2	5	0.01559	0.046784	0.602871	1485	4	0.98406	0.98401	1.0	18216	0
Akap8l	5	0.01559	0.046784	0.602871	1486	4	0.97256	0.97246	1.0	17919	0
Taf11	5	0.015679	0.047046	0.605794	1487	4	0.36169	0.53288	0.999562	10206	1
Wdr70	5	0.015689	0.047074	0.605794	1488	4	0.92815	0.92782	1.0	17021	0
Usp16	4	0.015712	0.04714	0.606238	1489	1	0.19881	0.36364	0.964857	7213	1
Mrpl4	5	0.015727	0.04718	0.606343	1490	3	0.46381	0.61326	1.0	11477	1
Mapk1ip1l	5	0.015758	0.047258	0.606939	1491	4	0.99748	0.99753	1.0	18755	0
Prr13	5	0.015782	0.047327	0.607421	1492	4	0.12871	0.26838	0.935028	5492	1
Nup62-il4i1	4	0.015813	0.047409	0.608062	1493	2	6.8619e-05	0.0002986	0.190594	30	2
Ccdc17	5	0.015888	0.047601	0.61012	1494	3	0.60661	0.72158	1.0	13356	2
4922501C03Rik	5	0.015937	0.047719	0.610848	1495	3	0.94573	0.94553	1.0	17351	0
2610101N10Rik	5	0.015966	0.047805	0.610848	1496	1	0.19713	0.36146	0.964828	7165	1
Dctn5	2	0.015981	0.04785	0.610848	1500	1	0.082261	0.19865	0.912871	4164	1
Bloc1s4	5	0.015981	0.047849	0.610848	1497	4	0.40279	0.56486	1.0	10715	1
Sf3b2	5	0.015981	0.047849	0.610848	1498	4	0.99183	0.99184	1.0	18499	0
Zfp444	5	0.015981	0.047849	0.610848	1499	4	0.99771	0.99774	1.0	18777	0
Rxfp4	5	0.016003	0.047903	0.611127	1501	3	0.32351	0.50304	0.99051	9720	1
Sema3g	5	0.016037	0.047997	0.611913	1502	4	0.99181	0.99181	1.0	18497	0
4933433C11Rik	5	0.016072	0.048092	0.612712	1503	4	0.99419	0.99423	1.0	18597	0
Sdf2	5	0.016096	0.048161	0.613187	1504	3	0.69113	0.76819	1.0	14179	1
Agap2	5	0.016127	0.04825	0.613911	1505	4	0.99693	0.99697	1.0	18726	0
Igf2bp2	5	0.016157	0.048343	0.614186	1506	4	0.77374	0.81019	1.0	14889	1
Med29	5	0.016163	0.04836	0.614186	1507	3	0.97669	0.97665	1.0	18028	0
2700049A03Rik	5	0.016167	0.048368	0.614186	1508	3	0.97088	0.97079	1.0	17891	0
Mrpl11	5	0.016185	0.048426	0.614501	1509	4	0.85018	0.85938	1.0	15770	1
Fzd2	5	0.016196	0.048457	0.614501	1510	4	0.8076	0.83034	1.0	15239	1
Gm13124	5	0.016229	0.04853	0.614944	1511	3	0.095064	0.2182	0.92196	4532	1
Ptpn12	5	0.016241	0.048563	0.614944	1512	3	0.25198	0.42993	0.982697	8367	2
Fsd1	5	0.016254	0.048588	0.614944	1513	3	0.94973	0.9495	1.0	17441	0
Vdac2	4	0.016285	0.048681	0.615223	1514	3	0.9182	0.91798	1.0	16846	0
Dnajc17	3	0.016294	0.048699	0.615223	1515	1	0.092045	0.21353	0.918596	4448	2
2310003H01Rik	5	0.016298	0.048706	0.615223	1516	4	0.99515	0.99518	1.0	18632	0
Dhdds	5	0.016333	0.048799	0.615986	1517	3	0.30836	0.49099	0.986176	9532	1
Wfdc9	3	0.01635	0.048841	0.616108	1518	2	0.4696	0.61782	1.0	11557	1
Alg11	5	0.01637	0.048884	0.61625	1519	3	0.9413	0.94104	1.0	17259	0
G6pdx	5	0.016417	0.049007	0.61638	1520	4	0.97414	0.97404	1.0	17964	0
Nkx2-1	5	0.016425	0.049031	0.61638	1521	4	0.97114	0.97107	1.0	17896	0
Tbp	5	0.016443	0.049078	0.61638	1522	2	0.79764	0.82421	1.0	15136	1
Acot10	5	0.016446	0.049089	0.61638	1523	3	0.20948	0.37714	0.96906	7451	2
Tnnt2	5	0.016451	0.049107	0.61638	1524	3	0.91272	0.91253	1.0	16738	0
Chrdl2	4	0.016458	0.049125	0.61638	1525	3	0.74473	0.79439	1.0	14625	1
Scd3	5	0.01646	0.049133	0.61638	1526	2	0.67274	0.75997	1.0	14046	1
Pglyrp3	5	0.016468	0.049152	0.61638	1527	2	0.55264	0.68055	1.0	12649	1
D1Bwg0212e	5	0.016498	0.04923	0.616707	1528	4	0.0016858	0.0067948	0.724952	177	1
Ap2b1	5	0.016502	0.049243	0.616707	1529	1	0.18164	0.34155	0.959372	6815	3
Tmem245	5	0.016517	0.049282	0.616803	1530	4	0.78682	0.81777	1.0	15021	1
Ezr	3	0.016555	0.049387	0.617706	1531	3	0.98345	0.98342	1.0	18207	0
Pycr1	5	0.016573	0.049433	0.617714	1532	4	0.99136	0.99135	1.0	18477	0
Dcaf13	5	0.01658	0.049452	0.617714	1533	4	0.49356	0.637	1.0	11892	1
Pold2	5	0.016608	0.049531	0.617794	1534	3	0.77154	0.80893	1.0	14869	1
Lrrc14b	5	0.016654	0.049662	0.617794	1535	3	0.75294	0.79877	1.0	14711	1
Dnm1l	5	0.016656	0.049669	0.617794	1536	3	0.86251	0.86867	1.0	15951	1
Mga	5	0.016671	0.049704	0.617794	1537	2	0.93611	0.93589	1.0	17160	0
Sp2	5	0.016675	0.049712	0.617794	1538	3	0.99254	0.99256	1.0	18520	0
Basp1	5	0.016686	0.04974	0.617794	1539	4	0.88732	0.88906	1.0	16309	1
Irx2	5	0.016686	0.04974	0.617794	1541	4	0.99757	0.9976	1.0	18764	0
Adat3	5	0.016686	0.04974	0.617794	1540	4	0.99561	0.99565	1.0	18662	0
Nfya	5	0.01669	0.049749	0.617794	1542	2	0.86875	0.87364	1.0	16038	1
Mrps27	5	0.016733	0.049856	0.61861	1543	2	0.81969	0.83806	1.0	15372	1
Rbck1	5	0.01675	0.049901	0.61861	1544	4	0.84765	0.8575	1.0	15734	1
Actr6	5	0.016759	0.049923	0.61861	1545	2	0.79278	0.82128	1.0	15089	1
Prrc2c	5	0.016765	0.049944	0.61861	1546	4	0.79207	0.82084	1.0	15081	1
Ccdc27	5	0.016784	0.049987	0.618748	1547	3	0.26114	0.44113	0.983432	8584	2
Cst6	5	0.016823	0.0501	0.619749	1548	4	0.31066	0.49285	0.986985	9561	1
Lage3	2	0.016889	0.050275	0.621448	1549	1	0.80537	0.82897	1.0	15217	0
Psmc5	5	0.016909	0.050328	0.621448	1550	3	0.90018	0.90048	1.0	16523	1
Jub	5	0.016911	0.050335	0.621448	1551	4	0.95797	0.9578	1.0	17614	0
Ptpn11	5	0.016942	0.050426	0.622064	1552	4	0.99526	0.99529	1.0	18638	0
2510012J08Rik	5	0.016953	0.050452	0.622064	1553	4	0.92783	0.92748	1.0	17014	0
Dcaf15	5	0.016965	0.050482	0.622064	1554	3	0.89159	0.89277	1.0	16391	1
Clic4	5	0.017017	0.050602	0.623142	1555	2	0.46453	0.61382	1.0	11491	2
Cdc37	5	0.017063	0.050722	0.623912	1556	4	0.98355	0.98352	1.0	18212	0
Atp5sl	5	0.017066	0.05073	0.623912	1557	3	0.97133	0.97126	1.0	17899	0
Zfml	5	0.017086	0.050771	0.623912	1558	2	0.62199	0.73344	1.0	13553	1
Mrps11	5	0.017102	0.050809	0.623912	1559	3	0.6983	0.77152	1.0	14232	1
Gm5878	2	0.017111	0.050828	0.623912	1560	2	0.98289	0.98287	1.0	18196	0
Esr1	5	0.017156	0.050941	0.624678	1561	4	0.99813	0.99815	1.0	18809	0
Mtx2	4	0.017161	0.050956	0.624678	1562	3	0.97804	0.97798	1.0	18060	0
Prune	5	0.017179	0.051005	0.62481	1563	1	0.80792	0.83054	1.0	15245	1
Ppp1r8	5	0.01719	0.051032	0.62481	1564	4	0.9883	0.98825	1.0	18359	0
Tfdp1	5	0.01721	0.051081	0.625018	1565	4	0.98203	0.982	1.0	18171	0
Ruvbl1	5	0.017248	0.051187	0.625111	1566	4	0.96591	0.96583	1.0	17786	0
Pgrmc2	5	0.017248	0.051187	0.625111	1568	3	0.10038	0.22632	0.926001	4667	1
Dnajb5	5	0.017248	0.051187	0.625111	1567	3	0.94149	0.94125	1.0	17264	0
Atp6v0b	5	0.017268	0.051234	0.625286	1569	2	0.61766	0.73011	1.0	13491	2
Prdm14	5	0.017279	0.051267	0.625292	1570	4	0.36257	0.53356	0.999562	10219	1
Ptpn23	5	0.017299	0.051309	0.625404	1571	4	0.91972	0.91948	1.0	16871	0
Snrpe	4	0.017328	0.051377	0.625844	1572	3	0.24704	0.42379	0.982429	8256	1
Clcc1	5	0.017348	0.051437	0.62617	1573	1	0.79459	0.82239	1.0	15108	1
Khdrbs1	5	0.017424	0.051627	0.628081	1574	4	0.99379	0.99382	1.0	18575	0
4933430I17Rik	5	0.017451	0.051691	0.628461	1575	2	0.17575	0.33392	0.958238	6671	1
Ube2c	5	0.017495	0.051809	0.628995	1576	2	0.33667	0.51336	0.992877	9900	2
Ndufs7	5	0.017504	0.051836	0.628995	1577	2	0.54845	0.67739	1.0	12606	1
Aup1	5	0.017517	0.051866	0.628995	1579	4	0.99275	0.99277	1.0	18527	0
Trip11	5	0.017517	0.051866	0.628995	1578	4	0.9827	0.98269	1.0	18192	0
Supt4h1	4	0.017564	0.052009	0.629908	1580	1	0.073019	0.18293	0.908	3856	3
Gps1	2	0.017592	0.052081	0.629908	1581	1	0.89545	0.89618	1.0	16443	0
Ptgir	5	0.017595	0.052091	0.629908	1582	4	0.98647	0.98644	1.0	18300	0
Cenph	4	0.01761	0.052138	0.629908	1583	1	0.12217	0.25875	0.933183	5303	3
Rbm33	5	0.017613	0.052145	0.629908	1584	4	0.99257	0.9926	1.0	18521	0
Brsk1	5	0.017623	0.052172	0.629908	1586	3	0.50572	0.6461	1.0	12056	1
Mat2a	5	0.017623	0.052172	0.629908	1585	4	0.98466	0.98463	1.0	18229	0
Uts2d	3	0.017752	0.052519	0.632733	1587	2	0.48811	0.63258	1.0	11811	1
Prkd2	5	0.017754	0.052524	0.632733	1588	3	0.14452	0.29123	0.941163	5922	2
Tdp2	5	0.017763	0.052547	0.632733	1589	3	0.012149	0.041648	0.830345	945	1
Zcrb1	4	0.017771	0.05257	0.632733	1590	2	0.71508	0.77952	1.0	14353	1
Chordc1	5	0.017772	0.052571	0.632733	1591	3	0.66771	0.75777	1.0	14010	1
Snrpa1	5	0.017785	0.052605	0.632752	1592	2	0.43992	0.59426	1.0	11204	2
Kansl2	3	0.017829	0.052718	0.63371	1593	2	0.55698	0.68381	1.0	12715	1
Srrt	5	0.017849	0.052766	0.63389	1594	4	0.99356	0.99358	1.0	18567	0
Cdca8	5	0.017877	0.052839	0.634362	1595	3	0.49683	0.63962	1.0	11938	1
Mtrf1l	5	0.017921	0.052955	0.634968	1596	4	0.92948	0.92915	1.0	17052	0
Osgep	5	0.017921	0.052955	0.634968	1597	4	0.96094	0.96076	1.0	17668	0
Mrps26	5	0.017979	0.053125	0.636597	1598	3	0.98487	0.98483	1.0	18236	0
Fancb	5	0.018037	0.053275	0.637624	1599	3	0.57087	0.69423	1.0	12878	2
Pgd	5	0.018045	0.053299	0.637624	1600	4	0.90324	0.90329	1.0	16570	1
Med28	5	0.01805	0.05331	0.637624	1601	2	0.54686	0.67623	1.0	12585	2
Gtf2a1	5	0.018081	0.053403	0.638333	1602	1	0.88708	0.88886	1.0	16304	1
Mmel1	5	0.018114	0.053497	0.638441	1603	4	0.9926	0.99262	1.0	18523	0
Cog3	5	0.018117	0.053504	0.638441	1604	4	0.9129	0.9127	1.0	16741	0
Pmf1	5	0.01812	0.053512	0.638441	1605	4	0.94414	0.9439	1.0	17323	0
Sart3	5	0.018176	0.053671	0.639942	1606	4	0.48194	0.62765	1.0	11724	1
Slc39a4	5	0.018189	0.053705	0.639951	1607	3	0.40683	0.56804	1.0	10760	1
Mycl1	5	0.018209	0.053756	0.640162	1608	4	0.061475	0.15859	0.893122	3399	1
Atp1b2	5	0.018237	0.05383	0.640271	1609	3	0.89409	0.89497	1.0	16429	1
Polr1e	5	0.018238	0.053832	0.640271	1610	3	0.62786	0.73808	1.0	13630	1
Eaf1	5	0.018329	0.054081	0.641232	1611	4	0.93123	0.93093	1.0	17076	0
AA960436	5	0.018329	0.054081	0.641232	1614	4	0.55189	0.67997	1.0	12643	1
Dbp	5	0.018329	0.054081	0.641232	1612	4	0.2198	0.39007	0.972054	7682	1
Cog8	5	0.018329	0.054081	0.641232	1615	4	0.49323	0.63674	1.0	11880	1
Tmbim6	5	0.018329	0.054081	0.641232	1613	4	0.95871	0.95851	1.0	17625	0
Sympk	5	0.018356	0.054156	0.641729	1616	3	0.45525	0.60646	1.0	11390	2
Gm4297	4	0.018377	0.054224	0.642135	1617	1	0.043642	0.11918	0.879526	2586	3
Srsf3	3	0.018396	0.054272	0.642307	1618	1	0.82193	0.83951	1.0	15404	0
1810065E05Rik	5	0.018442	0.054385	0.642773	1619	2	0.057016	0.14901	0.890958	3188	2
Ywhab	5	0.018443	0.054388	0.642773	1620	3	0.43207	0.58806	1.0	11098	2
Zbtb17	5	0.018454	0.054412	0.642773	1621	4	0.9567	0.9565	1.0	17581	0
Rundc1	5	0.01847	0.054459	0.642922	1622	3	0.60007	0.71654	1.0	13255	1
Exoc5	5	0.018504	0.05455	0.642922	1623	4	0.6609	0.75489	1.0	13948	1
Xdh	3	0.018507	0.054555	0.642922	1624	3	0.98149	0.98148	1.0	18154	0
Phax	5	0.018523	0.054587	0.642922	1625	2	0.22633	0.39811	0.974924	7819	2
Sertad1	5	0.018525	0.054592	0.642922	1626	4	0.99474	0.99477	1.0	18622	0
Catsperg1	5	0.018577	0.054726	0.644097	1627	2	0.15992	0.31316	0.945433	6327	2
Mapk9	5	0.018612	0.054813	0.644723	1628	2	0.91613	0.91596	1.0	16817	0
Slc17a4	5	0.018631	0.05486	0.64488	1629	3	0.95539	0.95521	1.0	17557	0
Cdc26	4	0.018669	0.054962	0.645173	1630	3	0.90231	0.90243	1.0	16560	0
Wfdc3	5	0.018677	0.054979	0.645173	1631	4	0.73383	0.78874	1.0	14518	1
Eif2b5	5	0.018697	0.055034	0.645173	1632	3	0.99412	0.99415	1.0	18593	0
Olfr452	5	0.018701	0.055046	0.645173	1633	1	0.25506	0.43372	0.983432	8436	2
Cryge	1	0.018705	0.055053	0.645173	1634	1	0.9813	0.98127	1.0	18145	0
Psme3	5	0.018748	0.055158	0.645789	1635	3	0.98767	0.98763	1.0	18341	0
Prkar1b	5	0.0188	0.05528	0.645789	1637	4	0.98241	0.98241	1.0	18184	0
Foxn4	5	0.0188	0.05528	0.645789	1638	4	0.48322	0.6287	1.0	11748	1
Cyp2u1	5	0.0188	0.05528	0.645789	1636	4	0.9911	0.99109	1.0	18467	0
Gstm7	5	0.018802	0.055284	0.645789	1639	2	0.21243	0.38089	0.969897	7514	2
Nup93	5	0.018813	0.055308	0.645789	1640	3	0.99309	0.99312	1.0	18547	0
Pi4ka	5	0.01887	0.055463	0.647206	1641	1	0.0047658	0.01831	0.764087	458	3
Ccdc93	5	0.01906	0.055942	0.652401	1642	4	0.93898	0.93873	1.0	17216	0
Mrpl49	5	0.019095	0.056037	0.652482	1643	2	0.68257	0.76434	1.0	14110	1
Hsp90ab1	5	0.019128	0.056119	0.652482	1646	3	0.83574	0.8488	1.0	15578	1
Fbxw26	5	0.019128	0.056119	0.652482	1645	3	0.71157	0.77785	1.0	14329	1
Ctsw	5	0.019128	0.05612	0.652482	1647	2	0.9467	0.94649	1.0	17376	0
Npepl1	5	0.019128	0.056118	0.652482	1644	4	0.41908	0.57775	1.0	10924	1
Snapc5	4	0.019143	0.056157	0.652519	1648	1	0.88273	0.88518	1.0	16239	0
Kif18a	5	0.019162	0.056209	0.652724	1649	3	0.10604	0.2348	0.926001	4846	1
Dmrta2	5	0.019183	0.056262	0.652946	1650	4	0.96121	0.961	1.0	17677	0
Prelid1	4	0.019209	0.056325	0.653282	1651	3	0.97473	0.97468	1.0	17978	0
Mybl2	5	0.019292	0.056534	0.653815	1652	3	0.99299	0.99301	1.0	18543	0
Ctu1	5	0.019297	0.056542	0.653815	1653	4	0.99623	0.99627	1.0	18690	0
Atf5	5	0.019297	0.056542	0.653815	1655	4	0.99374	0.99376	1.0	18574	0
Ptcd1	5	0.019297	0.056542	0.653815	1654	4	0.2135	0.38224	0.969988	7546	1
Bri3bp	5	0.019297	0.056542	0.653815	1656	4	0.92692	0.92658	1.0	16993	0
Oip5	5	0.019313	0.056595	0.654036	1657	3	0.9857	0.98566	1.0	18268	0
Tube1	5	0.019376	0.056756	0.655505	1658	3	0.97879	0.97871	1.0	18081	0
Haus7	5	0.019398	0.056814	0.655772	1659	3	0.12989	0.27011	0.935243	5529	2
Ell	5	0.019447	0.056937	0.656407	1660	3	0.99422	0.99426	1.0	18599	0
Inpp5j	5	0.019447	0.056937	0.656407	1661	3	0.38335	0.54962	1.0	10480	1
Tpst2	5	0.019473	0.057003	0.656475	1662	4	0.9	0.9003	1.0	16518	1
Pgm3	5	0.019476	0.057012	0.656475	1663	4	0.93593	0.93571	1.0	17154	0
Prcc	5	0.019508	0.057092	0.656901	1664	4	0.94435	0.94412	1.0	17325	0
Ube2k	5	0.019521	0.057122	0.656901	1665	3	0.44992	0.6022	1.0	11329	1
Gorab	5	0.01954	0.057175	0.656901	1666	2	0.071115	0.179	0.906802	3771	3
Ppie	5	0.019545	0.057186	0.656901	1667	3	0.01829	0.058196	0.839793	1322	2
Fam188a	5	0.019572	0.057248	0.65722	1668	3	0.92988	0.92954	1.0	17056	0
Tceb1	4	0.019594	0.057311	0.657358	1669	2	0.93904	0.93878	1.0	17218	0
Uck1	5	0.019602	0.057329	0.657358	1670	4	0.99438	0.99442	1.0	18612	0
Cdk1	5	0.019658	0.057469	0.658283	1671	3	0.34303	0.51837	0.995123	9975	2
Smagp	3	0.019661	0.057478	0.658283	1672	2	0.21206	0.38041	0.969897	7506	1
Ano2	5	0.019706	0.057589	0.65899	1673	3	0.60759	0.72237	1.0	13364	1
Rhobtb1	5	0.019784	0.057815	0.65899	1676	4	0.98924	0.98921	1.0	18394	0
Cyc1	5	0.019784	0.057815	0.65899	1675	4	0.99722	0.99725	1.0	18744	0
Syvn1	5	0.019784	0.057815	0.65899	1677	4	0.90447	0.90445	1.0	16589	1
Dhps	5	0.019784	0.057815	0.65899	1679	4	0.9973	0.99733	1.0	18747	0
Srsf1	5	0.019784	0.057815	0.65899	1674	4	0.99748	0.99753	1.0	18756	0
Ms4a15	5	0.019784	0.057815	0.65899	1680	4	0.98882	0.98879	1.0	18379	0
Csf2ra	5	0.019784	0.057815	0.65899	1678	4	0.91147	0.91127	1.0	16716	1
Ppp2r5c	5	0.019826	0.05792	0.659794	1681	3	0.96623	0.96613	1.0	17799	0
Trmt2b	3	0.019853	0.057995	0.659859	1682	1	0.045624	0.12363	0.882476	2681	1
Stxbp5	5	0.019853	0.057996	0.659859	1683	2	0.25664	0.43567	0.983432	8475	2
Eif3k	5	0.019863	0.058029	0.659859	1684	3	0.99059	0.9906	1.0	18446	0
Rabggta	5	0.0199	0.058139	0.660719	1685	3	0.99171	0.99171	1.0	18489	0
Serpinb7	5	0.019944	0.05825	0.661584	1686	3	0.75472	0.79969	1.0	14733	1
Larp1	5	0.019979	0.058342	0.662237	1687	4	0.9946	0.99463	1.0	18618	0
Srebf1	5	0.020053	0.058527	0.66385	1688	4	0.79422	0.82216	1.0	15105	1
Cenpt	4	0.020062	0.058554	0.66385	1689	3	0.31859	0.49917	0.989683	9656	1
Marveld3	5	0.020113	0.058697	0.665026	1690	4	0.50685	0.64693	1.0	12075	1
Sstr3	5	0.020123	0.058727	0.665026	1691	4	0.85987	0.86663	1.0	15913	1
Smarca5	5	0.020187	0.058901	0.666062	1692	3	0.4453	0.59852	1.0	11275	2
Sart1	5	0.020188	0.058905	0.666062	1693	3	0.95466	0.95449	1.0	17542	0
Stx5a	5	0.020205	0.058957	0.666062	1695	4	0.9768	0.97675	1.0	18031	0
Dolk	5	0.020205	0.058957	0.666062	1694	4	0.95674	0.95654	1.0	17584	0
Mcm3	5	0.020221	0.059003	0.666183	1696	3	0.92081	0.92056	1.0	16890	0
Myo1e	5	0.020321	0.059261	0.668617	1697	3	0.1306	0.27114	0.935321	5551	2
C130022K22Rik	5	0.020331	0.059288	0.668617	1698	3	0.74925	0.79683	1.0	14671	1
Minos1	3	0.020349	0.059335	0.668754	1699	3	0.97965	0.97958	1.0	18115	0
Coro1a	5	0.020365	0.059376	0.668815	1700	4	0.98984	0.98981	1.0	18423	0
Slc31a1	5	0.020394	0.059447	0.668832	1702	4	0.99613	0.99618	1.0	18687	0
Gm815	5	0.020394	0.059447	0.668832	1701	2	0.16376	0.31836	0.947366	6435	2
Acot7	5	0.020429	0.059548	0.669573	1703	4	0.11862	0.25347	0.931175	5211	1
Ndor1	5	0.020446	0.059587	0.669615	1704	2	0.58588	0.70563	1.0	13076	2
Agmat	5	0.020497	0.059729	0.670685	1705	3	0.96987	0.96979	1.0	17879	0
Lrrk2	5	0.020506	0.059756	0.670685	1706	2	0.9899	0.98988	1.0	18425	0
Ppapdc3	5	0.020517	0.059787	0.670685	1707	4	0.67321	0.76016	1.0	14051	1
Pax1	5	0.02053	0.059822	0.670685	1708	4	0.97616	0.97613	1.0	18012	0
Nkx1-2	5	0.020556	0.059891	0.671063	1709	4	0.80783	0.83048	1.0	15242	1
Stx11	5	0.020595	0.059991	0.671794	1710	4	0.53018	0.66391	1.0	12378	1
Yars2	5	0.020644	0.060125	0.672507	1712	4	0.084243	0.20171	0.915905	4214	1
Trim9	5	0.020644	0.060125	0.672507	1711	4	0.44868	0.60122	1.0	11318	1
1700034F02Rik	5	0.020671	0.0602	0.672952	1713	2	0.97809	0.97803	1.0	18064	0
Tet2	5	0.020732	0.060358	0.674327	1714	2	0.81675	0.83617	1.0	15341	1
Zbtb3	5	0.02076	0.060425	0.674343	1715	2	0.10672	0.23584	0.926001	4870	2
Mphosph8	5	0.020762	0.06043	0.674343	1716	4	0.99758	0.9976	1.0	18765	0
Ahcy	3	0.02079	0.060503	0.67444	1717	3	0.97921	0.97913	1.0	18101	0
Fam63b	5	0.020791	0.060509	0.67444	1718	4	0.80833	0.83081	1.0	15251	1
Wdr36	5	0.020818	0.060575	0.674652	1719	4	0.9859	0.98588	1.0	18276	0
Lrrc23	5	0.020828	0.060599	0.674652	1720	3	0.48423	0.62954	1.0	11763	1
Snrpd2	1	0.020855	0.060671	0.675071	1721	1	0.97914	0.97905	1.0	18098	0
Mesdc1	5	0.020874	0.06072	0.675214	1722	3	0.42836	0.5851	1.0	11050	2
Sco1	5	0.020916	0.060837	0.675348	1723	4	0.88118	0.88387	1.0	16205	1
Sema6a	5	0.020917	0.060837	0.675348	1724	3	0.9472	0.94699	1.0	17385	0
Rfwd3	5	0.020917	0.060837	0.675348	1725	3	0.66352	0.75595	1.0	13967	1
Ext2	4	0.021016	0.061092	0.677708	1726	3	0.83194	0.84621	1.0	15529	1
Sephs1	5	0.021025	0.061121	0.677708	1727	4	0.97236	0.97226	1.0	17916	0
Eef1e1	5	0.021059	0.061223	0.678012	1728	3	0.70229	0.77343	1.0	14272	1
Gm12169	5	0.021079	0.061275	0.678012	1729	3	0.97945	0.97939	1.0	18108	0
Ino80c	5	0.021085	0.06129	0.678012	1731	4	0.65969	0.75439	1.0	13931	1
Hist1h1e	5	0.021085	0.06129	0.678012	1730	4	0.99543	0.99545	1.0	18650	0
Lars	5	0.021102	0.061329	0.678049	1732	2	0.77736	0.8123	1.0	14929	1
Chrm4	5	0.02112	0.061373	0.678149	1733	3	0.72149	0.78266	1.0	14413	1
1810006K21Rik	3	0.021175	0.06152	0.678768	1734	2	0.89939	0.89975	1.0	16509	0
Fancm	5	0.021176	0.061521	0.678768	1735	3	0.3514	0.5249	0.996994	10079	1
Srcrb4d	5	0.021198	0.061583	0.678768	1736	4	0.98011	0.9801	1.0	18126	0
Gm4745	3	0.021207	0.061603	0.678768	1737	1	0.17285	0.33015	0.957309	6603	2
Dusp15	2	0.021208	0.061606	0.678768	1738	2	0.97879	0.97871	1.0	18083	0
Telo2	5	0.021239	0.061692	0.679317	1739	4	0.56737	0.69152	1.0	12834	1
Pold3	3	0.021308	0.061872	0.680575	1740	1	0.86763	0.87273	1.0	16017	0
Ccdc37	5	0.021318	0.061893	0.680575	1741	4	0.77817	0.81276	1.0	14939	1
Mrps9	5	0.02134	0.061948	0.680575	1742	3	0.94891	0.94865	1.0	17421	0
Igll1	5	0.02134	0.061948	0.680575	1743	2	0.86849	0.87343	1.0	16033	1
Mmachc	5	0.021366	0.062003	0.680792	1744	3	0.94386	0.94362	1.0	17317	0
Mrps16	4	0.021393	0.06208	0.680836	1745	3	0.94697	0.94675	1.0	17382	0
Mrpl9	5	0.021397	0.062091	0.680836	1746	4	0.99293	0.99296	1.0	18541	0
Trim33	5	0.021405	0.062114	0.680836	1747	4	0.99593	0.99599	1.0	18676	0
Nif3l1	5	0.021464	0.062271	0.681114	1748	3	0.35144	0.52492	0.996994	10080	2
Copb1	5	0.021474	0.062298	0.681114	1749	3	0.99202	0.99202	1.0	18502	0
A530032D15Rik	3	0.021477	0.062307	0.681114	1750	1	0.66257	0.75557	1.0	13962	1
Emilin1	5	0.021479	0.06231	0.681114	1751	4	0.76601	0.80587	1.0	14822	1
Rad23a	4	0.021491	0.06234	0.681114	1752	3	0.98232	0.98231	1.0	18182	0
Gfm1	5	0.021514	0.062399	0.681114	1753	3	0.89399	0.89489	1.0	16428	1
Zfp931	2	0.021533	0.062452	0.681114	1754	1	0.017274	0.055506	0.838132	1267	1
Timm13	5	0.021549	0.062495	0.681114	1757	4	0.92777	0.92742	1.0	17013	0
Lsm11	5	0.021549	0.062495	0.681114	1755	4	0.99674	0.99679	1.0	18717	0
Smg5	5	0.021549	0.062495	0.681114	1756	4	0.99805	0.99807	1.0	18802	0
Gsdmc4	5	0.02157	0.062552	0.681145	1758	2	0.78294	0.81549	1.0	14984	1
Atrip	4	0.021576	0.062569	0.681145	1759	2	0.49625	0.63913	1.0	11927	2
Med27	5	0.021608	0.06265	0.681356	1760	3	0.012546	0.04269	0.830345	966	1
Lcat	5	0.021626	0.062692	0.681356	1761	2	0.48846	0.63284	1.0	11814	1
Incenp	5	0.021628	0.062695	0.681356	1762	3	0.98733	0.98727	1.0	18326	0
Phb2	5	0.02169	0.062856	0.682052	1763	2	0.89653	0.89715	1.0	16462	1
Rdm1	5	0.021697	0.062871	0.682052	1764	3	0.8946	0.89543	1.0	16436	1
Igbp1b	4	0.021739	0.062968	0.682052	1765	2	0.88429	0.88651	1.0	16266	0
Izumo2	5	0.021743	0.06298	0.682052	1766	2	0.53775	0.66947	1.0	12481	1
Fbln2	5	0.021749	0.062994	0.682052	1768	3	0.80994	0.83186	1.0	15263	1
Rnpepl1	5	0.021749	0.062993	0.682052	1767	4	0.8459	0.8562	1.0	15709	1
Doc2a	5	0.021754	0.063008	0.682052	1769	3	0.60826	0.72288	1.0	13374	2
Bak1	5	0.021779	0.063064	0.682114	1770	4	0.95172	0.9515	1.0	17483	0
Il6st	4	0.021789	0.063086	0.682114	1771	3	0.98767	0.98763	1.0	18340	0
A830007P12Rik	5	0.021833	0.063207	0.682652	1773	4	0.95221	0.95201	1.0	17491	0
Pex14	5	0.021833	0.063207	0.682652	1772	3	0.59589	0.71328	1.0	13203	2
Cd2bp2	5	0.021867	0.063283	0.683093	1774	4	0.99272	0.99274	1.0	18526	0
Tada2a	5	0.021956	0.063507	0.685022	1775	2	0.94231	0.94206	1.0	17281	0
Tmc7	5	0.021965	0.063533	0.685022	1776	2	0.026393	0.078637	0.854011	1761	2
Sars	5	0.021999	0.063611	0.685478	1777	2	0.045246	0.12277	0.881832	2666	2
B4galnt1	5	0.022043	0.063731	0.685717	1778	2	0.55405	0.68163	1.0	12676	2
Aurka	5	0.022058	0.063777	0.685717	1779	4	0.98476	0.98472	1.0	18235	0
Gm7102	5	0.022058	0.063777	0.685717	1781	4	0.996	0.99605	1.0	18679	0
Sox4	5	0.022058	0.063777	0.685717	1780	4	0.9976	0.99763	1.0	18769	0
Nbr1	5	0.022121	0.06396	0.686832	1782	2	0.20602	0.37277	0.968752	7358	2
Dnajc13	5	0.02213	0.063988	0.686832	1783	3	0.70155	0.77309	1.0	14264	1
Rab36	5	0.022131	0.06399	0.686832	1784	3	0.32996	0.50825	0.99072	9822	2
Mep1b	5	0.022148	0.064024	0.686832	1785	4	0.93258	0.93226	1.0	17095	0
Krt26	5	0.022165	0.064068	0.686924	1786	4	0.18059	0.34014	0.959241	6790	1
Cdan1	5	0.022189	0.064127	0.687171	1787	4	0.99317	0.99319	1.0	18555	0
Pms2	5	0.022244	0.064272	0.688108	1788	3	0.97446	0.97439	1.0	17971	0
Utp18	4	0.022262	0.064321	0.688108	1789	3	0.98779	0.98774	1.0	18343	0
Cox5a	4	0.022265	0.06433	0.688108	1790	2	0.47999	0.62617	1.0	11703	2
Plcz1	5	0.022276	0.064359	0.688108	1791	2	0.38437	0.55041	1.0	10490	2
Ctnnb1	5	0.0223	0.064423	0.688414	1792	3	0.78965	0.81937	1.0	15058	1
Farsb	5	0.022413	0.064697	0.689832	1793	2	0.90428	0.90428	1.0	16586	1
Nfatc2ip	5	0.02242	0.064714	0.689832	1794	4	0.99575	0.99579	1.0	18671	0
Sf3a2	5	0.022432	0.064752	0.689832	1795	3	0.13412	0.27627	0.93808	5630	1
Olfr978	4	0.022449	0.064801	0.689832	1796	2	0.88716	0.88893	1.0	16306	0
1810029B16Rik	5	0.022472	0.064856	0.689832	1797	4	0.95467	0.9545	1.0	17543	0
Mnt	3	0.02249	0.064899	0.689832	1798	2	0.8341	0.84767	1.0	15555	0
Srf	5	0.022513	0.064958	0.689832	1799	4	0.9952	0.99524	1.0	18635	0
Vmn1r149	1	0.022519	0.064969	0.689832	1800	1	0.97748	0.97743	1.0	18047	0
Mterfd2	5	0.02252	0.064974	0.689832	1801	3	0.99593	0.99598	1.0	18675	0
Zbtb8os	5	0.022525	0.064986	0.689832	1802	1	0.61755	0.73002	1.0	13489	1
Cdc23	5	0.022571	0.065118	0.689832	1806	4	0.1389	0.28321	0.93808	5780	1
Cyp11b1	5	0.022571	0.065118	0.689832	1804	4	0.90907	0.90886	1.0	16665	1
Fbxo41	5	0.022571	0.065118	0.689832	1805	4	0.62951	0.73938	1.0	13659	1
Slc7a6os	5	0.022571	0.065118	0.689832	1803	4	0.87749	0.88079	1.0	16162	1
Gpr88	5	0.022581	0.065142	0.689832	1807	2	0.86159	0.86797	1.0	15937	1
Vmn1r91	4	0.022588	0.065155	0.689832	1808	1	0.41338	0.57324	1.0	10851	2
Snw1	5	0.022594	0.065168	0.689832	1809	3	0.88371	0.88605	1.0	16258	1
0610037L13Rik	5	0.022629	0.06526	0.690419	1810	3	0.98133	0.9813	1.0	18149	0
Spns3	5	0.022761	0.065635	0.694007	1811	4	0.8875	0.8892	1.0	16313	1
Tbc1d10a	4	0.022836	0.065822	0.695602	1812	1	0.90791	0.90775	1.0	16641	0
A230051G13Rik	5	0.022869	0.065908	0.696125	1813	4	0.94588	0.94567	1.0	17355	0
Tom1	4	0.022904	0.065991	0.696577	1814	2	0.45596	0.607	1.0	11397	2
Zfp131	5	0.022924	0.06604	0.696577	1815	4	0.75888	0.80194	1.0	14765	1
Car4	5	0.02295	0.066105	0.696577	1816	4	0.48725	0.6319	1.0	11796	1
Olfr1459	4	0.022963	0.066144	0.696577	1817	3	0.83002	0.84485	1.0	15508	1
Ubap1	5	0.022964	0.066147	0.696577	1818	3	0.20542	0.37201	0.968752	7345	2
N4bp1	5	0.022975	0.066169	0.696577	1819	4	0.50526	0.64578	1.0	12050	1
Rhox4c	2	0.023031	0.066323	0.69781	1820	2	0.97697	0.97692	1.0	18038	0
Klf5	5	0.023088	0.066485	0.698751	1822	4	0.99785	0.99786	1.0	18784	0
Zfp488	5	0.023088	0.066485	0.698751	1821	4	0.90843	0.90826	1.0	16649	1
Ankrd17	5	0.023162	0.066682	0.700431	1823	4	0.96595	0.96587	1.0	17787	0
Acly	5	0.023201	0.066775	0.70103	1824	4	0.76664	0.80622	1.0	14829	1
Arf2	5	0.02329	0.066987	0.702865	1825	4	0.89462	0.89545	1.0	16437	1
Dnttip1	5	0.023315	0.067054	0.703184	1826	4	0.93816	0.93791	1.0	17197	0
2610039C10Rik	5	0.023349	0.067143	0.703492	1827	3	0.96931	0.96921	1.0	17865	0
Noa1	5	0.023367	0.067195	0.703492	1828	2	0.82339	0.84046	1.0	15425	1
Dok3	5	0.023386	0.067251	0.703492	1829	4	0.9412	0.94095	1.0	17257	0
Pknox1	5	0.023389	0.067267	0.703492	1830	2	0.06282	0.16153	0.896796	3449	3
Etv5	5	0.02339	0.067267	0.703492	1831	4	0.87225	0.87651	1.0	16091	1
Cox15	5	0.023415	0.067334	0.703805	1832	4	0.60297	0.71877	1.0	13304	1
Prkd3	5	0.023629	0.067908	0.708522	1834	4	0.79106	0.82024	1.0	15069	1
Mul1	5	0.023629	0.067908	0.708522	1833	4	0.9953	0.99533	1.0	18640	0
Unk	5	0.023629	0.067908	0.708522	1835	4	0.19063	0.35312	0.962573	7023	1
Rhoj	5	0.023639	0.067934	0.708522	1836	2	0.75556	0.80014	1.0	14740	1
Vopp1	3	0.023693	0.068078	0.708522	1837	2	0.77916	0.81329	1.0	14956	0
4933434E20Rik	2	0.023699	0.068094	0.708522	1838	2	0.9763	0.97628	1.0	18017	0
Uros	5	0.023704	0.068102	0.708522	1839	3	0.90042	0.90068	1.0	16526	1
Rad52	5	0.023727	0.068156	0.708522	1840	3	0.99177	0.99178	1.0	18494	0
Myst2	5	0.023748	0.068204	0.708522	1841	3	0.88167	0.88427	1.0	16218	1
Cpsf1	5	0.023759	0.068234	0.708522	1842	2	0.80931	0.83144	1.0	15259	1
Wdr12	5	0.023759	0.068234	0.708522	1843	2	0.88802	0.88965	1.0	16331	1
Vprbp	5	0.02376	0.068235	0.708522	1844	3	0.80853	0.83094	1.0	15255	1
Grxcr1	5	0.023773	0.068266	0.708522	1845	4	0.22406	0.3953	0.97446	7768	1
Ints9	5	0.023816	0.06837	0.708907	1846	2	0.82349	0.84052	1.0	15427	1
Vps13a	5	0.023819	0.068377	0.708907	1847	2	0.053644	0.1416	0.890958	3031	2
Crat	5	0.023867	0.068499	0.709788	1848	4	0.98634	0.9863	1.0	18294	0
Gal3st1	5	0.023911	0.068621	0.710668	1849	4	0.80329	0.82774	1.0	15198	1
Eif3g	5	0.023932	0.068677	0.710867	1850	4	0.9953	0.99533	1.0	18641	0
Tuba4a	5	0.023984	0.068808	0.711836	1851	2	0.81108	0.83256	1.0	15280	1
8030462N17Rik	5	0.024085	0.069062	0.713327	1852	4	0.83758	0.85014	1.0	15601	1
Paqr8	5	0.024092	0.06908	0.713327	1853	4	0.99531	0.99534	1.0	18642	0
Lrrc33	4	0.024094	0.069085	0.713327	1854	2	0.99182	0.99182	1.0	18498	0
Pom121	5	0.024163	0.069241	0.713327	1856	4	0.9728	0.97272	1.0	17929	0
Ppm1d	5	0.024163	0.069241	0.713327	1857	4	0.99722	0.99725	1.0	18743	0
Toe1	5	0.024163	0.069241	0.713327	1858	4	0.77287	0.8097	1.0	14883	1
Lrg1	5	0.024163	0.069241	0.713327	1855	4	0.93436	0.93408	1.0	17122	0
Ncam1	5	0.024167	0.06925	0.713327	1859	3	0.85955	0.86639	1.0	15911	1
BC088983	5	0.024331	0.069678	0.717345	1860	3	0.93742	0.9372	1.0	17182	0
Cyba	5	0.02437	0.069782	0.717901	1861	4	0.80261	0.82729	1.0	15184	1
Ap2s1	5	0.02441	0.069881	0.717901	1862	3	0.62224	0.73366	1.0	13555	2
Fgf21	3	0.024424	0.069911	0.717901	1863	2	0.15562	0.30707	0.945433	6208	1
Fam43b	5	0.024445	0.06997	0.717901	1864	4	0.99536	0.99538	1.0	18644	0
Cd19	5	0.024455	0.069995	0.717901	1865	4	0.9971	0.99713	1.0	18734	0
Eif4e	3	0.024465	0.07002	0.717901	1866	2	0.31464	0.49604	0.988513	9609	1
AI480653	5	0.024466	0.070022	0.717901	1867	4	0.89848	0.89893	1.0	16493	1
Rae1	5	0.024489	0.070077	0.717901	1868	2	0.8732	0.87731	1.0	16106	1
Eftud2	5	0.024503	0.070108	0.717901	1869	4	0.99783	0.99785	1.0	18783	0
Fam129a	5	0.024517	0.070148	0.717901	1870	4	0.95701	0.95681	1.0	17590	0
Ntn3	5	0.024536	0.07019	0.717901	1871	4	0.9799	0.97986	1.0	18121	0
Hist1h4f	4	0.024543	0.070205	0.717901	1872	2	0.96762	0.96749	1.0	17831	0
Amfr	5	0.024547	0.070219	0.717901	1873	4	0.70007	0.7724	1.0	14256	1
Pop4	5	0.024584	0.07031	0.718088	1874	4	0.98228	0.98227	1.0	18176	0
Whsc2	5	0.024587	0.070322	0.718088	1875	4	0.99803	0.99805	1.0	18798	0
Muc5ac	5	0.024601	0.07035	0.718088	1876	3	0.51067	0.64967	1.0	12134	1
Rpl7a	2	0.024619	0.070394	0.718149	1877	1	0.70496	0.77468	1.0	14291	0
Cds2	5	0.024693	0.070582	0.718161	1879	4	0.99711	0.99714	1.0	18735	0
E2f4	5	0.024693	0.070582	0.718161	1881	4	0.99296	0.99299	1.0	18542	0
Krba1	5	0.024693	0.070582	0.718161	1882	4	0.78566	0.8171	1.0	15007	1
Tmem119	5	0.024693	0.070582	0.718161	1878	4	0.88128	0.88394	1.0	16209	1
Ppp1r9b	5	0.024693	0.070582	0.718161	1880	4	0.99091	0.99091	1.0	18457	0
Scai	5	0.024713	0.07063	0.718263	1883	2	0.7874	0.8181	1.0	15029	1
2700060E02Rik	4	0.024791	0.070827	0.719684	1884	3	0.87719	0.88054	1.0	16157	0
Rnf20	5	0.024828	0.070914	0.719684	1885	3	0.93399	0.9337	1.0	17114	0
Fermt2	5	0.024828	0.070914	0.719684	1886	3	0.85005	0.85927	1.0	15767	1
Utf1	5	0.024832	0.07092	0.719684	1887	4	0.9038	0.90381	1.0	16577	1
Uso1	5	0.024869	0.071015	0.720006	1888	4	0.99551	0.99554	1.0	18655	0
Nae1	5	0.024881	0.071044	0.720006	1889	2	0.89646	0.89708	1.0	16460	1
Mllt1	5	0.024903	0.071104	0.720006	1890	4	0.93681	0.93659	1.0	17173	0
Ppcs	5	0.024911	0.071122	0.720006	1891	3	0.6932	0.76914	1.0	14187	1
Coro2b	5	0.024951	0.07122	0.720006	1892	4	0.95562	0.95545	1.0	17562	0
Usp34	5	0.024955	0.071231	0.720006	1893	3	0.57961	0.70091	1.0	12987	2
Pus3	5	0.024959	0.071237	0.720006	1894	4	0.77114	0.8087	1.0	14865	1
Myod1	5	0.024966	0.071252	0.720006	1895	4	0.57412	0.69668	1.0	12914	1
Lrrc24	5	0.025015	0.071374	0.720858	1896	4	0.55507	0.6824	1.0	12692	1
Cpne9	5	0.02505	0.071466	0.721205	1897	3	0.63847	0.74545	1.0	13771	1
Mrps2	5	0.025056	0.071484	0.721205	1898	4	0.94854	0.94826	1.0	17412	0
Cdca3	5	0.025089	0.071571	0.721342	1899	2	0.89374	0.89467	1.0	16421	1
Itfg2	5	0.02509	0.071573	0.721342	1900	4	0.99175	0.99175	1.0	18493	0
Srsf6	5	0.025116	0.071629	0.721525	1901	4	0.99661	0.99665	1.0	18709	0
Gm14446	5	0.02515	0.071708	0.721849	1902	2	0.11458	0.24745	0.929078	5091	2
Tmem71	5	0.025163	0.071748	0.721849	1903	3	0.21032	0.3782	0.969841	7467	2
Fbl	3	0.025175	0.071774	0.721849	1904	2	0.95524	0.95507	1.0	17551	0
Cpa3	5	0.025223	0.071869	0.72224	1905	3	0.22687	0.39875	0.975059	7830	2
Ncl	3	0.025236	0.071888	0.72224	1906	2	0.84368	0.85453	1.0	15674	0
Haus6	5	0.025284	0.071979	0.722464	1907	2	0.61025	0.72439	1.0	13396	2
Gpt2	5	0.025288	0.071986	0.722464	1908	3	0.98801	0.98795	1.0	18353	0
Senp7	5	0.025326	0.072044	0.722671	1909	3	0.73823	0.791	1.0	14563	1
Prkar2a	5	0.025398	0.07218	0.723651	1910	2	0.0088038	0.032243	0.827329	743	3
Usp21	4	0.025453	0.072275	0.724226	1911	2	0.86216	0.8684	1.0	15946	0
Mrpl50	5	0.025542	0.07244	0.725272	1912	2	0.52382	0.6593	1.0	12297	2
Isca1	3	0.025563	0.072474	0.725272	1913	1	0.27147	0.45372	0.983518	8833	1
Dcps	5	0.025589	0.072531	0.725272	1915	2	0.91671	0.91653	1.0	16829	0
Cenpn	5	0.025589	0.072531	0.725272	1914	3	0.57884	0.70031	1.0	12980	1
Tacc3	5	0.025698	0.072738	0.726961	1916	3	0.78292	0.81548	1.0	14983	1
Ttc32	5	0.02575	0.072835	0.727547	1917	3	0.40909	0.56983	1.0	10799	2
1110002N22Rik	5	0.025833	0.073006	0.728882	1918	3	0.28777	0.4733	0.983903	9203	2
Olfr693	4	0.025886	0.073108	0.729159	1919	2	0.081606	0.19762	0.912429	4146	2
Dync1h1	5	0.025906	0.073147	0.729159	1920	2	0.37891	0.54613	1.0	10422	2
Gemin7	4	0.025907	0.073149	0.729159	1921	3	0.58316	0.70361	1.0	13031	1
Fancg	5	0.025936	0.073209	0.729159	1922	3	0.97233	0.97223	1.0	17914	0
Olfr934	5	0.025945	0.073224	0.729159	1923	1	0.0067011	0.025161	0.803107	597	3
Adrm1	4	0.025992	0.073325	0.729784	1924	3	0.98994	0.98992	1.0	18426	0
Ppp2r5d	5	0.026201	0.073726	0.733391	1925	3	0.38517	0.55103	1.0	10498	1
Zbtb45	5	0.026281	0.073891	0.734106	1926	3	0.97553	0.97551	1.0	17994	0
Spata5	5	0.026284	0.073898	0.734106	1927	3	0.81062	0.83229	1.0	15273	1
Nfic	4	0.026331	0.073987	0.734106	1928	3	0.59335	0.71134	1.0	13167	1
Macrod1	5	0.026334	0.073993	0.734106	1929	2	0.61861	0.73085	1.0	13504	1
Ccl3	3	0.026339	0.074001	0.734106	1930	1	0.14041	0.28538	0.938945	5820	1
Ect2	5	0.026365	0.074045	0.734106	1931	2	0.02303	0.070336	0.850423	1581	1
Adk	5	0.026376	0.074066	0.734106	1932	2	0.60627	0.7213	1.0	13349	2
Lpar1	5	0.026505	0.0743	0.735986	1933	2	0.90455	0.90452	1.0	16590	1
Rhbdl2	5	0.026545	0.074368	0.735986	1934	3	0.49733	0.64002	1.0	11949	1
Elp4	4	0.026551	0.074374	0.735986	1935	3	0.98496	0.98493	1.0	18240	0
AU019823	2	0.026577	0.074428	0.735986	1936	2	0.97342	0.97334	1.0	17940	0
Cldn1	4	0.02659	0.074451	0.735986	1937	3	0.60633	0.72135	1.0	13350	1
Orc2	4	0.026607	0.074486	0.735986	1938	1	0.8314	0.84581	1.0	15522	1
Sept7	5	0.026703	0.074671	0.73743	1939	2	0.22494	0.39641	0.974512	7785	2
Vmn1r63	4	0.026786	0.074832	0.738637	1940	1	0.15473	0.30583	0.945433	6188	2
Arpp19	2	0.02682	0.074907	0.738682	1941	1	0.3257	0.50483	0.99072	9752	1
Gabrg3	5	0.026824	0.074914	0.738682	1942	3	0.03392	0.096706	0.868507	2131	2
Fam48a	4	0.026929	0.075117	0.740304	1943	3	0.99222	0.99222	1.0	18510	0
Rpl27	2	0.027087	0.075439	0.743096	1944	2	0.97291	0.97284	1.0	17931	0
Vrk1	5	0.02715	0.075561	0.743916	1945	3	0.53951	0.67078	1.0	12504	1
Ccdc47	4	0.027174	0.075602	0.74394	1946	3	0.82414	0.84094	1.0	15433	1
AI848285	5	0.027235	0.075733	0.74418	1947	3	0.88298	0.8854	1.0	16244	1
Heatr3	5	0.027286	0.075821	0.74418	1948	3	0.95781	0.95762	1.0	17608	0
Gosr1	5	0.027288	0.075825	0.74418	1949	3	0.43291	0.58875	1.0	11114	1
Atg14	4	0.027295	0.075836	0.74418	1950	3	0.1528	0.30308	0.945433	6135	1
Cul1	5	0.027303	0.075849	0.74418	1951	3	0.53264	0.66573	1.0	12412	1
Grtp1	5	0.027309	0.07586	0.74418	1952	3	0.89218	0.89331	1.0	16404	1
Hmgb2	2	0.027336	0.075917	0.744356	1953	2	0.97266	0.97257	1.0	17926	0
Thoc2	5	0.027361	0.075969	0.744487	1954	2	0.85308	0.86153	1.0	15817	1
Gak	5	0.027456	0.076139	0.745213	1955	1	0.1277	0.26689	0.935028	5463	2
Amhr2	5	0.027467	0.07616	0.745213	1957	2	0.51351	0.65174	1.0	12169	1
Pim2	4	0.027467	0.07616	0.745213	1956	3	0.74712	0.79571	1.0	14649	1
Ssh1	5	0.027539	0.076293	0.746137	1958	3	0.72591	0.78484	1.0	14446	1
Nr5a1	5	0.027593	0.076388	0.746336	1959	3	0.91913	0.91888	1.0	16863	0
Dnajc2	5	0.02761	0.076423	0.746336	1960	3	0.5118	0.65049	1.0	12147	1
Ap1g2	5	0.027633	0.076463	0.746336	1961	3	0.16551	0.3206	0.949661	6464	2
Chchd7	3	0.027635	0.076469	0.746336	1962	2	0.93558	0.93535	1.0	17146	0
Obfc1	5	0.027758	0.076715	0.748352	1963	3	0.68882	0.76717	1.0	14158	1
Hnrnpc	5	0.027793	0.076778	0.748581	1964	3	0.85679	0.86428	1.0	15873	1
Smc2	5	0.027816	0.076817	0.748583	1965	2	0.16485	0.31974	0.94959	6447	3
Upk3a	5	0.027886	0.076958	0.749577	1966	2	0.58029	0.70143	1.0	12995	1
Cenpk	2	0.027925	0.077032	0.749921	1967	2	0.93712	0.9369	1.0	17175	0
Vmn2r51	4	0.02797	0.077113	0.750319	1968	2	0.47312	0.62064	1.0	11606	2
Vmn1r19	1	0.028003	0.077177	0.750567	1969	1	0.972	0.97192	1.0	17910	0
AI467606	5	0.028036	0.077242	0.750814	1970	2	0.98791	0.98786	1.0	18349	0
Fam115a	5	0.028074	0.077316	0.751157	1971	3	0.95142	0.95121	1.0	17475	0
Rtn3	5	0.028117	0.07739	0.751494	1972	2	0.98126	0.98124	1.0	18144	0
Rpl12	2	0.028151	0.07746	0.751725	1973	2	0.97185	0.97178	1.0	17906	0
Mthfd1	5	0.028172	0.077493	0.751725	1974	3	0.51569	0.65336	1.0	12199	1
B3gnt7	5	0.028351	0.077822	0.754538	1975	3	0.62366	0.73479	1.0	13573	1
Grid2	5	0.028469	0.078082	0.756677	1976	3	0.40668	0.56792	1.0	10759	1
Rpap3	5	0.028493	0.078129	0.75675	1977	3	0.76974	0.80794	1.0	14856	1
Timm22	5	0.0286	0.078331	0.757923	1978	2	0.97957	0.97949	1.0	18113	0
Irf3	5	0.028618	0.078367	0.757923	1979	3	0.84849	0.8581	1.0	15747	1
4921536K21Rik	4	0.028619	0.078369	0.757923	1980	3	0.49727	0.63998	1.0	11947	1
Pnpt1	5	0.028686	0.078501	0.75882	1981	3	0.29498	0.48035	0.984753	9338	1
Herc1	5	0.028706	0.078542	0.758832	1982	3	0.74306	0.79353	1.0	14611	1
Rnf31	5	0.028753	0.078647	0.759463	1983	3	0.91932	0.91907	1.0	16865	0
Sit1	5	0.028823	0.078783	0.760393	1984	3	0.77945	0.81347	1.0	14960	1
Hmgcr	5	0.028883	0.078888	0.760934	1985	3	0.57133	0.69458	1.0	12885	2
Psmd7	5	0.028916	0.078944	0.760934	1986	2	0.87148	0.87586	1.0	16079	1
Alkbh1	5	0.028927	0.078958	0.760934	1987	2	0.25347	0.43179	0.982908	8411	3
Nlrp4e	5	0.029021	0.079116	0.762036	1988	1	0.36862	0.53815	1.0	10300	2
Gars	5	0.029042	0.07916	0.762036	1989	3	0.9069	0.90684	1.0	16623	1
Qrich1	5	0.02909	0.079259	0.762036	1990	3	0.97883	0.97875	1.0	18085	0
Zfp259	5	0.029091	0.079261	0.762036	1991	3	0.86554	0.87103	1.0	15993	1
Rab44	5	0.029113	0.079304	0.762036	1992	2	0.82926	0.84433	1.0	15493	1
Rbm17	4	0.029116	0.079312	0.762036	1993	2	0.82947	0.84448	1.0	15496	1
Armcx1	5	0.029151	0.079385	0.762359	1994	3	0.0012289	0.0050203	0.660663	144	2
Trim75	4	0.029231	0.079523	0.763158	1995	3	0.81764	0.83674	1.0	15347	1
Ccdc163	5	0.029245	0.079548	0.763158	1996	1	0.42137	0.57954	1.0	10952	1
Ndufa8	4	0.029289	0.079637	0.76331	1997	2	0.0092317	0.033421	0.827329	771	2
Cd83	5	0.029294	0.079644	0.76331	1998	2	0.019046	0.060216	0.839793	1368	3
Appl2	4	0.029358	0.079758	0.764028	1999	2	0.25297	0.43117	0.982697	8400	2
[truncated: 17,150 more rows]
