# Supplementary material for: A CRISPR Dropout Screen Identifies Genetic Vulnerabilities and Therapeutic Targets in Acute Myeloid Leukemia
Source: Cell Rep. 2016 Oct 18;17(4):1193–205. doi: 10.1016/j.celrep.2016.09.079 (PMC5081405; doi:10.1016/j.celrep.2016.09.079)
Supplement: Data S1. Mouse CRISPR Screen Data, Related to Figure 1 [file mmc5.zip › grna_count_mESCv2.txt]

sgRNA	gene	MouseV2	mESCv2-d14-rep1	mESCv2-d14-rep2	mESCv2-d14-rep3
0610007P14Rik_CCDS26063.1_ex1_12:85816364-85816386:+_5-1	0610007P14Rik	85	0	24	1
0610007P14Rik_CCDS26063.1_ex1_12:85816385-85816407:+_5-2	0610007P14Rik	516	102	475	322
0610007P14Rik_CCDS26063.1_ex1_12:85816413-85816435:-_5-3	0610007P14Rik	135	107	19	247
0610007P14Rik_CCDS26063.1_ex2_12:85819535-85819557:-_5-4	0610007P14Rik	817	701	814	1149
0610007P14Rik_CCDS26063.1_ex3_12:85822102-85822124:-_5-5	0610007P14Rik	113	373	166	188
0610009B22Rik_CCDS36149.1_ex0_11:51685793-51685815:-_5-1	0610009B22Rik	677	472	1042	840
0610009B22Rik_CCDS36149.1_ex0_11:51685824-51685846:-_5-2	0610009B22Rik	620	704	266	535
0610009B22Rik_CCDS36149.1_ex0_11:51685838-51685860:-_5-3	0610009B22Rik	552	314	184	328
0610009B22Rik_CCDS36149.1_ex0_11:51685907-51685929:+_5-4	0610009B22Rik	710	710	757	610
0610009B22Rik_CCDS36149.1_ex0_11:51685931-51685953:-_5-5	0610009B22Rik	580	618	164	901
0610009D07Rik_CCDS25791.1_ex1_12:4820669-4820691:+_5-1	0610009D07Rik	25	5	0	124
0610009D07Rik_CCDS25791.1_ex1_12:4820693-4820715:-_5-2	0610009D07Rik	249	196	175	247
0610009D07Rik_CCDS25791.1_ex2_12:4826759-4826781:+_5-3	0610009D07Rik	188	1	0	0
0610009D07Rik_CCDS25791.1_ex2_12:4826782-4826804:+_5-4	0610009D07Rik	1222	4	1	2
0610009D07Rik_CCDS25791.1_ex2_12:4826826-4826848:-_5-5	0610009D07Rik	513	0	3	9
0610009O20Rik_CCDS50260.1_ex1_18:38251165-38251187:-_5-1	0610009O20Rik	518	220	175	479
0610009O20Rik_CCDS50260.1_ex2_18:38251291-38251313:+_5-2	0610009O20Rik	339	1828	431	721
0610009O20Rik_CCDS50260.1_ex3_18:38252859-38252881:+_5-3	0610009O20Rik	809	386	686	739
0610009O20Rik_CCDS50260.1_ex5_18:38254299-38254321:-_5-4	0610009O20Rik	1329	1981	881	2682
0610009O20Rik_CCDS50260.1_ex5_18:38254339-38254361:+_5-5	0610009O20Rik	715	314	193	448
0610010F05Rik_CCDS36119.1_ex14_11:23615151-23615173:+_5-1	0610010F05Rik	296	61	111	577
0610010F05Rik_CCDS36119.1_ex16_11:23620259-23620281:-_5-2	0610010F05Rik	73	16	0	140
0610010F05Rik_CCDS36119.1_ex17_11:23622504-23622526:-_5-3	0610010F05Rik	124	11	248	49
0610010F05Rik_CCDS36119.1_ex18_11:23625043-23625065:-_5-4	0610010F05Rik	145	64	58	105
0610010F05Rik_CCDS36119.1_ex19_11:23628871-23628893:+_5-5	0610010F05Rik	358	82	342	417
0610010K14Rik_CCDS24940.1_ex2_11:70236026-70236048:+_9-1	0610010K14Rik	604	328	576	739
0610010K14Rik_CCDS24940.1_ex2_11:70236053-70236075:-_9-2	0610010K14Rik	498	476	346	94
0610010K14Rik_CCDS24940.1_ex2_11:70236110-70236132:-_9-3	0610010K14Rik	265	191	278	155
0610010K14Rik_CCDS24940.1_ex2_11:70236135-70236157:+_9-4	0610010K14Rik	447	575	95	89
0610010K14Rik_CCDS24940.1_ex2_11:70236175-70236197:+_9-5	0610010K14Rik	514	333	118	156
0610010K14Rik_CCDS24940.1_ex3_11:70237516-70237538:+_9-8	0610010K14Rik	899	988	481	533
0610010K14Rik_CCDS24940.1_ex3_11:70237531-70237553:-_9-9	0610010K14Rik	944	502	508	585
0610010K14Rik_CCDS48833.1_ex2_11:70236942-70236964:-_9-6	0610010K14Rik	379	115	75	199
0610010K14Rik_CCDS48833.1_ex2_11:70236969-70236991:-_9-7	0610010K14Rik	353	342	277	418
0610011F06Rik_CCDS28536.1_ex0_17:25875634-25875656:+_5-1	0610011F06Rik	651	725	500	303
0610011F06Rik_CCDS28536.1_ex0_17:25875672-25875694:-_5-2	0610011F06Rik	872	819	327	569
0610011F06Rik_CCDS28536.1_ex0_17:25875695-25875717:-_5-3	0610011F06Rik	779	625	318	840
0610011F06Rik_CCDS28536.1_ex1_17:25876007-25876029:+_5-4	0610011F06Rik	603	872	519	1233
0610011F06Rik_CCDS28536.1_ex1_17:25876053-25876075:-_5-5	0610011F06Rik	825	322	336	876
0610012H03Rik_CCDS38191.1_ex1_2:105297818-105297840:+_5-1	0610012H03Rik	442	493	248	487
0610012H03Rik_CCDS38191.1_ex1_2:105297873-105297895:-_5-2	0610012H03Rik	830	655	299	878
0610012H03Rik_CCDS38191.1_ex1_2:105297906-105297928:-_5-3	0610012H03Rik	441	254	370	508
0610012H03Rik_CCDS38191.1_ex2_2:105378652-105378674:+_5-4	0610012H03Rik	863	194	465	514
0610012H03Rik_CCDS38191.1_ex2_2:105378690-105378712:-_5-5	0610012H03Rik	399	551	206	287
0610030E20Rik_CCDS51808.1_ex0_6:72347495-72347517:-_5-1	0610030E20Rik	820	700	722	817
0610030E20Rik_CCDS51808.1_ex1_6:72347590-72347612:+_5-2	0610030E20Rik	243	213	161	501
0610030E20Rik_CCDS51808.1_ex2_6:72348538-72348560:-_5-3	0610030E20Rik	712	534	456	599
0610030E20Rik_CCDS51808.1_ex2_6:72348591-72348613:+_5-4	0610030E20Rik	389	176	65	223
0610030E20Rik_CCDS51808.1_ex2_6:72348623-72348645:+_5-5	0610030E20Rik	327	207	28	82
0610031J06Rik_CCDS17469.1_ex1_3:88325681-88325703:+_5-1	0610031J06Rik	1439	463	667	823
0610031J06Rik_CCDS17469.1_ex1_3:88325718-88325740:+_5-2	0610031J06Rik	941	596	322	509
0610031J06Rik_CCDS17469.1_ex2_3:88326126-88326148:+_5-3	0610031J06Rik	299	128	195	77
0610031J06Rik_CCDS17469.1_ex2_3:88326175-88326197:-_5-4	0610031J06Rik	563	405	186	224
0610031J06Rik_CCDS17469.1_ex3_3:88326418-88326440:-_5-5	0610031J06Rik	103	399	57	162
0610037L13Rik_CCDS18442.1_ex0_4:107890108-107890130:-_5-1	0610037L13Rik	282	329	292	392
0610037L13Rik_CCDS18442.1_ex0_4:107890141-107890163:-_5-2	0610037L13Rik	563	162	248	731
0610037L13Rik_CCDS18442.1_ex0_4:107890163-107890185:-_5-3	0610037L13Rik	589	859	460	607
0610037L13Rik_CCDS18442.1_ex0_4:107890181-107890203:+_5-4	0610037L13Rik	331	173	147	301
0610037L13Rik_CCDS18442.1_ex1_4:107891500-107891522:+_5-5	0610037L13Rik	803	442	1055	1108
0610040J01Rik_CCDS39092.1_ex1_5:63898115-63898137:+_5-1	0610040J01Rik	315	189	212	282
0610040J01Rik_CCDS39092.1_ex1_5:63898264-63898286:-_5-2	0610040J01Rik	409	607	246	471
0610040J01Rik_CCDS39092.1_ex1_5:63898294-63898316:-_5-3	0610040J01Rik	467	492	233	951
0610040J01Rik_CCDS39092.1_ex1_5:63898338-63898360:+_5-4	0610040J01Rik	20	31	0	0
0610040J01Rik_CCDS39092.1_ex1_5:63898540-63898562:+_5-5	0610040J01Rik	231	120	433	130
1100001G20Rik_CCDS36258.1_ex0_11:83747108-83747130:-_2-1	1100001G20Rik	282	18	119	179
1100001G20Rik_CCDS36258.1_ex1_11:83749243-83749265:+_2-2	1100001G20Rik	552	875	262	503
1110001A16Rik_CCDS50183.1_ex0_17:78918451-78918473:+_4-1	1110001A16Rik	411	434	391	577
1110001A16Rik_CCDS50183.1_ex0_17:78918464-78918486:-_4-2	1110001A16Rik	811	628	773	966
1110001A16Rik_CCDS50183.1_ex1_17:78919079-78919101:+_4-3	1110001A16Rik	202	54	93	187
1110001A16Rik_CCDS50183.1_ex2_17:78919753-78919775:-_4-4	1110001A16Rik	44	31	4	0
1110001J03Rik_CCDS20014.1_ex0_6:38534950-38534972:+_5-1	1110001J03Rik	615	318	656	335
1110001J03Rik_CCDS20014.1_ex0_6:38534973-38534995:-_5-2	1110001J03Rik	253	88	56	123
1110001J03Rik_CCDS20014.1_ex0_6:38534994-38535016:+_5-3	1110001J03Rik	413	65	202	120
1110001J03Rik_CCDS20014.1_ex1_6:38539224-38539246:-_5-4	1110001J03Rik	281	358	215	385
1110001J03Rik_CCDS20014.1_ex1_6:38539242-38539264:+_5-5	1110001J03Rik	344	78	241	580
1110004E09Rik_CCDS28321.1_ex3_16:90927437-90927459:+_5-1	1110004E09Rik	818	1	41	1
1110004E09Rik_CCDS28321.1_ex5_16:90931010-90931032:-_5-2	1110004E09Rik	134	66	0	1
1110004E09Rik_CCDS28321.1_ex5_16:90931072-90931094:-_5-3	1110004E09Rik	180	319	68	134
1110004E09Rik_CCDS28321.1_ex6_16:90934576-90934598:-_5-4	1110004E09Rik	798	0	9	37
1110004E09Rik_CCDS28321.1_ex6_16:90934611-90934633:-_5-5	1110004E09Rik	316	0	0	1
1110004F10Rik_CCDS21766.1_ex1_7:116099497-116099519:+_5-1	1110004F10Rik	590	492	88	527
1110004F10Rik_CCDS21766.1_ex2_7:116101983-116102005:+_5-2	1110004F10Rik	526	177	612	397
1110004F10Rik_CCDS21766.1_ex3_7:116103221-116103243:+_5-3	1110004F10Rik	32	0	23	0
1110004F10Rik_CCDS21766.1_ex3_7:116103271-116103293:+_5-4	1110004F10Rik	469	746	204	637
1110004F10Rik_CCDS21766.1_ex4_7:116104206-116104228:+_5-5	1110004F10Rik	26	1	0	249
1110007C09Rik_CCDS49260.1_ex3_13:49205188-49205210:+_5-1	1110007C09Rik	334	626	264	430
1110007C09Rik_CCDS49260.1_ex3_13:49205261-49205283:-_5-2	1110007C09Rik	358	370	671	749
1110007C09Rik_CCDS49260.1_ex3_13:49205279-49205301:+_5-3	1110007C09Rik	510	698	188	869
1110007C09Rik_CCDS49260.1_ex3_13:49205303-49205325:+_5-4	1110007C09Rik	844	506	444	775
1110007C09Rik_CCDS49260.1_ex3_13:49205328-49205350:+_5-5	1110007C09Rik	416	293	293	537
1110008F13Rik_CCDS16970.1_ex0_2:156863396-156863418:+_5-1	1110008F13Rik	722	1212	375	1017
1110008F13Rik_CCDS16970.1_ex1_2:156865283-156865305:+_5-2	1110008F13Rik	539	766	582	1231
1110008F13Rik_CCDS16970.1_ex1_2:156865320-156865342:+_5-3	1110008F13Rik	496	583	212	210
1110008F13Rik_CCDS16970.1_ex1_2:156865332-156865354:-_5-4	1110008F13Rik	374	190	259	402
1110008F13Rik_CCDS16970.1_ex2_2:156872344-156872366:-_5-5	1110008F13Rik	447	508	815	212
1110008J03Rik_CCDS51635.1_ex0_5:120609886-120609908:-_5-1	1110008J03Rik	710	1146	767	1437
1110008J03Rik_CCDS51635.1_ex0_5:120609904-120609926:-_5-2	1110008J03Rik	429	422	284	90
1110008J03Rik_CCDS51635.1_ex0_5:120609924-120609946:+_5-3	1110008J03Rik	467	554	380	295
1110008J03Rik_CCDS51635.1_ex1_5:120611456-120611478:+_5-4	1110008J03Rik	434	323	401	83
1110008J03Rik_CCDS51635.1_ex1_5:120611480-120611502:-_5-5	1110008J03Rik	271	233	286	225
1110008L16Rik_CCDS49068.1_ex0_12:55304014-55304036:-_5-1	1110008L16Rik	813	32	70	46
1110008L16Rik_CCDS49068.1_ex0_12:55304172-55304194:+_5-2	1110008L16Rik	361	74	30	2
1110008L16Rik_CCDS49068.1_ex0_12:55304396-55304418:+_5-3	1110008L16Rik	503	169	101	145
1110008L16Rik_CCDS49068.1_ex0_12:55304532-55304554:+_5-4	1110008L16Rik	366	0	0	0
1110008L16Rik_CCDS49068.1_ex0_12:55304726-55304748:-_5-5	1110008L16Rik	80	0	0	5
1110008P14Rik_CCDS38103.1_ex0_2:32379423-32379445:+_5-1	1110008P14Rik	539	393	183	458
1110008P14Rik_CCDS38103.1_ex0_2:32379462-32379484:+_5-2	1110008P14Rik	493	390	187	262
1110008P14Rik_CCDS38103.1_ex0_2:32379477-32379499:-_5-3	1110008P14Rik	286	221	225	321
1110008P14Rik_CCDS38103.1_ex0_2:32379493-32379515:+_5-4	1110008P14Rik	267	314	224	577
1110008P14Rik_CCDS38103.1_ex0_2:32379515-32379537:+_5-5	1110008P14Rik	256	267	260	260
1110012L19Rik_CCDS30174.1_ex0_X:70388075-70388097:+_5-1	1110012L19Rik	386	542	131	397
1110012L19Rik_CCDS30174.1_ex0_X:70388111-70388133:+_5-2	1110012L19Rik	312	337	308	1090
1110012L19Rik_CCDS30174.1_ex0_X:70388133-70388155:+_5-3	1110012L19Rik	234	41	48	298
1110012L19Rik_CCDS30174.1_ex1_X:70388868-70388890:-_5-4	1110012L19Rik	335	264	502	134
1110012L19Rik_CCDS30174.1_ex1_X:70388906-70388928:+_5-5	1110012L19Rik	4	0	0	0
1110017D15Rik_CCDS38717.1_ex2_4:41507557-41507579:-_5-1	1110017D15Rik	551	399	336	389
1110017D15Rik_CCDS38717.1_ex4_4:41511476-41511498:-_5-2	1110017D15Rik	173	72	26	66
1110017D15Rik_CCDS38717.1_ex4_4:41511504-41511526:-_5-3	1110017D15Rik	450	586	318	456
1110017D15Rik_CCDS38717.1_ex4_4:41511537-41511559:-_5-4	1110017D15Rik	698	1154	368	610
1110017D15Rik_CCDS38717.1_ex5_4:41517051-41517073:-_5-5	1110017D15Rik	465	239	436	651
1110032A03Rik_CCDS23173.1_ex1_9:50764246-50764268:-_5-1	1110032A03Rik	178	49	51	53
1110032A03Rik_CCDS23173.1_ex2_9:50764688-50764710:+_5-2	1110032A03Rik	206	26	4	151
1110032A03Rik_CCDS23173.1_ex2_9:50764747-50764769:+_5-3	1110032A03Rik	417	335	187	268
1110032A03Rik_CCDS23173.1_ex2_9:50764764-50764786:-_5-4	1110032A03Rik	281	197	152	133
1110032A03Rik_CCDS23173.1_ex2_9:50764807-50764829:+_5-5	1110032A03Rik	77	132	0	65
1110032F04Rik_CCDS50931.1_ex0_3:68869863-68869885:+_5-1	1110032F04Rik	546	451	603	379
1110032F04Rik_CCDS50931.1_ex0_3:68869912-68869934:+_5-2	1110032F04Rik	334	202	105	317
1110032F04Rik_CCDS50931.1_ex0_3:68870016-68870038:-_5-3	1110032F04Rik	806	705	280	582
1110032F04Rik_CCDS50931.1_ex0_3:68870135-68870157:-_5-4	1110032F04Rik	294	517	161	201
1110032F04Rik_CCDS50931.1_ex0_3:68870173-68870195:+_5-5	1110032F04Rik	411	113	335	209
1110034G24Rik_CCDS50727.1_ex0_2:132692030-132692052:-_5-1	1110034G24Rik	359	451	169	207
1110034G24Rik_CCDS50727.1_ex0_2:132692110-132692132:+_5-2	1110034G24Rik	527	582	313	435
1110034G24Rik_CCDS50727.1_ex1_2:132750266-132750288:+_5-3	1110034G24Rik	423	170	259	443
1110034G24Rik_CCDS50727.1_ex1_2:132750330-132750352:-_5-4	1110034G24Rik	180	34	199	267
1110034G24Rik_CCDS50727.1_ex1_2:132750416-132750438:+_5-5	1110034G24Rik	520	495	344	931
1110037F02Rik_CCDS38693.1_ex1_4:11494814-11494836:+_5-1	1110037F02Rik	385	209	1	70
1110037F02Rik_CCDS38693.1_ex10_4:11521176-11521198:-_5-5	1110037F02Rik	773	859	238	609
1110037F02Rik_CCDS38693.1_ex7_4:11513146-11513168:-_5-2	1110037F02Rik	605	111	72	68
1110037F02Rik_CCDS38693.1_ex7_4:11514134-11514156:-_5-3	1110037F02Rik	616	382	256	248
1110037F02Rik_CCDS38693.1_ex9_4:11518998-11519020:+_5-4	1110037F02Rik	748	247	15	66
1110051M20Rik_CCDS16431.1_ex5_2:91304748-91304770:-_5-1	1110051M20Rik	317	157	275	93
1110051M20Rik_CCDS16431.1_ex5_2:91304771-91304793:-_5-2	1110051M20Rik	760	863	279	741
1110051M20Rik_CCDS16431.1_ex6_2:91383745-91383767:+_5-3	1110051M20Rik	381	286	311	211
1110051M20Rik_CCDS16431.1_ex6_2:91383839-91383861:-_5-4	1110051M20Rik	353	115	74	315
1110051M20Rik_CCDS16431.1_ex7_2:91421890-91421912:-_5-5	1110051M20Rik	157	287	277	168
1110057K04Rik_CCDS25798.1_ex0_12:8220700-8220722:-_5-1	1110057K04Rik	237	139	162	329
1110057K04Rik_CCDS25798.1_ex1_12:8227225-8227247:-_5-2	1110057K04Rik	391	357	647	771
1110057K04Rik_CCDS25798.1_ex1_12:8227249-8227271:-_5-3	1110057K04Rik	193	150	47	22
1110057K04Rik_CCDS25798.1_ex1_12:8227284-8227306:-_5-4	1110057K04Rik	288	295	167	186
1110057K04Rik_CCDS25798.1_ex2_12:8238558-8238580:-_5-5	1110057K04Rik	274	304	71	207
1110058L19Rik_CCDS14852.1_ex0_1:23996344-23996366:+_5-1	1110058L19Rik	206	259	266	42
1110058L19Rik_CCDS14852.1_ex1_1:24003144-24003166:+_5-2	1110058L19Rik	500	410	221	574
1110058L19Rik_CCDS14852.1_ex1_1:24003190-24003212:-_5-3	1110058L19Rik	607	349	616	657
1110058L19Rik_CCDS14852.1_ex1_1:24003212-24003234:+_5-4	1110058L19Rik	280	87	51	244
1110058L19Rik_CCDS14852.1_ex1_1:24003231-24003253:+_5-5	1110058L19Rik	1042	606	311	580
1110059E24Rik_CCDS29699.1_ex1_19:21598779-21598801:-_5-1	1110059E24Rik	245	233	340	452
1110059E24Rik_CCDS29699.1_ex1_19:21598840-21598862:-_5-2	1110059E24Rik	15	0	0	0
1110059E24Rik_CCDS29699.1_ex2_19:21619109-21619131:+_5-3	1110059E24Rik	355	127	185	110
1110059E24Rik_CCDS29699.1_ex2_19:21619156-21619178:-_5-4	1110059E24Rik	232	268	17	414
1110059E24Rik_CCDS29699.1_ex2_19:21619190-21619212:-_5-5	1110059E24Rik	81	68	61	108
1110059G10Rik_CCDS23650.1_ex1_9:122948964-122948986:-_5-1	1110059G10Rik	217	153	398	213
1110059G10Rik_CCDS23650.1_ex1_9:122948984-122949006:-_5-2	1110059G10Rik	0	0	0	0
1110059G10Rik_CCDS23650.1_ex1_9:122948997-122949019:-_5-3	1110059G10Rik	225	137	119	123
1110059G10Rik_CCDS23650.1_ex2_9:122950804-122950826:-_5-4	1110059G10Rik	449	267	193	315
1110059G10Rik_CCDS23650.1_ex2_9:122950824-122950846:-_5-5	1110059G10Rik	467	191	390	292
1110059M19Rik_CCDS53063.1_ex1_X:45092030-45092052:-_5-1	1110059M19Rik	140	174	525	62
1110059M19Rik_CCDS53063.1_ex1_X:45092045-45092067:-_5-2	1110059M19Rik	389	410	390	605
1110059M19Rik_CCDS53063.1_ex1_X:45092074-45092096:+_5-3	1110059M19Rik	355	550	372	721
1110059M19Rik_CCDS53063.1_ex1_X:45092146-45092168:+_5-4	1110059M19Rik	292	162	12	0
1110059M19Rik_CCDS53063.1_ex1_X:45092161-45092183:-_5-5	1110059M19Rik	389	382	118	371
1110065P20Rik_CCDS51298.1_ex0_4:124849894-124849916:+_2-1	1110065P20Rik	241	318	171	20
1110065P20Rik_CCDS51298.1_ex0_4:124849910-124849932:-_2-2	1110065P20Rik	206	408	12	190
1190002N15Rik_CCDS40725.1_ex2_9:94537314-94537336:-_5-1	1190002N15Rik	639	771	404	560
1190002N15Rik_CCDS40725.1_ex2_9:94537414-94537436:-_5-2	1190002N15Rik	472	432	399	283
1190002N15Rik_CCDS40725.1_ex2_9:94537542-94537564:+_5-3	1190002N15Rik	784	700	295	853
1190002N15Rik_CCDS40725.1_ex2_9:94537586-94537608:-_5-4	1190002N15Rik	531	378	305	183
1190002N15Rik_CCDS40725.1_ex2_9:94537688-94537710:+_5-5	1190002N15Rik	433	370	155	394
1190003K10Rik_CCDS56887.1_ex0_13:64481829-64481851:-_5-1	1190003K10Rik	244	0	0	28
1190003K10Rik_CCDS56887.1_ex0_13:64481841-64481863:+_5-2	1190003K10Rik	563	406	656	1100
1190003K10Rik_CCDS56887.1_ex1_13:64485859-64485881:+_5-3	1190003K10Rik	712	561	433	933
1190003K10Rik_CCDS56887.1_ex1_13:64485875-64485897:-_5-4	1190003K10Rik	322	265	433	415
1190003K10Rik_CCDS56887.1_ex1_13:64485892-64485914:-_5-5	1190003K10Rik	272	41	104	44
1190005I06Rik_CCDS52690.1_ex1_8:120611220-120611242:+_5-1	1190005I06Rik	1125	841	422	626
1190005I06Rik_CCDS52690.1_ex1_8:120611281-120611303:+_5-2	1190005I06Rik	944	436	617	408
1190005I06Rik_CCDS52690.1_ex1_8:120611293-120611315:-_5-3	1190005I06Rik	364	162	183	572
1190005I06Rik_CCDS52690.1_ex2_8:120628466-120628488:-_5-4	1190005I06Rik	417	248	588	263
1190005I06Rik_CCDS52690.1_ex2_8:120628494-120628516:-_5-5	1190005I06Rik	704	709	903	1229
1190007I07Rik_CCDS48653.1_ex0_10:82620171-82620193:+_5-1	1190007I07Rik	495	437	61	367
1190007I07Rik_CCDS48653.1_ex0_10:82620189-82620211:-_5-2	1190007I07Rik	406	81	219	26
1190007I07Rik_CCDS48653.1_ex1_10:82622694-82622716:+_5-3	1190007I07Rik	641	259	100	236
1190007I07Rik_CCDS48653.1_ex1_10:82622707-82622729:-_5-4	1190007I07Rik	560	167	31	62
1190007I07Rik_CCDS48653.1_ex1_10:82622719-82622741:+_5-5	1190007I07Rik	344	87	202	144
1200011I18Rik_CCDS27283.1_ex3_14:76099139-76099161:-_5-1	1200011I18Rik	260	176	248	416
1200011I18Rik_CCDS27283.1_ex4_14:76102507-76102529:+_5-2	1200011I18Rik	179	119	174	42
1200011I18Rik_CCDS27283.1_ex5_14:76106039-76106061:+_5-3	1200011I18Rik	325	386	112	169
1200011I18Rik_CCDS27283.1_ex5_14:76106070-76106092:-_5-4	1200011I18Rik	411	376	318	304
1200011I18Rik_CCDS27283.1_ex6_14:76107423-76107445:+_5-5	1200011I18Rik	352	290	378	180
1200014J11Rik_CCDS24994.1_ex0_11:73048031-73048053:+_5-1	1200014J11Rik	489	166	161	639
1200014J11Rik_CCDS24994.1_ex0_11:73048050-73048072:-_5-2	1200014J11Rik	562	263	169	683
1200014J11Rik_CCDS24994.1_ex1_11:73049903-73049925:+_5-3	1200014J11Rik	376	150	489	719
1200014J11Rik_CCDS24994.1_ex2_11:73053451-73053473:-_5-4	1200014J11Rik	299	277	202	707
1200014J11Rik_CCDS24994.1_ex8_11:73070815-73070837:-_5-5	1200014J11Rik	417	287	492	517
1300002K09Rik_CCDS18141.1_ex3_4:45864887-45864909:+_5-1	1300002K09Rik	287	19	119	66
1300002K09Rik_CCDS18141.1_ex3_4:45864976-45864998:-_5-2	1300002K09Rik	326	144	154	233
1300002K09Rik_CCDS18141.1_ex8_4:45870807-45870829:-_5-3	1300002K09Rik	399	139	266	299
1300002K09Rik_CCDS18141.1_ex9_4:45873643-45873665:-_5-4	1300002K09Rik	219	108	319	217
1300002K09Rik_CCDS18141.1_ex9_4:45873726-45873748:-_5-5	1300002K09Rik	788	752	489	854
1300017J02Rik_CCDS23452.1_ex10_9:103272570-103272592:-_5-3	1300017J02Rik	183	440	83	10
1300017J02Rik_CCDS23452.1_ex12_9:103277473-103277495:+_5-4	1300017J02Rik	585	650	478	570
1300017J02Rik_CCDS23452.1_ex15_9:103282496-103282518:+_5-5	1300017J02Rik	593	534	265	794
1300017J02Rik_CCDS23452.1_ex9_9:103269610-103269632:+_5-1	1300017J02Rik	142	118	113	27
1300017J02Rik_CCDS23452.1_ex9_9:103269723-103269745:-_5-2	1300017J02Rik	720	438	712	786
1500009L16Rik_CCDS48656.1_ex2_10:83757442-83757464:+_4-1	1500009L16Rik	0	0	0	0
1500009L16Rik_CCDS48656.1_ex2_10:83757456-83757478:+_4-2	1500009L16Rik	5	14	0	0
1500009L16Rik_CCDS48656.1_ex3_10:83758123-83758145:+_4-3	1500009L16Rik	3	0	0	0
1500009L16Rik_CCDS48656.1_ex3_10:83758135-83758157:+_4-4	1500009L16Rik	195	205	208	200
1500012F01Rik_CCDS38338.1_ex2_2:167065719-167065741:-_2-1	1500012F01Rik	809	164	443	408
1500012F01Rik_CCDS38338.1_ex2_2:167065732-167065754:-_2-2	1500012F01Rik	869	970	442	547
1500015O10Rik_CCDS14925.1_ex2_1:43738562-43738584:-_5-1	1500015O10Rik	510	16	107	228
1500015O10Rik_CCDS14925.1_ex2_1:43738629-43738651:+_5-2	1500015O10Rik	422	320	1027	510
1500015O10Rik_CCDS14925.1_ex2_1:43738641-43738663:+_5-3	1500015O10Rik	486	400	417	756
1500015O10Rik_CCDS14925.1_ex2_1:43738654-43738676:-_5-4	1500015O10Rik	1223	1141	1061	910
1500015O10Rik_CCDS14925.1_ex2_1:43738681-43738703:+_5-5	1500015O10Rik	390	316	171	150
1600002H07Rik_CCDS28479.1_ex6_17:24219795-24219817:-_5-1	1600002H07Rik	542	251	227	584
1600002H07Rik_CCDS28479.1_ex6_17:24219858-24219880:+_5-2	1600002H07Rik	746	473	585	268
1600002H07Rik_CCDS28479.1_ex6_17:24219898-24219920:+_5-3	1600002H07Rik	451	462	259	141
1600002H07Rik_CCDS28479.1_ex7_17:24220239-24220261:+_5-4	1600002H07Rik	431	392	421	476
1600002H07Rik_CCDS28479.1_ex8_17:24220527-24220549:+_5-5	1600002H07Rik	541	172	195	189
1600002K03Rik_CCDS24012.1_ex0_10:80173051-80173073:+_5-1	1600002K03Rik	181	64	17	85
1600002K03Rik_CCDS24012.1_ex0_10:80173064-80173086:+_5-2	1600002K03Rik	583	913	347	187
1600002K03Rik_CCDS24012.1_ex0_10:80173107-80173129:+_5-3	1600002K03Rik	232	238	167	121
1600002K03Rik_CCDS24012.1_ex0_10:80173145-80173167:+_5-4	1600002K03Rik	479	449	254	490
1600002K03Rik_CCDS24012.1_ex0_10:80173163-80173185:-_5-5	1600002K03Rik	193	242	124	1
1600012H06Rik_CCDS37444.1_ex0_17:14943712-14943734:+_5-1	1600012H06Rik	582	160	162	477
1600012H06Rik_CCDS37444.1_ex0_17:14943759-14943781:+_5-2	1600012H06Rik	363	81	330	29
1600012H06Rik_CCDS37444.1_ex0_17:14943825-14943847:-_5-3	1600012H06Rik	841	1384	501	1179
1600012H06Rik_CCDS37444.1_ex0_17:14943847-14943869:-_5-4	1600012H06Rik	370	188	233	329
1600012H06Rik_CCDS37444.1_ex0_17:14943924-14943946:-_5-5	1600012H06Rik	477	342	324	780
1600014C23Rik_CCDS57097.1_ex1_17:45733594-45733616:+_5-1	1600014C23Rik	838	1638	917	845
1600014C23Rik_CCDS57097.1_ex1_17:45733635-45733657:+_5-2	1600014C23Rik	427	257	305	303
1600014C23Rik_CCDS57097.1_ex1_17:45733649-45733671:+_5-3	1600014C23Rik	541	797	307	526
1600014C23Rik_CCDS57097.1_ex1_17:45733670-45733692:+_5-4	1600014C23Rik	352	494	265	339
1600014C23Rik_CCDS57097.1_ex1_17:45733705-45733727:-_5-5	1600014C23Rik	447	342	154	505
1600014K23Rik_CCDS53125.1_ex0_X:85269719-85269741:-_5-1	1600014K23Rik	303	54	119	70
1600014K23Rik_CCDS53125.1_ex0_X:85269777-85269799:-_5-2	1600014K23Rik	729	463	979	634
1600014K23Rik_CCDS53125.1_ex0_X:85269824-85269846:-_5-3	1600014K23Rik	1058	1271	613	2047
1600014K23Rik_CCDS53125.1_ex0_X:85269855-85269877:-_5-4	1600014K23Rik	312	66	73	133
1600014K23Rik_CCDS53125.1_ex0_X:85269909-85269931:+_5-5	1600014K23Rik	462	290	260	280
1600015I10Rik_CCDS39484.2_ex0_6:48930189-48930211:-_5-1	1600015I10Rik	563	399	361	639
1600015I10Rik_CCDS39484.2_ex0_6:48930458-48930480:-_5-2	1600015I10Rik	324	267	302	596
1600015I10Rik_CCDS39484.2_ex0_6:48930492-48930514:+_5-3	1600015I10Rik	614	888	320	588
1600015I10Rik_CCDS39484.2_ex0_6:48930550-48930572:+_5-4	1600015I10Rik	345	366	274	63
1600015I10Rik_CCDS39484.2_ex0_6:48931003-48931025:+_5-5	1600015I10Rik	58	2	11	70
1600016N20Rik_CCDS40181.1_ex12_7:141213912-141213934:+_5-4	1600016N20Rik	321	198	193	218
1600016N20Rik_CCDS40181.1_ex12_7:141213934-141213956:+_5-5	1600016N20Rik	591	552	314	906
1600016N20Rik_CCDS40181.1_ex6_7:141211850-141211872:-_5-1	1600016N20Rik	426	301	47	213
1600016N20Rik_CCDS40181.1_ex6_7:141212021-141212043:+_5-2	1600016N20Rik	451	228	437	439
1600016N20Rik_CCDS40181.1_ex7_7:141212401-141212423:+_5-3	1600016N20Rik	120	51	59	348
1600029D21Rik_CCDS40619.1_ex0_9:50494643-50494665:+_5-1	1600029D21Rik	624	730	322	473
1600029D21Rik_CCDS40619.1_ex1_9:50499102-50499124:-_5-2	1600029D21Rik	333	0	327	531
1600029D21Rik_CCDS40619.1_ex1_9:50499129-50499151:+_5-3	1600029D21Rik	295	145	55	42
1600029D21Rik_CCDS40619.1_ex1_9:50499219-50499241:+_5-4	1600029D21Rik	310	393	144	376
1600029D21Rik_CCDS40619.1_ex2_9:50501076-50501098:-_5-5	1600029D21Rik	845	1288	798	1365
1700001C02Rik_CCDS19158.1_ex1_5:30480394-30480416:-_5-1	1700001C02Rik	458	228	396	687
1700001C02Rik_CCDS19158.1_ex1_5:30480414-30480436:-_5-2	1700001C02Rik	181	100	85	129
1700001C02Rik_CCDS19158.1_ex1_5:30480488-30480510:+_5-3	1700001C02Rik	30	0	22	3
1700001C02Rik_CCDS19158.1_ex1_5:30480552-30480574:+_5-4	1700001C02Rik	273	107	144	210
1700001C02Rik_CCDS19158.1_ex1_5:30480594-30480616:-_5-5	1700001C02Rik	375	327	524	869
1700001C19Rik_CCDS28849.1_ex0_17:47413806-47413828:+_5-1	1700001C19Rik	389	759	213	307
1700001C19Rik_CCDS28849.1_ex1_17:47433338-47433360:+_5-2	1700001C19Rik	355	273	261	687
1700001C19Rik_CCDS28849.1_ex2_17:47436606-47436628:-_5-3	1700001C19Rik	293	276	224	309
1700001C19Rik_CCDS28849.1_ex2_17:47436620-47436642:+_5-4	1700001C19Rik	851	671	662	1548
1700001C19Rik_CCDS28849.1_ex2_17:47436654-47436676:+_5-5	1700001C19Rik	830	940	485	624
1700001J03Rik_CCDS51699.1_ex3_5:146184745-146184767:+_5-1	1700001J03Rik	489	441	498	223
1700001J03Rik_CCDS51699.1_ex3_5:146184785-146184807:+_5-2	1700001J03Rik	509	556	80	305
1700001J03Rik_CCDS51699.1_ex3_5:146184834-146184856:+_5-3	1700001J03Rik	330	108	128	199
1700001J03Rik_CCDS51699.1_ex3_5:146184877-146184899:-_5-4	1700001J03Rik	80	73	149	29
1700001J03Rik_CCDS51699.1_ex3_5:146184896-146184918:+_5-5	1700001J03Rik	417	239	136	414
1700001K19Rik_CCDS49175.1_ex1_12:110668680-110668702:-_5-1	1700001K19Rik	113	13	40	167
1700001K19Rik_CCDS49175.1_ex1_12:110668720-110668742:+_5-2	1700001K19Rik	597	797	843	733
1700001K19Rik_CCDS49175.1_ex1_12:110668778-110668800:-_5-3	1700001K19Rik	0	0	0	0
1700001K19Rik_CCDS49175.1_ex1_12:110668844-110668866:+_5-4	1700001K19Rik	609	440	423	293
1700001K19Rik_CCDS49175.1_ex1_12:110668895-110668917:+_5-5	1700001K19Rik	321	424	93	542
1700001L19Rik_CCDS49306.1_ex0_13:68597615-68597637:-_5-1	1700001L19Rik	422	467	199	613
1700001L19Rik_CCDS49306.1_ex0_13:68597660-68597682:+_5-2	1700001L19Rik	345	138	137	308
1700001L19Rik_CCDS49306.1_ex0_13:68597701-68597723:+_5-3	1700001L19Rik	726	573	848	374
1700001L19Rik_CCDS49306.1_ex1_13:68611175-68611197:-_5-4	1700001L19Rik	150	42	78	29
1700001L19Rik_CCDS49306.1_ex1_13:68611253-68611275:-_5-5	1700001L19Rik	308	398	161	261
1700001O22Rik_CCDS15885.1_ex6_2:30801130-30801152:+_5-1	1700001O22Rik	444	557	194	302
1700001O22Rik_CCDS15885.1_ex6_2:30801227-30801249:-_5-2	1700001O22Rik	701	899	561	957
1700001O22Rik_CCDS15885.1_ex6_2:30801312-30801334:+_5-3	1700001O22Rik	710	451	794	565
1700001O22Rik_CCDS15885.1_ex6_2:30801337-30801359:-_5-4	1700001O22Rik	569	459	442	491
1700001O22Rik_CCDS15885.1_ex6_2:30801408-30801430:-_5-5	1700001O22Rik	494	321	362	412
1700001P01Rik_CCDS36297.1_ex2_11:97775652-97775674:+_5-1	1700001P01Rik	209	760	231	274
1700001P01Rik_CCDS36297.1_ex2_11:97775672-97775694:+_5-2	1700001P01Rik	631	291	202	586
1700001P01Rik_CCDS36297.1_ex2_11:97775690-97775712:+_5-3	1700001P01Rik	612	343	229	49
1700001P01Rik_CCDS36297.1_ex2_11:97775717-97775739:-_5-4	1700001P01Rik	835	335	420	595
1700001P01Rik_CCDS36297.1_ex2_11:97775736-97775758:+_5-5	1700001P01Rik	514	174	123	237
1700003E16Rik_CCDS51818.1_ex1_6:83160981-83161003:+_5-1	1700003E16Rik	615	647	718	537
1700003E16Rik_CCDS51818.1_ex2_6:83161342-83161364:-_5-2	1700003E16Rik	632	226	270	488
1700003E16Rik_CCDS51818.1_ex2_6:83161399-83161421:-_5-3	1700003E16Rik	556	346	528	566
1700003E16Rik_CCDS51818.1_ex3_6:83161770-83161792:+_5-4	1700003E16Rik	610	372	376	1268
1700003E16Rik_CCDS51818.1_ex3_6:83161916-83161938:-_5-5	1700003E16Rik	1480	2106	1664	1602
1700003F12Rik_CCDS16933.1_ex0_2:154549033-154549055:+_5-1	1700003F12Rik	292	579	114	173
1700003F12Rik_CCDS16933.1_ex1_2:154549359-154549381:-_5-2	1700003F12Rik	227	202	47	55
1700003F12Rik_CCDS16933.1_ex2_2:154549545-154549567:+_5-3	1700003F12Rik	687	460	372	1026
1700003F12Rik_CCDS16933.1_ex2_2:154549603-154549625:-_5-4	1700003F12Rik	186	208	253	227
1700003F12Rik_CCDS16933.1_ex2_2:154549615-154549637:-_5-5	1700003F12Rik	692	853	975	739
1700003M02Rik_CCDS18031.2_ex4_4:34719686-34719708:+_5-1	1700003M02Rik	424	458	218	538
1700003M02Rik_CCDS18031.2_ex4_4:34719757-34719779:+_5-2	1700003M02Rik	470	317	460	280
1700003M02Rik_CCDS18031.2_ex5_4:34721462-34721484:+_5-3	1700003M02Rik	212	16	429	142
1700003M02Rik_CCDS18031.2_ex6_4:34722756-34722778:-_5-4	1700003M02Rik	422	250	74	180
1700003M02Rik_CCDS18031.2_ex7_4:34724814-34724836:-_5-5	1700003M02Rik	150	75	26	42
1700006A11Rik_CCDS51064.1_ex6_3:124414334-124414356:+_5-1	1700006A11Rik	428	621	225	472
1700006A11Rik_CCDS51064.1_ex6_3:124414354-124414376:+_5-2	1700006A11Rik	232	819	351	206
1700006A11Rik_CCDS51064.1_ex8_3:124419290-124419312:-_5-3	1700006A11Rik	188	146	307	565
1700006A11Rik_CCDS51064.1_ex9_3:124419820-124419842:-_5-4	1700006A11Rik	596	948	440	755
1700006A11Rik_CCDS51064.1_ex9_3:124419875-124419897:-_5-5	1700006A11Rik	119	228	277	202
1700006E09Rik_CCDS48938.1_ex0_11:101987216-101987238:+_5-1	1700006E09Rik	19	0	0	0
1700006E09Rik_CCDS48938.1_ex1_11:101987952-101987974:-_5-2	1700006E09Rik	662	730	607	507
1700006E09Rik_CCDS48938.1_ex2_11:101988442-101988464:-_5-3	1700006E09Rik	339	270	268	223
1700006E09Rik_CCDS48938.1_ex2_11:101988528-101988550:-_5-4	1700006E09Rik	488	689	350	717
1700006E09Rik_CCDS48938.1_ex2_11:101988543-101988565:+_5-5	1700006E09Rik	16	0	0	0
1700007B14Rik_CCDS52603.1_ex2_8:75577830-75577852:+_5-1	1700007B14Rik	48	8	1	39
1700007B14Rik_CCDS52603.1_ex2_8:75577890-75577912:-_5-2	1700007B14Rik	365	326	231	138
1700007B14Rik_CCDS52603.1_ex2_8:75577940-75577962:-_5-3	1700007B14Rik	366	290	13	279
1700007B14Rik_CCDS52603.1_ex4_8:75629748-75629770:-_5-4	1700007B14Rik	223	175	231	203
1700007B14Rik_CCDS52603.1_ex5_8:75669432-75669454:-_5-5	1700007B14Rik	355	114	254	821
1700007G11Rik_CCDS19456.1_ex0_5:98329440-98329462:+_5-1	1700007G11Rik	334	249	284	196
1700007G11Rik_CCDS19456.1_ex0_5:98329458-98329480:-_5-2	1700007G11Rik	659	403	533	865
1700007G11Rik_CCDS19456.1_ex1_5:98346253-98346275:+_5-3	1700007G11Rik	396	136	174	529
1700007G11Rik_CCDS19456.1_ex2_5:98498285-98498307:+_5-4	1700007G11Rik	538	169	349	714
1700007G11Rik_CCDS19456.1_ex2_5:98498328-98498350:+_5-5	1700007G11Rik	611	606	464	414
1700007K09Rik_CCDS21912.1_ex0_7:131326265-131326287:+_5-1	1700007K09Rik	597	612	506	501
1700007K09Rik_CCDS21912.1_ex0_7:131326311-131326333:-_5-2	1700007K09Rik	620	217	296	391
1700007K09Rik_CCDS21912.1_ex1_7:131327176-131327198:+_5-3	1700007K09Rik	250	180	168	292
1700007K09Rik_CCDS21912.1_ex1_7:131327191-131327213:-_5-4	1700007K09Rik	526	262	216	891
1700007K09Rik_CCDS21912.1_ex1_7:131327208-131327230:-_5-5	1700007K09Rik	54	56	126	0
1700007K13Rik_CCDS15837.1_ex1_2:28465137-28465159:+_5-1	1700007K13Rik	513	221	459	217
1700007K13Rik_CCDS15837.1_ex2_2:28466028-28466050:-_5-2	1700007K13Rik	493	306	362	157
1700007K13Rik_CCDS15837.1_ex2_2:28466051-28466073:-_5-3	1700007K13Rik	485	193	396	430
1700007K13Rik_CCDS15837.1_ex2_2:28466066-28466088:-_5-4	1700007K13Rik	331	380	425	331
1700007K13Rik_CCDS15837.1_ex2_2:28466084-28466106:+_5-5	1700007K13Rik	468	89	399	151
1700008A04Rik_CCDS48767.1_ex0_11:32820638-32820660:-_5-1	1700008A04Rik	237	179	196	316
1700008A04Rik_CCDS48767.1_ex1_11:32821870-32821892:+_5-2	1700008A04Rik	508	625	348	461
1700008A04Rik_CCDS48767.1_ex1_11:32821887-32821909:-_5-3	1700008A04Rik	403	436	161	535
1700008A04Rik_CCDS48767.1_ex2_11:32822095-32822117:+_5-4	1700008A04Rik	377	289	82	352
1700008A04Rik_CCDS48767.1_ex3_11:32824431-32824453:-_5-5	1700008A04Rik	204	160	87	293
1700008F21Rik_CCDS52713.1_ex0_8:129072559-129072581:-_7-1	1700008F21Rik	764	253	148	208
1700008F21Rik_CCDS52713.1_ex0_8:129072645-129072667:-_7-2	1700008F21Rik	177	187	13	32
1700008F21Rik_CCDS52713.1_ex11_8:129178236-129178258:-_7-7	1700008F21Rik	557	146	111	510
1700008F21Rik_CCDS52713.1_ex8_8:129145558-129145580:+_7-3	1700008F21Rik	172	301	299	7
1700008F21Rik_CCDS52713.1_ex8_8:129145571-129145593:+_7-4	1700008F21Rik	30	0	85	1
1700008F21Rik_CCDS52713.1_ex8_8:129145591-129145613:+_7-5	1700008F21Rik	612	117	89	83
1700008F21Rik_CCDS52713.1_ex9_8:129163852-129163874:+_7-6	1700008F21Rik	145	93	141	339
1700008I05Rik_CCDS41129.1_ex3_X:135659193-135659215:-_5-1	1700008I05Rik	97	68	179	24
1700008I05Rik_CCDS41129.1_ex4_X:135660549-135660571:+_5-2	1700008I05Rik	91	30	28	180
1700008I05Rik_CCDS41129.1_ex5_X:135664435-135664457:+_5-3	1700008I05Rik	515	180	371	443
1700008I05Rik_CCDS41129.1_ex5_X:135664560-135664582:+_5-4	1700008I05Rik	208	216	14	241
1700008I05Rik_CCDS41129.1_ex6_X:135665495-135665517:+_5-5	1700008I05Rik	265	232	21	421
1700008O03Rik_CCDS52230.1_ex1_7:44361062-44361084:-_5-1	1700008O03Rik	838	800	225	831
1700008O03Rik_CCDS52230.1_ex1_7:44361078-44361100:+_5-2	1700008O03Rik	222	80	287	10
1700008O03Rik_CCDS52230.1_ex2_7:44362648-44362670:+_5-3	1700008O03Rik	479	317	460	442
1700008O03Rik_CCDS52230.1_ex2_7:44362741-44362763:+_5-4	1700008O03Rik	1046	1120	786	1224
1700008O03Rik_CCDS52230.1_ex3_7:44362930-44362952:+_5-5	1700008O03Rik	420	324	286	544
1700008P02Rik_CCDS50858.1_ex2_3:6620020-6620042:+_5-1	1700008P02Rik	388	192	190	248
1700008P02Rik_CCDS50858.1_ex2_3:6620049-6620071:+_5-2	1700008P02Rik	507	522	436	687
1700008P02Rik_CCDS50858.1_ex2_3:6620109-6620131:+_5-3	1700008P02Rik	286	203	72	446
1700008P02Rik_CCDS50858.1_ex2_3:6620144-6620166:+_5-4	1700008P02Rik	143	135	4	82
1700008P02Rik_CCDS50858.1_ex2_3:6620261-6620283:+_5-5	1700008P02Rik	412	399	389	357
1700009N14Rik_CCDS38709.1_ex0_4:39450882-39450904:-_5-1	1700009N14Rik	271	195	304	195
1700009N14Rik_CCDS38709.1_ex0_4:39450965-39450987:+_5-2	1700009N14Rik	451	545	382	781
1700009N14Rik_CCDS38709.1_ex0_4:39451027-39451049:+_5-3	1700009N14Rik	535	493	398	767
1700009N14Rik_CCDS38709.1_ex0_4:39451100-39451122:-_5-4	1700009N14Rik	653	462	822	706
1700009N14Rik_CCDS38709.1_ex0_4:39451224-39451246:-_5-5	1700009N14Rik	146	160	82	22
1700009P17Rik_CCDS35771.1_ex2_1:171125298-171125320:+_5-1	1700009P17Rik	466	564	513	810
1700009P17Rik_CCDS35771.1_ex2_1:171125330-171125352:-_5-2	1700009P17Rik	515	371	513	459
1700009P17Rik_CCDS35771.1_ex3_1:171126040-171126062:-_5-3	1700009P17Rik	370	135	143	159
1700009P17Rik_CCDS35771.1_ex3_1:171126101-171126123:-_5-4	1700009P17Rik	609	285	284	956
1700009P17Rik_CCDS35771.1_ex3_1:171126125-171126147:+_5-5	1700009P17Rik	350	485	378	577
1700010B08Rik_CCDS50816.1_ex2_2:173721776-173721798:+_5-1	1700010B08Rik	277	9	381	212
1700010B08Rik_CCDS50816.1_ex2_2:173721794-173721816:+_5-2	1700010B08Rik	108	0	0	10
1700010B08Rik_CCDS50816.1_ex2_2:173721811-173721833:-_5-3	1700010B08Rik	781	412	841	894
1700010B08Rik_CCDS50816.1_ex2_2:173721836-173721858:-_5-4	1700010B08Rik	337	301	153	618
1700010B08Rik_CCDS50816.1_ex2_2:173721863-173721885:+_5-5	1700010B08Rik	538	470	261	478
1700010D01Rik_CCDS53138.1_ex1_X:95732996-95733018:+_5-1	1700010D01Rik	1117	1723	1163	813
1700010D01Rik_CCDS53138.1_ex1_X:95733049-95733071:+_5-2	1700010D01Rik	1349	1788	1278	1178
1700010D01Rik_CCDS53138.1_ex1_X:95733068-95733090:+_5-3	1700010D01Rik	1484	1117	775	700
1700010D01Rik_CCDS53138.1_ex1_X:95733102-95733124:+_5-4	1700010D01Rik	501	303	283	408
1700010D01Rik_CCDS53138.1_ex1_X:95733121-95733143:+_5-5	1700010D01Rik	818	607	401	692
1700010I14Rik_CCDS28385.2_ex1_17:8992211-8992233:+_5-1	1700010I14Rik	367	264	130	540
1700010I14Rik_CCDS28385.2_ex1_17:8992390-8992412:-_5-2	1700010I14Rik	896	842	823	625
1700010I14Rik_CCDS28385.2_ex1_17:8992577-8992599:-_5-3	1700010I14Rik	1014	1288	515	1020
1700010I14Rik_CCDS28385.2_ex1_17:8992608-8992630:-_5-4	1700010I14Rik	640	423	438	537
1700010I14Rik_CCDS28385.2_ex1_17:8992698-8992720:+_5-5	1700010I14Rik	497	408	368	298
1700011A15Rik_CCDS37217.1_ex2_15:101452379-101452401:-_5-1	1700011A15Rik	346	217	431	149
1700011A15Rik_CCDS37217.1_ex2_15:101452412-101452434:+_5-2	1700011A15Rik	816	751	599	419
1700011A15Rik_CCDS37217.1_ex2_15:101452424-101452446:+_5-3	1700011A15Rik	220	101	65	100
1700011A15Rik_CCDS37217.1_ex2_15:101452498-101452520:+_5-4	1700011A15Rik	647	883	433	764
1700011A15Rik_CCDS37217.1_ex2_15:101452520-101452542:+_5-5	1700011A15Rik	280	63	127	241
1700011E24Rik_CCDS50206.1_ex3_17:87411547-87411569:-_5-1	1700011E24Rik	335	84	221	334
1700011E24Rik_CCDS50206.1_ex3_17:87411562-87411584:-_5-2	1700011E24Rik	554	305	446	331
1700011E24Rik_CCDS50206.1_ex4_17:87422590-87422612:+_5-3	1700011E24Rik	507	748	411	1458
1700011E24Rik_CCDS50206.1_ex4_17:87422639-87422661:-_5-4	1700011E24Rik	268	121	53	337
1700011E24Rik_CCDS50206.1_ex4_17:87422755-87422777:-_5-5	1700011E24Rik	362	206	85	219
1700011H14Rik_CCDS26996.1_ex3_14:49235927-49235949:+_5-1	1700011H14Rik	489	327	116	535
1700011H14Rik_CCDS26996.1_ex4_14:49243803-49243825:-_5-2	1700011H14Rik	329	153	483	203
1700011H14Rik_CCDS26996.1_ex5_14:49245025-49245047:+_5-3	1700011H14Rik	468	484	372	430
1700011H14Rik_CCDS26996.1_ex5_14:49245088-49245110:-_5-4	1700011H14Rik	270	292	180	149
1700011H14Rik_CCDS26996.1_ex5_14:49245110-49245132:-_5-5	1700011H14Rik	323	334	324	395
1700011I03Rik_CCDS50295.1_ex1_18:57538029-57538051:-_5-1	1700011I03Rik	266	194	200	420
1700011I03Rik_CCDS50295.1_ex2_18:57563985-57564007:+_5-2	1700011I03Rik	505	323	581	473
1700011I03Rik_CCDS50295.1_ex3_18:57592037-57592059:+_5-3	1700011I03Rik	205	566	191	255
1700011I03Rik_CCDS50295.1_ex4_18:57594075-57594097:-_5-4	1700011I03Rik	376	283	330	343
1700011I03Rik_CCDS50295.1_ex4_18:57594110-57594132:-_5-5	1700011I03Rik	441	201	260	245
1700011L22Rik_CCDS52605.1_ex2_8:79214884-79214906:+_5-1	1700011L22Rik	182	149	68	205
1700011L22Rik_CCDS52605.1_ex3_8:79220273-79220295:-_5-2	1700011L22Rik	310	148	123	692
1700011L22Rik_CCDS52605.1_ex4_8:79229343-79229365:-_5-3	1700011L22Rik	748	439	223	634
1700011L22Rik_CCDS52605.1_ex5_8:79248351-79248373:-_5-4	1700011L22Rik	328	335	549	783
1700011L22Rik_CCDS52605.1_ex5_8:79248365-79248387:-_5-5	1700011L22Rik	379	271	131	469
1700012A03Rik_CCDS19984.1_ex0_6:32051723-32051745:-_5-1	1700012A03Rik	174	371	171	59
1700012A03Rik_CCDS19984.1_ex1_6:32058472-32058494:+_5-2	1700012A03Rik	190	102	59	24
1700012A03Rik_CCDS19984.1_ex1_6:32058491-32058513:+_5-3	1700012A03Rik	452	123	304	475
1700012A03Rik_CCDS19984.1_ex1_6:32058549-32058571:-_5-4	1700012A03Rik	619	488	754	964
1700012A03Rik_CCDS19984.1_ex1_6:32058578-32058600:-_5-5	1700012A03Rik	276	517	67	192
1700012B07Rik_CCDS48972.1_ex1_11:109794227-109794249:+_5-1	1700012B07Rik	413	363	247	607
1700012B07Rik_CCDS48972.1_ex1_11:109794270-109794292:-_5-2	1700012B07Rik	611	267	312	496
1700012B07Rik_CCDS48972.1_ex2_11:109797277-109797299:-_5-3	1700012B07Rik	117	120	23	3
1700012B07Rik_CCDS48972.1_ex2_11:109797381-109797403:-_5-4	1700012B07Rik	433	238	602	314
1700012B07Rik_CCDS48972.1_ex3_11:109813670-109813692:-_5-5	1700012B07Rik	719	1090	602	1188
1700012B09Rik_CCDS40536.1_ex1_9:14761704-14761726:+_5-1	1700012B09Rik	452	586	281	1340
1700012B09Rik_CCDS40536.1_ex2_9:14766856-14766878:-_5-2	1700012B09Rik	285	362	178	203
1700012B09Rik_CCDS40536.1_ex2_9:14766920-14766942:-_5-3	1700012B09Rik	152	166	165	108
1700012B09Rik_CCDS40536.1_ex3_9:14770839-14770861:+_5-4	1700012B09Rik	688	496	238	389
1700012B09Rik_CCDS40536.1_ex3_9:14770862-14770884:-_5-5	1700012B09Rik	1165	340	838	867
1700012L04Rik_CCDS40856.1_ex0_X:9284061-9284083:-_1-1	1700012L04Rik	570	390	217	704
1700012P22Rik_CCDS51365.1_ex1_4:144419764-144419786:-_5-1	1700012P22Rik	236	279	92	142
1700012P22Rik_CCDS51365.1_ex1_4:144419789-144419811:+_5-2	1700012P22Rik	560	1136	213	158
1700012P22Rik_CCDS51365.1_ex1_4:144419832-144419854:+_5-3	1700012P22Rik	421	666	339	262
1700012P22Rik_CCDS51365.1_ex2_4:144423778-144423800:-_5-4	1700012P22Rik	37	89	0	0
1700012P22Rik_CCDS51365.1_ex2_4:144423845-144423867:+_5-5	1700012P22Rik	169	255	101	160
1700013D24Rik_CCDS51906.1_ex1_6:124356409-124356431:-_5-1	1700013D24Rik	418	692	453	432
1700013D24Rik_CCDS51906.1_ex1_6:124356458-124356480:+_5-2	1700013D24Rik	222	71	74	128
1700013D24Rik_CCDS51906.1_ex2_6:124356872-124356894:-_5-3	1700013D24Rik	129	172	7	62
1700013D24Rik_CCDS51906.1_ex2_6:124356892-124356914:+_5-4	1700013D24Rik	113	62	63	89
1700013D24Rik_CCDS51906.1_ex2_6:124356911-124356933:+_5-5	1700013D24Rik	87	57	0	20
1700013F07Rik_CCDS51046.1_ex1_3:108542506-108542528:-_5-1	1700013F07Rik	721	1231	639	629
1700013F07Rik_CCDS51046.1_ex2_3:108543426-108543448:+_5-2	1700013F07Rik	123	78	106	150
1700013F07Rik_CCDS51046.1_ex2_3:108543462-108543484:-_5-3	1700013F07Rik	91	0	27	104
1700013F07Rik_CCDS51046.1_ex2_3:108543510-108543532:+_5-4	1700013F07Rik	139	203	104	152
1700013F07Rik_CCDS51046.1_ex2_3:108543536-108543558:-_5-5	1700013F07Rik	394	706	182	33
1700013G24Rik_CCDS18818.1_ex0_4:137454635-137454657:+_5-1	1700013G24Rik	388	369	332	171
1700013G24Rik_CCDS18818.1_ex0_4:137454659-137454681:+_5-2	1700013G24Rik	438	271	357	255
1700013G24Rik_CCDS18818.1_ex0_4:137454699-137454721:-_5-3	1700013G24Rik	508	671	197	579
1700013G24Rik_CCDS18818.1_ex0_4:137454795-137454817:-_5-4	1700013G24Rik	363	235	221	546
1700013G24Rik_CCDS18818.1_ex0_4:137455057-137455079:-_5-5	1700013G24Rik	696	716	769	256
1700013H16Rik_CCDS53071.1_ex6_X:53751023-53751045:-_5-1	1700013H16Rik	70	623	0	71
1700013H16Rik_CCDS53071.1_ex6_X:53751057-53751079:-_5-2	1700013H16Rik	229	84	191	172
1700013H16Rik_CCDS53071.1_ex7_X:53751517-53751539:-_5-3	1700013H16Rik	499	565	149	798
1700013H16Rik_CCDS53071.1_ex7_X:53751579-53751601:-_5-4	1700013H16Rik	145	81	5	245
1700013H16Rik_CCDS53071.1_ex7_X:53751752-53751774:-_5-5	1700013H16Rik	637	420	63	335
1700015E13Rik_CCDS15471.1_ex0_1:170308973-170308995:-_5-1	1700015E13Rik	621	816	699	627
1700015E13Rik_CCDS15471.1_ex1_1:170311538-170311560:+_5-2	1700015E13Rik	336	170	351	302
1700015E13Rik_CCDS15471.1_ex1_1:170311603-170311625:-_5-3	1700015E13Rik	80	38	99	87
1700015E13Rik_CCDS15471.1_ex1_1:170311700-170311722:-_5-4	1700015E13Rik	543	496	150	420
1700015E13Rik_CCDS15471.1_ex1_1:170311841-170311863:-_5-5	1700015E13Rik	720	1227	175	762
1700015F17Rik_CCDS51410.1_ex3_5:5457354-5457376:-_5-1	1700015F17Rik	114	205	40	162
1700015F17Rik_CCDS51410.1_ex4_5:5466626-5466648:+_5-2	1700015F17Rik	167	73	178	121
1700015F17Rik_CCDS51410.1_ex4_5:5466657-5466679:-_5-3	1700015F17Rik	212	413	134	339
1700015F17Rik_CCDS51410.1_ex5_5:5478866-5478888:-_5-4	1700015F17Rik	58	275	0	65
1700015F17Rik_CCDS51410.1_ex5_5:5478887-5478909:+_5-5	1700015F17Rik	545	500	405	448
1700015G11Rik_CCDS57552.1_ex1_7:52013536-52013558:-_4-1	1700015G11Rik	58	109	177	13
1700015G11Rik_CCDS57552.1_ex1_7:52013580-52013602:-_4-2	1700015G11Rik	418	387	315	538
1700015G11Rik_CCDS57552.1_ex2_7:52014841-52014863:+_4-3	1700015G11Rik	99	34	102	0
1700015G11Rik_CCDS57552.1_ex2_7:52014855-52014877:-_4-4	1700015G11Rik	541	909	170	394
1700016C15Rik_CCDS48462.1_ex1_1:177741020-177741042:+_5-1	1700016C15Rik	186	112	43	276
1700016C15Rik_CCDS48462.1_ex1_1:177741058-177741080:-_5-2	1700016C15Rik	133	67	0	213
1700016C15Rik_CCDS48462.1_ex2_1:177743256-177743278:-_5-3	1700016C15Rik	49	27	17	21
1700016C15Rik_CCDS48462.1_ex2_1:177743276-177743298:-_5-4	1700016C15Rik	392	608	440	333
1700016C15Rik_CCDS48462.1_ex2_1:177743294-177743316:-_5-5	1700016C15Rik	410	388	224	241
1700016D06Rik_CCDS40221.1_ex2_8:11661658-11661680:+_5-1	1700016D06Rik	171	0	56	6
1700016D06Rik_CCDS40221.1_ex3_8:11662656-11662678:+_5-2	1700016D06Rik	445	303	324	994
1700016D06Rik_CCDS40221.1_ex3_8:11662675-11662697:-_5-3	1700016D06Rik	249	180	134	322
1700016D06Rik_CCDS40221.1_ex4_8:11665030-11665052:-_5-4	1700016D06Rik	323	203	508	282
1700016D06Rik_CCDS40221.1_ex4_8:11665060-11665082:-_5-5	1700016D06Rik	222	85	155	285
1700016H13Rik_CCDS51575.1_ex0_5:103648932-103648954:+_5-1	1700016H13Rik	177	353	116	54
1700016H13Rik_CCDS51575.1_ex1_5:103649412-103649434:+_5-2	1700016H13Rik	140	55	35	2
1700016H13Rik_CCDS51575.1_ex1_5:103649487-103649509:+_5-3	1700016H13Rik	160	77	107	0
1700016H13Rik_CCDS51575.1_ex1_5:103649519-103649541:+_5-4	1700016H13Rik	427	131	139	269
1700016H13Rik_CCDS51575.1_ex1_5:103649537-103649559:-_5-5	1700016H13Rik	296	188	663	198
1700016K19Rik_CCDS25059.1_ex0_11:76000173-76000195:-_5-1	1700016K19Rik	633	451	544	865
1700016K19Rik_CCDS25059.1_ex0_11:76000245-76000267:+_5-2	1700016K19Rik	429	449	558	1153
1700016K19Rik_CCDS25059.1_ex1_11:76003003-76003025:+_5-3	1700016K19Rik	239	495	26	63
1700016K19Rik_CCDS25059.1_ex1_11:76003135-76003157:-_5-4	1700016K19Rik	116	47	61	98
1700016K19Rik_CCDS25059.1_ex1_11:76003190-76003212:-_5-5	1700016K19Rik	718	600	542	1581
1700017B05Rik_CCDS23219.1_ex1_9:57257582-57257604:+_5-1	1700017B05Rik	653	492	739	696
1700017B05Rik_CCDS23219.1_ex1_9:57257719-57257741:+_5-2	1700017B05Rik	965	1007	682	1449
1700017B05Rik_CCDS23219.1_ex1_9:57258506-57258528:-_5-3	1700017B05Rik	317	215	65	635
1700017B05Rik_CCDS23219.1_ex1_9:57258680-57258702:+_5-4	1700017B05Rik	372	604	316	266
1700017B05Rik_CCDS23219.1_ex1_9:57258916-57258938:+_5-5	1700017B05Rik	309	983	5	600
1700017D01Rik_CCDS50393.1_ex2_19:11105696-11105718:+_5-1	1700017D01Rik	38	9	0	97
1700017D01Rik_CCDS50393.1_ex2_19:11105754-11105776:-_5-2	1700017D01Rik	50	7	36	1
1700017D01Rik_CCDS50393.1_ex3_19:11110328-11110350:-_5-3	1700017D01Rik	310	572	113	603
1700017D01Rik_CCDS50393.1_ex3_19:11110345-11110367:+_5-4	1700017D01Rik	396	330	176	728
1700017D01Rik_CCDS50393.1_ex4_19:11112420-11112442:-_5-5	1700017D01Rik	301	219	409	475
1700017N19Rik_CCDS36047.1_ex2_10:100601933-100601955:-_5-1	1700017N19Rik	337	97	313	409
1700017N19Rik_CCDS36047.1_ex2_10:100601954-100601976:-_5-2	1700017N19Rik	47	88	0	60
1700017N19Rik_CCDS36047.1_ex4_10:100603544-100603566:+_5-3	1700017N19Rik	263	74	125	578
1700017N19Rik_CCDS36047.1_ex5_10:100605641-100605663:+_5-4	1700017N19Rik	248	39	100	131
1700017N19Rik_CCDS36047.1_ex6_10:100609233-100609255:+_5-5	1700017N19Rik	187	158	248	401
1700018B08Rik_CCDS52692.1_ex3_8:121535453-121535475:-_5-1	1700018B08Rik	427	415	426	397
1700018B08Rik_CCDS52692.1_ex3_8:121535471-121535493:-_5-2	1700018B08Rik	921	835	886	1023
1700018B08Rik_CCDS52692.1_ex3_8:121535519-121535541:+_5-3	1700018B08Rik	483	757	510	620
1700018B08Rik_CCDS52692.1_ex4_8:121539883-121539905:+_5-4	1700018B08Rik	299	74	97	114
1700018B08Rik_CCDS52692.1_ex4_8:121539910-121539932:+_5-5	1700018B08Rik	691	761	288	937
1700018C11Rik_CCDS18262.1_ex1_4:63608456-63608478:-_5-1	1700018C11Rik	1168	109	151	47
1700018C11Rik_CCDS18262.1_ex1_4:63608482-63608504:+_5-2	1700018C11Rik	615	797	315	481
1700018C11Rik_CCDS18262.1_ex1_4:63608495-63608517:-_5-3	1700018C11Rik	646	549	104	1267
1700018C11Rik_CCDS18262.1_ex2_4:63611857-63611879:+_5-4	1700018C11Rik	666	752	341	417
1700018C11Rik_CCDS18262.1_ex2_4:63611879-63611901:+_5-5	1700018C11Rik	656	308	689	1064
1700018F24Rik_CCDS51696.1_ex1_5:145043378-145043400:-_5-1	1700018F24Rik	416	58	14	518
1700018F24Rik_CCDS51696.1_ex1_5:145043453-145043475:-_5-2	1700018F24Rik	1170	1738	482	1198
1700018F24Rik_CCDS51696.1_ex1_5:145043470-145043492:-_5-3	1700018F24Rik	1824	681	724	738
1700018F24Rik_CCDS51696.1_ex1_5:145043497-145043519:-_5-4	1700018F24Rik	884	286	421	375
1700018F24Rik_CCDS51696.1_ex3_5:145044798-145044820:+_5-5	1700018F24Rik	2082	1168	913	1692
1700019A02Rik_CCDS48258.1_ex4_1:53177769-53177791:-_5-1	1700019A02Rik	165	86	235	210
1700019A02Rik_CCDS48258.1_ex4_1:53177782-53177804:+_5-2	1700019A02Rik	194	91	73	430
1700019A02Rik_CCDS48258.1_ex4_1:53177797-53177819:-_5-3	1700019A02Rik	127	174	1	503
1700019A02Rik_CCDS48258.1_ex5_1:53181864-53181886:-_5-4	1700019A02Rik	202	507	188	253
1700019A02Rik_CCDS48258.1_ex6_1:53182518-53182540:-_5-5	1700019A02Rik	119	229	85	50
1700019B03Rik_CCDS52467.1_ex0_8:3476092-3476114:-_5-1	1700019B03Rik	401	547	146	275
1700019B03Rik_CCDS52467.1_ex0_8:3476170-3476192:+_5-2	1700019B03Rik	780	599	432	407
1700019B03Rik_CCDS52467.1_ex0_8:3476203-3476225:+_5-3	1700019B03Rik	544	303	553	443
1700019B03Rik_CCDS52467.1_ex0_8:3476285-3476307:+_5-4	1700019B03Rik	660	572	551	399
1700019B03Rik_CCDS52467.1_ex0_8:3476336-3476358:-_5-5	1700019B03Rik	529	267	102	613
1700019D03Rik_CCDS14949.1_ex0_1:52925331-52925353:+_5-1	1700019D03Rik	218	248	37	242
1700019D03Rik_CCDS14949.1_ex0_1:52925361-52925383:+_5-2	1700019D03Rik	323	62	213	798
1700019D03Rik_CCDS14949.1_ex0_1:52925386-52925408:+_5-3	1700019D03Rik	1010	846	767	2363
1700019D03Rik_CCDS14949.1_ex0_1:52925405-52925427:+_5-4	1700019D03Rik	183	230	102	136
1700019D03Rik_CCDS14949.1_ex0_1:52925443-52925465:-_5-5	1700019D03Rik	125	45	121	4
1700019G17Rik_CCDS39540.1_ex0_6:85901281-85901303:-_5-1	1700019G17Rik	234	75	115	40
1700019G17Rik_CCDS39540.1_ex0_6:85901299-85901321:+_5-2	1700019G17Rik	551	142	555	780
1700019G17Rik_CCDS39540.1_ex0_6:85901335-85901357:+_5-3	1700019G17Rik	713	818	879	1736
1700019G17Rik_CCDS39540.1_ex0_6:85901370-85901392:+_5-4	1700019G17Rik	474	309	179	1484
1700019G17Rik_CCDS39540.1_ex0_6:85901389-85901411:+_5-5	1700019G17Rik	16	332	0	1
1700019L03Rik_CCDS15932.1_ex5_2:32779871-32779893:+_5-1	1700019L03Rik	484	565	822	315
1700019L03Rik_CCDS15932.1_ex7_2:32781348-32781370:-_5-2	1700019L03Rik	625	365	265	607
1700019L03Rik_CCDS15932.1_ex7_2:32781394-32781416:+_5-3	1700019L03Rik	770	726	290	1185
1700019L03Rik_CCDS15932.1_ex7_2:32781417-32781439:-_5-4	1700019L03Rik	511	296	438	298
1700019L03Rik_CCDS15932.1_ex7_2:32781607-32781629:+_5-5	1700019L03Rik	559	309	260	483
1700019N19Rik_CCDS38031.1_ex2_19:58787608-58787630:-_5-1	1700019N19Rik	266	175	364	325
1700019N19Rik_CCDS38031.1_ex3_19:58789068-58789090:+_5-2	1700019N19Rik	534	402	438	278
1700019N19Rik_CCDS38031.1_ex3_19:58789175-58789197:+_5-3	1700019N19Rik	527	416	356	611
1700019N19Rik_CCDS38031.1_ex3_19:58789199-58789221:-_5-4	1700019N19Rik	212	147	150	414
1700019N19Rik_CCDS38031.1_ex3_19:58789221-58789243:+_5-5	1700019N19Rik	424	246	314	256
1700019O17Rik_CCDS56635.1_ex0_1:86426470-86426492:+_5-1	1700019O17Rik	438	128	273	246
1700019O17Rik_CCDS56635.1_ex0_1:86426502-86426524:-_5-2	1700019O17Rik	667	752	355	414
1700019O17Rik_CCDS56635.1_ex0_1:86426567-86426589:-_5-3	1700019O17Rik	458	180	449	254
1700019O17Rik_CCDS56635.1_ex0_1:86427140-86427162:+_5-4	1700019O17Rik	605	322	105	249
1700019O17Rik_CCDS56635.1_ex0_1:86427159-86427181:-_5-5	1700019O17Rik	355	437	190	155
1700020A23Rik_CCDS50710.1_ex0_2:130405620-130405642:+_5-1	1700020A23Rik	107	299	63	2
1700020A23Rik_CCDS50710.1_ex0_2:130405692-130405714:-_5-2	1700020A23Rik	659	565	449	685
1700020A23Rik_CCDS50710.1_ex1_2:130405802-130405824:+_5-3	1700020A23Rik	322	562	263	220
1700020A23Rik_CCDS50710.1_ex1_2:130405814-130405836:+_5-4	1700020A23Rik	609	369	753	649
1700020A23Rik_CCDS50710.1_ex1_2:130405871-130405893:-_5-5	1700020A23Rik	574	210	672	1020
1700020L24Rik_CCDS25165.1_ex1_11:83440374-83440396:+_5-1	1700020L24Rik	379	228	84	1277
1700020L24Rik_CCDS25165.1_ex1_11:83440434-83440456:-_5-2	1700020L24Rik	870	90	537	1425
1700020L24Rik_CCDS25165.1_ex1_11:83440478-83440500:-_5-3	1700020L24Rik	2013	2554	1255	3786
1700020L24Rik_CCDS25165.1_ex1_11:83440553-83440575:+_5-4	1700020L24Rik	1245	1040	595	1267
1700020L24Rik_CCDS25165.1_ex2_11:83440687-83440709:-_5-5	1700020L24Rik	456	340	505	716
1700020N15Rik_CCDS57758.1_ex0_X:69945429-69945451:+_5-1	1700020N15Rik	8	0	0	0
1700020N15Rik_CCDS57758.1_ex1_X:69945617-69945639:-_5-2	1700020N15Rik	204	167	184	233
1700020N15Rik_CCDS57758.1_ex1_X:69945664-69945686:-_5-3	1700020N15Rik	571	90	79	54
1700020N15Rik_CCDS57758.1_ex1_X:69945683-69945705:-_5-4	1700020N15Rik	564	233	587	92
1700020N15Rik_CCDS57758.1_ex1_X:69945727-69945749:-_5-5	1700020N15Rik	962	1611	541	1132
1700021F05Rik_CCDS23820.1_ex1_10:43530644-43530666:-_5-1	1700021F05Rik	29	4	49	44
1700021F05Rik_CCDS23820.1_ex2_10:43532682-43532704:-_5-2	1700021F05Rik	0	0	0	0
1700021F05Rik_CCDS23820.1_ex2_10:43532755-43532777:-_5-3	1700021F05Rik	918	577	531	553
1700021F05Rik_CCDS23820.1_ex2_10:43532795-43532817:+_5-4	1700021F05Rik	541	359	352	650
1700021F05Rik_CCDS23820.1_ex2_10:43532892-43532914:+_5-5	1700021F05Rik	30	212	0	10
1700021F07Rik_CCDS50814.1_ex1_2:173526015-173526037:+_5-1	1700021F07Rik	323	291	426	718
1700021F07Rik_CCDS50814.1_ex1_2:173526036-173526058:+_5-2	1700021F07Rik	1033	873	612	1457
1700021F07Rik_CCDS50814.1_ex1_2:173526064-173526086:+_5-3	1700021F07Rik	87	47	20	185
1700021F07Rik_CCDS50814.1_ex2_2:173527841-173527863:+_5-4	1700021F07Rik	617	343	490	376
1700021F07Rik_CCDS50814.1_ex2_2:173527896-173527918:-_5-5	1700021F07Rik	495	69	616	481
1700021K19Rik_CCDS28124.1_ex12_16:32843025-32843047:+_5-1	1700021K19Rik	308	326	123	137
1700021K19Rik_CCDS28124.1_ex12_16:32843051-32843073:+_5-2	1700021K19Rik	545	176	348	680
1700021K19Rik_CCDS28124.1_ex12_16:32843276-32843298:-_5-3	1700021K19Rik	911	983	678	389
1700021K19Rik_CCDS28124.1_ex12_16:32843346-32843368:-_5-4	1700021K19Rik	368	200	137	740
1700021K19Rik_CCDS28124.1_ex17_16:32857002-32857024:-_5-5	1700021K19Rik	56	34	65	60
1700022I11Rik_CCDS51160.1_ex0_4:42970121-42970143:+_5-1	1700022I11Rik	205	99	53	139
1700022I11Rik_CCDS51160.1_ex1_4:42971318-42971340:-_5-2	1700022I11Rik	765	405	485	264
1700022I11Rik_CCDS51160.1_ex1_4:42971420-42971442:-_5-3	1700022I11Rik	324	10	192	193
1700022I11Rik_CCDS51160.1_ex1_4:42971452-42971474:-_5-4	1700022I11Rik	357	188	155	91
1700022I11Rik_CCDS51160.1_ex1_4:42971965-42971987:+_5-5	1700022I11Rik	1240	1290	763	1675
1700022P22Rik_CCDS48483.1_ex0_1:191039663-191039685:+_5-1	1700022P22Rik	885	801	811	935
1700022P22Rik_CCDS48483.1_ex0_1:191039678-191039700:-_5-2	1700022P22Rik	316	25	114	73
1700022P22Rik_CCDS48483.1_ex0_1:191039704-191039726:+_5-3	1700022P22Rik	307	134	581	714
1700022P22Rik_CCDS48483.1_ex0_1:191039717-191039739:+_5-4	1700022P22Rik	380	430	440	322
1700022P22Rik_CCDS48483.1_ex0_1:191039744-191039766:-_5-5	1700022P22Rik	412	336	300	39
1700023E05Rik_CCDS19369.1_ex0_5:77016430-77016452:+_5-1	1700023E05Rik	740	667	360	331
1700023E05Rik_CCDS19369.1_ex0_5:77016515-77016537:-_5-2	1700023E05Rik	620	802	705	651
1700023E05Rik_CCDS19369.1_ex0_5:77016582-77016604:-_5-3	1700023E05Rik	633	677	403	312
1700023E05Rik_CCDS19369.1_ex0_5:77016604-77016626:+_5-4	1700023E05Rik	672	684	383	863
1700023E05Rik_CCDS19369.1_ex2_5:77044060-77044082:+_5-5	1700023E05Rik	756	474	776	311
1700023F06Rik_CCDS56813.1_ex3_11:103200147-103200169:-_5-1	1700023F06Rik	440	149	284	368
1700023F06Rik_CCDS56813.1_ex3_11:103200172-103200194:-_5-2	1700023F06Rik	363	309	486	78
1700023F06Rik_CCDS56813.1_ex4_11:103200280-103200302:+_5-3	1700023F06Rik	350	126	236	178
1700023F06Rik_CCDS56813.1_ex5_11:103200803-103200825:-_5-4	1700023F06Rik	636	172	504	424
1700023F06Rik_CCDS56813.1_ex5_11:103200840-103200862:+_5-5	1700023F06Rik	630	758	396	1197
1700024G13Rik_CCDS36867.1_ex1_14:32377919-32377941:-_5-1	1700024G13Rik	81	45	222	0
1700024G13Rik_CCDS36867.1_ex1_14:32377936-32377958:-_5-2	1700024G13Rik	805	1104	270	1592
1700024G13Rik_CCDS36867.1_ex1_14:32377953-32377975:-_5-3	1700024G13Rik	374	152	495	450
1700024G13Rik_CCDS36867.1_ex2_14:32388251-32388273:-_5-4	1700024G13Rik	445	357	415	376
1700024G13Rik_CCDS36867.1_ex2_14:32388264-32388286:-_5-5	1700024G13Rik	679	839	998	1379
1700024P04Rik_CCDS49342.1_ex0_13:98984294-98984316:-_5-1	1700024P04Rik	275	135	39	176
1700024P04Rik_CCDS49342.1_ex0_13:98984331-98984353:+_5-2	1700024P04Rik	141	69	240	157
1700024P04Rik_CCDS49342.1_ex0_13:98984363-98984385:-_5-3	1700024P04Rik	121	168	18	108
1700024P04Rik_CCDS49342.1_ex0_13:98984399-98984421:+_5-4	1700024P04Rik	48	13	0	0
1700024P04Rik_CCDS49342.1_ex0_13:98984416-98984438:-_5-5	1700024P04Rik	513	917	261	979
1700024P16Rik_CCDS51250.1_ex0_4:104913656-104913678:-_5-1	1700024P16Rik	648	350	532	695
1700024P16Rik_CCDS51250.1_ex1_4:104945185-104945207:-_5-2	1700024P16Rik	374	381	409	365
1700024P16Rik_CCDS51250.1_ex1_4:104945573-104945595:-_5-3	1700024P16Rik	382	214	249	463
1700024P16Rik_CCDS51250.1_ex2_4:104948721-104948743:-_5-4	1700024P16Rik	527	280	168	456
1700024P16Rik_CCDS51250.1_ex2_4:104948766-104948788:-_5-5	1700024P16Rik	369	232	281	127
1700025F22Rik_CCDS50394.1_ex1_19:11142327-11142349:+_5-1	1700025F22Rik	164	134	26	36
1700025F22Rik_CCDS50394.1_ex1_19:11142343-11142365:-_5-2	1700025F22Rik	212	104	135	498
1700025F22Rik_CCDS50394.1_ex1_19:11142401-11142423:-_5-3	1700025F22Rik	449	378	459	628
1700025F22Rik_CCDS50394.1_ex1_19:11142445-11142467:-_5-4	1700025F22Rik	207	264	157	481
1700025F22Rik_CCDS50394.1_ex2_19:11146728-11146750:-_5-5	1700025F22Rik	163	60	252	109
1700025G04Rik_CCDS35737.1_ex2_1:151921054-151921076:+_5-1	1700025G04Rik	202	275	106	41
1700025G04Rik_CCDS35737.1_ex2_1:151921071-151921093:-_5-2	1700025G04Rik	21	120	0	0
1700025G04Rik_CCDS35737.1_ex2_1:151921091-151921113:+_5-3	1700025G04Rik	700	549	803	1333
1700025G04Rik_CCDS35737.1_ex3_1:151980471-151980493:-_5-4	1700025G04Rik	18	134	42	0
1700025G04Rik_CCDS35737.1_ex3_1:151980497-151980519:-_5-5	1700025G04Rik	359	18	45	170
1700026D08Rik_CCDS21413.1_ex3_7:83791697-83791719:-_5-1	1700026D08Rik	480	782	481	1466
1700026D08Rik_CCDS21413.1_ex4_7:83793196-83793218:+_5-2	1700026D08Rik	197	70	320	644
1700026D08Rik_CCDS21413.1_ex4_7:83793229-83793251:-_5-3	1700026D08Rik	414	414	109	386
1700026D08Rik_CCDS21413.1_ex4_7:83793390-83793412:+_5-4	1700026D08Rik	279	211	276	283
1700026D08Rik_CCDS21413.1_ex4_7:83793419-83793441:-_5-5	1700026D08Rik	275	27	191	309
1700026L06Rik_CCDS15845.1_ex2_2:28693644-28693666:+_5-1	1700026L06Rik	619	510	220	900
1700026L06Rik_CCDS15845.1_ex2_2:28693767-28693789:+_5-2	1700026L06Rik	711	562	287	221
1700026L06Rik_CCDS15845.1_ex2_2:28693779-28693801:-_5-3	1700026L06Rik	601	420	183	813
1700026L06Rik_CCDS15845.1_ex3_2:28695898-28695920:+_5-4	1700026L06Rik	500	390	177	463
1700026L06Rik_CCDS15845.1_ex3_2:28695928-28695950:-_5-5	1700026L06Rik	151	159	126	153
1700028K03Rik_CCDS19504.1_ex1_5:107543968-107543990:+_5-1	1700028K03Rik	107	132	20	605
1700028K03Rik_CCDS19504.1_ex1_5:107543992-107544014:+_5-2	1700028K03Rik	369	394	324	795
1700028K03Rik_CCDS19504.1_ex2_5:107545710-107545732:+_5-3	1700028K03Rik	215	304	60	200
1700028K03Rik_CCDS19504.1_ex2_5:107545795-107545817:+_5-4	1700028K03Rik	397	338	179	386
1700028K03Rik_CCDS19504.1_ex2_5:107545807-107545829:-_5-5	1700028K03Rik	464	283	330	487
1700028P14Rik_CCDS29708.1_ex2_19:23592154-23592176:-_5-1	1700028P14Rik	468	489	233	294
1700028P14Rik_CCDS29708.1_ex3_19:23593026-23593048:-_5-2	1700028P14Rik	490	282	312	739
1700028P14Rik_CCDS29708.1_ex3_19:23593038-23593060:-_5-3	1700028P14Rik	301	185	450	1366
1700028P14Rik_CCDS29708.1_ex3_19:23593115-23593137:-_5-4	1700028P14Rik	258	61	325	370
1700028P14Rik_CCDS29708.1_ex4_19:23616575-23616597:-_5-5	1700028P14Rik	50	0	9	3
1700029F12Rik_CCDS36755.1_ex1_13:97030213-97030235:+_5-1	1700029F12Rik	395	570	368	627
1700029F12Rik_CCDS36755.1_ex1_13:97030256-97030278:+_5-2	1700029F12Rik	698	739	1083	710
1700029F12Rik_CCDS36755.1_ex1_13:97030305-97030327:+_5-3	1700029F12Rik	349	269	62	309
1700029F12Rik_CCDS36755.1_ex1_13:97030355-97030377:+_5-4	1700029F12Rik	934	572	478	404
1700029F12Rik_CCDS36755.1_ex1_13:97030401-97030423:-_5-5	1700029F12Rik	363	1025	262	190
1700029H14Rik_CCDS40233.1_ex5_8:13558781-13558803:-_5-1	1700029H14Rik	257	145	176	515
1700029H14Rik_CCDS40233.1_ex5_8:13558842-13558864:-_5-2	1700029H14Rik	160	395	271	73
1700029H14Rik_CCDS40233.1_ex7_8:13562153-13562175:-_5-3	1700029H14Rik	308	241	120	393
1700029H14Rik_CCDS40233.1_ex7_8:13562202-13562224:-_5-4	1700029H14Rik	521	380	307	161
1700029H14Rik_CCDS40233.1_ex7_8:13562238-13562260:+_5-5	1700029H14Rik	771	556	604	635
1700029I15Rik_CCDS16445.1_ex1_2:92383208-92383230:+_5-1	1700029I15Rik	677	509	696	402
1700029I15Rik_CCDS16445.1_ex1_2:92383226-92383248:+_5-2	1700029I15Rik	696	555	713	732
1700029I15Rik_CCDS16445.1_ex1_2:92383256-92383278:+_5-3	1700029I15Rik	1110	918	362	747
1700029I15Rik_CCDS16445.1_ex1_2:92383271-92383293:-_5-4	1700029I15Rik	557	780	487	421
1700029I15Rik_CCDS16445.1_ex2_2:92383432-92383454:+_5-5	1700029I15Rik	217	76	72	268
1700029J07Rik_CCDS22283.1_ex4_8:45968071-45968093:-_5-1	1700029J07Rik	244	151	631	263
1700029J07Rik_CCDS22283.1_ex5_8:45970366-45970388:-_5-2	1700029J07Rik	238	100	122	115
1700029J07Rik_CCDS22283.1_ex5_8:45970428-45970450:-_5-3	1700029J07Rik	245	526	69	319
1700029J07Rik_CCDS22283.1_ex5_8:45970481-45970503:+_5-4	1700029J07Rik	354	600	49	225
1700029J07Rik_CCDS22283.1_ex5_8:45970526-45970548:-_5-5	1700029J07Rik	324	345	163	146
1700029P11Rik_CCDS37152.1_ex0_15:81980648-81980670:+_5-1	1700029P11Rik	290	251	321	895
1700029P11Rik_CCDS37152.1_ex0_15:81980667-81980689:+_5-2	1700029P11Rik	731	522	917	593
1700029P11Rik_CCDS37152.1_ex0_15:81980761-81980783:-_5-3	1700029P11Rik	383	299	424	277
1700029P11Rik_CCDS37152.1_ex0_15:81980775-81980797:+_5-4	1700029P11Rik	2	0	0	5
1700029P11Rik_CCDS37152.1_ex0_15:81980801-81980823:-_5-5	1700029P11Rik	74	9	22	54
1700030F18Rik_CCDS37207.1_ex1_15:99927792-99927814:-_5-1	1700030F18Rik	556	1013	134	1231
1700030F18Rik_CCDS37207.1_ex1_15:99927824-99927846:+_5-2	1700030F18Rik	252	141	72	196
1700030F18Rik_CCDS37207.1_ex1_15:99927840-99927862:+_5-3	1700030F18Rik	438	53	282	233
1700030F18Rik_CCDS37207.1_ex1_15:99927863-99927885:-_5-4	1700030F18Rik	397	145	214	293
1700030F18Rik_CCDS37207.1_ex2_15:99929825-99929847:+_5-5	1700030F18Rik	233	120	126	73
1700030J22Rik_CCDS22695.1_ex0_8:116971777-116971799:+_5-1	1700030J22Rik	843	413	960	1468
1700030J22Rik_CCDS22695.1_ex0_8:116971800-116971822:-_5-2	1700030J22Rik	411	706	310	430
1700030J22Rik_CCDS22695.1_ex0_8:116971845-116971867:+_5-3	1700030J22Rik	703	326	424	500
1700030J22Rik_CCDS22695.1_ex0_8:116971996-116972018:+_5-4	1700030J22Rik	376	503	340	263
1700030J22Rik_CCDS22695.1_ex1_8:116973548-116973570:-_5-5	1700030J22Rik	116	68	142	247
1700030K09Rik_CCDS22414.1_ex0_8:72445103-72445125:-_5-1	1700030K09Rik	791	676	567	140
1700030K09Rik_CCDS22414.1_ex0_8:72445220-72445242:+_5-2	1700030K09Rik	418	280	315	310
1700030K09Rik_CCDS22414.1_ex1_8:72449502-72449524:-_5-3	1700030K09Rik	238	149	134	12
1700030K09Rik_CCDS22414.1_ex1_8:72449522-72449544:+_5-4	1700030K09Rik	843	971	638	670
1700030K09Rik_CCDS22414.1_ex1_8:72449558-72449580:+_5-5	1700030K09Rik	576	425	232	680
1700031F05Rik_CCDS53160.1_ex1_X:102860896-102860918:-_5-1	1700031F05Rik	261	218	158	419
1700031F05Rik_CCDS53160.1_ex2_X:102861157-102861179:+_5-2	1700031F05Rik	803	507	496	330
1700031F05Rik_CCDS53160.1_ex3_X:102864146-102864168:+_5-3	1700031F05Rik	853	741	811	1233
1700031F05Rik_CCDS53160.1_ex3_X:102864169-102864191:+_5-4	1700031F05Rik	69	19	45	1
1700031F05Rik_CCDS53160.1_ex3_X:102864204-102864226:+_5-5	1700031F05Rik	386	374	261	463
1700034E13Rik_CCDS29249.1_ex0_18:52660473-52660495:+_5-1	1700034E13Rik	252	602	94	112
1700034E13Rik_CCDS29249.1_ex0_18:52660509-52660531:+_5-2	1700034E13Rik	62	196	37	4
1700034E13Rik_CCDS29249.1_ex0_18:52660550-52660572:+_5-3	1700034E13Rik	105	201	0	4
1700034E13Rik_CCDS29249.1_ex0_18:52660563-52660585:-_5-4	1700034E13Rik	92	203	0	161
1700034E13Rik_CCDS29249.1_ex1_18:52663588-52663610:+_5-5	1700034E13Rik	365	375	287	286
1700034F02Rik_CCDS48763.1_ex0_11:29553718-29553740:-_5-1	1700034F02Rik	280	82	219	414
1700034F02Rik_CCDS48763.1_ex0_11:29553741-29553763:+_5-2	1700034F02Rik	173	217	36	219
1700034F02Rik_CCDS48763.1_ex2_11:29557777-29557799:-_5-3	1700034F02Rik	476	525	520	701
1700034F02Rik_CCDS48763.1_ex3_11:29560460-29560482:-_5-4	1700034F02Rik	356	355	72	294
1700034F02Rik_CCDS48763.1_ex3_11:29560640-29560662:-_5-5	1700034F02Rik	429	360	427	88
1700034J05Rik_CCDS51956.1_ex1_6:146953017-146953039:+_5-1	1700034J05Rik	533	115	315	274
1700034J05Rik_CCDS51956.1_ex1_6:146953176-146953198:+_5-2	1700034J05Rik	401	297	409	270
1700034J05Rik_CCDS51956.1_ex1_6:146953212-146953234:+_5-3	1700034J05Rik	217	161	21	135
1700034J05Rik_CCDS51956.1_ex1_6:146953237-146953259:+_5-4	1700034J05Rik	471	263	148	160
1700034J05Rik_CCDS51956.1_ex1_6:146953260-146953282:-_5-5	1700034J05Rik	307	434	375	505
1700034O15Rik_CCDS20054.1_ex0_6:41684611-41684633:+_5-1	1700034O15Rik	266	187	98	381
1700034O15Rik_CCDS20054.1_ex0_6:41684647-41684669:+_5-2	1700034O15Rik	26	43	69	16
1700034O15Rik_CCDS20054.1_ex0_6:41684660-41684682:-_5-3	1700034O15Rik	668	883	505	589
1700034O15Rik_CCDS20054.1_ex1_6:41685199-41685221:+_5-4	1700034O15Rik	192	158	282	368
1700034O15Rik_CCDS20054.1_ex1_6:41685240-41685262:+_5-5	1700034O15Rik	536	365	250	848
1700037C18Rik_CCDS49746.1_ex1_16:3906840-3906862:-_5-1	1700037C18Rik	258	64	70	49
1700037C18Rik_CCDS49746.1_ex1_16:3906948-3906970:-_5-2	1700037C18Rik	398	80	282	770
1700037C18Rik_CCDS49746.1_ex1_16:3906972-3906994:-_5-3	1700037C18Rik	766	939	507	396
1700037C18Rik_CCDS49746.1_ex1_16:3907006-3907028:+_5-4	1700037C18Rik	641	160	555	938
1700037C18Rik_CCDS49746.1_ex1_16:3907052-3907074:-_5-5	1700037C18Rik	965	950	661	1155
1700037H04Rik_CCDS16756.1_ex1_2:131147244-131147266:-_5-1	1700037H04Rik	291	248	45	387
1700037H04Rik_CCDS16756.1_ex2_2:131148255-131148277:+_5-2	1700037H04Rik	549	306	272	180
1700037H04Rik_CCDS16756.1_ex3_2:131151644-131151666:-_5-3	1700037H04Rik	324	173	271	383
1700037H04Rik_CCDS16756.1_ex3_2:131151668-131151690:+_5-4	1700037H04Rik	116	55	122	69
1700037H04Rik_CCDS16756.1_ex3_2:131151680-131151702:+_5-5	1700037H04Rik	412	321	422	734
1700039E15Rik_CCDS21238.1_ex1_7:45286456-45286478:+_5-1	1700039E15Rik	237	224	100	224
1700039E15Rik_CCDS21238.1_ex1_7:45286527-45286549:-_5-2	1700039E15Rik	409	13	148	347
1700039E15Rik_CCDS21238.1_ex2_7:45286870-45286892:+_5-3	1700039E15Rik	421	410	259	414
1700039E15Rik_CCDS21238.1_ex2_7:45286894-45286916:-_5-4	1700039E15Rik	427	635	522	320
1700039E15Rik_CCDS21238.1_ex2_7:45287062-45287084:+_5-5	1700039E15Rik	519	252	253	1066
1700040L02Rik_CCDS23905.1_ex3_10:68509741-68509763:+_5-1	1700040L02Rik	706	421	384	573
1700040L02Rik_CCDS23905.1_ex4_10:68516369-68516391:-_5-2	1700040L02Rik	515	856	240	669
1700040L02Rik_CCDS23905.1_ex5_10:68525608-68525630:+_5-3	1700040L02Rik	529	1240	368	380
1700040L02Rik_CCDS23905.1_ex5_10:68525688-68525710:+_5-4	1700040L02Rik	0	0	0	0
1700040L02Rik_CCDS23905.1_ex6_10:68533844-68533866:+_5-5	1700040L02Rik	492	451	458	381
1700042B14Rik_CCDS53232.1_ex0_X:155125577-155125599:-_2-1	1700042B14Rik	224	367	49	393
1700042B14Rik_CCDS53232.1_ex0_X:155125689-155125711:-_2-2	1700042B14Rik	193	71	70	350
1700042G07Rik_CCDS51276.1_ex0_4:116173480-116173502:-_5-1	1700042G07Rik	571	518	469	694
1700042G07Rik_CCDS51276.1_ex0_4:116173498-116173520:+_5-2	1700042G07Rik	658	523	301	715
1700042G07Rik_CCDS51276.1_ex0_4:116173521-116173543:+_5-3	1700042G07Rik	494	344	334	1002
1700042G07Rik_CCDS51276.1_ex0_4:116173536-116173558:-_5-4	1700042G07Rik	807	433	500	497
1700042G07Rik_CCDS51276.1_ex0_4:116173571-116173593:+_5-5	1700042G07Rik	230	122	406	909
1700049G17Rik_CCDS21032.1_ex0_7:27912087-27912109:-_4-1	1700049G17Rik	90	135	0	8
1700049G17Rik_CCDS21032.1_ex0_7:27912108-27912130:-_4-2	1700049G17Rik	48	0	63	0
1700049G17Rik_CCDS21032.1_ex0_7:27912150-27912172:-_4-3	1700049G17Rik	195	260	70	222
1700049G17Rik_CCDS21032.1_ex0_7:27912204-27912226:-_4-4	1700049G17Rik	29	25	26	129
1700052N19Rik_CCDS56676.1_ex2_10:4439599-4439621:+_5-1	1700052N19Rik	85	24	40	218
1700052N19Rik_CCDS56676.1_ex2_10:4439634-4439656:+_5-2	1700052N19Rik	58	0	175	1
1700052N19Rik_CCDS56676.1_ex2_10:4439715-4439737:+_5-3	1700052N19Rik	230	372	151	293
1700052N19Rik_CCDS56676.1_ex3_10:4450656-4450678:-_5-4	1700052N19Rik	359	114	168	549
1700052N19Rik_CCDS56676.1_ex3_10:4450689-4450711:+_5-5	1700052N19Rik	691	932	576	415
1700054O13Rik_CCDS30012.1_ex0_X:9847126-9847148:+_5-1	1700054O13Rik	335	406	162	688
1700054O13Rik_CCDS30012.1_ex0_X:9847149-9847171:+_5-2	1700054O13Rik	639	488	574	483
1700054O13Rik_CCDS30012.1_ex0_X:9847161-9847183:-_5-3	1700054O13Rik	384	851	207	230
1700054O13Rik_CCDS30012.1_ex0_X:9847189-9847211:-_5-4	1700054O13Rik	209	586	158	539
1700054O13Rik_CCDS30012.1_ex0_X:9847210-9847232:-_5-5	1700054O13Rik	542	392	441	425
1700055N04Rik_CCDS57128.1_ex1_19:3963871-3963893:+_5-1	1700055N04Rik	224	269	12	152
1700055N04Rik_CCDS57128.1_ex1_19:3963896-3963918:+_5-2	1700055N04Rik	165	145	126	293
1700055N04Rik_CCDS57128.1_ex1_19:3963962-3963984:+_5-3	1700055N04Rik	605	415	453	675
1700055N04Rik_CCDS57128.1_ex3_19:3964902-3964924:+_5-4	1700055N04Rik	238	120	78	79
1700055N04Rik_CCDS57128.1_ex6_19:3965638-3965660:-_5-5	1700055N04Rik	698	595	575	1371
1700056E22Rik_CCDS56665.1_ex0_1:184033425-184033447:+_5-1	1700056E22Rik	683	987	481	1065
1700056E22Rik_CCDS56665.1_ex0_1:184033501-184033523:+_5-2	1700056E22Rik	614	747	665	521
1700056E22Rik_CCDS56665.1_ex0_1:184033548-184033570:+_5-3	1700056E22Rik	590	641	434	522
1700056E22Rik_CCDS56665.1_ex0_1:184033695-184033717:-_5-4	1700056E22Rik	517	402	299	329
1700056E22Rik_CCDS56665.1_ex0_1:184033718-184033740:+_5-5	1700056E22Rik	533	354	202	1125
1700057G04Rik_CCDS23406.1_ex2_9:92351037-92351059:+_5-1	1700057G04Rik	435	57	133	422
1700057G04Rik_CCDS23406.1_ex2_9:92351102-92351124:-_5-2	1700057G04Rik	228	214	282	240
1700057G04Rik_CCDS23406.1_ex3_9:92352562-92352584:-_5-3	1700057G04Rik	159	5	54	458
1700057G04Rik_CCDS23406.1_ex3_9:92352592-92352614:-_5-4	1700057G04Rik	546	499	291	440
1700057G04Rik_CCDS23406.1_ex3_9:92352655-92352677:+_5-5	1700057G04Rik	0	0	0	0
1700061G19Rik_CCDS37666.1_ex1_17:56877366-56877388:-_5-1	1700061G19Rik	556	196	229	655
1700061G19Rik_CCDS37666.1_ex1_17:56877453-56877475:-_5-2	1700061G19Rik	623	400	629	401
1700061G19Rik_CCDS37666.1_ex1_17:56877493-56877515:-_5-3	1700061G19Rik	534	482	213	482
1700061G19Rik_CCDS37666.1_ex1_17:56877535-56877557:+_5-4	1700061G19Rik	325	302	318	329
1700061G19Rik_CCDS37666.1_ex5_17:56882634-56882656:+_5-5	1700061G19Rik	202	131	333	117
1700065I17Rik_CCDS29260.1_ex1_18:56592379-56592401:+_5-1	1700065I17Rik	499	289	200	99
1700065I17Rik_CCDS29260.1_ex1_18:56592396-56592418:+_5-2	1700065I17Rik	472	375	288	1070
1700065I17Rik_CCDS29260.1_ex1_18:56592425-56592447:-_5-3	1700065I17Rik	615	279	302	390
1700065I17Rik_CCDS29260.1_ex2_18:56594458-56594480:-_5-4	1700065I17Rik	572	349	223	393
1700065I17Rik_CCDS29260.1_ex2_18:56594507-56594529:+_5-5	1700065I17Rik	460	257	225	860
1700066B19Rik_CCDS50252.1_ex1_18:35728550-35728572:+_5-1	1700066B19Rik	445	180	321	373
1700066B19Rik_CCDS50252.1_ex1_18:35728589-35728611:-_5-2	1700066B19Rik	422	475	558	617
1700066B19Rik_CCDS50252.1_ex1_18:35728614-35728636:+_5-3	1700066B19Rik	1262	1471	736	1558
1700066B19Rik_CCDS50252.1_ex1_18:35728642-35728664:+_5-4	1700066B19Rik	522	613	909	558
1700066B19Rik_CCDS50252.1_ex1_18:35728709-35728731:+_5-5	1700066B19Rik	360	1015	328	407
1700066M21Rik_CCDS48264.1_ex0_1:57377851-57377873:-_5-1	1700066M21Rik	972	1512	596	751
1700066M21Rik_CCDS48264.1_ex0_1:57377931-57377953:-_5-2	1700066M21Rik	1016	563	288	829
1700066M21Rik_CCDS48264.1_ex1_1:57382825-57382847:-_5-3	1700066M21Rik	238	215	65	114
1700066M21Rik_CCDS48264.1_ex1_1:57382944-57382966:-_5-4	1700066M21Rik	175	39	105	19
1700066M21Rik_CCDS48264.1_ex1_1:57382989-57383011:+_5-5	1700066M21Rik	257	177	60	93
1700067K01Rik_CCDS22464.2_ex2_8:84003130-84003152:-_5-1	1700067K01Rik	374	213	240	873
1700067K01Rik_CCDS22464.2_ex2_8:84003178-84003200:+_5-2	1700067K01Rik	450	288	455	266
1700067K01Rik_CCDS22464.2_ex3_8:84003301-84003323:-_5-3	1700067K01Rik	309	439	19	199
1700067K01Rik_CCDS22464.2_ex3_8:84003338-84003360:-_5-4	1700067K01Rik	386	168	261	334
1700067K01Rik_CCDS22464.2_ex3_8:84003369-84003391:-_5-5	1700067K01Rik	566	306	282	529
1700067P10Rik_CCDS28857.1_ex1_17:48090324-48090346:-_5-1	1700067P10Rik	735	657	308	716
1700067P10Rik_CCDS28857.1_ex1_17:48090405-48090427:+_5-2	1700067P10Rik	1135	997	464	1045
1700067P10Rik_CCDS28857.1_ex1_17:48090429-48090451:+_5-3	1700067P10Rik	461	308	218	451
1700067P10Rik_CCDS28857.1_ex1_17:48090502-48090524:+_5-4	1700067P10Rik	117	114	397	279
1700067P10Rik_CCDS28857.1_ex1_17:48090568-48090590:-_5-5	1700067P10Rik	592	527	547	423
1700074P13Rik_CCDS20041.1_ex2_6:40926015-40926037:+_5-1	1700074P13Rik	231	196	26	149
1700074P13Rik_CCDS20041.1_ex2_6:40926040-40926062:-_5-2	1700074P13Rik	256	391	42	2
1700074P13Rik_CCDS20041.1_ex2_6:40926063-40926085:+_5-3	1700074P13Rik	132	223	54	107
1700074P13Rik_CCDS20041.1_ex2_6:40926210-40926232:-_5-4	1700074P13Rik	129	14	164	396
1700074P13Rik_CCDS20041.1_ex3_6:40928562-40928584:+_5-5	1700074P13Rik	816	676	1041	477
1700080E11Rik_CCDS23463.1_ex1_9:105144479-105144501:-_5-1	1700080E11Rik	548	813	519	135
1700080E11Rik_CCDS23463.1_ex1_9:105144498-105144520:+_5-2	1700080E11Rik	47	188	11	60
1700080E11Rik_CCDS23463.1_ex1_9:105144528-105144550:+_5-3	1700080E11Rik	482	424	276	1423
1700080E11Rik_CCDS23463.1_ex1_9:105144546-105144568:+_5-4	1700080E11Rik	675	610	674	715
1700080E11Rik_CCDS23463.1_ex1_9:105144649-105144671:+_5-5	1700080E11Rik	256	214	288	188
1700080O16Rik_CCDS53068.1_ex0_X:51969305-51969327:-_5-1	1700080O16Rik	198	293	185	348
1700080O16Rik_CCDS53068.1_ex0_X:51969355-51969377:-_5-2	1700080O16Rik	611	543	600	806
1700080O16Rik_CCDS53068.1_ex0_X:51969436-51969458:+_5-3	1700080O16Rik	180	229	49	186
1700080O16Rik_CCDS53068.1_ex0_X:51969573-51969595:+_5-4	1700080O16Rik	489	473	212	1069
1700080O16Rik_CCDS53068.1_ex0_X:51969680-51969702:-_5-5	1700080O16Rik	387	878	127	191
1700084C01Rik_CCDS15466.1_ex0_1:169930090-169930112:-_5-1	1700084C01Rik	227	146	47	71
1700084C01Rik_CCDS15466.1_ex1_1:169933098-169933120:-_5-2	1700084C01Rik	219	316	112	33
1700084C01Rik_CCDS15466.1_ex2_1:169933685-169933707:-_5-3	1700084C01Rik	280	743	154	557
1700084C01Rik_CCDS15466.1_ex2_1:169933706-169933728:-_5-4	1700084C01Rik	472	477	310	721
1700084C01Rik_CCDS15466.1_ex2_1:169933810-169933832:+_5-5	1700084C01Rik	585	268	292	404
1700088E04Rik_CCDS27633.1_ex2_15:79135716-79135738:-_5-1	1700088E04Rik	438	429	580	323
1700088E04Rik_CCDS27633.1_ex3_15:79136329-79136351:+_5-2	1700088E04Rik	882	666	551	892
1700088E04Rik_CCDS27633.1_ex3_15:79136344-79136366:-_5-3	1700088E04Rik	279	96	269	154
1700088E04Rik_CCDS27633.1_ex4_15:79139250-79139272:-_5-4	1700088E04Rik	398	499	263	556
1700088E04Rik_CCDS27633.1_ex4_15:79139289-79139311:-_5-5	1700088E04Rik	193	0	84	56
1700092M07Rik_CCDS50382.1_ex1_19:8740974-8740996:+_5-1	1700092M07Rik	173	40	141	112
1700092M07Rik_CCDS50382.1_ex1_19:8740997-8741019:-_5-2	1700092M07Rik	196	185	33	115
1700092M07Rik_CCDS50382.1_ex1_19:8741035-8741057:-_5-3	1700092M07Rik	685	143	295	502
1700092M07Rik_CCDS50382.1_ex1_19:8741051-8741073:+_5-4	1700092M07Rik	2007	2079	622	1418
1700092M07Rik_CCDS50382.1_ex1_19:8741066-8741088:-_5-5	1700092M07Rik	514	468	896	196
1700093K21Rik_CCDS24477.1_ex1_11:23517278-23517300:+_5-1	1700093K21Rik	275	197	173	226
1700093K21Rik_CCDS24477.1_ex1_11:23517318-23517340:+_5-2	1700093K21Rik	349	336	167	21
1700093K21Rik_CCDS24477.1_ex2_11:23518089-23518111:-_5-3	1700093K21Rik	873	723	798	844
1700093K21Rik_CCDS24477.1_ex3_11:23518788-23518810:+_5-4	1700093K21Rik	118	83	6	143
1700093K21Rik_CCDS24477.1_ex3_11:23518800-23518822:-_5-5	1700093K21Rik	134	70	37	131
1700094D03Rik_CCDS50968.1_ex1_3:90063228-90063250:+_5-1	1700094D03Rik	0	0	0	0
1700094D03Rik_CCDS50968.1_ex2_3:90064433-90064455:+_5-2	1700094D03Rik	94	313	60	44
1700094D03Rik_CCDS50968.1_ex2_3:90064454-90064476:+_5-3	1700094D03Rik	364	467	220	637
1700094D03Rik_CCDS50968.1_ex2_3:90064478-90064500:+_5-4	1700094D03Rik	578	266	122	327
1700094D03Rik_CCDS50968.1_ex3_3:90065506-90065528:-_5-5	1700094D03Rik	388	186	221	355
1700101E01Rik_CCDS50551.1_ex5_2:29054806-29054828:+_5-1	1700101E01Rik	682	542	416	1561
1700101E01Rik_CCDS50551.1_ex5_2:29054820-29054842:+_5-2	1700101E01Rik	338	148	194	424
1700101E01Rik_CCDS50551.1_ex5_2:29054862-29054884:-_5-3	1700101E01Rik	171	152	41	576
1700101E01Rik_CCDS50551.1_ex5_2:29054878-29054900:-_5-4	1700101E01Rik	287	127	62	743
1700101E01Rik_CCDS50551.1_ex5_2:29054891-29054913:+_5-5	1700101E01Rik	858	512	829	678
1700102P08Rik_CCDS23524.1_ex0_9:108393357-108393379:+_5-1	1700102P08Rik	766	451	414	387
1700102P08Rik_CCDS23524.1_ex0_9:108393460-108393482:-_5-2	1700102P08Rik	446	670	219	413
1700102P08Rik_CCDS23524.1_ex0_9:108393504-108393526:+_5-3	1700102P08Rik	245	117	465	374
1700102P08Rik_CCDS23524.1_ex1_9:108395282-108395304:+_5-4	1700102P08Rik	289	327	418	536
1700102P08Rik_CCDS23524.1_ex2_9:108397203-108397225:+_5-5	1700102P08Rik	80	39	99	1
1700106J16Rik_CCDS48881.1_ex0_11:88294194-88294216:-_5-1	1700106J16Rik	322	440	143	105
1700106J16Rik_CCDS48881.1_ex0_11:88294222-88294244:-_5-2	1700106J16Rik	717	645	472	1264
1700106J16Rik_CCDS48881.1_ex0_11:88294253-88294275:+_5-3	1700106J16Rik	295	111	248	612
1700106J16Rik_CCDS48881.1_ex0_11:88294314-88294336:-_5-4	1700106J16Rik	265	366	86	69
1700106J16Rik_CCDS48881.1_ex0_11:88294327-88294349:+_5-5	1700106J16Rik	489	305	725	166
1700109H08Rik_CCDS39001.1_ex1_5:3575651-3575673:+_5-1	1700109H08Rik	631	245	118	544
1700109H08Rik_CCDS39001.1_ex1_5:3575687-3575709:+_5-2	1700109H08Rik	334	231	96	164
1700109H08Rik_CCDS39001.1_ex1_5:3575732-3575754:-_5-3	1700109H08Rik	472	312	226	418
1700109H08Rik_CCDS39001.1_ex2_5:3577283-3577305:+_5-4	1700109H08Rik	110	1	13	40
1700109H08Rik_CCDS39001.1_ex2_5:3577316-3577338:-_5-5	1700109H08Rik	645	947	887	941
1700110M21Rik_CCDS36999.1_ex0_14:101198420-101198442:-_5-1	1700110M21Rik	957	1350	1108	2325
1700110M21Rik_CCDS36999.1_ex0_14:101198533-101198555:-_5-2	1700110M21Rik	768	1335	749	505
1700110M21Rik_CCDS36999.1_ex0_14:101198667-101198689:+_5-3	1700110M21Rik	443	1369	755	625
1700110M21Rik_CCDS36999.1_ex0_14:101198768-101198790:+_5-4	1700110M21Rik	109	27	135	95
1700110M21Rik_CCDS36999.1_ex0_14:101198940-101198962:+_5-5	1700110M21Rik	98	95	25	7
1700112E06Rik_CCDS49415.1_ex2_14:22577920-22577942:-_5-1	1700112E06Rik	338	114	323	47
1700112E06Rik_CCDS49415.1_ex3_14:22584435-22584457:-_5-2	1700112E06Rik	1077	1269	941	2173
1700112E06Rik_CCDS49415.1_ex3_14:22584471-22584493:-_5-3	1700112E06Rik	443	254	322	742
1700112E06Rik_CCDS49415.1_ex3_14:22584483-22584505:+_5-4	1700112E06Rik	554	246	220	760
1700112E06Rik_CCDS49415.1_ex4_14:22596421-22596443:-_5-5	1700112E06Rik	219	59	55	92
1700113H08Rik_CCDS48660.1_ex2_10:87165067-87165089:-_5-1	1700113H08Rik	212	101	146	145
1700113H08Rik_CCDS48660.1_ex3_10:87225885-87225907:+_5-2	1700113H08Rik	130	46	147	1
1700113H08Rik_CCDS48660.1_ex3_10:87225951-87225973:-_5-3	1700113H08Rik	507	1141	364	522
1700113H08Rik_CCDS48660.1_ex3_10:87226003-87226025:-_5-4	1700113H08Rik	236	86	140	333
1700113H08Rik_CCDS48660.1_ex3_10:87226068-87226090:-_5-5	1700113H08Rik	388	229	261	1181
1700122O11Rik_CCDS57099.1_ex0_17:48037006-48037028:+_5-1	1700122O11Rik	0	0	0	0
1700122O11Rik_CCDS57099.1_ex0_17:48037056-48037078:+_5-2	1700122O11Rik	435	338	217	101
1700122O11Rik_CCDS57099.1_ex0_17:48037158-48037180:+_5-3	1700122O11Rik	537	318	187	847
1700122O11Rik_CCDS57099.1_ex0_17:48037178-48037200:+_5-4	1700122O11Rik	301	362	250	317
1700122O11Rik_CCDS57099.1_ex0_17:48037250-48037272:+_5-5	1700122O11Rik	437	308	88	138
1700123I01Rik_CCDS50364.1_ex0_19:6195746-6195768:+_5-1	1700123I01Rik	14	0	0	0
1700123I01Rik_CCDS50364.1_ex3_19:6212151-6212173:+_5-2	1700123I01Rik	192	81	314	55
1700123I01Rik_CCDS50364.1_ex3_19:6212183-6212205:-_5-3	1700123I01Rik	448	357	321	321
1700123I01Rik_CCDS50364.1_ex5_19:6213337-6213359:+_5-4	1700123I01Rik	57	2	0	64
1700123I01Rik_CCDS50364.1_ex5_19:6213372-6213394:-_5-5	1700123I01Rik	727	286	320	1252
1700123K08Rik_CCDS51680.1_ex1_5:138562533-138562555:+_5-1	1700123K08Rik	132	181	52	44
1700123K08Rik_CCDS51680.1_ex2_5:138562846-138562868:-_5-2	1700123K08Rik	599	528	345	923
1700123K08Rik_CCDS51680.1_ex2_5:138562881-138562903:+_5-3	1700123K08Rik	612	583	593	201
1700123K08Rik_CCDS51680.1_ex2_5:138562924-138562946:-_5-4	1700123K08Rik	415	226	535	111
1700123K08Rik_CCDS51680.1_ex4_5:138564279-138564301:+_5-5	1700123K08Rik	202	87	78	241
1700123O20Rik_CCDS27099.1_ex0_14:54689898-54689920:-_5-1	1700123O20Rik	127	0	0	68
1700123O20Rik_CCDS27099.1_ex0_14:54689950-54689972:-_5-2	1700123O20Rik	493	598	322	393
1700123O20Rik_CCDS27099.1_ex0_14:54689965-54689987:-_5-3	1700123O20Rik	3	0	0	0
1700123O20Rik_CCDS27099.1_ex0_14:54689990-54690012:-_5-4	1700123O20Rik	738	581	1225	320
1700123O20Rik_CCDS27099.1_ex0_14:54690075-54690097:-_5-5	1700123O20Rik	157	68	25	45
1700125H20Rik_CCDS48872.1_ex1_11:85172887-85172909:+_5-1	1700125H20Rik	735	846	482	671
1700125H20Rik_CCDS48872.1_ex2_11:85173183-85173205:+_5-2	1700125H20Rik	71	0	12	2
1700125H20Rik_CCDS48872.1_ex2_11:85173294-85173316:-_5-3	1700125H20Rik	426	362	57	742
1700125H20Rik_CCDS48872.1_ex2_11:85173315-85173337:-_5-4	1700125H20Rik	333	9	72	724
1700125H20Rik_CCDS48872.1_ex2_11:85173334-85173356:-_5-5	1700125H20Rik	536	495	393	902
1700129C05Rik_CCDS27166.1_ex3_14:59142141-59142163:-_5-1	1700129C05Rik	138	259	181	136
1700129C05Rik_CCDS27166.1_ex4_14:59142470-59142492:+_5-2	1700129C05Rik	235	185	207	337
1700129C05Rik_CCDS27166.1_ex4_14:59142590-59142612:+_5-3	1700129C05Rik	102	225	46	97
1700129C05Rik_CCDS27166.1_ex4_14:59142620-59142642:+_5-4	1700129C05Rik	277	253	310	88
1700129C05Rik_CCDS27166.1_ex4_14:59142692-59142714:+_5-5	1700129C05Rik	164	137	212	298
1810009A15Rik_CCDS29555.1_ex1_19:8889158-8889180:+_5-1	1810009A15Rik	440	148	307	250
1810009A15Rik_CCDS29555.1_ex1_19:8889176-8889198:+_5-2	1810009A15Rik	920	552	508	1289
1810009A15Rik_CCDS29555.1_ex1_19:8889193-8889215:+_5-3	1810009A15Rik	365	258	316	206
1810009A15Rik_CCDS29555.1_ex1_19:8889231-8889253:-_5-4	1810009A15Rik	900	350	385	647
1810009A15Rik_CCDS29555.1_ex2_19:8890005-8890027:-_5-5	1810009A15Rik	499	321	155	285
1810009J06Rik_CCDS20042.1_ex1_6:40966215-40966237:+_5-1	1810009J06Rik	837	511	390	319
1810009J06Rik_CCDS20042.1_ex1_6:40966252-40966274:+_5-2	1810009J06Rik	1527	1145	546	936
1810009J06Rik_CCDS20042.1_ex2_6:40966613-40966635:-_5-3	1810009J06Rik	619	225	231	942
1810009J06Rik_CCDS20042.1_ex2_6:40966646-40966668:-_5-4	1810009J06Rik	625	82	78	278
1810009J06Rik_CCDS20042.1_ex2_6:40966688-40966710:+_5-5	1810009J06Rik	498	485	160	582
1810011H11Rik_CCDS49438.1_ex1_14:32805159-32805181:-_5-1	1810011H11Rik	476	483	515	181
1810011H11Rik_CCDS49438.1_ex2_14:32806779-32806801:+_5-2	1810011H11Rik	106	87	138	30
1810011H11Rik_CCDS49438.1_ex2_14:32806791-32806813:+_5-3	1810011H11Rik	477	827	270	193
1810011H11Rik_CCDS49438.1_ex2_14:32806809-32806831:+_5-4	1810011H11Rik	472	296	194	1238
1810011H11Rik_CCDS49438.1_ex2_14:32806840-32806862:-_5-5	1810011H11Rik	311	346	276	234
1810011O10Rik_CCDS22194.1_ex0_8:24438669-24438691:+_5-1	1810011O10Rik	591	407	343	283
1810011O10Rik_CCDS22194.1_ex0_8:24438734-24438756:+_5-2	1810011O10Rik	458	540	270	414
1810011O10Rik_CCDS22194.1_ex0_8:24438761-24438783:-_5-3	1810011O10Rik	183	109	88	61
1810011O10Rik_CCDS22194.1_ex0_8:24438788-24438810:-_5-4	1810011O10Rik	564	243	368	934
1810011O10Rik_CCDS22194.1_ex0_8:24438800-24438822:+_5-5	1810011O10Rik	561	453	999	1467
1810013L24Rik_CCDS49756.1_ex0_16:8830602-8830624:-_5-1	1810013L24Rik	1083	224	338	166
1810013L24Rik_CCDS49756.1_ex0_16:8830664-8830686:+_5-2	1810013L24Rik	460	91	47	65
1810013L24Rik_CCDS49756.1_ex1_16:8831378-8831400:-_5-3	1810013L24Rik	338	102	8	2
1810013L24Rik_CCDS49756.1_ex2_16:8842994-8843016:+_5-4	1810013L24Rik	123	15	58	20
1810013L24Rik_CCDS49756.1_ex2_16:8843014-8843036:+_5-5	1810013L24Rik	472	163	98	179
1810019J16Rik_CCDS38905.1_ex0_4:133528083-133528105:+_5-1	1810019J16Rik	946	935	456	542
1810019J16Rik_CCDS38905.1_ex0_4:133528332-133528354:+_5-2	1810019J16Rik	709	345	425	896
1810019J16Rik_CCDS38905.1_ex0_4:133528390-133528412:+_5-3	1810019J16Rik	853	808	413	909
1810019J16Rik_CCDS38905.1_ex0_4:133528481-133528503:-_5-4	1810019J16Rik	298	210	203	246
1810019J16Rik_CCDS38905.1_ex0_4:133528562-133528584:-_5-5	1810019J16Rik	543	293	335	339
1810024B03Rik_CCDS50702.1_ex0_2:127186986-127187008:-_5-1	1810024B03Rik	79	0	412	1
1810024B03Rik_CCDS50702.1_ex0_2:127187022-127187044:+_5-2	1810024B03Rik	132	83	41	204
1810024B03Rik_CCDS50702.1_ex0_2:127187104-127187126:+_5-3	1810024B03Rik	38	9	266	2
1810024B03Rik_CCDS50702.1_ex0_2:127187139-127187161:-_5-4	1810024B03Rik	547	670	394	193
1810024B03Rik_CCDS50702.1_ex0_2:127187183-127187205:-_5-5	1810024B03Rik	576	339	778	382
1810026J23Rik_CCDS22908.1_ex1_9:21593228-21593250:+_5-1	1810026J23Rik	1281	111	22	115
1810026J23Rik_CCDS22908.1_ex1_9:21593277-21593299:+_5-2	1810026J23Rik	545	59	0	21
1810026J23Rik_CCDS22908.1_ex1_9:21593312-21593334:-_5-3	1810026J23Rik	838	82	80	66
1810026J23Rik_CCDS22908.1_ex1_9:21593355-21593377:+_5-4	1810026J23Rik	780	65	123	107
1810026J23Rik_CCDS22908.1_ex1_9:21593415-21593437:+_5-5	1810026J23Rik	613	226	104	565
1810030O07Rik_CCDS30024.1_ex2_X:12664572-12664594:+_5-1	1810030O07Rik	273	1066	482	191
1810030O07Rik_CCDS30024.1_ex2_X:12664590-12664612:-_5-2	1810030O07Rik	59	75	46	74
1810030O07Rik_CCDS30024.1_ex3_X:12669535-12669557:-_5-3	1810030O07Rik	251	179	344	513
1810030O07Rik_CCDS30024.1_ex4_X:12673090-12673112:-_5-4	1810030O07Rik	152	292	11	128
1810030O07Rik_CCDS30024.1_ex5_X:12673353-12673375:+_5-5	1810030O07Rik	590	259	113	205
1810033B17Rik_CCDS22069.1_ex1_8:3666065-3666087:+_5-1	1810033B17Rik	43	47	7	41
1810033B17Rik_CCDS22069.1_ex2_8:3667039-3667061:-_5-2	1810033B17Rik	309	305	111	130
1810033B17Rik_CCDS22069.1_ex2_8:3667060-3667082:-_5-3	1810033B17Rik	38	0	34	1
1810033B17Rik_CCDS22069.1_ex3_8:3667289-3667311:+_5-4	1810033B17Rik	185	82	279	107
1810033B17Rik_CCDS22069.1_ex4_8:3667393-3667415:-_5-5	1810033B17Rik	272	100	204	377
1810037I17Rik_CCDS38619.1_ex0_3:122924525-122924547:+_4-1	1810037I17Rik	239	80	92	29
1810037I17Rik_CCDS38619.1_ex0_3:122924538-122924560:+_4-2	1810037I17Rik	368	491	335	50
1810037I17Rik_CCDS38619.1_ex0_3:122924557-122924579:-_4-3	1810037I17Rik	385	229	108	309
1810037I17Rik_CCDS38619.1_ex0_3:122924573-122924595:+_4-4	1810037I17Rik	635	482	432	747
1810041L15Rik_CCDS49687.1_ex1_15:84406630-84406652:+_5-1	1810041L15Rik	768	973	1089	1021
1810041L15Rik_CCDS49687.1_ex1_15:84406661-84406683:+_5-2	1810041L15Rik	460	406	72	450
1810041L15Rik_CCDS49687.1_ex2_15:84417149-84417171:-_5-3	1810041L15Rik	333	246	207	151
1810041L15Rik_CCDS49687.1_ex2_15:84417217-84417239:+_5-4	1810041L15Rik	381	426	194	322
1810041L15Rik_CCDS49687.1_ex2_15:84417265-84417287:-_5-5	1810041L15Rik	430	276	146	373
1810043G02Rik_CCDS35954.1_ex2_10:77980526-77980548:+_5-1	1810043G02Rik	372	100	681	98
1810043G02Rik_CCDS35954.1_ex3_10:77981598-77981620:-_5-2	1810043G02Rik	819	405	456	427
1810043G02Rik_CCDS35954.1_ex3_10:77981663-77981685:-_5-3	1810043G02Rik	367	84	130	116
1810043G02Rik_CCDS35954.1_ex3_10:77981755-77981777:-_5-4	1810043G02Rik	708	251	716	438
1810043G02Rik_CCDS35954.1_ex4_10:77982886-77982908:+_5-5	1810043G02Rik	1248	1199	858	676
1810043H04Rik_CCDS36388.1_ex1_11:120099153-120099175:+_5-1	1810043H04Rik	690	9	0	254
1810043H04Rik_CCDS36388.1_ex1_11:120099169-120099191:+_5-2	1810043H04Rik	589	78	27	53
1810043H04Rik_CCDS36388.1_ex1_11:120099186-120099208:+_5-3	1810043H04Rik	553	40	77	13
1810043H04Rik_CCDS36388.1_ex1_11:120099198-120099220:-_5-4	1810043H04Rik	156	0	1	0
1810043H04Rik_CCDS36388.1_ex1_11:120099210-120099232:-_5-5	1810043H04Rik	546	14	71	111
1810046K07Rik_CCDS52792.1_ex1_9:51291552-51291574:+_5-1	1810046K07Rik	316	475	223	493
1810046K07Rik_CCDS52792.1_ex1_9:51291669-51291691:+_5-2	1810046K07Rik	568	745	912	637
1810046K07Rik_CCDS52792.1_ex1_9:51291703-51291725:+_5-3	1810046K07Rik	792	1441	857	1519
1810046K07Rik_CCDS52792.1_ex1_9:51291724-51291746:+_5-4	1810046K07Rik	501	169	251	974
1810046K07Rik_CCDS52792.1_ex1_9:51291743-51291765:-_5-5	1810046K07Rik	427	227	332	424
1810055G02Rik_CCDS50342.1_ex1_19:3716522-3716544:+_5-1	1810055G02Rik	277	192	117	24
1810055G02Rik_CCDS50342.1_ex1_19:3716898-3716920:+_5-2	1810055G02Rik	1476	1676	948	2298
1810055G02Rik_CCDS50342.1_ex1_19:3717009-3717031:+_5-3	1810055G02Rik	226	542	173	128
1810055G02Rik_CCDS50342.1_ex1_19:3717165-3717187:-_5-4	1810055G02Rik	884	1031	339	980
1810055G02Rik_CCDS50342.1_ex1_19:3717224-3717246:+_5-5	1810055G02Rik	454	529	217	115
1810062G17Rik_CCDS57208.1_ex0_3:36476229-36476251:-_5-1	1810062G17Rik	1184	418	857	1215
1810062G17Rik_CCDS57208.1_ex1_3:36479487-36479509:+_5-2	1810062G17Rik	746	525	458	518
1810062G17Rik_CCDS57208.1_ex1_3:36479522-36479544:-_5-3	1810062G17Rik	249	150	206	306
1810062G17Rik_CCDS57208.1_ex1_3:36479538-36479560:-_5-4	1810062G17Rik	142	85	31	97
1810062G17Rik_CCDS57208.1_ex2_3:36481809-36481831:-_5-5	1810062G17Rik	569	433	335	1025
1810065E05Rik_CCDS24730.1_ex1_11:58422244-58422266:-_5-1	1810065E05Rik	715	755	368	505
1810065E05Rik_CCDS24730.1_ex2_11:58422772-58422794:+_5-2	1810065E05Rik	280	374	216	407
1810065E05Rik_CCDS24730.1_ex2_11:58422791-58422813:+_5-3	1810065E05Rik	533	634	487	759
1810065E05Rik_CCDS24730.1_ex2_11:58422853-58422875:+_5-4	1810065E05Rik	166	203	259	308
1810065E05Rik_CCDS24730.1_ex3_11:58423853-58423875:+_5-5	1810065E05Rik	405	174	218	479
2010001E11Rik_CCDS48539.1_ex0_10:39921990-39922012:-_4-2	2010001E11Rik	406	489	360	382
2010001E11Rik_CCDS48539.1_ex0_10:39922027-39922049:+_4-3	2010001E11Rik	549	123	176	622
2010001E11Rik_CCDS48539.1_ex0_10:39922163-39922185:-_4-4	2010001E11Rik	477	308	267	149
2010002M12Rik_CCDS29765.1_ex0_19:34619296-34619318:-_5-1	2010002M12Rik	205	224	123	219
2010002M12Rik_CCDS29765.1_ex0_19:34619386-34619408:-_5-2	2010002M12Rik	170	130	44	108
2010002M12Rik_CCDS29765.1_ex0_19:34619596-34619618:-_5-3	2010002M12Rik	60	7	5	106
2010002M12Rik_CCDS29765.1_ex0_19:34619617-34619639:+_5-4	2010002M12Rik	33	0	0	0
2010002M12Rik_CCDS29765.1_ex0_19:34619735-34619757:+_5-5	2010002M12Rik	788	442	684	1417
2010003K11Rik_CCDS29429.1_ex1_19:4498249-4498271:+_5-1	2010003K11Rik	757	789	551	811
2010003K11Rik_CCDS29429.1_ex1_19:4498278-4498300:-_5-2	2010003K11Rik	461	177	374	324
2010003K11Rik_CCDS29429.1_ex1_19:4498360-4498382:-_5-3	2010003K11Rik	628	420	334	662
2010003K11Rik_CCDS29429.1_ex1_19:4498375-4498397:-_5-4	2010003K11Rik	668	777	297	1044
2010003K11Rik_CCDS29429.1_ex1_19:4498387-4498409:+_5-5	2010003K11Rik	665	722	450	528
2010005H15Rik_CCDS37330.1_ex2_16:36257270-36257292:-_1-1	2010005H15Rik	0	0	0	0
2010012O05Rik_CCDS38011.1_ex0_19:46690037-46690059:+_5-1	2010012O05Rik	622	158	148	527
2010012O05Rik_CCDS38011.1_ex0_19:46690064-46690086:+_5-2	2010012O05Rik	353	215	466	734
2010012O05Rik_CCDS38011.1_ex1_19:46699542-46699564:+_5-3	2010012O05Rik	512	679	353	1015
2010012O05Rik_CCDS38011.1_ex1_19:46699561-46699583:+_5-4	2010012O05Rik	523	266	393	416
2010012O05Rik_CCDS38011.1_ex1_19:46699599-46699621:-_5-5	2010012O05Rik	145	305	161	296
2010015L04Rik_CCDS51402.1_ex1_4:155418621-155418643:+_5-1	2010015L04Rik	457	594	401	648
2010015L04Rik_CCDS51402.1_ex1_4:155418661-155418683:-_5-2	2010015L04Rik	651	228	312	466
2010015L04Rik_CCDS51402.1_ex2_4:155418864-155418886:+_5-3	2010015L04Rik	194	214	141	45
2010015L04Rik_CCDS51402.1_ex2_4:155418910-155418932:-_5-4	2010015L04Rik	310	48	207	332
2010015L04Rik_CCDS51402.1_ex2_4:155418940-155418962:-_5-5	2010015L04Rik	279	179	164	474
2010106E10Rik_CCDS30360.1_ex1_X:112497932-112497954:-_5-1	2010106E10Rik	66	4	1	1
2010106E10Rik_CCDS30360.1_ex2_X:112512394-112512416:+_5-2	2010106E10Rik	292	238	114	328
2010106E10Rik_CCDS30360.1_ex2_X:112512410-112512432:-_5-3	2010106E10Rik	426	320	357	123
2010106E10Rik_CCDS30360.1_ex2_X:112512436-112512458:+_5-4	2010106E10Rik	238	129	41	165
2010106E10Rik_CCDS30360.1_ex2_X:112512539-112512561:-_5-5	2010106E10Rik	80	351	9	340
2010107E04Rik_CCDS36566.1_ex2_12:111963225-111963247:-_3-1	2010107E04Rik	464	443	466	309
2010107E04Rik_CCDS36566.1_ex2_12:111963237-111963259:-_3-2	2010107E04Rik	44	11	0	0
2010107E04Rik_CCDS36566.1_ex2_12:111963267-111963289:-_3-3	2010107E04Rik	319	15	57	148
2010107G12Rik_CCDS19998.1_ex2_6:34955041-34955063:+_5-1	2010107G12Rik	651	395	405	361
2010107G12Rik_CCDS19998.1_ex4_6:34956914-34956936:+_5-2	2010107G12Rik	283	376	246	343
2010107G12Rik_CCDS19998.1_ex4_6:34956949-34956971:+_5-3	2010107G12Rik	593	587	422	685
2010107G12Rik_CCDS19998.1_ex4_6:34957011-34957033:+_5-4	2010107G12Rik	469	366	413	481
2010107G12Rik_CCDS19998.1_ex4_6:34957040-34957062:+_5-5	2010107G12Rik	625	675	598	716
2010107G23Rik_CCDS23886.1_ex0_10:62108949-62108971:+_5-1	2010107G23Rik	619	451	140	350
2010107G23Rik_CCDS23886.1_ex0_10:62108964-62108986:-_5-2	2010107G23Rik	332	107	395	17
2010107G23Rik_CCDS23886.1_ex0_10:62109013-62109035:-_5-3	2010107G23Rik	219	132	58	95
2010107G23Rik_CCDS23886.1_ex0_10:62109034-62109056:+_5-4	2010107G23Rik	590	320	266	1098
2010107G23Rik_CCDS23886.1_ex0_10:62109087-62109109:-_5-5	2010107G23Rik	848	967	896	1003
2010109A12Rik_CCDS57357.1_ex1_5:93208135-93208157:+_5-1	2010109A12Rik	640	239	169	1106
2010109A12Rik_CCDS57357.1_ex1_5:93208152-93208174:-_5-2	2010109A12Rik	166	191	90	328
2010109A12Rik_CCDS57357.1_ex1_5:93208173-93208195:+_5-3	2010109A12Rik	55	153	23	1
2010109A12Rik_CCDS57357.1_ex2_5:93213249-93213271:-_5-4	2010109A12Rik	41	73	16	27
2010109A12Rik_CCDS57357.1_ex2_5:93213281-93213303:+_5-5	2010109A12Rik	43	0	129	80
2010109I03Rik_CCDS27537.1_ex0_15:74879965-74879987:+_5-1	2010109I03Rik	364	179	371	254
2010109I03Rik_CCDS27537.1_ex0_15:74880008-74880030:+_5-2	2010109I03Rik	997	720	641	1333
2010109I03Rik_CCDS27537.1_ex1_15:74880664-74880686:+_5-3	2010109I03Rik	162	46	33	287
2010109I03Rik_CCDS27537.1_ex1_15:74880684-74880706:+_5-4	2010109I03Rik	374	620	331	45
2010109I03Rik_CCDS27537.1_ex1_15:74880735-74880757:-_5-5	2010109I03Rik	248	350	70	106
2010111I01Rik_CCDS36699.1_ex0_13:63015328-63015350:+_5-1	2010111I01Rik	582	121	330	429
2010111I01Rik_CCDS36699.1_ex0_13:63015778-63015800:+_5-2	2010111I01Rik	626	531	187	1145
2010111I01Rik_CCDS36699.1_ex0_13:63015834-63015856:+_5-3	2010111I01Rik	527	265	666	558
2010111I01Rik_CCDS36699.1_ex1_13:63033040-63033062:+_5-4	2010111I01Rik	231	95	167	150
2010111I01Rik_CCDS36699.1_ex2_13:63061167-63061189:-_5-5	2010111I01Rik	509	153	107	705
2010300C02Rik_CCDS48242.1_ex3_1:37625952-37625974:+_5-1	2010300C02Rik	968	807	831	1559
2010300C02Rik_CCDS48242.1_ex3_1:37626020-37626042:+_5-2	2010300C02Rik	436	229	241	608
2010300C02Rik_CCDS48242.1_ex5_1:37631335-37631357:+_5-3	2010300C02Rik	608	573	750	1244
2010300C02Rik_CCDS48242.1_ex6_1:37631857-37631879:+_5-4	2010300C02Rik	1203	841	1128	1102
2010300C02Rik_CCDS48242.1_ex7_1:37637890-37637912:-_5-5	2010300C02Rik	803	391	445	924
2200002D01Rik_CCDS52172.1_ex0_7:29247716-29247738:+_5-1	2200002D01Rik	427	217	107	653
2200002D01Rik_CCDS52172.1_ex1_7:29247927-29247949:+_5-2	2200002D01Rik	1223	1261	814	1986
2200002D01Rik_CCDS52172.1_ex1_7:29247955-29247977:-_5-3	2200002D01Rik	693	373	765	363
2200002D01Rik_CCDS52172.1_ex2_7:29248128-29248150:-_5-4	2200002D01Rik	446	377	542	576
2200002D01Rik_CCDS52172.1_ex2_7:29248158-29248180:-_5-5	2200002D01Rik	478	150	246	75
2200002J24Rik_CCDS21107.1_ex0_7:30699892-30699914:-_5-1	2200002J24Rik	614	127	257	378
2200002J24Rik_CCDS21107.1_ex0_7:30699944-30699966:-_5-2	2200002J24Rik	715	450	616	1035
2200002J24Rik_CCDS21107.1_ex0_7:30699962-30699984:+_5-3	2200002J24Rik	516	276	76	30
2200002J24Rik_CCDS21107.1_ex1_7:30700240-30700262:-_5-4	2200002J24Rik	915	218	223	462
2200002J24Rik_CCDS21107.1_ex1_7:30700256-30700278:-_5-5	2200002J24Rik	282	356	370	130
2210010C04Rik_CCDS20043.1_ex2_6:41032977-41032999:+_5-1	2210010C04Rik	529	414	532	707
2210010C04Rik_CCDS20043.1_ex2_6:41033024-41033046:+_5-2	2210010C04Rik	452	468	361	536
2210010C04Rik_CCDS20043.1_ex2_6:41033089-41033111:+_5-3	2210010C04Rik	537	281	176	705
2210010C04Rik_CCDS20043.1_ex2_6:41033177-41033199:+_5-4	2210010C04Rik	910	652	555	968
2210010C04Rik_CCDS20043.1_ex3_6:41034240-41034262:+_5-5	2210010C04Rik	427	466	201	709
2210016F16Rik_CCDS49282.1_ex2_13:58384347-58384369:+_5-1	2210016F16Rik	736	370	430	835
2210016F16Rik_CCDS49282.1_ex2_13:58384369-58384391:+_5-2	2210016F16Rik	434	155	892	711
2210016F16Rik_CCDS49282.1_ex3_13:58384828-58384850:+_5-3	2210016F16Rik	648	501	787	868
2210016F16Rik_CCDS49282.1_ex3_13:58384868-58384890:-_5-4	2210016F16Rik	162	80	112	188
2210016F16Rik_CCDS49282.1_ex3_13:58384983-58385005:-_5-5	2210016F16Rik	547	511	236	222
2210016L21Rik_CCDS19576.1_ex0_5:114942273-114942295:+_5-1	2210016L21Rik	742	493	481	876
2210016L21Rik_CCDS19576.1_ex0_5:114942292-114942314:+_5-2	2210016L21Rik	163	8	22	49
2210016L21Rik_CCDS19576.1_ex0_5:114942339-114942361:+_5-3	2210016L21Rik	534	221	209	269
2210016L21Rik_CCDS19576.1_ex1_5:114945807-114945829:+_5-4	2210016L21Rik	543	320	84	413
2210016L21Rik_CCDS19576.1_ex4_5:114947189-114947211:-_5-5	2210016L21Rik	552	324	265	306
2210018M11Rik_CCDS40028.1_ex10_7:98621375-98621397:+_5-2	2210018M11Rik	373	242	167	436
2210018M11Rik_CCDS40028.1_ex12_7:98630144-98630166:+_5-3	2210018M11Rik	534	343	345	267
2210018M11Rik_CCDS40028.1_ex12_7:98630257-98630279:-_5-4	2210018M11Rik	585	351	367	202
2210018M11Rik_CCDS40028.1_ex14_7:98641627-98641649:-_5-5	2210018M11Rik	1264	452	403	577
2210018M11Rik_CCDS40028.1_ex9_7:98619413-98619435:+_5-1	2210018M11Rik	595	285	424	1140
2210404J11Rik_CCDS28410.1_ex1_17:15059423-15059445:+_6-2	2210404J11Rik	291	389	139	564
2210404J11Rik_CCDS28410.1_ex2_17:15059836-15059858:+_6-3	2210404J11Rik	656	466	372	279
2210404J11Rik_CCDS28410.1_ex2_17:15059871-15059893:+_6-4	2210404J11Rik	640	486	425	186
2210404J11Rik_CCDS28410.1_ex2_17:15059889-15059911:-_6-5	2210404J11Rik	388	247	209	517
2210404J11Rik_CCDS28410.1_ex2_17:15059910-15059932:+_6-6	2210404J11Rik	556	257	341	633
2210404J11Rik_CCDS37451.1_ex12_17:15056776-15056798:+_6-1	2210404J11Rik	300	157	339	86
2210404O07Rik_CCDS35998.1_ex1_10:81393800-81393822:+_5-1	2210404O07Rik	452	239	190	136
2210404O07Rik_CCDS35998.1_ex1_10:81393818-81393840:-_5-2	2210404O07Rik	490	862	515	1287
2210404O07Rik_CCDS35998.1_ex1_10:81393839-81393861:-_5-3	2210404O07Rik	4	0	31	0
2210404O07Rik_CCDS35998.1_ex1_10:81393868-81393890:-_5-4	2210404O07Rik	437	791	212	1197
2210404O07Rik_CCDS35998.1_ex2_10:81394097-81394119:+_5-5	2210404O07Rik	211	330	593	187
2210404O09Rik_CCDS57051.1_ex0_17:21880762-21880784:-_4-2	2210404O09Rik	112	141	34	33
2210404O09Rik_CCDS57051.1_ex0_17:21880931-21880953:-_4-3	2210404O09Rik	121	13	61	35
2210404O09Rik_CCDS57051.1_ex0_17:21881011-21881033:+_4-4	2210404O09Rik	479	409	569	459
2210407C18Rik_CCDS24736.1_ex2_11:58612001-58612023:+_5-1	2210407C18Rik	509	443	192	506
2210407C18Rik_CCDS24736.1_ex2_11:58612069-58612091:-_5-2	2210407C18Rik	227	238	259	140
2210407C18Rik_CCDS24736.1_ex2_11:58612101-58612123:-_5-3	2210407C18Rik	145	118	72	91
2210407C18Rik_CCDS24736.1_ex3_11:58612545-58612567:+_5-4	2210407C18Rik	283	117	189	2
2210407C18Rik_CCDS24736.1_ex3_11:58612591-58612613:-_5-5	2210407C18Rik	100	249	159	6
2210408I21Rik_CCDS49316.1_ex2_13:77192678-77192700:-_5-1	2210408I21Rik	156	81	33	39
2210408I21Rik_CCDS49316.1_ex2_13:77192756-77192778:+_5-2	2210408I21Rik	171	212	114	81
2210408I21Rik_CCDS49316.1_ex6_13:77261935-77261957:-_5-3	2210408I21Rik	407	572	106	735
2210408I21Rik_CCDS49316.1_ex6_13:77262091-77262113:+_5-4	2210408I21Rik	340	415	217	417
2210408I21Rik_CCDS49316.1_ex8_13:77267685-77267707:-_5-5	2210408I21Rik	260	654	122	154
2300002M23Rik_CCDS50092.1_ex1_17:35567938-35567960:-_5-1	2300002M23Rik	261	146	113	67
2300002M23Rik_CCDS50092.1_ex1_17:35567980-35568002:+_5-2	2300002M23Rik	251	117	93	239
2300002M23Rik_CCDS50092.1_ex1_17:35568147-35568169:-_5-3	2300002M23Rik	517	798	295	540
2300002M23Rik_CCDS50092.1_ex1_17:35568182-35568204:+_5-4	2300002M23Rik	1234	562	693	791
2300002M23Rik_CCDS50092.1_ex1_17:35568198-35568220:+_5-5	2300002M23Rik	420	703	28	106
2300005B03Rik_CCDS37103.1_ex0_15:74743079-74743101:-_5-1	2300005B03Rik	259	374	190	117
2300005B03Rik_CCDS37103.1_ex0_15:74743116-74743138:+_5-2	2300005B03Rik	278	405	427	374
2300005B03Rik_CCDS37103.1_ex1_15:74743389-74743411:+_5-3	2300005B03Rik	453	156	250	440
2300005B03Rik_CCDS37103.1_ex1_15:74743412-74743434:+_5-4	2300005B03Rik	411	344	900	683
2300005B03Rik_CCDS37103.1_ex1_15:74743442-74743464:+_5-5	2300005B03Rik	347	195	284	98
2300009A05Rik_CCDS52830.1_ex1_9:63398888-63398910:-_5-1	2300009A05Rik	675	371	365	562
2300009A05Rik_CCDS52830.1_ex1_9:63398974-63398996:-_5-2	2300009A05Rik	859	876	460	2269
2300009A05Rik_CCDS52830.1_ex1_9:63398989-63399011:+_5-3	2300009A05Rik	588	484	502	1091
2300009A05Rik_CCDS52830.1_ex1_9:63399008-63399030:+_5-4	2300009A05Rik	379	452	251	294
2300009A05Rik_CCDS52830.1_ex1_9:63399040-63399062:+_5-5	2300009A05Rik	583	520	226	795
2310002J15Rik_CCDS50526.1_ex0_2:25239188-25239210:+_5-1	2310002J15Rik	734	380	208	869
2310002J15Rik_CCDS50526.1_ex0_2:25239217-25239239:-_5-2	2310002J15Rik	476	400	507	224
2310002J15Rik_CCDS50526.1_ex0_2:25239288-25239310:+_5-3	2310002J15Rik	636	701	266	652
2310002J15Rik_CCDS50526.1_ex0_2:25239305-25239327:-_5-4	2310002J15Rik	201	134	117	229
2310002J15Rik_CCDS50526.1_ex0_2:25239341-25239363:+_5-5	2310002J15Rik	654	571	381	738
2310002L09Rik_CCDS18285.1_ex1_4:73943006-73943028:+_5-1	2310002L09Rik	47	4	0	7
2310002L09Rik_CCDS18285.1_ex1_4:73943091-73943113:+_5-2	2310002L09Rik	248	69	18	98
2310002L09Rik_CCDS18285.1_ex1_4:73943209-73943231:+_5-3	2310002L09Rik	333	85	173	432
2310002L09Rik_CCDS18285.1_ex2_4:73950572-73950594:-_5-4	2310002L09Rik	473	255	323	462
2310002L09Rik_CCDS18285.1_ex2_4:73950591-73950613:-_5-5	2310002L09Rik	597	568	952	685
2310003H01Rik_CCDS49004.1_ex6_11:120376786-120376808:-_5-1	2310003H01Rik	414	27	30	44
2310003H01Rik_CCDS49004.1_ex6_11:120376918-120376940:-_5-2	2310003H01Rik	719	34	130	77
2310003H01Rik_CCDS49004.1_ex6_11:120377114-120377136:-_5-3	2310003H01Rik	399	2	0	20
2310003H01Rik_CCDS49004.1_ex7_11:120378332-120378354:-_5-4	2310003H01Rik	1126	1141	587	1165
2310003H01Rik_CCDS49004.1_ex8_11:120378572-120378594:+_5-5	2310003H01Rik	499	1	84	51
2310005G13Rik_CCDS49875.1_ex2_16:57045339-57045361:+_5-1	2310005G13Rik	665	468	519	838
2310005G13Rik_CCDS49875.1_ex3_16:57046982-57047004:-_5-2	2310005G13Rik	614	554	320	554
2310005G13Rik_CCDS49875.1_ex3_16:57046997-57047019:-_5-3	2310005G13Rik	378	519	540	717
2310005G13Rik_CCDS49875.1_ex3_16:57047041-57047063:+_5-4	2310005G13Rik	403	595	312	866
2310005G13Rik_CCDS49875.1_ex4_16:57049400-57049422:+_5-5	2310005G13Rik	183	23	46	87
2310007B03Rik_CCDS15185.1_ex3_1:93156106-93156128:-_5-1	2310007B03Rik	1030	848	862	1295
2310007B03Rik_CCDS15185.1_ex4_1:93159614-93159636:-_5-2	2310007B03Rik	458	359	544	389
2310007B03Rik_CCDS15185.1_ex4_1:93159670-93159692:+_5-3	2310007B03Rik	864	536	444	397
2310007B03Rik_CCDS15185.1_ex4_1:93159829-93159851:-_5-4	2310007B03Rik	537	1065	739	1073
2310007B03Rik_CCDS15185.1_ex4_1:93159919-93159941:-_5-5	2310007B03Rik	155	88	42	610
2310007L24Rik_CCDS48962.1_ex1_11:106375194-106375216:-_5-1	2310007L24Rik	208	111	288	157
2310007L24Rik_CCDS48962.1_ex1_11:106375223-106375245:+_5-2	2310007L24Rik	667	1082	354	441
2310007L24Rik_CCDS48962.1_ex1_11:106375235-106375257:-_5-3	2310007L24Rik	458	564	296	287
2310007L24Rik_CCDS48962.1_ex2_11:106375504-106375526:-_5-4	2310007L24Rik	478	505	329	178
2310007L24Rik_CCDS48962.1_ex3_11:106376256-106376278:-_5-5	2310007L24Rik	963	620	320	1498
2310009B15Rik_CCDS35727.1_ex1_1:138853626-138853648:+_5-1	2310009B15Rik	375	105	379	176
2310009B15Rik_CCDS35727.1_ex2_1:138856593-138856615:-_5-2	2310009B15Rik	596	826	484	383
2310009B15Rik_CCDS35727.1_ex2_1:138856624-138856646:+_5-3	2310009B15Rik	796	551	352	645
2310009B15Rik_CCDS35727.1_ex2_1:138856660-138856682:-_5-4	2310009B15Rik	494	465	771	261
2310009B15Rik_CCDS35727.1_ex2_1:138856705-138856727:-_5-5	2310009B15Rik	577	380	388	687
2310011J03Rik_CCDS24017.1_ex0_10:80319453-80319475:+_5-1	2310011J03Rik	547	456	480	820
2310011J03Rik_CCDS24017.1_ex0_10:80319524-80319546:+_5-2	2310011J03Rik	1135	476	88	342
2310011J03Rik_CCDS24017.1_ex1_10:80320175-80320197:+_5-3	2310011J03Rik	725	813	664	957
2310011J03Rik_CCDS24017.1_ex1_10:80320192-80320214:-_5-4	2310011J03Rik	741	1240	663	1565
2310011J03Rik_CCDS24017.1_ex1_10:80320226-80320248:-_5-5	2310011J03Rik	709	1322	455	555
2310014L17Rik_CCDS20818.1_ex0_7:12928100-12928122:-_5-1	2310014L17Rik	281	95	162	173
2310014L17Rik_CCDS20818.1_ex0_7:12928216-12928238:-_5-2	2310014L17Rik	583	448	246	529
2310014L17Rik_CCDS20818.1_ex0_7:12928281-12928303:-_5-3	2310014L17Rik	371	190	128	301
2310014L17Rik_CCDS20818.1_ex0_7:12928329-12928351:+_5-4	2310014L17Rik	925	1200	903	1582
2310014L17Rik_CCDS20818.1_ex0_7:12928379-12928401:-_5-5	2310014L17Rik	617	232	205	371
2310022A10Rik_CCDS21026.1_ex2_7:27564486-27564508:-_5-1	2310022A10Rik	347	314	416	447
2310022A10Rik_CCDS21026.1_ex3_7:27564705-27564727:+_5-2	2310022A10Rik	600	377	227	631
2310022A10Rik_CCDS21026.1_ex3_7:27564753-27564775:+_5-3	2310022A10Rik	389	248	139	305
2310022A10Rik_CCDS21026.1_ex5_7:27571618-27571640:-_5-4	2310022A10Rik	1754	1929	739	1624
2310022A10Rik_CCDS21026.1_ex6_7:27574637-27574659:+_5-5	2310022A10Rik	675	698	207	1558
2310022B05Rik_CCDS22773.1_ex2_8:124651394-124651416:-_5-1	2310022B05Rik	136	133	58	507
2310022B05Rik_CCDS22773.1_ex3_8:124662911-124662933:+_5-2	2310022B05Rik	975	419	781	368
2310022B05Rik_CCDS22773.1_ex3_8:124662961-124662983:-_5-3	2310022B05Rik	512	406	564	499
2310022B05Rik_CCDS22773.1_ex3_8:124662978-124663000:+_5-4	2310022B05Rik	198	45	122	126
2310022B05Rik_CCDS22773.1_ex3_8:124663009-124663031:-_5-5	2310022B05Rik	397	260	431	607
2310030G06Rik_CCDS23170.1_ex0_9:50740708-50740730:+_5-1	2310030G06Rik	173	281	160	11
2310030G06Rik_CCDS23170.1_ex0_9:50740732-50740754:+_5-2	2310030G06Rik	354	177	225	202
2310030G06Rik_CCDS23170.1_ex1_9:50741295-50741317:-_5-3	2310030G06Rik	407	276	570	120
2310030G06Rik_CCDS23170.1_ex1_9:50741334-50741356:+_5-4	2310030G06Rik	884	684	591	470
2310030G06Rik_CCDS23170.1_ex2_9:50742260-50742282:-_5-5	2310030G06Rik	83	102	73	20
2310033P09Rik_CCDS24764.1_ex0_11:59208525-59208547:+_5-1	2310033P09Rik	434	679	229	563
2310033P09Rik_CCDS24764.1_ex0_11:59208563-59208585:-_5-2	2310033P09Rik	812	1163	769	737
2310033P09Rik_CCDS24764.1_ex0_11:59208599-59208621:+_5-3	2310033P09Rik	908	1076	444	480
2310033P09Rik_CCDS24764.1_ex1_11:59208816-59208838:+_5-4	2310033P09Rik	361	553	333	392
2310033P09Rik_CCDS24764.1_ex1_11:59208844-59208866:+_5-5	2310033P09Rik	401	695	441	833
2310035C23Rik_CCDS15206.1_ex0_1:105664372-105664394:-_5-1	2310035C23Rik	573	555	381	436
2310035C23Rik_CCDS15206.1_ex0_1:105664480-105664502:-_5-2	2310035C23Rik	429	257	198	203
2310035C23Rik_CCDS15206.1_ex0_1:105664600-105664622:+_5-3	2310035C23Rik	682	287	822	588
2310035C23Rik_CCDS15206.1_ex7_1:105693157-105693179:-_5-4	2310035C23Rik	527	139	381	427
2310035C23Rik_CCDS15206.1_ex8_1:105695482-105695504:+_5-5	2310035C23Rik	294	410	193	619
2310036O22Rik_CCDS22490.1_ex0_8:85026970-85026992:+_5-1	2310036O22Rik	685	429	463	366
2310036O22Rik_CCDS22490.1_ex0_8:85026989-85027011:+_5-2	2310036O22Rik	12	0	0	0
2310036O22Rik_CCDS22490.1_ex0_8:85027028-85027050:+_5-3	2310036O22Rik	391	10	7	0
2310036O22Rik_CCDS22490.1_ex0_8:85027148-85027170:-_5-4	2310036O22Rik	660	312	423	458
2310036O22Rik_CCDS22490.1_ex0_8:85027220-85027242:-_5-5	2310036O22Rik	489	86	7	64
2310039H08Rik_CCDS28841.1_ex0_17:46772890-46772912:+_5-1	2310039H08Rik	761	492	107	281
2310039H08Rik_CCDS28841.1_ex0_17:46772917-46772939:-_5-2	2310039H08Rik	667	542	73	901
2310039H08Rik_CCDS28841.1_ex0_17:46772965-46772987:-_5-3	2310039H08Rik	413	264	246	320
2310039H08Rik_CCDS28841.1_ex0_17:46772979-46773001:-_5-4	2310039H08Rik	930	489	440	1260
2310039H08Rik_CCDS28841.1_ex0_17:46772991-46773013:-_5-5	2310039H08Rik	562	533	217	592
2310042D19Rik_CCDS51406.1_ex0_4:156217380-156217402:-_5-1	2310042D19Rik	684	690	814	1187
2310042D19Rik_CCDS51406.1_ex0_4:156217538-156217560:-_5-2	2310042D19Rik	634	682	822	418
2310042D19Rik_CCDS51406.1_ex0_4:156217888-156217910:+_5-3	2310042D19Rik	546	174	325	83
2310042D19Rik_CCDS51406.1_ex0_4:156217934-156217956:-_5-4	2310042D19Rik	295	180	95	317
2310042D19Rik_CCDS51406.1_ex0_4:156218164-156218186:+_5-5	2310042D19Rik	496	520	240	861
2310044G17Rik_CCDS56849.1_ex0_12:86952873-86952895:+_5-1	2310044G17Rik	599	248	212	449
2310044G17Rik_CCDS56849.1_ex1_12:86960393-86960415:-_5-2	2310044G17Rik	623	676	439	1059
2310044G17Rik_CCDS56849.1_ex1_12:86960411-86960433:+_5-3	2310044G17Rik	521	274	689	645
2310044G17Rik_CCDS56849.1_ex2_12:86961954-86961976:+_5-4	2310044G17Rik	501	491	520	503
2310044G17Rik_CCDS56849.1_ex2_12:86962016-86962038:+_5-5	2310044G17Rik	167	391	68	250
2310045N01Rik_CCDS52568.1_ex1_8:70141895-70141917:+_5-1	2310045N01Rik	496	206	188	670
2310045N01Rik_CCDS52568.1_ex1_8:70141919-70141941:-_5-2	2310045N01Rik	367	174	232	315
2310045N01Rik_CCDS52568.1_ex2_8:70142470-70142492:+_5-3	2310045N01Rik	358	271	139	877
2310045N01Rik_CCDS52568.1_ex2_8:70142503-70142525:+_5-4	2310045N01Rik	317	376	71	453
2310045N01Rik_CCDS52568.1_ex2_8:70142520-70142542:-_5-5	2310045N01Rik	524	548	633	547
2310047M10Rik_CCDS36190.1_ex0_11:69059908-69059930:+_5-1	2310047M10Rik	377	118	335	470
2310047M10Rik_CCDS36190.1_ex0_11:69060001-69060023:+_5-2	2310047M10Rik	869	1146	579	1233
2310047M10Rik_CCDS36190.1_ex0_11:69060049-69060071:-_5-3	2310047M10Rik	1030	1129	973	791
2310047M10Rik_CCDS36190.1_ex0_11:69060159-69060181:-_5-4	2310047M10Rik	407	235	270	342
2310047M10Rik_CCDS36190.1_ex0_11:69060188-69060210:-_5-5	2310047M10Rik	384	258	380	570
2310050C09Rik_CCDS50977.1_ex0_3:92868945-92868967:+_5-1	2310050C09Rik	454	171	429	703
2310050C09Rik_CCDS50977.1_ex0_3:92869099-92869121:+_5-2	2310050C09Rik	764	869	446	781
2310050C09Rik_CCDS50977.1_ex0_3:92869120-92869142:+_5-3	2310050C09Rik	443	131	329	397
2310050C09Rik_CCDS50977.1_ex0_3:92869143-92869165:+_5-4	2310050C09Rik	291	314	229	307
2310050C09Rik_CCDS50977.1_ex0_3:92869166-92869188:+_5-5	2310050C09Rik	356	149	182	222
2310057J18Rik_CCDS23759.1_ex3_10:28982494-28982516:+_5-1	2310057J18Rik	674	438	71	745
2310057J18Rik_CCDS23759.1_ex4_10:28983978-28984000:+_5-2	2310057J18Rik	562	314	437	464
2310057J18Rik_CCDS23759.1_ex5_10:28985991-28986013:-_5-3	2310057J18Rik	185	123	24	114
2310057J18Rik_CCDS23759.1_ex5_10:28986108-28986130:-_5-4	2310057J18Rik	261	140	239	251
2310057J18Rik_CCDS23759.1_ex5_10:28986149-28986171:-_5-5	2310057J18Rik	384	489	468	628
2310057M21Rik_CCDS40159.1_ex2_7:131357459-131357481:-_5-1	2310057M21Rik	269	19	18	292
2310057M21Rik_CCDS40159.1_ex2_7:131357493-131357515:+_5-2	2310057M21Rik	193	392	162	171
2310057M21Rik_CCDS40159.1_ex4_7:131361750-131361772:+_5-3	2310057M21Rik	552	248	725	625
2310057M21Rik_CCDS40159.1_ex4_7:131361818-131361840:+_5-4	2310057M21Rik	324	200	506	369
2310057M21Rik_CCDS40159.1_ex4_7:131361914-131361936:+_5-5	2310057M21Rik	157	15	163	63
2310057N15Rik_CCDS28302.1_ex0_16:88773852-88773874:+_2-1	2310057N15Rik	589	649	365	461
2310057N15Rik_CCDS28302.1_ex0_16:88774030-88774052:+_2-2	2310057N15Rik	360	103	110	73
2310061I04Rik_CCDS50095.1_ex4_17:35895759-35895781:-_5-1	2310061I04Rik	394	318	362	675
2310061I04Rik_CCDS50095.1_ex4_17:35895796-35895818:+_5-2	2310061I04Rik	247	153	14	0
2310061I04Rik_CCDS50095.1_ex4_17:35895972-35895994:+_5-3	2310061I04Rik	415	61	41	54
2310061I04Rik_CCDS50095.1_ex4_17:35896007-35896029:+_5-4	2310061I04Rik	343	323	158	546
2310061I04Rik_CCDS50095.1_ex4_17:35896031-35896053:-_5-5	2310061I04Rik	773	307	365	244
2310061N02Rik_CCDS49893.1_ex0_16:88707562-88707584:+_5-1	2310061N02Rik	470	503	240	151
2310061N02Rik_CCDS49893.1_ex0_16:88707653-88707675:+_5-2	2310061N02Rik	518	365	191	863
2310061N02Rik_CCDS49893.1_ex0_16:88707740-88707762:+_5-3	2310061N02Rik	182	87	157	178
2310061N02Rik_CCDS49893.1_ex0_16:88707766-88707788:-_5-4	2310061N02Rik	385	422	213	515
2310061N02Rik_CCDS49893.1_ex0_16:88707798-88707820:+_5-5	2310061N02Rik	851	655	382	1398
2310067B10Rik_CCDS25646.1_ex10_11:115790013-115790035:+_5-3	2310067B10Rik	583	678	249	315
2310067B10Rik_CCDS25646.1_ex12_11:115791017-115791039:-_5-4	2310067B10Rik	459	1243	783	595
2310067B10Rik_CCDS25646.1_ex14_11:115792419-115792441:-_5-5	2310067B10Rik	630	650	224	290
2310067B10Rik_CCDS25646.1_ex3_11:115786236-115786258:-_5-1	2310067B10Rik	961	2035	453	1291
2310067B10Rik_CCDS25646.1_ex6_11:115788738-115788760:+_5-2	2310067B10Rik	1173	1048	621	1907
2310079G19Rik_CCDS49891.1_ex0_16:88627270-88627292:+_5-1	2310079G19Rik	684	715	751	946
2310079G19Rik_CCDS49891.1_ex0_16:88627319-88627341:-_5-2	2310079G19Rik	575	210	305	747
2310079G19Rik_CCDS49891.1_ex0_16:88627343-88627365:+_5-3	2310079G19Rik	305	339	298	432
2310079G19Rik_CCDS49891.1_ex0_16:88627436-88627458:+_5-4	2310079G19Rik	743	457	362	1202
2310079G19Rik_CCDS49891.1_ex0_16:88627490-88627512:-_5-5	2310079G19Rik	507	483	323	1210
2410002F23Rik_CCDS52228.1_ex0_7:44250791-44250813:-_5-1	2410002F23Rik	670	276	552	539
2410002F23Rik_CCDS52228.1_ex0_7:44250881-44250903:-_5-2	2410002F23Rik	179	390	81	24
2410002F23Rik_CCDS52228.1_ex0_7:44250953-44250975:-_5-3	2410002F23Rik	465	215	241	395
2410002F23Rik_CCDS52228.1_ex0_7:44250977-44250999:-_5-4	2410002F23Rik	390	369	262	439
2410002F23Rik_CCDS52228.1_ex0_7:44251035-44251057:+_5-5	2410002F23Rik	523	283	222	562
2410004B18Rik_CCDS17898.1_ex0_3:145938142-145938164:+_5-1	2410004B18Rik	5	0	51	0
2410004B18Rik_CCDS17898.1_ex0_3:145938167-145938189:+_5-2	2410004B18Rik	804	702	593	1935
2410004B18Rik_CCDS17898.1_ex0_3:145938222-145938244:-_5-3	2410004B18Rik	930	626	794	823
2410004B18Rik_CCDS17898.1_ex1_3:145938885-145938907:+_5-4	2410004B18Rik	425	372	390	561
2410004B18Rik_CCDS17898.1_ex1_3:145938937-145938959:-_5-5	2410004B18Rik	598	732	191	633
2410004P03Rik_CCDS49033.1_ex1_12:17008257-17008279:+_5-1	2410004P03Rik	294	160	69	789
2410004P03Rik_CCDS49033.1_ex1_12:17008272-17008294:-_5-2	2410004P03Rik	554	781	597	803
2410004P03Rik_CCDS49033.1_ex2_12:17011117-17011139:+_5-3	2410004P03Rik	422	189	274	514
2410004P03Rik_CCDS49033.1_ex2_12:17011140-17011162:-_5-4	2410004P03Rik	397	782	94	349
2410004P03Rik_CCDS49033.1_ex2_12:17011169-17011191:-_5-5	2410004P03Rik	441	568	399	636
2410012M07Rik_CCDS52896.1_ex0_9:98865128-98865150:-_5-1	2410012M07Rik	666	389	985	1100
2410012M07Rik_CCDS52896.1_ex0_9:98865285-98865307:-_5-2	2410012M07Rik	609	327	338	547
2410012M07Rik_CCDS52896.1_ex0_9:98865304-98865326:+_5-3	2410012M07Rik	614	538	148	609
2410012M07Rik_CCDS52896.1_ex0_9:98865452-98865474:+_5-4	2410012M07Rik	536	848	810	843
2410012M07Rik_CCDS52896.1_ex0_9:98865480-98865502:-_5-5	2410012M07Rik	443	743	626	554
2410015M20Rik_CCDS28908.1_ex2_17:56608872-56608894:+_5-1	2410015M20Rik	462	147	69	112
2410015M20Rik_CCDS28908.1_ex2_17:56608886-56608908:+_5-2	2410015M20Rik	734	138	188	61
2410015M20Rik_CCDS28908.1_ex2_17:56608900-56608922:+_5-3	2410015M20Rik	391	134	65	77
2410015M20Rik_CCDS28908.1_ex2_17:56608912-56608934:+_5-4	2410015M20Rik	977	143	86	182
2410015M20Rik_CCDS28908.1_ex2_17:56608934-56608956:+_5-5	2410015M20Rik	530	117	65	283
2410016O06Rik_CCDS26033.1_ex0_12:83950915-83950937:-_5-1	2410016O06Rik	632	238	249	330
2410016O06Rik_CCDS26033.1_ex0_12:83950983-83951005:-_5-2	2410016O06Rik	612	706	239	697
2410016O06Rik_CCDS26033.1_ex0_12:83951088-83951110:+_5-3	2410016O06Rik	527	976	333	451
2410016O06Rik_CCDS26033.1_ex0_12:83951218-83951240:+_5-4	2410016O06Rik	701	145	267	540
2410016O06Rik_CCDS26033.1_ex0_12:83951368-83951390:-_5-5	2410016O06Rik	601	258	89	349
2410018M08Rik_CCDS39292.1_ex3_5:129901861-129901883:-_5-1	2410018M08Rik	507	245	286	403
2410018M08Rik_CCDS39292.1_ex3_5:129902113-129902135:-_5-2	2410018M08Rik	302	322	219	196
2410018M08Rik_CCDS39292.1_ex3_5:129902156-129902178:+_5-3	2410018M08Rik	537	654	155	329
2410018M08Rik_CCDS39292.1_ex3_5:129902199-129902221:-_5-4	2410018M08Rik	412	328	462	654
2410018M08Rik_CCDS39292.1_ex3_5:129902219-129902241:-_5-5	2410018M08Rik	532	847	1015	535
2410066E13Rik_CCDS20158.1_ex0_6:54681859-54681881:+_5-1	2410066E13Rik	498	764	446	834
2410066E13Rik_CCDS20158.1_ex0_6:54681888-54681910:-_5-2	2410066E13Rik	359	144	232	313
2410066E13Rik_CCDS20158.1_ex1_6:54689032-54689054:-_5-3	2410066E13Rik	725	682	589	426
2410066E13Rik_CCDS20158.1_ex2_6:54698976-54698998:-_5-4	2410066E13Rik	490	253	47	106
2410066E13Rik_CCDS20158.1_ex2_6:54698992-54699014:-_5-5	2410066E13Rik	693	589	994	922
2410076I21Rik_CCDS52814.1_ex2_9:58660267-58660289:+_5-1	2410076I21Rik	453	472	179	1168
2410076I21Rik_CCDS52814.1_ex3_9:58665862-58665884:-_5-2	2410076I21Rik	133	28	182	125
2410076I21Rik_CCDS52814.1_ex4_9:58712048-58712070:+_5-3	2410076I21Rik	511	92	532	615
2410076I21Rik_CCDS52814.1_ex5_9:58741390-58741412:-_5-4	2410076I21Rik	692	429	664	552
2410076I21Rik_CCDS52814.1_ex5_9:58741440-58741462:-_5-5	2410076I21Rik	468	137	201	692
2410089E03Rik_CCDS49578.1_ex1_15:8174842-8174864:-_5-1	2410089E03Rik	473	89	194	373
2410089E03Rik_CCDS49578.1_ex10_15:8187276-8187298:-_5-2	2410089E03Rik	431	250	279	568
2410089E03Rik_CCDS49578.1_ex10_15:8187440-8187462:-_5-3	2410089E03Rik	408	523	265	619
2410089E03Rik_CCDS49578.1_ex15_15:8201346-8201368:+_5-4	2410089E03Rik	571	756	276	904
2410089E03Rik_CCDS49578.1_ex23_15:8216332-8216354:+_5-5	2410089E03Rik	781	872	419	511
2410124H12Rik_CCDS57040.1_ex0_16:92478853-92478875:+_5-1	2410124H12Rik	406	474	500	533
2410124H12Rik_CCDS57040.1_ex0_16:92478882-92478904:-_5-2	2410124H12Rik	501	281	204	251
2410124H12Rik_CCDS57040.1_ex0_16:92478899-92478921:-_5-3	2410124H12Rik	490	203	234	263
2410124H12Rik_CCDS57040.1_ex0_16:92478924-92478946:-_5-4	2410124H12Rik	533	559	308	1087
2410124H12Rik_CCDS57040.1_ex0_16:92478947-92478969:+_5-5	2410124H12Rik	757	761	526	1534
2410127L17Rik_CCDS29689.1_ex0_19:18671191-18671213:-_5-1	2410127L17Rik	849	14	0	1
2410127L17Rik_CCDS29689.1_ex1_19:18677690-18677712:-_5-2	2410127L17Rik	499	12	0	0
2410127L17Rik_CCDS29689.1_ex1_19:18677773-18677795:-_5-3	2410127L17Rik	235	44	0	30
2410127L17Rik_CCDS29689.1_ex2_19:18679121-18679143:+_5-4	2410127L17Rik	366	97	31	3
2410127L17Rik_CCDS29689.1_ex3_19:18690240-18690262:+_5-5	2410127L17Rik	165	0	0	1
2410131K14Rik_CCDS39237.1_ex0_5:118245448-118245470:-_5-1	2410131K14Rik	542	43	1	119
2410131K14Rik_CCDS39237.1_ex1_5:118255702-118255724:-_5-2	2410131K14Rik	485	237	80	115
2410131K14Rik_CCDS39237.1_ex1_5:118255730-118255752:-_5-3	2410131K14Rik	227	70	43	35
2410131K14Rik_CCDS39237.1_ex1_5:118255778-118255800:+_5-4	2410131K14Rik	695	10	33	393
2410131K14Rik_CCDS39237.1_ex2_5:118258970-118258992:+_5-5	2410131K14Rik	4	0	0	0
2410137M14Rik_CCDS50104.1_ex1_17:36978500-36978522:+_5-1	2410137M14Rik	649	622	696	937
2410137M14Rik_CCDS50104.1_ex1_17:36978512-36978534:-_5-2	2410137M14Rik	536	420	335	306
2410137M14Rik_CCDS50104.1_ex2_17:36978650-36978672:-_5-3	2410137M14Rik	102	41	24	79
2410137M14Rik_CCDS50104.1_ex2_17:36978710-36978732:+_5-4	2410137M14Rik	257	154	239	49
2410137M14Rik_CCDS50104.1_ex2_17:36978755-36978777:+_5-5	2410137M14Rik	500	427	243	269
2510002D24Rik_CCDS28029.1_ex1_16:18836780-18836802:+_5-1	2510002D24Rik	595	597	601	323
2510002D24Rik_CCDS28029.1_ex1_16:18836799-18836821:-_5-2	2510002D24Rik	370	155	383	556
2510002D24Rik_CCDS28029.1_ex1_16:18836819-18836841:-_5-3	2510002D24Rik	602	1258	447	649
2510002D24Rik_CCDS28029.1_ex2_16:18839092-18839114:+_5-4	2510002D24Rik	523	281	281	300
2510002D24Rik_CCDS28029.1_ex2_16:18839104-18839126:+_5-5	2510002D24Rik	733	485	209	720
2510003E04Rik_CCDS23890.1_ex5_10:62575088-62575110:-_5-1	2510003E04Rik	380	326	246	920
2510003E04Rik_CCDS23890.1_ex6_10:62577990-62578012:+_5-2	2510003E04Rik	500	235	462	662
2510003E04Rik_CCDS23890.1_ex6_10:62578062-62578084:-_5-3	2510003E04Rik	542	243	367	403
2510003E04Rik_CCDS23890.1_ex6_10:62578089-62578111:+_5-4	2510003E04Rik	348	260	379	457
2510003E04Rik_CCDS23890.1_ex6_10:62578183-62578205:-_5-5	2510003E04Rik	757	1076	574	625
2510009E07Rik_CCDS28062.1_ex0_16:21653420-21653442:-_5-1	2510009E07Rik	138	135	15	187
2510009E07Rik_CCDS28062.1_ex0_16:21653553-21653575:+_5-2	2510009E07Rik	139	98	20	133
2510009E07Rik_CCDS28062.1_ex0_16:21653581-21653603:+_5-3	2510009E07Rik	399	497	164	461
2510009E07Rik_CCDS28062.1_ex1_16:21694210-21694232:+_5-4	2510009E07Rik	452	601	681	1012
2510009E07Rik_CCDS28062.1_ex1_16:21694281-21694303:+_5-5	2510009E07Rik	716	1131	573	1348
2510039O18Rik_CCDS18925.1_ex0_4:147941370-147941392:-_5-1	2510039O18Rik	651	688	794	614
2510039O18Rik_CCDS18925.1_ex0_4:147941394-147941416:-_5-2	2510039O18Rik	269	620	95	109
2510039O18Rik_CCDS18925.1_ex0_4:147941609-147941631:-_5-3	2510039O18Rik	555	511	347	1111
2510039O18Rik_CCDS18925.1_ex0_4:147941656-147941678:-_5-4	2510039O18Rik	504	383	286	498
2510039O18Rik_CCDS18925.1_ex0_4:147941759-147941781:-_5-5	2510039O18Rik	702	383	1062	992
2510049J12Rik_CCDS51877.1_ex1_6:115586760-115586782:-_5-1	2510049J12Rik	473	391	408	281
2510049J12Rik_CCDS51877.1_ex1_6:115586777-115586799:-_5-2	2510049J12Rik	288	249	408	280
2510049J12Rik_CCDS51877.1_ex2_6:115589344-115589366:-_5-3	2510049J12Rik	159	95	10	14
2510049J12Rik_CCDS51877.1_ex2_6:115589382-115589404:-_5-4	2510049J12Rik	324	80	394	177
2510049J12Rik_CCDS51877.1_ex3_6:115592274-115592296:+_5-5	2510049J12Rik	1296	1403	605	1255
2610002J02Rik_CCDS57317.1_ex1_4:155250580-155250602:-_5-1	2610002J02Rik	810	217	544	442
2610002J02Rik_CCDS57317.1_ex1_4:155250592-155250614:-_5-2	2610002J02Rik	694	772	464	437
2610002J02Rik_CCDS57317.1_ex1_4:155250643-155250665:-_5-3	2610002J02Rik	842	966	623	1540
2610002J02Rik_CCDS57317.1_ex2_4:155250786-155250808:-_5-4	2610002J02Rik	994	767	295	836
2610002J02Rik_CCDS57317.1_ex2_4:155250870-155250892:+_5-5	2610002J02Rik	432	462	335	734
2610002M06Rik_CCDS53171.1_ex4_X:107793092-107793114:-_5-1	2610002M06Rik	80	107	172	102
2610002M06Rik_CCDS53171.1_ex4_X:107793125-107793147:-_5-2	2610002M06Rik	49	6	124	96
2610002M06Rik_CCDS53171.1_ex5_X:107793512-107793534:-_5-3	2610002M06Rik	15	23	0	5
2610002M06Rik_CCDS53171.1_ex5_X:107793543-107793565:-_5-4	2610002M06Rik	627	876	396	540
2610002M06Rik_CCDS53171.1_ex5_X:107793555-107793577:-_5-5	2610002M06Rik	164	135	165	70
2610008E11Rik_CCDS35965.1_ex0_10:79067953-79067975:-_5-1	2610008E11Rik	374	90	249	261
2610008E11Rik_CCDS35965.1_ex2_10:79088286-79088308:-_5-2	2610008E11Rik	814	1005	517	552
2610008E11Rik_CCDS35965.1_ex2_10:79088321-79088343:-_5-3	2610008E11Rik	534	1440	137	309
2610008E11Rik_CCDS35965.1_ex3_10:79092397-79092419:+_5-4	2610008E11Rik	343	354	712	161
2610008E11Rik_CCDS35965.1_ex3_10:79092442-79092464:-_5-5	2610008E11Rik	477	339	198	299
2610015P09Rik_CCDS57030.1_ex2_16:43905444-43905466:-_5-1	2610015P09Rik	848	842	280	647
2610015P09Rik_CCDS57030.1_ex3_16:43906927-43906949:+_5-2	2610015P09Rik	397	392	548	456
2610015P09Rik_CCDS57030.1_ex4_16:43908426-43908448:+_5-3	2610015P09Rik	72	202	346	17
2610015P09Rik_CCDS57030.1_ex6_16:43931316-43931338:+_5-4	2610015P09Rik	405	197	185	307
2610015P09Rik_CCDS57030.1_ex7_16:43939018-43939040:+_5-5	2610015P09Rik	178	45	137	32
2610018G03Rik_CCDS40968.1_ex3_X:50885681-50885703:-_5-1	2610018G03Rik	189	130	147	26
2610018G03Rik_CCDS40968.1_ex4_X:50885806-50885828:+_5-2	2610018G03Rik	78	40	59	90
2610018G03Rik_CCDS40968.1_ex4_X:50885880-50885902:-_5-3	2610018G03Rik	481	253	234	570
2610018G03Rik_CCDS40968.1_ex5_X:50886762-50886784:-_5-4	2610018G03Rik	63	0	24	57
2610018G03Rik_CCDS40968.1_ex6_X:50887937-50887959:+_5-5	2610018G03Rik	148	79	136	319
2610020H08Rik_CCDS21787.1_ex5_7:119818445-119818467:-_5-1	2610020H08Rik	280	237	292	430
2610020H08Rik_CCDS21787.1_ex6_7:119819426-119819448:+_5-2	2610020H08Rik	256	217	66	495
2610020H08Rik_CCDS21787.1_ex6_7:119819516-119819538:-_5-3	2610020H08Rik	244	539	285	266
2610020H08Rik_CCDS21787.1_ex6_7:119819539-119819561:-_5-4	2610020H08Rik	97	139	170	147
2610020H08Rik_CCDS21787.1_ex7_7:119823855-119823877:+_5-5	2610020H08Rik	245	290	111	583
2610028H24Rik_CCDS35945.1_ex3_10:76452815-76452837:-_5-1	2610028H24Rik	826	960	455	1511
2610028H24Rik_CCDS35945.1_ex3_10:76452931-76452953:+_5-2	2610028H24Rik	473	134	105	295
2610028H24Rik_CCDS35945.1_ex4_10:76454724-76454746:-_5-3	2610028H24Rik	437	557	335	273
2610028H24Rik_CCDS35945.1_ex4_10:76454753-76454775:-_5-4	2610028H24Rik	562	397	394	402
2610028H24Rik_CCDS35945.1_ex5_10:76457487-76457509:+_5-5	2610028H24Rik	310	112	195	596
2610034B18Rik_CCDS21390.1_ex2_7:79928215-79928237:-_5-1	2610034B18Rik	316	12	259	123
2610034B18Rik_CCDS21390.1_ex2_7:79928253-79928275:+_5-2	2610034B18Rik	574	217	328	535
2610034B18Rik_CCDS21390.1_ex2_7:79928289-79928311:+_5-3	2610034B18Rik	638	833	172	327
2610034B18Rik_CCDS21390.1_ex3_7:79929568-79929590:-_5-4	2610034B18Rik	243	284	222	397
2610034B18Rik_CCDS21390.1_ex3_7:79929645-79929667:+_5-5	2610034B18Rik	328	224	235	391
2610034M16Rik_CCDS37673.1_ex10_17:58973558-58973580:+_5-1	2610034M16Rik	466	475	372	657
2610034M16Rik_CCDS37673.1_ex10_17:58973705-58973727:+_5-2	2610034M16Rik	28	27	30	39
2610034M16Rik_CCDS37673.1_ex10_17:58973774-58973796:-_5-3	2610034M16Rik	648	448	334	490
2610034M16Rik_CCDS37673.1_ex10_17:58974470-58974492:+_5-4	2610034M16Rik	344	276	162	170
2610034M16Rik_CCDS37673.1_ex10_17:58974944-58974966:-_5-5	2610034M16Rik	214	78	372	202
2610301B20Rik_CCDS17961.1_ex0_4:10874693-10874715:+_5-1	2610301B20Rik	580	193	462	481
2610301B20Rik_CCDS17961.1_ex1_4:10879587-10879609:-_5-2	2610301B20Rik	136	208	12	185
2610301B20Rik_CCDS17961.1_ex2_4:10881834-10881856:+_5-3	2610301B20Rik	489	323	214	536
2610301B20Rik_CCDS17961.1_ex2_4:10881847-10881869:+_5-4	2610301B20Rik	384	180	408	159
2610301B20Rik_CCDS17961.1_ex3_4:10882451-10882473:+_5-5	2610301B20Rik	136	160	120	55
2610301G19Rik_CCDS49534.1_ex11_14:70143467-70143489:+_5-2	2610301G19Rik	363	707	74	259
2610301G19Rik_CCDS49534.1_ex12_14:70143668-70143690:-_5-3	2610301G19Rik	709	667	345	465
2610301G19Rik_CCDS49534.1_ex13_14:70145921-70145943:-_5-4	2610301G19Rik	481	853	516	176
2610301G19Rik_CCDS49534.1_ex16_14:70151605-70151627:-_5-5	2610301G19Rik	483	541	795	271
2610301G19Rik_CCDS49534.1_ex9_14:70142478-70142500:+_5-1	2610301G19Rik	1031	1182	522	990
2610305D13Rik_CCDS59663.1_ex0_4:147613852-147613874:+_4-2	2610305D13Rik	81	0	42	160
2610305D13Rik_CCDS59663.1_ex0_4:147613891-147613913:+_4-3	2610305D13Rik	393	336	246	279
2610305D13Rik_CCDS59663.1_ex0_4:147613969-147613991:-_4-4	2610305D13Rik	195	15	7	1
2610318N02Rik_CCDS37269.1_ex3_16:17118328-17118350:+_5-1	2610318N02Rik	471	103	191	441
2610318N02Rik_CCDS37269.1_ex3_16:17118446-17118468:+_5-2	2610318N02Rik	210	109	47	128
2610318N02Rik_CCDS37269.1_ex4_16:17121027-17121049:-_5-3	2610318N02Rik	196	76	76	74
2610318N02Rik_CCDS37269.1_ex5_16:17121342-17121364:-_5-4	2610318N02Rik	392	358	70	58
2610318N02Rik_CCDS37269.1_ex5_16:17121364-17121386:-_5-5	2610318N02Rik	498	242	201	446
2610507B11Rik_CCDS25097.1_ex15_11:78272154-78272176:-_5-3	2610507B11Rik	308	277	107	73
2610507B11Rik_CCDS25097.1_ex16_11:78272812-78272834:+_5-4	2610507B11Rik	649	373	515	509
2610507B11Rik_CCDS25097.1_ex16_11:78272863-78272885:-_5-5	2610507B11Rik	452	561	258	679
2610507B11Rik_CCDS25097.1_ex8_11:78266649-78266671:-_5-1	2610507B11Rik	382	604	184	67
2610507B11Rik_CCDS25097.1_ex9_11:78266952-78266974:-_5-2	2610507B11Rik	645	362	356	76
2610524H06Rik_CCDS39225.1_ex0_5:114822602-114822624:+_5-1	2610524H06Rik	432	0	0	1
2610524H06Rik_CCDS39225.1_ex0_5:114822669-114822691:-_5-2	2610524H06Rik	547	336	203	798
2610524H06Rik_CCDS39225.1_ex1_5:114823312-114823334:-_5-4	2610524H06Rik	400	294	167	212
2610524H06Rik_CCDS39225.1_ex1_5:114823325-114823347:+_5-5	2610524H06Rik	580	532	364	385
2610528A11Rik_CCDS56949.1_ex0_14:37102678-37102700:-_5-1	2610528A11Rik	242	562	125	105
2610528A11Rik_CCDS56949.1_ex1_14:37107360-37107382:+_5-2	2610528A11Rik	272	107	107	344
2610528A11Rik_CCDS56949.1_ex1_14:37107372-37107394:+_5-3	2610528A11Rik	476	542	241	615
2610528A11Rik_CCDS56949.1_ex1_14:37107386-37107408:+_5-4	2610528A11Rik	485	629	233	366
2610528A11Rik_CCDS56949.1_ex1_14:37107417-37107439:+_5-5	2610528A11Rik	784	874	648	580
2610528J11Rik_CCDS18554.1_ex1_4:118529582-118529604:+_5-1	2610528J11Rik	810	698	368	544
2610528J11Rik_CCDS18554.1_ex1_4:118529624-118529646:-_5-2	2610528J11Rik	653	427	380	644
2610528J11Rik_CCDS18554.1_ex1_4:118529638-118529660:-_5-3	2610528J11Rik	448	99	446	109
2610528J11Rik_CCDS18554.1_ex1_4:118529651-118529673:+_5-4	2610528J11Rik	1042	1210	1192	844
2610528J11Rik_CCDS18554.1_ex1_4:118529673-118529695:+_5-5	2610528J11Rik	8	2	0	0
2700029M09Rik_CCDS52553.1_ex1_8:60893754-60893776:+_5-1	2700029M09Rik	77	33	107	52
2700029M09Rik_CCDS52553.1_ex2_8:60895510-60895532:-_5-2	2700029M09Rik	304	298	250	215
2700029M09Rik_CCDS52553.1_ex2_8:60895551-60895573:+_5-3	2700029M09Rik	412	107	175	223
2700029M09Rik_CCDS52553.1_ex2_8:60895602-60895624:-_5-4	2700029M09Rik	0	0	0	0
2700029M09Rik_CCDS52553.1_ex2_8:60895633-60895655:-_5-5	2700029M09Rik	191	135	98	53
2700049A03Rik_CCDS49081.1_ex1_12:71139711-71139733:-_5-1	2700049A03Rik	369	222	105	432
2700049A03Rik_CCDS49081.1_ex10_12:71160340-71160362:+_5-4	2700049A03Rik	442	592	338	612
2700049A03Rik_CCDS49081.1_ex13_12:71164447-71164469:-_5-5	2700049A03Rik	631	407	558	827
2700049A03Rik_CCDS49081.1_ex7_12:71154821-71154843:-_5-2	2700049A03Rik	308	558	305	262
2700049A03Rik_CCDS49081.1_ex9_12:71158889-71158911:-_5-3	2700049A03Rik	366	278	205	204
2700050L05Rik_CCDS21932.2_ex1_7:133638973-133638995:-_5-1	2700050L05Rik	531	79	83	443
2700050L05Rik_CCDS21932.2_ex1_7:133639039-133639061:+_5-2	2700050L05Rik	191	4	7	47
2700050L05Rik_CCDS21932.2_ex2_7:133640674-133640696:-_5-3	2700050L05Rik	256	21	4	48
2700050L05Rik_CCDS21932.2_ex7_7:133647444-133647466:-_5-4	2700050L05Rik	255	19	0	124
2700050L05Rik_CCDS21932.2_ex8_7:133648276-133648298:+_5-5	2700050L05Rik	473	5	39	1
2700060E02Rik_CCDS26839.1_ex2_14:19814569-19814591:-_5-1	2700060E02Rik	226	75	25	18
2700060E02Rik_CCDS26839.1_ex3_14:19816243-19816265:+_5-2	2700060E02Rik	274	164	567	661
2700060E02Rik_CCDS26839.1_ex5_14:19819915-19819937:-_5-3	2700060E02Rik	61	1	0	0
2700060E02Rik_CCDS26839.1_ex5_14:19819965-19819987:-_5-4	2700060E02Rik	236	26	32	209
2700060E02Rik_CCDS26839.1_ex6_14:19822565-19822587:-_5-5	2700060E02Rik	211	32	23	52
2700062C07Rik_CCDS29101.1_ex1_18:24471067-24471089:+_5-1	2700062C07Rik	609	24	56	182
2700062C07Rik_CCDS29101.1_ex2_18:24473053-24473075:+_5-2	2700062C07Rik	24	0	0	50
2700062C07Rik_CCDS29101.1_ex2_18:24473133-24473155:+_5-3	2700062C07Rik	386	0	1	1
2700062C07Rik_CCDS29101.1_ex3_18:24475632-24475654:+_5-4	2700062C07Rik	0	0	0	0
2700062C07Rik_CCDS29101.1_ex3_18:24475671-24475693:-_5-5	2700062C07Rik	518	156	36	170
2700081O15Rik_CCDS29524.2_ex1_19:7420103-7420125:-_5-1	2700081O15Rik	348	435	253	254
2700081O15Rik_CCDS29524.2_ex2_19:7421285-7421307:+_5-2	2700081O15Rik	469	266	337	255
2700081O15Rik_CCDS29524.2_ex2_19:7421309-7421331:+_5-3	2700081O15Rik	1178	1057	1821	1544
2700081O15Rik_CCDS29524.2_ex2_19:7421331-7421353:+_5-4	2700081O15Rik	746	650	360	509
2700081O15Rik_CCDS29524.2_ex2_19:7421437-7421459:+_5-5	2700081O15Rik	480	243	134	371
2700089E24Rik_CCDS51934.1_ex0_6:133105505-133105527:-_3-1	2700089E24Rik	427	291	92	315
2700089E24Rik_CCDS51934.1_ex0_6:133105517-133105539:+_3-2	2700089E24Rik	1063	1006	745	1371
2700089E24Rik_CCDS51934.1_ex0_6:133105535-133105557:-_3-3	2700089E24Rik	471	457	314	601
2700094K13Rik_CCDS16187.1_ex1_2:84670284-84670306:-_5-1	2700094K13Rik	564	262	513	345
2700094K13Rik_CCDS16187.1_ex1_2:84670304-84670326:+_5-2	2700094K13Rik	416	288	351	186
2700094K13Rik_CCDS16187.1_ex1_2:84670326-84670348:+_5-3	2700094K13Rik	693	584	590	199
2700094K13Rik_CCDS16187.1_ex1_2:84670370-84670392:-_5-4	2700094K13Rik	260	130	409	445
2700094K13Rik_CCDS16187.1_ex2_2:84670477-84670499:-_5-5	2700094K13Rik	552	189	213	295
2700097O09Rik_CCDS25912.1_ex4_12:55059444-55059466:+_5-1	2700097O09Rik	293	175	124	234
2700097O09Rik_CCDS25912.1_ex4_12:55059485-55059507:-_5-2	2700097O09Rik	488	65	109	110
2700097O09Rik_CCDS25912.1_ex4_12:55059534-55059556:+_5-3	2700097O09Rik	426	536	103	281
2700097O09Rik_CCDS25912.1_ex5_12:55061111-55061133:-_5-4	2700097O09Rik	143	39	414	33
2700097O09Rik_CCDS25912.1_ex6_12:55062999-55063021:-_5-5	2700097O09Rik	450	125	108	578
2810004N23Rik_CCDS22775.1_ex3_8:124841701-124841723:+_5-1	2810004N23Rik	571	1	0	4
2810004N23Rik_CCDS22775.1_ex3_8:124841749-124841771:-_5-2	2810004N23Rik	514	1	2	0
2810004N23Rik_CCDS22775.1_ex4_8:124842389-124842411:-_5-3	2810004N23Rik	73	37	36	8
2810004N23Rik_CCDS22775.1_ex5_8:124861148-124861170:-_5-4	2810004N23Rik	865	193	292	596
2810004N23Rik_CCDS22775.1_ex6_8:124862876-124862898:+_5-5	2810004N23Rik	602	330	51	337
2810006K23Rik_CCDS51647.1_ex0_5:124338740-124338762:+_5-1	2810006K23Rik	540	27	190	180
2810006K23Rik_CCDS51647.1_ex0_5:124338800-124338822:-_5-2	2810006K23Rik	367	30	1	210
2810006K23Rik_CCDS51647.1_ex0_5:124338813-124338835:-_5-3	2810006K23Rik	306	119	231	87
2810006K23Rik_CCDS51647.1_ex0_5:124338831-124338853:+_5-4	2810006K23Rik	156	24	71	0
2810006K23Rik_CCDS51647.1_ex0_5:124338900-124338922:+_5-5	2810006K23Rik	697	33	30	198
2810007J24Rik_CCDS20833.1_ex3_7:14423490-14423512:-_5-1	2810007J24Rik	92	43	113	63
2810007J24Rik_CCDS20833.1_ex4_7:14425462-14425484:-_5-2	2810007J24Rik	600	354	368	405
2810007J24Rik_CCDS20833.1_ex4_7:14425483-14425505:+_5-3	2810007J24Rik	477	298	247	125
2810007J24Rik_CCDS20833.1_ex4_7:14425530-14425552:+_5-4	2810007J24Rik	255	153	259	480
2810007J24Rik_CCDS20833.1_ex5_7:14427783-14427805:-_5-5	2810007J24Rik	124	203	47	318
2810021J22Rik_CCDS24751.1_ex3_11:58880112-58880134:+_5-1	2810021J22Rik	275	61	208	192
2810021J22Rik_CCDS24751.1_ex3_11:58880217-58880239:-_5-2	2810021J22Rik	656	504	622	202
2810021J22Rik_CCDS24751.1_ex3_11:58880298-58880320:-_5-3	2810021J22Rik	1039	465	772	899
2810021J22Rik_CCDS24751.1_ex3_11:58880336-58880358:-_5-4	2810021J22Rik	385	779	326	415
2810021J22Rik_CCDS24751.1_ex3_11:58880441-58880463:-_5-5	2810021J22Rik	219	253	40	138
2810403A07Rik_CCDS17483.1_ex2_3:88689182-88689204:-_5-1	2810403A07Rik	443	133	192	812
2810403A07Rik_CCDS17483.1_ex3_3:88689639-88689661:+_5-2	2810403A07Rik	522	228	153	490
2810403A07Rik_CCDS17483.1_ex5_3:88693486-88693508:-_5-3	2810403A07Rik	293	167	75	106
2810403A07Rik_CCDS17483.1_ex5_3:88693575-88693597:-_5-4	2810403A07Rik	542	297	434	385
2810403A07Rik_CCDS17483.1_ex6_3:88696686-88696708:+_5-5	2810403A07Rik	265	120	72	241
2810408A11Rik_CCDS24920.1_ex8_11:69900297-69900319:+_5-1	2810408A11Rik	837	547	526	478
2810408A11Rik_CCDS24920.1_ex8_11:69900431-69900453:-_5-2	2810408A11Rik	330	220	335	261
2810408A11Rik_CCDS24920.1_ex8_11:69900497-69900519:+_5-3	2810408A11Rik	412	206	107	305
2810408A11Rik_CCDS24920.1_ex8_11:69900613-69900635:+_5-4	2810408A11Rik	286	196	121	1840
2810408A11Rik_CCDS24920.1_ex8_11:69900630-69900652:-_5-5	2810408A11Rik	658	572	1056	177
2810408M09Rik_CCDS17082.1_ex0_2:165491655-165491677:-_5-1	2810408M09Rik	265	107	12	21
2810408M09Rik_CCDS17082.1_ex1_2:165493077-165493099:-_5-2	2810408M09Rik	1008	859	617	466
2810408M09Rik_CCDS17082.1_ex1_2:165493119-165493141:-_5-3	2810408M09Rik	552	0	11	3
2810408M09Rik_CCDS17082.1_ex1_2:165493146-165493168:+_5-4	2810408M09Rik	1316	1231	767	943
2810408M09Rik_CCDS17082.1_ex1_2:165493180-165493202:+_5-5	2810408M09Rik	3	0	0	1
2810417H13Rik_CCDS23299.1_ex1_9:65890792-65890814:+_5-1	2810417H13Rik	216	274	102	31
2810417H13Rik_CCDS23299.1_ex2_9:65893421-65893443:+_5-4	2810417H13Rik	267	84	64	110
2810417H13Rik_CCDS23299.1_ex2_9:65893457-65893479:+_5-5	2810417H13Rik	8	0	0	118
2810428I15Rik_CCDS22370.1_ex2_8:70505805-70505827:+_5-1	2810428I15Rik	1228	449	938	927
2810428I15Rik_CCDS22370.1_ex2_8:70505890-70505912:-_5-2	2810428I15Rik	399	347	256	211
2810428I15Rik_CCDS22370.1_ex3_8:70506489-70506511:+_5-3	2810428I15Rik	740	162	324	305
2810428I15Rik_CCDS22370.1_ex3_8:70506516-70506538:-_5-4	2810428I15Rik	482	356	342	226
2810428I15Rik_CCDS22370.1_ex3_8:70506555-70506577:-_5-5	2810428I15Rik	696	503	452	191
2810459M11Rik_CCDS48302.1_ex0_1:86046120-86046142:-_5-1	2810459M11Rik	638	310	518	1132
2810459M11Rik_CCDS48302.1_ex0_1:86046192-86046214:+_5-2	2810459M11Rik	322	341	230	570
2810459M11Rik_CCDS48302.1_ex0_1:86046257-86046279:+_5-3	2810459M11Rik	544	843	632	530
2810459M11Rik_CCDS48302.1_ex0_1:86046274-86046296:+_5-4	2810459M11Rik	561	656	200	273
2810459M11Rik_CCDS48302.1_ex0_1:86046357-86046379:-_5-5	2810459M11Rik	764	450	275	648
2810474O19Rik_CCDS20717.1_ex0_6:149325888-149325910:+_5-1	2810474O19Rik	445	218	61	66
2810474O19Rik_CCDS20717.1_ex0_6:149326145-149326167:-_5-2	2810474O19Rik	200	84	58	168
2810474O19Rik_CCDS20717.1_ex0_6:149326915-149326937:+_5-3	2810474O19Rik	85	6	16	9
2810474O19Rik_CCDS20717.1_ex0_6:149327033-149327055:-_5-4	2810474O19Rik	396	479	148	291
2810474O19Rik_CCDS20717.1_ex0_6:149327438-149327460:-_5-5	2810474O19Rik	113	0	0	60
2900011O08Rik_CCDS27971.1_ex1_16:14049384-14049406:-_5-1	2900011O08Rik	335	405	1467	1011
2900011O08Rik_CCDS27971.1_ex1_16:14049456-14049478:-_5-2	2900011O08Rik	687	994	775	827
2900011O08Rik_CCDS27971.1_ex1_16:14049474-14049496:-_5-3	2900011O08Rik	418	403	240	150
2900011O08Rik_CCDS27971.1_ex2_16:14088998-14089020:+_5-4	2900011O08Rik	409	753	418	426
2900011O08Rik_CCDS27971.1_ex3_16:14093985-14094007:+_5-5	2900011O08Rik	316	647	152	746
2900026A02Rik_CCDS39217.1_ex4_5:113097667-113097689:+_5-1	2900026A02Rik	328	439	522	526
2900026A02Rik_CCDS39217.1_ex4_5:113097738-113097760:-_5-2	2900026A02Rik	475	702	640	230
2900026A02Rik_CCDS39217.1_ex4_5:113097810-113097832:+_5-3	2900026A02Rik	411	364	293	545
2900026A02Rik_CCDS39217.1_ex5_5:113101463-113101485:-_5-4	2900026A02Rik	389	390	137	724
2900026A02Rik_CCDS39217.1_ex5_5:113101485-113101507:-_5-5	2900026A02Rik	849	841	410	737
2900092C05Rik_CCDS20811.1_ex1_7:12512901-12512923:-_5-1	2900092C05Rik	242	190	47	185
2900092C05Rik_CCDS20811.1_ex2_7:12515461-12515483:-_5-2	2900092C05Rik	421	211	463	654
2900092C05Rik_CCDS20811.1_ex2_7:12515476-12515498:+_5-3	2900092C05Rik	32	6	1	0
2900092C05Rik_CCDS20811.1_ex3_7:12550480-12550502:+_5-4	2900092C05Rik	731	395	399	690
2900092C05Rik_CCDS20811.1_ex3_7:12550571-12550593:-_5-5	2900092C05Rik	94	21	22	0
3010026O09Rik_CCDS48784.1_ex4_11:50196956-50196978:-_5-1	3010026O09Rik	526	335	471	369
3010026O09Rik_CCDS48784.1_ex4_11:50197041-50197063:+_5-2	3010026O09Rik	722	165	426	398
3010026O09Rik_CCDS48784.1_ex5_11:50197617-50197639:+_5-3	3010026O09Rik	433	399	216	266
3010026O09Rik_CCDS48784.1_ex6_11:50199524-50199546:+_5-4	3010026O09Rik	1036	1134	622	1697
3010026O09Rik_CCDS48784.1_ex6_11:50199577-50199599:-_5-5	3010026O09Rik	642	610	530	687
3110001D03Rik_CCDS18288.1_ex1_4:75278045-75278067:-_5-1	3110001D03Rik	600	60	56	213
3110001D03Rik_CCDS18288.1_ex1_4:75278074-75278096:-_5-2	3110001D03Rik	672	154	192	254
3110001D03Rik_CCDS18288.1_ex1_4:75278091-75278113:-_5-3	3110001D03Rik	874	10	119	476
3110001D03Rik_CCDS18288.1_ex1_4:75278111-75278133:-_5-4	3110001D03Rik	326	329	320	260
3110001D03Rik_CCDS18288.1_ex1_4:75278152-75278174:+_5-5	3110001D03Rik	657	150	135	227
3110001I22Rik_CCDS37260.1_ex0_16:13677187-13677209:+_5-1	3110001I22Rik	390	256	339	1113
3110001I22Rik_CCDS37260.1_ex0_16:13677376-13677398:+_5-2	3110001I22Rik	369	417	361	450
3110001I22Rik_CCDS37260.1_ex0_16:13677430-13677452:-_5-3	3110001I22Rik	644	399	416	291
3110001I22Rik_CCDS37260.1_ex0_16:13677547-13677569:+_5-4	3110001I22Rik	25	0	33	0
3110001I22Rik_CCDS37260.1_ex0_16:13677583-13677605:+_5-5	3110001I22Rik	281	735	89	277
3110002H16Rik_CCDS29063.1_ex6_18:12179560-12179582:-_5-1	3110002H16Rik	623	306	539	352
3110002H16Rik_CCDS29063.1_ex7_18:12180527-12180549:+_5-2	3110002H16Rik	409	106	325	379
3110002H16Rik_CCDS29063.1_ex8_18:12180741-12180763:+_5-3	3110002H16Rik	525	275	263	116
3110002H16Rik_CCDS29063.1_ex9_18:12181593-12181615:+_5-4	3110002H16Rik	338	259	153	292
3110002H16Rik_CCDS29063.1_ex9_18:12181670-12181692:+_5-5	3110002H16Rik	477	92	214	86
3110009E18Rik_CCDS15232.1_ex0_1:120150701-120150723:+_6-1	3110009E18Rik	78	154	16	1
3110009E18Rik_CCDS15232.1_ex0_1:120150726-120150748:+_6-2	3110009E18Rik	0	0	0	0
3110009E18Rik_CCDS15232.1_ex1_1:120160610-120160632:-_6-3	3110009E18Rik	366	23	143	58
3110009E18Rik_CCDS15232.1_ex1_1:120160635-120160657:-_6-4	3110009E18Rik	204	61	46	38
3110009E18Rik_CCDS15232.1_ex2_1:120166151-120166173:+_6-5	3110009E18Rik	145	337	15	243
3110009E18Rik_CCDS15232.1_ex3_1:120171430-120171452:+_6-6	3110009E18Rik	597	341	387	391
3110035E14Rik_CCDS14813.1_ex2_1:9613325-9613347:+_5-1	3110035E14Rik	855	597	788	1027
3110035E14Rik_CCDS14813.1_ex2_1:9613349-9613371:-_5-2	3110035E14Rik	309	127	146	152
3110035E14Rik_CCDS14813.1_ex2_1:9613362-9613384:+_5-3	3110035E14Rik	844	867	448	1105
3110035E14Rik_CCDS14813.1_ex2_1:9613393-9613415:+_5-4	3110035E14Rik	455	158	234	558
3110035E14Rik_CCDS14813.1_ex2_1:9613438-9613460:-_5-5	3110035E14Rik	372	574	204	827
3110040N11Rik_CCDS40010.1_ex1_7:81786155-81786177:+_5-1	3110040N11Rik	436	627	407	465
3110040N11Rik_CCDS40010.1_ex1_7:81786167-81786189:+_5-2	3110040N11Rik	367	85	180	109
3110040N11Rik_CCDS40010.1_ex1_7:81786190-81786212:-_5-3	3110040N11Rik	648	719	439	739
3110040N11Rik_CCDS40010.1_ex2_7:81788448-81788470:+_5-4	3110040N11Rik	749	633	947	712
3110040N11Rik_CCDS40010.1_ex2_7:81788473-81788495:-_5-5	3110040N11Rik	227	469	234	214
3110043O21Rik_CCDS38708.1_ex5_4:35211319-35211341:+_5-1	3110043O21Rik	320	94	249	422
3110043O21Rik_CCDS38708.1_ex9_4:35218433-35218455:-_5-2	3110043O21Rik	21	79	0	0
3110043O21Rik_CCDS38708.1_ex9_4:35218461-35218483:+_5-3	3110043O21Rik	408	427	116	728
3110043O21Rik_CCDS38708.1_ex9_4:35218549-35218571:-_5-4	3110043O21Rik	134	214	49	155
3110043O21Rik_CCDS38708.1_ex9_4:35218652-35218674:-_5-5	3110043O21Rik	184	199	192	328
3110047P20Rik_CCDS51508.1_ex0_5:63650273-63650295:+_5-1	3110047P20Rik	642	651	11	988
3110047P20Rik_CCDS51508.1_ex5_5:63800031-63800053:-_5-2	3110047P20Rik	585	882	209	651
3110047P20Rik_CCDS51508.1_ex5_5:63800559-63800581:-_5-3	3110047P20Rik	502	120	373	688
3110047P20Rik_CCDS51508.1_ex6_5:63804541-63804563:-_5-4	3110047P20Rik	456	361	294	389
3110047P20Rik_CCDS51508.1_ex6_5:63805412-63805434:-_5-5	3110047P20Rik	290	187	162	249
3110052M02Rik_CCDS49994.1_ex1_17:21659026-21659048:-_5-1	3110052M02Rik	299	171	60	114
3110052M02Rik_CCDS49994.1_ex2_17:21661324-21661346:-_5-2	3110052M02Rik	91	51	21	0
3110052M02Rik_CCDS49994.1_ex2_17:21661486-21661508:-_5-3	3110052M02Rik	368	140	20	28
3110052M02Rik_CCDS49994.1_ex2_17:21661505-21661527:-_5-4	3110052M02Rik	518	410	146	433
3110052M02Rik_CCDS49994.1_ex2_17:21661732-21661754:+_5-5	3110052M02Rik	272	200	40	323
3110057O12Rik_CCDS38422.2_ex1_3:40905902-40905924:+_5-1	3110057O12Rik	316	436	302	428
3110057O12Rik_CCDS38422.2_ex1_3:40905920-40905942:-_5-2	3110057O12Rik	263	134	75	447
3110057O12Rik_CCDS38422.2_ex1_3:40905935-40905957:+_5-3	3110057O12Rik	257	117	127	427
3110057O12Rik_CCDS38422.2_ex7_3:40930141-40930163:-_5-4	3110057O12Rik	421	433	295	513
3110057O12Rik_CCDS38422.2_ex7_3:40930170-40930192:-_5-5	3110057O12Rik	489	508	304	857
3110062M04Rik_CCDS19997.1_ex1_6:34875524-34875546:+_5-1	3110062M04Rik	194	62	123	256
3110062M04Rik_CCDS19997.1_ex1_6:34875550-34875572:-_5-2	3110062M04Rik	385	369	201	229
3110062M04Rik_CCDS19997.1_ex1_6:34875586-34875608:+_5-3	3110062M04Rik	816	733	489	738
3110062M04Rik_CCDS19997.1_ex2_6:34876551-34876573:-_5-4	3110062M04Rik	626	338	8	101
3110062M04Rik_CCDS19997.1_ex2_6:34876564-34876586:-_5-5	3110062M04Rik	534	389	244	335
3110079O15Rik_CCDS48305.1_ex1_1:87475050-87475072:-_5-1	3110079O15Rik	417	129	580	212
3110079O15Rik_CCDS48305.1_ex1_1:87475064-87475086:-_5-2	3110079O15Rik	234	180	371	105
3110079O15Rik_CCDS48305.1_ex1_1:87475076-87475098:-_5-3	3110079O15Rik	417	239	428	685
3110079O15Rik_CCDS48305.1_ex1_1:87475136-87475158:-_5-4	3110079O15Rik	519	0	16	57
3110079O15Rik_CCDS48305.1_ex1_1:87475185-87475207:-_5-5	3110079O15Rik	642	638	298	464
3110082I17Rik_CCDS51684.1_ex2_5:139363988-139364010:+_5-1	3110082I17Rik	675	243	128	847
3110082I17Rik_CCDS51684.1_ex2_5:139364014-139364036:+_5-2	3110082I17Rik	536	476	355	300
3110082I17Rik_CCDS51684.1_ex2_5:139364031-139364053:-_5-3	3110082I17Rik	465	439	262	821
3110082I17Rik_CCDS51684.1_ex2_5:139364127-139364149:+_5-4	3110082I17Rik	389	119	205	573
3110082I17Rik_CCDS51684.1_ex3_5:139455449-139455471:-_5-5	3110082I17Rik	398	154	459	517
3110082J24Rik_CCDS57333.1_ex1_5:30105119-30105141:+_5-1	3110082J24Rik	305	258	297	237
3110082J24Rik_CCDS57333.1_ex1_5:30105149-30105171:-_5-2	3110082J24Rik	460	183	289	147
3110082J24Rik_CCDS57333.1_ex1_5:30105220-30105242:+_5-3	3110082J24Rik	79	8	15	86
3110082J24Rik_CCDS57333.1_ex1_5:30105234-30105256:+_5-4	3110082J24Rik	769	1116	482	1374
3110082J24Rik_CCDS57333.1_ex1_5:30105255-30105277:+_5-5	3110082J24Rik	675	738	571	864
3300002I08Rik_CCDS50740.1_ex0_2:150311212-150311234:-_4-1	3300002I08Rik	747	521	717	453
3300002I08Rik_CCDS50740.1_ex1_2:150344359-150344381:-_4-2	3300002I08Rik	489	233	332	356
3425401B19Rik_CCDS49437.1_ex0_14:32662026-32662048:-_5-1	3425401B19Rik	557	413	537	474
3425401B19Rik_CCDS49437.1_ex0_14:32662357-32662379:-_5-2	3425401B19Rik	632	499	312	639
3425401B19Rik_CCDS49437.1_ex0_14:32662863-32662885:-_5-3	3425401B19Rik	429	384	254	1093
3425401B19Rik_CCDS49437.1_ex0_14:32663799-32663821:-_5-4	3425401B19Rik	465	198	358	467
3425401B19Rik_CCDS49437.1_ex0_14:32663874-32663896:-_5-5	3425401B19Rik	668	432	610	746
3632451O06Rik_CCDS36903.1_ex6_14:49773505-49773527:+_5-1	3632451O06Rik	231	74	140	632
3632451O06Rik_CCDS36903.1_ex6_14:49773666-49773688:+_5-2	3632451O06Rik	370	183	200	391
3632451O06Rik_CCDS36903.1_ex6_14:49773696-49773718:+_5-3	3632451O06Rik	531	232	332	1189
3632451O06Rik_CCDS36903.1_ex6_14:49773950-49773972:+_5-4	3632451O06Rik	333	125	430	11
3632451O06Rik_CCDS36903.1_ex6_14:49774108-49774130:+_5-5	3632451O06Rik	446	405	111	479
3830403N18Rik_CCDS30141.1_ex3_X:56147095-56147117:+_5-3	3830403N18Rik	93	14	62	166
3830403N18Rik_CCDS30141.1_ex3_X:56147167-56147189:+_5-4	3830403N18Rik	42	26	28	0
3830406C13Rik_CCDS26817.1_ex1_14:12287295-12287317:+_7-1	3830406C13Rik	0	0	0	0
3830406C13Rik_CCDS26817.1_ex1_14:12287314-12287336:+_7-2	3830406C13Rik	80	132	380	47
3830406C13Rik_CCDS26817.1_ex1_14:12287353-12287375:-_7-3	3830406C13Rik	374	200	341	120
3830406C13Rik_CCDS26817.1_ex1_14:12287378-12287400:-_7-4	3830406C13Rik	306	255	114	128
3830406C13Rik_CCDS26817.1_ex2_14:12297578-12297600:+_7-5	3830406C13Rik	455	90	399	225
3830406C13Rik_CCDS26817.1_ex2_14:12297613-12297635:-_7-6	3830406C13Rik	531	275	83	29
3830406C13Rik_CCDS26817.1_ex2_14:12297636-12297658:-_7-7	3830406C13Rik	185	21	146	210
3830417A13Rik_CCDS30166.1_ex0_X:64177639-64177661:-_5-1	3830417A13Rik	360	693	353	185
3830417A13Rik_CCDS30166.1_ex0_X:64177716-64177738:-_5-2	3830417A13Rik	210	177	13	32
3830417A13Rik_CCDS30166.1_ex0_X:64177758-64177780:-_5-3	3830417A13Rik	297	416	278	296
3830417A13Rik_CCDS30166.1_ex0_X:64177817-64177839:-_5-4	3830417A13Rik	441	200	319	517
3830417A13Rik_CCDS30166.1_ex0_X:64177954-64177976:+_5-5	3830417A13Rik	412	356	108	373
4430402I18Rik_CCDS37948.1_ex3_19:28939134-28939156:-_5-1	4430402I18Rik	243	180	244	207
4430402I18Rik_CCDS37948.1_ex4_19:28941777-28941799:+_5-2	4430402I18Rik	171	97	246	400
4430402I18Rik_CCDS37948.1_ex5_19:28944280-28944302:+_5-3	4430402I18Rik	734	324	318	1134
4430402I18Rik_CCDS37948.1_ex5_19:28944310-28944332:+_5-4	4430402I18Rik	154	91	192	6
4430402I18Rik_CCDS37948.1_ex7_19:28948651-28948673:-_5-5	4430402I18Rik	591	761	594	1634
4632428N05Rik_CCDS35912.1_ex1_10:60357933-60357955:-_5-1	4632428N05Rik	409	167	83	328
4632428N05Rik_CCDS35912.1_ex1_10:60357970-60357992:+_5-2	4632428N05Rik	687	858	509	585
4632428N05Rik_CCDS35912.1_ex1_10:60358128-60358150:-_5-3	4632428N05Rik	304	119	352	189
4632428N05Rik_CCDS35912.1_ex1_10:60358182-60358204:-_5-4	4632428N05Rik	152	95	34	10
4632428N05Rik_CCDS35912.1_ex1_10:60358218-60358240:-_5-5	4632428N05Rik	465	189	588	311
4632434I11Rik_CCDS40022.1_ex0_7:92859482-92859504:+_5-1	4632434I11Rik	179	70	77	64
4632434I11Rik_CCDS40022.1_ex0_7:92859613-92859635:+_5-2	4632434I11Rik	144	98	111	2
4632434I11Rik_CCDS40022.1_ex0_7:92859668-92859690:+_5-3	4632434I11Rik	131	117	106	44
4632434I11Rik_CCDS40022.1_ex0_7:92859899-92859921:+_5-4	4632434I11Rik	137	212	7	37
4632434I11Rik_CCDS40022.1_ex2_7:92862324-92862346:-_5-5	4632434I11Rik	512	89	180	157
4732456N10Rik_CCDS27855.1_ex7_15:101560533-101560555:+_5-1	4732456N10Rik	639	702	396	630
4732456N10Rik_CCDS27855.1_ex8_15:101562399-101562421:-_5-2	4732456N10Rik	429	509	372	408
4732456N10Rik_CCDS27855.1_ex8_15:101562539-101562561:-_5-3	4732456N10Rik	257	160	164	214
4732456N10Rik_CCDS27855.1_ex8_15:101562551-101562573:-_5-4	4732456N10Rik	677	939	438	695
4732456N10Rik_CCDS27855.1_ex8_15:101562686-101562708:-_5-5	4732456N10Rik	280	272	174	280
4833403I15Rik_CCDS50284.1_ex0_18:46850433-46850455:+_5-1	4833403I15Rik	207	64	43	306
4833403I15Rik_CCDS50284.1_ex0_18:46850559-46850581:-_5-2	4833403I15Rik	603	491	541	693
4833403I15Rik_CCDS50284.1_ex1_18:46864673-46864695:+_5-3	4833403I15Rik	366	371	253	446
4833403I15Rik_CCDS50284.1_ex2_18:46866460-46866482:-_5-4	4833403I15Rik	919	652	409	767
4833403I15Rik_CCDS50284.1_ex4_18:46876932-46876954:-_5-5	4833403I15Rik	118	43	38	222
4833420G17Rik_CCDS49373.1_ex2_13:119469574-119469596:+_5-1	4833420G17Rik	584	360	164	559
4833420G17Rik_CCDS49373.1_ex2_13:119469610-119469632:-_5-2	4833420G17Rik	587	268	178	688
4833420G17Rik_CCDS49373.1_ex2_13:119469928-119469950:+_5-3	4833420G17Rik	402	705	128	578
4833420G17Rik_CCDS49373.1_ex2_13:119469960-119469982:+_5-4	4833420G17Rik	576	116	115	1175
4833420G17Rik_CCDS49373.1_ex2_13:119470054-119470076:-_5-5	4833420G17Rik	343	459	156	243
4833423E24Rik_CCDS38168.1_ex11_2:85518461-85518483:-_5-2	4833423E24Rik	600	799	462	1472
4833423E24Rik_CCDS38168.1_ex11_2:85518596-85518618:-_5-3	4833423E24Rik	291	271	364	1154
4833423E24Rik_CCDS38168.1_ex11_2:85518619-85518641:-_5-4	4833423E24Rik	210	235	164	360
4833423E24Rik_CCDS38168.1_ex11_2:85518645-85518667:-_5-5	4833423E24Rik	444	324	715	404
4833423E24Rik_CCDS38168.1_ex8_2:85500226-85500248:+_5-1	4833423E24Rik	161	205	82	70
4833424O15Rik_CCDS17796.1_ex0_3:117575798-117575820:+_5-1	4833424O15Rik	454	167	446	410
4833424O15Rik_CCDS17796.1_ex0_3:117575841-117575863:-_5-2	4833424O15Rik	666	745	741	753
4833424O15Rik_CCDS17796.1_ex0_3:117575887-117575909:+_5-3	4833424O15Rik	1076	540	1481	1270
4833424O15Rik_CCDS17796.1_ex1_3:117621039-117621061:-_5-4	4833424O15Rik	105	321	1	1
4833424O15Rik_CCDS17796.1_ex1_3:117621070-117621092:-_5-5	4833424O15Rik	467	290	814	559
4833427G06Rik_CCDS40628.1_ex3_9:51100039-51100061:-_5-1	4833427G06Rik	102	59	91	163
4833427G06Rik_CCDS40628.1_ex4_9:51101047-51101069:+_5-2	4833427G06Rik	145	129	107	64
4833427G06Rik_CCDS40628.1_ex5_9:51101756-51101778:+_5-3	4833427G06Rik	673	498	593	174
4833427G06Rik_CCDS40628.1_ex5_9:51101815-51101837:+_5-4	4833427G06Rik	400	300	265	363
4833427G06Rik_CCDS40628.1_ex5_9:51101841-51101863:-_5-5	4833427G06Rik	636	297	852	552
4833439L19Rik_CCDS26529.1_ex1_13:54552981-54553003:+_5-1	4833439L19Rik	644	265	537	291
4833439L19Rik_CCDS26529.1_ex3_13:54556562-54556584:-_5-2	4833439L19Rik	672	363	177	716
4833439L19Rik_CCDS26529.1_ex4_13:54559187-54559209:+_5-3	4833439L19Rik	424	521	500	739
4833439L19Rik_CCDS26529.1_ex5_13:54561692-54561714:-_5-4	4833439L19Rik	257	24	55	226
4833439L19Rik_CCDS26529.1_ex5_13:54561748-54561770:-_5-5	4833439L19Rik	553	522	529	367
4921501E09Rik_CCDS28624.1_ex0_17:33067041-33067063:+_5-1	4921501E09Rik	383	359	179	425
4921501E09Rik_CCDS28624.1_ex0_17:33067164-33067186:+_5-2	4921501E09Rik	294	768	322	96
4921501E09Rik_CCDS28624.1_ex0_17:33067317-33067339:+_5-3	4921501E09Rik	293	323	187	278
4921501E09Rik_CCDS28624.1_ex0_17:33067596-33067618:-_5-4	4921501E09Rik	369	299	228	397
4921501E09Rik_CCDS28624.1_ex0_17:33067615-33067637:-_5-5	4921501E09Rik	321	95	193	527
4921504E06Rik_CCDS15716.1_ex10_2:19516257-19516279:+_5-1	4921504E06Rik	444	278	245	629
4921504E06Rik_CCDS15716.1_ex13_2:19533772-19533794:-_5-2	4921504E06Rik	103	226	45	0
4921504E06Rik_CCDS15716.1_ex14_2:19540391-19540413:-_5-3	4921504E06Rik	207	124	111	274
4921504E06Rik_CCDS15716.1_ex15_2:19542389-19542411:-_5-4	4921504E06Rik	224	78	97	122
4921504E06Rik_CCDS15716.1_ex16_2:19553760-19553782:+_5-5	4921504E06Rik	531	598	157	1048
4921506M07Rik_CCDS25927.1_ex0_12:57576136-57576158:-_5-1	4921506M07Rik	669	369	467	427
4921506M07Rik_CCDS25927.1_ex0_12:57576332-57576354:-_5-2	4921506M07Rik	1018	933	807	784
4921506M07Rik_CCDS25927.1_ex0_12:57576352-57576374:+_5-3	4921506M07Rik	353	627	272	245
4921506M07Rik_CCDS25927.1_ex0_12:57576409-57576431:+_5-4	4921506M07Rik	613	462	107	619
4921506M07Rik_CCDS25927.1_ex0_12:57576461-57576483:-_5-5	4921506M07Rik	601	356	619	551
4921507P07Rik_CCDS20132.1_ex4_6:50584373-50584395:-_5-1	4921507P07Rik	165	81	130	836
4921507P07Rik_CCDS20132.1_ex4_6:50584404-50584426:+_5-2	4921507P07Rik	448	236	122	449
4921507P07Rik_CCDS20132.1_ex4_6:50584436-50584458:-_5-3	4921507P07Rik	569	742	434	313
4921507P07Rik_CCDS20132.1_ex7_6:50591650-50591672:+_5-4	4921507P07Rik	636	475	305	402
4921507P07Rik_CCDS20132.1_ex7_6:50591707-50591729:+_5-5	4921507P07Rik	844	242	637	561
4921509C19Rik_CCDS38271.1_ex1_2:151472614-151472636:+_3-1	4921509C19Rik	365	124	190	963
4921509C19Rik_CCDS38271.1_ex1_2:151473549-151473571:+_3-2	4921509C19Rik	625	575	329	807
4921509C19Rik_CCDS38271.1_ex1_2:151473648-151473670:+_3-3	4921509C19Rik	699	474	613	512
4921511H03Rik_CCDS19078.1_ex0_5:7304896-7304918:-_5-1	4921511H03Rik	410	407	280	374
4921511H03Rik_CCDS19078.1_ex0_5:7304971-7304993:+_5-2	4921511H03Rik	200	213	114	120
4921511H03Rik_CCDS19078.1_ex0_5:7305058-7305080:+_5-3	4921511H03Rik	329	338	85	347
4921511H03Rik_CCDS19078.1_ex0_5:7305128-7305150:-_5-4	4921511H03Rik	469	364	702	450
4921511H03Rik_CCDS19078.1_ex0_5:7305279-7305301:-_5-5	4921511H03Rik	174	201	114	381
4921517D22Rik_CCDS36688.1_ex1_13:59690481-59690503:+_5-1	4921517D22Rik	650	642	446	1402
4921517D22Rik_CCDS36688.1_ex1_13:59690607-59690629:+_5-2	4921517D22Rik	175	89	87	169
4921517D22Rik_CCDS36688.1_ex1_13:59690621-59690643:+_5-3	4921517D22Rik	597	627	823	1048
4921517D22Rik_CCDS36688.1_ex1_13:59690668-59690690:-_5-4	4921517D22Rik	9	0	2	0
4921517D22Rik_CCDS36688.1_ex1_13:59690754-59690776:+_5-5	4921517D22Rik	521	621	186	483
4921524J17Rik_CCDS22498.1_ex1_8:85412164-85412186:+_5-1	4921524J17Rik	151	0	38	28
4921524J17Rik_CCDS22498.1_ex1_8:85412281-85412303:-_5-2	4921524J17Rik	192	197	342	90
4921524J17Rik_CCDS22498.1_ex2_8:85426847-85426869:+_5-3	4921524J17Rik	88	110	3	132
4921524J17Rik_CCDS22498.1_ex2_8:85426859-85426881:-_5-4	4921524J17Rik	522	259	340	72
4921524J17Rik_CCDS22498.1_ex2_8:85426909-85426931:+_5-5	4921524J17Rik	145	1	154	56
4921524L21Rik_CCDS50216.1_ex4_18:6626316-6626338:+_5-1	4921524L21Rik	333	582	66	219
4921524L21Rik_CCDS50216.1_ex4_18:6626340-6626362:+_5-2	4921524L21Rik	338	163	157	265
4921524L21Rik_CCDS50216.1_ex4_18:6626370-6626392:+_5-3	4921524L21Rik	505	483	394	758
4921524L21Rik_CCDS50216.1_ex5_18:6629502-6629524:+_5-4	4921524L21Rik	366	131	130	854
4921524L21Rik_CCDS50216.1_ex5_18:6629590-6629612:-_5-5	4921524L21Rik	150	212	100	1
4921530D09Rik_CCDS50533.1_ex10_2:25616175-25616197:+_5-4	4921530D09Rik	613	555	281	664
4921530D09Rik_CCDS50533.1_ex11_2:25616562-25616584:+_5-5	4921530D09Rik	571	458	675	446
4921530D09Rik_CCDS50533.1_ex7_2:25612066-25612088:+_5-1	4921530D09Rik	614	445	495	1212
4921530D09Rik_CCDS50533.1_ex7_2:25612144-25612166:-_5-2	4921530D09Rik	34	199	19	0
4921530D09Rik_CCDS50533.1_ex9_2:25615498-25615520:-_5-3	4921530D09Rik	542	773	438	1247
4921530L21Rik_CCDS27307.1_ex0_14:95881946-95881968:+_5-1	4921530L21Rik	53	90	20	31
4921530L21Rik_CCDS27307.1_ex0_14:95882032-95882054:-_5-2	4921530L21Rik	317	86	184	385
4921530L21Rik_CCDS27307.1_ex0_14:95882069-95882091:-_5-3	4921530L21Rik	579	314	624	925
4921530L21Rik_CCDS27307.1_ex0_14:95882123-95882145:+_5-4	4921530L21Rik	360	275	335	186
4921530L21Rik_CCDS27307.1_ex0_14:95882151-95882173:+_5-5	4921530L21Rik	465	569	784	1661
4921536K21Rik_CCDS24368.1_ex1_11:3890041-3890063:-_5-1	4921536K21Rik	449	138	578	443
4921536K21Rik_CCDS24368.1_ex1_11:3890077-3890099:+_5-2	4921536K21Rik	19	1	0	19
4921536K21Rik_CCDS24368.1_ex2_11:3894834-3894856:-_5-3	4921536K21Rik	492	497	133	1055
4921536K21Rik_CCDS24368.1_ex2_11:3894938-3894960:+_5-4	4921536K21Rik	222	68	289	492
4921536K21Rik_CCDS24368.1_ex2_11:3894975-3894997:-_5-5	4921536K21Rik	205	158	596	109
4921539E11Rik_CCDS51247.1_ex1_4:103235791-103235813:-_5-1	4921539E11Rik	295	112	76	183
4921539E11Rik_CCDS51247.1_ex2_4:103236951-103236973:+_5-2	4921539E11Rik	486	407	271	440
4921539E11Rik_CCDS51247.1_ex3_4:103242748-103242770:+_5-3	4921539E11Rik	61	14	50	13
4921539E11Rik_CCDS51247.1_ex3_4:103242785-103242807:-_5-4	4921539E11Rik	136	33	265	48
4921539E11Rik_CCDS51247.1_ex3_4:103242856-103242878:+_5-5	4921539E11Rik	317	160	42	117
4922501C03Rik_CCDS52879.1_ex12_9:87221303-87221325:-_5-1	4922501C03Rik	1447	956	1612	1331
4922501C03Rik_CCDS52879.1_ex13_9:87222123-87222145:+_5-2	4922501C03Rik	530	312	418	573
4922501C03Rik_CCDS52879.1_ex16_9:87231401-87231423:-_5-3	4922501C03Rik	347	557	404	195
4922501C03Rik_CCDS52879.1_ex17_9:87231978-87232000:-_5-4	4922501C03Rik	385	527	411	321
4922501C03Rik_CCDS52879.1_ex24_9:87248389-87248411:+_5-5	4922501C03Rik	408	416	206	470
4922501L14Rik_CCDS51099.1_ex2_3:154720241-154720263:+_5-1	4922501L14Rik	67	123	38	1
4922501L14Rik_CCDS51099.1_ex3_3:154727397-154727419:-_5-2	4922501L14Rik	154	7	219	173
4922501L14Rik_CCDS51099.1_ex3_3:154727484-154727506:-_5-3	4922501L14Rik	595	547	265	497
4922501L14Rik_CCDS51099.1_ex3_3:154727513-154727535:+_5-4	4922501L14Rik	315	184	78	377
4922501L14Rik_CCDS51099.1_ex4_3:154733605-154733627:+_5-5	4922501L14Rik	59	0	42	0
4922502D21Rik_CCDS20583.1_ex2_6:129326655-129326677:-_5-1	4922502D21Rik	98	96	130	29
4922502D21Rik_CCDS20583.1_ex2_6:129326695-129326717:+_5-2	4922502D21Rik	973	752	570	697
4922502D21Rik_CCDS20583.1_ex2_6:129326725-129326747:-_5-3	4922502D21Rik	36	14	20	18
4922502D21Rik_CCDS20583.1_ex2_6:129326776-129326798:-_5-4	4922502D21Rik	253	728	40	222
4922502D21Rik_CCDS20583.1_ex3_6:129330995-129331017:-_5-5	4922502D21Rik	874	646	788	342
4922505E12Rik_CCDS15589.1_ex0_1:182748511-182748533:+_5-1	4922505E12Rik	772	789	747	620
4922505E12Rik_CCDS15589.1_ex0_1:182748688-182748710:+_5-2	4922505E12Rik	1360	1357	576	1122
4922505E12Rik_CCDS15589.1_ex0_1:182748847-182748869:-_5-3	4922505E12Rik	90	26	69	27
4922505E12Rik_CCDS15589.1_ex0_1:182748906-182748928:+_5-4	4922505E12Rik	720	275	532	485
4922505E12Rik_CCDS15589.1_ex0_1:182748969-182748991:-_5-5	4922505E12Rik	404	458	738	392
4930402F06Rik_CCDS38108.1_ex0_2:35376183-35376205:-_5-1	4930402F06Rik	165	49	41	46
4930402F06Rik_CCDS38108.1_ex0_2:35376219-35376241:-_5-2	4930402F06Rik	321	366	217	321
4930402F06Rik_CCDS38108.1_ex0_2:35376240-35376262:-_5-3	4930402F06Rik	656	923	688	271
4930402F06Rik_CCDS38108.1_ex1_2:35380398-35380420:+_5-4	4930402F06Rik	488	658	317	356
4930402F06Rik_CCDS38108.1_ex1_2:35380463-35380485:+_5-5	4930402F06Rik	323	482	242	70
4930402H24Rik_CCDS16750.1_ex27_2:130791875-130791897:+_5-1	4930402H24Rik	645	402	196	1075
4930402H24Rik_CCDS16750.1_ex27_2:130791927-130791949:+_5-2	4930402H24Rik	733	515	194	1695
4930402H24Rik_CCDS16750.1_ex29_2:130798239-130798261:-_5-3	4930402H24Rik	543	412	322	230
4930402H24Rik_CCDS16750.1_ex32_2:130812865-130812887:-_5-4	4930402H24Rik	176	185	160	75
4930402H24Rik_CCDS16750.1_ex35_2:130822463-130822485:+_5-5	4930402H24Rik	261	152	148	123
4930402K13Rik_CCDS57728.1_ex0_X:9104836-9104858:+_5-1	4930402K13Rik	82	65	24	354
4930402K13Rik_CCDS57728.1_ex0_X:9105012-9105034:-_5-2	4930402K13Rik	428	392	203	467
4930402K13Rik_CCDS57728.1_ex0_X:9105034-9105056:-_5-3	4930402K13Rik	825	962	357	896
4930402K13Rik_CCDS57728.1_ex0_X:9105161-9105183:+_5-4	4930402K13Rik	204	355	194	623
4930402K13Rik_CCDS57728.1_ex0_X:9105182-9105204:+_5-5	4930402K13Rik	315	364	464	493
4930404A10Rik_CCDS48798.1_ex0_11:54370784-54370806:-_5-1	4930404A10Rik	612	976	281	1026
4930404A10Rik_CCDS48798.1_ex4_11:54390502-54390524:-_5-2	4930404A10Rik	187	206	66	160
4930404A10Rik_CCDS48798.1_ex4_11:54390563-54390585:+_5-3	4930404A10Rik	230	134	102	298
4930404A10Rik_CCDS48798.1_ex5_11:54394630-54394652:+_5-4	4930404A10Rik	265	49	441	259
4930404A10Rik_CCDS48798.1_ex5_11:54394721-54394743:-_5-5	4930404A10Rik	317	213	95	190
4930404N11Rik_CCDS24056.1_ex2_10:81364753-81364775:-_5-1	4930404N11Rik	568	395	351	449
4930404N11Rik_CCDS24056.1_ex2_10:81364786-81364808:+_5-2	4930404N11Rik	1171	524	802	1174
4930404N11Rik_CCDS24056.1_ex2_10:81364885-81364907:+_5-3	4930404N11Rik	2094	1688	1039	1631
4930404N11Rik_CCDS24056.1_ex2_10:81364905-81364927:+_5-4	4930404N11Rik	659	590	600	777
4930404N11Rik_CCDS24056.1_ex2_10:81364933-81364955:+_5-5	4930404N11Rik	840	713	638	764
4930407I10Rik_CCDS49678.1_ex1_15:82062623-82062645:+_5-1	4930407I10Rik	155	87	151	203
4930407I10Rik_CCDS49678.1_ex1_15:82063076-82063098:+_5-2	4930407I10Rik	423	653	242	413
4930407I10Rik_CCDS49678.1_ex1_15:82063814-82063836:+_5-3	4930407I10Rik	527	137	508	387
4930407I10Rik_CCDS49678.1_ex1_15:82063981-82064003:+_5-4	4930407I10Rik	109	95	12	150
4930407I10Rik_CCDS49678.1_ex1_15:82064091-82064113:+_5-5	4930407I10Rik	363	56	178	457
4930412D23Rik_CCDS59775.1_ex0_X:127721577-127721599:+_5-1	4930412D23Rik	354	416	460	782
4930412D23Rik_CCDS59775.1_ex0_X:127721593-127721615:+_5-2	4930412D23Rik	417	351	519	227
4930412D23Rik_CCDS59775.1_ex0_X:127721608-127721630:+_5-3	4930412D23Rik	347	284	142	430
4930412D23Rik_CCDS59775.1_ex0_X:127721677-127721699:-_5-4	4930412D23Rik	202	146	46	88
4930412D23Rik_CCDS59775.1_ex0_X:127721716-127721738:-_5-5	4930412D23Rik	0	0	0	5
4930415F15Rik_CCDS48752.1_ex1_11:11495446-11495468:-_5-1	4930415F15Rik	156	9	54	191
4930415F15Rik_CCDS48752.1_ex2_11:11496426-11496448:+_5-2	4930415F15Rik	232	121	138	115
4930415F15Rik_CCDS48752.1_ex2_11:11496441-11496463:-_5-3	4930415F15Rik	223	278	37	598
4930415F15Rik_CCDS48752.1_ex2_11:11496466-11496488:-_5-4	4930415F15Rik	325	153	83	248
4930415F15Rik_CCDS48752.1_ex2_11:11496487-11496509:+_5-5	4930415F15Rik	141	160	31	1
4930415L06Rik_CCDS53129.1_ex0_X:89931415-89931437:-_5-1	4930415L06Rik	82	22	81	0
4930415L06Rik_CCDS53129.1_ex0_X:89931573-89931595:-_5-2	4930415L06Rik	254	185	48	132
4930415L06Rik_CCDS53129.1_ex0_X:89931696-89931718:+_5-3	4930415L06Rik	27	6	1	127
4930415L06Rik_CCDS53129.1_ex0_X:89932051-89932073:-_5-4	4930415L06Rik	161	350	10	590
4930415L06Rik_CCDS53129.1_ex0_X:89932479-89932501:-_5-5	4930415L06Rik	150	198	70	539
4930415O20Rik_CCDS49722.1_ex1_15:98585299-98585321:-_5-1	4930415O20Rik	384	197	230	265
4930415O20Rik_CCDS49722.1_ex1_15:98585355-98585377:+_5-2	4930415O20Rik	523	827	553	811
4930415O20Rik_CCDS49722.1_ex2_15:98588542-98588564:+_5-3	4930415O20Rik	232	108	69	3
4930415O20Rik_CCDS49722.1_ex2_15:98588603-98588625:+_5-4	4930415O20Rik	606	326	475	614
4930415O20Rik_CCDS49722.1_ex2_15:98588621-98588643:-_5-5	4930415O20Rik	507	692	277	375
4930422G04Rik_CCDS51066.1_ex4_3:127562857-127562879:+_5-1	4930422G04Rik	261	317	97	217
4930422G04Rik_CCDS51066.1_ex4_3:127563012-127563034:+_5-2	4930422G04Rik	363	740	172	239
4930422G04Rik_CCDS51066.1_ex5_3:127567639-127567661:-_5-3	4930422G04Rik	544	325	303	1099
4930422G04Rik_CCDS51066.1_ex6_3:127573164-127573186:+_5-4	4930422G04Rik	243	428	103	54
4930422G04Rik_CCDS51066.1_ex8_3:127583622-127583644:+_5-5	4930422G04Rik	248	34	77	61
4930427A07Rik_CCDS49196.1_ex0_12:113156544-113156566:-_5-1	4930427A07Rik	697	67	261	152
4930427A07Rik_CCDS49196.1_ex0_12:113156563-113156585:-_5-2	4930427A07Rik	780	226	349	1162
4930427A07Rik_CCDS49196.1_ex2_12:113157274-113157296:+_5-3	4930427A07Rik	2341	871	308	356
4930427A07Rik_CCDS49196.1_ex3_12:113157625-113157647:-_5-4	4930427A07Rik	408	33	133	96
4930427A07Rik_CCDS49196.1_ex4_12:113158065-113158087:+_5-5	4930427A07Rik	1002	592	458	691
4930428D18Rik_CCDS53116.1_ex0_X:76397259-76397281:-_5-1	4930428D18Rik	133	71	0	165
4930428D18Rik_CCDS53116.1_ex0_X:76397278-76397300:+_5-2	4930428D18Rik	810	325	1080	710
4930428D18Rik_CCDS53116.1_ex0_X:76397378-76397400:-_5-3	4930428D18Rik	187	176	243	182
4930428D18Rik_CCDS53116.1_ex0_X:76397464-76397486:+_5-4	4930428D18Rik	706	224	706	1332
4930428D18Rik_CCDS53116.1_ex0_X:76397503-76397525:-_5-5	4930428D18Rik	138	69	16	350
4930430A15Rik_CCDS16514.1_ex11_2:111220786-111220808:-_5-1	4930430A15Rik	55	7	11	0
4930430A15Rik_CCDS16514.1_ex12_2:111225477-111225499:+_5-2	4930430A15Rik	159	180	77	183
4930430A15Rik_CCDS16514.1_ex13_2:111227933-111227955:-_5-3	4930430A15Rik	202	194	312	360
4930430A15Rik_CCDS16514.1_ex14_2:111228241-111228263:+_5-4	4930430A15Rik	82	165	60	0
4930430A15Rik_CCDS16514.1_ex15_2:111229241-111229263:+_5-5	4930430A15Rik	554	484	505	858
4930430F08Rik_CCDS24151.1_ex2_10:100577245-100577267:+_5-1	4930430F08Rik	917	645	646	1006
4930430F08Rik_CCDS24151.1_ex2_10:100577340-100577362:+_5-2	4930430F08Rik	464	76	178	220
4930430F08Rik_CCDS24151.1_ex3_10:100578323-100578345:+_5-3	4930430F08Rik	652	381	302	938
4930430F08Rik_CCDS24151.1_ex3_10:100578411-100578433:-_5-4	4930430F08Rik	339	225	182	64
4930430F08Rik_CCDS24151.1_ex5_10:100586224-100586246:-_5-5	4930430F08Rik	276	719	96	606
4930432K09Rik_CCDS39134.1_ex2_5:87842667-87842689:+_5-1	4930432K09Rik	725	460	547	549
4930432K09Rik_CCDS39134.1_ex2_5:87842717-87842739:+_5-2	4930432K09Rik	189	297	120	323
4930432K09Rik_CCDS39134.1_ex2_5:87842852-87842874:-_5-3	4930432K09Rik	467	167	336	291
4930432K09Rik_CCDS39134.1_ex2_5:87842963-87842985:-_5-4	4930432K09Rik	518	556	701	308
4930432K09Rik_CCDS39134.1_ex2_5:87842990-87843012:-_5-5	4930432K09Rik	507	677	193	1226
4930432K21Rik_CCDS52616.1_ex1_8:84159560-84159582:+_5-1	4930432K21Rik	446	221	239	1018
4930432K21Rik_CCDS52616.1_ex1_8:84159590-84159612:+_5-2	4930432K21Rik	532	512	380	257
4930432K21Rik_CCDS52616.1_ex2_8:84161246-84161268:-_5-3	4930432K21Rik	1005	583	1115	1075
4930432K21Rik_CCDS52616.1_ex4_8:84166683-84166705:-_5-4	4930432K21Rik	227	93	0	244
4930432K21Rik_CCDS52616.1_ex4_8:84167078-84167100:+_5-5	4930432K21Rik	455	396	391	441
4930432M17Rik_CCDS57255.1_ex1_3:121674030-121674052:-_5-1	4930432M17Rik	388	588	541	648
4930432M17Rik_CCDS57255.1_ex1_3:121674076-121674098:-_5-2	4930432M17Rik	653	369	365	743
4930432M17Rik_CCDS57255.1_ex1_3:121674122-121674144:-_5-3	4930432M17Rik	468	588	406	728
4930432M17Rik_CCDS57255.1_ex2_3:121679516-121679538:-_5-4	4930432M17Rik	164	19	58	398
4930432M17Rik_CCDS57255.1_ex2_3:121679545-121679567:-_5-5	4930432M17Rik	102	0	97	44
4930433I11Rik_CCDS52207.1_ex1_7:40993295-40993317:+_5-1	4930433I11Rik	50	2	0	8
4930433I11Rik_CCDS52207.1_ex1_7:40993371-40993393:-_5-2	4930433I11Rik	285	91	377	189
4930433I11Rik_CCDS52207.1_ex1_7:40993985-40994007:+_5-4	4930433I11Rik	486	222	296	841
4930433I11Rik_CCDS52207.1_ex1_7:40993997-40994019:-_5-5	4930433I11Rik	483	195	374	408
4930435E12Rik_CCDS49850.1_ex3_16:38828193-38828215:-_5-1	4930435E12Rik	71	89	0	20
4930435E12Rik_CCDS49850.1_ex3_16:38828281-38828303:+_5-2	4930435E12Rik	463	113	128	327
4930435E12Rik_CCDS49850.1_ex3_16:38828443-38828465:-_5-3	4930435E12Rik	320	359	344	266
4930435E12Rik_CCDS49850.1_ex3_16:38828573-38828595:-_5-4	4930435E12Rik	419	258	58	178
4930435E12Rik_CCDS49850.1_ex3_16:38828603-38828625:-_5-5	4930435E12Rik	414	559	304	82
4930444A02Rik_CCDS22204.1_ex0_8:25983320-25983342:+_5-1	4930444A02Rik	1125	534	1562	887
4930444A02Rik_CCDS22204.1_ex0_8:25983447-25983469:+_5-2	4930444A02Rik	225	110	332	369
4930444A02Rik_CCDS22204.1_ex0_8:25983524-25983546:-_5-3	4930444A02Rik	253	67	231	124
4930444A02Rik_CCDS22204.1_ex1_8:25986339-25986361:-_5-4	4930444A02Rik	499	372	185	168
4930444A02Rik_CCDS22204.1_ex1_8:25986375-25986397:+_5-5	4930444A02Rik	1718	1010	634	1963
4930444G20Rik_CCDS48519.1_ex0_10:22067394-22067416:-_5-1	4930444G20Rik	224	111	95	52
4930444G20Rik_CCDS48519.1_ex0_10:22067722-22067744:-_5-3	4930444G20Rik	777	407	350	331
4930444G20Rik_CCDS48519.1_ex0_10:22067795-22067817:+_5-4	4930444G20Rik	215	148	64	95
4930444G20Rik_CCDS48519.1_ex0_10:22067880-22067902:+_5-5	4930444G20Rik	260	172	93	443
4930444P10Rik_CCDS56622.1_ex1_1:16068794-16068816:-_5-1	4930444P10Rik	54	51	2	2
4930444P10Rik_CCDS56622.1_ex2_1:16078557-16078579:+_5-2	4930444P10Rik	668	355	143	516
4930444P10Rik_CCDS56622.1_ex2_1:16078590-16078612:-_5-3	4930444P10Rik	710	580	1042	1351
4930444P10Rik_CCDS56622.1_ex2_1:16078677-16078699:-_5-4	4930444P10Rik	201	169	205	89
4930444P10Rik_CCDS56622.1_ex3_1:16080864-16080886:-_5-5	4930444P10Rik	408	275	64	170
4930447A16Rik_CCDS56981.1_ex0_15:37425721-37425743:-_5-1	4930447A16Rik	264	364	218	253
4930447A16Rik_CCDS56981.1_ex0_15:37425757-37425779:+_5-2	4930447A16Rik	0	0	0	0
4930447A16Rik_CCDS56981.1_ex0_15:37425776-37425798:+_5-3	4930447A16Rik	593	439	446	479
4930447A16Rik_CCDS56981.1_ex0_15:37425793-37425815:-_5-4	4930447A16Rik	322	54	313	441
4930447A16Rik_CCDS56981.1_ex1_15:37429820-37429842:+_5-5	4930447A16Rik	42	40	104	24
4930447C04Rik_CCDS25971.1_ex11_12:72909783-72909805:+_5-3	4930447C04Rik	115	60	0	5
4930447C04Rik_CCDS25971.1_ex13_12:72913201-72913223:+_5-4	4930447C04Rik	211	24	97	2
4930447C04Rik_CCDS25971.1_ex14_12:72915408-72915430:-_5-5	4930447C04Rik	67	42	101	37
4930447C04Rik_CCDS25971.1_ex4_12:72894983-72895005:-_5-1	4930447C04Rik	0	0	0	0
4930447C04Rik_CCDS25971.1_ex5_12:72898506-72898528:-_5-2	4930447C04Rik	199	120	141	71
4930451C15Rik_CCDS28006.2_ex6_16:17559249-17559271:+_5-1	4930451C15Rik	478	540	486	282
4930451C15Rik_CCDS28006.2_ex6_16:17559363-17559385:-_5-2	4930451C15Rik	1612	1958	577	1621
4930451C15Rik_CCDS28006.2_ex7_16:17559750-17559772:-_5-3	4930451C15Rik	508	298	709	244
4930451C15Rik_CCDS28006.2_ex7_16:17559805-17559827:+_5-4	4930451C15Rik	488	102	132	358
4930451C15Rik_CCDS28006.2_ex7_16:17559864-17559886:-_5-5	4930451C15Rik	769	336	599	654
4930451I11Rik_CCDS52402.1_ex2_7:126830871-126830893:-_5-1	4930451I11Rik	96	73	127	129
4930451I11Rik_CCDS52402.1_ex2_7:126830891-126830913:+_5-2	4930451I11Rik	210	194	86	129
4930451I11Rik_CCDS52402.1_ex2_7:126830905-126830927:+_5-3	4930451I11Rik	385	298	208	122
4930451I11Rik_CCDS52402.1_ex2_7:126830925-126830947:+_5-4	4930451I11Rik	820	651	764	644
4930451I11Rik_CCDS52402.1_ex2_7:126830966-126830988:+_5-5	4930451I11Rik	639	212	417	332
4930452B06Rik_CCDS26814.1_ex10_14:8558106-8558128:+_5-3	4930452B06Rik	335	49	459	810
4930452B06Rik_CCDS26814.1_ex12_14:8644453-8644475:-_5-4	4930452B06Rik	469	82	458	680
4930452B06Rik_CCDS26814.1_ex13_14:8659395-8659417:+_5-5	4930452B06Rik	290	95	368	321
4930452B06Rik_CCDS26814.1_ex8_14:8518642-8518664:-_5-1	4930452B06Rik	151	331	72	12
4930452B06Rik_CCDS26814.1_ex8_14:8518686-8518708:-_5-2	4930452B06Rik	890	1905	432	1424
4930453N24Rik_CCDS28265.1_ex0_16:64766875-64766897:+_5-1	4930453N24Rik	482	230	927	476
4930453N24Rik_CCDS28265.1_ex1_16:64768917-64768939:+_5-2	4930453N24Rik	213	108	177	286
4930453N24Rik_CCDS28265.1_ex1_16:64768940-64768962:+_5-3	4930453N24Rik	327	354	102	595
4930453N24Rik_CCDS28265.1_ex1_16:64769076-64769098:+_5-4	4930453N24Rik	331	53	43	162
4930453N24Rik_CCDS28265.1_ex2_16:64770730-64770752:+_5-5	4930453N24Rik	582	507	299	701
4930468A15Rik_CCDS53117.1_ex0_X:76582995-76583017:+_5-1	4930468A15Rik	34	0	41	41
4930468A15Rik_CCDS53117.1_ex0_X:76583091-76583113:-_5-2	4930468A15Rik	242	184	53	172
4930468A15Rik_CCDS53117.1_ex0_X:76583182-76583204:+_5-3	4930468A15Rik	258	572	194	176
4930468A15Rik_CCDS53117.1_ex0_X:76583232-76583254:+_5-4	4930468A15Rik	261	43	69	270
4930468A15Rik_CCDS53117.1_ex0_X:76583295-76583317:+_5-5	4930468A15Rik	377	500	166	415
4930474N05Rik_CCDS49448.1_ex0_14:36095086-36095108:+_5-1	4930474N05Rik	846	1818	986	1230
4930474N05Rik_CCDS49448.1_ex0_14:36095137-36095159:-_5-2	4930474N05Rik	354	170	301	262
4930474N05Rik_CCDS49448.1_ex1_14:36095357-36095379:+_5-3	4930474N05Rik	224	47	141	38
4930474N05Rik_CCDS49448.1_ex1_14:36095456-36095478:+_5-4	4930474N05Rik	415	302	195	468
4930474N05Rik_CCDS49448.1_ex2_14:36096412-36096434:-_5-5	4930474N05Rik	91	19	1	1
4930480E11Rik_CCDS53120.1_ex0_X:78369959-78369981:+_5-1	4930480E11Rik	701	427	408	558
4930480E11Rik_CCDS53120.1_ex0_X:78369985-78370007:+_5-2	4930480E11Rik	0	0	0	0
4930480E11Rik_CCDS53120.1_ex0_X:78370074-78370096:+_5-3	4930480E11Rik	110	55	3	138
4930480E11Rik_CCDS53120.1_ex0_X:78370159-78370181:-_5-4	4930480E11Rik	535	555	366	735
4930480E11Rik_CCDS53120.1_ex0_X:78370241-78370263:-_5-5	4930480E11Rik	55	35	0	21
4930486L24Rik_CCDS26583.1_ex3_13:60853123-60853145:-_5-1	4930486L24Rik	581	528	541	399
4930486L24Rik_CCDS26583.1_ex3_13:60853275-60853297:-_5-2	4930486L24Rik	262	252	398	517
4930486L24Rik_CCDS26583.1_ex3_13:60853292-60853314:+_5-3	4930486L24Rik	191	3	209	187
4930486L24Rik_CCDS26583.1_ex4_13:60853606-60853628:-_5-4	4930486L24Rik	101	165	128	273
4930486L24Rik_CCDS26583.1_ex4_13:60853631-60853653:-_5-5	4930486L24Rik	113	8	90	347
4930502E18Rik_CCDS30136.1_ex1_X:53727384-53727406:+_5-1	4930502E18Rik	339	346	256	756
4930502E18Rik_CCDS30136.1_ex1_X:53727448-53727470:-_5-2	4930502E18Rik	496	218	684	1260
4930502E18Rik_CCDS30136.1_ex1_X:53727524-53727546:-_5-3	4930502E18Rik	644	626	1061	223
4930502E18Rik_CCDS30136.1_ex2_X:53733805-53733827:+_5-4	4930502E18Rik	310	295	641	353
4930502E18Rik_CCDS30136.1_ex3_X:53736279-53736301:+_5-5	4930502E18Rik	84	0	21	3
4930503B20Rik_CCDS38667.1_ex1_3:146650648-146650670:+_5-1	4930503B20Rik	127	205	60	185
4930503B20Rik_CCDS38667.1_ex1_3:146650738-146650760:+_5-2	4930503B20Rik	279	458	74	286
4930503B20Rik_CCDS38667.1_ex1_3:146650855-146650877:-_5-3	4930503B20Rik	313	347	425	835
4930503B20Rik_CCDS38667.1_ex1_3:146650928-146650950:-_5-4	4930503B20Rik	314	87	224	416
4930503B20Rik_CCDS38667.1_ex1_3:146650942-146650964:-_5-5	4930503B20Rik	438	441	222	436
4930503E14Rik_CCDS36890.1_ex1_14:44169258-44169280:+_4-1	4930503E14Rik	440	256	235	725
4930503E14Rik_CCDS36890.1_ex2_14:44170335-44170357:-_4-3	4930503E14Rik	129	38	65	99
4930503E14Rik_CCDS36890.1_ex3_14:44171178-44171200:-_4-4	4930503E14Rik	90	70	160	156
4930503L19Rik_CCDS29333.1_ex5_18:70468019-70468041:+_5-1	4930503L19Rik	191	66	14	2
4930503L19Rik_CCDS29333.1_ex5_18:70468090-70468112:-_5-2	4930503L19Rik	78	77	176	80
4930503L19Rik_CCDS29333.1_ex5_18:70468352-70468374:+_5-3	4930503L19Rik	640	597	417	395
4930503L19Rik_CCDS29333.1_ex6_18:70469453-70469475:+_5-4	4930503L19Rik	351	131	100	282
4930503L19Rik_CCDS29333.1_ex6_18:70469493-70469515:-_5-5	4930503L19Rik	276	113	163	182
4930504O13Rik_CCDS24731.1_ex0_11:58446385-58446407:+_5-1	4930504O13Rik	606	492	643	338
4930504O13Rik_CCDS24731.1_ex1_11:58447316-58447338:+_5-2	4930504O13Rik	829	457	275	1173
4930504O13Rik_CCDS24731.1_ex1_11:58447365-58447387:+_5-3	4930504O13Rik	593	977	338	132
4930504O13Rik_CCDS24731.1_ex1_11:58447400-58447422:-_5-4	4930504O13Rik	517	203	267	503
4930504O13Rik_CCDS24731.1_ex1_11:58447465-58447487:-_5-5	4930504O13Rik	99	165	35	0
4930505A04Rik_CCDS48764.1_ex1_11:30427152-30427174:-_5-1	4930505A04Rik	365	119	138	322
4930505A04Rik_CCDS48764.1_ex2_11:30446268-30446290:+_5-2	4930505A04Rik	554	227	410	963
4930505A04Rik_CCDS48764.1_ex2_11:30446313-30446335:+_5-3	4930505A04Rik	188	140	197	36
4930505A04Rik_CCDS48764.1_ex3_11:30454670-30454692:-_5-4	4930505A04Rik	101	123	83	54
4930505A04Rik_CCDS48764.1_ex3_11:30454683-30454705:-_5-5	4930505A04Rik	14	2	0	0
4930506M07Rik_CCDS50480.1_ex10_19:59038308-59038330:+_5-3	4930506M07Rik	267	272	39	28
4930506M07Rik_CCDS50480.1_ex10_19:59038333-59038355:-_5-4	4930506M07Rik	143	121	36	84
4930506M07Rik_CCDS50480.1_ex11_19:59041933-59041955:-_5-5	4930506M07Rik	241	43	106	145
4930506M07Rik_CCDS50480.1_ex7_19:59028224-59028246:+_5-1	4930506M07Rik	244	62	154	56
4930506M07Rik_CCDS50480.1_ex9_19:59035082-59035104:-_5-2	4930506M07Rik	268	192	84	243
4930511M11Rik_CCDS19067.1_ex1_5:3662012-3662034:+_5-1	4930511M11Rik	73	68	0	6
4930511M11Rik_CCDS19067.1_ex3_5:3665276-3665298:+_5-2	4930511M11Rik	182	150	51	87
4930511M11Rik_CCDS19067.1_ex3_5:3665312-3665334:-_5-3	4930511M11Rik	314	58	126	156
4930511M11Rik_CCDS19067.1_ex4_5:3666816-3666838:+_5-4	4930511M11Rik	633	396	524	1508
4930511M11Rik_CCDS19067.1_ex4_5:3666843-3666865:-_5-5	4930511M11Rik	965	236	371	1007
4930513O06Rik_CCDS57775.1_ex0_X:139090820-139090842:-_5-1	4930513O06Rik	344	118	166	917
4930513O06Rik_CCDS57775.1_ex0_X:139090843-139090865:-_5-2	4930513O06Rik	189	71	341	71
4930513O06Rik_CCDS57775.1_ex0_X:139090870-139090892:+_5-3	4930513O06Rik	264	569	206	545
4930513O06Rik_CCDS57775.1_ex0_X:139090911-139090933:-_5-4	4930513O06Rik	324	138	163	101
4930513O06Rik_CCDS57775.1_ex0_X:139090938-139090960:+_5-5	4930513O06Rik	218	415	306	228
4930519G04Rik_CCDS19574.1_ex3_5:114870707-114870729:+_5-1	4930519G04Rik	322	556	163	239
4930519G04Rik_CCDS19574.1_ex4_5:114872522-114872544:-_5-2	4930519G04Rik	571	237	233	485
[truncated: 88,231 more rows]
