# Supplementary material for: A CRISPR Dropout Screen Identifies Genetic Vulnerabilities and Therapeutic Targets in Acute Myeloid Leukemia
Source: Cell Rep. 2016 Oct 18;17(4):1193–205. doi: 10.1016/j.celrep.2016.09.079 (PMC5081405; doi:10.1016/j.celrep.2016.09.079)
Supplement: Data S1. Mouse CRISPR Screen Data, Related to Figure 1 [file mmc5.zip › grna_count_mESCv1.txt]

sgRNA	gene	Plasmid	mESCv1_d14_rep1	mESCv1_d14_rep2
CCDS39295.1_0610007L01Rik_exon_1_5:130231853-130231875:+	0610007L01Rik	185	271	245
CCDS39295.1_0610007L01Rik_exon_1_5:130231848-130231870:+	0610007L01Rik	324	450	21
CCDS39295.1_0610007L01Rik_exon_2_5:130236813-130236835:-	0610007L01Rik	2734	4835	645
CCDS39295.1_0610007L01Rik_exon_1_5:130232015-130232037:-	0610007L01Rik	550	740	1291
CCDS39295.1_0610007L01Rik_exon_1_5:130231968-130231990:-	0610007L01Rik	239	32	18
CCDS26063.1_0610007P14Rik_exon_2_12:85819468-85819490:+	0610007P14Rik	1046	1884	1427
CCDS26063.1_0610007P14Rik_exon_2_12:85819541-85819563:-	0610007P14Rik	108	517	50
CCDS26063.1_0610007P14Rik_exon_3_12:85822075-85822097:+	0610007P14Rik	945	810	864
CCDS26063.1_0610007P14Rik_exon_2_12:85819542-85819564:-	0610007P14Rik	100	4	991
CCDS26063.1_0610007P14Rik_exon_2_12:85819540-85819562:+	0610007P14Rik	65	0	168
CCDS28512.1_0610007P22Rik_exon_1_17:25240533-25240555:+	0610007P22Rik	190	244	27
CCDS28512.1_0610007P22Rik_exon_1_17:25240598-25240620:+	0610007P22Rik	220	152	0
CCDS28512.1_0610007P22Rik_exon_2_17:25241167-25241189:-	0610007P22Rik	153	0	21
CCDS28512.1_0610007P22Rik_exon_1_17:25240554-25240576:+	0610007P22Rik	73	0	253
CCDS28512.1_0610007P22Rik_exon_1_17:25240539-25240561:-	0610007P22Rik	108	12	8
CCDS36149.1_0610009B22Rik_exon_0_11:51685833-51685855:-	0610009B22Rik	1670	2213	408
CCDS36149.1_0610009B22Rik_exon_0_11:51685838-51685860:-	0610009B22Rik	332	331	242
CCDS36149.1_0610009B22Rik_exon_0_11:51685908-51685930:-	0610009B22Rik	181	38	43
CCDS36149.1_0610009B22Rik_exon_0_11:51685834-51685856:-	0610009B22Rik	105	0	399
CCDS25791.1_0610009D07Rik_exon_1_12:4820693-4820715:-	0610009D07Rik	772	681	1558
CCDS25791.1_0610009D07Rik_exon_2_12:4826773-4826795:+	0610009D07Rik	545	0	0
CCDS25791.1_0610009D07Rik_exon_1_12:4820660-4820682:+	0610009D07Rik	121	0	0
CCDS25791.1_0610009D07Rik_exon_2_12:4826826-4826848:-	0610009D07Rik	710	0	0
CCDS50260.1_0610009O20Rik_exon_5_18:38254311-38254333:-	0610009O20Rik	359	963	416
CCDS50260.1_0610009O20Rik_exon_1_18:38251171-38251193:-	0610009O20Rik	946	560	890
CCDS50260.1_0610009O20Rik_exon_2_18:38251378-38251400:+	0610009O20Rik	418	150	114
CCDS50260.1_0610009O20Rik_exon_3_18:38252840-38252862:-	0610009O20Rik	328	45	20
CCDS50260.1_0610009O20Rik_exon_2_18:38251285-38251307:+	0610009O20Rik	337	13	91
CCDS36119.1_0610010F05Rik_exon_16_11:23620384-23620406:+	0610010F05Rik	343	926	201
CCDS36119.1_0610010F05Rik_exon_13_11:23611961-23611983:-	0610010F05Rik	536	446	658
CCDS36119.1_0610010F05Rik_exon_16_11:23620228-23620250:-	0610010F05Rik	1793	1264	2689
CCDS36119.1_0610010F05Rik_exon_17_11:23622460-23622482:-	0610010F05Rik	1303	331	2184
CCDS36119.1_0610010F05Rik_exon_19_11:23628871-23628893:+	0610010F05Rik	613	289	896
CCDS48833.1_0610010K14Rik_exon_3_11:70237518-70237540:+	0610010K14Rik	369	1609	378
CCDS48833.1_0610010K14Rik_exon_3_11:70237516-70237538:+	0610010K14Rik	143	99	0
CCDS48833.1_0610010K14Rik_exon_3_11:70237517-70237539:+	0610010K14Rik	727	447	395
CCDS37770.1_0610010O12Rik_exon_0_18:36366666-36366688:+	0610010O12Rik	946	2444	660
CCDS37770.1_0610010O12Rik_exon_0_18:36366692-36366714:-	0610010O12Rik	203	143	0
CCDS37770.1_0610010O12Rik_exon_0_18:36366679-36366701:-	0610010O12Rik	643	744	1059
CCDS37770.1_0610010O12Rik_exon_0_18:36366678-36366700:-	0610010O12Rik	1105	1350	1052
CCDS37770.1_0610010O12Rik_exon_0_18:36366690-36366712:+	0610010O12Rik	228	198	308
CCDS28536.1_0610011F06Rik_exon_0_17:25875695-25875717:-	0610011F06Rik	269	690	52
CCDS28536.1_0610011F06Rik_exon_1_17:25876053-25876075:-	0610011F06Rik	261	402	0
CCDS28536.1_0610011F06Rik_exon_1_17:25876057-25876079:-	0610011F06Rik	240	579	2
CCDS28536.1_0610011F06Rik_exon_1_17:25876047-25876069:+	0610011F06Rik	106	12	69
CCDS28536.1_0610011F06Rik_exon_0_17:25875700-25875722:+	0610011F06Rik	188	3	633
CCDS16967.1_0610011L14Rik_exon_0_2:156551252-156551274:+	0610011L14Rik	954	1158	194
CCDS16967.1_0610011L14Rik_exon_0_2:156550810-156550832:+	0610011L14Rik	86	53	0
CCDS16967.1_0610011L14Rik_exon_0_2:156550908-156550930:-	0610011L14Rik	235	91	0
CCDS16967.1_0610011L14Rik_exon_0_2:156550956-156550978:-	0610011L14Rik	10	1	0
CCDS38191.1_0610012H03Rik_exon_1_2:105297873-105297895:-	0610012H03Rik	268	611	99
CCDS38191.1_0610012H03Rik_exon_1_2:105297812-105297834:-	0610012H03Rik	308	377	221
CCDS38191.1_0610012H03Rik_exon_1_2:105297906-105297928:-	0610012H03Rik	335	356	453
CCDS38191.1_0610012H03Rik_exon_1_2:105297867-105297889:+	0610012H03Rik	80	21	0
CCDS38191.1_0610012H03Rik_exon_1_2:105297868-105297890:-	0610012H03Rik	324	41	544
CCDS51808.1_0610030E20Rik_exon_1_6:72347646-72347668:+	0610030E20Rik	40	0	0
CCDS51808.1_0610030E20Rik_exon_1_6:72347669-72347691:-	0610030E20Rik	351	45	47
CCDS51808.1_0610030E20Rik_exon_2_6:72348542-72348564:-	0610030E20Rik	371	13	1039
CCDS51808.1_0610030E20Rik_exon_1_6:72347590-72347612:+	0610030E20Rik	110	0	62
CCDS51808.1_0610030E20Rik_exon_1_6:72347699-72347721:-	0610030E20Rik	66	16	0
CCDS17469.1_0610031J06Rik_exon_2_3:88326127-88326149:+	0610031J06Rik	227	2004	424
CCDS17469.1_0610031J06Rik_exon_2_3:88326235-88326257:+	0610031J06Rik	714	1522	742
CCDS17469.1_0610031J06Rik_exon_2_3:88326128-88326150:+	0610031J06Rik	174	253	469
CCDS17469.1_0610031J06Rik_exon_1_3:88325681-88325703:+	0610031J06Rik	466	264	8
CCDS17469.1_0610031J06Rik_exon_2_3:88326134-88326156:-	0610031J06Rik	111	65	58
CCDS18442.1_0610037L13Rik_exon_0_4:107890141-107890163:-	0610037L13Rik	330	194	81
CCDS18442.1_0610037L13Rik_exon_0_4:107890155-107890177:+	0610037L13Rik	195	45	43
CCDS18442.1_0610037L13Rik_exon_2_4:107891952-107891974:+	0610037L13Rik	159	0	5
CCDS18442.1_0610037L13Rik_exon_1_4:107891500-107891522:+	0610037L13Rik	271	0	24
CCDS18442.1_0610037L13Rik_exon_0_4:107890147-107890169:+	0610037L13Rik	204	0	113
CCDS27973.1_0610037P05Rik_exon_3_16:14313915-14313937:+	0610037P05Rik	508	834	1000
CCDS27973.1_0610037P05Rik_exon_2_16:14311098-14311120:+	0610037P05Rik	262	113	155
CCDS27973.1_0610037P05Rik_exon_3_16:14313895-14313917:+	0610037P05Rik	1244	603	901
CCDS27973.1_0610037P05Rik_exon_2_16:14311113-14311135:+	0610037P05Rik	440	347	597
CCDS27973.1_0610037P05Rik_exon_3_16:14313896-14313918:+	0610037P05Rik	219	53	0
CCDS39092.1_0610040J01Rik_exon_1_5:63898227-63898249:+	0610040J01Rik	548	1064	230
CCDS39092.1_0610040J01Rik_exon_1_5:63898086-63898108:-	0610040J01Rik	322	618	69
CCDS39092.1_0610040J01Rik_exon_1_5:63898077-63898099:+	0610040J01Rik	196	513	1395
CCDS39092.1_0610040J01Rik_exon_1_5:63898076-63898098:+	0610040J01Rik	1325	999	709
CCDS39092.1_0610040J01Rik_exon_1_5:63898144-63898166:+	0610040J01Rik	188	1	122
CCDS39342.1_0910001L09Rik_exon_2_5:138258687-138258709:+	0910001L09Rik	420	257	904
CCDS39342.1_0910001L09Rik_exon_2_5:138258666-138258688:-	0910001L09Rik	3395	2362	1876
CCDS39342.1_0910001L09Rik_exon_2_5:138258695-138258717:-	0910001L09Rik	297	70	0
CCDS20014.1_1110001J03Rik_exon_1_6:38539163-38539185:-	1110001J03Rik	1000	723	1832
CCDS20014.1_1110001J03Rik_exon_1_6:38539185-38539207:-	1110001J03Rik	2857	1294	1195
CCDS20014.1_1110001J03Rik_exon_0_6:38534973-38534995:-	1110001J03Rik	96	115	0
CCDS20014.1_1110001J03Rik_exon_0_6:38534988-38535010:+	1110001J03Rik	751	239	44
CCDS20014.1_1110001J03Rik_exon_0_6:38534971-38534993:+	1110001J03Rik	468	114	774
CCDS36445.1_1110002B05Rik_exon_0_12:54646512-54646534:-	1110002B05Rik	3525	900	2045
CCDS36445.1_1110002B05Rik_exon_0_12:54646524-54646546:-	1110002B05Rik	138	69	168
CCDS36241.1_1110002N22Rik_exon_2_11:80139930-80139952:+	1110002N22Rik	1736	2107	1358
CCDS36241.1_1110002N22Rik_exon_2_11:80140218-80140240:+	1110002N22Rik	510	419	1424
CCDS36241.1_1110002N22Rik_exon_1_11:80138017-80138039:-	1110002N22Rik	814	296	0
CCDS36241.1_1110002N22Rik_exon_2_11:80140021-80140043:-	1110002N22Rik	448	131	21
CCDS36241.1_1110002N22Rik_exon_2_11:80140025-80140047:-	1110002N22Rik	265	0	0
CCDS19309.1_1110003E01Rik_exon_1_5:65453298-65453320:+	1110003E01Rik	490	285	87
CCDS19309.1_1110003E01Rik_exon_2_5:65460527-65460549:-	1110003E01Rik	251	399	508
CCDS19309.1_1110003E01Rik_exon_2_5:65460512-65460534:+	1110003E01Rik	489	54	1422
CCDS28321.1_1110004E09Rik_exon_5_16:90931004-90931026:-	1110004E09Rik	63	0	0
CCDS28321.1_1110004E09Rik_exon_4_16:90929913-90929935:+	1110004E09Rik	1009	869	311
CCDS28321.1_1110004E09Rik_exon_4_16:90929915-90929937:-	1110004E09Rik	455	48	245
CCDS28321.1_1110004E09Rik_exon_5_16:90931007-90931029:-	1110004E09Rik	70	0	0
CCDS28321.1_1110004E09Rik_exon_5_16:90931010-90931032:-	1110004E09Rik	277	0	0
CCDS21766.1_1110004F10Rik_exon_3_7:116103299-116103321:+	1110004F10Rik	272	220	338
CCDS21766.1_1110004F10Rik_exon_2_7:116101950-116101972:+	1110004F10Rik	931	800	232
CCDS21766.1_1110004F10Rik_exon_3_7:116103271-116103293:+	1110004F10Rik	277	105	250
CCDS21766.1_1110004F10Rik_exon_3_7:116103274-116103296:+	1110004F10Rik	254	31	192
CCDS21766.1_1110004F10Rik_exon_3_7:116103290-116103312:-	1110004F10Rik	86	0	0
CCDS25679.2_1110005A03Rik_exon_0_11:116843733-116843755:-	1110005A03Rik	112	589	207
CCDS25679.2_1110005A03Rik_exon_0_11:116843734-116843756:-	1110005A03Rik	231	477	24
CCDS25679.2_1110005A03Rik_exon_0_11:116843726-116843748:+	1110005A03Rik	233	153	334
CCDS25679.2_1110005A03Rik_exon_0_11:116843729-116843751:+	1110005A03Rik	89	0	0
CCDS49260.1_1110007C09Rik_exon_3_13:49205313-49205335:-	1110007C09Rik	131	1331	149
CCDS49260.1_1110007C09Rik_exon_3_13:49205261-49205283:-	1110007C09Rik	93	647	2
CCDS49260.1_1110007C09Rik_exon_3_13:49205277-49205299:-	1110007C09Rik	191	152	0
CCDS49260.1_1110007C09Rik_exon_3_13:49205304-49205326:+	1110007C09Rik	246	487	102
CCDS49260.1_1110007C09Rik_exon_3_13:49205303-49205325:+	1110007C09Rik	348	3	0
CCDS16970.1_1110008F13Rik_exon_1_2:156865333-156865355:-	1110008F13Rik	476	1338	1495
CCDS16970.1_1110008F13Rik_exon_0_2:156863396-156863418:+	1110008F13Rik	111	288	425
CCDS16970.1_1110008F13Rik_exon_1_2:156865320-156865342:+	1110008F13Rik	1218	612	2198
CCDS16970.1_1110008F13Rik_exon_2_2:156872344-156872366:-	1110008F13Rik	627	275	2966
CCDS16970.1_1110008F13Rik_exon_1_2:156865329-156865351:+	1110008F13Rik	512	337	1114
CCDS51635.1_1110008J03Rik_exon_0_5:120609883-120609905:-	1110008J03Rik	195	857	247
CCDS51635.1_1110008J03Rik_exon_0_5:120609886-120609908:-	1110008J03Rik	29	86	12
CCDS51635.1_1110008J03Rik_exon_0_5:120609885-120609907:-	1110008J03Rik	199	169	61
CCDS51635.1_1110008J03Rik_exon_0_5:120609920-120609942:+	1110008J03Rik	798	153	261
CCDS51635.1_1110008J03Rik_exon_1_5:120611486-120611508:-	1110008J03Rik	239	47	91
CCDS49068.1_1110008L16Rik_exon_0_12:55304145-55304167:+	1110008L16Rik	1227	869	957
CCDS49068.1_1110008L16Rik_exon_0_12:55304148-55304170:-	1110008L16Rik	483	240	5
CCDS49068.1_1110008L16Rik_exon_0_12:55304726-55304748:-	1110008L16Rik	662	39	116
CCDS49068.1_1110008L16Rik_exon_0_12:55304396-55304418:+	1110008L16Rik	245	0	37
CCDS49068.1_1110008L16Rik_exon_0_12:55304397-55304419:+	1110008L16Rik	339	0	0
CCDS38103.1_1110008P14Rik_exon_0_2:32379477-32379499:-	1110008P14Rik	586	417	1416
CCDS38103.1_1110008P14Rik_exon_0_2:32379493-32379515:+	1110008P14Rik	477	32	58
CCDS50168.1_1110012J17Rik_exon_9_17:66380362-66380384:+	1110012J17Rik	1620	2030	1812
CCDS50168.1_1110012J17Rik_exon_9_17:66379679-66379701:-	1110012J17Rik	255	338	367
CCDS50168.1_1110012J17Rik_exon_13_17:66448876-66448898:+	1110012J17Rik	41	17	0
CCDS50168.1_1110012J17Rik_exon_13_17:66448614-66448636:+	1110012J17Rik	327	140	309
CCDS50168.1_1110012J17Rik_exon_13_17:66449045-66449067:+	1110012J17Rik	59	0	0
CCDS30174.1_1110012L19Rik_exon_0_X:70388111-70388133:+	1110012L19Rik	692	1496	1006
CCDS30174.1_1110012L19Rik_exon_0_X:70388122-70388144:-	1110012L19Rik	1100	2637	1922
CCDS30174.1_1110012L19Rik_exon_1_X:70388868-70388890:-	1110012L19Rik	764	675	1021
CCDS30174.1_1110012L19Rik_exon_1_X:70388865-70388887:+	1110012L19Rik	2800	4841	4594
CCDS30174.1_1110012L19Rik_exon_0_X:70388145-70388167:+	1110012L19Rik	485	210	828
CCDS37894.1_1110014N23Rik_exon_7_19:6071568-6071590:+	1110014N23Rik	543	1040	0
CCDS37894.1_1110014N23Rik_exon_9_19:6076983-6077005:-	1110014N23Rik	239	104	122
CCDS37894.1_1110014N23Rik_exon_9_19:6076980-6077002:+	1110014N23Rik	494	586	259
CCDS37894.1_1110014N23Rik_exon_7_19:6071605-6071627:+	1110014N23Rik	491	149	98
CCDS37894.1_1110014N23Rik_exon_5_19:6070959-6070981:-	1110014N23Rik	144	1	0
CCDS57265.1_1110017D15Rik_exon_4_4:41511534-41511556:+	1110017D15Rik	167	0	0
CCDS57265.1_1110017D15Rik_exon_4_4:41511499-41511521:+	1110017D15Rik	292	644	1154
CCDS57265.1_1110017D15Rik_exon_4_4:41511475-41511497:+	1110017D15Rik	614	646	360
CCDS57265.1_1110017D15Rik_exon_3_4:41508548-41508570:+	1110017D15Rik	1155	416	108
CCDS26051.1_1110018G07Rik_exon_15_12:84940265-84940287:-	1110018G07Rik	125	175	2
CCDS26051.1_1110018G07Rik_exon_13_12:84934586-84934608:+	1110018G07Rik	1023	1499	1419
CCDS26051.1_1110018G07Rik_exon_14_12:84935059-84935081:-	1110018G07Rik	901	449	416
CCDS26051.1_1110018G07Rik_exon_16_12:84941819-84941841:-	1110018G07Rik	465	232	52
CCDS26051.1_1110018G07Rik_exon_11_12:84931718-84931740:+	1110018G07Rik	225	172	2
CCDS26599.1_1110018J18Rik_exon_3_13:64309110-64309132:+	1110018J18Rik	236	451	178
CCDS26599.1_1110018J18Rik_exon_4_13:64312293-64312315:-	1110018J18Rik	470	193	300
CCDS26599.1_1110018J18Rik_exon_5_13:64312517-64312539:-	1110018J18Rik	114	206	46
CCDS26599.1_1110018J18Rik_exon_5_13:64312536-64312558:-	1110018J18Rik	206	38	905
CCDS26599.1_1110018J18Rik_exon_5_13:64312554-64312576:-	1110018J18Rik	302	0	117
CCDS50051.1_1110021J02Rik_exon_1_17:29705274-29705296:+	1110021J02Rik	1196	2690	2551
CCDS50051.1_1110021J02Rik_exon_2_17:29705511-29705533:-	1110021J02Rik	357	263	515
CCDS50051.1_1110021J02Rik_exon_2_17:29705503-29705525:+	1110021J02Rik	651	595	439
CCDS50051.1_1110021J02Rik_exon_2_17:29705512-29705534:-	1110021J02Rik	272	86	788
CCDS48521.1_1110021L09Rik_exon_6_10:23816284-23816306:+	1110021L09Rik	176	465	76
CCDS48521.1_1110021L09Rik_exon_4_10:23805909-23805931:-	1110021L09Rik	819	924	564
CCDS48521.1_1110021L09Rik_exon_5_10:23810936-23810958:-	1110021L09Rik	1896	2018	1215
CCDS48521.1_1110021L09Rik_exon_4_10:23805979-23806001:-	1110021L09Rik	662	242	348
CCDS48521.1_1110021L09Rik_exon_5_10:23810915-23810937:-	1110021L09Rik	377	18	49
CCDS25770.1_1110031I02Rik_exon_6_11:121200910-121200932:-	1110031I02Rik	185	189	21
CCDS25770.1_1110031I02Rik_exon_7_11:121202908-121202930:-	1110031I02Rik	377	382	3804
CCDS25770.1_1110031I02Rik_exon_5_11:121199765-121199787:+	1110031I02Rik	115	93	123
CCDS25770.1_1110031I02Rik_exon_7_11:121202962-121202984:-	1110031I02Rik	270	128	0
CCDS25770.1_1110031I02Rik_exon_5_11:121199767-121199789:-	1110031I02Rik	153	18	1655
CCDS23173.1_1110032A03Rik_exon_2_9:50764807-50764829:-	1110032A03Rik	1022	4160	2001
CCDS23173.1_1110032A03Rik_exon_2_9:50764762-50764784:+	1110032A03Rik	218	84	210
CCDS23173.1_1110032A03Rik_exon_2_9:50764752-50764774:+	1110032A03Rik	383	137	479
CCDS23173.1_1110032A03Rik_exon_2_9:50764764-50764786:-	1110032A03Rik	156	128	5
CCDS23173.1_1110032A03Rik_exon_2_9:50764760-50764782:-	1110032A03Rik	124	0	120
CCDS38453.1_1110032A04Rik_exon_0_3:69820974-69820996:+	1110032A04Rik	641	414	1250
CCDS38453.1_1110032A04Rik_exon_0_3:69820962-69820984:+	1110032A04Rik	450	349	94
CCDS50931.1_1110032F04Rik_exon_0_3:68870040-68870062:+	1110032F04Rik	0.4	0	0
CCDS50931.1_1110032F04Rik_exon_0_3:68869874-68869896:-	1110032F04Rik	36	0	0
CCDS50931.1_1110032F04Rik_exon_0_3:68870022-68870044:-	1110032F04Rik	197	277	642
CCDS50931.1_1110032F04Rik_exon_0_3:68869833-68869855:+	1110032F04Rik	188	27	346
CCDS50931.1_1110032F04Rik_exon_0_3:68870035-68870057:-	1110032F04Rik	22	0	0
CCDS25948.1_1110034A24Rik_exon_2_12:69197543-69197565:+	1110034A24Rik	68	115	0
CCDS25948.1_1110034A24Rik_exon_2_12:69197379-69197401:-	1110034A24Rik	46	99	0
CCDS25948.1_1110034A24Rik_exon_2_12:69197176-69197198:+	1110034A24Rik	221	149	5
CCDS25948.1_1110034A24Rik_exon_2_12:69198006-69198028:+	1110034A24Rik	720	108	1299
CCDS25948.1_1110034A24Rik_exon_2_12:69197856-69197878:-	1110034A24Rik	110	0	148
CCDS14966.2_1110034B05Rik_exon_6_1:57401470-57401492:-	1110034B05Rik	538	1357	139
CCDS14966.2_1110034B05Rik_exon_6_1:57401463-57401485:-	1110034B05Rik	310	285	652
CCDS14966.2_1110034B05Rik_exon_6_1:57401441-57401463:-	1110034B05Rik	1031	380	497
CCDS50727.1_1110034G24Rik_exon_1_2:132750274-132750296:+	1110034G24Rik	16	0	0
CCDS50727.1_1110034G24Rik_exon_0_2:132692106-132692128:-	1110034G24Rik	329	1843	104
CCDS50727.1_1110034G24Rik_exon_0_2:132692110-132692132:+	1110034G24Rik	673	2599	669
CCDS50727.1_1110034G24Rik_exon_1_2:132750331-132750353:-	1110034G24Rik	700	946	633
CCDS50727.1_1110034G24Rik_exon_1_2:132750313-132750335:+	1110034G24Rik	217	47	50
CCDS38693.1_1110037F02Rik_exon_7_4:11513150-11513172:-	1110037F02Rik	517	1132	1036
CCDS38693.1_1110037F02Rik_exon_6_4:11507968-11507990:+	1110037F02Rik	468	89	0
CCDS38693.1_1110037F02Rik_exon_10_4:11521101-11521123:-	1110037F02Rik	657	223	72
CCDS38693.1_1110037F02Rik_exon_5_4:11507037-11507059:-	1110037F02Rik	426	111	2248
CCDS38693.1_1110037F02Rik_exon_7_4:11514108-11514130:-	1110037F02Rik	252	27	171
CCDS35936.1_1110038D17Rik_exon_3_10:75511261-75511283:-	1110038D17Rik	111	312	0
CCDS35936.1_1110038D17Rik_exon_3_10:75511190-75511212:+	1110038D17Rik	258	83	0
CCDS35936.1_1110038D17Rik_exon_3_10:75511174-75511196:+	1110038D17Rik	276	165	317
CCDS35936.1_1110038D17Rik_exon_3_10:75511263-75511285:-	1110038D17Rik	742	130	2283
CCDS35936.1_1110038D17Rik_exon_3_10:75511255-75511277:+	1110038D17Rik	234	5	44
CCDS51330.1_1110049F12Rik_exon_5_4:135986988-135987010:+	1110049F12Rik	334	306	0
CCDS51330.1_1110049F12Rik_exon_3_4:135985935-135985957:+	1110049F12Rik	590	150	85
CCDS51330.1_1110049F12Rik_exon_5_4:135986937-135986959:-	1110049F12Rik	19	13	0
CCDS16431.1_1110051M20Rik_exon_3_2:91282615-91282637:-	1110051M20Rik	808	1497	773
CCDS16431.1_1110051M20Rik_exon_7_2:91421876-91421898:+	1110051M20Rik	153	176	2
CCDS16431.1_1110051M20Rik_exon_6_2:91383740-91383762:-	1110051M20Rik	517	634	1372
CCDS16431.1_1110051M20Rik_exon_5_2:91304756-91304778:+	1110051M20Rik	411	233	123
CCDS16431.1_1110051M20Rik_exon_6_2:91383753-91383775:+	1110051M20Rik	230	13	11
CCDS18225.1_1110054O05Rik_exon_1_4:59773968-59773990:+	1110054O05Rik	390	1069	59
CCDS18225.1_1110054O05Rik_exon_1_4:59773975-59773997:-	1110054O05Rik	242	176	111
CCDS18225.1_1110054O05Rik_exon_2_4:59775454-59775476:+	1110054O05Rik	519	69	268
CCDS18225.1_1110054O05Rik_exon_2_4:59775435-59775457:+	1110054O05Rik	485	0	5
CCDS49023.1_1110057K04Rik_exon_1_12:8227235-8227257:-	1110057K04Rik	411	438	168
CCDS49023.1_1110057K04Rik_exon_1_12:8227225-8227247:-	1110057K04Rik	373	950	194
CCDS49023.1_1110057K04Rik_exon_1_12:8227291-8227313:-	1110057K04Rik	2165	2378	811
CCDS49023.1_1110057K04Rik_exon_1_12:8227290-8227312:-	1110057K04Rik	491	170	8
CCDS49023.1_1110057K04Rik_exon_1_12:8227277-8227299:+	1110057K04Rik	46	0	0
CCDS14852.1_1110058L19Rik_exon_1_1:24003192-24003214:+	1110058L19Rik	125	841	0
CCDS14852.1_1110058L19Rik_exon_1_1:24003190-24003212:-	1110058L19Rik	459	290	514
CCDS14852.1_1110058L19Rik_exon_1_1:24003211-24003233:+	1110058L19Rik	906	363	444
CCDS14852.1_1110058L19Rik_exon_1_1:24003225-24003247:+	1110058L19Rik	651	118	393
CCDS29699.1_1110059E24Rik_exon_1_19:21598810-21598832:+	1110059E24Rik	911	902	1667
CCDS29699.1_1110059E24Rik_exon_2_19:21619190-21619212:-	1110059E24Rik	329	323	761
CCDS29699.1_1110059E24Rik_exon_2_19:21619109-21619131:+	1110059E24Rik	1412	323	114
CCDS23650.1_1110059G10Rik_exon_1_9:122948924-122948946:-	1110059G10Rik	250	292	352
CCDS23650.1_1110059G10Rik_exon_2_9:122950804-122950826:-	1110059G10Rik	238	29	43
CCDS23650.1_1110059G10Rik_exon_1_9:122948987-122949009:+	1110059G10Rik	177	51	2
CCDS53063.1_1110059M19Rik_exon_1_X:45092029-45092051:-	1110059M19Rik	507	1062	942
CCDS53063.1_1110059M19Rik_exon_1_X:45092045-45092067:-	1110059M19Rik	579	271	1056
CCDS53063.1_1110059M19Rik_exon_1_X:45092162-45092184:+	1110059M19Rik	653	51	786
CCDS53063.1_1110059M19Rik_exon_1_X:45092186-45092208:-	1110059M19Rik	482	32	869
CCDS53063.1_1110059M19Rik_exon_1_X:45092243-45092265:-	1110059M19Rik	326	0	82
CCDS24461.1_1110067D22Rik_exon_3_11:20830263-20830285:+	1110067D22Rik	945	929	1559
CCDS24461.1_1110067D22Rik_exon_3_11:20830275-20830297:-	1110067D22Rik	200	184	835
CCDS24461.1_1110067D22Rik_exon_2_11:20830037-20830059:-	1110067D22Rik	288	206	0
CCDS24461.1_1110067D22Rik_exon_3_11:20830262-20830284:+	1110067D22Rik	582	314	297
CCDS24461.1_1110067D22Rik_exon_1_11:20829384-20829406:+	1110067D22Rik	203	143	412
CCDS49552.1_1190002H23Rik_exon_2_14:79291759-79291781:-	1190002H23Rik	2167	2095	2504
CCDS49552.1_1190002H23Rik_exon_3_14:79300794-79300816:+	1190002H23Rik	363	543	602
CCDS49552.1_1190002H23Rik_exon_3_14:79300838-79300860:-	1190002H23Rik	361	154	555
CCDS49552.1_1190002H23Rik_exon_3_14:79300775-79300797:+	1190002H23Rik	584	605	1492
CCDS49552.1_1190002H23Rik_exon_3_14:79300790-79300812:+	1190002H23Rik	323	89	152
CCDS40725.1_1190002N15Rik_exon_2_9:94537688-94537710:+	1190002N15Rik	91	88	87
CCDS40725.1_1190002N15Rik_exon_2_9:94537314-94537336:-	1190002N15Rik	233	394	213
CCDS40725.1_1190002N15Rik_exon_2_9:94537586-94537608:-	1190002N15Rik	568	465	1952
CCDS40725.1_1190002N15Rik_exon_2_9:94537343-94537365:+	1190002N15Rik	214	35	165
CCDS40725.1_1190002N15Rik_exon_2_9:94537429-94537451:+	1190002N15Rik	134	0	162
CCDS21986.1_1190003J15Rik_exon_1_7:140836756-140836778:-	1190003J15Rik	672	630	549
CCDS21986.1_1190003J15Rik_exon_1_7:140836809-140836831:-	1190003J15Rik	507	520	533
CCDS21986.1_1190003J15Rik_exon_1_7:140836787-140836809:-	1190003J15Rik	1108	579	1561
CCDS56887.1_1190003K10Rik_exon_1_13:64485892-64485914:-	1190003K10Rik	526	360	687
CCDS56887.1_1190003K10Rik_exon_1_13:64485859-64485881:+	1190003K10Rik	792	559	265
CCDS56887.1_1190003K10Rik_exon_1_13:64485875-64485897:-	1190003K10Rik	383	53	235
CCDS15361.1_1190005F20Rik_exon_0_1:151429006-151429028:-	1190005F20Rik	233	206	143
CCDS15361.1_1190005F20Rik_exon_3_1:151439547-151439569:-	1190005F20Rik	932	380	299
CCDS15361.1_1190005F20Rik_exon_3_1:151439564-151439586:-	1190005F20Rik	2284	664	1416
CCDS52690.1_1190005I06Rik_exon_2_8:120628496-120628518:-	1190005I06Rik	77	35	0
CCDS52690.1_1190005I06Rik_exon_1_8:120611270-120611292:+	1190005I06Rik	314	88	3
CCDS52690.1_1190005I06Rik_exon_2_8:120628494-120628516:-	1190005I06Rik	321	454	1062
CCDS52690.1_1190005I06Rik_exon_1_8:120611268-120611290:+	1190005I06Rik	496	1119	26
CCDS52690.1_1190005I06Rik_exon_1_8:120611281-120611303:+	1190005I06Rik	121	0	148
CCDS48653.1_1190007I07Rik_exon_0_10:82620165-82620187:-	1190007I07Rik	2147	3560	1131
CCDS48653.1_1190007I07Rik_exon_0_10:82620166-82620188:-	1190007I07Rik	197	490	93
CCDS48653.1_1190007I07Rik_exon_1_10:82622745-82622767:-	1190007I07Rik	1438	430	776
CCDS48653.1_1190007I07Rik_exon_1_10:82622740-82622762:+	1190007I07Rik	108	16	2
CCDS26177.1_1200009I06Rik_exon_1_12:111423619-111423641:+	1200009I06Rik	94	0	0
CCDS26177.1_1200009I06Rik_exon_1_12:111423711-111423733:+	1200009I06Rik	1354	2030	1603
CCDS26177.1_1200009I06Rik_exon_1_12:111423960-111423982:-	1200009I06Rik	196	410	0
CCDS26177.1_1200009I06Rik_exon_1_12:111423385-111423407:+	1200009I06Rik	130	309	0
CCDS26177.1_1200009I06Rik_exon_1_12:111423550-111423572:+	1200009I06Rik	236	152	559
CCDS27283.1_1200011I18Rik_exon_6_14:76107414-76107436:+	1200011I18Rik	1249	1959	1041
CCDS27283.1_1200011I18Rik_exon_2_14:76098584-76098606:+	1200011I18Rik	742	1019	2103
CCDS27283.1_1200011I18Rik_exon_6_14:76107411-76107433:+	1200011I18Rik	1141	1245	479
CCDS27283.1_1200011I18Rik_exon_4_14:76102522-76102544:-	1200011I18Rik	177	58	82
CCDS27283.1_1200011I18Rik_exon_5_14:76106069-76106091:+	1200011I18Rik	431	86	258
CCDS25207.1_1200011M11Rik_exon_3_11:87085606-87085628:+	1200011M11Rik	400	393	130
CCDS25207.1_1200011M11Rik_exon_3_11:87086093-87086115:+	1200011M11Rik	229	246	17
CCDS25207.1_1200011M11Rik_exon_3_11:87085642-87085664:+	1200011M11Rik	145	161	0
CCDS25207.1_1200011M11Rik_exon_3_11:87086393-87086415:-	1200011M11Rik	538	91	104
CCDS25207.1_1200011M11Rik_exon_3_11:87086401-87086423:-	1200011M11Rik	246	34	442
CCDS24994.1_1200014J11Rik_exon_0_11:73048031-73048053:+	1200014J11Rik	472	1514	898
CCDS24994.1_1200014J11Rik_exon_4_11:73065601-73065623:-	1200014J11Rik	1039	143	384
CCDS24994.1_1200014J11Rik_exon_6_11:73067699-73067721:+	1200014J11Rik	845	395	1049
CCDS24994.1_1200014J11Rik_exon_8_11:73070816-73070838:-	1200014J11Rik	294	69	224
CCDS24994.1_1200014J11Rik_exon_0_11:73048049-73048071:+	1200014J11Rik	220	0	194
CCDS15360.1_1200016B10Rik_exon_12_1:151405497-151405519:-	1200016B10Rik	119	29	369
CCDS15360.1_1200016B10Rik_exon_14_1:151411382-151411404:+	1200016B10Rik	1630	1964	111
CCDS15360.1_1200016B10Rik_exon_12_1:151405507-151405529:-	1200016B10Rik	930	1385	726
CCDS15360.1_1200016B10Rik_exon_14_1:151410785-151410807:-	1200016B10Rik	709	366	1518
CCDS15360.1_1200016B10Rik_exon_14_1:151411397-151411419:-	1200016B10Rik	265	38	0
CCDS36223.1_1300001I01Rik_exon_9_11:74661609-74661631:+	1300001I01Rik	338	60	460
CCDS36223.1_1300001I01Rik_exon_9_11:74662024-74662046:-	1300001I01Rik	240	92	0
CCDS36223.1_1300001I01Rik_exon_6_11:74659951-74659973:-	1300001I01Rik	160	5	285
CCDS36223.1_1300001I01Rik_exon_3_11:74659184-74659206:+	1300001I01Rik	240	3	748
CCDS36223.1_1300001I01Rik_exon_9_11:74661849-74661871:+	1300001I01Rik	243	0	0
CCDS18141.1_1300002K09Rik_exon_9_4:45873732-45873754:-	1300002K09Rik	270	407	430
CCDS18141.1_1300002K09Rik_exon_4_4:45866174-45866196:+	1300002K09Rik	1592	1828	729
CCDS18141.1_1300002K09Rik_exon_9_4:45873728-45873750:+	1300002K09Rik	300	360	0
CCDS18141.1_1300002K09Rik_exon_6_4:45869090-45869112:+	1300002K09Rik	474	642	786
CCDS18141.1_1300002K09Rik_exon_3_4:45864895-45864917:+	1300002K09Rik	464	0	114
CCDS49550.1_1300010F03Rik_exon_16_14:79009217-79009239:-	1300010F03Rik	486	602	130
CCDS49550.1_1300010F03Rik_exon_12_14:78982358-78982380:-	1300010F03Rik	302	193	37
CCDS49550.1_1300010F03Rik_exon_9_14:78947231-78947253:+	1300010F03Rik	213	327	175
CCDS49550.1_1300010F03Rik_exon_4_14:78925393-78925415:-	1300010F03Rik	294	253	631
CCDS49550.1_1300010F03Rik_exon_3_14:78912176-78912198:-	1300010F03Rik	1063	172	1274
CCDS36632.1_1300014I06Rik_exon_4_13:34652184-34652206:-	1300014I06Rik	109	0	0
CCDS36632.1_1300014I06Rik_exon_4_13:34652231-34652253:+	1300014I06Rik	124	407	349
CCDS36632.1_1300014I06Rik_exon_4_13:34652301-34652323:-	1300014I06Rik	139	262	486
CCDS36632.1_1300014I06Rik_exon_3_13:34639006-34639028:-	1300014I06Rik	445	333	733
CCDS36632.1_1300014I06Rik_exon_4_13:34652252-34652274:+	1300014I06Rik	111	0	0
CCDS23452.1_1300017J02Rik_exon_12_9:103277473-103277495:+	1300017J02Rik	309	622	363
CCDS23452.1_1300017J02Rik_exon_9_9:103269659-103269681:+	1300017J02Rik	913	1296	416
CCDS23452.1_1300017J02Rik_exon_10_9:103272531-103272553:-	1300017J02Rik	735	507	187
CCDS23452.1_1300017J02Rik_exon_14_9:103281101-103281123:-	1300017J02Rik	1247	837	1503
CCDS23452.1_1300017J02Rik_exon_10_9:103272635-103272657:+	1300017J02Rik	556	834	157
CCDS52698.1_1300018I17Rik_exon_10_8:123248789-123248811:+	1300018I17Rik	180	84	43
CCDS52698.1_1300018I17Rik_exon_6_8:123247730-123247752:+	1300018I17Rik	336	54	67
CCDS52698.1_1300018I17Rik_exon_5_8:123247127-123247149:-	1300018I17Rik	187	0	0
CCDS27738.1_1300018J18Rik_exon_0_15:89089221-89089243:+	1300018J18Rik	188	43	56
CCDS27738.1_1300018J18Rik_exon_2_15:89094191-89094213:-	1300018J18Rik	484	454	181
CCDS27738.1_1300018J18Rik_exon_1_15:89092709-89092731:-	1300018J18Rik	249	246	38
CCDS27738.1_1300018J18Rik_exon_0_15:89089539-89089561:+	1300018J18Rik	698	775	969
CCDS27738.1_1300018J18Rik_exon_0_15:89089452-89089474:-	1300018J18Rik	145	21	0
CCDS20437.1_1500001M20Rik_exon_5_6:115032228-115032250:+	1500001M20Rik	258	82	471
CCDS20437.1_1500001M20Rik_exon_4_6:115025406-115025428:+	1500001M20Rik	2071	2770	1027
CCDS20437.1_1500001M20Rik_exon_6_6:115034986-115035008:+	1500001M20Rik	276	141	0
CCDS20437.1_1500001M20Rik_exon_5_6:115032210-115032232:+	1500001M20Rik	2302	329	96
CCDS20437.1_1500001M20Rik_exon_5_6:115032297-115032319:-	1500001M20Rik	743	12	120
CCDS20949.1_1500002O20Rik_exon_2_7:24405898-24405920:+	1500002O20Rik	108	0	0
CCDS20949.1_1500002O20Rik_exon_4_7:24407529-24407551:+	1500002O20Rik	418	254	180
CCDS20949.1_1500002O20Rik_exon_2_7:24405700-24405722:-	1500002O20Rik	579	546	120
CCDS20949.1_1500002O20Rik_exon_4_7:24407533-24407555:+	1500002O20Rik	774	414	15
CCDS16604.1_1500003O03Rik_exon_3_2:119571769-119571791:+	1500003O03Rik	304	132	0
CCDS16604.1_1500003O03Rik_exon_3_2:119571867-119571889:-	1500003O03Rik	933	436	823
CCDS16604.1_1500003O03Rik_exon_3_2:119571865-119571887:-	1500003O03Rik	707	35	913
CCDS16604.1_1500003O03Rik_exon_2_2:119566674-119566696:+	1500003O03Rik	235	6	29
CCDS16604.1_1500003O03Rik_exon_3_2:119571821-119571843:-	1500003O03Rik	560	74	58
CCDS39257.1_1500011H22Rik_exon_3_5:122367686-122367708:+	1500011H22Rik	479	1029	663
CCDS39257.1_1500011H22Rik_exon_2_5:122367475-122367497:+	1500011H22Rik	123	241	0
CCDS39257.1_1500011H22Rik_exon_2_5:122367440-122367462:+	1500011H22Rik	765	284	24
CCDS39257.1_1500011H22Rik_exon_3_5:122367674-122367696:+	1500011H22Rik	628	404	657
CCDS14925.1_1500015O10Rik_exon_2_1:43738567-43738589:-	1500015O10Rik	1345	1798	1428
CCDS14925.1_1500015O10Rik_exon_2_1:43738562-43738584:-	1500015O10Rik	901	323	264
CCDS14925.1_1500015O10Rik_exon_1_1:43737226-43737248:+	1500015O10Rik	236	258	5
CCDS14925.1_1500015O10Rik_exon_2_1:43738635-43738657:-	1500015O10Rik	448	57	331
CCDS14925.1_1500015O10Rik_exon_2_1:43738630-43738652:+	1500015O10Rik	310	1	565
CCDS28114.1_1500031L02Rik_exon_1_16:32107038-32107060:+	1500031L02Rik	545	2809	747
CCDS28114.1_1500031L02Rik_exon_1_16:32107039-32107061:+	1500031L02Rik	489	1397	658
CCDS28114.1_1500031L02Rik_exon_0_16:32104020-32104042:-	1500031L02Rik	629	760	216
CCDS28114.1_1500031L02Rik_exon_1_16:32106912-32106934:-	1500031L02Rik	830	231	768
CCDS28114.1_1500031L02Rik_exon_1_16:32106941-32106963:-	1500031L02Rik	313	237	311
CCDS27688.1_1500032L24Rik_exon_0_15:82346247-82346269:-	1500032L24Rik	105	43	17
CCDS27688.1_1500032L24Rik_exon_0_15:82346168-82346190:+	1500032L24Rik	425	113	0
CCDS27688.1_1500032L24Rik_exon_0_15:82346213-82346235:-	1500032L24Rik	292	87	273
CCDS27688.1_1500032L24Rik_exon_0_15:82346206-82346228:-	1500032L24Rik	69	0	0
CCDS27688.1_1500032L24Rik_exon_0_15:82346255-82346277:-	1500032L24Rik	902	23	0
CCDS51275.1_1520402A15Rik_exon_1_4:116144326-116144348:-	1520402A15Rik	53	0	0
CCDS51275.1_1520402A15Rik_exon_0_4:116137807-116137829:+	1520402A15Rik	276	823	344
CCDS51275.1_1520402A15Rik_exon_0_4:116137656-116137678:+	1520402A15Rik	255	299	17
CCDS51275.1_1520402A15Rik_exon_0_4:116137768-116137790:-	1520402A15Rik	2012	2593	2538
CCDS51275.1_1520402A15Rik_exon_1_4:116144327-116144349:+	1520402A15Rik	100	66	219
CCDS28479.1_1600002H07Rik_exon_6_17:24220057-24220079:-	1600002H07Rik	36	0	0
CCDS28479.1_1600002H07Rik_exon_6_17:24219938-24219960:+	1600002H07Rik	426	134	521
CCDS28479.1_1600002H07Rik_exon_6_17:24219854-24219876:-	1600002H07Rik	464	463	352
CCDS28479.1_1600002H07Rik_exon_8_17:24220531-24220553:-	1600002H07Rik	393	153	149
CCDS28479.1_1600002H07Rik_exon_6_17:24219932-24219954:-	1600002H07Rik	200	0	14
CCDS24012.1_1600002K03Rik_exon_0_10:80173096-80173118:-	1600002K03Rik	111	380	233
CCDS24012.1_1600002K03Rik_exon_0_10:80173139-80173161:-	1600002K03Rik	1508	565	285
CCDS24012.1_1600002K03Rik_exon_0_10:80173107-80173129:+	1600002K03Rik	3222	1683	1844
CCDS24012.1_1600002K03Rik_exon_0_10:80173051-80173073:+	1600002K03Rik	97	0	0
CCDS24012.1_1600002K03Rik_exon_0_10:80173064-80173086:+	1600002K03Rik	151	0	62
CCDS26256.1_1600012F09Rik_exon_0_13:17989630-17989652:+	1600012F09Rik	247	248	271
CCDS26256.1_1600012F09Rik_exon_0_13:17989640-17989662:-	1600012F09Rik	249	290	2
CCDS37444.1_1600012H06Rik_exon_0_17:14943847-14943869:-	1600012H06Rik	176	108	0
CCDS37444.1_1600012H06Rik_exon_0_17:14943735-14943757:-	1600012H06Rik	584	578	218
CCDS37444.1_1600012H06Rik_exon_0_17:14943852-14943874:-	1600012H06Rik	656	651	1735
CCDS37444.1_1600012H06Rik_exon_0_17:14943825-14943847:-	1600012H06Rik	93	174	626
CCDS37444.1_1600012H06Rik_exon_0_17:14943853-14943875:-	1600012H06Rik	394	67	98
CCDS57097.1_1600014C23Rik_exon_1_17:45733625-45733647:-	1600014C23Rik	10	0	0
CCDS57097.1_1600014C23Rik_exon_1_17:45733649-45733671:+	1600014C23Rik	270	262	2567
CCDS57097.1_1600014C23Rik_exon_1_17:45733670-45733692:+	1600014C23Rik	51	158	0
CCDS53125.1_1600014K23Rik_exon_0_X:85269822-85269844:+	1600014K23Rik	138	933	288
CCDS53125.1_1600014K23Rik_exon_0_X:85269824-85269846:-	1600014K23Rik	239	760	565
CCDS53125.1_1600014K23Rik_exon_0_X:85269864-85269886:+	1600014K23Rik	553	516	15
CCDS53125.1_1600014K23Rik_exon_0_X:85269869-85269891:-	1600014K23Rik	492	754	262
CCDS53125.1_1600014K23Rik_exon_0_X:85269823-85269845:+	1600014K23Rik	233	508	1773
CCDS39484.2_1600015I10Rik_exon_0_6:48930547-48930569:-	1600015I10Rik	406	449	78
CCDS39484.2_1600015I10Rik_exon_0_6:48930550-48930572:+	1600015I10Rik	263	58	244
CCDS39484.2_1600015I10Rik_exon_0_6:48930464-48930486:-	1600015I10Rik	1308	1650	1474
CCDS39484.2_1600015I10Rik_exon_0_6:48930188-48930210:-	1600015I10Rik	295	161	250
CCDS39484.2_1600015I10Rik_exon_0_6:48931059-48931081:-	1600015I10Rik	290	9	21
CCDS40181.1_1600016N20Rik_exon_6_7:141212016-141212038:+	1600016N20Rik	662	504	56
CCDS40181.1_1600016N20Rik_exon_9_7:141212947-141212969:-	1600016N20Rik	188	214	59
CCDS40181.1_1600016N20Rik_exon_6_7:141212021-141212043:+	1600016N20Rik	485	40	14
CCDS40181.1_1600016N20Rik_exon_6_7:141212008-141212030:-	1600016N20Rik	580	170	375
CCDS40181.1_1600016N20Rik_exon_6_7:141212022-141212044:+	1600016N20Rik	61	5	0
CCDS28093.1_1600021P15Rik_exon_0_16:28828843-28828865:+	1600021P15Rik	128	320	229
CCDS28093.1_1600021P15Rik_exon_1_16:28929516-28929538:-	1600021P15Rik	111	131	178
CCDS28093.1_1600021P15Rik_exon_0_16:28828506-28828528:-	1600021P15Rik	206	51	0
CCDS28093.1_1600021P15Rik_exon_0_16:28828703-28828725:-	1600021P15Rik	170	17	378
CCDS28093.1_1600021P15Rik_exon_0_16:28828891-28828913:-	1600021P15Rik	510	0	255
CCDS17178.1_1600027N09Rik_exon_1_2:180583447-180583469:-	1600027N09Rik	234	332	62
CCDS17178.1_1600027N09Rik_exon_1_2:180583495-180583517:+	1600027N09Rik	476	175	0
CCDS17178.1_1600027N09Rik_exon_2_2:180584466-180584488:+	1600027N09Rik	524	5	64
CCDS40619.1_1600029D21Rik_exon_1_9:50499104-50499126:-	1600029D21Rik	635	314	194
CCDS40619.1_1600029D21Rik_exon_0_9:50494676-50494698:+	1600029D21Rik	311	775	1171
CCDS40619.1_1600029D21Rik_exon_0_9:50494709-50494731:+	1600029D21Rik	1182	569	276
CCDS40619.1_1600029D21Rik_exon_1_9:50499102-50499124:-	1600029D21Rik	655	285	402
CCDS19158.1_1700001C02Rik_exon_1_5:30480561-30480583:+	1700001C02Rik	348	802	498
CCDS19158.1_1700001C02Rik_exon_1_5:30480597-30480619:-	1700001C02Rik	415	902	349
CCDS19158.1_1700001C02Rik_exon_1_5:30480604-30480626:-	1700001C02Rik	584	532	203
CCDS19158.1_1700001C02Rik_exon_1_5:30480594-30480616:-	1700001C02Rik	132	235	241
CCDS19158.1_1700001C02Rik_exon_1_5:30480486-30480508:+	1700001C02Rik	273	22	314
CCDS28849.1_1700001C19Rik_exon_1_17:47433350-47433372:+	1700001C19Rik	171	70	0
CCDS28849.1_1700001C19Rik_exon_2_17:47436611-47436633:-	1700001C19Rik	596	480	3969
CCDS28849.1_1700001C19Rik_exon_2_17:47436649-47436671:-	1700001C19Rik	188	54	2632
CCDS28849.1_1700001C19Rik_exon_2_17:47436653-47436675:+	1700001C19Rik	112	104	3
CCDS28849.1_1700001C19Rik_exon_2_17:47436646-47436668:+	1700001C19Rik	92	0	0
CCDS51699.1_1700001J03Rik_exon_1_5:146183625-146183647:+	1700001J03Rik	508	497	119
CCDS51699.1_1700001J03Rik_exon_3_5:146184867-146184889:+	1700001J03Rik	1076	762	437
CCDS51699.1_1700001J03Rik_exon_3_5:146184877-146184899:-	1700001J03Rik	369	14	133
CCDS49175.1_1700001K19Rik_exon_1_12:110668703-110668725:+	1700001K19Rik	438	344	704
CCDS49175.1_1700001K19Rik_exon_1_12:110668868-110668890:+	1700001K19Rik	236	249	0
CCDS49175.1_1700001K19Rik_exon_1_12:110668933-110668955:-	1700001K19Rik	1121	850	213
CCDS49175.1_1700001K19Rik_exon_1_12:110668884-110668906:+	1700001K19Rik	634	236	131
CCDS49306.1_1700001L19Rik_exon_0_13:68597701-68597723:+	1700001L19Rik	636	862	297
CCDS49306.1_1700001L19Rik_exon_0_13:68597602-68597624:+	1700001L19Rik	217	331	5
CCDS49306.1_1700001L19Rik_exon_0_13:68597615-68597637:-	1700001L19Rik	136	67	421
CCDS49306.1_1700001L19Rik_exon_0_13:68597706-68597728:+	1700001L19Rik	248	18	0
CCDS49306.1_1700001L19Rik_exon_0_13:68597700-68597722:+	1700001L19Rik	101	0	38
CCDS15885.1_1700001O22Rik_exon_6_2:30801339-30801361:+	1700001O22Rik	191	1360	2
CCDS15885.1_1700001O22Rik_exon_6_2:30801408-30801430:-	1700001O22Rik	178	194	0
CCDS15885.1_1700001O22Rik_exon_6_2:30801131-30801153:+	1700001O22Rik	229	209	230
CCDS15885.1_1700001O22Rik_exon_6_2:30801347-30801369:+	1700001O22Rik	49	0	0
CCDS15885.1_1700001O22Rik_exon_6_2:30801337-30801359:-	1700001O22Rik	127	0	0
CCDS36297.1_1700001P01Rik_exon_2_11:97775672-97775694:+	1700001P01Rik	115	570	0
CCDS36297.1_1700001P01Rik_exon_2_11:97775653-97775675:+	1700001P01Rik	1124	1884	988
CCDS36297.1_1700001P01Rik_exon_2_11:97775691-97775713:-	1700001P01Rik	244	336	300
CCDS36297.1_1700001P01Rik_exon_2_11:97775656-97775678:+	1700001P01Rik	397	207	82
CCDS36297.1_1700001P01Rik_exon_2_11:97775693-97775715:+	1700001P01Rik	103	18	0
CCDS51818.1_1700003E16Rik_exon_1_6:83161079-83161101:+	1700003E16Rik	800	577	38
CCDS51818.1_1700003E16Rik_exon_3_6:83161770-83161792:+	1700003E16Rik	605	1159	0
CCDS51818.1_1700003E16Rik_exon_3_6:83161576-83161598:+	1700003E16Rik	694	183	939
CCDS51818.1_1700003E16Rik_exon_3_6:83161920-83161942:-	1700003E16Rik	153	156	0
CCDS16933.1_1700003F12Rik_exon_2_2:154549624-154549646:-	1700003F12Rik	278	504	340
CCDS16933.1_1700003F12Rik_exon_2_2:154549560-154549582:-	1700003F12Rik	310	57	175
CCDS16933.1_1700003F12Rik_exon_1_2:154549354-154549376:-	1700003F12Rik	217	124	26
CCDS16933.1_1700003F12Rik_exon_1_2:154549323-154549345:+	1700003F12Rik	416	111	0
CCDS16933.1_1700003F12Rik_exon_1_2:154549370-154549392:+	1700003F12Rik	181	0	268
CCDS18031.2_1700003M02Rik_exon_5_4:34721450-34721472:+	1700003M02Rik	718	1956	573
CCDS18031.2_1700003M02Rik_exon_4_4:34719693-34719715:+	1700003M02Rik	511	1808	474
CCDS18031.2_1700003M02Rik_exon_7_4:34724814-34724836:-	1700003M02Rik	394	669	157
CCDS18031.2_1700003M02Rik_exon_4_4:34719689-34719711:-	1700003M02Rik	354	262	105
CCDS18031.2_1700003M02Rik_exon_4_4:34719692-34719714:+	1700003M02Rik	246	3	38
CCDS51064.1_1700006A11Rik_exon_6_3:124414344-124414366:+	1700006A11Rik	22	0	0
CCDS51064.1_1700006A11Rik_exon_9_3:124419857-124419879:-	1700006A11Rik	89	108	506
CCDS51064.1_1700006A11Rik_exon_8_3:124419286-124419308:+	1700006A11Rik	378	990	303
CCDS51064.1_1700006A11Rik_exon_6_3:124414327-124414349:+	1700006A11Rik	1297	1089	402
CCDS51064.1_1700006A11Rik_exon_8_3:124419353-124419375:+	1700006A11Rik	817	788	1645
CCDS48938.1_1700006E09Rik_exon_2_11:101988500-101988522:+	1700006E09Rik	402	176	14
CCDS48938.1_1700006E09Rik_exon_1_11:101987956-101987978:-	1700006E09Rik	684	290	758
CCDS48938.1_1700006E09Rik_exon_1_11:101987952-101987974:-	1700006E09Rik	137	0	0
CCDS52603.1_1700007B14Rik_exon_2_8:75577834-75577856:+	1700007B14Rik	210	551	881
CCDS52603.1_1700007B14Rik_exon_7_8:75746335-75746357:-	1700007B14Rik	1109	1095	17
CCDS52603.1_1700007B14Rik_exon_7_8:75746394-75746416:+	1700007B14Rik	1037	1312	947
CCDS52603.1_1700007B14Rik_exon_2_8:75577973-75577995:-	1700007B14Rik	435	157	466
CCDS52603.1_1700007B14Rik_exon_5_8:75669425-75669447:+	1700007B14Rik	852	1016	838
CCDS19456.1_1700007G11Rik_exon_2_5:98498347-98498369:+	1700007G11Rik	386	366	197
CCDS19456.1_1700007G11Rik_exon_2_5:98498285-98498307:+	1700007G11Rik	129	144	50
CCDS19456.1_1700007G11Rik_exon_1_5:98346253-98346275:+	1700007G11Rik	278	386	312
CCDS19456.1_1700007G11Rik_exon_1_5:98346254-98346276:+	1700007G11Rik	203	512	5
CCDS19456.1_1700007G11Rik_exon_2_5:98498284-98498306:+	1700007G11Rik	229	271	314
CCDS50765.1_1700007I08Rik_exon_0_2:154552585-154552607:-	1700007I08Rik	267	865	0
CCDS50765.1_1700007I08Rik_exon_0_2:154552552-154552574:+	1700007I08Rik	627	598	2455
CCDS50765.1_1700007I08Rik_exon_0_2:154552524-154552546:+	1700007I08Rik	285	442	44
CCDS50765.1_1700007I08Rik_exon_0_2:154552286-154552308:+	1700007I08Rik	461	99	578
CCDS50765.1_1700007I08Rik_exon_0_2:154552513-154552535:+	1700007I08Rik	249	175	145
CCDS21912.1_1700007K09Rik_exon_0_7:131326252-131326274:+	1700007K09Rik	561	559	800
CCDS21912.1_1700007K09Rik_exon_1_7:131327200-131327222:+	1700007K09Rik	831	1712	921
CCDS21912.1_1700007K09Rik_exon_0_7:131326311-131326333:-	1700007K09Rik	509	153	890
CCDS15837.1_1700007K13Rik_exon_2_2:28466053-28466075:-	1700007K13Rik	473	201	149
CCDS15837.1_1700007K13Rik_exon_2_2:28466034-28466056:-	1700007K13Rik	554	669	1030
CCDS15837.1_1700007K13Rik_exon_2_2:28466071-28466093:+	1700007K13Rik	866	254	672
CCDS15837.1_1700007K13Rik_exon_2_2:28466052-28466074:-	1700007K13Rik	463	143	178
CCDS15837.1_1700007K13Rik_exon_2_2:28466035-28466057:+	1700007K13Rik	142	192	248
CCDS48767.1_1700008A04Rik_exon_1_11:32821870-32821892:+	1700008A04Rik	1133	2245	2015
CCDS48767.1_1700008A04Rik_exon_2_11:32822095-32822117:+	1700008A04Rik	320	542	75
CCDS48767.1_1700008A04Rik_exon_2_11:32822106-32822128:-	1700008A04Rik	902	454	543
CCDS48767.1_1700008A04Rik_exon_2_11:32822097-32822119:-	1700008A04Rik	290	52	1831
CCDS41129.1_1700008I05Rik_exon_5_X:135664560-135664582:+	1700008I05Rik	454	509	1315
CCDS41129.1_1700008I05Rik_exon_6_X:135665507-135665529:-	1700008I05Rik	441	533	213
CCDS41129.1_1700008I05Rik_exon_5_X:135664377-135664399:+	1700008I05Rik	844	611	408
CCDS41129.1_1700008I05Rik_exon_5_X:135664435-135664457:+	1700008I05Rik	590	888	866
CCDS41129.1_1700008I05Rik_exon_6_X:135665495-135665517:+	1700008I05Rik	374	97	0
CCDS52230.1_1700008O03Rik_exon_2_7:44362729-44362751:-	1700008O03Rik	410	364	1146
CCDS52230.1_1700008O03Rik_exon_2_7:44362723-44362745:-	1700008O03Rik	336	119	0
CCDS52230.1_1700008O03Rik_exon_3_7:44362934-44362956:+	1700008O03Rik	346	115	716
CCDS52230.1_1700008O03Rik_exon_2_7:44362695-44362717:+	1700008O03Rik	855	805	1254
CCDS50858.1_1700008P02Rik_exon_2_3:6620126-6620148:+	1700008P02Rik	1039	1872	1587
CCDS50858.1_1700008P02Rik_exon_2_3:6620144-6620166:+	1700008P02Rik	625	673	652
CCDS50858.1_1700008P02Rik_exon_2_3:6620272-6620294:-	1700008P02Rik	498	622	221
CCDS50858.1_1700008P02Rik_exon_2_3:6620265-6620287:+	1700008P02Rik	161	49	0
CCDS50858.1_1700008P02Rik_exon_2_3:6620109-6620131:+	1700008P02Rik	139	75	2
CCDS52138.1_1700008P20Rik_exon_0_7:24333644-24333666:+	1700008P20Rik	363	271	375
CCDS52138.1_1700008P20Rik_exon_0_7:24333659-24333681:+	1700008P20Rik	216	1	518
CCDS52138.1_1700008P20Rik_exon_0_7:24333611-24333633:+	1700008P20Rik	180	9	425
CCDS52138.1_1700008P20Rik_exon_0_7:24333616-24333638:-	1700008P20Rik	83	0	133
CCDS52138.1_1700008P20Rik_exon_0_7:24333669-24333691:+	1700008P20Rik	124	0	0
CCDS38709.1_1700009N14Rik_exon_0_4:39450917-39450939:-	1700009N14Rik	230	589	477
CCDS38709.1_1700009N14Rik_exon_0_4:39451100-39451122:-	1700009N14Rik	629	1560	210
CCDS38709.1_1700009N14Rik_exon_0_4:39450968-39450990:-	1700009N14Rik	304	244	671
CCDS38709.1_1700009N14Rik_exon_0_4:39451017-39451039:-	1700009N14Rik	498	123	58
CCDS38709.1_1700009N14Rik_exon_0_4:39451044-39451066:-	1700009N14Rik	336	108	0
CCDS35771.1_1700009P17Rik_exon_3_1:171126088-171126110:-	1700009P17Rik	456	754	828
CCDS35771.1_1700009P17Rik_exon_3_1:171126101-171126123:-	1700009P17Rik	326	281	934
CCDS35771.1_1700009P17Rik_exon_2_1:171125330-171125352:-	1700009P17Rik	215	52	50
CCDS35771.1_1700009P17Rik_exon_2_1:171125307-171125329:-	1700009P17Rik	190	27	175
CCDS35771.1_1700009P17Rik_exon_2_1:171125297-171125319:+	1700009P17Rik	159	0	0
CCDS50816.1_1700010B08Rik_exon_2_2:173721835-173721857:-	1700010B08Rik	905	705	364
CCDS50816.1_1700010B08Rik_exon_2_2:173721776-173721798:+	1700010B08Rik	634	731	40
CCDS53138.1_1700010D01Rik_exon_1_X:95733102-95733124:+	1700010D01Rik	300	787	2
CCDS53138.1_1700010D01Rik_exon_1_X:95733028-95733050:+	1700010D01Rik	974	550	1093
CCDS28385.2_1700010I14Rik_exon_1_17:8992209-8992231:-	1700010I14Rik	656	2831	209
CCDS28385.2_1700010I14Rik_exon_1_17:8992211-8992233:+	1700010I14Rik	248	165	879
CCDS28385.2_1700010I14Rik_exon_1_17:8992413-8992435:+	1700010I14Rik	234	119	658
CCDS28385.2_1700010I14Rik_exon_1_17:8992380-8992402:+	1700010I14Rik	168	31	12
CCDS28385.2_1700010I14Rik_exon_1_17:8992390-8992412:-	1700010I14Rik	128	0	0
CCDS38255.1_1700010M22Rik_exon_0_2:144823826-144823848:+	1700010M22Rik	128	429	215
CCDS38255.1_1700010M22Rik_exon_0_2:144823868-144823890:+	1700010M22Rik	1114	2145	389
CCDS38255.1_1700010M22Rik_exon_0_2:144823921-144823943:-	1700010M22Rik	1369	2823	674
CCDS38255.1_1700010M22Rik_exon_0_2:144824003-144824025:-	1700010M22Rik	220	123	562
CCDS38255.1_1700010M22Rik_exon_0_2:144823954-144823976:+	1700010M22Rik	644	166	424
CCDS37217.1_1700011A15Rik_exon_2_15:101452412-101452434:+	1700011A15Rik	142	250	40
CCDS37217.1_1700011A15Rik_exon_2_15:101452405-101452427:+	1700011A15Rik	1113	2633	1171
CCDS37217.1_1700011A15Rik_exon_2_15:101452498-101452520:+	1700011A15Rik	429	1331	305
CCDS37217.1_1700011A15Rik_exon_2_15:101452413-101452435:-	1700011A15Rik	146	157	0
CCDS37217.1_1700011A15Rik_exon_2_15:101452424-101452446:+	1700011A15Rik	54	0	0
CCDS50206.1_1700011E24Rik_exon_3_17:87411562-87411584:-	1700011E24Rik	175	67	58
CCDS50206.1_1700011E24Rik_exon_4_17:87422517-87422539:+	1700011E24Rik	1315	1604	1561
CCDS50206.1_1700011E24Rik_exon_5_17:87425642-87425664:-	1700011E24Rik	218	108	506
CCDS50206.1_1700011E24Rik_exon_4_17:87422677-87422699:-	1700011E24Rik	262	29	37
CCDS50206.1_1700011E24Rik_exon_3_17:87411556-87411578:+	1700011E24Rik	466	95	11
CCDS20224.1_1700011F03Rik_exon_0_6:70913531-70913553:-	1700011F03Rik	242	306	0
CCDS20224.1_1700011F03Rik_exon_0_6:70913524-70913546:+	1700011F03Rik	1112	373	125
CCDS20224.1_1700011F03Rik_exon_0_6:70913520-70913542:+	1700011F03Rik	818	946	1096
CCDS20224.1_1700011F03Rik_exon_0_6:70913523-70913545:+	1700011F03Rik	743	261	323
CCDS20224.1_1700011F03Rik_exon_0_6:70913530-70913552:-	1700011F03Rik	119	0	0
CCDS38029.1_1700011F14Rik_exon_3_19:58527397-58527419:+	1700011F14Rik	44	0	0
CCDS38029.1_1700011F14Rik_exon_1_19:58512622-58512644:+	1700011F14Rik	733	2298	180
CCDS38029.1_1700011F14Rik_exon_4_19:58536577-58536599:+	1700011F14Rik	579	1034	390
CCDS38029.1_1700011F14Rik_exon_4_19:58536566-58536588:+	1700011F14Rik	69	105	0
CCDS38029.1_1700011F14Rik_exon_2_19:58525921-58525943:+	1700011F14Rik	505	169	1767
CCDS26996.1_1700011H14Rik_exon_5_14:49245088-49245110:-	1700011H14Rik	820	751	1132
CCDS26996.1_1700011H14Rik_exon_4_14:49243721-49243743:+	1700011H14Rik	946	407	171
CCDS26996.1_1700011H14Rik_exon_4_14:49243724-49243746:+	1700011H14Rik	517	262	17
CCDS26996.1_1700011H14Rik_exon_5_14:49245110-49245132:-	1700011H14Rik	567	136	436
CCDS26996.1_1700011H14Rik_exon_5_14:49245086-49245108:+	1700011H14Rik	277	30	677
CCDS50295.1_1700011I03Rik_exon_3_18:57592040-57592062:+	1700011I03Rik	1191	959	1012
CCDS50295.1_1700011I03Rik_exon_1_18:57538022-57538044:+	1700011I03Rik	362	96	186
CCDS50295.1_1700011I03Rik_exon_1_18:57538029-57538051:-	1700011I03Rik	546	27	0
CCDS52605.1_1700011L22Rik_exon_4_8:79229333-79229355:+	1700011L22Rik	479	544	555
CCDS52605.1_1700011L22Rik_exon_5_8:79248304-79248326:-	1700011L22Rik	593	399	818
CCDS52605.1_1700011L22Rik_exon_5_8:79248217-79248239:+	1700011L22Rik	552	379	123
CCDS52605.1_1700011L22Rik_exon_4_8:79229352-79229374:-	1700011L22Rik	507	307	329
CCDS52605.1_1700011L22Rik_exon_4_8:79229329-79229351:+	1700011L22Rik	238	29	0
CCDS19984.1_1700012A03Rik_exon_1_6:32058486-32058508:+	1700012A03Rik	436	280	0
CCDS19984.1_1700012A03Rik_exon_1_6:32058472-32058494:+	1700012A03Rik	784	267	969
CCDS15372.1_1700012A16Rik_exon_0_1:153425503-153425525:-	1700012A16Rik	558	1178	782
CCDS15372.1_1700012A16Rik_exon_0_1:153425429-153425451:-	1700012A16Rik	1294	1670	248
CCDS15372.1_1700012A16Rik_exon_4_1:153435952-153435974:-	1700012A16Rik	189	349	85
CCDS15372.1_1700012A16Rik_exon_0_1:153425351-153425373:-	1700012A16Rik	309	62	428
CCDS15372.1_1700012A16Rik_exon_2_1:153433324-153433346:+	1700012A16Rik	129	35	555
CCDS48973.1_1700012B07Rik_exon_4_11:109813664-109813686:-	1700012B07Rik	206	176	0
CCDS48973.1_1700012B07Rik_exon_3_11:109797304-109797326:-	1700012B07Rik	672	240	556
CCDS48973.1_1700012B07Rik_exon_3_11:109797381-109797403:-	1700012B07Rik	412	220	1318
CCDS48973.1_1700012B07Rik_exon_4_11:109813558-109813580:-	1700012B07Rik	861	363	168
CCDS48973.1_1700012B07Rik_exon_4_11:109813667-109813689:+	1700012B07Rik	882	432	3103
CCDS40536.1_1700012B09Rik_exon_3_9:14770836-14770858:+	1700012B09Rik	405	397	12
CCDS40536.1_1700012B09Rik_exon_2_9:14766916-14766938:+	1700012B09Rik	1385	3144	1050
CCDS40536.1_1700012B09Rik_exon_3_9:14770837-14770859:+	1700012B09Rik	2849	3236	3714
CCDS40536.1_1700012B09Rik_exon_3_9:14770838-14770860:+	1700012B09Rik	737	395	870
CCDS40856.1_1700012L04Rik_exon_0_X:9284068-9284090:+	1700012L04Rik	380	261	1014
CCDS51365.1_1700012P22Rik_exon_2_4:144423800-144423822:-	1700012P22Rik	783	2166	155
CCDS51365.1_1700012P22Rik_exon_1_4:144419796-144419818:+	1700012P22Rik	658	976	587
CCDS51365.1_1700012P22Rik_exon_1_4:144419789-144419811:+	1700012P22Rik	378	669	322
CCDS51365.1_1700012P22Rik_exon_2_4:144423798-144423820:+	1700012P22Rik	234	29	81
CCDS51365.1_1700012P22Rik_exon_2_4:144423781-144423803:-	1700012P22Rik	196	207	116
CCDS51906.1_1700013D24Rik_exon_1_6:124356412-124356434:-	1700013D24Rik	347	1343	294
CCDS51906.1_1700013D24Rik_exon_2_6:124356864-124356886:+	1700013D24Rik	1546	2473	1591
CCDS51906.1_1700013D24Rik_exon_1_6:124356449-124356471:-	1700013D24Rik	724	1609	431
CCDS51906.1_1700013D24Rik_exon_1_6:124356413-124356435:-	1700013D24Rik	1290	462	1416
CCDS51046.1_1700013F07Rik_exon_2_3:108543473-108543495:-	1700013F07Rik	627	739	279
CCDS51046.1_1700013F07Rik_exon_1_3:108542558-108542580:-	1700013F07Rik	482	438	55
CCDS51046.1_1700013F07Rik_exon_1_3:108542570-108542592:-	1700013F07Rik	2194	1799	736
CCDS51046.1_1700013F07Rik_exon_1_3:108542533-108542555:-	1700013F07Rik	193	0	0
CCDS51046.1_1700013F07Rik_exon_1_3:108542564-108542586:-	1700013F07Rik	178	0	12
CCDS18818.1_1700013G24Rik_exon_0_4:137454817-137454839:-	1700013G24Rik	473	791	114
CCDS18818.1_1700013G24Rik_exon_0_4:137454852-137454874:-	1700013G24Rik	515	92	0
CCDS18818.1_1700013G24Rik_exon_0_4:137454892-137454914:-	1700013G24Rik	234	482	738
CCDS18818.1_1700013G24Rik_exon_0_4:137454659-137454681:+	1700013G24Rik	176	0	0
CCDS18818.1_1700013G24Rik_exon_0_4:137454692-137454714:+	1700013G24Rik	137	0	0
CCDS53071.1_1700013H16Rik_exon_6_X:53751023-53751045:-	1700013H16Rik	2922	2827	1105
CCDS53071.1_1700013H16Rik_exon_7_X:53751658-53751680:+	1700013H16Rik	318	452	463
CCDS53071.1_1700013H16Rik_exon_6_X:53751058-53751080:-	1700013H16Rik	979	1203	2654
CCDS15471.1_1700015E13Rik_exon_1_1:170311582-170311604:-	1700015E13Rik	39	0	0
CCDS15471.1_1700015E13Rik_exon_1_1:170311570-170311592:+	1700015E13Rik	315	432	389
CCDS15471.1_1700015E13Rik_exon_1_1:170311661-170311683:-	1700015E13Rik	520	215	1209
CCDS51410.1_1700015F17Rik_exon_3_5:5457298-5457320:-	1700015F17Rik	452	283	181
CCDS51410.1_1700015F17Rik_exon_4_5:5466657-5466679:-	1700015F17Rik	758	541	1064
CCDS51410.1_1700015F17Rik_exon_3_5:5457370-5457392:-	1700015F17Rik	653	570	320
CCDS51410.1_1700015F17Rik_exon_5_5:5478900-5478922:-	1700015F17Rik	139	6	41
CCDS48462.1_1700016C15Rik_exon_2_1:177743257-177743279:-	1700016C15Rik	618	1943	250
CCDS48462.1_1700016C15Rik_exon_2_1:177743303-177743325:-	1700016C15Rik	2936	3170	3722
CCDS48462.1_1700016C15Rik_exon_2_1:177743314-177743336:-	1700016C15Rik	605	761	142
CCDS48462.1_1700016C15Rik_exon_2_1:177743294-177743316:-	1700016C15Rik	638	1374	1216
CCDS48462.1_1700016C15Rik_exon_2_1:177743255-177743277:-	1700016C15Rik	772	471	1172
CCDS40221.1_1700016D06Rik_exon_2_8:11661716-11661738:+	1700016D06Rik	593	1007	93
CCDS40221.1_1700016D06Rik_exon_3_8:11662665-11662687:-	1700016D06Rik	1101	1003	364
CCDS40221.1_1700016D06Rik_exon_3_8:11662596-11662618:-	1700016D06Rik	245	87	684
CCDS51575.1_1700016H13Rik_exon_1_5:103649484-103649506:-	1700016H13Rik	787	2706	1904
CCDS51575.1_1700016H13Rik_exon_1_5:103649513-103649535:-	1700016H13Rik	2162	3052	3512
CCDS51575.1_1700016H13Rik_exon_1_5:103649519-103649541:+	1700016H13Rik	768	894	1326
CCDS51575.1_1700016H13Rik_exon_1_5:103649464-103649486:-	1700016H13Rik	1142	704	244
CCDS25059.1_1700016K19Rik_exon_1_11:76003003-76003025:+	1700016K19Rik	566	783	427
CCDS25059.1_1700016K19Rik_exon_1_11:76003135-76003157:-	1700016K19Rik	1715	967	782
CCDS25059.1_1700016K19Rik_exon_0_11:76000239-76000261:+	1700016K19Rik	120	66	46
CCDS25059.1_1700016K19Rik_exon_0_11:76000177-76000199:-	1700016K19Rik	152	13	0
CCDS49636.1_1700016M24Rik_exon_17_15:74625413-74625435:+	1700016M24Rik	844	511	476
CCDS49636.1_1700016M24Rik_exon_20_15:74627640-74627662:+	1700016M24Rik	1579	2433	1218
CCDS49636.1_1700016M24Rik_exon_11_15:74614409-74614431:+	1700016M24Rik	1070	964	814
CCDS49636.1_1700016M24Rik_exon_19_15:74626340-74626362:-	1700016M24Rik	399	176	887
CCDS49636.1_1700016M24Rik_exon_14_15:74616373-74616395:-	1700016M24Rik	439	194	277
CCDS23219.1_1700017B05Rik_exon_1_9:57258518-57258540:-	1700017B05Rik	349	655	421
CCDS23219.1_1700017B05Rik_exon_1_9:57257571-57257593:-	1700017B05Rik	4841	3478	3657
CCDS23219.1_1700017B05Rik_exon_1_9:57258918-57258940:-	1700017B05Rik	448	255	276
CCDS23219.1_1700017B05Rik_exon_1_9:57257714-57257736:+	1700017B05Rik	329	84	271
CCDS23219.1_1700017B05Rik_exon_1_9:57258791-57258813:-	1700017B05Rik	196	1	0
CCDS50393.1_1700017D01Rik_exon_3_19:11110323-11110345:+	1700017D01Rik	568	581	971
CCDS50393.1_1700017D01Rik_exon_3_19:11110328-11110350:-	1700017D01Rik	417	649	187
CCDS50393.1_1700017D01Rik_exon_2_19:11105744-11105766:-	1700017D01Rik	1323	762	1174
CCDS50393.1_1700017D01Rik_exon_2_19:11105754-11105776:-	1700017D01Rik	459	267	32
CCDS36047.1_1700017N19Rik_exon_4_10:100603544-100603566:+	1700017N19Rik	302	771	1024
CCDS36047.1_1700017N19Rik_exon_5_10:100605666-100605688:+	1700017N19Rik	269	1337	116
CCDS36047.1_1700017N19Rik_exon_2_10:100601933-100601955:-	1700017N19Rik	737	939	791
CCDS36047.1_1700017N19Rik_exon_2_10:100601932-100601954:-	1700017N19Rik	1087	1111	4653
CCDS36047.1_1700017N19Rik_exon_4_10:100603535-100603557:-	1700017N19Rik	1352	662	2573
CCDS52692.1_1700018B08Rik_exon_4_8:121539866-121539888:-	1700018B08Rik	307	809	46
CCDS52692.1_1700018B08Rik_exon_4_8:121539903-121539925:+	1700018B08Rik	148	154	43
CCDS52692.1_1700018B08Rik_exon_4_8:121539943-121539965:-	1700018B08Rik	605	191	96
CCDS52692.1_1700018B08Rik_exon_3_8:121535476-121535498:-	1700018B08Rik	71	0	0
CCDS52692.1_1700018B08Rik_exon_3_8:121535470-121535492:+	1700018B08Rik	245	9	0
CCDS18262.1_1700018C11Rik_exon_1_4:63608505-63608527:+	1700018C11Rik	982	1850	520
CCDS18262.1_1700018C11Rik_exon_2_4:63611850-63611872:+	1700018C11Rik	3193	2769	1425
CCDS18262.1_1700018C11Rik_exon_1_4:63608495-63608517:-	1700018C11Rik	375	44	1692
CCDS18262.1_1700018C11Rik_exon_1_4:63608491-63608513:+	1700018C11Rik	325	14	38
CCDS51696.1_1700018F24Rik_exon_2_5:145044113-145044135:-	1700018F24Rik	1219	2799	3958
CCDS51696.1_1700018F24Rik_exon_3_5:145044716-145044738:+	1700018F24Rik	1244	949	844
CCDS51696.1_1700018F24Rik_exon_0_5:145043137-145043159:+	1700018F24Rik	673	320	2486
CCDS22100.1_1700018L24Rik_exon_2_8:11853141-11853163:+	1700018L24Rik	999	1462	1289
CCDS22100.1_1700018L24Rik_exon_2_8:11853147-11853169:+	1700018L24Rik	901	957	811
CCDS22100.1_1700018L24Rik_exon_2_8:11853114-11853136:+	1700018L24Rik	1109	884	5108
CCDS22100.1_1700018L24Rik_exon_2_8:11853176-11853198:+	1700018L24Rik	1607	905	729
CCDS22100.1_1700018L24Rik_exon_3_8:11854143-11854165:+	1700018L24Rik	615	136	802
CCDS48258.1_1700019A02Rik_exon_6_1:53182494-53182516:-	1700019A02Rik	825	2934	561
CCDS48258.1_1700019A02Rik_exon_4_1:53177782-53177804:+	1700019A02Rik	803	373	113
CCDS48258.1_1700019A02Rik_exon_4_1:53177781-53177803:+	1700019A02Rik	813	1216	1669
CCDS48258.1_1700019A02Rik_exon_4_1:53177797-53177819:-	1700019A02Rik	923	366	56
CCDS52467.1_1700019B03Rik_exon_0_8:3476170-3476192:+	1700019B03Rik	290	135	457
CCDS52467.1_1700019B03Rik_exon_0_8:3476277-3476299:-	1700019B03Rik	381	158	44
CCDS52467.1_1700019B03Rik_exon_0_8:3476203-3476225:+	1700019B03Rik	730	301	1728
CCDS52467.1_1700019B03Rik_exon_0_8:3476086-3476108:-	1700019B03Rik	47	0	0
CCDS52467.1_1700019B03Rik_exon_0_8:3476025-3476047:-	1700019B03Rik	163	22	6
CCDS14949.1_1700019D03Rik_exon_0_1:52925360-52925382:+	1700019D03Rik	519	902	453
CCDS14949.1_1700019D03Rik_exon_0_1:52925425-52925447:+	1700019D03Rik	1119	1067	2798
CCDS14949.1_1700019D03Rik_exon_0_1:52925386-52925408:-	1700019D03Rik	99	143	0
CCDS26064.1_1700019E19Rik_exon_2_12:86111614-86111636:-	1700019E19Rik	371	1430	6
CCDS26064.1_1700019E19Rik_exon_2_12:86111619-86111641:+	1700019E19Rik	64	196	0
CCDS26064.1_1700019E19Rik_exon_3_12:86140058-86140080:-	1700019E19Rik	1786	898	1738
CCDS26064.1_1700019E19Rik_exon_2_12:86111617-86111639:-	1700019E19Rik	269	30	151
CCDS26064.1_1700019E19Rik_exon_3_12:86140074-86140096:+	1700019E19Rik	190	26	64
CCDS51831.1_1700019G17Rik_exon_1_6:85901370-85901392:+	1700019G17Rik	659	857	408
CCDS51831.1_1700019G17Rik_exon_1_6:85901299-85901321:+	1700019G17Rik	267	233	0
CCDS51831.1_1700019G17Rik_exon_1_6:85901416-85901438:+	1700019G17Rik	276	73	620
CCDS51831.1_1700019G17Rik_exon_1_6:85901305-85901327:+	1700019G17Rik	78	0	0
CCDS15932.1_1700019L03Rik_exon_5_2:32779871-32779893:+	1700019L03Rik	329	935	26
CCDS15932.1_1700019L03Rik_exon_7_2:32781507-32781529:+	1700019L03Rik	549	266	27
CCDS15932.1_1700019L03Rik_exon_7_2:32781607-32781629:+	1700019L03Rik	573	89	259
CCDS15932.1_1700019L03Rik_exon_7_2:32781417-32781439:-	1700019L03Rik	123	0	194
CCDS15932.1_1700019L03Rik_exon_7_2:32781504-32781526:-	1700019L03Rik	183	0	227
CCDS26095.1_1700019M22Rik_exon_0_12:96046924-96046946:+	1700019M22Rik	2020	1303	2817
CCDS26095.1_1700019M22Rik_exon_0_12:96046966-96046988:+	1700019M22Rik	1162	780	325
CCDS29510.1_1700019N12Rik_exon_3_19:6924980-6925002:-	1700019N12Rik	320	386	2
CCDS29510.1_1700019N12Rik_exon_3_19:6924884-6924906:+	1700019N12Rik	377	169	297
CCDS29510.1_1700019N12Rik_exon_3_19:6924965-6924987:-	1700019N12Rik	134	0	6
CCDS29510.1_1700019N12Rik_exon_3_19:6924972-6924994:+	1700019N12Rik	81	0	0
CCDS29510.1_1700019N12Rik_exon_3_19:6924964-6924986:-	1700019N12Rik	80	0	0
CCDS38031.1_1700019N19Rik_exon_3_19:58789223-58789245:-	1700019N19Rik	608	432	1350
CCDS38031.1_1700019N19Rik_exon_3_19:58789222-58789244:+	1700019N19Rik	2228	2641	2977
CCDS38031.1_1700019N19Rik_exon_3_19:58789122-58789144:-	1700019N19Rik	290	384	50
CCDS38031.1_1700019N19Rik_exon_3_19:58789202-58789224:-	1700019N19Rik	396	253	73
CCDS38031.1_1700019N19Rik_exon_3_19:58789106-58789128:+	1700019N19Rik	1672	665	3436
CCDS56635.1_1700019O17Rik_exon_0_1:86426567-86426589:-	1700019O17Rik	1121	1715	113
CCDS56635.1_1700019O17Rik_exon_0_1:86426503-86426525:+	1700019O17Rik	124	111	0
CCDS56635.1_1700019O17Rik_exon_0_1:86426502-86426524:-	1700019O17Rik	96	5	328
CCDS56635.1_1700019O17Rik_exon_0_1:86427140-86427162:+	1700019O17Rik	123	0	5
CCDS56635.1_1700019O17Rik_exon_0_1:86427144-86427166:+	1700019O17Rik	252	1	50
CCDS50710.1_1700020A23Rik_exon_1_2:130405796-130405818:-	1700020A23Rik	586	756	747
CCDS50710.1_1700020A23Rik_exon_1_2:130405817-130405839:+	1700020A23Rik	155	154	527
CCDS50710.1_1700020A23Rik_exon_0_2:130405692-130405714:-	1700020A23Rik	371	298	808
CCDS25165.1_1700020L24Rik_exon_1_11:83440435-83440457:+	1700020L24Rik	105	87	41
CCDS25165.1_1700020L24Rik_exon_1_11:83440405-83440427:+	1700020L24Rik	106	197	11
CCDS25165.1_1700020L24Rik_exon_1_11:83440468-83440490:+	1700020L24Rik	240	232	20
CCDS25165.1_1700020L24Rik_exon_1_11:83440402-83440424:-	1700020L24Rik	269	218	59
CCDS25165.1_1700020L24Rik_exon_1_11:83440423-83440445:+	1700020L24Rik	70	22	0
CCDS26065.1_1700020O03Rik_exon_0_12:86244539-86244561:+	1700020O03Rik	138	126	480
CCDS26065.1_1700020O03Rik_exon_0_12:86244408-86244430:-	1700020O03Rik	88	681	56
CCDS26065.1_1700020O03Rik_exon_0_12:86244437-86244459:+	1700020O03Rik	206	206	0
CCDS26065.1_1700020O03Rik_exon_0_12:86244417-86244439:-	1700020O03Rik	87	14	0
CCDS26065.1_1700020O03Rik_exon_0_12:86244157-86244179:+	1700020O03Rik	144	48	0
CCDS17467.1_1700021C14Rik_exon_0_3:88282928-88282950:+	1700021C14Rik	309	504	0
CCDS17467.1_1700021C14Rik_exon_0_3:88282937-88282959:+	1700021C14Rik	210	109	273
CCDS17467.1_1700021C14Rik_exon_1_3:88287115-88287137:+	1700021C14Rik	338	100	85
CCDS23820.1_1700021F05Rik_exon_2_10:43532821-43532843:-	1700021F05Rik	64	0	0
CCDS23820.1_1700021F05Rik_exon_2_10:43532858-43532880:+	1700021F05Rik	1080	1789	579
CCDS23820.1_1700021F05Rik_exon_2_10:43532795-43532817:+	1700021F05Rik	440	589	584
CCDS23820.1_1700021F05Rik_exon_2_10:43532892-43532914:+	1700021F05Rik	291	201	20
CCDS23820.1_1700021F05Rik_exon_2_10:43532801-43532823:-	1700021F05Rik	128	4	127
CCDS50814.1_1700021F07Rik_exon_1_2:173526036-173526058:+	1700021F07Rik	78	780	0
CCDS50814.1_1700021F07Rik_exon_1_2:173526051-173526073:-	1700021F07Rik	355	1022	2
CCDS50814.1_1700021F07Rik_exon_1_2:173526064-173526086:+	1700021F07Rik	339	1830	1417
CCDS50814.1_1700021F07Rik_exon_1_2:173526037-173526059:+	1700021F07Rik	103	145	0
CCDS50814.1_1700021F07Rik_exon_1_2:173526024-173526046:+	1700021F07Rik	73	69	0
CCDS28124.1_1700021K19Rik_exon_12_16:32843025-32843047:+	1700021K19Rik	263	430	8
CCDS28124.1_1700021K19Rik_exon_12_16:32843052-32843074:+	1700021K19Rik	895	1815	965
CCDS28124.1_1700021K19Rik_exon_12_16:32843244-32843266:+	1700021K19Rik	242	51	0
CCDS28124.1_1700021K19Rik_exon_14_16:32847291-32847313:+	1700021K19Rik	327	53	23
CCDS28124.1_1700021K19Rik_exon_16_16:32849683-32849705:-	1700021K19Rik	97	0	160
CCDS51160.1_1700022I11Rik_exon_1_4:42971040-42971062:+	1700022I11Rik	104	364	0
CCDS51160.1_1700022I11Rik_exon_1_4:42972347-42972369:-	1700022I11Rik	391	158	66
CCDS51160.1_1700022I11Rik_exon_1_4:42971455-42971477:-	1700022I11Rik	515	384	0
CCDS51160.1_1700022I11Rik_exon_1_4:42970981-42971003:+	1700022I11Rik	614	662	911
CCDS51160.1_1700022I11Rik_exon_1_4:42971326-42971348:-	1700022I11Rik	311	35	633
CCDS48483.1_1700022P22Rik_exon_0_1:191039749-191039771:-	1700022P22Rik	756	1086	372
CCDS48483.1_1700022P22Rik_exon_0_1:191039744-191039766:-	1700022P22Rik	694	231	488
CCDS51955.1_1700023A16Rik_exon_2_6:146858954-146858976:-	1700023A16Rik	552	211	308
CCDS51955.1_1700023A16Rik_exon_1_6:146856108-146856130:-	1700023A16Rik	457	228	418
CCDS51955.1_1700023A16Rik_exon_4_6:146861684-146861706:-	1700023A16Rik	1279	312	1434
CCDS51955.1_1700023A16Rik_exon_3_6:146859986-146860008:+	1700023A16Rik	299	97	407
CCDS51955.1_1700023A16Rik_exon_3_6:146859992-146860014:-	1700023A16Rik	196	0	11
CCDS19369.1_1700023E05Rik_exon_0_5:77016517-77016539:+	1700023E05Rik	502	646	1939
CCDS19369.1_1700023E05Rik_exon_0_5:77016489-77016511:-	1700023E05Rik	184	250	46
CCDS19369.1_1700023E05Rik_exon_0_5:77016436-77016458:-	1700023E05Rik	170	27	619
CCDS19369.1_1700023E05Rik_exon_0_5:77016294-77016316:+	1700023E05Rik	58	22	0
CCDS19369.1_1700023E05Rik_exon_1_5:77042101-77042123:-	1700023E05Rik	209	0	518
CCDS56814.1_1700023F06Rik_exon_4_11:103200316-103200338:-	1700023F06Rik	635	598	1608
CCDS56814.1_1700023F06Rik_exon_5_11:103200807-103200829:-	1700023F06Rik	559	563	52
CCDS56814.1_1700023F06Rik_exon_5_11:103200840-103200862:+	1700023F06Rik	272	162	186
CCDS56814.1_1700023F06Rik_exon_4_11:103200280-103200302:-	1700023F06Rik	214	185	15
CCDS56814.1_1700023F06Rik_exon_5_11:103200836-103200858:-	1700023F06Rik	275	71	69
CCDS36867.1_1700024G13Rik_exon_1_14:32377940-32377962:+	1700024G13Rik	1229	1248	3983
CCDS49342.1_1700024P04Rik_exon_0_13:98984363-98984385:-	1700024P04Rik	341	2042	3254
CCDS49342.1_1700024P04Rik_exon_0_13:98984294-98984316:-	1700024P04Rik	751	826	34
CCDS49342.1_1700024P04Rik_exon_0_13:98984366-98984388:+	1700024P04Rik	245	86	194
CCDS49342.1_1700024P04Rik_exon_0_13:98984350-98984372:+	1700024P04Rik	515	460	69
CCDS49342.1_1700024P04Rik_exon_0_13:98984364-98984386:-	1700024P04Rik	243	74	0
CCDS51250.1_1700024P16Rik_exon_1_4:104945418-104945440:+	1700024P16Rik	435	1461	326
CCDS51250.1_1700024P16Rik_exon_1_4:104945682-104945704:-	1700024P16Rik	319	983	986
CCDS51250.1_1700024P16Rik_exon_1_4:104945573-104945595:-	1700024P16Rik	3095	3924	1352
CCDS51250.1_1700024P16Rik_exon_2_4:104948767-104948789:-	1700024P16Rik	1054	379	134
CCDS51250.1_1700024P16Rik_exon_1_4:104945676-104945698:+	1700024P16Rik	181	1	38
CCDS57417.1_1700025E21Rik_exon_2_6:30519542-30519564:-	1700025E21Rik	748	1764	200
CCDS57417.1_1700025E21Rik_exon_2_6:30519427-30519449:-	1700025E21Rik	4561	3321	1434
CCDS57417.1_1700025E21Rik_exon_2_6:30519500-30519522:+	1700025E21Rik	282	642	0
CCDS57417.1_1700025E21Rik_exon_2_6:30519596-30519618:-	1700025E21Rik	940	191	450
CCDS57417.1_1700025E21Rik_exon_2_6:30519571-30519593:-	1700025E21Rik	252	0	0
CCDS50394.1_1700025F22Rik_exon_1_19:11142445-11142467:-	1700025F22Rik	1106	3680	700
CCDS50394.1_1700025F22Rik_exon_2_19:11146721-11146743:+	1700025F22Rik	859	2302	985
CCDS50394.1_1700025F22Rik_exon_1_19:11142405-11142427:+	1700025F22Rik	633	481	485
CCDS50394.1_1700025F22Rik_exon_1_19:11142401-11142423:-	1700025F22Rik	510	201	535
CCDS35737.1_1700025G04Rik_exon_2_1:151921097-151921119:-	1700025G04Rik	152	266	0
CCDS35737.1_1700025G04Rik_exon_2_1:151921091-151921113:+	1700025G04Rik	792	509	384
CCDS35737.1_1700025G04Rik_exon_3_1:151980491-151980513:-	1700025G04Rik	227	106	0
CCDS23786.1_1700025K23Rik_exon_1_10:39120243-39120265:+	1700025K23Rik	708	626	290
CCDS23786.1_1700025K23Rik_exon_1_10:39120254-39120276:-	1700025K23Rik	343	64	0
CCDS23786.1_1700025K23Rik_exon_1_10:39120260-39120282:+	1700025K23Rik	1053	368	454
CCDS21413.1_1700026D08Rik_exon_4_7:83793390-83793412:+	1700026D08Rik	573	353	482
CCDS21413.1_1700026D08Rik_exon_3_7:83791696-83791718:-	1700026D08Rik	374	296	1168
CCDS21413.1_1700026D08Rik_exon_4_7:83793426-83793448:-	1700026D08Rik	964	579	23
CCDS21413.1_1700026D08Rik_exon_4_7:83793419-83793441:-	1700026D08Rik	445	135	123
CCDS21413.1_1700026D08Rik_exon_4_7:83793233-83793255:-	1700026D08Rik	194	0	544
CCDS56875.1_1700026J04Rik_exon_0_13:34911063-34911085:-	1700026J04Rik	158	266	620
CCDS56875.1_1700026J04Rik_exon_0_13:34911246-34911268:-	1700026J04Rik	902	1579	450
CCDS56875.1_1700026J04Rik_exon_0_13:34911372-34911394:-	1700026J04Rik	885	242	319
CCDS56875.1_1700026J04Rik_exon_0_13:34911008-34911030:+	1700026J04Rik	245	43	85
CCDS56875.1_1700026J04Rik_exon_1_13:34913428-34913450:-	1700026J04Rik	216	0	98
CCDS15845.1_1700026L06Rik_exon_3_2:28695906-28695928:-	1700026L06Rik	394	320	194
CCDS15845.1_1700026L06Rik_exon_2_2:28693767-28693789:+	1700026L06Rik	139	175	0
CCDS15845.1_1700026L06Rik_exon_2_2:28693766-28693788:+	1700026L06Rik	294	0	0
CCDS15845.1_1700026L06Rik_exon_3_2:28695898-28695920:+	1700026L06Rik	254	10	14
CCDS15845.1_1700026L06Rik_exon_2_2:28693770-28693792:+	1700026L06Rik	80	12	0
CCDS51037.1_1700027A23Rik_exon_3_3:106000415-106000437:+	1700027A23Rik	1090	3630	604
CCDS51037.1_1700027A23Rik_exon_3_3:106000416-106000438:+	1700027A23Rik	1502	3513	1055
CCDS51037.1_1700027A23Rik_exon_4_3:106001103-106001125:+	1700027A23Rik	631	1014	786
CCDS51037.1_1700027A23Rik_exon_3_3:106000411-106000433:+	1700027A23Rik	516	119	2311
CCDS51037.1_1700027A23Rik_exon_3_3:106000421-106000443:-	1700027A23Rik	105	0	0
CCDS23949.1_1700027D21Rik_exon_1_10:76563891-76563913:+	1700027D21Rik	457	205	169
CCDS23949.1_1700027D21Rik_exon_1_10:76564010-76564032:+	1700027D21Rik	734	398	835
CCDS23949.1_1700027D21Rik_exon_0_10:76562488-76562510:+	1700027D21Rik	423	237	5
CCDS23949.1_1700027D21Rik_exon_1_10:76563890-76563912:-	1700027D21Rik	460	58	1325
CCDS19504.1_1700028K03Rik_exon_1_5:107543940-107543962:+	1700028K03Rik	259	285	2263
CCDS19504.1_1700028K03Rik_exon_1_5:107543961-107543983:+	1700028K03Rik	724	437	253
CCDS19504.1_1700028K03Rik_exon_1_5:107543939-107543961:-	1700028K03Rik	930	655	1155
CCDS19504.1_1700028K03Rik_exon_1_5:107543955-107543977:-	1700028K03Rik	247	65	291
CCDS29708.1_1700028P14Rik_exon_3_19:23593061-23593083:-	1700028P14Rik	146	283	11
CCDS29708.1_1700028P14Rik_exon_3_19:23593031-23593053:-	1700028P14Rik	414	376	1616
CCDS29708.1_1700028P14Rik_exon_4_19:23616532-23616554:-	1700028P14Rik	453	172	203
CCDS29708.1_1700028P14Rik_exon_2_19:23592138-23592160:+	1700028P14Rik	162	122	0
CCDS29708.1_1700028P14Rik_exon_5_19:23652585-23652607:-	1700028P14Rik	850	194	369
CCDS48249.1_1700029F09Rik_exon_2_1:44088490-44088512:-	1700029F09Rik	368	1212	41
CCDS48249.1_1700029F09Rik_exon_1_1:44088036-44088058:-	1700029F09Rik	721	3176	2094
CCDS48249.1_1700029F09Rik_exon_1_1:44088037-44088059:-	1700029F09Rik	814	694	82
CCDS48249.1_1700029F09Rik_exon_1_1:44087970-44087992:-	1700029F09Rik	5839	4500	5496
CCDS48249.1_1700029F09Rik_exon_1_1:44088028-44088050:-	1700029F09Rik	680	675	224
CCDS36755.1_1700029F12Rik_exon_1_13:97030355-97030377:+	1700029F12Rik	62	0	0
CCDS36755.1_1700029F12Rik_exon_1_13:97030309-97030331:-	1700029F12Rik	512	1137	306
CCDS36755.1_1700029F12Rik_exon_1_13:97030256-97030278:+	1700029F12Rik	141	124	85
CCDS36755.1_1700029F12Rik_exon_1_13:97030358-97030380:+	1700029F12Rik	399	227	530
CCDS36755.1_1700029F12Rik_exon_1_13:97030271-97030293:-	1700029F12Rik	160	14	1602
CCDS51301.1_1700029G01Rik_exon_6_4:126160473-126160495:+	1700029G01Rik	1042	1235	1978
CCDS51301.1_1700029G01Rik_exon_6_4:126160474-126160496:+	1700029G01Rik	267	135	529
CCDS51301.1_1700029G01Rik_exon_9_4:126161731-126161753:+	1700029G01Rik	634	223	271
CCDS51301.1_1700029G01Rik_exon_6_4:126160464-126160486:-	1700029G01Rik	451	13	146
CCDS51301.1_1700029G01Rik_exon_4_4:126152213-126152235:-	1700029G01Rik	112	0	383
CCDS52488.1_1700029H14Rik_exon_5_8:13558781-13558803:-	1700029H14Rik	28	0	0
CCDS52488.1_1700029H14Rik_exon_7_8:13562203-13562225:-	1700029H14Rik	264	401	2
CCDS52488.1_1700029H14Rik_exon_7_8:13562235-13562257:-	1700029H14Rik	125	143	0
CCDS52488.1_1700029H14Rik_exon_7_8:13562158-13562180:-	1700029H14Rik	220	8	599
CCDS52488.1_1700029H14Rik_exon_5_8:13558897-13558919:-	1700029H14Rik	205	26	15
CCDS16445.1_1700029I15Rik_exon_1_2:92383226-92383248:+	1700029I15Rik	398	556	520
CCDS16445.1_1700029I15Rik_exon_1_2:92383240-92383262:-	1700029I15Rik	276	301	0
CCDS16445.1_1700029I15Rik_exon_1_2:92383271-92383293:-	1700029I15Rik	86	54	0
CCDS16445.1_1700029I15Rik_exon_1_2:92383208-92383230:+	1700029I15Rik	507	302	383
CCDS22283.1_1700029J07Rik_exon_5_8:45970525-45970547:-	1700029J07Rik	127	887	527
CCDS22283.1_1700029J07Rik_exon_5_8:45970528-45970550:-	1700029J07Rik	382	267	184
CCDS22283.1_1700029J07Rik_exon_5_8:45970366-45970388:-	1700029J07Rik	733	306	250
CCDS22283.1_1700029J07Rik_exon_5_8:45970526-45970548:-	1700029J07Rik	298	5	56
CCDS22283.1_1700029J07Rik_exon_4_8:45968072-45968094:-	1700029J07Rik	334	6	0
CCDS50809.1_1700029J11Rik_exon_0_2:172472820-172472842:+	1700029J11Rik	174	2122	768
CCDS50809.1_1700029J11Rik_exon_0_2:172472704-172472726:-	1700029J11Rik	136	172	66
CCDS50809.1_1700029J11Rik_exon_0_2:172472809-172472831:+	1700029J11Rik	592	144	32
CCDS37152.1_1700029P11Rik_exon_0_15:81980666-81980688:-	1700029P11Rik	25	0	0
CCDS37152.1_1700029P11Rik_exon_0_15:81980772-81980794:+	1700029P11Rik	51	0	0
CCDS37152.1_1700029P11Rik_exon_0_15:81980775-81980797:+	1700029P11Rik	57	0	0
CCDS37152.1_1700029P11Rik_exon_0_15:81980648-81980670:+	1700029P11Rik	458	463	431
CCDS37152.1_1700029P11Rik_exon_0_15:81980769-81980791:-	1700029P11Rik	228	241	21
CCDS37207.1_1700030F18Rik_exon_1_15:99927824-99927846:+	1700030F18Rik	847	5883	724
CCDS37207.1_1700030F18Rik_exon_1_15:99927787-99927809:+	1700030F18Rik	229	213	1430
CCDS37207.1_1700030F18Rik_exon_1_15:99927840-99927862:+	1700030F18Rik	453	285	200
CCDS22695.1_1700030J22Rik_exon_0_8:116971996-116972018:+	1700030J22Rik	56	725	939
CCDS22695.1_1700030J22Rik_exon_0_8:116972052-116972074:+	1700030J22Rik	611	687	267
CCDS22695.1_1700030J22Rik_exon_0_8:116971777-116971799:+	1700030J22Rik	739	719	2539
CCDS22695.1_1700030J22Rik_exon_1_8:116973461-116973483:-	1700030J22Rik	56	130	0
CCDS22695.1_1700030J22Rik_exon_0_8:116971852-116971874:-	1700030J22Rik	395	327	314
CCDS22414.1_1700030K09Rik_exon_0_8:72445207-72445229:+	1700030K09Rik	650	1277	1212
CCDS22414.1_1700030K09Rik_exon_0_8:72444906-72444928:-	1700030K09Rik	1035	2085	500
CCDS22414.1_1700030K09Rik_exon_1_8:72449522-72449544:+	1700030K09Rik	437	174	1079
CCDS22414.1_1700030K09Rik_exon_0_8:72445222-72445244:-	1700030K09Rik	474	434	253
CCDS22414.1_1700030K09Rik_exon_0_8:72445220-72445242:+	1700030K09Rik	241	60	309
CCDS53160.1_1700031F05Rik_exon_2_X:102861153-102861175:-	1700031F05Rik	225	332	1065
CCDS53160.1_1700031F05Rik_exon_3_X:102864220-102864242:+	1700031F05Rik	898	1661	1267
CCDS53160.1_1700031F05Rik_exon_2_X:102861148-102861170:+	1700031F05Rik	334	75	768
CCDS29249.1_1700034E13Rik_exon_0_18:52660563-52660585:-	1700034E13Rik	228	356	58
CCDS29249.1_1700034E13Rik_exon_1_18:52663567-52663589:-	1700034E13Rik	697	964	671
CCDS29249.1_1700034E13Rik_exon_0_18:52660535-52660557:-	1700034E13Rik	720	687	448
CCDS48763.1_1700034F02Rik_exon_3_11:29560460-29560482:-	1700034F02Rik	529	866	26
CCDS48763.1_1700034F02Rik_exon_1_11:29556242-29556264:-	1700034F02Rik	904	753	0
CCDS48763.1_1700034F02Rik_exon_0_11:29553737-29553759:-	1700034F02Rik	341	332	32
CCDS48763.1_1700034F02Rik_exon_3_11:29560630-29560652:+	1700034F02Rik	239	87	104
CCDS48763.1_1700034F02Rik_exon_0_11:29553741-29553763:+	1700034F02Rik	272	23	21
CCDS29386.1_1700034H14Rik_exon_5_18:84951085-84951107:-	1700034H14Rik	87	166	15
CCDS29386.1_1700034H14Rik_exon_5_18:84951074-84951096:+	1700034H14Rik	1889	2057	1492
CCDS29386.1_1700034H14Rik_exon_5_18:84951004-84951026:+	1700034H14Rik	921	1286	1207
CCDS29386.1_1700034H14Rik_exon_5_18:84951069-84951091:+	1700034H14Rik	882	297	201
CCDS29386.1_1700034H14Rik_exon_4_18:84949414-84949436:-	1700034H14Rik	810	226	889
CCDS51956.1_1700034J05Rik_exon_1_6:146953242-146953264:-	1700034J05Rik	420	1727	151
CCDS51956.1_1700034J05Rik_exon_1_6:146953305-146953327:-	1700034J05Rik	434	822	803
CCDS51956.1_1700034J05Rik_exon_1_6:146953302-146953324:-	1700034J05Rik	2072	3710	1588
CCDS51956.1_1700034J05Rik_exon_1_6:146953404-146953426:-	1700034J05Rik	202	39	297
CCDS51956.1_1700034J05Rik_exon_1_6:146953398-146953420:+	1700034J05Rik	9	17	0
CCDS20054.1_1700034O15Rik_exon_1_6:41685240-41685262:+	1700034O15Rik	1124	1986	2381
CCDS20054.1_1700034O15Rik_exon_0_6:41684660-41684682:-	1700034O15Rik	344	213	1067
CCDS20054.1_1700034O15Rik_exon_0_6:41684611-41684633:+	1700034O15Rik	473	25	1497
CCDS49746.1_1700037C18Rik_exon_1_16:3906948-3906970:-	1700037C18Rik	130	242	2
CCDS49746.1_1700037C18Rik_exon_1_16:3906943-3906965:+	1700037C18Rik	433	1381	82
CCDS49746.1_1700037C18Rik_exon_1_16:3907058-3907080:+	1700037C18Rik	862	909	98
CCDS49746.1_1700037C18Rik_exon_1_16:3906976-3906998:+	1700037C18Rik	154	146	0
CCDS49746.1_1700037C18Rik_exon_1_16:3906938-3906960:-	1700037C18Rik	206	60	0
CCDS16756.1_1700037H04Rik_exon_2_2:131148255-131148277:+	1700037H04Rik	1079	1324	1076
CCDS16756.1_1700037H04Rik_exon_3_2:131151644-131151666:-	1700037H04Rik	3239	3101	2725
CCDS16756.1_1700037H04Rik_exon_2_2:131148221-131148243:+	1700037H04Rik	372	154	479
CCDS16756.1_1700037H04Rik_exon_3_2:131151662-131151684:-	1700037H04Rik	475	154	366
CCDS16756.1_1700037H04Rik_exon_3_2:131151653-131151675:-	1700037H04Rik	557	0	17
CCDS21238.1_1700039E15Rik_exon_1_7:45286457-45286479:+	1700039E15Rik	200	334	0
CCDS21238.1_1700039E15Rik_exon_2_7:45286890-45286912:+	1700039E15Rik	272	408	0
CCDS21238.1_1700039E15Rik_exon_3_7:45287278-45287300:-	1700039E15Rik	202	0	30
CCDS21238.1_1700039E15Rik_exon_3_7:45287258-45287280:-	1700039E15Rik	324	12	0
CCDS21238.1_1700039E15Rik_exon_1_7:45286463-45286485:-	1700039E15Rik	163	0	300
CCDS51828.1_1700040I03Rik_exon_2_6:85447993-85448015:+	1700040I03Rik	283	1268	0
CCDS51828.1_1700040I03Rik_exon_2_6:85448037-85448059:-	1700040I03Rik	953	2641	1678
CCDS51828.1_1700040I03Rik_exon_2_6:85447975-85447997:-	1700040I03Rik	275	987	364
CCDS51828.1_1700040I03Rik_exon_3_6:85448528-85448550:+	1700040I03Rik	3122	1735	992
CCDS23905.1_1700040L02Rik_exon_5_10:68525703-68525725:+	1700040L02Rik	115	274	0
CCDS23905.1_1700040L02Rik_exon_5_10:68525688-68525710:+	1700040L02Rik	373	1527	181
CCDS23905.1_1700040L02Rik_exon_4_10:68516326-68516348:+	1700040L02Rik	540	637	482
CCDS23905.1_1700040L02Rik_exon_4_10:68516360-68516382:-	1700040L02Rik	284	178	322
CCDS53232.1_1700042B14Rik_exon_0_X:155125196-155125218:+	1700042B14Rik	673	264	1228
CCDS51276.1_1700042G07Rik_exon_0_4:116173514-116173536:-	1700042G07Rik	1091	3115	1812
CCDS51276.1_1700042G07Rik_exon_0_4:116173498-116173520:+	1700042G07Rik	664	472	1082
CCDS51276.1_1700042G07Rik_exon_0_4:116173526-116173548:-	1700042G07Rik	1255	792	1733
CCDS51276.1_1700042G07Rik_exon_0_4:116173521-116173543:+	1700042G07Rik	68	1	178
CCDS51276.1_1700042G07Rik_exon_0_4:116173507-116173529:+	1700042G07Rik	212	171	2
CCDS21032.1_1700049G17Rik_exon_0_7:27912151-27912173:-	1700049G17Rik	218	161	23
CCDS21032.1_1700049G17Rik_exon_0_7:27912150-27912172:-	1700049G17Rik	809	345	1021
CCDS21032.1_1700049G17Rik_exon_0_7:27911098-27911120:-	1700049G17Rik	537	232	346
CCDS21032.1_1700049G17Rik_exon_0_7:27912087-27912109:-	1700049G17Rik	226	9	887
CCDS56676.1_1700052N19Rik_exon_2_10:4439634-4439656:+	1700052N19Rik	67	233	44
CCDS56676.1_1700052N19Rik_exon_3_10:4450741-4450763:+	1700052N19Rik	245	75	334
CCDS56676.1_1700052N19Rik_exon_2_10:4439617-4439639:-	1700052N19Rik	388	341	0
CCDS56676.1_1700052N19Rik_exon_3_10:4450690-4450712:+	1700052N19Rik	474	318	511
CCDS56676.1_1700052N19Rik_exon_3_10:4450656-4450678:+	1700052N19Rik	1016	78	869
CCDS22763.1_1700054N08Rik_exon_2_8:123859193-123859215:-	1700054N08Rik	1	0	0
CCDS22763.1_1700054N08Rik_exon_2_8:123859187-123859209:+	1700054N08Rik	92	279	236
CCDS22763.1_1700054N08Rik_exon_2_8:123859189-123859211:+	1700054N08Rik	88	143	8
CCDS22763.1_1700054N08Rik_exon_2_8:123859191-123859213:-	1700054N08Rik	121	27	0
CCDS22763.1_1700054N08Rik_exon_2_8:123859220-123859242:+	1700054N08Rik	128	0	0
CCDS30012.1_1700054O13Rik_exon_0_X:9847207-9847229:+	1700054O13Rik	419	1970	808
CCDS30012.1_1700054O13Rik_exon_0_X:9847148-9847170:+	1700054O13Rik	948	1644	884
CCDS30012.1_1700054O13Rik_exon_0_X:9847161-9847183:-	1700054O13Rik	735	1071	844
CCDS30012.1_1700054O13Rik_exon_0_X:9847126-9847148:+	1700054O13Rik	321	185	78
CCDS30012.1_1700054O13Rik_exon_0_X:9847132-9847154:-	1700054O13Rik	770	332	105
CCDS57128.1_1700055N04Rik_exon_1_19:3963896-3963918:+	1700055N04Rik	583	419	771
CCDS57128.1_1700055N04Rik_exon_1_19:3963947-3963969:-	1700055N04Rik	1225	1267	2058
CCDS57128.1_1700055N04Rik_exon_1_19:3963895-3963917:+	1700055N04Rik	331	17	18
CCDS56665.1_1700056E22Rik_exon_0_1:184033502-184033524:+	1700056E22Rik	203	918	268
CCDS56665.1_1700056E22Rik_exon_0_1:184033504-184033526:+	1700056E22Rik	233	402	0
CCDS56665.1_1700056E22Rik_exon_0_1:184033717-184033739:+	1700056E22Rik	196	213	1236
CCDS56665.1_1700056E22Rik_exon_0_1:184033721-184033743:-	1700056E22Rik	17	117	0
CCDS56665.1_1700056E22Rik_exon_0_1:184033695-184033717:-	1700056E22Rik	484	111	55
CCDS23406.1_1700057G04Rik_exon_2_9:92350913-92350935:+	1700057G04Rik	2123	2050	1126
CCDS23406.1_1700057G04Rik_exon_2_9:92351102-92351124:-	1700057G04Rik	450	82	79
CCDS23406.1_1700057G04Rik_exon_3_9:92352592-92352614:-	1700057G04Rik	496	79	207
CCDS48407.1_1700057K13Rik_exon_5_1:157105072-157105094:-	1700057K13Rik	91	132	0
CCDS48407.1_1700057K13Rik_exon_5_1:157105075-157105097:-	1700057K13Rik	269	172	105
CCDS48407.1_1700057K13Rik_exon_6_1:157107198-157107220:-	1700057K13Rik	342	171	0
CCDS48407.1_1700057K13Rik_exon_6_1:157107189-157107211:-	1700057K13Rik	168	271	0
CCDS48407.1_1700057K13Rik_exon_6_1:157107199-157107221:-	1700057K13Rik	138	47	201
CCDS37666.1_1700061G19Rik_exon_1_17:56877422-56877444:-	1700061G19Rik	645	624	508
CCDS37666.1_1700061G19Rik_exon_1_17:56877482-56877504:+	1700061G19Rik	208	91	255
CCDS37666.1_1700061G19Rik_exon_6_17:56882896-56882918:+	1700061G19Rik	196	30	18
CCDS37666.1_1700061G19Rik_exon_6_17:56882931-56882953:+	1700061G19Rik	396	170	591
CCDS37666.1_1700061G19Rik_exon_1_17:56877543-56877565:+	1700061G19Rik	372	0	302
CCDS49664.1_1700061J05Rik_exon_3_15:78386276-78386298:+	1700061J05Rik	512	537	928
CCDS49664.1_1700061J05Rik_exon_3_15:78386272-78386294:-	1700061J05Rik	469	471	1326
CCDS49664.1_1700061J05Rik_exon_2_15:78385416-78385438:-	1700061J05Rik	287	630	0
CCDS49664.1_1700061J05Rik_exon_3_15:78386270-78386292:+	1700061J05Rik	599	368	137
CCDS49664.1_1700061J05Rik_exon_3_15:78386154-78386176:+	1700061J05Rik	1156	1286	591
CCDS29260.1_1700065I17Rik_exon_1_18:56592430-56592452:-	1700065I17Rik	221	398	462
CCDS29260.1_1700065I17Rik_exon_1_18:56592379-56592401:+	1700065I17Rik	675	556	29
CCDS29260.1_1700065I17Rik_exon_1_18:56592427-56592449:+	1700065I17Rik	1603	983	1623
CCDS29260.1_1700065I17Rik_exon_1_18:56592426-56592448:-	1700065I17Rik	216	45	98
CCDS29260.1_1700065I17Rik_exon_1_18:56592396-56592418:-	1700065I17Rik	541	175	37
CCDS50252.1_1700066B19Rik_exon_1_18:35728624-35728646:+	1700066B19Rik	544	2005	101
CCDS50252.1_1700066B19Rik_exon_1_18:35728549-35728571:+	1700066B19Rik	66	23	0
CCDS50252.1_1700066B19Rik_exon_1_18:35728578-35728600:+	1700066B19Rik	531	557	718
CCDS50252.1_1700066B19Rik_exon_1_18:35728608-35728630:-	1700066B19Rik	179	430	195
CCDS50252.1_1700066B19Rik_exon_1_18:35728687-35728709:-	1700066B19Rik	169	0	341
CCDS48264.1_1700066M21Rik_exon_0_1:57377831-57377853:-	1700066M21Rik	43	0	0
CCDS48264.1_1700066M21Rik_exon_0_1:57377776-57377798:+	1700066M21Rik	59	202	0
CCDS48264.1_1700066M21Rik_exon_0_1:57377851-57377873:-	1700066M21Rik	650	613	4832
CCDS48264.1_1700066M21Rik_exon_0_1:57377931-57377953:-	1700066M21Rik	273	124	0
CCDS48264.1_1700066M21Rik_exon_0_1:57377932-57377954:-	1700066M21Rik	199	111	0
CCDS22464.2_1700067K01Rik_exon_0_8:84001848-84001870:+	1700067K01Rik	504	436	0
CCDS22464.2_1700067K01Rik_exon_3_8:84003333-84003355:-	1700067K01Rik	272	205	1085
CCDS22464.2_1700067K01Rik_exon_1_8:84002980-84003002:+	1700067K01Rik	134	75	0
CCDS22464.2_1700067K01Rik_exon_2_8:84003177-84003199:-	1700067K01Rik	143	43	0
CCDS22464.2_1700067K01Rik_exon_2_8:84003169-84003191:+	1700067K01Rik	343	60	992
CCDS28857.1_1700067P10Rik_exon_1_17:48090388-48090410:-	1700067P10Rik	65	344	0
CCDS28857.1_1700067P10Rik_exon_1_17:48090319-48090341:-	1700067P10Rik	522	462	140
CCDS28857.1_1700067P10Rik_exon_1_17:48090320-48090342:-	1700067P10Rik	455	327	351
CCDS28857.1_1700067P10Rik_exon_1_17:48090405-48090427:+	1700067P10Rik	396	158	84
CCDS28857.1_1700067P10Rik_exon_1_17:48090324-48090346:-	1700067P10Rik	533	179	867
CCDS20041.1_1700074P13Rik_exon_2_6:40925996-40926018:+	1700074P13Rik	829	1146	485
CCDS20041.1_1700074P13Rik_exon_2_6:40926210-40926232:-	1700074P13Rik	502	1589	203
CCDS20041.1_1700074P13Rik_exon_3_6:40928584-40928606:+	1700074P13Rik	271	166	847
CCDS20041.1_1700074P13Rik_exon_2_6:40926063-40926085:+	1700074P13Rik	604	376	601
CCDS20041.1_1700074P13Rik_exon_3_6:40928540-40928562:-	1700074P13Rik	3626	2545	5133
CCDS23463.1_1700080E11Rik_exon_1_9:105144546-105144568:+	1700080E11Rik	224	742	38
CCDS23463.1_1700080E11Rik_exon_1_9:105144677-105144699:-	1700080E11Rik	445	565	69
CCDS23463.1_1700080E11Rik_exon_1_9:105144685-105144707:-	1700080E11Rik	1028	944	994
CCDS23463.1_1700080E11Rik_exon_1_9:105144527-105144549:+	1700080E11Rik	781	707	1087
CCDS23463.1_1700080E11Rik_exon_1_9:105144536-105144558:+	1700080E11Rik	144	0	0
CCDS53068.1_1700080O16Rik_exon_0_X:51969693-51969715:-	1700080O16Rik	392	5152	636
CCDS53068.1_1700080O16Rik_exon_0_X:51969328-51969350:+	1700080O16Rik	467	1047	1116
CCDS53068.1_1700080O16Rik_exon_0_X:51969356-51969378:-	1700080O16Rik	414	458	817
CCDS53068.1_1700080O16Rik_exon_0_X:51969471-51969493:-	1700080O16Rik	708	924	47
CCDS53068.1_1700080O16Rik_exon_0_X:51969305-51969327:-	1700080O16Rik	411	0	168
CCDS15466.1_1700084C01Rik_exon_0_1:169930095-169930117:+	1700084C01Rik	629	2354	280
CCDS15466.1_1700084C01Rik_exon_0_1:169930090-169930112:-	1700084C01Rik	570	747	497
CCDS15466.1_1700084C01Rik_exon_0_1:169930096-169930118:+	1700084C01Rik	449	340	850
CCDS15466.1_1700084C01Rik_exon_2_1:169933741-169933763:-	1700084C01Rik	580	312	608
CCDS15466.1_1700084C01Rik_exon_1_1:169933080-169933102:+	1700084C01Rik	93	0	29
CCDS27633.1_1700088E04Rik_exon_3_15:79136451-79136473:+	1700088E04Rik	758	1663	137
CCDS27633.1_1700088E04Rik_exon_3_15:79136329-79136351:+	1700088E04Rik	367	246	1902
CCDS27633.1_1700088E04Rik_exon_4_15:79139247-79139269:+	1700088E04Rik	669	889	325
CCDS27633.1_1700088E04Rik_exon_4_15:79139250-79139272:-	1700088E04Rik	328	67	87
CCDS27633.1_1700088E04Rik_exon_3_15:79136453-79136475:+	1700088E04Rik	2405	1399	1233
CCDS50382.1_1700092M07Rik_exon_1_19:8741029-8741051:+	1700092M07Rik	243	171	26
CCDS50382.1_1700092M07Rik_exon_1_19:8741023-8741045:+	1700092M07Rik	668	460	91
CCDS50382.1_1700092M07Rik_exon_1_19:8740997-8741019:-	1700092M07Rik	3260	1304	1608
CCDS24477.1_1700093K21Rik_exon_2_11:23518084-23518106:+	1700093K21Rik	281	699	111
CCDS24477.1_1700093K21Rik_exon_1_11:23517362-23517384:+	1700093K21Rik	820	993	451
CCDS24477.1_1700093K21Rik_exon_1_11:23517327-23517349:+	1700093K21Rik	412	598	2486
CCDS24477.1_1700093K21Rik_exon_2_11:23518085-23518107:+	1700093K21Rik	282	0	303
CCDS50968.1_1700094D03Rik_exon_2_3:90064478-90064500:+	1700094D03Rik	1235	927	2955
CCDS50968.1_1700094D03Rik_exon_2_3:90064494-90064516:+	1700094D03Rik	335	87	55
CCDS50968.1_1700094D03Rik_exon_2_3:90064454-90064476:+	1700094D03Rik	381	122	562
CCDS50968.1_1700094D03Rik_exon_2_3:90064470-90064492:-	1700094D03Rik	1627	618	46
CCDS50551.1_1700101E01Rik_exon_5_2:29054873-29054895:-	1700101E01Rik	1172	1519	265
CCDS50551.1_1700101E01Rik_exon_5_2:29054878-29054900:-	1700101E01Rik	154	84	0
CCDS50551.1_1700101E01Rik_exon_5_2:29054879-29054901:-	1700101E01Rik	171	29	49
CCDS50551.1_1700101E01Rik_exon_5_2:29054855-29054877:-	1700101E01Rik	127	0	0
CCDS50551.1_1700101E01Rik_exon_5_2:29054891-29054913:+	1700101E01Rik	151	0	34
CCDS23524.1_1700102P08Rik_exon_0_9:108393360-108393382:-	1700102P08Rik	246	1171	166
CCDS23524.1_1700102P08Rik_exon_0_9:108393449-108393471:+	1700102P08Rik	314	692	983
CCDS23524.1_1700102P08Rik_exon_0_9:108393478-108393500:-	1700102P08Rik	469	303	399
CCDS23524.1_1700102P08Rik_exon_0_9:108393461-108393483:-	1700102P08Rik	1354	721	396
CCDS23524.1_1700102P08Rik_exon_0_9:108393465-108393487:-	1700102P08Rik	401	83	2
CCDS48881.1_1700106J16Rik_exon_0_11:88294302-88294324:+	1700106J16Rik	523	1046	245
CCDS48881.1_1700106J16Rik_exon_0_11:88294222-88294244:-	1700106J16Rik	251	454	146
CCDS48881.1_1700106J16Rik_exon_0_11:88294310-88294332:-	1700106J16Rik	1230	443	756
CCDS48881.1_1700106J16Rik_exon_0_11:88294228-88294250:-	1700106J16Rik	272	80	75
CCDS48881.1_1700106J16Rik_exon_0_11:88294254-88294276:+	1700106J16Rik	111	0	8
CCDS37712.1_1700106N22Rik_exon_0_17:85090815-85090837:+	1700106N22Rik	176	342	3
CCDS37712.1_1700106N22Rik_exon_3_17:85391571-85391593:+	1700106N22Rik	407	355	34
CCDS37712.1_1700106N22Rik_exon_1_17:85096641-85096663:+	1700106N22Rik	724	522	230
CCDS37712.1_1700106N22Rik_exon_2_17:85113772-85113794:+	1700106N22Rik	475	267	151
CCDS37712.1_1700106N22Rik_exon_0_17:85090813-85090835:+	1700106N22Rik	72	49	0
CCDS39001.1_1700109H08Rik_exon_1_5:3575683-3575705:+	1700109H08Rik	550	598	76
CCDS39001.1_1700109H08Rik_exon_1_5:3575706-3575728:+	1700109H08Rik	343	734	971
CCDS39001.1_1700109H08Rik_exon_1_5:3575682-3575704:+	1700109H08Rik	364	460	472
CCDS39001.1_1700109H08Rik_exon_1_5:3575757-3575779:+	1700109H08Rik	814	211	1293
CCDS39001.1_1700109H08Rik_exon_1_5:3575687-3575709:+	1700109H08Rik	313	1	818
CCDS36999.1_1700110M21Rik_exon_0_14:101198458-101198480:+	1700110M21Rik	158	397	0
CCDS36999.1_1700110M21Rik_exon_0_14:101198641-101198663:+	1700110M21Rik	1681	1535	1677
CCDS36999.1_1700110M21Rik_exon_0_14:101198668-101198690:+	1700110M21Rik	120	0	0
CCDS36999.1_1700110M21Rik_exon_0_14:101198467-101198489:+	1700110M21Rik	148	9	14
CCDS49415.1_1700112E06Rik_exon_3_14:22584417-22584439:+	1700112E06Rik	480	633	1803
CCDS49415.1_1700112E06Rik_exon_3_14:22584474-22584496:-	1700112E06Rik	267	165	146
CCDS49415.1_1700112E06Rik_exon_1_14:22027319-22027341:-	1700112E06Rik	637	1042	811
CCDS49415.1_1700112E06Rik_exon_2_14:22577913-22577935:+	1700112E06Rik	411	196	137
CCDS49415.1_1700112E06Rik_exon_3_14:22584396-22584418:+	1700112E06Rik	517	556	191
CCDS48660.1_1700113H08Rik_exon_3_10:87226075-87226097:+	1700113H08Rik	482	248	64
CCDS48660.1_1700113H08Rik_exon_3_10:87225968-87225990:-	1700113H08Rik	709	1095	1448
CCDS48660.1_1700113H08Rik_exon_3_10:87225942-87225964:-	1700113H08Rik	613	599	826
CCDS48660.1_1700113H08Rik_exon_3_10:87225963-87225985:+	1700113H08Rik	449	241	613
CCDS48660.1_1700113H08Rik_exon_3_10:87226068-87226090:-	1700113H08Rik	488	239	312
CCDS57099.1_1700122O11Rik_exon_0_17:48037162-48037184:-	1700122O11Rik	127	58	0
CCDS57099.1_1700122O11Rik_exon_0_17:48037152-48037174:+	1700122O11Rik	133	52	0
CCDS57099.1_1700122O11Rik_exon_0_17:48037250-48037272:+	1700122O11Rik	460	148	241
CCDS50364.1_1700123I01Rik_exon_2_19:6211639-6211661:-	1700123I01Rik	514	845	154
CCDS50364.1_1700123I01Rik_exon_3_19:6212190-6212212:-	1700123I01Rik	264	224	110
CCDS50364.1_1700123I01Rik_exon_5_19:6213360-6213382:+	1700123I01Rik	134	0	8
CCDS50364.1_1700123I01Rik_exon_3_19:6212183-6212205:-	1700123I01Rik	160	4	0
CCDS51680.1_1700123K08Rik_exon_4_5:138564276-138564298:+	1700123K08Rik	405	1178	198
CCDS51680.1_1700123K08Rik_exon_4_5:138564168-138564190:+	1700123K08Rik	863	875	634
CCDS51680.1_1700123K08Rik_exon_4_5:138564175-138564197:+	1700123K08Rik	998	655	1387
CCDS51680.1_1700123K08Rik_exon_4_5:138564278-138564300:+	1700123K08Rik	802	150	165
CCDS51680.1_1700123K08Rik_exon_2_5:138562913-138562935:-	1700123K08Rik	665	681	422
CCDS27099.1_1700123O20Rik_exon_0_14:54689990-54690012:-	1700123O20Rik	1638	3159	748
CCDS27099.1_1700123O20Rik_exon_0_14:54689965-54689987:-	1700123O20Rik	386	289	428
CCDS27099.1_1700123O20Rik_exon_0_14:54689964-54689986:-	1700123O20Rik	227	21	41
CCDS27099.1_1700123O20Rik_exon_0_14:54689981-54690003:+	1700123O20Rik	839	207	1187
CCDS27099.1_1700123O20Rik_exon_0_14:54689966-54689988:-	1700123O20Rik	235	0	175
CCDS38885.1_1700125D06Rik_exon_0_4:129491303-129491325:+	1700125D06Rik	144	578	93
CCDS38885.1_1700125D06Rik_exon_1_4:129491450-129491472:-	1700125D06Rik	467	124	287
CCDS38885.1_1700125D06Rik_exon_1_4:129491402-129491424:+	1700125D06Rik	735	321	159
CCDS38885.1_1700125D06Rik_exon_1_4:129491452-129491474:-	1700125D06Rik	208	17	67
CCDS38885.1_1700125D06Rik_exon_1_4:129491471-129491493:-	1700125D06Rik	168	3	0
CCDS48872.1_1700125H20Rik_exon_2_11:85173322-85173344:+	1700125H20Rik	482	197	753
CCDS48872.1_1700125H20Rik_exon_2_11:85173321-85173343:+	1700125H20Rik	378	533	1771
CCDS48872.1_1700125H20Rik_exon_1_11:85172888-85172910:+	1700125H20Rik	488	60	274
CCDS48872.1_1700125H20Rik_exon_2_11:85173294-85173316:-	1700125H20Rik	362	49	544
CCDS48872.1_1700125H20Rik_exon_2_11:85173220-85173242:-	1700125H20Rik	281	8	98
CCDS27166.1_1700129C05Rik_exon_4_14:59142620-59142642:+	1700129C05Rik	1175	3096	1299
CCDS27166.1_1700129C05Rik_exon_4_14:59142692-59142714:+	1700129C05Rik	238	64	9
CCDS27166.1_1700129C05Rik_exon_4_14:59142683-59142705:+	1700129C05Rik	216	62	23
CCDS27166.1_1700129C05Rik_exon_4_14:59142696-59142718:+	1700129C05Rik	297	23	8
CCDS27166.1_1700129C05Rik_exon_4_14:59142617-59142639:+	1700129C05Rik	431	25	466
CCDS50386.1_1810006K21Rik_exon_1_19:10207175-10207197:-	1810006K21Rik	446	285	116
CCDS50386.1_1810006K21Rik_exon_1_19:10207149-10207171:+	1810006K21Rik	442	236	0
CCDS50386.1_1810006K21Rik_exon_1_19:10207181-10207203:-	1810006K21Rik	552	132	14
CCDS23955.1_1810008A18Rik_exon_4_10:77514345-77514367:+	1810008A18Rik	209	332	463
CCDS23955.1_1810008A18Rik_exon_3_10:77503853-77503875:-	1810008A18Rik	311	229	0
CCDS23955.1_1810008A18Rik_exon_4_10:77514344-77514366:+	1810008A18Rik	1316	532	459
CCDS23955.1_1810008A18Rik_exon_4_10:77514354-77514376:-	1810008A18Rik	662	60	38
CCDS23955.1_1810008A18Rik_exon_4_10:77514346-77514368:-	1810008A18Rik	405	58	1149
CCDS29555.1_1810009A15Rik_exon_2_19:8890017-8890039:-	1810009A15Rik	856	672	716
CCDS29555.1_1810009A15Rik_exon_2_19:8890005-8890027:-	1810009A15Rik	307	149	0
CCDS29555.1_1810009A15Rik_exon_1_19:8889194-8889216:+	1810009A15Rik	350	139	99
CCDS29555.1_1810009A15Rik_exon_1_19:8889193-8889215:+	1810009A15Rik	234	364	0
CCDS29555.1_1810009A15Rik_exon_1_19:8889234-8889256:-	1810009A15Rik	391	6	386
CCDS20042.1_1810009J06Rik_exon_1_6:40966278-40966300:-	1810009J06Rik	560	909	860
CCDS20042.1_1810009J06Rik_exon_4_6:40968192-40968214:+	1810009J06Rik	486	100	648
CCDS20042.1_1810009J06Rik_exon_1_6:40966277-40966299:-	1810009J06Rik	328	38	683
CCDS49438.1_1810011H11Rik_exon_2_14:32806784-32806806:+	1810011H11Rik	1566	2479	328
CCDS49438.1_1810011H11Rik_exon_2_14:32806791-32806813:+	1810011H11Rik	163	122	108
CCDS49438.1_1810011H11Rik_exon_2_14:32806792-32806814:-	1810011H11Rik	316	44	149
CCDS22194.1_1810011O10Rik_exon_0_8:24438787-24438809:-	1810011O10Rik	466	62	439
CCDS36240.1_1810012P15Rik_exon_0_11:78836137-78836159:+	1810012P15Rik	223	34	154
CCDS51502.1_1810013D10Rik_exon_0_5:53267327-53267349:+	1810013D10Rik	208	25	152
CCDS49756.1_1810013L24Rik_exon_2_16:8843023-8843045:+	1810013L24Rik	234	307	0
CCDS49756.1_1810013L24Rik_exon_2_16:8842981-8843003:-	1810013L24Rik	558	366	288
CCDS49756.1_1810013L24Rik_exon_1_16:8831364-8831386:-	1810013L24Rik	297	64	0
CCDS49756.1_1810013L24Rik_exon_1_16:8831317-8831339:-	1810013L24Rik	307	38	0
CCDS49756.1_1810013L24Rik_exon_1_16:8831391-8831413:-	1810013L24Rik	83	0	0
CCDS38905.1_1810019J16Rik_exon_0_4:133528559-133528581:-	1810019J16Rik	189	47	53
CCDS38905.1_1810019J16Rik_exon_0_4:133528239-133528261:+	1810019J16Rik	2405	778	1056
CCDS38905.1_1810019J16Rik_exon_0_4:133528240-133528262:+	1810019J16Rik	305	4	15
CCDS38905.1_1810019J16Rik_exon_0_4:133528080-133528102:+	1810019J16Rik	150	0	195
CCDS38905.1_1810019J16Rik_exon_0_4:133528274-133528296:+	1810019J16Rik	216	0	197
CCDS52315.1_1810020D17Rik_exon_1_7:97565174-97565196:-	1810020D17Rik	337	231	0
CCDS52315.1_1810020D17Rik_exon_1_7:97565175-97565197:-	1810020D17Rik	31	0	128
CCDS52315.1_1810020D17Rik_exon_1_7:97565169-97565191:-	1810020D17Rik	115	0	0
CCDS50702.1_1810024B03Rik_exon_0_2:127187022-127187044:+	1810024B03Rik	575	1572	1593
CCDS50702.1_1810024B03Rik_exon_0_2:127187152-127187174:-	1810024B03Rik	2437	3448	2100
CCDS50702.1_1810024B03Rik_exon_0_2:127187032-127187054:-	1810024B03Rik	126	1	296
CCDS22908.1_1810026J23Rik_exon_1_9:21593354-21593376:-	1810026J23Rik	42	0	0
CCDS22908.1_1810026J23Rik_exon_1_9:21593206-21593228:+	1810026J23Rik	99	0	0
CCDS22908.1_1810026J23Rik_exon_1_9:21593227-21593249:+	1810026J23Rik	107	0	0
CCDS22908.1_1810026J23Rik_exon_1_9:21593415-21593437:+	1810026J23Rik	133	8	0
CCDS22908.1_1810026J23Rik_exon_1_9:21593228-21593250:+	1810026J23Rik	153	0	0
CCDS24915.1_1810027O10Rik_exon_2_11:69839232-69839254:-	1810027O10Rik	94	206	0
CCDS24915.1_1810027O10Rik_exon_1_11:69838931-69838953:-	1810027O10Rik	262	101	1049
CCDS24915.1_1810027O10Rik_exon_1_11:69838923-69838945:+	1810027O10Rik	346	99	492
CCDS24915.1_1810027O10Rik_exon_3_11:69839362-69839384:-	1810027O10Rik	743	96	623
CCDS24915.1_1810027O10Rik_exon_2_11:69839226-69839248:-	1810027O10Rik	92	0	142
CCDS40353.1_1810029B16Rik_exon_2_8:66480401-66480423:-	1810029B16Rik	57	0	5
CCDS40353.1_1810029B16Rik_exon_2_8:66480397-66480419:-	1810029B16Rik	105	0	0
CCDS40353.1_1810029B16Rik_exon_3_8:66481462-66481484:-	1810029B16Rik	849	312	649
CCDS40353.1_1810029B16Rik_exon_4_8:66482491-66482513:+	1810029B16Rik	338	194	0
CCDS40353.1_1810029B16Rik_exon_2_8:66480345-66480367:-	1810029B16Rik	553	0	0
CCDS15541.1_1810030J14Rik_exon_1_1:174332451-174332473:-	1810030J14Rik	173	2174	8
CCDS15541.1_1810030J14Rik_exon_1_1:174332461-174332483:-	1810030J14Rik	328	161	0
CCDS15541.1_1810030J14Rik_exon_1_1:174332391-174332413:+	1810030J14Rik	630	320	125
CCDS15541.1_1810030J14Rik_exon_1_1:174332508-174332530:+	1810030J14Rik	468	130	430
CCDS38706.1_1810030N24Rik_exon_0_4:34769094-34769116:+	1810030N24Rik	307	526	5
CCDS30024.1_1810030O07Rik_exon_5_X:12673344-12673366:+	1810030O07Rik	4	0	0
CCDS30024.1_1810030O07Rik_exon_4_X:12673110-12673132:-	1810030O07Rik	461	128	102
CCDS30024.1_1810030O07Rik_exon_5_X:12673354-12673376:-	1810030O07Rik	282	242	23
CCDS30024.1_1810030O07Rik_exon_5_X:12673352-12673374:+	1810030O07Rik	122	18	305
CCDS30024.1_1810030O07Rik_exon_3_X:12669630-12669652:-	1810030O07Rik	205	58	191
CCDS15063.1_1810031K17Rik_exon_1_1:75137416-75137438:-	1810031K17Rik	199	406	2
CCDS15063.1_1810031K17Rik_exon_5_1:75139842-75139864:+	1810031K17Rik	871	683	1588
CCDS15063.1_1810031K17Rik_exon_5_1:75139848-75139870:+	1810031K17Rik	183	442	0
CCDS22069.1_1810033B17Rik_exon_2_8:3667040-3667062:-	1810033B17Rik	375	106	0
CCDS22069.1_1810033B17Rik_exon_2_8:3667082-3667104:-	1810033B17Rik	1514	2350	442
CCDS22069.1_1810033B17Rik_exon_2_8:3667039-3667061:-	1810033B17Rik	237	205	30
CCDS22069.1_1810033B17Rik_exon_2_8:3667060-3667082:-	1810033B17Rik	262	45	399
CCDS22069.1_1810033B17Rik_exon_2_8:3667029-3667051:-	1810033B17Rik	156	39	3
CCDS36503.1_1810035L17Rik_exon_1_12:87447595-87447617:-	1810035L17Rik	2966	2896	3783
CCDS36503.1_1810035L17Rik_exon_1_12:87447585-87447607:+	1810035L17Rik	727	331	802
CCDS49687.1_1810041L15Rik_exon_2_15:84417158-84417180:-	1810041L15Rik	586	1124	476
CCDS49687.1_1810041L15Rik_exon_1_15:84406743-84406765:-	1810041L15Rik	398	665	0
CCDS49687.1_1810041L15Rik_exon_2_15:84417217-84417239:+	1810041L15Rik	359	600	239
CCDS49687.1_1810041L15Rik_exon_2_15:84417216-84417238:+	1810041L15Rik	612	472	280
CCDS49687.1_1810041L15Rik_exon_1_15:84406744-84406766:-	1810041L15Rik	214	79	2
CCDS35954.1_1810043G02Rik_exon_3_10:77981755-77981777:-	1810043G02Rik	97	80	0
CCDS35954.1_1810043G02Rik_exon_3_10:77981769-77981791:-	1810043G02Rik	210	743	1049
CCDS35954.1_1810043G02Rik_exon_3_10:77981602-77981624:-	1810043G02Rik	197	424	9
CCDS35954.1_1810043G02Rik_exon_3_10:77981750-77981772:-	1810043G02Rik	506	477	191
CCDS35954.1_1810043G02Rik_exon_3_10:77981664-77981686:-	1810043G02Rik	456	62	552
CCDS36388.1_1810043H04Rik_exon_1_11:120099186-120099208:-	1810043H04Rik	358	86	15
CCDS36388.1_1810043H04Rik_exon_1_11:120099172-120099194:+	1810043H04Rik	97	0	0
CCDS36388.1_1810043H04Rik_exon_1_11:120099153-120099175:+	1810043H04Rik	641	0	216
CCDS36388.1_1810043H04Rik_exon_1_11:120099187-120099209:-	1810043H04Rik	227	23	14
CCDS25350.1_1810046J19Rik_exon_2_11:98438653-98438675:-	1810046J19Rik	206	277	172
CCDS25350.1_1810046J19Rik_exon_2_11:98438680-98438702:-	1810046J19Rik	738	1432	786
CCDS25350.1_1810046J19Rik_exon_2_11:98438655-98438677:-	1810046J19Rik	391	682	166
CCDS25350.1_1810046J19Rik_exon_1_11:98438288-98438310:+	1810046J19Rik	584	509	1646
CCDS25350.1_1810046J19Rik_exon_2_11:98438725-98438747:-	1810046J19Rik	547	314	585
CCDS52792.1_1810046K07Rik_exon_1_9:51291572-51291594:+	1810046K07Rik	33	70	0
CCDS52792.1_1810046K07Rik_exon_1_9:51291644-51291666:+	1810046K07Rik	189	259	14
CCDS52792.1_1810046K07Rik_exon_1_9:51291643-51291665:+	1810046K07Rik	382	127	0
CCDS52792.1_1810046K07Rik_exon_1_9:51291703-51291725:+	1810046K07Rik	144	57	413
CCDS52792.1_1810046K07Rik_exon_0_9:51290417-51290439:-	1810046K07Rik	750	377	1661
CCDS36473.1_1810048J11Rik_exon_0_12:72541639-72541661:+	1810048J11Rik	313	678	41
CCDS36473.1_1810048J11Rik_exon_5_12:72567028-72567050:+	1810048J11Rik	727	762	364
CCDS36473.1_1810048J11Rik_exon_2_12:72555978-72556000:+	1810048J11Rik	390	316	140
CCDS36473.1_1810048J11Rik_exon_0_12:72541770-72541792:-	1810048J11Rik	744	344	404
CCDS36473.1_1810048J11Rik_exon_2_12:72555829-72555851:+	1810048J11Rik	295	145	11
CCDS25735.1_1810049H13Rik_exon_1_11:120457886-120457908:-	1810049H13Rik	90	169	0
CCDS25735.1_1810049H13Rik_exon_1_11:120457888-120457910:-	1810049H13Rik	450	800	902
CCDS25735.1_1810049H13Rik_exon_1_11:120457887-120457909:-	1810049H13Rik	144	34	729
CCDS25735.1_1810049H13Rik_exon_1_11:120457868-120457890:-	1810049H13Rik	206	0	5
CCDS25735.1_1810049H13Rik_exon_1_11:120457872-120457894:-	1810049H13Rik	86	0	64
CCDS50342.1_1810055G02Rik_exon_1_19:3716894-3716916:-	1810055G02Rik	279	2638	8
CCDS50342.1_1810055G02Rik_exon_1_19:3716854-3716876:-	1810055G02Rik	711	987	262
CCDS50342.1_1810055G02Rik_exon_1_19:3716897-3716919:-	1810055G02Rik	207	166	9
CCDS50342.1_1810055G02Rik_exon_1_19:3716895-3716917:-	1810055G02Rik	347	0	55
CCDS50342.1_1810055G02Rik_exon_1_19:3716896-3716918:-	1810055G02Rik	93	6	0
CCDS57208.1_1810062G17Rik_exon_1_3:36479495-36479517:-	1810062G17Rik	0.4	0	0
CCDS57208.1_1810062G17Rik_exon_2_3:36481812-36481834:-	1810062G17Rik	591	171	40
CCDS57208.1_1810062G17Rik_exon_1_3:36479487-36479509:+	1810062G17Rik	117	0	2
CCDS52709.1_1810063B05Rik_exon_0_8:126422820-126422842:-	1810063B05Rik	237	53	87
CCDS52709.1_1810063B05Rik_exon_0_8:126422788-126422810:+	1810063B05Rik	404	0	0
CCDS49406.1_1810063B07Rik_exon_1_14:20082892-20082914:+	1810063B07Rik	32	0	0
CCDS49406.1_1810063B07Rik_exon_1_14:20082923-20082945:-	1810063B07Rik	483	301	1649
CCDS49406.1_1810063B07Rik_exon_1_14:20082896-20082918:+	1810063B07Rik	176	76	8
CCDS49406.1_1810063B07Rik_exon_1_14:20082890-20082912:+	1810063B07Rik	227	130	0
CCDS49406.1_1810063B07Rik_exon_1_14:20082898-20082920:-	1810063B07Rik	107	25	0
CCDS24730.1_1810065E05Rik_exon_2_11:58422792-58422814:+	1810065E05Rik	367	1715	329
CCDS24730.1_1810065E05Rik_exon_2_11:58422791-58422813:+	1810065E05Rik	371	292	0
CCDS24730.1_1810065E05Rik_exon_2_11:58422790-58422812:+	1810065E05Rik	207	296	573
CCDS24730.1_1810065E05Rik_exon_2_11:58422817-58422839:-	1810065E05Rik	547	143	343
CCDS24730.1_1810065E05Rik_exon_2_11:58422793-58422815:+	1810065E05Rik	418	0	497
CCDS18010.1_1810074P20Rik_exon_11_4:25269119-25269141:-	1810074P20Rik	56	0	0
CCDS18010.1_1810074P20Rik_exon_11_4:25269135-25269157:-	1810074P20Rik	159	236	90
CCDS18010.1_1810074P20Rik_exon_13_4:25275825-25275847:+	1810074P20Rik	716	1562	989
CCDS18010.1_1810074P20Rik_exon_17_4:25280625-25280647:-	1810074P20Rik	325	349	599
CCDS18010.1_1810074P20Rik_exon_9_4:25265517-25265539:+	1810074P20Rik	190	48	578
CCDS48539.1_2010001E11Rik_exon_0_10:39921991-39922013:+	2010001E11Rik	311	2234	8
CCDS48539.1_2010001E11Rik_exon_0_10:39921990-39922012:-	2010001E11Rik	171	454	346
CCDS48539.1_2010001E11Rik_exon_0_10:39921976-39921998:-	2010001E11Rik	992	1887	474
CCDS48539.1_2010001E11Rik_exon_1_10:39923745-39923767:-	2010001E11Rik	1098	340	1378
CCDS29145.1_2010001M09Rik_exon_3_18:35649174-35649196:+	2010001M09Rik	90	653	70
CCDS29145.1_2010001M09Rik_exon_2_18:35648320-35648342:-	2010001M09Rik	701	1302	854
CCDS29145.1_2010001M09Rik_exon_3_18:35649175-35649197:-	2010001M09Rik	340	415	1007
CCDS29145.1_2010001M09Rik_exon_2_18:35648319-35648341:+	2010001M09Rik	472	358	0
CCDS29145.1_2010001M09Rik_exon_3_18:35649201-35649223:-	2010001M09Rik	541	181	849
CCDS29765.1_2010002M12Rik_exon_0_19:34619742-34619764:-	2010002M12Rik	188	179	9
CCDS29765.1_2010002M12Rik_exon_0_19:34619716-34619738:-	2010002M12Rik	675	1057	700
CCDS29765.1_2010002M12Rik_exon_0_19:34619735-34619757:+	2010002M12Rik	495	1009	84
CCDS29765.1_2010002M12Rik_exon_0_19:34619655-34619677:+	2010002M12Rik	585	600	0
CCDS29765.1_2010002M12Rik_exon_0_19:34619656-34619678:+	2010002M12Rik	531	73	751
CCDS29429.1_2010003K11Rik_exon_1_19:4498356-4498378:-	2010003K11Rik	46	0	0
CCDS29429.1_2010003K11Rik_exon_1_19:4498364-4498386:+	2010003K11Rik	214	224	5
CCDS29429.1_2010003K11Rik_exon_1_19:4498382-4498404:-	2010003K11Rik	449	386	5
CCDS29429.1_2010003K11Rik_exon_1_19:4498355-4498377:-	2010003K11Rik	117	1	154
CCDS29429.1_2010003K11Rik_exon_1_19:4498351-4498373:+	2010003K11Rik	127	3	107
CCDS56698.1_2010003K15Rik_exon_1_10:25535977-25535999:-	2010003K15Rik	734	3022	1154
CCDS56698.1_2010003K15Rik_exon_1_10:25535964-25535986:-	2010003K15Rik	379	1230	0
CCDS37330.1_2010005H15Rik_exon_2_16:36257304-36257326:+	2010005H15Rik	576	325	73
CCDS37330.1_2010005H15Rik_exon_0_16:36253090-36253112:+	2010005H15Rik	632	893	151
CCDS17128.1_2010011I20Rik_exon_0_2:172345780-172345802:-	2010011I20Rik	879	1139	178
CCDS17128.1_2010011I20Rik_exon_0_2:172345791-172345813:-	2010011I20Rik	134	44	491
CCDS17128.1_2010011I20Rik_exon_0_2:172345797-172345819:-	2010011I20Rik	134	0	0
CCDS17128.1_2010011I20Rik_exon_1_2:172351541-172351563:-	2010011I20Rik	197	16	12
CCDS17128.1_2010011I20Rik_exon_0_2:172345787-172345809:-	2010011I20Rik	77	0	24
CCDS38011.1_2010012O05Rik_exon_1_19:46699570-46699592:+	2010012O05Rik	477	292	633
CCDS38011.1_2010012O05Rik_exon_1_19:46699541-46699563:+	2010012O05Rik	3931	2173	4265
CCDS38011.1_2010012O05Rik_exon_1_19:46699561-46699583:+	2010012O05Rik	139	66	181
CCDS53174.1_2010106E10Rik_exon_2_X:112512498-112512520:+	2010106E10Rik	416	520	5845
CCDS53174.1_2010106E10Rik_exon_2_X:112512530-112512552:-	2010106E10Rik	775	572	911
CCDS53174.1_2010106E10Rik_exon_2_X:112512396-112512418:-	2010106E10Rik	897	810	1684
CCDS53174.1_2010106E10Rik_exon_2_X:112512508-112512530:-	2010106E10Rik	574	224	540
CCDS53174.1_2010106E10Rik_exon_2_X:112512413-112512435:+	2010106E10Rik	322	0	351
CCDS16690.1_2010106G01Rik_exon_10_2:126925763-126925785:-	2010106G01Rik	488	333	24
CCDS16690.1_2010106G01Rik_exon_9_2:126923507-126923529:-	2010106G01Rik	366	936	575
CCDS16690.1_2010106G01Rik_exon_12_2:126926925-126926947:-	2010106G01Rik	1095	730	136
CCDS16690.1_2010106G01Rik_exon_13_2:126927791-126927813:+	2010106G01Rik	650	350	515
CCDS16690.1_2010106G01Rik_exon_10_2:126925822-126925844:+	2010106G01Rik	333	115	517
CCDS36566.1_2010107E04Rik_exon_2_12:111963236-111963258:+	2010107E04Rik	1165	854	1555
CCDS19998.1_2010107G12Rik_exon_4_6:34957037-34957059:-	2010107G12Rik	514	1259	832
CCDS19998.1_2010107G12Rik_exon_4_6:34956948-34956970:+	2010107G12Rik	359	559	463
CCDS19998.1_2010107G12Rik_exon_4_6:34956973-34956995:-	2010107G12Rik	877	725	230
CCDS19998.1_2010107G12Rik_exon_4_6:34957040-34957062:-	2010107G12Rik	226	184	962
CCDS19998.1_2010107G12Rik_exon_4_6:34956942-34956964:+	2010107G12Rik	210	49	125
CCDS23886.1_2010107G23Rik_exon_0_10:62109000-62109022:+	2010107G23Rik	296	896	1610
CCDS23886.1_2010107G23Rik_exon_0_10:62109089-62109111:-	2010107G23Rik	89	223	0
CCDS23886.1_2010107G23Rik_exon_0_10:62109084-62109106:+	2010107G23Rik	43	16	229
CCDS23886.1_2010107G23Rik_exon_0_10:62109107-62109129:-	2010107G23Rik	781	582	619
CCDS23886.1_2010107G23Rik_exon_0_10:62109047-62109069:-	2010107G23Rik	102	0	0
CCDS57357.1_2010109A12Rik_exon_2_5:93213281-93213303:+	2010109A12Rik	647	1390	357
CCDS57357.1_2010109A12Rik_exon_1_5:93208152-93208174:-	2010109A12Rik	410	174	777
CCDS27537.1_2010109I03Rik_exon_1_15:74880664-74880686:+	2010109I03Rik	519	591	3
CCDS27537.1_2010109I03Rik_exon_1_15:74880678-74880700:+	2010109I03Rik	710	459	462
CCDS49047.1_2010109K11Rik_exon_0_12:32379300-32379322:-	2010109K11Rik	2	0	0
CCDS49047.1_2010109K11Rik_exon_0_12:32379293-32379315:-	2010109K11Rik	49	267	0
CCDS49047.1_2010109K11Rik_exon_0_12:32379245-32379267:+	2010109K11Rik	536	634	2474
CCDS49047.1_2010109K11Rik_exon_0_12:32379302-32379324:-	2010109K11Rik	91	65	0
CCDS49047.1_2010109K11Rik_exon_0_12:32379261-32379283:+	2010109K11Rik	499	132	3
CCDS21814.1_2010110P09Rik_exon_3_7:122220851-122220873:+	2010110P09Rik	2928	2952	5173
CCDS21814.1_2010110P09Rik_exon_3_7:122220886-122220908:-	2010110P09Rik	364	174	357
CCDS21814.1_2010110P09Rik_exon_2_7:122220732-122220754:-	2010110P09Rik	596	104	704
CCDS21814.1_2010110P09Rik_exon_2_7:122220668-122220690:+	2010110P09Rik	151	0	8
CCDS21814.1_2010110P09Rik_exon_2_7:122220731-122220753:-	2010110P09Rik	437	1	41
CCDS36699.1_2010111I01Rik_exon_2_13:63061165-63061187:+	2010111I01Rik	236	1639	3
CCDS36699.1_2010111I01Rik_exon_0_13:63015834-63015856:+	2010111I01Rik	727	1106	1044
CCDS36699.1_2010111I01Rik_exon_0_13:63015328-63015350:+	2010111I01Rik	453	526	175
CCDS36699.1_2010111I01Rik_exon_3_13:63068082-63068104:-	2010111I01Rik	124	35	841
CCDS36699.1_2010111I01Rik_exon_2_13:63061168-63061190:-	2010111I01Rik	72	0	0
CCDS48242.1_2010300C02Rik_exon_3_1:37625961-37625983:-	2010300C02Rik	199	159	0
CCDS48242.1_2010300C02Rik_exon_6_1:37631824-37631846:-	2010300C02Rik	426	1098	619
CCDS48242.1_2010300C02Rik_exon_4_1:37628216-37628238:-	2010300C02Rik	2159	4536	4163
CCDS48242.1_2010300C02Rik_exon_7_1:37637884-37637906:+	2010300C02Rik	145	93	0
CCDS48242.1_2010300C02Rik_exon_4_1:37628352-37628374:+	2010300C02Rik	126	0	157
CCDS18449.1_2010305A19Rik_exon_1_4:108332215-108332237:+	2010305A19Rik	413	233	1094
CCDS18449.1_2010305A19Rik_exon_2_4:108338205-108338227:+	2010305A19Rik	264	179	0
CCDS18449.1_2010305A19Rik_exon_2_4:108338204-108338226:-	2010305A19Rik	360	56	0
CCDS18449.1_2010305A19Rik_exon_1_4:108332285-108332307:+	2010305A19Rik	558	0	0
CCDS18449.1_2010305A19Rik_exon_1_4:108332251-108332273:+	2010305A19Rik	1107	40	213
CCDS38073.1_2010317E24Rik_exon_0_2:25372984-25373006:-	2010317E24Rik	311	519	924
CCDS38073.1_2010317E24Rik_exon_0_2:25372677-25372699:+	2010317E24Rik	576	222	639
CCDS38073.1_2010317E24Rik_exon_0_2:25372787-25372809:+	2010317E24Rik	379	89	221
CCDS38073.1_2010317E24Rik_exon_0_2:25372608-25372630:+	2010317E24Rik	87	19	0
CCDS38073.1_2010317E24Rik_exon_0_2:25372542-25372564:+	2010317E24Rik	71	0	0
CCDS40668.1_2010321M09Rik_exon_1_9:64966726-64966748:+	2010321M09Rik	1234	915	482
CCDS40668.1_2010321M09Rik_exon_0_9:64964539-64964561:+	2010321M09Rik	658	223	623
CCDS40668.1_2010321M09Rik_exon_0_9:64964575-64964597:-	2010321M09Rik	954	69	0
CCDS40668.1_2010321M09Rik_exon_0_9:64964573-64964595:-	2010321M09Rik	438	39	255
CCDS40668.1_2010321M09Rik_exon_2_9:64972101-64972123:+	2010321M09Rik	280	1	0
CCDS52172.1_2200002D01Rik_exon_0_7:29247716-29247738:+	2200002D01Rik	47	0	0
CCDS52172.1_2200002D01Rik_exon_1_7:29247955-29247977:-	2200002D01Rik	2910	2673	2817
CCDS52172.1_2200002D01Rik_exon_2_7:29248128-29248150:-	2200002D01Rik	113	175	244
CCDS21107.1_2200002J24Rik_exon_0_7:30699892-30699914:-	2200002J24Rik	483	1225	748
CCDS21107.1_2200002J24Rik_exon_0_7:30699944-30699966:-	2200002J24Rik	85	122	136
CCDS21107.1_2200002J24Rik_exon_0_7:30699962-30699984:+	2200002J24Rik	751	1073	90
CCDS21107.1_2200002J24Rik_exon_0_7:30699894-30699916:-	2200002J24Rik	509	286	1843
CCDS21107.1_2200002J24Rik_exon_0_7:30699881-30699903:+	2200002J24Rik	220	73	482
CCDS22833.1_2200002K05Rik_exon_1_9:15257263-15257285:-	2200002K05Rik	644	712	1321
CCDS22833.1_2200002K05Rik_exon_1_9:15257336-15257358:+	2200002K05Rik	673	519	3207
CCDS22833.1_2200002K05Rik_exon_1_9:15257359-15257381:+	2200002K05Rik	387	157	267
CCDS22833.1_2200002K05Rik_exon_1_9:15257325-15257347:-	2200002K05Rik	498	332	303
CCDS22833.1_2200002K05Rik_exon_1_9:15257335-15257357:+	2200002K05Rik	328	18	184
CCDS16795.1_2210009G21Rik_exon_3_2:137044056-137044078:+	2210009G21Rik	637	1731	919
CCDS16795.1_2210009G21Rik_exon_6_2:137067776-137067798:+	2210009G21Rik	1722	6334	2350
CCDS16795.1_2210009G21Rik_exon_3_2:137044018-137044040:+	2210009G21Rik	901	2042	223
CCDS16795.1_2210009G21Rik_exon_5_2:137066204-137066226:+	2210009G21Rik	191	64	2
CCDS20043.1_2210010C04Rik_exon_2_6:41033086-41033108:+	2210010C04Rik	1606	3361	607
CCDS20043.1_2210010C04Rik_exon_2_6:41033175-41033197:-	2210010C04Rik	209	411	2
CCDS20043.1_2210010C04Rik_exon_2_6:41033173-41033195:+	2210010C04Rik	375	263	469
CCDS20043.1_2210010C04Rik_exon_2_6:41033021-41033043:+	2210010C04Rik	444	369	988
CCDS20043.1_2210010C04Rik_exon_2_6:41033020-41033042:+	2210010C04Rik	482	84	178
CCDS52065.1_2210010C17Rik_exon_3_7:19944704-19944726:+	2210010C17Rik	443	882	1110
CCDS52065.1_2210010C17Rik_exon_3_7:19944758-19944780:+	2210010C17Rik	379	644	395
CCDS52065.1_2210010C17Rik_exon_2_7:19941955-19941977:+	2210010C17Rik	849	652	811
CCDS52065.1_2210010C17Rik_exon_3_7:19944725-19944747:+	2210010C17Rik	260	29	232
CCDS18431.1_2210012G02Rik_exon_1_4:107147667-107147689:-	2210012G02Rik	134	1601	49
CCDS18431.1_2210012G02Rik_exon_1_4:107147683-107147705:-	2210012G02Rik	238	1404	142
CCDS18431.1_2210012G02Rik_exon_1_4:107147632-107147654:-	2210012G02Rik	352	814	59
CCDS18431.1_2210012G02Rik_exon_2_4:107165558-107165580:+	2210012G02Rik	435	537	2
CCDS18431.1_2210012G02Rik_exon_2_4:107165559-107165581:+	2210012G02Rik	283	323	165
CCDS49282.1_2210016F16Rik_exon_3_13:58384960-58384982:-	2210016F16Rik	78	0	287
CCDS49282.1_2210016F16Rik_exon_2_13:58384382-58384404:+	2210016F16Rik	403	249	162
CCDS49282.1_2210016F16Rik_exon_3_13:58384825-58384847:+	2210016F16Rik	129	66	3
CCDS49282.1_2210016F16Rik_exon_3_13:58384883-58384905:-	2210016F16Rik	391	101	273
CCDS49282.1_2210016F16Rik_exon_3_13:58384985-58385007:-	2210016F16Rik	84	0	422
CCDS19576.1_2210016L21Rik_exon_0_5:114942327-114942349:-	2210016L21Rik	119	175	3
CCDS19576.1_2210016L21Rik_exon_3_5:114946309-114946331:+	2210016L21Rik	344	165	50
CCDS19576.1_2210016L21Rik_exon_3_5:114946299-114946321:-	2210016L21Rik	1234	1247	828
CCDS19576.1_2210016L21Rik_exon_2_5:114946038-114946060:+	2210016L21Rik	371	284	2420
CCDS19576.1_2210016L21Rik_exon_0_5:114942347-114942369:-	2210016L21Rik	205	8	325
CCDS40028.1_2210018M11Rik_exon_9_7:98619413-98619435:+	2210018M11Rik	418	747	177
CCDS40028.1_2210018M11Rik_exon_12_7:98630257-98630279:-	2210018M11Rik	882	294	369
CCDS40028.1_2210018M11Rik_exon_14_7:98641614-98641636:+	2210018M11Rik	574	51	136
CCDS40028.1_2210018M11Rik_exon_12_7:98630144-98630166:+	2210018M11Rik	101	0	0
CCDS40028.1_2210018M11Rik_exon_9_7:98619408-98619430:+	2210018M11Rik	388	0	0
CCDS27722.1_2210021J22Rik_exon_1_15:85808282-85808304:+	2210021J22Rik	143	131	0
CCDS27722.1_2210021J22Rik_exon_1_15:85808313-85808335:-	2210021J22Rik	665	992	1448
CCDS27722.1_2210021J22Rik_exon_1_15:85808342-85808364:+	2210021J22Rik	1040	974	681
CCDS27722.1_2210021J22Rik_exon_1_15:85808299-85808321:-	2210021J22Rik	105	0	24
CCDS35998.1_2210404O07Rik_exon_1_10:81393874-81393896:+	2210404O07Rik	291	598	88
CCDS35998.1_2210404O07Rik_exon_1_10:81393868-81393890:-	2210404O07Rik	175	189	224
CCDS35998.1_2210404O07Rik_exon_1_10:81393800-81393822:+	2210404O07Rik	559	849	53
CCDS35998.1_2210404O07Rik_exon_1_10:81393859-81393881:+	2210404O07Rik	302	262	159
CCDS57051.1_2210404O09Rik_exon_0_17:21880943-21880965:+	2210404O09Rik	480	1241	491
CCDS57051.1_2210404O09Rik_exon_0_17:21880581-21880603:-	2210404O09Rik	307	534	128
CCDS57051.1_2210404O09Rik_exon_0_17:21881055-21881077:+	2210404O09Rik	608	1138	803
CCDS57051.1_2210404O09Rik_exon_0_17:21880929-21880951:+	2210404O09Rik	857	957	3233
CCDS24736.1_2210407C18Rik_exon_2_11:58612101-58612123:-	2210407C18Rik	309	1543	2
CCDS24736.1_2210407C18Rik_exon_2_11:58612099-58612121:+	2210407C18Rik	3305	3669	6293
CCDS24736.1_2210407C18Rik_exon_2_11:58612100-58612122:-	2210407C18Rik	451	620	323
CCDS24736.1_2210407C18Rik_exon_1_11:58610748-58610770:+	2210407C18Rik	1127	1114	325
CCDS24736.1_2210407C18Rik_exon_3_11:58612536-58612558:+	2210407C18Rik	172	93	9
CCDS49316.1_2210408I21Rik_exon_2_13:77192938-77192960:-	2210408I21Rik	965	2707	3283
CCDS49316.1_2210408I21Rik_exon_7_13:77263544-77263566:+	2210408I21Rik	351	337	471
CCDS49316.1_2210408I21Rik_exon_6_13:77262088-77262110:-	2210408I21Rik	917	1268	373
CCDS49316.1_2210408I21Rik_exon_2_13:77193090-77193112:-	2210408I21Rik	623	281	3469
CCDS49316.1_2210408I21Rik_exon_7_13:77263553-77263575:-	2210408I21Rik	871	307	2366
CCDS36163.1_2210415F13Rik_exon_1_11:58382801-58382823:-	2210415F13Rik	901	2891	831
CCDS36163.1_2210415F13Rik_exon_3_11:58386801-58386823:-	2210415F13Rik	830	1177	1209
CCDS36163.1_2210415F13Rik_exon_2_11:58384653-58384675:+	2210415F13Rik	448	376	915
CCDS36163.1_2210415F13Rik_exon_3_11:58386771-58386793:+	2210415F13Rik	248	52	491
CCDS50092.1_2300002M23Rik_exon_1_17:35567975-35567997:-	2300002M23Rik	414	306	861
CCDS50092.1_2300002M23Rik_exon_1_17:35568043-35568065:-	2300002M23Rik	33	43	0
CCDS50092.1_2300002M23Rik_exon_1_17:35568162-35568184:+	2300002M23Rik	269	52	49
CCDS50092.1_2300002M23Rik_exon_1_17:35568031-35568053:-	2300002M23Rik	106	4	91
CCDS50092.1_2300002M23Rik_exon_1_17:35568198-35568220:+	2300002M23Rik	158	9	50
CCDS37103.1_2300005B03Rik_exon_1_15:74743389-74743411:+	2300005B03Rik	421	1655	619
CCDS37103.1_2300005B03Rik_exon_1_15:74743412-74743434:+	2300005B03Rik	298	119	622
CCDS52830.1_2300009A05Rik_exon_1_9:63399031-63399053:-	2300009A05Rik	239	270	335
CCDS52830.1_2300009A05Rik_exon_1_9:63399012-63399034:-	2300009A05Rik	369	219	613
CCDS52830.1_2300009A05Rik_exon_1_9:63399040-63399062:+	2300009A05Rik	525	113	354
CCDS52830.1_2300009A05Rik_exon_1_9:63399008-63399030:+	2300009A05Rik	371	8	675
CCDS52830.1_2300009A05Rik_exon_1_9:63398969-63398991:+	2300009A05Rik	160	0	84
CCDS16858.1_2310001A20Rik_exon_6_2:150594358-150594380:+	2310001A20Rik	772	948	1012
CCDS16858.1_2310001A20Rik_exon_5_2:150590041-150590063:-	2310001A20Rik	752	1018	826
CCDS16858.1_2310001A20Rik_exon_3_2:150587077-150587099:+	2310001A20Rik	501	351	645
CCDS16858.1_2310001A20Rik_exon_5_2:150590047-150590069:-	2310001A20Rik	343	0	5
CCDS16858.1_2310001A20Rik_exon_5_2:150590040-150590062:+	2310001A20Rik	87	4	0
CCDS50526.1_2310002J15Rik_exon_0_2:25239288-25239310:-	2310002J15Rik	318	1194	665
CCDS50526.1_2310002J15Rik_exon_0_2:25239309-25239331:+	2310002J15Rik	682	1020	107
CCDS50526.1_2310002J15Rik_exon_0_2:25239317-25239339:+	2310002J15Rik	470	249	17
CCDS18285.1_2310002L09Rik_exon_2_4:73950563-73950585:+	2310002L09Rik	327	1443	1373
CCDS18285.1_2310002L09Rik_exon_1_4:73943052-73943074:+	2310002L09Rik	902	1162	58
CCDS18285.1_2310002L09Rik_exon_2_4:73950591-73950613:-	2310002L09Rik	405	105	221
CCDS18285.1_2310002L09Rik_exon_1_4:73943214-73943236:-	2310002L09Rik	342	145	495
CCDS18285.1_2310002L09Rik_exon_2_4:73950572-73950594:-	2310002L09Rik	847	110	410
CCDS50316.1_2310002L13Rik_exon_0_18:70241273-70241295:+	2310002L13Rik	302	508	244
CCDS50316.1_2310002L13Rik_exon_0_18:70241229-70241251:+	2310002L13Rik	699	870	300
CCDS50316.1_2310002L13Rik_exon_0_18:70241289-70241311:-	2310002L13Rik	595	557	84
CCDS50316.1_2310002L13Rik_exon_0_18:70241170-70241192:-	2310002L13Rik	1049	498	1500
CCDS17185.1_2310003C23Rik_exon_1_2:180714703-180714725:+	2310003C23Rik	390	369	925
CCDS17185.1_2310003C23Rik_exon_1_2:180714850-180714872:-	2310003C23Rik	1173	293	186
CCDS17185.1_2310003C23Rik_exon_1_2:180714727-180714749:+	2310003C23Rik	248	49	3
CCDS17185.1_2310003C23Rik_exon_1_2:180714710-180714732:+	2310003C23Rik	549	51	78
CCDS17185.1_2310003C23Rik_exon_1_2:180714762-180714784:+	2310003C23Rik	541	1	547
CCDS16647.1_2310003F16Rik_exon_0_2:121457234-121457256:+	2310003F16Rik	508	286	0
CCDS16647.1_2310003F16Rik_exon_0_2:121457270-121457292:+	2310003F16Rik	523	162	0
CCDS16647.1_2310003F16Rik_exon_0_2:121457237-121457259:+	2310003F16Rik	559	0	87
CCDS16647.1_2310003F16Rik_exon_0_2:121457231-121457253:-	2310003F16Rik	393	0	0
CCDS16647.1_2310003F16Rik_exon_1_2:121457640-121457662:+	2310003F16Rik	407	23	75
CCDS49004.1_2310003H01Rik_exon_7_11:120378361-120378383:-	2310003H01Rik	65	0	0
CCDS49004.1_2310003H01Rik_exon_7_11:120378329-120378351:+	2310003H01Rik	197	16	0
CCDS49004.1_2310003H01Rik_exon_6_11:120376783-120376805:+	2310003H01Rik	228	25	81
CCDS49004.1_2310003H01Rik_exon_8_11:120378569-120378591:+	2310003H01Rik	316	0	0
CCDS49004.1_2310003H01Rik_exon_7_11:120378417-120378439:-	2310003H01Rik	164	0	0
CCDS16804.2_2310003L22Rik_exon_0_2:140170839-140170861:-	2310003L22Rik	687	500	818
CCDS16804.2_2310003L22Rik_exon_0_2:140170872-140170894:+	2310003L22Rik	163	17	0
CCDS16804.2_2310003L22Rik_exon_5_2:140187762-140187784:-	2310003L22Rik	564	62	239
CCDS16804.2_2310003L22Rik_exon_0_2:140170890-140170912:-	2310003L22Rik	111	3	123
CCDS16804.2_2310003L22Rik_exon_0_2:140170836-140170858:+	2310003L22Rik	497	25	9
CCDS48820.1_2310004I24Rik_exon_2_11:67041940-67041962:+	2310004I24Rik	158	35	0
CCDS48820.1_2310004I24Rik_exon_2_11:67041595-67041617:+	2310004I24Rik	336	537	355
CCDS48820.1_2310004I24Rik_exon_2_11:67041758-67041780:-	2310004I24Rik	327	721	241
CCDS48820.1_2310004I24Rik_exon_2_11:67041757-67041779:-	2310004I24Rik	403	301	52
CCDS48820.1_2310004I24Rik_exon_2_11:67041753-67041775:+	2310004I24Rik	188	38	0
CCDS49875.1_2310005G13Rik_exon_3_16:57047019-57047041:-	2310005G13Rik	108	233	0
CCDS49875.1_2310005G13Rik_exon_3_16:57047041-57047063:+	2310005G13Rik	526	1467	631
CCDS49875.1_2310005G13Rik_exon_4_16:57049397-57049419:+	2310005G13Rik	289	200	69
CCDS49875.1_2310005G13Rik_exon_3_16:57046982-57047004:-	2310005G13Rik	630	111	344
CCDS49875.1_2310005G13Rik_exon_2_16:57045327-57045349:+	2310005G13Rik	215	0	76
CCDS15185.1_2310007B03Rik_exon_4_1:93159829-93159851:-	2310007B03Rik	309	2349	6
CCDS15185.1_2310007B03Rik_exon_3_1:93156106-93156128:-	2310007B03Rik	282	449	404
CCDS15185.1_2310007B03Rik_exon_4_1:93159777-93159799:+	2310007B03Rik	276	705	373
CCDS15185.1_2310007B03Rik_exon_4_1:93159973-93159995:-	2310007B03Rik	1185	569	2021
CCDS15185.1_2310007B03Rik_exon_4_1:93159886-93159908:-	2310007B03Rik	719	944	245
CCDS48962.1_2310007L24Rik_exon_2_11:106375505-106375527:-	2310007L24Rik	302	691	805
CCDS48962.1_2310007L24Rik_exon_3_11:106376253-106376275:+	2310007L24Rik	116	281	184
CCDS48962.1_2310007L24Rik_exon_1_11:106375223-106375245:+	2310007L24Rik	333	376	1677
CCDS48962.1_2310007L24Rik_exon_1_11:106375216-106375238:+	2310007L24Rik	576	739	2157
CCDS48962.1_2310007L24Rik_exon_1_11:106375227-106375249:+	2310007L24Rik	371	242	349
CCDS27980.1_2310008H04Rik_exon_15_16:16114892-16114914:-	2310008H04Rik	189	66	0
CCDS27980.1_2310008H04Rik_exon_16_16:16118853-16118875:-	2310008H04Rik	741	2846	2068
CCDS27980.1_2310008H04Rik_exon_10_16:15966790-15966812:+	2310008H04Rik	1082	1572	2045
CCDS27980.1_2310008H04Rik_exon_14_16:16053309-16053331:+	2310008H04Rik	538	175	224
CCDS52377.1_2310008H09Rik_exon_3_7:118853145-118853167:+	2310008H09Rik	608	3091	136
CCDS52377.1_2310008H09Rik_exon_3_7:118853217-118853239:+	2310008H09Rik	194	206	690
CCDS52377.1_2310008H09Rik_exon_3_7:118853152-118853174:-	2310008H09Rik	484	914	1096
CCDS52377.1_2310008H09Rik_exon_3_7:118853153-118853175:+	2310008H09Rik	205	19	47
CCDS52377.1_2310008H09Rik_exon_3_7:118853045-118853067:-	2310008H09Rik	117	38	11
CCDS35727.1_2310009B15Rik_exon_2_1:138856679-138856701:+	2310009B15Rik	4	0	0
CCDS35727.1_2310009B15Rik_exon_2_1:138856673-138856695:-	2310009B15Rik	253	547	0
CCDS35727.1_2310009B15Rik_exon_2_1:138856672-138856694:-	2310009B15Rik	173	150	0
CCDS35727.1_2310009B15Rik_exon_2_1:138856624-138856646:+	2310009B15Rik	1868	1003	1663
CCDS35727.1_2310009B15Rik_exon_2_1:138856674-138856696:-	2310009B15Rik	114	3	0
CCDS28119.2_2310010M20Rik_exon_2_16:32273857-32273879:+	2310010M20Rik	872	813	201
CCDS28119.2_2310010M20Rik_exon_2_16:32273887-32273909:-	2310010M20Rik	1247	999	4819
CCDS28119.2_2310010M20Rik_exon_2_16:32273704-32273726:+	2310010M20Rik	683	600	293
CCDS28119.2_2310010M20Rik_exon_2_16:32273737-32273759:+	2310010M20Rik	505	62	5
CCDS24017.1_2310011J03Rik_exon_0_10:80319510-80319532:+	2310011J03Rik	2373	981	2390
CCDS24017.1_2310011J03Rik_exon_1_10:80320188-80320210:+	2310011J03Rik	53	48	1157
CCDS24017.1_2310011J03Rik_exon_1_10:80320169-80320191:+	2310011J03Rik	422	108	38
CCDS24017.1_2310011J03Rik_exon_0_10:80319525-80319547:-	2310011J03Rik	38	0	14
CCDS20818.1_2310014L17Rik_exon_0_7:12928100-12928122:-	2310014L17Rik	344	272	0
CCDS20818.1_2310014L17Rik_exon_0_7:12928174-12928196:-	2310014L17Rik	132	16	0
CCDS20818.1_2310014L17Rik_exon_0_7:12928233-12928255:+	2310014L17Rik	87	0	0
CCDS20818.1_2310014L17Rik_exon_0_7:12928385-12928407:-	2310014L17Rik	250	1	155
CCDS20818.1_2310014L17Rik_exon_0_7:12928218-12928240:-	2310014L17Rik	58	6	0
CCDS36820.1_2310021P13Rik_exon_2_14:20711101-20711123:+	2310021P13Rik	252	84	24
CCDS36820.1_2310021P13Rik_exon_12_14:20716566-20716588:+	2310021P13Rik	516	204	416
CCDS36820.1_2310021P13Rik_exon_9_14:20714192-20714214:+	2310021P13Rik	128	21	26
CCDS36820.1_2310021P13Rik_exon_0_14:20708035-20708057:+	2310021P13Rik	117	0	383
CCDS36820.1_2310021P13Rik_exon_7_14:20713095-20713117:+	2310021P13Rik	582	65	99
CCDS21026.1_2310022A10Rik_exon_6_7:27574628-27574650:+	2310022A10Rik	106	289	0
CCDS21026.1_2310022A10Rik_exon_3_7:27564706-27564728:+	2310022A10Rik	709	684	373
CCDS21026.1_2310022A10Rik_exon_5_7:27571615-27571637:-	2310022A10Rik	320	240	78
CCDS21026.1_2310022A10Rik_exon_3_7:27564705-27564727:+	2310022A10Rik	334	19	283
CCDS21026.1_2310022A10Rik_exon_6_7:27574626-27574648:-	2310022A10Rik	156	0	117
CCDS22773.1_2310022B05Rik_exon_3_8:124662913-124662935:-	2310022B05Rik	81	327	328
CCDS22773.1_2310022B05Rik_exon_3_8:124663009-124663031:-	2310022B05Rik	146	88	287
CCDS22773.1_2310022B05Rik_exon_3_8:124662914-124662936:+	2310022B05Rik	155	39	2
CCDS22773.1_2310022B05Rik_exon_3_8:124662917-124662939:+	2310022B05Rik	62	114	0
CCDS22773.1_2310022B05Rik_exon_3_8:124662871-124662893:+	2310022B05Rik	37	38	0
CCDS38718.1_2310028H24Rik_exon_3_4:41521853-41521875:+	2310028H24Rik	248	1582	5
CCDS38718.1_2310028H24Rik_exon_2_4:41521661-41521683:+	2310028H24Rik	537	950	320
CCDS38718.1_2310028H24Rik_exon_2_4:41521658-41521680:-	2310028H24Rik	455	529	34
CCDS38718.1_2310028H24Rik_exon_3_4:41521877-41521899:-	2310028H24Rik	213	41	0
CCDS38718.1_2310028H24Rik_exon_3_4:41521872-41521894:-	2310028H24Rik	107	0	166
CCDS23170.1_2310030G06Rik_exon_0_9:50740654-50740676:+	2310030G06Rik	1340	911	840
CCDS23170.1_2310030G06Rik_exon_0_9:50740708-50740730:+	2310030G06Rik	308	543	247
CCDS23170.1_2310030G06Rik_exon_0_9:50740709-50740731:+	2310030G06Rik	339	0	43
CCDS23170.1_2310030G06Rik_exon_0_9:50740665-50740687:-	2310030G06Rik	227	5	8
CCDS38691.1_2310030N02Rik_exon_8_4:11076001-11076023:+	2310030N02Rik	38	172	0
CCDS38691.1_2310030N02Rik_exon_6_4:11070269-11070291:-	2310030N02Rik	2082	2420	2597
CCDS38691.1_2310030N02Rik_exon_8_4:11076048-11076070:-	2310030N02Rik	81	18	0
CCDS38691.1_2310030N02Rik_exon_7_4:11073155-11073177:-	2310030N02Rik	384	122	17
CCDS38691.1_2310030N02Rik_exon_6_4:11070213-11070235:+	2310030N02Rik	165	4	59
CCDS20954.1_2310033E01Rik_exon_3_7:24544955-24544977:-	2310033E01Rik	230	574	221
CCDS20954.1_2310033E01Rik_exon_1_7:24542234-24542256:+	2310033E01Rik	1345	818	911
CCDS20954.1_2310033E01Rik_exon_2_7:24542452-24542474:-	2310033E01Rik	450	9	143
CCDS20954.1_2310033E01Rik_exon_1_7:24542199-24542221:+	2310033E01Rik	83	0	98
CCDS20954.1_2310033E01Rik_exon_3_7:24544917-24544939:+	2310033E01Rik	230	0	70
CCDS24764.1_2310033P09Rik_exon_0_11:59208532-59208554:+	2310033P09Rik	25	0	0
CCDS24764.1_2310033P09Rik_exon_0_11:59208597-59208619:-	2310033P09Rik	52	109	0
CCDS24764.1_2310033P09Rik_exon_0_11:59208566-59208588:+	2310033P09Rik	388	319	471
CCDS24764.1_2310033P09Rik_exon_2_11:59208956-59208978:+	2310033P09Rik	2243	1563	2635
CCDS24764.1_2310033P09Rik_exon_0_11:59208585-59208607:+	2310033P09Rik	79	1	703
CCDS48334.1_2310035C23Rik_exon_0_1:105664370-105664392:-	2310035C23Rik	124	4340	5
CCDS48334.1_2310035C23Rik_exon_1_1:105678150-105678172:+	2310035C23Rik	1253	1234	283
CCDS48334.1_2310035C23Rik_exon_0_1:105664480-105664502:-	2310035C23Rik	299	249	901
CCDS48334.1_2310035C23Rik_exon_7_1:105695474-105695496:+	2310035C23Rik	957	420	971
CCDS48334.1_2310035C23Rik_exon_0_1:105664603-105664625:-	2310035C23Rik	113	1	416
CCDS16759.1_2310035K24Rik_exon_1_2:131212626-131212648:-	2310035K24Rik	34	0	0
CCDS16759.1_2310035K24Rik_exon_0_2:131211400-131211422:+	2310035K24Rik	402	1408	123
CCDS16759.1_2310035K24Rik_exon_1_2:131212537-131212559:-	2310035K24Rik	172	18	151
CCDS16759.1_2310035K24Rik_exon_1_2:131212590-131212612:+	2310035K24Rik	337	26	0
CCDS16759.1_2310035K24Rik_exon_1_2:131212595-131212617:-	2310035K24Rik	359	0	1073
CCDS22490.1_2310036O22Rik_exon_0_8:85027148-85027170:-	2310036O22Rik	146	0	0
CCDS22490.1_2310036O22Rik_exon_0_8:85027037-85027059:-	2310036O22Rik	351	310	0
CCDS22490.1_2310036O22Rik_exon_0_8:85027006-85027028:+	2310036O22Rik	81	0	0
CCDS22490.1_2310036O22Rik_exon_0_8:85027084-85027106:+	2310036O22Rik	313	0	62
CCDS22490.1_2310036O22Rik_exon_0_8:85027007-85027029:+	2310036O22Rik	122	0	0
CCDS28841.1_2310039H08Rik_exon_0_17:46772980-46773002:-	2310039H08Rik	159	487	0
CCDS28841.1_2310039H08Rik_exon_0_17:46772953-46772975:-	2310039H08Rik	973	827	825
CCDS28841.1_2310039H08Rik_exon_0_17:46773007-46773029:-	2310039H08Rik	221	65	125
CCDS28841.1_2310039H08Rik_exon_0_17:46772965-46772987:-	2310039H08Rik	353	157	152
CCDS28841.1_2310039H08Rik_exon_0_17:46772979-46773001:-	2310039H08Rik	150	1	901
CCDS51406.1_2310042D19Rik_exon_0_4:156218166-156218188:-	2310042D19Rik	572	1394	904
CCDS51406.1_2310042D19Rik_exon_0_4:156217538-156217560:-	2310042D19Rik	392	318	1363
CCDS51406.1_2310042D19Rik_exon_0_4:156218164-156218186:+	2310042D19Rik	1259	751	1157
CCDS51406.1_2310042D19Rik_exon_0_4:156217895-156217917:-	2310042D19Rik	167	235	53
CCDS51406.1_2310042D19Rik_exon_0_4:156217520-156217542:+	2310042D19Rik	164	66	20
CCDS56849.1_2310044G17Rik_exon_1_12:86960367-86960389:-	2310044G17Rik	794	2016	210
CCDS56849.1_2310044G17Rik_exon_1_12:86960405-86960427:-	2310044G17Rik	400	754	340
CCDS56849.1_2310044G17Rik_exon_1_12:86960390-86960412:+	2310044G17Rik	92	665	596
CCDS56849.1_2310044G17Rik_exon_0_12:86952873-86952895:+	2310044G17Rik	189	0	0
CCDS56849.1_2310044G17Rik_exon_1_12:86960411-86960433:+	2310044G17Rik	404	0	70
CCDS52231.1_2310044H10Rik_exon_6_7:44496257-44496279:-	2310044H10Rik	15	0	0
CCDS52231.1_2310044H10Rik_exon_4_7:44493189-44493211:-	2310044H10Rik	22	18	0
CCDS52231.1_2310044H10Rik_exon_6_7:44496256-44496278:-	2310044H10Rik	66	13	0
CCDS52231.1_2310044H10Rik_exon_4_7:44493177-44493199:+	2310044H10Rik	72	1	139
CCDS52231.1_2310044H10Rik_exon_4_7:44493220-44493242:+	2310044H10Rik	273	0	0
CCDS52568.1_2310045N01Rik_exon_2_8:70142511-70142533:-	2310045N01Rik	1368	1755	2361
CCDS52568.1_2310045N01Rik_exon_2_8:70142520-70142542:-	2310045N01Rik	1977	1414	366
CCDS52568.1_2310045N01Rik_exon_2_8:70142517-70142539:+	2310045N01Rik	88	84	14
CCDS52568.1_2310045N01Rik_exon_2_8:70142503-70142525:+	2310045N01Rik	92	0	0
CCDS52861.1_2310046A06Rik_exon_6_9:77239703-77239725:-	2310046A06Rik	678	626	3
CCDS52861.1_2310046A06Rik_exon_6_9:77239452-77239474:+	2310046A06Rik	327	446	628
CCDS52861.1_2310046A06Rik_exon_6_9:77239460-77239482:-	2310046A06Rik	219	71	8
CCDS52861.1_2310046A06Rik_exon_6_9:77239461-77239483:-	2310046A06Rik	333	62	84
CCDS52861.1_2310046A06Rik_exon_6_9:77239453-77239475:+	2310046A06Rik	322	25	180
CCDS52808.1_2310046O06Rik_exon_0_9:57537724-57537746:-	2310046O06Rik	84	257	0
CCDS52808.1_2310046O06Rik_exon_0_9:57537717-57537739:+	2310046O06Rik	321	286	34
CCDS52808.1_2310046O06Rik_exon_0_9:57537720-57537742:-	2310046O06Rik	1143	893	508
CCDS52808.1_2310046O06Rik_exon_0_9:57537737-57537759:+	2310046O06Rik	51	13	9
CCDS52808.1_2310046O06Rik_exon_0_9:57537779-57537801:+	2310046O06Rik	113	0	85
CCDS52739.1_2310047B19Rik_exon_0_9:21955925-21955947:+	2310047B19Rik	31	0	0
CCDS52739.1_2310047B19Rik_exon_0_9:21955917-21955939:-	2310047B19Rik	86	23	0
CCDS52739.1_2310047B19Rik_exon_0_9:21955983-21956005:+	2310047B19Rik	278	57	3
CCDS52739.1_2310047B19Rik_exon_0_9:21955973-21955995:+	2310047B19Rik	210	0	768
CCDS36190.1_2310047M10Rik_exon_0_11:69059908-69059930:+	2310047M10Rik	92	206	0
CCDS36190.1_2310047M10Rik_exon_0_11:69060046-69060068:+	2310047M10Rik	78	79	9
CCDS36190.1_2310047M10Rik_exon_0_11:69060089-69060111:-	2310047M10Rik	74	38	139
CCDS36190.1_2310047M10Rik_exon_0_11:69060187-69060209:-	2310047M10Rik	396	137	9
CCDS36190.1_2310047M10Rik_exon_0_11:69060048-69060070:-	2310047M10Rik	83	0	0
CCDS50977.1_2310050C09Rik_exon_0_3:92869099-92869121:+	2310050C09Rik	905	1683	1253
CCDS50977.1_2310050C09Rik_exon_0_3:92869037-92869059:+	2310050C09Rik	339	569	418
CCDS50977.1_2310050C09Rik_exon_0_3:92869120-92869142:+	2310050C09Rik	581	582	646
CCDS50977.1_2310050C09Rik_exon_0_3:92868938-92868960:+	2310050C09Rik	422	679	991
CCDS50977.1_2310050C09Rik_exon_0_3:92869095-92869117:+	2310050C09Rik	904	451	1265
CCDS23759.1_2310057J18Rik_exon_5_10:28986088-28986110:-	2310057J18Rik	376	1219	1399
CCDS23759.1_2310057J18Rik_exon_5_10:28986128-28986150:-	2310057J18Rik	517	722	75
CCDS23759.1_2310057J18Rik_exon_3_10:28982510-28982532:+	2310057J18Rik	401	437	69
CCDS23759.1_2310057J18Rik_exon_5_10:28986154-28986176:-	2310057J18Rik	1281	774	215
CCDS23759.1_2310057J18Rik_exon_3_10:28982452-28982474:-	2310057J18Rik	418	60	1032
CCDS40159.1_2310057M21Rik_exon_4_7:131361818-131361840:+	2310057M21Rik	172	756	49
CCDS40159.1_2310057M21Rik_exon_2_7:131357493-131357515:+	2310057M21Rik	343	568	5
CCDS40159.1_2310057M21Rik_exon_4_7:131361763-131361785:-	2310057M21Rik	309	205	64
CCDS28302.1_2310057N15Rik_exon_0_16:88773782-88773804:+	2310057N15Rik	104	0	0
CCDS28302.1_2310057N15Rik_exon_0_16:88773893-88773915:+	2310057N15Rik	391	289	177
CCDS40489.1_2310061C15Rik_exon_1_8:116894114-116894136:+	2310061C15Rik	356	272	123
CCDS40489.1_2310061C15Rik_exon_1_8:116894115-116894137:-	2310061C15Rik	356	240	34
CCDS40489.1_2310061C15Rik_exon_1_8:116894102-116894124:+	2310061C15Rik	301	67	27
CCDS40489.1_2310061C15Rik_exon_1_8:116894106-116894128:-	2310061C15Rik	259	0	0
CCDS50095.1_2310061I04Rik_exon_4_17:35895972-35895994:+	2310061I04Rik	296	228	3
CCDS50095.1_2310061I04Rik_exon_4_17:35895786-35895808:-	2310061I04Rik	612	1127	815
CCDS50095.1_2310061I04Rik_exon_4_17:35895807-35895829:-	2310061I04Rik	723	447	381
CCDS50095.1_2310061I04Rik_exon_4_17:35895871-35895893:-	2310061I04Rik	251	4	143
CCDS50095.1_2310061I04Rik_exon_4_17:35895872-35895894:-	2310061I04Rik	464	1	35
CCDS49893.1_2310061N02Rik_exon_0_16:88707653-88707675:+	2310061N02Rik	204	356	2
CCDS49893.1_2310061N02Rik_exon_0_16:88707761-88707783:+	2310061N02Rik	85	178	512
CCDS49893.1_2310061N02Rik_exon_0_16:88707740-88707762:+	2310061N02Rik	324	244	355
CCDS49893.1_2310061N02Rik_exon_0_16:88707733-88707755:+	2310061N02Rik	861	952	1870
CCDS49893.1_2310061N02Rik_exon_0_16:88707661-88707683:+	2310061N02Rik	134	56	2
CCDS25646.1_2310067B10Rik_exon_13_11:115791959-115791981:-	2310067B10Rik	1	0	0
CCDS25646.1_2310067B10Rik_exon_12_11:115791052-115791074:-	2310067B10Rik	127	0	0
CCDS25646.1_2310067B10Rik_exon_13_11:115791772-115791794:-	2310067B10Rik	203	401	0
CCDS25646.1_2310067B10Rik_exon_3_11:115786287-115786309:-	2310067B10Rik	1362	2069	491
CCDS25646.1_2310067B10Rik_exon_6_11:115788735-115788757:+	2310067B10Rik	711	497	180
CCDS19230.1_2310079F23Rik_exon_10_5:35574706-35574728:+	2310079F23Rik	414	1180	2
CCDS19230.1_2310079F23Rik_exon_10_5:35574657-35574679:+	2310079F23Rik	134	356	521
CCDS19230.1_2310079F23Rik_exon_6_5:35569916-35569938:+	2310079F23Rik	510	980	776
CCDS19230.1_2310079F23Rik_exon_10_5:35574594-35574616:+	2310079F23Rik	216	76	168
CCDS19230.1_2310079F23Rik_exon_10_5:35574858-35574880:-	2310079F23Rik	56	6	639
CCDS49891.1_2310079G19Rik_exon_0_16:88627335-88627357:-	2310079G19Rik	1100	1601	468
CCDS49891.1_2310079G19Rik_exon_0_16:88627404-88627426:-	2310079G19Rik	1149	1567	1667
CCDS49891.1_2310079G19Rik_exon_0_16:88627327-88627349:+	2310079G19Rik	328	229	110
CCDS49891.1_2310079G19Rik_exon_0_16:88627420-88627442:+	2310079G19Rik	602	194	440
CCDS21519.1_2400001E08Rik_exon_2_7:101910085-101910107:+	2400001E08Rik	73	106	0
CCDS22655.1_2400003C14Rik_exon_7_8:109682716-109682738:+	2400003C14Rik	276	525	369
CCDS22655.1_2400003C14Rik_exon_4_8:109678859-109678881:+	2400003C14Rik	655	725	99
CCDS22655.1_2400003C14Rik_exon_7_8:109682616-109682638:-	2400003C14Rik	380	354	81
CCDS22655.1_2400003C14Rik_exon_7_8:109682680-109682702:-	2400003C14Rik	207	119	142
CCDS22655.1_2400003C14Rik_exon_7_8:109682722-109682744:-	2400003C14Rik	81	0	20
CCDS17132.1_2410001C21Rik_exon_3_2:172446639-172446661:+	2410001C21Rik	729	154	544
CCDS17132.1_2410001C21Rik_exon_3_2:172446705-172446727:-	2410001C21Rik	418	437	123
CCDS17132.1_2410001C21Rik_exon_3_2:172446740-172446762:+	2410001C21Rik	150	1	40
CCDS17132.1_2410001C21Rik_exon_4_2:172447065-172447087:+	2410001C21Rik	632	70	50
CCDS17132.1_2410001C21Rik_exon_1_2:172444706-172444728:-	2410001C21Rik	185	0	0
CCDS52228.1_2410002F23Rik_exon_0_7:44250953-44250975:-	2410002F23Rik	428	218	101
CCDS52228.1_2410002F23Rik_exon_0_7:44251038-44251060:-	2410002F23Rik	157	16	104
CCDS52228.1_2410002F23Rik_exon_0_7:44250894-44250916:+	2410002F23Rik	93	128	0
CCDS52228.1_2410002F23Rik_exon_0_7:44250947-44250969:+	2410002F23Rik	205	66	0
CCDS52228.1_2410002F23Rik_exon_0_7:44250798-44250820:-	2410002F23Rik	234	30	130
CCDS36387.1_2410002I01Rik_exon_4_11:120093744-120093766:+	2410002I01Rik	4	0	0
CCDS36387.1_2410002I01Rik_exon_4_11:120093747-120093769:-	2410002I01Rik	101	135	93
CCDS36387.1_2410002I01Rik_exon_10_11:120096898-120096920:+	2410002I01Rik	92	75	0
CCDS36387.1_2410002I01Rik_exon_5_11:120094308-120094330:-	2410002I01Rik	649	700	1137
CCDS36387.1_2410002I01Rik_exon_6_11:120095359-120095381:-	2410002I01Rik	261	137	552
CCDS49351.1_2410002O22Rik_exon_9_13:104168453-104168475:+	2410002O22Rik	463	847	23
CCDS49351.1_2410002O22Rik_exon_8_13:104166895-104166917:+	2410002O22Rik	712	1041	300
CCDS49351.1_2410002O22Rik_exon_6_13:104154874-104154896:-	2410002O22Rik	214	53	887
CCDS49351.1_2410002O22Rik_exon_6_13:104154877-104154899:-	2410002O22Rik	230	131	20
CCDS49351.1_2410002O22Rik_exon_9_13:104168454-104168476:+	2410002O22Rik	489	178	538
CCDS51768.1_2410003K15Rik_exon_0_6:49074056-49074078:-	2410003K15Rik	166	381	38
CCDS51768.1_2410003K15Rik_exon_0_6:49074024-49074046:-	2410003K15Rik	1273	805	12
CCDS51768.1_2410003K15Rik_exon_0_6:49074025-49074047:+	2410003K15Rik	120	19	0
CCDS51768.1_2410003K15Rik_exon_1_6:49075099-49075121:+	2410003K15Rik	1126	572	407
CCDS51768.1_2410003K15Rik_exon_0_6:49074017-49074039:-	2410003K15Rik	42	0	0
CCDS17898.1_2410004B18Rik_exon_0_3:145938166-145938188:+	2410004B18Rik	60	0	0
CCDS17898.1_2410004B18Rik_exon_0_3:145938238-145938260:+	2410004B18Rik	116	152	0
CCDS17898.1_2410004B18Rik_exon_0_3:145938179-145938201:-	2410004B18Rik	112	442	771
CCDS17898.1_2410004B18Rik_exon_0_3:145938304-145938326:+	2410004B18Rik	386	82	617
CCDS17898.1_2410004B18Rik_exon_0_3:145938221-145938243:-	2410004B18Rik	76	0	0
CCDS49033.1_2410004P03Rik_exon_2_12:17011218-17011240:-	2410004P03Rik	170	660	447
CCDS49033.1_2410004P03Rik_exon_2_12:17011117-17011139:+	2410004P03Rik	171	233	312
CCDS49033.1_2410004P03Rik_exon_2_12:17011206-17011228:-	2410004P03Rik	348	109	159
CCDS49033.1_2410004P03Rik_exon_2_12:17011140-17011162:-	2410004P03Rik	253	0	0
CCDS49033.1_2410004P03Rik_exon_2_12:17011215-17011237:-	2410004P03Rik	133	0	163
CCDS52896.1_2410012M07Rik_exon_0_9:98865327-98865349:+	2410012M07Rik	47	0	0
CCDS52896.1_2410012M07Rik_exon_0_9:98865305-98865327:-	2410012M07Rik	434	760	401
CCDS52896.1_2410012M07Rik_exon_0_9:98865201-98865223:-	2410012M07Rik	200	526	0
CCDS52896.1_2410012M07Rik_exon_0_9:98865239-98865261:-	2410012M07Rik	525	578	300
CCDS52896.1_2410012M07Rik_exon_0_9:98865286-98865308:-	2410012M07Rik	586	424	1218
CCDS28908.1_2410015M20Rik_exon_2_17:56608917-56608939:-	2410015M20Rik	15	0	0
CCDS28908.1_2410015M20Rik_exon_2_17:56608911-56608933:+	2410015M20Rik	198	0	0
CCDS28908.1_2410015M20Rik_exon_2_17:56608923-56608945:-	2410015M20Rik	193	69	0
CCDS28908.1_2410015M20Rik_exon_2_17:56608912-56608934:+	2410015M20Rik	286	26	0
CCDS26033.1_2410016O06Rik_exon_0_12:83951368-83951390:-	2410016O06Rik	107	538	15
CCDS26033.1_2410016O06Rik_exon_0_12:83951482-83951504:+	2410016O06Rik	402	253	250
CCDS26033.1_2410016O06Rik_exon_0_12:83950820-83950842:+	2410016O06Rik	294	93	293
CCDS26033.1_2410016O06Rik_exon_0_12:83951106-83951128:-	2410016O06Rik	92	110	47
CCDS26033.1_2410016O06Rik_exon_0_12:83950977-83950999:-	2410016O06Rik	17	0	0
CCDS56829.1_2410017P09Rik_exon_0_12:4234153-4234175:-	2410017P09Rik	0.4	0	0
CCDS56829.1_2410017P09Rik_exon_0_12:4234257-4234279:+	2410017P09Rik	672	646	299
CCDS56829.1_2410017P09Rik_exon_0_12:4234224-4234246:+	2410017P09Rik	1207	843	267
CCDS56829.1_2410017P09Rik_exon_0_12:4234157-4234179:-	2410017P09Rik	129	31	0
CCDS56829.1_2410017P09Rik_exon_0_12:4234155-4234177:+	2410017P09Rik	142	0	87
CCDS39292.1_2410018M08Rik_exon_3_5:129901851-129901873:+	2410018M08Rik	651	567	1068
CCDS39292.1_2410018M08Rik_exon_3_5:129902254-129902276:+	2410018M08Rik	994	312	369
CCDS39292.1_2410018M08Rik_exon_3_5:129902113-129902135:-	2410018M08Rik	883	152	575
CCDS39292.1_2410018M08Rik_exon_3_5:129902219-129902241:-	2410018M08Rik	490	23	367
CCDS39292.1_2410018M08Rik_exon_3_5:129901790-129901812:+	2410018M08Rik	288	0	206
CCDS40237.1_2410022L05Rik_exon_1_8:13885769-13885791:-	2410022L05Rik	530	980	157
CCDS40237.1_2410022L05Rik_exon_1_8:13885822-13885844:+	2410022L05Rik	263	148	300
CCDS40237.1_2410022L05Rik_exon_2_8:13887752-13887774:+	2410022L05Rik	1824	926	922
CCDS40237.1_2410022L05Rik_exon_1_8:13885834-13885856:-	2410022L05Rik	192	141	0
CCDS40237.1_2410022L05Rik_exon_1_8:13885823-13885845:+	2410022L05Rik	373	105	166
CCDS16554.1_2410042D21Rik_exon_2_2:112406099-112406121:-	2410042D21Rik	318	3017	655
CCDS16554.1_2410042D21Rik_exon_2_2:112406246-112406268:-	2410042D21Rik	1540	3161	529
CCDS16554.1_2410042D21Rik_exon_2_2:112406098-112406120:-	2410042D21Rik	4159	3212	3193
CCDS16554.1_2410042D21Rik_exon_2_2:112406260-112406282:-	2410042D21Rik	602	135	98
CCDS16554.1_2410042D21Rik_exon_2_2:112406250-112406272:+	2410042D21Rik	336	62	253
CCDS20158.1_2410066E13Rik_exon_0_6:54681905-54681927:-	2410066E13Rik	313	1063	0
CCDS20158.1_2410066E13Rik_exon_0_6:54681893-54681915:+	2410066E13Rik	157	141	14
CCDS20158.1_2410066E13Rik_exon_0_6:54681886-54681908:+	2410066E13Rik	1074	397	707
CCDS20158.1_2410066E13Rik_exon_0_6:54681888-54681910:-	2410066E13Rik	1691	1146	1236
CCDS52814.1_2410076I21Rik_exon_4_9:58712048-58712070:+	2410076I21Rik	312	132	127
CCDS52814.1_2410076I21Rik_exon_5_9:58741386-58741408:-	2410076I21Rik	217	106	3
CCDS52814.1_2410076I21Rik_exon_4_9:58712073-58712095:+	2410076I21Rik	633	284	597
CCDS52814.1_2410076I21Rik_exon_3_9:58665862-58665884:-	2410076I21Rik	319	119	73
CCDS52814.1_2410076I21Rik_exon_2_9:58660341-58660363:+	2410076I21Rik	375	62	210
CCDS49578.1_2410089E03Rik_exon_17_15:8203440-8203462:-	2410089E03Rik	101	130	14
CCDS49578.1_2410089E03Rik_exon_23_15:8216342-8216364:+	2410089E03Rik	256	267	12
CCDS49578.1_2410089E03Rik_exon_10_15:8187177-8187199:+	2410089E03Rik	506	543	229
CCDS49578.1_2410089E03Rik_exon_15_15:8201341-8201363:+	2410089E03Rik	1004	1015	588
CCDS49578.1_2410089E03Rik_exon_3_15:8176298-8176320:-	2410089E03Rik	1473	198	11
CCDS28982.1_2410091C18Rik_exon_2_17:78938597-78938619:+	2410091C18Rik	444	773	50
CCDS28982.1_2410091C18Rik_exon_5_17:78943266-78943288:-	2410091C18Rik	197	65	26
CCDS28982.1_2410091C18Rik_exon_2_17:78938600-78938622:+	2410091C18Rik	326	39	8
CCDS28982.1_2410091C18Rik_exon_3_17:78939670-78939692:-	2410091C18Rik	34	0	69
CCDS28982.1_2410091C18Rik_exon_1_17:78937609-78937631:+	2410091C18Rik	349	4	2
CCDS57040.1_2410124H12Rik_exon_0_16:92478882-92478904:-	2410124H12Rik	14	0	0
CCDS57040.1_2410124H12Rik_exon_0_16:92478947-92478969:+	2410124H12Rik	735	5007	133
CCDS57040.1_2410124H12Rik_exon_0_16:92478909-92478931:+	2410124H12Rik	2185	3027	1465
CCDS57040.1_2410124H12Rik_exon_0_16:92478887-92478909:+	2410124H12Rik	364	277	14
CCDS29689.1_2410127L17Rik_exon_3_19:18690349-18690371:+	2410127L17Rik	863	977	631
CCDS29689.1_2410127L17Rik_exon_5_19:18693635-18693657:+	2410127L17Rik	1742	423	308
CCDS29689.1_2410127L17Rik_exon_0_19:18671191-18671213:-	2410127L17Rik	217	21	389
CCDS29689.1_2410127L17Rik_exon_0_19:18671181-18671203:+	2410127L17Rik	133	0	0
CCDS39237.1_2410131K14Rik_exon_1_5:118255725-118255747:-	2410131K14Rik	319	280	2
CCDS39237.1_2410131K14Rik_exon_1_5:118255702-118255724:-	2410131K14Rik	288	192	0
CCDS39237.1_2410131K14Rik_exon_1_5:118255717-118255739:+	2410131K14Rik	176	0	17
CCDS39237.1_2410131K14Rik_exon_1_5:118255777-118255799:-	2410131K14Rik	1788	0	0
CCDS39237.1_2410131K14Rik_exon_2_5:118258990-118259012:+	2410131K14Rik	158	5	0
CCDS50104.1_2410137M14Rik_exon_2_17:36978658-36978680:-	2410137M14Rik	263	707	597
CCDS50104.1_2410137M14Rik_exon_2_17:36978685-36978707:-	2410137M14Rik	334	522	98
CCDS50104.1_2410137M14Rik_exon_2_17:36978710-36978732:+	2410137M14Rik	1502	3145	329
CCDS50104.1_2410137M14Rik_exon_2_17:36978681-36978703:+	2410137M14Rik	208	118	255
CCDS17532.1_2500003M10Rik_exon_1_3:90502218-90502240:+	2500003M10Rik	254	192	498
CCDS17532.1_2500003M10Rik_exon_1_3:90502195-90502217:+	2500003M10Rik	603	433	1136
CCDS17532.1_2500003M10Rik_exon_2_3:90503152-90503174:-	2500003M10Rik	86	19	0
CCDS17532.1_2500003M10Rik_exon_2_3:90503243-90503265:+	2500003M10Rik	1006	47	0
CCDS17532.1_2500003M10Rik_exon_1_3:90502196-90502218:-	2500003M10Rik	150	0	0
CCDS28029.1_2510002D24Rik_exon_1_16:18836769-18836791:+	2510002D24Rik	657	596	399
CCDS28029.1_2510002D24Rik_exon_1_16:18836819-18836841:-	2510002D24Rik	166	411	104
CCDS28029.1_2510002D24Rik_exon_1_16:18836825-18836847:+	2510002D24Rik	450	504	215
CCDS28029.1_2510002D24Rik_exon_1_16:18836780-18836802:+	2510002D24Rik	72	0	274
CCDS23890.1_2510003E04Rik_exon_5_10:62575083-62575105:+	2510003E04Rik	33	0	0
CCDS23890.1_2510003E04Rik_exon_6_10:62578035-62578057:-	2510003E04Rik	260	643	152
CCDS23890.1_2510003E04Rik_exon_6_10:62578085-62578107:-	2510003E04Rik	176	508	79
CCDS23890.1_2510003E04Rik_exon_6_10:62578178-62578200:-	2510003E04Rik	101	17	532
CCDS23890.1_2510003E04Rik_exon_6_10:62577984-62578006:+	2510003E04Rik	115	0	0
CCDS28062.1_2510009E07Rik_exon_0_16:21653669-21653691:+	2510009E07Rik	91	0	14
CCDS28062.1_2510009E07Rik_exon_0_16:21653719-21653741:+	2510009E07Rik	265	91	280
CCDS28062.1_2510009E07Rik_exon_0_16:21653671-21653693:+	2510009E07Rik	403	222	101
CCDS28062.1_2510009E07Rik_exon_0_16:21653589-21653611:-	2510009E07Rik	333	110	184
CCDS28062.1_2510009E07Rik_exon_0_16:21653582-21653604:+	2510009E07Rik	446	170	108
CCDS35995.1_2510012J08Rik_exon_1_10:81322485-81322507:+	2510012J08Rik	73	16	0
CCDS35995.1_2510012J08Rik_exon_1_10:81322851-81322873:-	2510012J08Rik	319	1016	0
CCDS35995.1_2510012J08Rik_exon_1_10:81322572-81322594:+	2510012J08Rik	214	35	556
CCDS35995.1_2510012J08Rik_exon_2_10:81323257-81323279:-	2510012J08Rik	133	0	0
CCDS35995.1_2510012J08Rik_exon_0_10:81321419-81321441:+	2510012J08Rik	117	8	0
CCDS18925.1_2510039O18Rik_exon_0_4:147941465-147941487:-	2510039O18Rik	53	146	155
CCDS18925.1_2510039O18Rik_exon_0_4:147941249-147941271:-	2510039O18Rik	449	535	602
CCDS18925.1_2510039O18Rik_exon_0_4:147941327-147941349:+	2510039O18Rik	149	18	165
CCDS18925.1_2510039O18Rik_exon_0_4:147941656-147941678:-	2510039O18Rik	54	0	0
CCDS18925.1_2510039O18Rik_exon_0_4:147941363-147941385:+	2510039O18Rik	126	32	0
CCDS51877.1_2510049J12Rik_exon_3_6:115592274-115592296:+	2510049J12Rik	310	784	0
CCDS51877.1_2510049J12Rik_exon_2_6:115589382-115589404:-	2510049J12Rik	672	1168	407
CCDS51877.1_2510049J12Rik_exon_3_6:115592281-115592303:+	2510049J12Rik	213	149	1431
CCDS51877.1_2510049J12Rik_exon_3_6:115592312-115592334:+	2510049J12Rik	3813	1338	2350
CCDS51877.1_2510049J12Rik_exon_1_6:115586760-115586782:-	2510049J12Rik	178	0	0
CCDS51326.1_2610002D18Rik_exon_2_4:134523237-134523259:-	2610002D18Rik	468	233	271
CCDS51326.1_2610002D18Rik_exon_2_4:134523029-134523051:-	2610002D18Rik	374	701	1009
CCDS51326.1_2610002D18Rik_exon_1_4:134521580-134521602:+	2610002D18Rik	1022	780	611
CCDS51326.1_2610002D18Rik_exon_2_4:134523346-134523368:-	2610002D18Rik	253	74	812
CCDS51326.1_2610002D18Rik_exon_2_4:134523201-134523223:+	2610002D18Rik	150	14	47
CCDS52937.1_2610002I17Rik_exon_2_9:110312612-110312634:-	2610002I17Rik	1892	1917	809
CCDS52937.1_2610002I17Rik_exon_4_9:110315801-110315823:-	2610002I17Rik	333	1090	53
CCDS52937.1_2610002I17Rik_exon_4_9:110315775-110315797:+	2610002I17Rik	882	795	1158
CCDS52937.1_2610002I17Rik_exon_4_9:110315828-110315850:-	2610002I17Rik	605	131	828
CCDS52937.1_2610002I17Rik_exon_3_9:110314056-110314078:-	2610002I17Rik	247	0	2
CCDS57317.1_2610002J02Rik_exon_1_4:155250575-155250597:+	2610002J02Rik	70	0	0
CCDS57317.1_2610002J02Rik_exon_1_4:155250605-155250627:-	2610002J02Rik	469	543	49
CCDS57317.1_2610002J02Rik_exon_1_4:155250604-155250626:-	2610002J02Rik	84	95	0
CCDS57317.1_2610002J02Rik_exon_1_4:155250580-155250602:-	2610002J02Rik	173	62	0
CCDS57317.1_2610002J02Rik_exon_1_4:155250606-155250628:-	2610002J02Rik	663	350	387
CCDS53171.1_2610002M06Rik_exon_5_X:107793512-107793534:-	2610002M06Rik	1035	1722	1413
CCDS53171.1_2610002M06Rik_exon_5_X:107793555-107793577:-	2610002M06Rik	601	976	544
CCDS53171.1_2610002M06Rik_exon_4_X:107793129-107793151:+	2610002M06Rik	612	404	870
CCDS35965.1_2610008E11Rik_exon_2_10:79088285-79088307:+	2610008E11Rik	90	0	0
CCDS35965.1_2610008E11Rik_exon_2_10:79088297-79088319:-	2610008E11Rik	197	563	0
CCDS35965.1_2610008E11Rik_exon_0_10:79067561-79067583:+	2610008E11Rik	675	455	0
CCDS35965.1_2610008E11Rik_exon_3_10:79092454-79092476:+	2610008E11Rik	795	292	1594
CCDS35965.1_2610008E11Rik_exon_2_10:79088321-79088343:-	2610008E11Rik	594	239	5
CCDS57030.1_2610015P09Rik_exon_6_16:43931316-43931338:-	2610015P09Rik	347	250	297
CCDS57030.1_2610015P09Rik_exon_7_16:43938948-43938970:+	2610015P09Rik	1016	647	398
CCDS57030.1_2610015P09Rik_exon_7_16:43939007-43939029:+	2610015P09Rik	268	82	43
CCDS57030.1_2610015P09Rik_exon_6_16:43931309-43931331:+	2610015P09Rik	225	0	0
CCDS57030.1_2610015P09Rik_exon_6_16:43931328-43931350:-	2610015P09Rik	427	12	12
CCDS40968.1_2610018G03Rik_exon_4_X:50885868-50885890:+	2610018G03Rik	424	363	98
CCDS40968.1_2610018G03Rik_exon_4_X:50885880-50885902:-	2610018G03Rik	173	541	0
CCDS40968.1_2610018G03Rik_exon_2_X:50879507-50879529:+	2610018G03Rik	436	646	213
CCDS40968.1_2610018G03Rik_exon_4_X:50885884-50885906:+	2610018G03Rik	286	1602	314
CCDS40968.1_2610018G03Rik_exon_3_X:50885676-50885698:+	2610018G03Rik	335	425	155
CCDS22119.1_2610019F03Rik_exon_0_8:13954107-13954129:+	2610019F03Rik	1216	1224	1136
CCDS22119.1_2610019F03Rik_exon_0_8:13954021-13954043:-	2610019F03Rik	407	953	648
CCDS22119.1_2610019F03Rik_exon_0_8:13954028-13954050:+	2610019F03Rik	1832	1982	4716
CCDS22119.1_2610019F03Rik_exon_1_8:13955730-13955752:+	2610019F03Rik	254	0	3
CCDS21787.1_2610020H08Rik_exon_6_7:119819539-119819561:-	2610020H08Rik	332	2028	175
CCDS21787.1_2610020H08Rik_exon_6_7:119819516-119819538:-	2610020H08Rik	1087	1047	308
CCDS21787.1_2610020H08Rik_exon_6_7:119819426-119819448:+	2610020H08Rik	723	970	2076
CCDS21787.1_2610020H08Rik_exon_7_7:119823753-119823775:+	2610020H08Rik	626	646	70
CCDS21787.1_2610020H08Rik_exon_6_7:119819425-119819447:+	2610020H08Rik	709	126	701
CCDS26104.1_2610021K21Rik_exon_2_12:99855578-99855600:-	2610021K21Rik	352	691	204
CCDS26104.1_2610021K21Rik_exon_4_12:99882747-99882769:+	2610021K21Rik	630	961	113
CCDS26104.1_2610021K21Rik_exon_4_12:99882778-99882800:-	2610021K21Rik	1578	1257	355
CCDS26104.1_2610021K21Rik_exon_4_12:99882809-99882831:-	2610021K21Rik	66	27	0
CCDS26104.1_2610021K21Rik_exon_2_12:99855566-99855588:-	2610021K21Rik	411	170	186
CCDS27126.1_2610027L16Rik_exon_1_14:55746600-55746622:-	2610027L16Rik	296	193	0
CCDS27126.1_2610027L16Rik_exon_0_14:55745999-55746021:-	2610027L16Rik	173	79	710
CCDS27126.1_2610027L16Rik_exon_1_14:55746342-55746364:-	2610027L16Rik	566	0	0
CCDS27126.1_2610027L16Rik_exon_0_14:55745893-55745915:+	2610027L16Rik	91	0	0
CCDS27126.1_2610027L16Rik_exon_1_14:55746215-55746237:-	2610027L16Rik	542	0	177
CCDS35945.1_2610028H24Rik_exon_4_10:76454784-76454806:-	2610028H24Rik	336	1067	681
CCDS35945.1_2610028H24Rik_exon_4_10:76454778-76454800:+	2610028H24Rik	213	500	62
CCDS35945.1_2610028H24Rik_exon_4_10:76454783-76454805:+	2610028H24Rik	193	51	619
CCDS35945.1_2610028H24Rik_exon_4_10:76454753-76454775:-	2610028H24Rik	551	14	780
CCDS30334.1_2610029G23Rik_exon_2_X:105081370-105081392:+	2610029G23Rik	1354	1292	1831
CCDS51128.1_2610029I01Rik_exon_2_4:21759728-21759750:-	2610029I01Rik	263	508	1468
CCDS51128.1_2610029I01Rik_exon_2_4:21759622-21759644:+	2610029I01Rik	1781	1309	1396
CCDS51128.1_2610029I01Rik_exon_1_4:21759476-21759498:+	2610029I01Rik	1084	1133	486
CCDS51128.1_2610029I01Rik_exon_2_4:21759729-21759751:-	2610029I01Rik	649	356	607
CCDS21390.1_2610034B18Rik_exon_2_7:79928350-79928372:-	2610034B18Rik	103	70	357
CCDS21390.1_2610034B18Rik_exon_2_7:79928258-79928280:+	2610034B18Rik	304	296	1084
CCDS21390.1_2610034B18Rik_exon_2_7:79928260-79928282:+	2610034B18Rik	383	219	393
CCDS21390.1_2610034B18Rik_exon_3_7:79929687-79929709:+	2610034B18Rik	437	41	354
CCDS21390.1_2610034B18Rik_exon_2_7:79928347-79928369:+	2610034B18Rik	207	4	2309
CCDS37673.1_2610034M16Rik_exon_10_17:58974944-58974966:-	2610034M16Rik	472	1202	366
CCDS37673.1_2610034M16Rik_exon_10_17:58974943-58974965:+	2610034M16Rik	2944	4533	5827
CCDS37673.1_2610034M16Rik_exon_10_17:58973773-58973795:-	2610034M16Rik	236	176	0
CCDS37673.1_2610034M16Rik_exon_10_17:58974674-58974696:-	2610034M16Rik	396	297	617
CCDS37673.1_2610034M16Rik_exon_10_17:58973775-58973797:+	2610034M16Rik	232	51	14
CCDS28316.1_2610039C10Rik_exon_4_16:90727083-90727105:-	2610039C10Rik	33	18	12
CCDS28316.1_2610039C10Rik_exon_4_16:90727067-90727089:+	2610039C10Rik	219	0	0
CCDS28316.1_2610039C10Rik_exon_4_16:90727116-90727138:-	2610039C10Rik	14	0	0
CCDS28316.1_2610039C10Rik_exon_4_16:90727014-90727036:+	2610039C10Rik	312	0	0
CCDS28316.1_2610039C10Rik_exon_4_16:90727082-90727104:-	2610039C10Rik	160	12	0
CCDS52889.1_2610101N10Rik_exon_23_9:95493784-95493806:-	2610101N10Rik	1958	3451	3705
CCDS52889.1_2610101N10Rik_exon_16_9:95489749-95489771:+	2610101N10Rik	1402	1230	398
CCDS52889.1_2610101N10Rik_exon_19_9:95491267-95491289:-	2610101N10Rik	736	372	293
CCDS52889.1_2610101N10Rik_exon_23_9:95493721-95493743:-	2610101N10Rik	289	56	293
CCDS52889.1_2610101N10Rik_exon_12_9:95484310-95484332:-	2610101N10Rik	905	0	0
CCDS18931.1_2610109H07Rik_exon_4_4:148112887-148112909:-	2610109H07Rik	128	310	0
CCDS18931.1_2610109H07Rik_exon_5_4:148115622-148115644:-	2610109H07Rik	286	392	0
CCDS18931.1_2610109H07Rik_exon_5_4:148115706-148115728:+	2610109H07Rik	412	493	485
CCDS18931.1_2610109H07Rik_exon_5_4:148115763-148115785:-	2610109H07Rik	48	114	0
CCDS18931.1_2610109H07Rik_exon_5_4:148115811-148115833:-	2610109H07Rik	246	9	2472
CCDS17961.1_2610301B20Rik_exon_2_4:10881847-10881869:+	2610301B20Rik	139	662	468
CCDS17961.1_2610301B20Rik_exon_2_4:10881846-10881868:-	2610301B20Rik	741	369	1228
CCDS17961.1_2610301B20Rik_exon_3_4:10882426-10882448:+	2610301B20Rik	245	114	0
CCDS17961.1_2610301B20Rik_exon_0_4:10874721-10874743:+	2610301B20Rik	74	0	0
CCDS49534.1_2610301G19Rik_exon_16_14:70151560-70151582:-	2610301G19Rik	434	271	1382
CCDS49534.1_2610301G19Rik_exon_12_14:70143668-70143690:+	2610301G19Rik	209	193	393
CCDS49534.1_2610301G19Rik_exon_9_14:70142440-70142462:+	2610301G19Rik	585	242	527
CCDS49534.1_2610301G19Rik_exon_13_14:70145910-70145932:-	2610301G19Rik	114	0	18
CCDS49534.1_2610301G19Rik_exon_10_14:70143007-70143029:-	2610301G19Rik	131	3	0
CCDS37269.1_2610318N02Rik_exon_5_16:17121352-17121374:+	2610318N02Rik	392	721	136
CCDS37269.1_2610318N02Rik_exon_3_16:17118309-17118331:+	2610318N02Rik	388	130	70
CCDS37269.1_2610318N02Rik_exon_3_16:17118320-17118342:-	2610318N02Rik	2087	1588	4062
CCDS37269.1_2610318N02Rik_exon_5_16:17121365-17121387:+	2610318N02Rik	367	227	500
CCDS37269.1_2610318N02Rik_exon_5_16:17121370-17121392:+	2610318N02Rik	358	25	294
CCDS25097.1_2610507B11Rik_exon_15_11:78271736-78271758:+	2610507B11Rik	248	181	108
CCDS25097.1_2610507B11Rik_exon_16_11:78272874-78272896:-	2610507B11Rik	403	983	30
CCDS25097.1_2610507B11Rik_exon_15_11:78272185-78272207:-	2610507B11Rik	150	75	12
CCDS25097.1_2610507B11Rik_exon_13_11:78268800-78268822:+	2610507B11Rik	3676	1548	2334
CCDS25097.1_2610507B11Rik_exon_6_11:78265729-78265751:-	2610507B11Rik	509	499	201
CCDS39225.1_2610524H06Rik_exon_1_5:114823325-114823347:+	2610524H06Rik	948	1387	773
CCDS39225.1_2610524H06Rik_exon_0_5:114822630-114822652:+	2610524H06Rik	565	521	194
CCDS39225.1_2610524H06Rik_exon_0_5:114822627-114822649:-	2610524H06Rik	223	0	3
CCDS39225.1_2610524H06Rik_exon_1_5:114823334-114823356:-	2610524H06Rik	123	0	23
CCDS37365.1_2610528E23Rik_exon_5_16:57312677-57312699:+	2610528E23Rik	600	592	1015
CCDS37365.1_2610528E23Rik_exon_4_16:57311303-57311325:+	2610528E23Rik	1206	856	1053
CCDS37365.1_2610528E23Rik_exon_6_16:57316177-57316199:+	2610528E23Rik	765	677	285
CCDS37365.1_2610528E23Rik_exon_6_16:57316161-57316183:-	2610528E23Rik	466	79	355
CCDS18554.1_2610528J11Rik_exon_1_4:118529618-118529640:-	2610528J11Rik	82	0	11
CCDS18554.1_2610528J11Rik_exon_1_4:118529582-118529604:+	2610528J11Rik	627	451	537
CCDS18554.1_2610528J11Rik_exon_1_4:118529587-118529609:-	2610528J11Rik	127	438	2
CCDS18554.1_2610528J11Rik_exon_1_4:118529626-118529648:+	2610528J11Rik	372	141	75
CCDS18554.1_2610528J11Rik_exon_1_4:118529638-118529660:-	2610528J11Rik	237	53	145
CCDS16503.1_2700007P21Rik_exon_3_2:106969183-106969205:+	2700007P21Rik	517	885	652
CCDS16503.1_2700007P21Rik_exon_3_2:106969181-106969203:-	2700007P21Rik	854	337	169
CCDS16503.1_2700007P21Rik_exon_3_2:106969209-106969231:+	2700007P21Rik	718	104	261
CCDS16503.1_2700007P21Rik_exon_3_2:106969074-106969096:+	2700007P21Rik	366	1	151
CCDS16503.1_2700007P21Rik_exon_3_2:106969302-106969324:+	2700007P21Rik	381	52	0
CCDS52553.1_2700029M09Rik_exon_3_8:60896748-60896770:+	2700029M09Rik	617	1436	0
CCDS52553.1_2700029M09Rik_exon_3_8:60896757-60896779:-	2700029M09Rik	720	732	657
CCDS52553.1_2700029M09Rik_exon_3_8:60896747-60896769:+	2700029M09Rik	454	292	218
CCDS49081.1_2700049A03Rik_exon_13_12:71164398-71164420:+	2700049A03Rik	208	219	0
CCDS49081.1_2700049A03Rik_exon_10_12:71160344-71160366:+	2700049A03Rik	620	743	0
CCDS49081.1_2700049A03Rik_exon_5_12:71150383-71150405:-	2700049A03Rik	840	613	17
CCDS49081.1_2700049A03Rik_exon_10_12:71160340-71160362:+	2700049A03Rik	777	167	456
CCDS49081.1_2700049A03Rik_exon_9_12:71158890-71158912:-	2700049A03Rik	1275	242	1427
CCDS21932.2_2700050L05Rik_exon_8_7:133648196-133648218:+	2700050L05Rik	75	0	0
CCDS21932.2_2700050L05Rik_exon_1_7:133638976-133638998:-	2700050L05Rik	1089	1088	270
CCDS21932.2_2700050L05Rik_exon_6_7:133647058-133647080:+	2700050L05Rik	636	367	351
CCDS21932.2_2700050L05Rik_exon_7_7:133647358-133647380:+	2700050L05Rik	284	93	79
CCDS21932.2_2700050L05Rik_exon_8_7:133648276-133648298:+	2700050L05Rik	292	0	0
CCDS26839.1_2700060E02Rik_exon_4_14:19817133-19817155:-	2700060E02Rik	269	259	117
CCDS26839.1_2700060E02Rik_exon_3_14:19816205-19816227:+	2700060E02Rik	487	58	119
CCDS26839.1_2700060E02Rik_exon_5_14:19819947-19819969:-	2700060E02Rik	323	0	27
CCDS26839.1_2700060E02Rik_exon_6_14:19822565-19822587:-	2700060E02Rik	610	19	107
CCDS29101.1_2700062C07Rik_exon_2_18:24473037-24473059:-	2700062C07Rik	909	1224	1613
CCDS29101.1_2700062C07Rik_exon_2_18:24473052-24473074:+	2700062C07Rik	354	699	56
CCDS29101.1_2700062C07Rik_exon_2_18:24473053-24473075:+	2700062C07Rik	627	236	201
CCDS50483.1_2700078E11Rik_exon_6_19:60580556-60580578:-	2700078E11Rik	212	417	6
CCDS50483.1_2700078E11Rik_exon_6_19:60580438-60580460:+	2700078E11Rik	136	109	64
CCDS50483.1_2700078E11Rik_exon_6_19:60580429-60580451:+	2700078E11Rik	533	150	381
CCDS50483.1_2700078E11Rik_exon_6_19:60580499-60580521:-	2700078E11Rik	153	91	0
CCDS50483.1_2700078E11Rik_exon_6_19:60580436-60580458:-	2700078E11Rik	55	1	0
CCDS29524.2_2700081O15Rik_exon_2_19:7421437-7421459:+	2700081O15Rik	148	166	50
CCDS29524.2_2700081O15Rik_exon_1_19:7420232-7420254:+	2700081O15Rik	342	306	1989
CCDS29524.2_2700081O15Rik_exon_2_19:7421284-7421306:+	2700081O15Rik	86	0	0
CCDS29524.2_2700081O15Rik_exon_2_19:7421452-7421474:-	2700081O15Rik	87	0	0
CCDS29524.2_2700081O15Rik_exon_1_19:7420227-7420249:-	2700081O15Rik	219	0	192
CCDS51934.1_2700089E24Rik_exon_0_6:133105520-133105542:-	2700089E24Rik	101	19	0
CCDS57615.1_2700090O03Rik_exon_0_8:33742439-33742461:-	2700090O03Rik	1590	891	312
CCDS57615.1_2700090O03Rik_exon_0_8:33742412-33742434:+	2700090O03Rik	517	165	174
CCDS16187.1_2700094K13Rik_exon_1_2:84670285-84670307:-	2700094K13Rik	22	0	0
CCDS16187.1_2700094K13Rik_exon_1_2:84670283-84670305:-	2700094K13Rik	28	35	0
CCDS16187.1_2700094K13Rik_exon_1_2:84670281-84670303:+	2700094K13Rik	201	398	9
CCDS16187.1_2700094K13Rik_exon_1_2:84670370-84670392:-	2700094K13Rik	91	9	232
CCDS16187.1_2700094K13Rik_exon_1_2:84670295-84670317:+	2700094K13Rik	351	1	18
CCDS25912.1_2700097O09Rik_exon_5_12:55061049-55061071:+	2700097O09Rik	246	270	210
CCDS25912.1_2700097O09Rik_exon_5_12:55061054-55061076:-	2700097O09Rik	280	373	136
CCDS25912.1_2700097O09Rik_exon_6_12:55063026-55063048:+	2700097O09Rik	308	128	2
CCDS25912.1_2700097O09Rik_exon_5_12:55061085-55061107:-	2700097O09Rik	443	26	436
CCDS25912.1_2700097O09Rik_exon_4_12:55059485-55059507:-	2700097O09Rik	837	17	189
CCDS26186.1_2810002N01Rik_exon_0_12:111713378-111713400:+	2810002N01Rik	286	661	1600
CCDS26186.1_2810002N01Rik_exon_1_12:111722680-111722702:-	2810002N01Rik	270	551	0
CCDS26186.1_2810002N01Rik_exon_1_12:111722745-111722767:+	2810002N01Rik	309	975	172
CCDS26186.1_2810002N01Rik_exon_1_12:111722644-111722666:-	2810002N01Rik	218	285	0
CCDS26186.1_2810002N01Rik_exon_1_12:111722659-111722681:-	2810002N01Rik	1558	1054	893
CCDS22775.1_2810004N23Rik_exon_5_8:124860945-124860967:-	2810004N23Rik	224	19	0
CCDS22775.1_2810004N23Rik_exon_3_8:124841773-124841795:-	2810004N23Rik	500	219	0
CCDS22775.1_2810004N23Rik_exon_5_8:124861017-124861039:+	2810004N23Rik	1157	309	1574
CCDS22775.1_2810004N23Rik_exon_3_8:124841742-124841764:-	2810004N23Rik	282	0	0
CCDS51647.1_2810006K23Rik_exon_0_5:124338761-124338783:+	2810006K23Rik	362	360	0
CCDS51647.1_2810006K23Rik_exon_0_5:124338837-124338859:+	2810006K23Rik	466	70	187
CCDS51647.1_2810006K23Rik_exon_0_5:124338860-124338882:-	2810006K23Rik	68	0	0
CCDS51647.1_2810006K23Rik_exon_0_5:124338765-124338787:+	2810006K23Rik	106	0	558
CCDS20833.1_2810007J24Rik_exon_4_7:14425483-14425505:+	2810007J24Rik	3738	3911	1483
CCDS20833.1_2810007J24Rik_exon_2_7:14416279-14416301:-	2810007J24Rik	290	196	242
CCDS20833.1_2810007J24Rik_exon_4_7:14425497-14425519:-	2810007J24Rik	426	163	168
CCDS20833.1_2810007J24Rik_exon_4_7:14425473-14425495:+	2810007J24Rik	578	407	1030
CCDS20833.1_2810007J24Rik_exon_4_7:14425394-14425416:+	2810007J24Rik	152	0	189
CCDS36777.1_2810008M24Rik_exon_0_13:108047563-108047585:-	2810008M24Rik	406	127	0
CCDS26253.1_2810021B07Rik_exon_0_13:17695645-17695667:+	2810021B07Rik	59	0	0
CCDS26253.1_2810021B07Rik_exon_0_13:17695684-17695706:+	2810021B07Rik	244	56	187
CCDS26253.1_2810021B07Rik_exon_0_13:17695648-17695670:-	2810021B07Rik	176	108	128
CCDS26253.1_2810021B07Rik_exon_0_13:17695673-17695695:-	2810021B07Rik	82	21	0
CCDS26253.1_2810021B07Rik_exon_0_13:17695602-17695624:-	2810021B07Rik	39	0	5
CCDS24751.1_2810021J22Rik_exon_3_11:58880298-58880320:+	2810021J22Rik	564	3063	181
CCDS24751.1_2810021J22Rik_exon_3_11:58880216-58880238:-	2810021J22Rik	150	248	0
CCDS24751.1_2810021J22Rik_exon_3_11:58880221-58880243:+	2810021J22Rik	423	824	351
CCDS24751.1_2810021J22Rik_exon_3_11:58880225-58880247:-	2810021J22Rik	366	8	0
CCDS24751.1_2810021J22Rik_exon_3_11:58880284-58880306:-	2810021J22Rik	255	30	6
CCDS57154.1_2810030E01Rik_exon_0_2:18047875-18047897:+	2810030E01Rik	433	2702	197
CCDS57154.1_2810030E01Rik_exon_0_2:18047695-18047717:-	2810030E01Rik	348	1443	1267
CCDS57154.1_2810030E01Rik_exon_0_2:18047718-18047740:+	2810030E01Rik	513	591	55
CCDS57154.1_2810030E01Rik_exon_0_2:18048192-18048214:-	2810030E01Rik	140	578	0
CCDS57154.1_2810030E01Rik_exon_0_2:18047484-18047506:+	2810030E01Rik	271	241	178
CCDS17346.1_2810046L04Rik_exon_6_3:53473532-53473554:+	2810046L04Rik	636	2240	596
CCDS17346.1_2810046L04Rik_exon_8_3:53475348-53475370:-	2810046L04Rik	299	189	34
CCDS17346.1_2810046L04Rik_exon_10_3:53477678-53477700:+	2810046L04Rik	268	146	111
CCDS17346.1_2810046L04Rik_exon_10_3:53477828-53477850:-	2810046L04Rik	648	0	1512
CCDS25966.1_2810055F11Rik_exon_4_12:72084762-72084784:+	2810055F11Rik	152	1859	94
CCDS25966.1_2810055F11Rik_exon_4_12:72084928-72084950:+	2810055F11Rik	58	298	21
CCDS25966.1_2810055F11Rik_exon_4_12:72084964-72084986:+	2810055F11Rik	199	17	26
CCDS25966.1_2810055F11Rik_exon_4_12:72084801-72084823:-	2810055F11Rik	341	153	18
CCDS25966.1_2810055F11Rik_exon_4_12:72084925-72084947:-	2810055F11Rik	146	0	30
CCDS17483.1_2810403A07Rik_exon_5_3:88693575-88693597:-	2810403A07Rik	225	460	0
CCDS17483.1_2810403A07Rik_exon_3_3:88689643-88689665:+	2810403A07Rik	692	410	410
CCDS17483.1_2810403A07Rik_exon_1_3:88686475-88686497:-	2810403A07Rik	88	178	0
CCDS17483.1_2810403A07Rik_exon_3_3:88689619-88689641:+	2810403A07Rik	1175	1570	6798
[truncated: 85,438 more rows]
