# Supplementary material for: A CRISPR Dropout Screen Identifies Genetic Vulnerabilities and Therapeutic Targets in Acute Myeloid Leukemia
Source: Cell Rep. 2016 Oct 18;17(4):1193–205. doi: 10.1016/j.celrep.2016.09.079 (PMC5081405; doi:10.1016/j.celrep.2016.09.079)
Supplement: Data S2. Human CRISPR Screen Data, Related to Figures 2 and 3 [file mmc6.zip]

Archive with 17 entries (17 files):
- grna_count_5-AML-lines.txt
- RNA-seq_5AMLs-HT1080-HT29_FPKM_Kallisto.txt
- OCI-AML3.gene_summary.txt
- OCI-AML2.gene_summary.txt
- MV4-11.gene_summary.txt
- MOLM-13.gene_summary.txt
- HT-1080.gene_summary.txt
- HT29c3-d25.gene_summary.txt
- HT29c3-d22.gene_summary.txt
- HT29c3-d19.gene_summary.txt
- HT29c3-d16.gene_summary.txt
- HT29c3-d13.gene_summary.txt
- HT29c3-d10.gene_summary.txt
- HT29c3-d7.gene_summary.txt
- HL-60.gene_summary.txt
- GSEA_QC_Results.pdf
- grna_counts_HT29C-clone3_d7-25-HT1080.txt
