# Supplementary material for: A CRISPR Dropout Screen Identifies Genetic Vulnerabilities and Therapeutic Targets in Acute Myeloid Leukemia
Source: Cell Rep. 2016 Oct 18;17(4):1193–205. doi: 10.1016/j.celrep.2016.09.079 (PMC5081405; doi:10.1016/j.celrep.2016.09.079)
Supplement: Data S2. Human CRISPR Screen Data, Related to Figures 2 and 3 [file mmc6.zip › grna_count_5-AML-lines.txt]

sgRNA	Gene	HumanV1-1	MOLM_rep_1	MOLM_rep_2	MV411_rep_1	MV411_rep_2	HumanV1-2	HL60_rep_1	HL60_rep_2	OCIAML2_rep_1	OCIAML2_rep_2	OCIAML3_rep_1	OCIAML3_rep_2
A1BG_CCDS12976.1_ex3_19:58862927-58862950:-_5-1	A1BG	1282	300	1500	304	855	1122	1066	979	996	1173	816	1169
A1BG_CCDS12976.1_ex4_19:58863655-58863678:+_5-2	A1BG	679	379	223	56	720	580	371	475	268	339	366	405
A1BG_CCDS12976.1_ex4_19:58863697-58863720:-_5-3	A1BG	983	262	269	342	988	803	797	691	716	695	693	687
A1BG_CCDS12976.1_ex4_19:58863866-58863889:+_5-4	A1BG	547	24	575	155	254	424	265	226	244	317	216	221
A1BG_CCDS12976.1_ex5_19:58864367-58864390:-_5-5	A1BG	555	18	93	113	705	368	178	307	271	298	501	418
A1CF_CCDS7241.1_ex6_10:52588014-52588037:-_5-1	A1CF	263	202	75	264	309	234	143	218	183	320	171	138
A1CF_CCDS7241.1_ex7_10:52595962-52595985:-_5-2	A1CF	1	0	0	0	0	3	0	0	0	0	0	0
A1CF_CCDS7241.1_ex7_10:52596023-52596046:+_5-3	A1CF	590	642	83	342	422	472	237	329	335	405	317	491
A1CF_CCDS7241.1_ex9_10:52603761-52603784:+_5-4	A1CF	23	26	0	0	112	20	44	79	0	0	6	54
A1CF_CCDS7241.1_ex9_10:52603844-52603867:-_5-5	A1CF	936	832	251	289	1369	851	720	910	749	804	647	960
A2M_CCDS44827.1_ex18_12:9246130-9246153:+_5-1	A2M	602	328	483	139	570	479	971	682	436	649	584	828
A2M_CCDS44827.1_ex22_12:9252012-9252035:+_5-2	A2M	883	1010	1395	1597	1079	831	627	532	712	1091	644	1208
A2M_CCDS44827.1_ex22_12:9252049-9252072:+_5-3	A2M	477	220	261	382	938	390	408	430	300	492	191	373
A2M_CCDS44827.1_ex24_12:9254225-9254248:+_5-4	A2M	520	306	344	98	390	448	685	342	340	418	504	605
A2M_CCDS44827.1_ex25_12:9256894-9256917:+_5-5	A2M	1345	1380	713	506	1338	1211	903	887	1168	1163	990	1442
A2ML1_CCDS8596.2_ex10_12:8994081-8994104:-_5-3	A2ML1	165	113	919	161	180	136	165	132	94	145	89	199
A2ML1_CCDS8596.2_ex11_12:8995845-8995868:-_5-4	A2ML1	907	877	206	612	660	726	810	729	547	750	436	894
A2ML1_CCDS8596.2_ex11_12:8995893-8995916:+_5-5	A2ML1	280	337	399	162	391	228	185	144	324	344	161	321
A2ML1_CCDS8596.2_ex2_12:8976351-8976374:+_5-1	A2ML1	998	789	425	492	392	850	726	531	450	551	579	965
A2ML1_CCDS8596.2_ex8_12:8990981-8991004:-_5-2	A2ML1	332	225	109	784	484	306	184	333	189	297	199	234
A3GALT2_CCDS60080.1_ex0_1:33772950-33772973:-_5-1	A3GALT2	538	1020	337	433	470	473	683	1041	528	744	562	601
A3GALT2_CCDS60080.1_ex0_1:33772971-33772994:+_5-2	A3GALT2	853	164	317	481	368	768	865	622	365	699	412	609
A3GALT2_CCDS60080.1_ex0_1:33773046-33773069:-_5-3	A3GALT2	660	210	397	19	805	472	508	654	389	429	535	786
A3GALT2_CCDS60080.1_ex1_1:33777651-33777674:-_5-4	A3GALT2	749	527	231	577	803	690	857	792	709	835	719	814
A3GALT2_CCDS60080.1_ex2_1:33778149-33778172:+_5-5	A3GALT2	248	158	183	60	8	182	125	44	91	123	140	214
A4GALT_CCDS14041.1_ex0_22:43089421-43089444:+_5-1	A4GALT	1083	713	398	302	488	905	906	721	546	636	527	851
A4GALT_CCDS14041.1_ex0_22:43089467-43089490:-_5-2	A4GALT	825	615	908	508	389	705	542	829	502	706	632	789
A4GALT_CCDS14041.1_ex0_22:43089524-43089547:-_5-3	A4GALT	828	303	464	849	553	610	688	813	632	836	822	1007
A4GALT_CCDS14041.1_ex0_22:43089610-43089633:-_5-4	A4GALT	421	124	47	127	895	373	2780	2748	130	251	206	213
A4GALT_CCDS14041.1_ex0_22:43089831-43089854:+_5-5	A4GALT	354	164	308	124	116	324	138	314	255	361	410	467
A4GNT_CCDS3097.1_ex0_3:137843639-137843662:+_5-1	A4GNT	560	193	169	570	898	411	503	435	403	500	388	511
A4GNT_CCDS3097.1_ex1_3:137849724-137849747:+_5-2	A4GNT	311	384	65	320	403	239	418	386	297	281	346	265
A4GNT_CCDS3097.1_ex1_3:137849755-137849778:+_5-3	A4GNT	418	547	300	192	264	387	212	66	302	363	355	251
A4GNT_CCDS3097.1_ex1_3:137849873-137849896:+_5-4	A4GNT	391	810	49	114	473	312	511	697	302	327	324	325
A4GNT_CCDS3097.1_ex1_3:137849975-137849998:-_5-5	A4GNT	382	241	503	47	568	371	363	529	280	430	363	384
AAAS_CCDS53797.1_ex11_12:53709154-53709177:+_5-2	AAAS	368	225	189	329	213	293	284	306	214	362	412	467
AAAS_CCDS53797.1_ex11_12:53709177-53709200:-_5-3	AAAS	5	0	0	0	0	2	0	0	0	0	0	0
AAAS_CCDS53797.1_ex13_12:53714423-53714446:-_5-4	AAAS	409	497	127	21	218	282	212	226	480	441	249	344
AAAS_CCDS53797.1_ex13_12:53714441-53714464:+_5-5	AAAS	609	660	676	606	999	571	447	577	610	843	422	419
AAAS_CCDS53797.1_ex8_12:53703443-53703466:-_5-1	AAAS	475	388	343	276	394	351	963	1039	340	371	315	354
AACS_CCDS9263.1_ex1_12:125558424-125558447:+_5-1	AACS	32	14	0	27	13	35	48	20	44	23	0	13
AACS_CCDS9263.1_ex2_12:125561055-125561078:+_5-2	AACS	896	1173	637	761	646	710	919	988	592	961	627	851
AACS_CCDS9263.1_ex4_12:125576051-125576074:-_5-3	AACS	508	303	492	167	834	460	342	348	294	423	591	430
AACS_CCDS9263.1_ex7_12:125591776-125591799:-_5-4	AACS	954	1111	509	1284	1273	847	1348	1424	1035	1175	747	992
AACS_CCDS9263.1_ex8_12:125599087-125599110:-_5-5	AACS	453	184	415	266	133	397	270	225	296	413	319	610
AADAC_CCDS33877.1_ex1_3:151535152-151535175:+_5-1	AADAC	553	307	1020	603	173	460	563	658	410	610	613	591
AADAC_CCDS33877.1_ex1_3:151535307-151535330:+_5-2	AADAC	104	23	0	17	275	79	83	81	101	114	209	275
AADAC_CCDS33877.1_ex1_3:151535327-151535350:+_5-3	AADAC	127	88	0	905	10	110	193	144	96	148	19	116
AADAC_CCDS33877.1_ex4_3:151545476-151545499:+_5-4	AADAC	72	88	95	150	31	65	403	348	48	90	39	72
AADAC_CCDS33877.1_ex4_3:151545547-151545570:-_5-5	AADAC	394	391	541	501	430	352	1378	1623	285	417	678	702
AADACL2_CCDS3161.2_ex0_3:151451944-151451967:+_5-1	AADACL2	11	0	0	0	37	14	0	0	27	7	7	29
AADACL2_CCDS3161.2_ex1_3:151458562-151458585:-_5-2	AADACL2	195	127	198	940	38	184	139	216	123	224	37	145
AADACL2_CCDS3161.2_ex2_3:151461893-151461916:+_5-3	AADACL2	148	295	94	111	93	133	78	135	133	123	119	106
AADACL2_CCDS3161.2_ex3_3:151463402-151463425:-_5-4	AADACL2	704	194	748	91	547	523	548	539	512	566	539	663
AADACL2_CCDS3161.2_ex3_3:151463446-151463469:+_5-5	AADACL2	654	328	341	863	506	508	399	458	401	645	463	625
AADACL3_CCDS41252.1_ex2_1:12785258-12785281:+_5-1	AADACL3	547	749	367	410	592	393	418	745	385	774	480	710
AADACL3_CCDS41252.1_ex2_1:12785334-12785357:-_5-2	AADACL3	273	110	132	219	315	225	60	124	233	312	101	106
AADACL3_CCDS41252.1_ex2_1:12785358-12785381:+_5-3	AADACL3	546	145	280	322	450	422	279	195	267	233	411	405
AADACL3_CCDS41252.1_ex2_1:12785419-12785442:-_5-4	AADACL3	214	22	52	162	35	159	144	150	35	96	104	53
AADACL3_CCDS41252.1_ex2_1:12785608-12785631:+_5-5	AADACL3	202	88	26	258	81	175	151	296	157	283	153	237
AADACL4_CCDS30590.1_ex0_1:12704714-12704737:-_5-1	AADACL4	447	697	298	230	573	328	579	442	405	673	424	439
AADACL4_CCDS30590.1_ex1_1:12711250-12711273:+_5-2	AADACL4	445	405	139	172	422	411	569	477	345	693	260	584
AADACL4_CCDS30590.1_ex1_1:12711326-12711349:-_5-3	AADACL4	672	635	591	710	610	544	509	604	626	793	618	879
AADACL4_CCDS30590.1_ex2_1:12721791-12721814:+_5-4	AADACL4	274	220	133	372	494	266	453	244	173	291	216	358
AADACL4_CCDS30590.1_ex2_1:12721814-12721837:-_5-5	AADACL4	633	421	445	794	661	460	307	357	343	403	205	504
AADAT_CCDS3814.1_ex10_4:171008288-171008311:-_5-3	AADAT	309	154	127	99	628	239	352	369	238	213	148	244
AADAT_CCDS3814.1_ex11_4:171009546-171009569:-_5-4	AADAT	732	193	535	210	286	581	278	247	355	469	274	531
AADAT_CCDS3814.1_ex11_4:171009609-171009632:-_5-5	AADAT	56	27	0	0	101	45	116	29	69	76	9	24
AADAT_CCDS3814.1_ex8_4:170994416-170994439:+_5-1	AADAT	148	15	51	0	206	149	54	115	121	130	153	154
AADAT_CCDS3814.1_ex8_4:170994468-170994491:+_5-2	AADAT	457	267	428	103	426	446	453	576	447	563	368	519
AAED1_CCDS35073.1_ex2_9:99413754-99413777:+_5-1	AAED1	346	733	322	675	499	285	292	250	316	503	352	483
AAED1_CCDS35073.1_ex3_9:99413958-99413981:+_5-2	AAED1	45	26	0	0	19	53	134	203	25	39	34	27
AAED1_CCDS35073.1_ex4_9:99417018-99417041:-_5-3	AAED1	89	129	8	12	0	87	29	40	14	41	65	17
AAED1_CCDS35073.1_ex5_9:99417373-99417396:+_5-4	AAED1	1071	8081	511	539	1141	889	757	792	824	1273	792	1084
AAED1_CCDS35073.1_ex5_9:99417399-99417422:+_5-5	AAED1	541	651	166	623	654	404	596	502	461	425	490	494
AAGAB_CCDS42050.1_ex3_15:67500938-67500961:+_5-1	AAGAB	552	311	301	351	381	477	160	204	425	499	442	635
AAGAB_CCDS42050.1_ex4_15:67501824-67501847:-_5-2	AAGAB	264	145	39	219	470	208	125	100	133	281	210	283
AAGAB_CCDS42050.1_ex5_15:67524161-67524184:+_5-3	AAGAB	264	221	9	31	318	221	185	29	162	300	276	249
AAGAB_CCDS42050.1_ex5_15:67524213-67524236:-_5-4	AAGAB	287	217	30	175	84	220	194	87	121	157	113	185
AAGAB_CCDS42050.1_ex6_15:67528322-67528345:-_5-5	AAGAB	493	173	348	337	453	407	285	418	429	531	293	362
AAK1_CCDS1893.2_ex10_2:69746228-69746251:-_5-1	AAK1	1078	883	1314	660	882	948	1307	1154	1000	1181	1101	1640
AAK1_CCDS1893.2_ex11_2:69748068-69748091:-_5-2	AAK1	769	452	125	798	628	634	381	439	595	702	781	1027
AAK1_CCDS1893.2_ex13_2:69754414-69754437:+_5-3	AAK1	1376	1403	628	1124	2741	1131	929	965	1151	1615	1353	1579
AAK1_CCDS1893.2_ex15_2:69757767-69757790:-_5-4	AAK1	400	68	275	171	498	371	280	271	218	275	413	593
AAK1_CCDS1893.2_ex20_2:69870036-69870059:-_5-5	AAK1	603	397	118	163	569	537	407	368	418	481	320	650
AAMDC_CCDS8254.1_ex0_11:77553633-77553656:+_5-1	AAMDC	946	255	807	393	994	776	674	755	713	903	578	837
AAMDC_CCDS8254.1_ex1_11:77580763-77580786:-_5-2	AAMDC	509	727	390	319	688	377	388	310	448	547	220	362
AAMDC_CCDS8254.1_ex1_11:77580785-77580808:-_5-3	AAMDC	746	280	450	445	832	530	844	558	514	602	566	676
AAMDC_CCDS8254.1_ex1_11:77580845-77580868:+_5-4	AAMDC	405	212	140	542	267	335	256	373	350	495	217	409
AAMDC_CCDS8254.1_ex2_11:77583223-77583246:-_5-5	AAMDC	491	316	226	804	597	435	486	447	632	686	385	425
AAMP_CCDS33378.1_ex10_2:219134694-219134717:-_5-5	AAMP	1039	32	223	219	444	939	948	579	389	399	292	302
AAMP_CCDS33378.1_ex6_2:219131229-219131252:+_5-1	AAMP	754	58	264	340	201	558	293	288	106	45	172	145
AAMP_CCDS33378.1_ex8_2:219132241-219132264:+_5-2	AAMP	670	141	303	276	239	76	271	238	36	97	167	187
AAMP_CCDS33378.1_ex8_2:219132278-219132301:-_5-3	AAMP	645	100	124	228	995	547	81	133	53	50	117	236
AAMP_CCDS33378.1_ex9_2:219134119-219134142:+_5-4	AAMP	694	812	1074	494	1314	751	688	825	537	792	395	609
AANAT_CCDS11745.1_ex0_17:74464923-74464946:-_5-1	AANAT	786	550	637	1097	938	599	488	520	368	751	530	710
AANAT_CCDS11745.1_ex0_17:74464970-74464993:-_5-2	AANAT	607	535	370	430	682	537	621	425	330	509	365	386
AANAT_CCDS11745.1_ex1_17:74465300-74465323:-_5-3	AANAT	548	1039	709	449	634	454	460	398	331	412	307	548
AANAT_CCDS11745.1_ex1_17:74465314-74465337:-_5-4	AANAT	377	188	24	653	241	263	117	232	220	404	204	295
AANAT_CCDS11745.1_ex1_17:74465365-74465388:+_5-5	AANAT	1194	1533	816	1134	1527	1094	1081	1059	964	1403	1075	1370
AAR2_CCDS13273.1_ex0_20:34827888-34827911:+_5-1	AAR2	297	7	25	95	170	194	91	138	339	378	283	254
AAR2_CCDS13273.1_ex0_20:34827917-34827940:-_5-2	AAR2	623	588	320	993	788	525	508	484	719	787	505	751
AAR2_CCDS13273.1_ex0_20:34827975-34827998:+_5-3	AAR2	471	922	228	286	321	384	479	347	392	593	480	872
AAR2_CCDS13273.1_ex0_20:34828005-34828028:-_5-4	AAR2	104	2	0	0	94	77	22	125	18	35	78	278
AAR2_CCDS13273.1_ex0_20:34828259-34828282:-_5-5	AAR2	248	232	102	237	96	212	246	206	207	266	214	139
AARD_CCDS34935.1_ex0_8:117950565-117950588:-_5-1	AARD	581	320	412	269	346	536	330	452	468	482	511	607
AARD_CCDS34935.1_ex0_8:117950578-117950601:+_5-2	AARD	723	184	269	771	746	592	741	673	384	627	572	460
AARD_CCDS34935.1_ex0_8:117950645-117950668:+_5-3	AARD	541	1443	250	844	643	449	424	334	558	787	379	919
AARD_CCDS34935.1_ex0_8:117950667-117950690:+_5-4	AARD	342	82	348	221	219	424	333	591	224	268	273	262
AARD_CCDS34935.1_ex0_8:117950700-117950723:+_5-5	AARD	757	499	337	308	819	654	391	530	627	961	558	807
AARS_CCDS32474.1_ex10_16:70298929-70298952:-_5-1	AARS	491	0	0	2	105	384	68	113	73	58	15	44
AARS_CCDS32474.1_ex13_16:70302238-70302261:+_5-2	AARS	893	875	456	19	167	744	104	102	92	153	116	79
AARS_CCDS32474.1_ex16_16:70305735-70305758:-_5-3	AARS	761	302	173	6	901	598	468	348	326	254	412	358
AARS_CCDS32474.1_ex16_16:70305762-70305785:+_5-4	AARS	640	309	401	195	574	500	171	172	283	274	231	159
AARS_CCDS32474.1_ex18_16:70310945-70310968:-_5-5	AARS	400	14	16	163	152	289	82	59	38	62	8	9
AARS2_CCDS34464.1_ex13_6:44274062-44274085:+_5-1	AARS2	1589	420	214	40	936	1179	771	642	415	542	278	390
AARS2_CCDS34464.1_ex15_6:44274721-44274744:-_5-2	AARS2	610	96	84	92	434	522	93	284	184	202	160	145
AARS2_CCDS34464.1_ex15_6:44274752-44274775:+_5-3	AARS2	198	0	12	23	63	156	73	67	117	173	66	98
AARS2_CCDS34464.1_ex16_6:44275094-44275117:-_5-4	AARS2	569	262	263	21	153	506	415	466	265	416	140	148
AARS2_CCDS34464.1_ex20_6:44279950-44279973:-_5-5	AARS2	490	229	36	5	233	382	65	163	53	146	199	268
AARSD1_CCDS58552.1_ex10_17:41116157-41116180:-_5-1	AARSD1	893	643	454	1010	1220	784	1050	863	484	584	327	521
AARSD1_CCDS58552.1_ex6_17:41108278-41108301:+_5-3	AARSD1	307	224	50	545	329	219	268	173	164	166	119	488
AARSD1_CCDS58552.1_ex7_17:41108486-41108509:+_5-4	AARSD1	402	698	41	110	229	393	400	375	351	393	427	613
AARSD1_CCDS58552.1_ex7_17:41108542-41108565:-_5-5	AARSD1	670	391	201	553	498	540	287	279	243	347	361	456
AARSD1_CCDS58552.1_ex9_17:41113311-41113334:-_5-2	AARSD1	604	301	753	611	590	559	286	291	444	526	520	654
AASDH_CCDS3504.1_ex10_4:57237668-57237691:+_5-3	AASDH	547	470	158	697	469	445	558	453	573	685	418	559
AASDH_CCDS3504.1_ex10_4:57237733-57237756:+_5-4	AASDH	347	411	273	459	729	253	154	139	328	335	145	120
AASDH_CCDS3504.1_ex11_4:57244302-57244325:+_5-5	AASDH	245	0	100	134	73	150	148	79	123	111	120	105
AASDH_CCDS3504.1_ex7_4:57220310-57220333:+_5-1	AASDH	441	85	180	346	563	388	297	354	313	362	390	591
AASDH_CCDS3504.1_ex9_4:57221497-57221520:-_5-2	AASDH	337	41	224	196	267	332	419	379	403	661	103	176
AASDHPPT_CCDS31664.1_ex0_11:105948544-105948567:+_5-1	AASDHPPT	624	472	96	123	949	562	194	256	405	506	127	197
AASDHPPT_CCDS31664.1_ex0_11:105948583-105948606:-_5-2	AASDHPPT	295	103	319	6	118	200	58	57	161	229	79	133
AASDHPPT_CCDS31664.1_ex1_11:105950310-105950333:-_5-3	AASDHPPT	156	4	0	0	196	121	59	69	42	99	121	45
AASDHPPT_CCDS31664.1_ex1_11:105950373-105950396:-_5-4	AASDHPPT	965	2111	470	120	891	798	804	832	904	1110	574	648
AASDHPPT_CCDS31664.1_ex3_11:105962110-105962133:+_5-5	AASDHPPT	21	0	30	112	0	19	0	7	11	13	48	66
AASS_CCDS5783.1_ex11_7:121741456-121741479:+_5-1	AASS	22	4	9	0	0	39	61	60	88	72	15	26
AASS_CCDS5783.1_ex13_7:121753231-121753254:+_5-2	AASS	270	271	343	163	280	177	271	223	207	251	105	130
AASS_CCDS5783.1_ex15_7:121755121-121755144:+_5-3	AASS	396	273	128	50	504	365	230	314	320	483	158	165
AASS_CCDS5783.1_ex16_7:121756696-121756719:+_5-4	AASS	730	154	211	0	498	572	409	251	318	301	372	405
AASS_CCDS5783.1_ex22_7:121773585-121773608:-_5-5	AASS	638	410	96	450	1200	597	429	500	702	853	419	633
AATF_CCDS32632.1_ex1_17:35307577-35307600:+_5-1	AATF	65	1	74	0	2	67	11	28	16	6	0	0
AATF_CCDS32632.1_ex1_17:35307610-35307633:-_5-2	AATF	356	331	118	111	151	359	239	314	186	400	172	229
AATF_CCDS32632.1_ex1_17:35307692-35307715:-_5-3	AATF	611	36	271	7	94	551	203	350	207	276	219	370
AATF_CCDS32632.1_ex2_17:35310322-35310345:+_5-4	AATF	397	133	52	4	110	328	152	161	212	221	301	397
AATF_CCDS32632.1_ex2_17:35310574-35310597:+_5-5	AATF	375	0	83	0	213	305	113	47	20	32	65	76
AATK_CCDS45807.1_ex3_17:79095931-79095954:+_5-1	AATK	780	2261	402	540	279	634	562	564	295	637	412	562
AATK_CCDS45807.1_ex3_17:79095970-79095993:-_5-2	AATK	1010	653	418	1843	763	809	705	828	673	848	508	986
AATK_CCDS45807.1_ex4_17:79096992-79097015:-_5-3	AATK	818	555	564	1518	1122	674	1088	1093	541	695	691	951
AATK_CCDS45807.1_ex5_17:79098584-79098607:-_5-4	AATK	501	313	263	118	514	436	236	198	452	443	279	343
AATK_CCDS45807.1_ex7_17:79100225-79100248:-_5-5	AATK	556	786	104	57	633	478	304	425	408	384	376	650
ABAT_CCDS10534.1_ex3_16:8844302-8844325:+_5-1	ABAT	366	590	390	1197	277	255	267	380	251	428	298	339
ABAT_CCDS10534.1_ex3_16:8844340-8844363:+_5-2	ABAT	638	2075	563	172	421	490	591	699	577	683	399	580
ABAT_CCDS10534.1_ex6_16:8858667-8858690:-_5-3	ABAT	268	70	114	2	653	202	334	278	114	210	361	407
ABAT_CCDS10534.1_ex8_16:8862083-8862106:+_5-4	ABAT	627	323	58	359	476	504	373	500	355	512	327	411
ABAT_CCDS10534.1_ex9_16:8862743-8862766:-_5-5	ABAT	514	292	1160	314	716	421	223	266	367	390	268	467
ABCA1_CCDS6762.1_ex28_9:107581892-107581915:+_5-1	ABCA1	600	519	967	233	791	488	452	615	666	715	543	746
ABCA1_CCDS6762.1_ex28_9:107581948-107581971:+_5-2	ABCA1	648	151	492	447	178	566	760	856	402	429	291	445
ABCA1_CCDS6762.1_ex29_9:107582304-107582327:-_5-3	ABCA1	619	182	414	546	493	535	400	428	505	680	573	919
ABCA1_CCDS6762.1_ex36_9:107593327-107593350:-_5-4	ABCA1	608	363	551	513	361	493	493	578	527	719	336	357
ABCA1_CCDS6762.1_ex43_9:107620822-107620845:-_5-5	ABCA1	440	489	510	346	641	399	421	298	400	497	462	676
ABCA10_CCDS11684.1_ex20_17:67183873-67183896:-_5-1	ABCA10	268	133	271	171	381	213	538	586	157	175	309	481
ABCA10_CCDS11684.1_ex21_17:67186574-67186597:-_5-2	ABCA10	572	683	480	232	550	527	359	554	489	731	666	631
ABCA10_CCDS11684.1_ex23_17:67188722-67188745:-_5-3	ABCA10	198	42	42	55	105	204	199	139	73	88	109	255
ABCA10_CCDS11684.1_ex30_17:67210930-67210953:+_5-4	ABCA10	408	111	905	903	967	339	407	234	355	470	257	280
ABCA10_CCDS11684.1_ex34_17:67217983-67218006:-_5-5	ABCA10	111	373	0	0	123	113	273	398	72	85	70	77
ABCA12_CCDS33372.1_ex26_2:215852498-215852521:+_5-1	ABCA12	1159	1111	683	1341	1447	960	826	974	857	1211	727	875
ABCA12_CCDS33372.1_ex28_2:215854281-215854304:-_5-2	ABCA12	247	563	107	82	150	180	126	210	179	176	138	133
ABCA12_CCDS33372.1_ex29_2:215855583-215855606:+_5-3	ABCA12	92	200	12	24	0	89	180	86	41	42	29	148
ABCA12_CCDS33372.1_ex31_2:215865634-215865657:+_5-4	ABCA12	551	416	458	530	622	512	419	380	387	586	286	430
ABCA12_CCDS33372.1_ex32_2:215866357-215866380:+_5-5	ABCA12	22	10	4	0	0	18	2	4	0	0	0	0
ABCA13_CCDS47584.1_ex16_7:48314257-48314280:+_5-3	ABCA13	210	47	205	63	189	215	59	141	244	171	269	225
ABCA13_CCDS47584.1_ex16_7:48314774-48314797:+_5-4	ABCA13	632	802	496	294	658	539	650	552	491	847	474	577
ABCA13_CCDS47584.1_ex16_7:48315583-48315606:-_5-5	ABCA13	359	296	293	218	368	345	189	385	471	602	345	315
ABCA13_CCDS47584.1_ex5_7:48266860-48266883:+_5-1	ABCA13	297	151	453	11	186	244	215	183	216	257	156	193
ABCA13_CCDS47584.1_ex8_7:48278980-48279003:+_5-2	ABCA13	340	317	331	212	73	332	365	376	258	490	122	370
ABCA2_CCDS43909.1_ex27_9:139910559-139910582:+_5-1	ABCA2	671	488	472	153	351	580	1452	849	400	447	433	690
ABCA2_CCDS43909.1_ex31_9:139911691-139911714:-_5-2	ABCA2	496	230	209	69	78	457	490	403	326	443	472	748
ABCA2_CCDS43909.1_ex35_9:139912632-139912655:+_5-3	ABCA2	347	499	159	323	261	313	297	300	216	334	411	569
ABCA2_CCDS43909.1_ex35_9:139912690-139912713:-_5-4	ABCA2	815	861	202	1034	1208	786	568	514	552	731	357	658
ABCA2_CCDS43909.1_ex37_9:139913372-139913395:-_5-5	ABCA2	467	312	147	247	714	426	316	317	293	537	220	356
ABCA3_CCDS10466.1_ex18_16:2348501-2348524:-_5-1	ABCA3	526	431	273	104	851	380	327	403	489	717	307	283
ABCA3_CCDS10466.1_ex21_16:2354103-2354126:+_5-2	ABCA3	678	424	204	614	457	548	600	568	506	730	759	1037
ABCA3_CCDS10466.1_ex22_16:2358534-2358557:+_5-3	ABCA3	596	212	182	62	408	501	498	760	375	623	393	582
ABCA3_CCDS10466.1_ex25_16:2369697-2369720:+_5-4	ABCA3	10	64	67	72	87	714	165	164	205	230	169	140
ABCA3_CCDS10466.1_ex25_16:2369770-2369793:+_5-5	ABCA3	454	275	201	341	363	322	362	393	289	473	402	470
ABCA4_CCDS747.1_ex28_1:94508342-94508365:+_5-1	ABCA4	452	189	263	85	482	375	327	349	168	214	410	419
ABCA4_CCDS747.1_ex37_1:94528128-94528151:+_5-2	ABCA4	588	662	102	63	298	476	530	882	284	379	495	668
ABCA4_CCDS747.1_ex38_1:94528692-94528715:-_5-3	ABCA4	511	402	461	888	520	457	402	371	317	374	279	400
ABCA4_CCDS747.1_ex38_1:94528711-94528734:+_5-4	ABCA4	528	77	142	174	142	440	112	279	186	188	180	144
ABCA4_CCDS747.1_ex42_1:94546256-94546279:+_5-5	ABCA4	375	1111	99	1627	263	247	293	358	293	360	196	256
ABCA5_CCDS11685.1_ex22_17:67282094-67282117:+_5-1	ABCA5	109	11	214	0	54	90	16	51	60	51	65	60
ABCA5_CCDS11685.1_ex24_17:67283787-67283810:+_5-2	ABCA5	513	803	487	166	341	434	518	477	433	522	264	364
ABCA5_CCDS11685.1_ex32_17:67300883-67300906:+_5-3	ABCA5	287	322	206	410	204	199	338	248	415	474	219	214
ABCA5_CCDS11685.1_ex33_17:67302987-67303010:+_5-4	ABCA5	305	259	65	516	138	251	762	399	329	480	291	268
ABCA5_CCDS11685.1_ex35_17:67305496-67305519:+_5-5	ABCA5	339	112	41	14	1013	294	121	105	159	348	92	393
ABCA6_CCDS11683.1_ex22_17:67106962-67106985:-_5-1	ABCA6	191	227	238	0	378	176	107	169	131	175	192	148
ABCA6_CCDS11683.1_ex27_17:67111582-67111605:-_5-2	ABCA6	731	2813	237	392	397	588	544	825	668	734	430	397
ABCA6_CCDS11683.1_ex30_17:67121163-67121186:-_5-3	ABCA6	24	0	0	0	5	10	0	0	6	13	5	19
ABCA6_CCDS11683.1_ex32_17:67125796-67125819:-_5-4	ABCA6	244	50	162	266	96	194	180	151	118	290	91	200
ABCA6_CCDS11683.1_ex35_17:67132250-67132273:+_5-5	ABCA6	158	72	113	62	371	101	53	183	108	160	36	43
ABCA7_CCDS12055.1_ex10_19:1045160-1045183:-_5-2	ABCA7	876	290	425	232	547	812	838	638	687	972	350	754
ABCA7_CCDS12055.1_ex11_19:1046257-1046280:-_5-3	ABCA7	720	337	790	249	709	632	897	1031	480	827	451	577
ABCA7_CCDS12055.1_ex18_19:1051155-1051178:+_5-4	ABCA7	697	294	262	1049	419	612	600	496	342	745	390	493
ABCA7_CCDS12055.1_ex20_19:1052067-1052090:+_5-5	ABCA7	918	240	111	202	732	698	724	693	631	653	669	917
ABCA7_CCDS12055.1_ex3_19:1042137-1042160:+_5-1	ABCA7	800	620	347	209	478	743	650	527	423	551	652	887
ABCA8_CCDS11680.1_ex21_17:66902267-66902290:-_5-1	ABCA8	295	469	143	308	297	282	211	210	174	390	211	223
ABCA8_CCDS11680.1_ex24_17:66914172-66914195:+_5-2	ABCA8	992	483	901	467	817	748	532	756	627	920	581	745
ABCA8_CCDS11680.1_ex28_17:66920855-66920878:-_5-3	ABCA8	315	323	119	70	255	240	221	192	296	351	349	387
ABCA8_CCDS11680.1_ex29_17:66924077-66924100:+_5-4	ABCA8	482	671	300	353	784	340	260	373	277	582	345	576
ABCA8_CCDS11680.1_ex29_17:66924136-66924159:+_5-5	ABCA8	670	282	57	228	720	588	422	477	539	636	401	498
ABCA9_CCDS11681.1_ex23_17:67022582-67022605:-_5-1	ABCA9	16	0	0	0	0	5	9	12	0	3	0	6
ABCA9_CCDS11681.1_ex31_17:67031450-67031473:+_5-2	ABCA9	0	0	0	0	0	0	0	0	0	0	0	0
ABCA9_CCDS11681.1_ex31_17:67031481-67031504:+_5-3	ABCA9	60	0	2	136	36	49	44	79	82	57	16	4
ABCA9_CCDS11681.1_ex31_17:67031505-67031528:+_5-4	ABCA9	477	294	210	485	697	341	381	290	238	290	416	387
ABCA9_CCDS11681.1_ex32_17:67031846-67031869:-_5-5	ABCA9	461	252	283	163	297	443	284	221	328	380	355	394
ABCB1_CCDS5608.1_ex15_7:87179269-87179292:+_5-1	ABCB1	156	269	84	232	251	100	109	113	100	136	49	26
ABCB1_CCDS5608.1_ex17_7:87179861-87179884:-_5-2	ABCB1	425	209	131	284	430	300	215	338	437	407	172	257
ABCB1_CCDS5608.1_ex20_7:87190653-87190676:-_5-3	ABCB1	288	15	78	100	183	243	189	207	195	363	143	208
ABCB1_CCDS5608.1_ex22_7:87196148-87196171:-_5-4	ABCB1	229	34	542	10	0	195	124	197	106	119	99	79
ABCB1_CCDS5608.1_ex22_7:87196271-87196294:-_5-5	ABCB1	28	0	0	367	6	38	28	46	34	58	20	53
ABCB10_CCDS1580.1_ex12_1:229694267-229694290:+_5-5	ABCB10	500	385	334	845	274	408	259	222	195	291	200	265
ABCB10_CCDS1580.1_ex8_1:229676480-229676503:+_5-1	ABCB10	598	396	443	230	421	432	468	481	387	648	674	641
ABCB10_CCDS1580.1_ex9_1:229678075-229678098:-_5-2	ABCB10	723	384	537	482	824	571	741	764	493	775	564	966
ABCB11_CCDS46444.1_ex16_2:169833142-169833165:-_5-1	ABCB11	217	93	34	299	330	186	132	74	110	110	230	361
ABCB11_CCDS46444.1_ex18_2:169842760-169842783:-_5-2	ABCB11	1075	706	788	790	926	926	941	906	635	853	451	551
ABCB11_CCDS46444.1_ex20_2:169850327-169850350:+_5-3	ABCB11	365	243	265	109	288	364	289	502	278	488	254	336
ABCB11_CCDS46444.1_ex22_2:169853154-169853177:-_5-4	ABCB11	320	42	7	0	52	315	212	267	288	231	113	288
ABCB11_CCDS46444.1_ex23_2:169869923-169869946:+_5-5	ABCB11	643	506	451	1354	652	490	342	459	588	666	882	966
ABCB4_CCDS5605.1_ex13_7:87060823-87060846:+_5-1	ABCB4	616	509	373	472	446	642	547	676	363	588	722	742
ABCB4_CCDS5605.1_ex17_7:87072977-87073000:+_5-2	ABCB4	137	130	44	70	102	139	684	1884	113	165	11	56
ABCB4_CCDS5605.1_ex22_7:87082254-87082277:-_5-3	ABCB4	401	217	177	590	284	390	295	233	373	450	343	416
ABCB4_CCDS5605.1_ex23_7:87083877-87083900:-_5-4	ABCB4	582	305	344	406	373	545	364	657	631	828	456	353
ABCB4_CCDS5605.1_ex24_7:87092206-87092229:-_5-5	ABCB4	254	172	153	807	130	233	157	182	199	290	87	165
ABCB5_CCDS5371.1_ex0_7:20691136-20691159:-_6-1	ABCB5	50	290	0	58	9	45	96	38	18	57	17	0
ABCB5_CCDS5371.1_ex0_7:20691170-20691193:+_6-2	ABCB5	241	215	165	263	722	220	341	271	162	262	229	391
ABCB5_CCDS5371.1_ex0_7:20691212-20691235:+_6-3	ABCB5	19	0	139	0	0	15	4	21	26	17	21	0
ABCB5_CCDS5371.1_ex1_7:20698127-20698150:+_6-4	ABCB5	10	37	0	0	11	14	20	0	4	28	13	25
ABCB5_CCDS5371.1_ex1_7:20698153-20698176:+_6-5	ABCB5	271	139	128	301	275	224	731	1119	298	291	315	330
ABCB5_CCDS5371.1_ex2_7:20721132-20721155:+_6-6	ABCB5	379	175	23	433	232	247	156	323	398	416	262	285
ABCB6_CCDS2436.1_ex14_2:220080836-220080859:-_5-1	ABCB6	675	693	672	507	534	610	592	642	563	525	821	1050
ABCB6_CCDS2436.1_ex14_2:220080858-220080881:+_5-2	ABCB6	855	536	747	505	1184	625	534	665	647	825	699	1021
ABCB6_CCDS2436.1_ex15_2:220081125-220081148:+_5-3	ABCB6	343	76	46	150	399	282	171	144	205	128	147	121
ABCB6_CCDS2436.1_ex18_2:220083172-220083195:+_5-4	ABCB6	310	578	104	75	179	307	417	362	274	256	141	210
ABCB6_CCDS2436.1_ex18_2:220083276-220083299:+_5-5	ABCB6	505	381	177	939	147	379	458	517	488	676	510	809
ABCB7_CCDS14428.1_ex10_X:74295284-74295307:-_5-3	ABCB7	109	10	17	0	140	102	16	9	37	54	17	49
ABCB7_CCDS14428.1_ex15_X:74375942-74375965:+_5-4	ABCB7	444	110	229	94	256	457	256	122	139	173	229	224
ABCB7_CCDS14428.1_ex15_X:74375994-74376017:-_5-5	ABCB7	726	130	290	64	490	727	160	173	410	492	163	305
ABCB7_CCDS14428.1_ex9_X:74293704-74293727:-_5-1	ABCB7	791	192	295	33	71	602	216	158	290	301	206	193
ABCB7_CCDS14428.1_ex9_X:74293741-74293764:-_5-2	ABCB7	285	0	59	10	77	225	9	65	104	289	58	84
ABCB8_CCDS5913.1_ex2_7:150731432-150731455:+_5-1	ABCB8	352	295	410	358	264	322	204	124	227	364	100	247
ABCB8_CCDS5913.1_ex3_7:150731626-150731649:-_5-2	ABCB8	649	300	739	147	511	607	772	449	509	743	411	432
ABCB8_CCDS5913.1_ex4_7:150731823-150731846:+_5-3	ABCB8	104	78	77	4	330	110	326	207	66	124	30	18
ABCB8_CCDS5913.1_ex5_7:150732708-150732731:-_5-4	ABCB8	641	775	432	542	219	533	384	522	406	565	320	272
ABCB8_CCDS5913.1_ex6_7:150733026-150733049:-_5-5	ABCB8	843	600	447	859	820	727	636	503	586	756	861	892
ABCB9_CCDS58286.1_ex7_12:123434395-123434418:+_5-1	ABCB9	259	53	29	507	62	207	260	426	271	158	60	169
ABCB9_CCDS58286.1_ex7_12:123434450-123434473:-_5-2	ABCB9	1232	1224	247	241	1856	1087	1706	1475	1103	1448	990	1557
ABCB9_CCDS58286.1_ex9_12:123444226-123444249:-_5-3	ABCB9	613	323	1179	297	1257	507	611	560	450	721	361	713
ABCB9_CCDS58286.1_ex9_12:123444407-123444430:+_5-4	ABCB9	278	476	128	92	177	261	138	257	275	329	122	185
ABCB9_CCDS58286.1_ex9_12:123444500-123444523:+_5-5	ABCB9	535	322	84	213	607	370	484	388	349	518	305	487
ABCC1_CCDS42122.1_ex16_16:16177311-16177334:+_5-5	ABCC1	140	0	10	4	26	118	17	95	144	127	93	172
ABCC1_CCDS42122.1_ex5_16:16126994-16127017:-_5-1	ABCC1	320	566	186	188	70	299	298	138	127	276	81	286
ABCC1_CCDS42122.1_ex6_16:16130324-16130347:-_5-2	ABCC1	484	161	700	278	553	371	186	294	303	493	142	294
ABCC1_CCDS42122.1_ex7_16:16138396-16138419:+_5-3	ABCC1	479	183	288	410	488	404	338	352	414	533	367	578
ABCC1_CCDS42122.1_ex9_16:16142029-16142052:-_5-4	ABCC1	1128	1231	1118	727	844	893	900	928	673	1023	1067	1502
ABCC10_CCDS4896.1_ex0_6:43400379-43400402:+_5-1	ABCC10	691	162	264	1406	548	577	524	384	522	504	623	723
ABCC10_CCDS4896.1_ex0_6:43400561-43400584:+_5-2	ABCC10	552	433	168	141	433	463	389	346	329	540	262	344
ABCC10_CCDS4896.1_ex0_6:43400767-43400790:+_5-3	ABCC10	673	474	564	211	581	575	316	358	367	542	402	506
ABCC10_CCDS4896.1_ex1_6:43402501-43402524:-_5-4	ABCC10	445	114	127	33	522	306	302	306	133	260	227	195
ABCC10_CCDS4896.1_ex6_6:43409645-43409668:-_5-5	ABCC10	626	67	241	107	912	516	401	288	348	368	383	395
ABCC11_CCDS10732.1_ex15_16:48234306-48234329:+_5-1	ABCC11	260	141	180	141	420	232	327	227	210	329	100	171
ABCC11_CCDS10732.1_ex17_16:48239361-48239384:-_5-2	ABCC11	535	979	578	848	661	451	315	406	502	511	390	416
ABCC11_CCDS10732.1_ex19_16:48244986-48245009:-_5-3	ABCC11	498	642	421	385	535	449	141	200	338	431	500	691
ABCC11_CCDS10732.1_ex23_16:48250102-48250125:+_5-4	ABCC11	682	470	1456	468	502	595	552	441	662	897	359	718
ABCC11_CCDS10732.1_ex24_16:48256598-48256621:+_5-5	ABCC11	182	100	217	73	333	155	183	180	185	283	81	81
ABCC12_CCDS10730.1_ex22_16:48167596-48167619:-_5-1	ABCC12	1236	1386	1650	1127	986	976	1020	969	1079	1400	1080	1618
ABCC12_CCDS10730.1_ex25_16:48174665-48174688:-_5-2	ABCC12	678	1320	498	984	505	531	618	633	606	844	473	547
ABCC12_CCDS10730.1_ex27_16:48177841-48177864:+_5-3	ABCC12	436	85	162	152	184	360	171	518	135	285	193	143
ABCC12_CCDS10730.1_ex27_16:48177882-48177905:-_5-4	ABCC12	374	259	615	756	454	320	335	462	272	386	343	606
ABCC12_CCDS10730.1_ex27_16:48177956-48177979:-_5-5	ABCC12	489	365	604	320	183	427	449	458	200	299	427	512
ABCC2_CCDS7484.1_ex14_10:101571346-101571369:-_5-5	ABCC2	1056	1059	1096	1261	1698	866	2021	2329	1039	1400	1288	1774
ABCC2_CCDS7484.1_ex2_10:101552071-101552094:-_5-1	ABCC2	332	72	26	164	206	302	192	179	226	259	280	246
ABCC2_CCDS7484.1_ex3_10:101553372-101553395:-_5-2	ABCC2	112	208	58	180	95	105	168	19	39	67	104	39
ABCC2_CCDS7484.1_ex5_10:101554194-101554217:+_5-3	ABCC2	326	18	297	656	279	258	275	262	292	241	193	300
ABCC2_CCDS7484.1_ex6_10:101556878-101556901:-_5-4	ABCC2	483	1627	187	366	553	445	752	439	808	785	270	486
ABCC3_CCDS32681.1_ex1_17:48733267-48733290:-_5-1	ABCC3	469	655	903	1046	296	456	346	510	323	445	595	685
ABCC3_CCDS32681.1_ex1_17:48733311-48733334:-_5-2	ABCC3	832	971	625	246	1439	749	654	625	858	1248	856	818
ABCC3_CCDS32681.1_ex3_17:48734423-48734446:+_5-3	ABCC3	626	320	188	329	294	433	392	356	339	470	467	653
ABCC3_CCDS32681.1_ex6_17:48736602-48736625:-_5-4	ABCC3	421	1039	394	134	243	387	339	241	388	480	427	462
ABCC3_CCDS32681.1_ex7_17:48738310-48738333:+_5-5	ABCC3	332	190	373	75	321	383	381	362	297	405	454	434
ABCC4_CCDS45061.1_ex13_13:95858780-95858803:-_5-1	ABCC4	440	444	139	179	297	360	154	231	394	608	466	576
ABCC4_CCDS45061.1_ex13_13:95858877-95858900:+_5-2	ABCC4	871	682	628	929	385	719	989	925	729	815	679	866
ABCC4_CCDS45061.1_ex14_13:95860148-95860171:-_5-3	ABCC4	1095	1644	803	810	478	857	1277	1265	1073	1340	1027	1514
ABCC4_CCDS45061.1_ex16_13:95863013-95863036:-_5-4	ABCC4	255	267	154	184	405	217	369	365	299	316	135	185
ABCC4_CCDS45061.1_ex17_13:95886862-95886885:-_5-5	ABCC4	156	65	91	0	165	135	187	178	97	158	55	143
ABCC5_CCDS33898.1_ex2_3:183706425-183706448:-_5-1	ABCC5	295	43	291	77	255	254	238	224	268	232	99	112
ABCC5_CCDS33898.1_ex2_3:183706483-183706506:+_5-2	ABCC5	690	1293	400	851	560	576	857	917	426	669	596	681
ABCC5_CCDS33898.1_ex3_3:183707010-183707033:+_5-3	ABCC5	438	448	138	568	500	391	272	351	254	415	243	319
ABCC5_CCDS33898.1_ex3_3:183707087-183707110:+_5-4	ABCC5	481	481	776	201	220	433	457	270	440	572	399	585
ABCC5_CCDS33898.1_ex4_3:183732050-183732073:-_5-5	ABCC5	361	259	108	107	249	299	169	168	214	199	273	377
ABCC6_CCDS10568.1_ex15_16:16276732-16276755:-_10-1	ABCC6	741	580	208	621	385	619	754	678	563	706	674	576
ABCC6_CCDS10568.1_ex17_16:16281043-16281066:-_10-2	ABCC6	973	402	270	561	429	855	651	765	578	794	666	708
ABCC6_CCDS10568.1_ex18_16:16282818-16282841:-_10-3	ABCC6	625	1443	1056	48	829	566	364	437	414	471	442	513
ABCC6_CCDS10568.1_ex21_16:16291900-16291923:-_10-4	ABCC6	1084	717	680	853	1280	928	1027	1284	914	1374	1188	1567
ABCC6_CCDS10568.1_ex23_16:16297388-16297411:+_10-5	ABCC6	547	324	298	768	910	520	449	483	522	709	490	492
ABCC6_CCDS10568.1_ex29_16:16315531-16315554:+_10-6	ABCC6	708	597	518	519	814	559	789	632	791	983	479	652
ABCC6_CCDS10568.1_ex29_16:16315548-16315571:-_10-7	ABCC6	546	409	452	154	346	504	306	310	255	350	399	361
ABCC6_CCDS10568.1_ex29_16:16315564-16315587:+_10-8	ABCC6	380	181	0	52	224	322	133	231	79	84	164	189
ABCC6_CCDS10568.1_ex29_16:16315589-16315612:-_10-9	ABCC6	654	39	291	490	181	629	263	466	244	360	277	295
ABCC6_CCDS10568.1_ex29_16:16315617-16315640:-_10-10	ABCC6	296	401	122	215	534	273	215	267	331	566	224	353
ABCC8_CCDS31437.1_ex24_11:17449412-17449435:-_5-1	ABCC8	805	559	552	470	1403	678	728	651	565	856	602	889
ABCC8_CCDS31437.1_ex27_11:17452374-17452397:+_5-2	ABCC8	401	652	150	191	309	283	164	444	446	456	243	213
ABCC8_CCDS31437.1_ex30_11:17464816-17464839:+_5-3	ABCC8	210	418	226	130	406	173	159	395	171	288	159	148
ABCC8_CCDS31437.1_ex34_11:17483198-17483221:+_5-4	ABCC8	687	584	280	491	805	633	826	588	539	904	615	780
ABCC8_CCDS31437.1_ex35_11:17485059-17485082:+_5-5	ABCC8	385	460	36	534	790	323	90	178	198	263	113	384
ABCC9_CCDS8693.1_ex25_12:22040805-22040828:-_5-1	ABCC9	366	110	290	569	153	360	274	381	232	264	254	205
ABCC9_CCDS8693.1_ex30_12:22063203-22063226:+_5-2	ABCC9	195	58	13	146	86	166	169	131	126	163	164	137
ABCC9_CCDS8693.1_ex34_12:22069870-22069893:-_5-3	ABCC9	496	548	230	394	908	441	469	333	380	477	288	465
ABCC9_CCDS8693.1_ex35_12:22078940-22078963:+_5-4	ABCC9	1069	1130	1273	919	462	792	834	830	596	844	667	663
ABCC9_CCDS8693.1_ex36_12:22086780-22086803:-_5-5	ABCC9	189	104	54	49	270	184	223	199	145	230	271	314
ABCD1_CCDS14728.1_ex0_X:152991038-152991061:-_5-1	ABCD1	643	714	640	114	1011	594	263	203	676	836	851	831
ABCD1_CCDS14728.1_ex0_X:152991083-152991106:+_5-2	ABCD1	460	91	202	351	159	424	422	1779	319	384	225	346
ABCD1_CCDS14728.1_ex0_X:152991197-152991220:-_5-3	ABCD1	390	189	480	19	301	342	181	119	154	290	286	314
ABCD1_CCDS14728.1_ex0_X:152991257-152991280:+_5-4	ABCD1	413	668	571	463	239	403	308	399	402	544	567	648
ABCD1_CCDS14728.1_ex0_X:152991557-152991580:+_5-5	ABCD1	788	450	557	1573	780	729	749	849	687	672	281	422
ABCD2_CCDS8734.1_ex9_12:40012598-40012621:+_5-1	ABCD2	301	736	200	401	706	287	489	650	305	353	219	286
ABCD2_CCDS8734.1_ex9_12:40012638-40012661:+_5-2	ABCD2	355	202	194	445	583	296	255	186	236	281	251	227
ABCD2_CCDS8734.1_ex9_12:40012811-40012834:-_5-3	ABCD2	361	880	423	353	69	308	465	485	324	518	305	405
ABCD2_CCDS8734.1_ex9_12:40012977-40013000:+_5-4	ABCD2	392	379	873	637	487	410	379	481	379	283	263	300
ABCD2_CCDS8734.1_ex9_12:40013274-40013297:-_5-5	ABCD2	320	184	70	36	176	221	202	189	140	126	169	260
ABCD3_CCDS44175.1_ex1_1:94924178-94924201:-_5-1	ABCD3	392	1016	678	288	374	359	332	422	383	623	445	476
ABCD3_CCDS44175.1_ex4_1:94939320-94939343:+_5-2	ABCD3	618	1280	434	345	389	601	486	518	493	602	184	407
ABCD3_CCDS44175.1_ex4_1:94939380-94939403:-_5-3	ABCD3	56	208	9	29	36	51	42	40	25	18	104	86
ABCD3_CCDS44175.1_ex5_1:94940741-94940764:+_5-4	ABCD3	612	806	759	636	934	501	285	389	527	569	428	579
ABCD3_CCDS44175.1_ex5_1:94940775-94940798:-_5-5	ABCD3	144	199	198	78	242	115	65	71	63	128	71	91
ABCD4_CCDS9828.1_ex10_14:74759489-74759512:+_5-1	ABCD4	300	293	126	198	376	239	541	388	239	383	266	272
ABCD4_CCDS9828.1_ex14_14:74763055-74763078:+_5-2	ABCD4	231	24	152	15	48	281	237	238	404	487	75	301
ABCD4_CCDS9828.1_ex15_14:74764627-74764650:-_5-3	ABCD4	508	321	213	271	247	448	409	619	285	472	500	760
ABCD4_CCDS9828.1_ex16_14:74766322-74766345:+_5-4	ABCD4	369	169	73	77	180	249	159	407	278	292	233	311
ABCD4_CCDS9828.1_ex17_14:74766843-74766866:+_5-5	ABCD4	548	401	109	564	788	500	620	628	496	692	431	506
ABCE1_CCDS34071.1_ex1_4:146026751-146026774:+_5-1	ABCE1	90	90	0	0	102	76	56	38	54	34	30	16
ABCE1_CCDS34071.1_ex2_4:146029173-146029196:-_5-2	ABCE1	395	0	27	527	81	318	179	96	102	132	159	227
ABCE1_CCDS34071.1_ex3_4:146030281-146030304:+_5-3	ABCE1	947	48	279	23	177	953	238	261	131	273	282	294
ABCE1_CCDS34071.1_ex7_4:146033406-146033429:-_5-4	ABCE1	15	0	0	0	0	15	48	0	0	0	0	0
ABCE1_CCDS34071.1_ex8_4:146038520-146038543:-_5-5	ABCE1	713	226	246	592	979	597	59	31	69	59	332	381
ABCF1_CCDS34380.1_ex10_6:30551395-30551418:+_5-3	ABCF1	1679	192	634	197	1015	1344	632	795	683	841	629	814
ABCF1_CCDS34380.1_ex10_6:30551444-30551467:+_5-4	ABCF1	697	47	209	0	222	607	231	132	90	180	115	164
ABCF1_CCDS34380.1_ex13_6:30552235-30552258:+_5-5	ABCF1	604	5	41	11	379	442	196	228	127	138	104	126
ABCF1_CCDS34380.1_ex5_6:30546332-30546355:+_5-1	ABCF1	105	1	7	73	45	89	56	53	34	108	60	120
ABCF1_CCDS34380.1_ex9_6:30550909-30550932:-_5-2	ABCF1	754	175	905	426	663	615	556	704	584	698	381	606
ABCF2_CCDS5922.1_ex10_7:150919626-150919649:-_5-1	ABCF2	660	208	308	481	238	612	178	241	343	509	360	646
ABCF2_CCDS5922.1_ex11_7:150920839-150920862:-_5-2	ABCF2	656	246	230	1070	639	525	434	312	424	584	225	270
ABCF2_CCDS5922.1_ex11_7:150920918-150920941:+_5-3	ABCF2	1076	545	574	790	695	967	391	571	786	854	1009	1114
ABCF2_CCDS5922.1_ex12_7:150921110-150921133:+_5-4	ABCF2	451	148	208	740	268	395	171	181	262	336	369	315
ABCF2_CCDS5922.1_ex13_7:150921873-150921896:+_5-5	ABCF2	479	61	354	230	71	355	174	209	229	371	246	483
ABCF3_CCDS3254.1_ex4_3:183905479-183905502:-_5-1	ABCF3	491	317	540	568	313	486	568	677	526	589	509	700
ABCF3_CCDS3254.1_ex5_3:183905755-183905778:+_5-2	ABCF3	608	1519	195	170	549	525	551	511	595	668	564	774
ABCF3_CCDS3254.1_ex6_3:183905942-183905965:+_5-3	ABCF3	743	464	407	698	567	588	466	485	551	759	607	905
ABCF3_CCDS3254.1_ex6_3:183906138-183906161:+_5-4	ABCF3	377	156	429	265	438	315	266	327	165	232	210	271
ABCF3_CCDS3254.1_ex8_3:183906714-183906737:+_5-5	ABCF3	804	202	206	751	383	707	726	866	700	779	719	928
ABCG1_CCDS13681.1_ex2_21:43691189-43691212:-_5-1	ABCG1	399	284	196	83	390	321	278	424	373	528	358	354
ABCG1_CCDS13681.1_ex5_21:43702417-43702440:+_5-2	ABCG1	855	410	463	1290	1165	777	635	650	726	1032	535	628
ABCG1_CCDS13681.1_ex5_21:43702448-43702471:+_5-3	ABCG1	443	735	266	350	621	391	294	500	409	356	433	619
ABCG1_CCDS13681.1_ex6_21:43704708-43704731:+_5-4	ABCG1	305	179	379	394	404	262	194	377	268	210	295	347
ABCG1_CCDS13681.1_ex6_21:43704760-43704783:-_5-5	ABCG1	439	389	1105	750	536	552	656	565	543	743	497	808
ABCG2_CCDS3628.1_ex10_4:89042831-89042854:-_5-2	ABCG2	281	143	236	31	280	237	168	230	294	454	148	377
ABCG2_CCDS3628.1_ex11_4:89052232-89052255:-_5-3	ABCG2	282	485	793	156	36	279	222	222	199	244	153	112
ABCG2_CCDS3628.1_ex12_4:89053044-89053067:-_5-4	ABCG2	257	269	392	275	325	191	256	242	223	283	208	135
ABCG2_CCDS3628.1_ex13_4:89053769-89053792:-_5-5	ABCG2	343	257	108	72	581	283	258	208	357	294	320	416
ABCG2_CCDS3628.1_ex9_4:89039397-89039420:-_5-1	ABCG2	148	854	119	1	28	108	132	98	174	169	49	59
ABCG4_CCDS8415.1_ex0_11:119020874-119020897:-_5-1	ABCG4	561	373	154	908	596	463	422	504	552	676	699	986
ABCG4_CCDS8415.1_ex0_11:119020894-119020917:-_5-2	ABCG4	618	556	369	927	371	497	607	418	644	797	372	512
ABCG4_CCDS8415.1_ex1_11:119024760-119024783:+_5-3	ABCG4	737	485	729	204	630	580	972	901	527	859	568	813
ABCG4_CCDS8415.1_ex4_11:119025505-119025528:-_5-4	ABCG4	354	410	178	722	300	357	386	294	308	336	434	636
ABCG4_CCDS8415.1_ex6_11:119027329-119027352:-_5-5	ABCG4	376	47	54	474	268	322	213	203	255	376	495	493
ABCG5_CCDS1814.1_ex11_2:44065008-44065031:-_5-4	ABCG5	267	161	25	25	156	189	57	213	200	347	262	73
ABCG5_CCDS1814.1_ex11_2:44065081-44065104:-_5-5	ABCG5	757	573	285	550	1178	655	400	952	732	1126	655	881
ABCG5_CCDS1814.1_ex5_2:44051553-44051576:-_5-1	ABCG5	283	356	377	15	649	261	126	226	226	396	168	142
ABCG5_CCDS1814.1_ex7_2:44053606-44053629:+_5-2	ABCG5	755	349	342	1034	100	576	546	482	456	778	297	482
ABCG5_CCDS1814.1_ex8_2:44055199-44055222:+_5-3	ABCG5	536	299	286	393	490	406	366	307	336	696	468	769
ABCG8_CCDS1815.1_ex3_2:44078875-44078898:-_5-1	ABCG8	569	510	542	237	744	568	603	465	621	745	657	809
ABCG8_CCDS1815.1_ex3_2:44078944-44078967:-_5-2	ABCG8	773	1454	615	952	944	808	1372	1457	745	1041	583	993
ABCG8_CCDS1815.1_ex4_2:44079544-44079567:+_5-3	ABCG8	814	1605	1497	199	1050	758	531	618	787	974	443	634
ABCG8_CCDS1815.1_ex5_2:44079891-44079914:-_5-4	ABCG8	577	446	265	592	388	570	299	526	603	810	523	707
ABCG8_CCDS1815.1_ex5_2:44079912-44079935:-_5-5	ABCG8	642	717	268	600	871	527	597	528	634	1022	466	481
ABHD1_CCDS1736.1_ex1_2:27351375-27351398:+_5-1	ABHD1	665	487	815	443	439	596	511	429	492	502	765	914
ABHD1_CCDS1736.1_ex1_2:27351447-27351470:+_5-2	ABHD1	327	226	86	246	215	310	190	197	274	344	274	296
ABHD1_CCDS1736.1_ex2_2:27351978-27352001:+_5-3	ABHD1	512	190	309	400	407	366	456	695	348	468	383	487
ABHD1_CCDS1736.1_ex3_2:27352184-27352207:+_5-4	ABHD1	388	194	77	205	270	311	239	344	321	476	243	248
ABHD1_CCDS1736.1_ex4_2:27352367-27352390:+_5-5	ABHD1	571	633	192	846	636	497	548	733	447	553	511	745
ABHD10_CCDS2963.1_ex0_3:111698017-111698040:+_5-1	ABHD10	969	531	862	339	791	808	809	751	672	812	712	752
ABHD10_CCDS2963.1_ex1_3:111700682-111700705:-_5-2	ABHD10	87	0	119	126	62	80	9	93	44	116	27	190
ABHD10_CCDS2963.1_ex1_3:111700730-111700753:-_5-3	ABHD10	58	25	0	13	54	47	65	52	27	38	43	26
ABHD10_CCDS2963.1_ex1_3:111700748-111700771:+_5-4	ABHD10	200	99	95	390	33	158	195	147	58	123	134	95
ABHD10_CCDS2963.1_ex1_3:111700792-111700815:+_5-5	ABHD10	415	246	329	290	356	371	419	492	150	355	249	413
ABHD11_CCDS47607.1_ex2_7:73151890-73151913:-_5-1	ABHD11	441	193	21	271	333	314	202	215	161	309	194	190
ABHD11_CCDS47607.1_ex2_7:73151931-73151954:+_5-2	ABHD11	551	187	25	155	242	475	178	164	180	476	347	355
ABHD11_CCDS47607.1_ex2_7:73151989-73152012:-_5-3	ABHD11	474	312	131	207	170	422	469	456	311	390	441	569
ABHD11_CCDS47607.1_ex3_7:73152724-73152747:+_5-4	ABHD11	455	541	39	93	221	356	219	160	288	423	235	322
ABHD11_CCDS47607.1_ex4_7:73153027-73153050:-_5-5	ABHD11	875	161	146	393	938	705	284	466	420	721	348	601
ABHD12_CCDS13172.1_ex11_20:25319897-25319920:+_5-2	ABHD12	59	0	42	38	39	55	111	76	25	55	39	40
ABHD12_CCDS13172.1_ex11_20:25319971-25319994:-_5-3	ABHD12	666	195	182	265	721	536	406	419	525	612	457	635
ABHD12_CCDS13172.1_ex12_20:25371156-25371179:+_5-4	ABHD12	1723	280	1145	770	1816	1409	908	1104	1044	1435	780	1291
ABHD12_CCDS13172.1_ex12_20:25371209-25371232:-_5-5	ABHD12	797	171	489	604	800	586	553	376	530	601	479	742
ABHD12_CCDS13172.1_ex9_20:25300835-25300858:+_5-1	ABHD12	800	84	137	741	1491	829	356	388	491	570	426	397
ABHD12B_CCDS55916.1_ex3_14:51347235-51347258:-_5-1	ABHD12B	431	644	43	184	410	393	442	268	427	650	472	640
ABHD12B_CCDS55916.1_ex4_14:51348322-51348345:+_5-2	ABHD12B	349	176	296	226	463	256	354	278	319	372	278	211
ABHD12B_CCDS55916.1_ex6_14:51352479-51352502:-_5-3	ABHD12B	352	168	321	147	61	300	116	195	180	358	408	439
ABHD12B_CCDS55916.1_ex6_14:51352493-51352516:+_5-4	ABHD12B	303	287	290	260	422	270	278	362	174	330	207	357
ABHD12B_CCDS55916.1_ex6_14:51352534-51352557:-_5-5	ABHD12B	152	159	182	72	21	121	140	150	126	124	190	354
ABHD13_CCDS32007.1_ex0_13:108881866-108881889:+_5-1	ABHD13	7	0	0	7	0	17	0	1	11	0	0	0
ABHD13_CCDS32007.1_ex0_13:108881899-108881922:-_5-2	ABHD13	12	0	0	0	0	10	34	48	9	11	11	0
ABHD13_CCDS32007.1_ex0_13:108881926-108881949:+_5-3	ABHD13	338	106	338	84	123	320	378	360	382	496	413	658
ABHD13_CCDS32007.1_ex0_13:108882004-108882027:+_5-4	ABHD13	108	20	71	57	150	104	44	81	44	68	78	104
ABHD13_CCDS32007.1_ex0_13:108882265-108882288:-_5-5	ABHD13	23	1	648	0	12	19	0	6	2	18	10	15
ABHD14A_CCDS2843.1_ex1_3:52011954-52011977:-_5-1	ABHD14A	474	162	432	1268	161	323	347	380	220	277	203	233
ABHD14A_CCDS2843.1_ex1_3:52012050-52012073:+_5-2	ABHD14A	1075	833	656	974	580	789	1149	991	1040	1159	806	980
ABHD14A_CCDS2843.1_ex2_3:52012300-52012323:+_5-3	ABHD14A	519	381	265	296	679	449	413	445	252	366	413	830
ABHD14A_CCDS2843.1_ex2_3:52012345-52012368:+_5-4	ABHD14A	473	729	303	302	165	397	438	448	333	530	431	389
ABHD14A_CCDS2843.1_ex3_3:52014403-52014426:-_5-5	ABHD14A	310	137	34	243	559	227	150	156	147	171	162	164
ABHD14B_CCDS2842.1_ex1_3:52003983-52004006:+_5-1	ABHD14B	379	1374	303	253	490	383	426	474	423	564	457	719
ABHD14B_CCDS2842.1_ex1_3:52004012-52004035:+_5-2	ABHD14B	174	27	107	119	210	162	120	116	186	239	172	264
ABHD14B_CCDS2842.1_ex1_3:52004079-52004102:+_5-3	ABHD14B	584	233	233	56	627	530	631	482	307	342	377	551
ABHD14B_CCDS2842.1_ex1_3:52004149-52004172:-_5-4	ABHD14B	1423	2326	1117	2508	1911	1208	1625	1753	1491	1824	1253	1714
ABHD14B_CCDS2842.1_ex2_3:52005460-52005483:+_5-5	ABHD14B	774	556	881	772	1118	658	607	642	590	904	601	886
ABHD15_CCDS32602.1_ex1_17:27893274-27893297:+_5-1	ABHD15	401	187	283	238	464	531	549	781	372	567	362	441
ABHD15_CCDS32602.1_ex1_17:27893332-27893355:-_5-2	ABHD15	522	13	57	171	224	362	167	232	189	173	118	169
ABHD15_CCDS32602.1_ex1_17:27893400-27893423:-_5-3	ABHD15	1293	890	962	598	1569	1288	1282	1270	699	924	767	1136
ABHD15_CCDS32602.1_ex1_17:27893627-27893650:-_5-4	ABHD15	1314	1215	1095	1258	2033	1171	1161	865	976	1263	1112	929
ABHD15_CCDS32602.1_ex1_17:27893799-27893822:+_5-5	ABHD15	1107	393	1139	312	444	937	603	729	618	828	613	897
ABHD16A_CCDS4713.1_ex11_6:31659382-31659405:+_5-1	ABHD16A	357	225	227	34	161	244	119	105	178	403	150	299
ABHD16A_CCDS4713.1_ex11_6:31659441-31659464:-_5-2	ABHD16A	587	487	390	288	1106	594	757	738	609	732	502	663
ABHD16A_CCDS4713.1_ex12_6:31659655-31659678:+_5-3	ABHD16A	1104	151	284	2227	1062	889	725	644	443	813	692	784
ABHD16A_CCDS4713.1_ex13_6:31660799-31660822:-_5-4	ABHD16A	472	94	89	354	200	382	325	184	292	485	259	254
ABHD16A_CCDS4713.1_ex15_6:31664772-31664795:+_5-5	ABHD16A	745	437	665	322	384	589	527	673	575	590	780	897
ABHD16B_CCDS13539.1_ex0_20:62492991-62493014:-_5-1	ABHD16B	712	97	1029	212	355	565	533	549	463	502	506	612
ABHD16B_CCDS13539.1_ex0_20:62493189-62493212:+_5-2	ABHD16B	1045	1020	506	851	951	840	986	928	767	1067	747	1137
ABHD16B_CCDS13539.1_ex0_20:62493289-62493312:+_5-3	ABHD16B	563	331	487	864	532	525	447	481	357	543	696	985
ABHD16B_CCDS13539.1_ex0_20:62493430-62493453:+_5-4	ABHD16B	625	160	159	438	366	512	367	409	322	554	567	921
ABHD16B_CCDS13539.1_ex0_20:62493537-62493560:-_5-5	ABHD16B	642	699	217	643	723	568	599	495	482	747	449	319
ABHD17A_CCDS32867.1_ex2_19:1880106-1880129:-_5-1	ABHD17A	782	365	765	133	816	597	685	497	717	776	719	771
ABHD17A_CCDS32867.1_ex4_19:1881262-1881285:+_5-3	ABHD17A	750	105	246	19	696	626	604	715	505	713	211	372
ABHD17A_CCDS32867.1_ex4_19:1881336-1881359:+_5-5	ABHD17A	1132	156	357	627	430	852	557	789	488	661	580	783
ABHD17B_CCDS35042.1_ex3_9:74489579-74489602:+_5-1	ABHD17B	707	314	231	160	417	561	375	353	555	764	521	463
ABHD17B_CCDS35042.1_ex3_9:74489604-74489627:-_5-2	ABHD17B	12	89	18	0	0	8	12	5	14	45	0	0
ABHD17B_CCDS35042.1_ex3_9:74489645-74489668:-_5-3	ABHD17B	45	8	96	0	13	34	7	3	16	48	21	65
ABHD17B_CCDS35042.1_ex3_9:74489711-74489734:+_5-4	ABHD17B	87	29	90	99	62	95	108	65	69	100	69	118
ABHD17B_CCDS35042.1_ex3_9:74489769-74489792:-_5-5	ABHD17B	76	2	3	12	157	38	5	60	70	118	124	137
ABHD17C_CCDS45323.1_ex0_15:80987882-80987905:-_5-1	ABHD17C	926	498	934	1570	802	749	767	1065	1018	1189	951	1895
ABHD17C_CCDS45323.1_ex0_15:80988038-80988061:+_5-2	ABHD17C	653	464	141	756	556	545	885	602	489	614	450	532
ABHD17C_CCDS45323.1_ex1_15:81041849-81041872:-_5-3	ABHD17C	552	275	467	143	153	452	413	400	485	803	326	445
ABHD17C_CCDS45323.1_ex1_15:81041908-81041931:-_5-4	ABHD17C	628	819	86	741	488	581	613	658	521	710	788	971
ABHD17C_CCDS45323.1_ex1_15:81041924-81041947:-_5-5	ABHD17C	699	1317	402	482	818	577	1271	1035	490	565	831	882
ABHD2_CCDS10348.1_ex1_15:89695032-89695055:-_5-1	ABHD2	97	23	48	33	73	75	113	101	138	112	83	97
ABHD2_CCDS10348.1_ex2_15:89698665-89698688:+_5-2	ABHD2	120	671	46	254	48	98	88	39	135	138	66	53
ABHD2_CCDS10348.1_ex2_15:89698694-89698717:+_5-3	ABHD2	1054	815	1055	2430	1561	806	974	940	784	1028	539	818
ABHD2_CCDS10348.1_ex2_15:89698721-89698744:-_5-4	ABHD2	590	499	343	1200	437	508	631	870	513	819	376	702
ABHD2_CCDS10348.1_ex2_15:89698746-89698769:-_5-5	ABHD2	509	201	95	6	417	402	551	643	377	347	354	313
ABHD3_CCDS32802.1_ex7_18:19283541-19283564:+_5-1	ABHD3	1475	342	705	1018	969	1251	652	721	769	1146	999	1075
ABHD3_CCDS32802.1_ex7_18:19283569-19283592:+_5-2	ABHD3	204	74	261	9	18	215	154	98	101	145	152	85
ABHD3_CCDS32802.1_ex7_18:19283615-19283638:-_5-3	ABHD3	657	316	450	229	302	519	244	360	230	550	271	199
ABHD3_CCDS32802.1_ex7_18:19283635-19283658:+_5-4	ABHD3	507	328	233	271	626	408	280	264	262	351	332	416
ABHD3_CCDS32802.1_ex7_18:19283685-19283708:-_5-5	ABHD3	897	2831	239	445	575	698	286	438	404	415	299	482
ABHD4_CCDS9572.1_ex2_14:23072373-23072396:+_5-1	ABHD4	1068	1010	642	1075	1208	813	880	723	877	1070	877	1101
ABHD4_CCDS9572.1_ex2_14:23072477-23072500:-_5-2	ABHD4	593	635	271	273	569	495	777	789	665	822	808	957
ABHD4_CCDS9572.1_ex2_14:23072515-23072538:+_5-3	ABHD4	393	464	267	187	380	368	320	288	323	302	368	360
ABHD4_CCDS9572.1_ex2_14:23072555-23072578:+_5-4	ABHD4	397	268	9	527	382	310	216	245	338	320	430	636
ABHD4_CCDS9572.1_ex3_14:23072853-23072876:-_5-5	ABHD4	187	0	106	13	29	132	139	86	58	63	178	62
ABHD5_CCDS2711.1_ex2_3:43743815-43743838:-_5-1	ABHD5	3	0	0	0	0	4	6	0	0	17	0	0
ABHD5_CCDS2711.1_ex2_3:43743907-43743930:+_5-2	ABHD5	371	287	115	183	49	329	84	98	219	322	213	162
ABHD5_CCDS2711.1_ex2_3:43743924-43743947:-_5-3	ABHD5	538	225	118	233	496	425	490	561	532	629	409	664
ABHD5_CCDS2711.1_ex2_3:43743978-43744001:+_5-4	ABHD5	618	88	267	333	538	587	455	438	396	622	503	517
ABHD5_CCDS2711.1_ex2_3:43744017-43744040:+_5-5	ABHD5	488	34	113	263	392	414	482	323	285	399	384	608
ABHD6_CCDS2887.1_ex1_3:58252912-58252935:+_5-1	ABHD6	493	451	102	679	584	454	309	623	386	577	249	322
ABHD6_CCDS2887.1_ex1_3:58253017-58253040:-_5-2	ABHD6	453	147	219	1742	138	378	456	403	252	497	296	361
ABHD6_CCDS2887.1_ex2_3:58255058-58255081:+_5-3	ABHD6	1367	1046	738	1764	1744	1143	1207	1494	1299	1516	1055	1312
ABHD6_CCDS2887.1_ex2_3:58255116-58255139:+_5-4	ABHD6	243	138	601	1	1056	203	352	474	251	267	203	316
ABHD6_CCDS2887.1_ex3_3:58256750-58256773:-_5-5	ABHD6	383	533	361	558	912	354	544	471	460	415	410	580
ABHD8_CCDS12355.1_ex3_19:17411913-17411936:-_5-1	ABHD8	521	235	110	592	240	454	356	233	202	308	405	363
ABHD8_CCDS12355.1_ex3_19:17412108-17412131:-_5-2	ABHD8	572	590	610	1402	722	516	977	742	542	616	404	582
ABHD8_CCDS12355.1_ex3_19:17412155-17412178:+_5-3	ABHD8	548	242	330	331	737	479	522	683	432	690	374	530
ABHD8_CCDS12355.1_ex3_19:17412185-17412208:+_5-4	ABHD8	565	122	707	531	222	450	532	534	451	463	269	513
ABHD8_CCDS12355.1_ex3_19:17412302-17412325:+_5-5	ABHD8	457	231	54	132	307	320	103	90	216	238	235	281
ABI1_CCDS31169.1_ex5_10:27057833-27057856:+_5-1	ABI1	648	725	408	305	519	584	455	534	527	789	364	409
ABI1_CCDS31169.1_ex6_10:27059179-27059202:+_5-2	ABI1	837	293	397	1715	595	724	793	902	405	702	899	984
ABI1_CCDS31169.1_ex8_10:27112065-27112088:-_5-3	ABI1	150	12	27	3	1	123	126	141	49	104	99	89
ABI1_CCDS31169.1_ex8_10:27112164-27112187:+_5-4	ABI1	269	60	65	149	237	208	888	553	204	267	266	145
ABI1_CCDS31169.1_ex9_10:27149695-27149718:+_5-5	ABI1	949	185	111	430	1258	757	516	352	555	745	375	536
ABI2_CCDS2358.1_ex2_2:204245027-204245050:-_5-1	ABI2	426	308	116	155	435	373	207	299	311	277	237	177
ABI2_CCDS2358.1_ex3_2:204255829-204255852:-_5-2	ABI2	337	169	217	296	126	231	312	393	287	377	144	297
ABI2_CCDS2358.1_ex4_2:204259432-204259455:-_5-3	ABI2	461	221	235	436	100	422	202	761	208	305	302	163
ABI2_CCDS2358.1_ex4_2:204259462-204259485:-_5-4	ABI2	527	364	111	244	207	444	527	596	382	469	166	259
ABI2_CCDS2358.1_ex4_2:204259486-204259509:-_5-5	ABI2	823	536	225	963	811	676	843	683	653	868	474	771
ABI3_CCDS11546.1_ex2_17:47295113-47295136:+_5-1	ABI3	317	468	32	190	275	277	302	246	397	405	203	327
ABI3_CCDS11546.1_ex2_17:47295169-47295192:-_5-2	ABI3	1026	1074	597	733	1576	838	935	955	702	1235	579	984
ABI3_CCDS11546.1_ex2_17:47295206-47295229:-_5-3	ABI3	582	74	129	210	248	432	474	641	501	514	655	599
ABI3_CCDS11546.1_ex2_17:47295241-47295264:+_5-4	ABI3	477	386	614	247	1507	427	395	504	352	551	415	584
ABI3_CCDS11546.1_ex3_17:47296933-47296956:+_5-5	ABI3	170	38	4	145	356	159	238	233	97	173	89	148
ABI3BP_CCDS46880.1_ex19_3:100567653-100567676:+_5-1	ABI3BP	711	670	509	1002	239	752	634	705	643	783	780	797
ABI3BP_CCDS46880.1_ex19_3:100567673-100567696:+_5-2	ABI3BP	401	184	84	88	322	327	363	398	177	232	135	167
ABI3BP_CCDS46880.1_ex24_3:100583695-100583718:+_5-3	ABI3BP	169	303	6	88	132	143	199	265	104	163	280	198
ABI3BP_CCDS46880.1_ex31_3:100617721-100617744:+_5-4	ABI3BP	163	128	0	12	160	104	47	63	130	253	71	143
ABI3BP_CCDS46880.1_ex33_3:100645253-100645276:+_5-5	ABI3BP	187	258	256	150	68	144	134	186	86	194	159	241
ABL1_CCDS35165.1_ex1_9:133729502-133729525:+_5-1	ABL1	595	536	350	378	457	469	515	474	435	476	527	609
ABL1_CCDS35165.1_ex2_9:133730418-133730441:+_5-2	ABL1	201	54	278	165	44	192	205	199	112	122	167	278
ABL1_CCDS35165.1_ex3_9:133738200-133738223:+_5-3	ABL1	868	642	652	1184	1048	737	931	895	615	938	758	976
ABL1_CCDS35165.1_ex3_9:133738282-133738305:+_5-4	ABL1	541	344	130	341	506	445	403	329	428	543	526	919
ABL1_CCDS35165.1_ex7_9:133753843-133753866:-_5-5	ABL1	485	174	408	635	1633	365	414	480	611	581	360	425
ABL2_CCDS30947.1_ex7_1:179090845-179090868:-_5-1	ABL2	493	453	628	92	763	344	372	461	298	396	287	425
ABL2_CCDS30947.1_ex8_1:179095555-179095578:-_5-2	ABL2	713	885	690	654	1545	625	832	982	588	805	750	986
ABL2_CCDS30947.1_ex8_1:179095735-179095758:-_5-3	ABL2	662	281	240	102	237	536	253	625	217	415	315	422
ABL2_CCDS30947.1_ex9_1:179100556-179100579:+_5-4	ABL2	925	1526	492	1065	1089	775	798	967	625	853	526	766
ABL2_CCDS30947.1_ex9_1:179100594-179100617:-_5-5	ABL2	652	432	350	261	1229	547	746	687	359	610	313	560
ABLIM1_CCDS31288.1_ex11_10:116225536-116225559:-_5-1	ABLIM1	707	728	735	547	440	548	573	476	650	644	574	828
ABLIM1_CCDS31288.1_ex11_10:116225558-116225581:+_5-2	ABLIM1	937	966	757	467	740	727	553	624	687	970	678	1053
ABLIM1_CCDS31288.1_ex13_10:116232848-116232871:+_5-3	ABLIM1	221	115	72	251	109	200	181	167	261	277	297	271
ABLIM1_CCDS31288.1_ex14_10:116233632-116233655:+_5-4	ABLIM1	16	18	0	0	0	10	10	0	0	0	0	0
ABLIM1_CCDS31288.1_ex14_10:116233706-116233729:-_5-5	ABLIM1	159	163	101	102	367	159	152	198	157	262	77	39
ABLIM2_CCDS47011.1_ex8_4:8037919-8037942:+_5-1	ABLIM2	382	61	110	0	294	387	738	1283	185	233	60	198
ABLIM2_CCDS47011.1_ex8_4:8037938-8037961:+_5-2	ABLIM2	312	144	136	440	63	266	189	189	196	332	99	79
ABLIM2_CCDS47011.1_ex8_4:8037961-8037984:-_5-3	ABLIM2	282	384	307	260	146	191	200	198	273	220	156	202
ABLIM2_CCDS47011.1_ex8_4:8037982-8038005:-_5-4	ABLIM2	451	251	392	277	443	401	337	410	222	259	331	568
ABLIM2_CCDS47011.1_ex9_4:8046885-8046908:+_5-5	ABLIM2	218	210	66	16	115	179	65	274	175	397	141	114
ABLIM3_CCDS4294.1_ex2_5:148577900-148577923:+_5-1	ABLIM3	968	603	1052	1626	1205	752	671	580	1010	1091	707	854
ABLIM3_CCDS4294.1_ex2_5:148577937-148577960:-_5-2	ABLIM3	569	573	1018	232	372	428	643	563	701	1032	673	920
ABLIM3_CCDS4294.1_ex4_5:148586678-148586701:+_5-3	ABLIM3	337	112	40	227	145	236	157	216	96	257	399	447
ABLIM3_CCDS4294.1_ex9_5:148617060-148617083:+_5-4	ABLIM3	25	0	14	0	64	31	14	11	12	24	0	0
ABLIM3_CCDS4294.1_ex9_5:148617123-148617146:+_5-5	ABLIM3	339	116	312	151	220	289	218	263	221	181	34	113
ABR_CCDS10999.1_ex11_17:961251-961274:+_11-7	ABR	326	83	51	362	722	294	111	166	265	353	260	365
ABR_CCDS10999.1_ex16_17:976855-976878:+_11-8	ABR	225	310	77	291	218	181	131	167	248	248	356	394
ABR_CCDS10999.1_ex16_17:976879-976902:+_11-9	ABR	637	1330	1815	271	895	541	545	422	499	619	352	426
ABR_CCDS10999.1_ex18_17:986812-986835:-_11-10	ABR	265	75	30	37	232	179	77	119	90	111	100	158
ABR_CCDS10999.1_ex18_17:986839-986862:+_11-11	ABR	934	322	396	68	589	883	604	845	667	778	401	415
ABR_CCDS10999.1_ex21_17:1028604-1028627:+_11-1	ABR	385	701	114	179	139	389	252	378	311	248	259	187
ABR_CCDS10999.1_ex4_17:915124-915147:-_11-2	ABR	621	559	1082	500	414	484	504	334	496	552	564	690
ABR_CCDS10999.1_ex5_17:915941-915964:+_11-3	ABR	527	386	490	168	618	495	416	430	381	497	193	341
ABR_CCDS10999.1_ex5_17:915960-915983:-_11-4	ABR	222	10	41	135	120	134	93	100	191	196	293	477
ABR_CCDS10999.1_ex5_17:915986-916009:+_11-5	ABR	934	332	495	203	469	777	550	541	481	625	427	673
ABR_CCDS10999.1_ex6_17:916345-916368:-_11-6	ABR	228	195	204	109	103	179	183	236	267	391	66	122
ABRA_CCDS6305.1_ex1_8:107781927-107781950:+_5-1	ABRA	1111	736	719	723	848	997	780	685	752	1080	786	1145
ABRA_CCDS6305.1_ex1_8:107782012-107782035:+_5-2	ABRA	1062	478	448	1555	1236	923	1043	975	1038	1316	692	1006
ABRA_CCDS6305.1_ex1_8:107782078-107782101:-_5-3	ABRA	218	54	47	36	262	187	147	202	143	154	115	208
ABRA_CCDS6305.1_ex1_8:107782103-107782126:+_5-4	ABRA	125	0	17	22	189	100	130	271	93	112	23	27
ABRA_CCDS6305.1_ex1_8:107782285-107782308:-_5-5	ABRA	397	61	88	276	478	333	279	244	369	397	405	567
ABRACL_CCDS43509.1_ex1_6:139363863-139363886:+_4-1	ABRACL	110	0	29	238	100	87	118	44	132	134	102	94
ABRACL_CCDS43509.1_ex1_6:139363895-139363918:-_4-2	ABRACL	170	113	63	46	231	148	238	139	272	302	231	228
ABRACL_CCDS43509.1_ex1_6:139363916-139363939:-_4-3	ABRACL	123	0	188	52	108	93	150	107	62	50	143	242
ABRACL_CCDS43509.1_ex1_6:139363939-139363962:+_4-4	ABRACL	250	51	104	14	141	242	271	176	150	223	251	280
ABT1_CCDS4616.1_ex0_6:26597385-26597408:-_5-1	ABT1	903	43	244	46	202	699	208	235	157	275	97	103
ABT1_CCDS4616.1_ex0_6:26597412-26597435:-_5-2	ABT1	978	102	126	438	234	855	65	41	69	104	229	228
ABT1_CCDS4616.1_ex1_6:26598142-26598165:-_5-3	ABT1	499	200	132	220	658	525	361	432	295	355	366	356
ABT1_CCDS4616.1_ex1_6:26598205-26598228:+_5-4	ABT1	466	0	274	613	25	283	83	22	80	141	47	34
ABT1_CCDS4616.1_ex1_6:26598267-26598290:-_5-5	ABT1	263	54	33	10	38	210	44	105	106	77	0	9
ABTB1_CCDS3045.1_ex7_3:127396021-127396044:-_5-1	ABTB1	464	613	546	159	436	352	467	618	344	422	488	600
ABTB1_CCDS3045.1_ex8_3:127396330-127396353:-_5-2	ABTB1	204	39	196	74	54	200	116	87	135	104	77	152
ABTB1_CCDS3045.1_ex9_3:127396538-127396561:+_5-3	ABTB1	895	392	1205	376	675	844	720	710	548	776	587	854
ABTB1_CCDS3045.1_ex9_3:127396619-127396642:-_5-4	ABTB1	820	368	392	714	1094	688	297	489	466	569	406	545
ABTB1_CCDS3045.1_ex9_3:127396635-127396658:-_5-5	ABTB1	145	51	132	37	302	103	142	50	97	125	120	124
ABTB2_CCDS7890.2_ex13_11:34194754-34194777:-_5-1	ABTB2	694	239	554	103	1215	647	386	418	435	654	525	602
ABTB2_CCDS7890.2_ex13_11:34194811-34194834:+_5-2	ABTB2	974	939	382	875	500	749	687	734	313	446	480	721
ABTB2_CCDS7890.2_ex15_11:34226169-34226192:+_5-3	ABTB2	1096	727	907	1644	846	932	1201	1080	812	825	1009	1301
ABTB2_CCDS7890.2_ex16_11:34378449-34378472:+_5-4	ABTB2	747	720	338	387	535	640	551	608	581	972	368	736
ABTB2_CCDS7890.2_ex16_11:34379004-34379027:+_5-5	ABTB2	551	387	547	187	1273	424	512	532	558	796	534	492
ACAA1_CCDS2673.1_ex10_3:38178145-38178168:+_5-5	ACAA1	463	96	314	511	787	382	370	363	363	510	381	575
ACAA1_CCDS2673.1_ex4_3:38168105-38168128:+_5-1	ACAA1	796	1525	341	1080	1385	763	1107	880	790	1248	745	987
ACAA1_CCDS2673.1_ex5_3:38169304-38169327:-_5-2	ACAA1	300	884	179	1544	1031	230	369	237	263	301	208	533
ACAA1_CCDS2673.1_ex7_3:38173098-38173121:-_5-3	ACAA1	152	13	36	127	104	131	102	209	65	114	138	144
ACAA1_CCDS2673.1_ex8_3:38173441-38173464:-_5-4	ACAA1	626	372	350	263	1668	487	563	465	449	399	470	723
ACAA2_CCDS11939.1_ex5_18:47320656-47320679:+_5-1	ACAA2	734	1000	777	724	655	633	1221	1017	609	878	582	661
ACAA2_CCDS11939.1_ex6_18:47322134-47322157:+_5-2	ACAA2	290	124	0	216	248	265	275	323	186	215	127	219
ACAA2_CCDS11939.1_ex6_18:47322164-47322187:+_5-3	ACAA2	568	111	204	136	166	451	505	692	290	429	276	381
ACAA2_CCDS11939.1_ex7_18:47323832-47323855:+_5-4	ACAA2	302	133	99	41	590	231	397	428	224	304	260	413
ACAA2_CCDS11939.1_ex7_18:47323875-47323898:+_5-5	ACAA2	568	154	225	121	34	455	302	427	221	342	312	280
ACACA_CCDS11317.1_ex27_17:35578744-35578767:+_5-1	ACACA	206	69	77	22	15	168	59	92	209	226	78	113
ACACA_CCDS11317.1_ex30_17:35583268-35583291:+_5-2	ACACA	841	1002	1146	464	1253	638	709	893	910	1115	636	896
ACACA_CCDS11317.1_ex36_17:35602062-35602085:-_5-3	ACACA	378	168	74	172	172	330	240	248	184	248	86	55
ACACA_CCDS11317.1_ex37_17:35603874-35603897:-_5-4	ACACA	221	55	13	6	115	178	122	96	202	233	193	272
ACACA_CCDS11317.1_ex40_17:35608949-35608972:+_5-5	ACACA	597	154	1249	0	116	578	391	229	418	545	140	141
ACACB_CCDS31898.1_ex0_12:109577719-109577742:+_5-1	ACACB	935	1259	706	771	594	833	777	916	665	1344	766	938
ACACB_CCDS31898.1_ex0_12:109577758-109577781:+_5-2	ACACB	563	644	266	388	241	514	693	756	545	599	428	962
ACACB_CCDS31898.1_ex12_12:109629453-109629476:+_5-4	ACACB	458	557	219	533	346	400	329	339	417	602	463	374
ACACB_CCDS31898.1_ex17_12:109639499-109639522:-_5-5	ACACB	570	380	392	1083	755	562	485	601	494	620	375	722
ACACB_CCDS31898.1_ex5_12:109611981-109612004:-_5-3	ACACB	773	619	361	535	468	759	577	685	425	468	672	1121
ACAD10_CCDS31903.1_ex0_12:112130639-112130662:+_5-1	ACAD10	418	319	371	528	295	346	406	389	257	280	133	162
ACAD10_CCDS31903.1_ex5_12:112153664-112153687:+_5-2	ACAD10	639	151	86	54	312	572	481	814	295	401	374	618
ACAD10_CCDS31903.1_ex6_12:112159505-112159528:-_5-3	ACAD10	215	111	71	304	591	177	118	215	100	255	46	244
ACAD10_CCDS31903.1_ex7_12:112165845-112165868:-_5-4	ACAD10	863	644	282	412	886	773	493	593	506	577	365	388
ACAD10_CCDS31903.1_ex8_12:112167618-112167641:+_5-5	ACAD10	522	697	256	185	480	391	265	422	172	184	202	297
ACAD11_CCDS3074.1_ex13_3:132349354-132349377:-_5-1	ACAD11	468	252	110	79	563	392	250	201	395	535	451	522
ACAD11_CCDS3074.1_ex14_3:132350279-132350302:-_5-2	ACAD11	655	472	838	319	939	570	710	549	596	871	467	816
ACAD11_CCDS3074.1_ex15_3:132358429-132358452:+_5-3	ACAD11	687	180	444	646	354	554	565	356	342	528	434	594
ACAD11_CCDS3074.1_ex16_3:132360960-132360983:+_5-4	ACAD11	471	644	283	249	426	379	576	629	451	468	353	328
ACAD11_CCDS3074.1_ex19_3:132378471-132378494:-_5-5	ACAD11	699	405	544	198	395	594	448	585	512	753	348	613
ACAD8_CCDS8498.1_ex0_11:134123591-134123614:-_5-1	ACAD8	887	480	256	701	611	793	569	765	644	919	412	604
ACAD8_CCDS8498.1_ex2_11:134127012-134127035:+_5-2	ACAD8	590	422	331	110	460	477	284	403	430	660	424	593
ACAD8_CCDS8498.1_ex3_11:134128416-134128439:-_5-3	ACAD8	283	205	166	64	264	278	174	183	247	395	276	207
ACAD8_CCDS8498.1_ex3_11:134128465-134128488:-_5-4	ACAD8	0	0	0	0	0	1	0	8	1	10	0	0
ACAD8_CCDS8498.1_ex5_11:134129537-134129560:+_5-5	ACAD8	542	181	351	117	279	505	407	556	353	687	355	421
ACAD9_CCDS3053.1_ex0_3:128598636-128598659:-_5-1	ACAD9	342	37	70	48	198	267	42	63	75	146	27	41
ACAD9_CCDS3053.1_ex1_3:128603545-128603568:+_5-2	ACAD9	892	778	140	75	603	700	562	525	499	435	397	400
ACAD9_CCDS3053.1_ex2_3:128612398-128612421:+_5-3	ACAD9	333	83	153	10	120	296	142	212	80	136	143	75
ACAD9_CCDS3053.1_ex4_3:128615319-128615342:+_5-4	ACAD9	824	535	414	160	158	668	509	531	244	324	189	331
ACAD9_CCDS3053.1_ex5_3:128616476-128616499:+_5-5	ACAD9	458	216	456	211	537	408	370	376	112	138	125	158
ACADL_CCDS2389.1_ex6_2:211074937-211074960:-_5-1	ACADL	82	78	120	49	19	79	53	74	10	70	93	135
ACADL_CCDS2389.1_ex7_2:211081079-211081102:-_5-2	ACADL	557	914	348	779	536	429	521	632	583	524	285	404
ACADL_CCDS2389.1_ex7_2:211081160-211081183:-_5-3	ACADL	28	45	0	0	7	25	56	22	90	91	56	34
ACADL_CCDS2389.1_ex8_2:211082690-211082713:+_5-4	ACADL	355	342	511	470	561	296	242	255	324	372	439	285
ACADL_CCDS2389.1_ex8_2:211082722-211082745:-_5-5	ACADL	422	803	166	484	1048	417	470	522	376	488	314	552
ACADM_CCDS44165.1_ex3_1:76198544-76198567:+_5-1	ACADM	348	255	135	117	273	236	246	308	363	534	296	323
ACADM_CCDS44165.1_ex6_1:76205664-76205687:+_5-2	ACADM	91	65	26	0	27	85	131	102	51	33	11	14
ACADM_CCDS44165.1_ex6_1:76205685-76205708:+_5-3	ACADM	730	298	567	654	865	533	924	935	610	638	568	795
ACADM_CCDS44165.1_ex6_1:76205760-76205783:+_5-4	ACADM	461	423	118	93	368	397	357	489	305	439	601	883
ACADM_CCDS44165.1_ex8_1:76215118-76215141:+_5-5	ACADM	152	156	49	106	31	126	205	66	27	40	85	190
ACADS_CCDS9207.1_ex1_12:121164944-121164967:-_5-1	ACADS	606	506	648	717	832	509	675	772	415	531	431	619
ACADS_CCDS9207.1_ex2_12:121174853-121174876:-_5-2	ACADS	320	94	287	0	250	281	286	210	241	344	239	459
ACADS_CCDS9207.1_ex2_12:121174909-121174932:-_5-3	ACADS	966	475	416	740	750	832	619	552	538	693	804	718
ACADS_CCDS9207.1_ex4_12:121175681-121175704:-_5-4	ACADS	1021	529	571	1873	1194	878	738	1014	857	1160	616	992
ACADS_CCDS9207.1_ex4_12:121175748-121175771:+_5-5	ACADS	952	880	826	252	824	797	940	937	743	923	810	963
ACADSB_CCDS7634.1_ex2_10:124797287-124797310:+_5-1	ACADSB	395	389	328	159	490	328	263	226	284	475	449	428
ACADSB_CCDS7634.1_ex2_10:124797339-124797362:+_5-2	ACADSB	5	98	0	0	0	4	0	0	0	0	0	20
ACADSB_CCDS7634.1_ex3_10:124800034-124800057:+_5-3	ACADSB	589	232	439	243	278	479	1038	622	357	613	226	466
ACADSB_CCDS7634.1_ex5_10:124802585-124802608:+_5-4	ACADSB	114	0	46	18	41	95	25	21	51	13	34	96
ACADSB_CCDS7634.1_ex5_10:124802658-124802681:-_5-5	ACADSB	357	244	37	243	493	308	384	395	292	286	289	469
ACADVL_CCDS11090.1_ex1_17:7123483-7123506:+_5-1	ACADVL	757	696	332	470	644	662	517	648	561	703	474	941
ACADVL_CCDS11090.1_ex3_17:7123982-7124005:-_5-2	ACADVL	353	307	45	498	483	379	346	370	202	243	227	328
ACADVL_CCDS11090.1_ex4_17:7124128-7124151:-_5-3	ACADVL	375	614	272	51	413	297	356	194	295	411	379	306
ACADVL_CCDS11090.1_ex6_17:7124852-7124875:-_5-4	ACADVL	628	332	192	347	479	487	383	435	320	388	395	578
ACADVL_CCDS11090.1_ex7_17:7125290-7125313:+_5-5	ACADVL	377	289	406	75	417	338	381	524	390	683	323	398
ACAN_CCDS53970.1_ex3_15:89385066-89385089:+_5-1	ACAN	1103	950	454	470	478	906	657	752	748	1174	598	1187
ACAN_CCDS53970.1_ex4_15:89386844-89386867:-_5-2	ACAN	654	354	766	330	415	583	586	422	469	580	405	532
ACAN_CCDS53970.1_ex6_15:89390543-89390566:-_5-3	ACAN	844	1095	603	222	675	677	329	403	500	704	343	660
ACAN_CCDS53970.1_ex6_15:89390636-89390659:-_5-4	ACAN	872	579	799	872	664	762	894	712	805	982	849	1054
ACAN_CCDS53970.1_ex8_15:89392877-89392900:-_5-5	ACAN	794	403	499	737	947	674	634	472	486	755	463	434
ACAP1_CCDS11101.1_ex2_17:7245322-7245345:-_5-1	ACAP1	552	334	298	481	162	399	486	485	486	589	437	271
ACAP1_CCDS11101.1_ex2_17:7245375-7245398:-_5-2	ACAP1	743	775	840	568	654	644	1692	843	609	982	758	958
ACAP1_CCDS11101.1_ex5_17:7246719-7246742:+_5-3	ACAP1	776	1989	487	390	744	634	936	777	810	1241	545	790
ACAP1_CCDS11101.1_ex5_17:7246824-7246847:+_5-4	ACAP1	689	632	178	125	795	639	860	945	853	1415	674	939
ACAP1_CCDS11101.1_ex5_17:7246850-7246873:-_5-5	ACAP1	956	922	813	1400	1367	799	961	1043	931	1160	1045	1209
ACAP2_CCDS33924.1_ex10_3:195027260-195027283:+_5-1	ACAP2	43	15	0	42	0	34	0	0	11	15	0	0
ACAP2_CCDS33924.1_ex10_3:195027304-195027327:-_5-2	ACAP2	759	469	338	435	529	643	803	815	435	662	224	339
ACAP2_CCDS33924.1_ex11_3:195028036-195028059:-_5-3	ACAP2	311	48	233	250	241	250	481	131	187	261	63	183
ACAP2_CCDS33924.1_ex20_3:195102645-195102668:+_5-4	ACAP2	139	158	7	45	10	142	23	13	142	129	128	204
ACAP2_CCDS33924.1_ex20_3:195102716-195102739:-_5-5	ACAP2	52	0	0	22	21	53	87	40	30	40	79	16
ACAP3_CCDS19.2_ex10_1:1233213-1233236:+_5-3	ACAP3	559	15	177	41	205	501	233	189	284	305	458	516
ACAP3_CCDS19.2_ex13_1:1234006-1234029:-_5-4	ACAP3	541	165	91	153	475	517	330	290	569	633	151	346
ACAP3_CCDS19.2_ex20_1:1238321-1238344:-_5-5	ACAP3	580	231	302	287	466	495	465	438	361	584	553	611
ACAP3_CCDS19.2_ex9_1:1231944-1231967:+_5-1	ACAP3	882	816	407	381	903	665	929	968	832	893	720	863
ACAP3_CCDS19.2_ex9_1:1231970-1231993:+_5-2	ACAP3	832	741	400	837	822	751	589	562	917	885	663	753
ACAT1_CCDS8339.1_ex2_11:108004577-108004600:-_5-1	ACAT1	75	4	38	4	44	51	87	109	23	43	45	114
ACAT1_CCDS8339.1_ex4_11:108005873-108005896:-_5-2	ACAT1	41	26	28	91	5	42	51	61	9	62	42	103
ACAT1_CCDS8339.1_ex4_11:108005947-108005970:+_5-3	ACAT1	391	322	158	79	641	366	290	281	286	504	236	271
ACAT1_CCDS8339.1_ex5_11:108009658-108009681:-_5-4	ACAT1	6	0	0	0	0	6	6	0	0	0	0	0
ACAT1_CCDS8339.1_ex6_11:108010823-108010846:+_5-5	ACAT1	117	0	9	128	28	74	43	36	21	54	24	137
ACAT2_CCDS5268.1_ex2_6:160188149-160188172:+_5-1	ACAT2	406	550	378	622	917	353	536	584	440	601	295	409
ACAT2_CCDS5268.1_ex3_6:160189643-160189666:+_5-2	ACAT2	23	0	0	46	225	24	23	115	14	5	14	0
ACAT2_CCDS5268.1_ex4_6:160196223-160196246:+_5-3	ACAT2	89	103	0	122	231	90	31	52	84	90	78	59
ACAT2_CCDS5268.1_ex4_6:160196298-160196321:-_5-4	ACAT2	27	9	0	231	47	21	33	27	43	95	37	35
ACAT2_CCDS5268.1_ex4_6:160196320-160196343:-_5-5	ACAT2	117	16	26	0	186	97	194	125	135	131	15	64
ACBD3_CCDS1551.1_ex4_1:226349283-226349306:-_5-1	ACBD3	296	211	67	505	642	244	284	617	140	253	144	94
ACBD3_CCDS1551.1_ex5_1:226352508-226352531:-_5-2	ACBD3	132	194	0	105	85	87	135	83	88	117	86	111
ACBD3_CCDS1551.1_ex5_1:226352583-226352606:-_5-3	ACBD3	227	44	344	238	167	187	131	133	119	83	269	221
ACBD3_CCDS1551.1_ex6_1:226353589-226353612:-_5-4	ACBD3	393	211	139	414	210	355	334	305	251	353	237	226
ACBD3_CCDS1551.1_ex7_1:226374211-226374234:-_5-5	ACBD3	451	152	185	187	184	387	255	219	81	198	431	589
ACBD4_CCDS42348.1_ex1_17:43213878-43213901:-_5-1	ACBD4	453	284	76	317	330	359	433	423	195	221	221	431
ACBD4_CCDS42348.1_ex1_17:43213910-43213933:+_5-2	ACBD4	731	1041	582	182	385	618	567	499	646	769	703	908
ACBD4_CCDS42348.1_ex1_17:43213966-43213989:-_5-3	ACBD4	472	403	382	447	432	368	598	280	341	396	357	382
ACBD4_CCDS42348.1_ex3_17:43214384-43214407:+_5-4	ACBD4	656	877	69	189	842	693	324	329	343	556	527	641
ACBD4_CCDS42348.1_ex3_17:43214432-43214455:+_5-5	ACBD4	601	539	1189	687	471	496	847	391	459	551	515	787
ACBD5_CCDS44368.1_ex10_10:27524084-27524107:-_5-5	ACBD5	10	0	0	0	11	15	3	0	20	6	0	0
ACBD5_CCDS44368.1_ex4_10:27499981-27500004:-_5-1	ACBD5	449	298	123	125	98	350	259	435	225	282	310	282
ACBD5_CCDS44368.1_ex6_10:27506944-27506967:-_5-2	ACBD5	157	38	194	164	111	140	206	193	164	296	151	224
ACBD5_CCDS44368.1_ex6_10:27506985-27507008:-_5-3	ACBD5	567	345	724	117	296	417	318	454	389	449	503	636
ACBD5_CCDS44368.1_ex8_10:27512265-27512288:-_5-4	ACBD5	203	31	153	69	357	192	158	136	156	212	139	214
ACBD6_CCDS1339.1_ex5_1:180461412-180461435:-_5-1	ACBD6	119	65	110	41	226	122	47	111	129	179	100	128
ACBD6_CCDS1339.1_ex5_1:180461490-180461513:-_5-2	ACBD6	293	203	63	167	549	275	345	470	293	252	241	326
ACBD6_CCDS1339.1_ex7_1:180471178-180471201:-_5-3	ACBD6	172	53	109	312	137	173	77	51	147	211	210	241
ACBD6_CCDS1339.1_ex7_1:180471214-180471237:-_5-4	ACBD6	856	978	606	333	660	666	837	770	795	977	543	804
ACBD6_CCDS1339.1_ex7_1:180471289-180471312:-_5-5	ACBD6	1028	676	486	1155	1153	818	1056	1163	912	1197	645	773
ACBD7_CCDS31153.1_ex1_10:15120710-15120733:-_5-1	ACBD7	32	0	0	0	0	25	43	36	6	7	2	0
ACBD7_CCDS31153.1_ex1_10:15120724-15120747:-_5-2	ACBD7	45	0	0	0	51	25	0	0	40	81	37	14
ACBD7_CCDS31153.1_ex1_10:15120742-15120765:-_5-3	ACBD7	931	409	245	874	841	869	789	832	903	1278	529	951
ACBD7_CCDS31153.1_ex2_10:15120935-15120958:-_5-4	ACBD7	14	47	0	0	57	12	0	3	9	15	4	0
ACBD7_CCDS31153.1_ex2_10:15120959-15120982:-_5-5	ACBD7	30	0	96	0	129	25	22	31	11	26	22	27
ACCS_CCDS7907.1_ex0_11:44089251-44089274:+_5-1	ACCS	575	455	595	333	956	491	348	286	323	489	566	578
ACCS_CCDS7907.1_ex0_11:44089428-44089451:-_5-2	ACCS	226	437	0	228	210	217	351	164	202	247	293	531
ACCS_CCDS7907.1_ex2_11:44094998-44095021:+_5-3	ACCS	306	278	74	149	200	273	191	166	76	107	77	192
ACCS_CCDS7907.1_ex5_11:44098846-44098869:-_5-4	ACCS	204	38	168	3	47	202	260	249	218	194	130	131
ACCS_CCDS7907.1_ex7_11:44100275-44100298:-_5-5	ACCS	304	225	201	45	173	258	341	361	186	365	166	273
ACCSL_CCDS41636.1_ex0_11:44069678-44069701:+_5-1	ACCSL	41	58	0	19	27	53	4	31	27	99	36	35
ACCSL_CCDS41636.1_ex0_11:44069791-44069814:-_5-2	ACCSL	137	0	28	107	88	125	125	189	74	100	29	60
ACCSL_CCDS41636.1_ex0_11:44069979-44070002:+_5-3	ACCSL	1307	1662	564	659	1000	1008	1535	1381	907	1059	807	969
ACCSL_CCDS41636.1_ex0_11:44070035-44070058:-_5-4	ACCSL	417	556	111	249	417	389	462	539	280	440	323	386
ACCSL_CCDS41636.1_ex4_11:44073262-44073285:-_5-5	ACCSL	1640	1421	616	2385	1594	1166	821	919	1139	1454	1079	1481
ACD_CCDS10842.1_ex10_16:67693827-67693850:-_5-2	ACD	1209	327	613	88	536	979	923	1161	457	450	397	548
ACD_CCDS10842.1_ex10_16:67693882-67693905:-_5-3	ACD	712	196	142	238	738	645	1378	464	490	494	262	232
ACD_CCDS10842.1_ex11_16:67694136-67694159:-_5-4	ACD	901	503	327	653	340	779	817	535	664	936	508	665
ACD_CCDS10842.1_ex11_16:67694252-67694275:-_5-5	ACD	1028	930	486	498	943	903	692	862	853	1150	578	917
ACD_CCDS10842.1_ex9_16:67693662-67693685:-_5-1	ACD	512	54	38	0	278	444	280	316	183	230	226	322
ACE_CCDS11637.1_ex12_17:61562639-61562662:+_5-1	ACE	435	429	306	243	985	355	142	186	293	317	256	210
ACE_CCDS11637.1_ex12_17:61562660-61562683:+_5-2	ACE	580	591	101	814	284	504	449	446	291	436	517	787
ACE_CCDS11637.1_ex13_17:61564002-61564025:-_5-3	ACE	152	68	565	0	14	154	94	54	108	92	6	40
ACE_CCDS11637.1_ex14_17:61564389-61564412:-_5-4	ACE	511	464	538	1110	420	447	394	449	518	548	384	450
ACE_CCDS11637.1_ex15_17:61566004-61566027:-_5-5	ACE	588	504	149	541	387	447	325	563	576	574	372	678
ACE2_CCDS14169.1_ex10_X:15599403-15599426:-_5-1	ACE2	852	1009	518	1014	1376	681	628	859	973	1012	728	853
ACE2_CCDS14169.1_ex11_X:15603596-15603619:-_5-2	ACE2	594	763	304	521	467	492	742	605	496	519	470	553
ACE2_CCDS14169.1_ex12_X:15605898-15605921:-_5-3	ACE2	99	305	56	29	335	73	50	15	62	37	66	72
ACE2_CCDS14169.1_ex13_X:15607486-15607509:+_5-4	ACE2	765	1118	796	661	850	626	951	1015	1043	1479	955	1466
ACE2_CCDS14169.1_ex15_X:15610401-15610424:-_5-5	ACE2	394	597	111	642	138	324	1487	392	337	431	613	600
ACER1_CCDS12161.1_ex2_19:6309827-6309850:+_5-1	ACER1	448	112	11	344	681	317	168	406	241	316	216	372
ACER1_CCDS12161.1_ex3_19:6312202-6312225:+_5-2	ACER1	687	235	206	96	525	570	349	457	253	381	408	599
ACER1_CCDS12161.1_ex3_19:6312269-6312292:+_5-3	ACER1	127	41	61	42	3	109	60	54	71	102	85	55
ACER1_CCDS12161.1_ex4_19:6312389-6312412:+_5-4	ACER1	105	38	34	0	28	104	99	125	32	47	107	470
ACER1_CCDS12161.1_ex4_19:6312414-6312437:+_5-5	ACER1	315	161	0	87	158	244	300	120	150	238	81	197
ACER2_CCDS34992.1_ex0_9:19409173-19409196:+_5-1	ACER2	504	761	192	605	785	422	4152	3417	497	579	389	414
ACER2_CCDS34992.1_ex2_9:19424724-19424747:-_5-2	ACER2	54	56	0	0	80	39	32	25	30	51	24	54
ACER2_CCDS34992.1_ex3_9:19434941-19434964:+_5-3	ACER2	336	105	36	79	114	252	111	193	107	148	182	265
ACER2_CCDS34992.1_ex3_9:19434971-19434994:-_5-4	ACER2	663	670	436	579	244	555	432	825	326	503	272	449
ACER2_CCDS34992.1_ex3_9:19435060-19435083:+_5-5	ACER2	210	21	314	636	300	197	171	463	237	234	204	271
ACER3_CCDS8247.1_ex0_11:76572096-76572119:-_5-1	ACER3	499	428	273	222	652	422	444	578	523	397	521	544
ACER3_CCDS8247.1_ex1_11:76637635-76637658:-_5-2	ACER3	505	881	486	365	721	449	365	462	413	507	404	605
ACER3_CCDS8247.1_ex1_11:76637652-76637675:+_5-3	ACER3	451	499	32	361	187	393	561	313	227	254	391	526
ACER3_CCDS8247.1_ex4_11:76696736-76696759:-_5-4	ACER3	1	0	0	0	0	1	0	0	8	0	0	0
ACER3_CCDS8247.1_ex5_11:76701596-76701619:+_5-5	ACER3	215	91	16	267	196	130	194	177	95	198	59	222
ACHE_CCDS5709.1_ex3_7:100491172-100491195:+_5-1	ACHE	787	752	594	494	455	629	691	802	481	735	384	527
ACHE_CCDS5709.1_ex3_7:100491356-100491379:-_5-2	ACHE	740	1490	569	762	726	642	858	688	654	881	740	758
ACHE_CCDS5709.1_ex3_7:100491450-100491473:+_5-3	ACHE	447	533	321	482	418	393	271	427	294	520	400	311
ACHE_CCDS5709.1_ex3_7:100491607-100491630:+_5-4	ACHE	278	244	106	14	234	218	222	214	196	332	161	214
ACHE_CCDS5709.1_ex3_7:100491681-100491704:-_5-5	ACHE	1	0	0	0	0	3	0	2	6	33	0	0
ACIN1_CCDS53887.1_ex10_14:23538701-23538724:+_5-4	ACIN1	655	278	147	94	400	485	384	464	148	173	313	439
ACIN1_CCDS53887.1_ex10_14:23538716-23538739:-_5-5	ACIN1	424	59	28	9	149	321	105	50	159	198	134	174
ACIN1_CCDS53887.1_ex7_14:23533312-23533335:-_5-1	ACIN1	686	332	16	177	104	555	150	101	222	293	344	508
ACIN1_CCDS53887.1_ex7_14:23533356-23533379:-_5-2	ACIN1	408	166	140	36	375	379	269	167	126	230	268	227
ACIN1_CCDS53887.1_ex8_14:23533625-23533648:-_5-3	ACIN1	574	59	150	0	347	452	159	106	68	131	269	261
ACKR2_CCDS2706.1_ex0_3:42906140-42906163:-_5-1	ACKR2	37	74	0	4	43	24	14	11	32	0	21	6
ACKR2_CCDS2706.1_ex0_3:42906173-42906196:-_5-2	ACKR2	552	708	405	494	1240	427	473	405	409	684	518	814
ACKR2_CCDS2706.1_ex0_3:42906482-42906505:-_5-3	ACKR2	395	501	103	1548	566	369	346	450	495	591	190	346
ACKR2_CCDS2706.1_ex0_3:42906543-42906566:+_5-4	ACKR2	88	175	108	76	191	78	58	15	101	90	50	166
ACKR2_CCDS2706.1_ex0_3:42906580-42906603:+_5-5	ACKR2	720	1157	1593	935	816	768	659	698	881	1055	587	1006
ACKR3_CCDS2516.1_ex0_2:237489233-237489256:-_5-1	ACKR3	528	145	17	102	270	423	299	343	375	369	378	414
ACKR3_CCDS2516.1_ex0_2:237489278-237489301:+_5-2	ACKR3	847	539	444	1407	1083	729	646	772	678	1071	771	805
ACKR3_CCDS2516.1_ex0_2:237489328-237489351:-_5-3	ACKR3	683	343	704	862	792	684	551	1024	731	1022	448	552
ACKR3_CCDS2516.1_ex0_2:237489438-237489461:-_5-4	ACKR3	1534	1226	1196	1256	952	1245	877	955	1133	1332	1224	1628
ACKR3_CCDS2516.1_ex0_2:237489661-237489684:-_5-5	ACKR3	376	1678	290	505	403	359	320	239	319	468	273	287
ACKR4_CCDS3075.1_ex0_3:132319419-132319442:-_5-1	ACKR4	343	216	195	106	495	229	524	499	223	321	301	411
ACKR4_CCDS3075.1_ex0_3:132319523-132319546:-_5-2	ACKR4	156	133	37	28	99	108	120	68	93	70	37	51
ACKR4_CCDS3075.1_ex0_3:132319664-132319687:+_5-3	ACKR4	872	455	226	314	665	686	781	688	580	807	430	568
ACKR4_CCDS3075.1_ex0_3:132319753-132319776:-_5-4	ACKR4	47	0	0	0	14	26	43	47	21	37	18	15
ACKR4_CCDS3075.1_ex0_3:132319805-132319828:-_5-5	ACKR4	405	225	620	182	33	387	448	375	262	290	298	293
ACLY_CCDS11412.1_ex17_17:40054877-40054900:+_5-1	ACLY	1810	882	767	424	1347	1494	611	767	887	1174	1094	1398
ACLY_CCDS11412.1_ex20_17:40061873-40061896:-_5-2	ACLY	342	313	64	8	55	256	156	245	161	264	191	159
ACLY_CCDS11412.1_ex22_17:40063697-40063720:+_5-3	ACLY	1069	111	317	16	499	1003	327	380	289	645	378	546
ACLY_CCDS11412.1_ex24_17:40065902-40065925:+_5-4	ACLY	571	281	25	16	368	490	179	379	193	113	306	381
ACLY_CCDS11412.1_ex26_17:40068754-40068777:-_5-5	ACLY	767	384	148	110	416	554	428	423	358	462	321	399
ACMSD_CCDS2173.2_ex3_2:135619559-135619582:-_5-1	ACMSD	392	494	356	74	476	316	227	297	291	420	349	524
ACMSD_CCDS2173.2_ex4_2:135621016-135621039:-_5-2	ACMSD	426	392	153	273	219	337	792	663	401	545	304	280
ACMSD_CCDS2173.2_ex4_2:135621123-135621146:+_5-3	ACMSD	378	400	210	70	1408	332	337	438	506	606	451	764
ACMSD_CCDS2173.2_ex4_2:135621143-135621166:+_5-4	ACMSD	731	303	323	1291	518	550	845	751	496	727	713	789
ACMSD_CCDS2173.2_ex4_2:135621158-135621181:+_5-5	ACMSD	604	556	202	619	424	458	602	968	338	544	371	595
ACN9_CCDS5648.1_ex0_7:96747103-96747126:+_5-1	ACN9	678	371	270	93	528	566	476	379	360	629	657	812
ACN9_CCDS5648.1_ex0_7:96747121-96747144:-_5-2	ACN9	584	157	269	360	448	570	265	357	367	551	306	410
ACN9_CCDS5648.1_ex0_7:96747160-96747183:+_5-3	ACN9	1	0	0	0	0	0	0	0	0	0	0	0
ACN9_CCDS5648.1_ex0_7:96747187-96747210:+_5-4	ACN9	450	290	335	185	821	442	516	582	268	385	294	348
ACN9_CCDS5648.1_ex1_7:96810328-96810351:+_5-5	ACN9	445	204	156	185	42	332	210	184	377	456	187	209
ACO1_CCDS6525.1_ex1_9:32407297-32407320:-_5-1	ACO1	131	384	88	195	159	123	119	139	51	28	206	239
ACO1_CCDS6525.1_ex1_9:32407412-32407435:-_5-2	ACO1	657	114	261	389	659	567	329	684	358	442	492	742
ACO1_CCDS6525.1_ex4_9:32418346-32418369:+_5-3	ACO1	508	258	476	541	390	407	162	269	501	592	276	323
ACO1_CCDS6525.1_ex6_9:32420920-32420943:-_5-4	ACO1	570	720	508	1100	344	459	686	462	365	490	611	691
ACO1_CCDS6525.1_ex6_9:32420993-32421016:+_5-5	ACO1	166	25	131	3	41	133	45	34	64	50	77	152
ACO2_CCDS14017.1_ex1_22:41895849-41895872:+_5-1	ACO2	209	81	14	89	139	154	48	47	30	7	109	107
ACO2_CCDS14017.1_ex2_22:41903868-41903891:+_5-2	ACO2	534	424	187	0	356	494	174	170	151	226	569	520
ACO2_CCDS14017.1_ex5_22:41911786-41911809:+_5-3	ACO2	842	498	175	710	1040	650	255	351	123	307	360	539
ACO2_CCDS14017.1_ex5_22:41911869-41911892:+_5-4	ACO2	402	88	450	0	237	335	99	92	29	4	162	126
ACO2_CCDS14017.1_ex6_22:41913578-41913601:+_5-5	ACO2	462	604	424	20	288	490	423	1259	508	522	337	342
ACOT1_CCDS32117.1_ex0_14:74004234-74004257:-_4-1	ACOT1	880	410	325	496	521	797	612	725	608	572	391	520
ACOT1_CCDS32117.1_ex0_14:74004275-74004298:+_4-2	ACOT1	688	542	466	581	983	608	535	621	509	825	541	698
ACOT1_CCDS32117.1_ex0_14:74004487-74004510:-_4-3	ACOT1	875	220	85	78	1191	727	562	693	565	689	265	478
ACOT1_CCDS32117.1_ex1_14:74008251-74008274:+_4-4	ACOT1	764	715	611	738	865	689	1668	1829	822	1063	389	599
ACOT11_CCDS592.1_ex1_1:55050394-55050417:-_5-1	ACOT11	937	932	287	1077	1500	901	807	696	743	1176	663	1130
ACOT11_CCDS592.1_ex1_1:55050518-55050541:+_5-2	ACOT11	787	513	209	481	803	569	643	438	427	720	607	908
ACOT11_CCDS592.1_ex3_1:55058244-55058267:-_5-3	ACOT11	396	331	146	362	451	311	410	335	603	714	359	528
ACOT11_CCDS592.1_ex7_1:55064986-55065009:-_5-4	ACOT11	483	310	259	329	385	430	253	528	165	268	266	366
ACOT11_CCDS592.1_ex7_1:55065030-55065053:-_5-5	ACOT11	493	421	239	390	589	446	313	525	366	540	364	545
ACOT12_CCDS4055.1_ex7_5:80640837-80640860:-_5-1	ACOT12	503	211	302	658	295	480	305	450	447	498	396	572
ACOT12_CCDS4055.1_ex8_5:80641751-80641774:-_5-2	ACOT12	422	167	95	143	224	305	449	343	218	199	278	492
ACOT12_CCDS4055.1_ex8_5:80641780-80641803:+_5-3	ACOT12	105	8	1	22	63	64	25	46	87	106	21	7
ACOT12_CCDS4055.1_ex9_5:80643652-80643675:+_5-4	ACOT12	779	483	304	273	398	642	790	628	426	519	583	443
ACOT12_CCDS4055.1_ex9_5:80643678-80643701:+_5-5	ACOT12	425	470	234	707	968	284	352	310	354	555	319	626
ACOT13_CCDS4558.1_ex1_6:24698174-24698197:-_5-1	ACOT13	497	558	459	392	406	341	491	491	286	444	389	384
ACOT13_CCDS4558.1_ex1_6:24698193-24698216:-_5-2	ACOT13	660	279	130	716	792	639	542	673	514	886	658	541
ACOT13_CCDS4558.1_ex1_6:24698217-24698240:+_5-3	ACOT13	3	0	0	0	0	3	0	0	16	0	0	0
ACOT13_CCDS4558.1_ex1_6:24698239-24698262:+_5-4	ACOT13	392	118	254	194	564	335	247	285	184	250	289	507
ACOT13_CCDS4558.1_ex1_6:24698267-24698290:-_5-5	ACOT13	358	75	63	82	120	372	340	167	202	190	220	300
ACOT2_CCDS9816.1_ex0_14:74036024-74036047:-_4-1	ACOT2	663	375	607	1348	447	485	405	512	392	687	609	732
ACOT2_CCDS9816.1_ex0_14:74036057-74036080:+_4-2	ACOT2	694	577	264	516	733	627	753	569	514	796	568	592
ACOT2_CCDS9816.1_ex0_14:74036181-74036204:-_4-3	ACOT2	492	401	188	162	405	440	170	189	256	358	137	251
ACOT2_CCDS9816.1_ex0_14:74036492-74036515:-_4-4	ACOT2	1373	932	576	366	682	1077	833	1031	511	831	550	833
ACOT4_CCDS9817.1_ex0_14:74059064-74059087:+_5-1	ACOT4	741	613	659	342	571	604	827	1070	504	835	528	456
ACOT4_CCDS9817.1_ex2_14:74061737-74061760:+_5-2	ACOT4	28	94	0	54	55	26	13	9	35	36	14	30
ACOT4_CCDS9817.1_ex2_14:74061840-74061863:-_5-3	ACOT4	368	234	520	12	250	327	343	324	279	275	267	238
ACOT4_CCDS9817.1_ex2_14:74061882-74061905:-_5-4	ACOT4	143	249	67	51	23	106	173	120	84	58	74	186
ACOT4_CCDS9817.1_ex2_14:74061957-74061980:+_5-5	ACOT4	224	132	107	117	631	164	243	203	200	200	183	302
ACOT6_CCDS32118.1_ex1_14:74086059-74086082:+_5-1	ACOT6	141	65	21	186	99	108	90	204	208	379	114	185
ACOT6_CCDS32118.1_ex1_14:74086117-74086140:+_5-2	ACOT6	24	0	18	0	28	31	0	0	12	28	0	9
ACOT6_CCDS32118.1_ex1_14:74086155-74086178:+_5-3	ACOT6	437	958	231	36	221	406	440	404	374	468	260	598
ACOT6_CCDS32118.1_ex1_14:74086200-74086223:+_5-4	ACOT6	480	553	491	284	314	516	430	425	368	511	309	425
ACOT6_CCDS32118.1_ex1_14:74086241-74086264:+_5-5	ACOT6	325	200	181	153	65	263	127	273	144	282	213	287
ACOT7_CCDS30573.1_ex4_1:6387460-6387483:-_5-1	ACOT7	997	59	154	713	765	901	335	437	499	754	597	617
ACOT7_CCDS30573.1_ex5_1:6393522-6393545:+_5-2	ACOT7	395	345	176	24	78	355	161	272	148	211	189	324
ACOT7_CCDS30573.1_ex6_1:6399609-6399632:+_5-3	ACOT7	589	260	95	229	420	558	400	375	674	914	711	706
ACOT7_CCDS30573.1_ex6_1:6399632-6399655:+_5-4	ACOT7	928	511	392	115	269	787	166	324	425	633	799	1074
ACOT7_CCDS30573.1_ex7_1:6409807-6409830:-_5-5	ACOT7	677	79	76	25	205	590	128	187	251	371	329	453
ACOT8_CCDS13378.1_ex3_20:44477086-44477109:+_5-1	ACOT8	238	220	83	51	41	189	114	206	264	357	261	191
ACOT8_CCDS13378.1_ex3_20:44477223-44477246:-_5-2	ACOT8	502	1699	280	229	132	405	575	538	357	498	458	657
ACOT8_CCDS13378.1_ex3_20:44477265-44477288:-_5-3	ACOT8	364	110	271	265	142	250	152	204	158	229	149	113
ACOT8_CCDS13378.1_ex4_20:44483800-44483823:+_5-4	ACOT8	663	444	99	112	181	557	295	388	247	445	535	668
ACOT8_CCDS13378.1_ex4_20:44483872-44483895:-_5-5	ACOT8	887	647	556	1249	802	775	698	645	858	1014	800	938
ACOT9_CCDS35216.1_ex5_X:23724812-23724835:+_5-1	ACOT9	453	62	450	404	1014	382	217	376	418	437	398	517
ACOT9_CCDS35216.1_ex6_X:23725998-23726021:-_5-2	ACOT9	238	186	182	982	726	150	192	305	314	400	220	176
ACOT9_CCDS35216.1_ex6_X:23726037-23726060:+_5-3	ACOT9	225	162	0	124	107	191	219	166	181	263	54	107
ACOT9_CCDS35216.1_ex9_X:23740800-23740823:+_5-4	ACOT9	0	0	0	0	0	0	0	0	0	0	0	0
ACOT9_CCDS35216.1_ex9_X:23740854-23740877:+_5-5	ACOT9	39	77	0	0	305	30	26	3	9	14	0	16
ACOX1_CCDS11734.1_ex10_17:73953617-73953640:+_5-4	ACOX1	533	549	301	135	1137	428	416	326	521	573	317	389
ACOX1_CCDS11734.1_ex12_17:73974696-73974719:-_5-5	ACOX1	634	722	171	628	665	525	507	513	397	634	413	334
ACOX1_CCDS11734.1_ex7_17:73949560-73949583:+_5-1	ACOX1	696	2082	587	1383	720	602	807	552	534	900	730	838
ACOX1_CCDS11734.1_ex8_17:73951740-73951763:-_5-2	ACOX1	265	297	157	681	77	252	280	139	115	193	194	240
ACOX1_CCDS11734.1_ex9_17:73951933-73951956:+_5-3	ACOX1	43	0	98	0	0	29	10	4	1	8	0	0
ACOX2_CCDS33775.1_ex12_3:58520126-58520149:-_5-4	ACOX2	806	887	553	559	917	780	711	747	802	884	643	799
ACOX2_CCDS33775.1_ex12_3:58520160-58520183:-_5-5	ACOX2	352	307	253	332	350	283	319	330	234	254	262	325
ACOX2_CCDS33775.1_ex7_3:58516215-58516238:+_5-1	ACOX2	421	436	323	32	283	379	499	476	362	378	463	845
ACOX2_CCDS33775.1_ex7_3:58516326-58516349:+_5-2	ACOX2	794	795	173	240	342	642	340	482	659	700	449	487
ACOX2_CCDS33775.1_ex8_3:58517004-58517027:-_5-3	ACOX2	739	479	389	363	611	629	551	476	444	724	337	399
ACOX3_CCDS3401.1_ex11_4:8407688-8407711:-_5-2	ACOX3	618	440	111	296	742	537	570	419	454	733	378	457
ACOX3_CCDS3401.1_ex13_4:8416053-8416076:+_5-3	ACOX3	600	552	600	1069	635	628	737	607	705	619	559	722
ACOX3_CCDS3401.1_ex15_4:8417618-8417641:-_5-4	ACOX3	474	243	100	280	1094	398	403	493	530	643	420	656
ACOX3_CCDS3401.1_ex16_4:8418091-8418114:+_5-5	ACOX3	275	329	155	545	255	239	247	443	346	531	544	465
ACOX3_CCDS3401.1_ex9_4:8398837-8398860:-_5-1	ACOX3	763	1248	771	447	810	655	534	813	497	773	572	866
ACOXL_CCDS46389.1_ex3_2:111551668-111551691:+_5-1	ACOXL	487	347	552	785	168	433	724	804	368	540	437	372
ACOXL_CCDS46389.1_ex4_2:111556197-111556220:+_5-2	ACOXL	267	457	10	148	128	271	310	671	384	342	331	513
ACOXL_CCDS46389.1_ex4_2:111556241-111556264:-_5-3	ACOXL	557	137	171	49	559	443	475	255	407	451	349	400
ACOXL_CCDS46389.1_ex6_2:111559262-111559285:+_5-4	ACOXL	540	108	148	133	944	441	547	960	320	350	205	404
ACOXL_CCDS46389.1_ex7_2:111562855-111562878:-_5-5	ACOXL	578	279	187	705	158	497	472	673	408	586	338	540
ACP1_CCDS1639.1_ex1_2:271916-271939:-_11-1	ACP1	145	60	0	119	327	122	90	172	116	84	184	70
ACP1_CCDS1639.1_ex2_2:272054-272077:+_11-2	ACP1	501	902	326	247	858	425	345	300	404	674	351	400
ACP1_CCDS1639.1_ex2_2:272076-272099:+_11-3	ACP1	700	629	628	259	642	629	540	633	644	774	459	597
ACP1_CCDS1639.1_ex2_2:272092-272115:-_11-4	ACP1	987	1152	573	714	1022	833	568	631	851	1062	735	893
ACP1_CCDS1639.1_ex2_2:272124-272147:+_11-5	ACP1	675	139	494	249	506	515	585	597	373	277	373	441
ACP1_CCDS1639.1_ex2_2:272142-272165:-_11-6	ACP1	310	207	143	123	170	329	523	373	379	427	288	352
ACP1_CCDS1639.1_ex3_2:275162-275185:+_11-10	ACP1	0	0	0	0	0	0	0	0	0	0	0	0
ACP1_CCDS1639.1_ex3_2:275179-275202:+_11-11	ACP1	131	147	182	89	323	113	88	84	31	97	93	108
ACP1_CCDS1640.1_ex2_2:272209-272232:+_11-7	ACP1	622	205	192	1581	302	558	679	549	443	620	467	826
ACP1_CCDS1640.1_ex2_2:272254-272277:+_11-8	ACP1	268	104	444	254	42	214	416	480	414	395	320	589
ACP1_CCDS1640.1_ex2_2:272289-272312:-_11-9	ACP1	305	421	381	851	612	265	275	451	372	334	283	443
ACP2_CCDS44583.1_ex1_11:47269188-47269211:+_5-1	ACP2	411	455	292	190	612	394	375	323	373	489	322	458
ACP2_CCDS44583.1_ex1_11:47269221-47269244:+_5-2	ACP2	882	395	427	562	680	744	561	569	543	721	573	820
ACP2_CCDS44583.1_ex2_11:47269590-47269613:+_5-3	ACP2	302	166	41	465	251	274	471	268	191	310	216	281
ACP2_CCDS44583.1_ex2_11:47269638-47269661:-_5-4	ACP2	1	0	0	0	0	2	0	0	6	0	0	0
ACP2_CCDS44583.1_ex2_11:47269653-47269676:+_5-5	ACP2	562	323	223	603	1152	446	391	524	286	476	384	499
ACP5_CCDS12265.1_ex2_19:11687540-11687563:+_5-1	ACP5	112	8	0	158	46	115	19	64	95	128	33	24
ACP5_CCDS12265.1_ex2_19:11687589-11687612:+_5-2	ACP5	605	422	629	374	765	510	480	415	514	574	420	359
ACP5_CCDS12265.1_ex2_19:11687607-11687630:-_5-3	ACP5	799	770	344	633	895	653	884	827	851	984	610	722
ACP5_CCDS12265.1_ex2_19:11687631-11687654:+_5-4	ACP5	166	23	407	48	20	134	70	23	70	194	61	70
ACP5_CCDS12265.1_ex3_19:11687990-11688013:+_5-5	ACP5	1636	1717	959	1143	2566	1389	4131	4436	1505	2197	1302	1517
ACP6_CCDS928.1_ex8_1:147131816-147131839:-_5-1	ACP6	681	455	278	547	1511	505	533	460	532	778	1035	1199
ACP6_CCDS928.1_ex8_1:147131853-147131876:+_5-2	ACP6	455	481	71	324	311	366	303	524	589	704	338	529
ACP6_CCDS928.1_ex8_1:147131881-147131904:-_5-3	ACP6	25	0	7	62	15	24	40	25	18	10	9	0
ACP6_CCDS928.1_ex9_1:147141984-147142007:-_5-4	ACP6	435	658	511	337	501	424	418	508	413	550	364	506
ACP6_CCDS928.1_ex9_1:147142038-147142061:+_5-5	ACP6	748	370	549	362	714	726	768	1269	819	1176	427	517
ACPL2_CCDS3116.1_ex2_3:140998223-140998246:+_5-1	ACPL2	419	909	91	181	198	416	414	210	436	724	216	240
ACPL2_CCDS3116.1_ex2_3:140998258-140998281:+_5-2	ACPL2	445	376	178	203	751	442	412	552	437	624	243	571
ACPL2_CCDS3116.1_ex3_3:141006155-141006178:+_5-3	ACPL2	160	88	69	56	246	132	140	92	69	114	29	81
ACPL2_CCDS3116.1_ex3_3:141006214-141006237:-_5-4	ACPL2	169	175	447	0	26	118	185	229	151	215	236	195
ACPL2_CCDS3116.1_ex4_3:141011223-141011246:+_5-5	ACPL2	671	434	706	388	524	445	442	273	474	739	544	552
ACPP_CCDS3073.1_ex1_3:132047101-132047124:+_5-1	ACPP	458	193	233	170	151	415	438	453	422	539	394	553
ACPP_CCDS3073.1_ex1_3:132047171-132047194:-_5-2	ACPP	1036	733	973	803	866	803	1035	864	1127	1660	859	1040
ACPP_CCDS3073.1_ex2_3:132050496-132050519:+_5-3	ACPP	257	593	184	256	293	232	70	229	334	449	189	145
ACPP_CCDS3073.1_ex4_3:132056325-132056348:-_5-4	ACPP	302	290	230	86	224	236	153	214	271	235	234	315
ACPP_CCDS3073.1_ex5_3:132061418-132061441:+_5-5	ACPP	487	966	887	426	420	467	497	465	632	776	535	863
ACPT_CCDS12802.1_ex2_19:51294085-51294108:-_5-1	ACPT	470	56	180	380	772	425	344	313	381	366	215	419
ACPT_CCDS12802.1_ex3_19:51294926-51294949:+_5-2	ACPT	871	494	243	112	418	722	664	519	656	622	442	458
ACPT_CCDS12802.1_ex3_19:51294965-51294988:-_5-3	ACPT	716	184	566	418	604	479	551	678	608	747	718	765
ACPT_CCDS12802.1_ex4_19:51295341-51295364:-_5-4	ACPT	864	295	394	134	882	621	724	635	557	596	534	696
ACPT_CCDS12802.1_ex5_19:51295518-51295541:+_5-5	ACPT	1012	277	802	440	839	937	579	655	656	1039	677	876
ACR_CCDS14101.1_ex1_22:51177740-51177763:+_5-1	ACR	905	432	392	323	905	735	789	966	564	757	563	603
ACR_CCDS14101.1_ex1_22:51177845-51177868:+_5-2	ACR	438	271	461	63	181	347	280	314	310	473	259	303
ACR_CCDS14101.1_ex2_22:51178286-51178309:-_5-3	ACR	578	306	180	402	408	435	389	269	237	372	369	577
ACR_CCDS14101.1_ex3_22:51182519-51182542:+_5-4	ACR	719	873	262	255	354	628	233	575	365	372	317	466
ACR_CCDS14101.1_ex3_22:51182537-51182560:-_5-5	ACR	559	201	269	214	289	528	309	231	261	346	338	478
ACRBP_CCDS8554.1_ex5_12:6753416-6753439:+_5-1	ACRBP	1016	275	647	340	792	846	638	907	635	841	830	949
ACRBP_CCDS8554.1_ex7_12:6755671-6755694:+_5-2	ACRBP	286	226	117	119	913	298	118	282	182	233	233	266
ACRBP_CCDS8554.1_ex8_12:6755956-6755979:+_5-3	ACRBP	941	945	1149	246	802	713	824	686	628	630	524	950
ACRBP_CCDS8554.1_ex8_12:6756005-6756028:+_5-4	ACRBP	835	774	342	679	965	729	763	799	733	833	819	969
ACRBP_CCDS8554.1_ex8_12:6756023-6756046:+_5-5	ACRBP	423	352	240	582	211	381	237	275	290	470	202	474
ACRC_CCDS35326.1_ex3_X:70814182-70814205:+_5-1	ACRC	435	366	255	873	460	366	529	482	466	552	550	622
ACRC_CCDS35326.1_ex5_X:70817866-70817889:+_5-2	ACRC	52	0	0	72	0	50	14	32	23	21	4	27
ACRC_CCDS35326.1_ex6_X:70824138-70824161:+_5-3	ACRC	69	30	32	124	0	63	28	31	126	113	24	98
ACRC_CCDS35326.1_ex6_X:70824282-70824305:-_5-4	ACRC	424	329	493	885	1874	422	607	684	470	580	297	597
ACRC_CCDS35326.1_ex6_X:70824339-70824362:-_5-5	ACRC	458	630	362	596	284	394	388	451	435	542	325	446
ACRV1_CCDS44759.1_ex2_11:125547769-125547792:-_5-1	ACRV1	937	1579	922	1836	513	787	785	708	627	852	663	950
ACRV1_CCDS44759.1_ex2_11:125547837-125547860:-_5-2	ACRV1	788	1463	1101	870	377	677	988	864	627	1057	603	793
ACRV1_CCDS44759.1_ex2_11:125547853-125547876:+_5-3	ACRV1	354	54	123	585	330	284	252	257	166	217	136	105
ACRV1_CCDS44759.1_ex2_11:125547867-125547890:-_5-4	ACRV1	542	712	323	482	227	410	292	366	465	429	424	706
ACRV1_CCDS44759.1_ex2_11:125548122-125548145:-_5-5	ACRV1	586	1741	671	172	460	498	438	767	462	529	445	467
ACSBG1_CCDS10298.1_ex11_15:78486966-78486989:-_5-4	ACSBG1	472	701	110	991	532	381	399	426	413	579	352	422
ACSBG1_CCDS10298.1_ex11_15:78487033-78487056:-_5-5	ACSBG1	572	698	282	716	312	550	540	742	641	782	305	811
ACSBG1_CCDS10298.1_ex6_15:78474359-78474382:-_5-1	ACSBG1	504	345	178	154	749	516	425	428	391	456	476	417
ACSBG1_CCDS10298.1_ex8_15:78475037-78475060:+_5-2	ACSBG1	599	347	430	187	1108	488	677	993	585	653	378	741
ACSBG1_CCDS10298.1_ex9_15:78485904-78485927:+_5-3	ACSBG1	456	415	150	381	510	407	271	457	346	341	174	303
ACSBG2_CCDS12159.1_ex1_19:6147640-6147663:-_5-1	ACSBG2	380	163	139	92	311	323	254	151	248	198	374	458
ACSBG2_CCDS12159.1_ex2_19:6151797-6151820:-_5-2	ACSBG2	1539	1346	1310	1928	1022	1152	802	1129	1143	1537	1667	1953
ACSBG2_CCDS12159.1_ex3_19:6156467-6156490:-_5-3	ACSBG2	481	463	286	224	602	368	320	485	326	511	270	408
ACSBG2_CCDS12159.1_ex3_19:6156555-6156578:-_5-4	ACSBG2	158	159	5	107	265	134	145	84	162	142	90	225
ACSBG2_CCDS12159.1_ex6_19:6177225-6177248:+_5-5	ACSBG2	442	194	82	126	348	365	164	253	305	394	236	157
ACSF2_CCDS11567.1_ex0_17:48503722-48503745:-_5-1	ACSF2	1033	444	562	279	1004	740	817	914	683	841	512	769
ACSF2_CCDS11567.1_ex1_17:48538053-48538076:+_5-2	ACSF2	756	403	841	94	632	651	792	530	481	464	365	434
ACSF2_CCDS11567.1_ex1_17:48538079-48538102:-_5-3	ACSF2	768	472	616	327	801	671	585	517	619	941	505	907
ACSF2_CCDS11567.1_ex2_17:48538666-48538689:+_5-4	ACSF2	467	543	181	562	454	403	251	343	323	517	340	484
ACSF2_CCDS11567.1_ex5_17:48539929-48539952:+_5-5	ACSF2	797	977	451	250	922	632	847	766	476	578	424	560
ACSF3_CCDS10974.1_ex0_16:89167261-89167284:-_5-1	ACSF3	791	364	676	945	473	677	924	571	547	603	441	562
ACSF3_CCDS10974.1_ex0_16:89167283-89167306:-_5-2	ACSF3	745	314	358	626	682	607	730	654	317	520	577	634
ACSF3_CCDS10974.1_ex0_16:89167397-89167420:+_5-3	ACSF3	819	876	232	1690	978	690	737	903	1171	1190	811	1123
ACSF3_CCDS10974.1_ex0_16:89167421-89167444:-_5-4	ACSF3	1706	1665	1786	2102	2056	1438	1757	2232	1812	2400	2639	2722
ACSF3_CCDS10974.1_ex2_16:89178512-89178535:+_5-5	ACSF3	525	489	220	373	899	395	337	440	421	464	396	498
ACSL1_CCDS3839.1_ex14_4:185697690-185697713:-_5-1	ACSL1	228	97	679	144	458	230	99	182	221	231	121	270
ACSL1_CCDS3839.1_ex17_4:185705095-185705118:-_5-2	ACSL1	268	62	157	213	70	179	436	387	207	250	78	109
ACSL1_CCDS3839.1_ex17_4:185705115-185705138:+_5-3	ACSL1	172	136	18	465	138	134	170	117	176	238	71	80
ACSL1_CCDS3839.1_ex18_4:185709784-185709807:-_5-4	ACSL1	124	33	111	231	329	109	191	438	120	105	107	87
ACSL1_CCDS3839.1_ex19_4:185724524-185724547:+_5-5	ACSL1	553	2422	141	383	1004	537	599	626	369	451	407	439
ACSL3_CCDS2455.1_ex0_2:223773718-223773741:+_5-1	ACSL3	140	67	12	0	15	92	113	66	83	105	92	123
ACSL3_CCDS2455.1_ex2_2:223782768-223782791:+_5-2	ACSL3	356	98	469	568	409	317	529	745	200	334	319	296
ACSL3_CCDS2455.1_ex3_2:223783804-223783827:-_5-3	ACSL3	1053	762	822	886	588	889	852	983	747	1084	946	1176
ACSL3_CCDS2455.1_ex3_2:223783835-223783858:-_5-4	ACSL3	763	1032	666	691	1431	576	694	737	382	553	490	518
ACSL3_CCDS2455.1_ex5_2:223787495-223787518:+_5-5	ACSL3	867	745	640	650	984	826	977	1050	735	1164	892	1119
ACSL4_CCDS14548.1_ex11_X:108924515-108924538:+_5-4	ACSL4	64	0	0	98	115	99	56	47	7	35	80	79
ACSL4_CCDS14548.1_ex13_X:108926408-108926431:+_5-5	ACSL4	666	63	68	71	226	488	141	158	146	174	483	687
ACSL4_CCDS14548.1_ex9_X:108921497-108921520:+_5-1	ACSL4	221	0	9	8	7	188	64	61	31	31	53	40
ACSL4_CCDS14548.1_ex9_X:108921520-108921543:-_5-2	ACSL4	316	59	0	2	219	281	73	74	17	117	140	86
ACSL4_CCDS14548.1_ex9_X:108921562-108921585:-_5-3	ACSL4	338	52	15	37	70	312	217	231	36	35	79	102
ACSL5_CCDS7572.1_ex3_10:114164311-114164334:+_5-1	ACSL5	95	56	0	16	112	58	41	45	24	42	55	29
ACSL5_CCDS7572.1_ex4_10:114164490-114164513:-_5-2	ACSL5	88	5	37	0	103	76	80	38	73	94	64	47
ACSL5_CCDS7572.1_ex4_10:114164535-114164558:+_5-3	ACSL5	567	544	628	1176	694	425	396	389	529	770	466	569
ACSL5_CCDS7572.1_ex4_10:114164558-114164581:-_5-4	ACSL5	158	57	264	10	101	134	775	390	150	244	174	228
ACSL5_CCDS7572.1_ex6_10:114169361-114169384:-_5-5	ACSL5	166	63	77	28	177	156	136	85	132	170	95	144
ACSL6_CCDS34228.1_ex12_5:131321098-131321121:-_5-1	ACSL6	620	332	185	226	887	547	561	716	397	451	378	528
ACSL6_CCDS34228.1_ex15_5:131324506-131324529:+_5-2	ACSL6	488	191	459	129	338	368	446	534	380	491	337	316
ACSL6_CCDS34228.1_ex15_5:131324540-131324563:+_5-3	ACSL6	700	217	556	303	524	485	696	702	269	411	463	541
ACSL6_CCDS34228.1_ex18_5:131326584-131326607:+_5-4	ACSL6	423	157	177	832	530	361	317	379	317	547	280	302
ACSL6_CCDS34228.1_ex18_5:131326622-131326645:-_5-5	ACSL6	912	583	715	917	813	723	1113	1026	1140	1271	927	1195
ACSM1_CCDS10587.1_ex10_16:20693569-20693592:+_5-2	ACSM1	517	221	61	414	536	432	635	601	351	446	201	203
ACSM1_CCDS10587.1_ex11_16:20696611-20696634:+_5-3	ACSM1	2	0	0	0	0	1	0	0	0	0	0	0
ACSM1_CCDS10587.1_ex12_16:20702333-20702356:-_5-4	ACSM1	85	142	152	227	76	59	31	57	127	89	32	54
ACSM1_CCDS10587.1_ex12_16:20702368-20702391:-_5-5	ACSM1	292	242	83	239	316	260	95	163	125	279	273	224
ACSM1_CCDS10587.1_ex8_16:20681243-20681266:+_5-1	ACSM1	902	966	653	435	640	781	810	1054	858	1052	810	729
ACSM2A_CCDS32401.1_ex1_16:20476966-20476989:-_5-1	ACSM2A	2141	983	1043	1851	1114	1711	1475	1031	1125	1145	1088	1554
ACSM2A_CCDS32401.1_ex4_16:20482925-20482948:+_5-2	ACSM2A	514	646	1468	312	1262	422	596	560	519	719	452	675
ACSM2A_CCDS32401.1_ex5_16:20486723-20486746:-_5-3	ACSM2A	323	500	103	113	588	258	360	413	259	318	483	568
ACSM2A_CCDS32401.1_ex6_16:20486989-20487012:+_5-4	ACSM2A	541	1334	116	775	714	412	619	432	394	446	405	463
ACSM2A_CCDS32401.1_ex6_16:20487075-20487098:-_5-5	ACSM2A	863	1098	834	430	698	775	929	951	877	1137	614	898
ACSM2B_CCDS10586.1_ex12_16:20576034-20576057:+_5-5	ACSM2B	1229	786	356	667	715	886	1203	1106	566	782	816	1112
ACSM2B_CCDS10586.1_ex6_16:20559471-20559494:-_5-1	ACSM2B	919	824	884	494	1450	800	512	741	826	1042	610	942
ACSM2B_CCDS10586.1_ex9_16:20565123-20565146:-_5-2	ACSM2B	765	454	192	649	408	585	613	771	641	1100	706	865
ACSM2B_CCDS10586.1_ex9_16:20565170-20565193:-_5-3	ACSM2B	456	253	400	110	233	377	303	321	247	259	418	463
ACSM3_CCDS10589.1_ex0_16:20781478-20781501:+_5-1	ACSM3	52	60	0	0	25	57	82	92	11	27	2	12
ACSM3_CCDS10589.1_ex0_16:20781491-20781514:+_5-2	ACSM3	110	47	29	97	146	115	53	54	99	110	120	162
ACSM3_CCDS10589.1_ex0_16:20781547-20781570:-_5-3	ACSM3	778	372	784	747	867	717	639	764	771	732	798	823
ACSM3_CCDS10589.1_ex1_16:20787219-20787242:+_5-4	ACSM3	421	516	214	263	312	340	499	510	267	305	244	235
ACSM3_CCDS10589.1_ex3_16:20792100-20792123:-_5-5	ACSM3	390	474	227	397	541	398	456	587	279	380	353	411
ACSM4_CCDS44825.1_ex0_12:7457042-7457065:+_5-1	ACSM4	328	455	86	308	356	293	424	268	305	283	140	216
ACSM4_CCDS44825.1_ex1_12:7459317-7459340:+_5-2	ACSM4	309	36	536	147	216	215	154	267	198	254	113	108
ACSM4_CCDS44825.1_ex2_12:7463237-7463260:-_5-3	ACSM4	894	795	653	510	1145	761	570	947	819	822	929	907
ACSM4_CCDS44825.1_ex2_12:7463270-7463293:+_5-4	ACSM4	82	0	41	0	1	67	91	145	52	86	128	135
ACSM4_CCDS44825.1_ex3_12:7469854-7469877:+_5-5	ACSM4	140	121	14	64	25	124	110	132	104	102	84	67
ACSM5_CCDS10585.1_ex2_16:20430545-20430568:-_5-1	ACSM5	757	801	525	751	350	651	537	449	342	515	472	593
ACSM5_CCDS10585.1_ex2_16:20430751-20430774:-_5-2	ACSM5	563	237	625	124	378	479	344	230	247	459	139	272
ACSM5_CCDS10585.1_ex3_16:20432639-20432662:+_5-3	ACSM5	464	266	448	245	180	382	417	313	323	198	270	394
ACSM5_CCDS10585.1_ex3_16:20432713-20432736:-_5-4	ACSM5	1461	921	977	448	726	1274	687	946	628	912	678	1075
ACSM5_CCDS10585.1_ex4_16:20435268-20435291:+_5-5	ACSM5	398	380	91	123	448	321	515	295	349	424	223	337
ACSS1_CCDS13167.1_ex10_20:25004106-25004129:-_5-3	ACSS1	563	190	207	631	816	533	784	665	601	756	580	670
ACSS1_CCDS13167.1_ex10_20:25004126-25004149:-_5-4	ACSS1	316	713	497	434	189	250	172	257	309	433	200	335
ACSS1_CCDS13167.1_ex10_20:25004262-25004285:-_5-5	ACSS1	469	198	87	49	437	373	221	222	567	427	569	692
ACSS1_CCDS13167.1_ex9_20:25003627-25003650:-_5-1	ACSS1	313	465	86	119	527	265	380	316	356	397	361	277
ACSS1_CCDS13167.1_ex9_20:25003685-25003708:-_5-2	ACSS1	705	344	288	738	347	585	333	471	556	701	820	804
ACSS2_CCDS13243.1_ex0_20:33464544-33464567:-_5-1	ACSS2	426	233	56	194	193	340	88	173	213	288	150	151
ACSS2_CCDS13243.1_ex1_20:33470643-33470666:-_5-2	ACSS2	480	710	196	418	465	411	512	562	445	505	489	433
ACSS2_CCDS13243.1_ex2_20:33500967-33500990:+_5-3	ACSS2	228	1170	55	67	450	181	304	531	201	274	292	336
ACSS2_CCDS13243.1_ex3_20:33501219-33501242:-_5-4	ACSS2	304	136	160	21	330	276	230	226	295	146	225	285
ACSS2_CCDS13243.1_ex6_20:33502196-33502219:-_5-5	ACSS2	447	176	119	657	523	425	544	509	388	653	558	546
ACSS3_CCDS9022.1_ex0_12:81471997-81472020:-_5-1	ACSS3	481	430	180	891	254	359	437	355	324	520	402	632
ACSS3_CCDS9022.1_ex0_12:81472101-81472124:+_5-2	ACSS3	575	266	502	513	382	503	420	495	530	790	573	682
ACSS3_CCDS9022.1_ex4_12:81537004-81537027:+_5-3	ACSS3	313	200	78	326	275	222	274	208	222	324	238	333
ACSS3_CCDS9022.1_ex5_12:81545644-81545667:+_5-4	ACSS3	559	276	816	127	52	437	387	440	380	444	541	399
ACSS3_CCDS9022.1_ex5_12:81545676-81545699:+_5-5	ACSS3	324	217	257	61	158	297	175	265	225	267	505	644
ACTA1_CCDS1578.1_ex3_1:229568058-229568081:+_5-1	ACTA1	444	322	356	115	511	421	298	438	377	577	188	270
ACTA1_CCDS1578.1_ex3_1:229568166-229568189:-_5-2	ACTA1	691	2104	546	591	767	613	633	442	476	653	445	709
ACTA1_CCDS1578.1_ex4_1:229568297-229568320:+_5-3	ACTA1	588	530	306	322	686	574	416	459	381	369	476	698
ACTA1_CCDS1578.1_ex5_1:229568755-229568778:+_5-4	ACTA1	585	443	310	1879	530	522	710	807	385	525	773	879
ACTA1_CCDS1578.1_ex5_1:229568772-229568795:-_5-5	ACTA1	1034	728	481	1660	863	800	595	865	491	795	427	908
ACTA2_CCDS7392.1_ex3_10:90700977-90701000:+_5-1	ACTA2	352	156	167	84	691	290	315	255	326	358	346	418
ACTA2_CCDS7392.1_ex4_10:90701536-90701559:+_5-2	ACTA2	1289	833	1014	1583	1459	916	967	988	886	935	905	952
ACTA2_CCDS7392.1_ex4_10:90701574-90701597:-_5-3	ACTA2	401	853	433	434	344	429	368	328	334	412	426	494
ACTA2_CCDS7392.1_ex5_10:90703658-90703681:-_5-4	ACTA2	580	550	634	210	183	437	835	832	403	614	333	376
ACTA2_CCDS7392.1_ex7_10:90708561-90708584:+_5-5	ACTA2	320	230	483	280	449	299	292	396	247	236	232	521
ACTB_CCDS5341.1_ex2_7:5568239-5568262:-_5-1	ACTB	598	81	92	337	320	553	186	169	423	422	178	320
ACTB_CCDS5341.1_ex3_7:5568790-5568813:-_5-3	ACTB	291	0	34	22	294	216	37	56	146	164	99	153
ACTB_CCDS5341.1_ex3_7:5569017-5569040:-_5-4	ACTB	606	143	47	4	350	509	82	73	163	293	283	313
ACTB_CCDS5341.1_ex4_7:5569171-5569194:+_5-5	ACTB	554	0	165	37	109	496	91	133	159	252	156	276
ACTBL2_CCDS34163.1_ex0_5:56777817-56777840:-_5-1	ACTBL2	745	441	621	437	372	749	535	484	483	641	802	1218
ACTBL2_CCDS34163.1_ex0_5:56777996-56778019:-_5-2	ACTBL2	799	652	899	879	935	632	791	812	893	1058	566	899
ACTBL2_CCDS34163.1_ex0_5:56778082-56778105:-_5-3	ACTBL2	773	533	758	863	569	727	608	583	430	707	1066	1268
ACTBL2_CCDS34163.1_ex0_5:56778305-56778328:-_5-4	ACTBL2	455	249	258	496	89	396	272	230	265	315	241	296
ACTBL2_CCDS34163.1_ex0_5:56778407-56778430:-_5-5	ACTBL2	688	472	305	585	230	578	649	1124	483	626	377	431
ACTC1_CCDS10041.1_ex3_15:35084707-35084730:+_5-1	ACTC1	364	29	35	245	20	273	197	211	77	145	154	457
ACTC1_CCDS10041.1_ex4_15:35085662-35085685:+_5-2	ACTC1	444	541	299	701	464	370	284	517	353	355	267	315
ACTC1_CCDS10041.1_ex4_15:35085716-35085739:+_5-3	ACTC1	501	271	371	19	343	410	434	418	434	550	200	414
ACTC1_CCDS10041.1_ex4_15:35085757-35085780:-_5-4	ACTC1	143	256	382	30	39	123	83	94	139	104	108	264
ACTC1_CCDS10041.1_ex5_15:35086873-35086896:+_5-5	ACTC1	826	1047	652	523	1579	881	780	776	974	996	568	772
ACTG1_CCDS11782.1_ex2_17:79478503-79478526:+_5-1	ACTG1	112	0	6	8	72	107	119	130	34	20	98	58
ACTG1_CCDS11782.1_ex2_17:79478571-79478594:+_5-2	ACTG1	387	0	242	0	167	353	109	168	98	152	89	177
ACTG1_CCDS11782.1_ex3_17:79478996-79479019:-_5-3	ACTG1	813	861	143	1318	552	690	463	397	589	701	687	740
ACTG1_CCDS11782.1_ex3_17:79479158-79479181:-_5-4	ACTG1	908	379	195	229	766	855	424	454	439	717	630	623
ACTG1_CCDS11782.1_ex4_17:79479272-79479295:-_5-5	ACTG1	585	2	138	262	274	489	859	439	168	238	122	203
ACTG2_CCDS1930.1_ex0_2:74128535-74128558:-_6-1	ACTG2	383	344	350	123	215	315	519	617	308	304	234	236
ACTG2_CCDS1930.1_ex1_2:74129505-74129528:+_6-2	ACTG2	364	536	284	146	486	251	381	244	228	330	491	820
ACTG2_CCDS1930.1_ex3_2:74136248-74136271:-_6-3	ACTG2	1197	641	600	1007	706	943	832	1009	1060	1145	1149	1117
ACTG2_CCDS1930.1_ex4_2:74140613-74140636:+_6-4	ACTG2	431	2106	405	187	449	413	305	289	408	533	521	755
ACTG2_CCDS1930.1_ex4_2:74140699-74140722:+_6-5	ACTG2	804	484	546	296	731	719	615	797	711	772	758	907
ACTG2_CCDS1930.1_ex6_2:74143703-74143726:+_6-6	ACTG2	802	357	425	742	250	665	535	533	475	884	394	532
ACTL10_CCDS33463.1_ex0_20:32255394-32255417:+_5-1	ACTL10	527	688	338	270	376	427	540	453	442	449	449	483
ACTL10_CCDS33463.1_ex0_20:32255451-32255474:+_5-2	ACTL10	1129	818	488	544	1168	922	1125	941	1066	1270	965	1280
ACTL10_CCDS33463.1_ex0_20:32255491-32255514:+_5-3	ACTL10	1145	698	1655	1417	1043	908	1434	1163	1096	1753	977	1081
ACTL10_CCDS33463.1_ex0_20:32255605-32255628:+_5-4	ACTL10	801	839	263	770	673	637	714	530	509	813	1085	1186
ACTL10_CCDS33463.1_ex0_20:32255758-32255781:+_5-5	ACTL10	751	1257	1175	911	948	598	752	926	733	857	712	1099
ACTL6A_CCDS3231.1_ex2_3:179287976-179287999:+_5-1	ACTL6A	289	71	210	15	70	218	45	103	59	53	64	173
ACTL6A_CCDS3231.1_ex5_3:179294023-179294046:+_5-2	ACTL6A	716	158	219	3	540	576	223	219	211	194	151	240
ACTL6A_CCDS3231.1_ex5_3:179294057-179294080:-_5-3	ACTL6A	423	1	106	66	24	420	143	192	26	130	39	91
ACTL6A_CCDS3231.1_ex5_3:179294077-179294100:+_5-4	ACTL6A	172	23	0	91	185	168	88	117	16	13	41	40
ACTL6A_CCDS3231.1_ex6_3:179294421-179294444:-_5-5	ACTL6A	114	0	0	369	56	100	47	85	18	16	22	70
ACTL6B_CCDS5702.1_ex10_7:100252724-100252747:+_5-4	ACTL6B	811	392	955	248	389	678	806	529	580	730	491	475
ACTL6B_CCDS5702.1_ex11_7:100253073-100253096:-_5-5	ACTL6B	655	736	844	566	750	617	333	658	573	815	708	836
ACTL6B_CCDS5702.1_ex7_7:100246234-100246257:-_5-1	ACTL6B	896	371	967	1612	1373	824	590	762	705	1009	1005	1086
ACTL6B_CCDS5702.1_ex8_7:100246350-100246373:-_5-2	ACTL6B	1047	1374	356	1588	1422	780	1000	886	868	1147	864	1084
ACTL6B_CCDS5702.1_ex8_7:100246430-100246453:-_5-3	ACTL6B	516	263	399	854	634	430	346	314	432	455	556	481
ACTL7A_CCDS6772.1_ex0_9:111624700-111624723:+_5-1	ACTL7A	446	293	628	452	208	399	378	384	554	614	531	641
ACTL7A_CCDS6772.1_ex0_9:111624723-111624746:-_5-2	ACTL7A	534	784	153	373	577	492	394	450	432	524	448	497
ACTL7A_CCDS6772.1_ex0_9:111624877-111624900:+_5-3	ACTL7A	601	439	289	378	935	488	272	312	311	392	418	354
ACTL7A_CCDS6772.1_ex0_9:111624973-111624996:+_5-4	ACTL7A	500	163	53	245	292	333	407	461	391	359	370	523
ACTL7A_CCDS6772.1_ex0_9:111625001-111625024:-_5-5	ACTL7A	653	42	283	352	218	502	658	590	338	525	385	564
ACTL7B_CCDS6771.1_ex0_9:111617668-111617691:+_5-1	ACTL7B	739	757	206	1488	562	701	1353	1483	573	666	736	944
ACTL7B_CCDS6771.1_ex0_9:111617857-111617880:-_5-2	ACTL7B	392	164	242	196	605	362	179	447	368	387	388	459
ACTL7B_CCDS6771.1_ex0_9:111617928-111617951:+_5-3	ACTL7B	1033	648	488	754	1182	971	1213	1123	858	943	564	838
ACTL7B_CCDS6771.1_ex0_9:111618010-111618033:-_5-4	ACTL7B	621	1302	567	657	615	561	681	444	452	570	659	836
ACTL7B_CCDS6771.1_ex0_9:111618081-111618104:+_5-5	ACTL7B	511	413	299	371	891	425	571	599	421	560	422	630
ACTL8_CCDS183.1_ex0_1:18149598-18149621:+_5-1	ACTL8	706	224	281	742	792	589	777	762	596	755	285	461
ACTL8_CCDS183.1_ex0_1:18149631-18149654:-_5-2	ACTL8	500	324	441	265	474	395	415	477	578	606	468	700
ACTL8_CCDS183.1_ex0_1:18149689-18149712:+_5-3	ACTL8	782	263	343	36	923	570	514	727	499	583	635	753
ACTL8_CCDS183.1_ex0_1:18149791-18149814:-_5-4	ACTL8	410	198	80	453	310	372	343	465	234	377	202	361
ACTL8_CCDS183.1_ex1_1:18152415-18152438:-_5-5	ACTL8	1213	2859	667	1596	1309	996	1186	1145	1048	1612	1150	1384
ACTL9_CCDS12207.1_ex0_19:8808473-8808496:-_5-1	ACTL9	808	195	278	709	1151	621	736	614	576	687	570	843
ACTL9_CCDS12207.1_ex0_19:8808508-8808531:+_5-2	ACTL9	687	621	1736	368	1110	672	601	443	629	532	952	1231
ACTL9_CCDS12207.1_ex0_19:8808690-8808713:+_5-3	ACTL9	908	373	181	507	682	811	525	555	666	922	515	684
ACTL9_CCDS12207.1_ex0_19:8808750-8808773:-_5-4	ACTL9	669	324	131	517	626	842	976	1203	561	714	505	889
ACTL9_CCDS12207.1_ex0_19:8808897-8808920:-_5-5	ACTL9	593	329	549	1325	506	652	476	492	624	919	628	681
ACTN1_CCDS45129.1_ex13_14:69369255-69369278:-_5-2	ACTN1	933	1344	587	718	448	814	947	1693	738	1174	978	966
ACTN1_CCDS45129.1_ex14_14:69371424-69371447:+_5-3	ACTN1	319	149	523	448	44	268	215	174	228	337	212	267
ACTN1_CCDS45129.1_ex15_14:69376044-69376067:+_5-4	ACTN1	0	0	0	0	0	0	0	0	0	0	0	0
ACTN1_CCDS45129.1_ex18_14:69387714-69387737:+_5-5	ACTN1	1246	639	843	793	1278	1138	1121	1466	960	997	1488	1633
ACTN1_CCDS45129.1_ex9_14:69352260-69352283:+_5-1	ACTN1	629	356	295	565	663	603	487	663	655	815	518	655
ACTN2_CCDS1613.1_ex1_1:236881167-236881190:-_5-1	ACTN2	179	56	95	90	219	130	130	89	147	167	164	221
ACTN2_CCDS1613.1_ex10_1:236906313-236906336:+_5-5	ACTN2	523	231	158	368	506	437	563	439	389	432	609	535
ACTN2_CCDS1613.1_ex2_1:236882196-236882219:+_5-2	ACTN2	427	95	122	26	290	365	249	152	243	324	272	311
ACTN2_CCDS1613.1_ex5_1:236891034-236891057:+_5-3	ACTN2	127	43	202	46	0	120	99	66	102	108	155	249
ACTN2_CCDS1613.1_ex9_1:236902693-236902716:-_5-4	ACTN2	520	70	317	288	555	430	211	215	551	750	293	407
ACTN4_CCDS12518.1_ex4_19:39196731-39196754:-_5-1	ACTN4	83	219	16	3	129	80	66	151	31	86	59	20
ACTN4_CCDS12518.1_ex5_19:39198802-39198825:-_5-2	ACTN4	587	184	343	93	600	468	237	424	308	371	308	484
ACTN4_CCDS12518.1_ex6_19:39200040-39200063:-_5-3	ACTN4	683	589	1177	443	635	604	586	723	610	856	723	930
ACTN4_CCDS12518.1_ex7_19:39200906-39200929:+_5-4	ACTN4	389	151	110	52	188	319	142	232	184	181	305	323
ACTN4_CCDS12518.1_ex8_19:39205106-39205129:+_5-5	ACTN4	667	582	313	285	359	586	320	471	415	745	743	764
ACTR10_CCDS32090.1_ex2_14:58674653-58674676:-_5-1	ACTR10	121	52	0	0	299	122	48	57	36	28	28	39
ACTR10_CCDS32090.1_ex3_14:58675743-58675766:-_5-2	ACTR10	185	0	0	0	0	172	111	209	47	69	29	78
ACTR10_CCDS32090.1_ex4_14:58678073-58678096:-_5-3	ACTR10	218	28	33	0	243	190	38	5	15	77	34	13
ACTR10_CCDS32090.1_ex5_14:58680375-58680398:+_5-4	ACTR10	401	46	355	68	148	297	96	95	56	154	80	108
ACTR10_CCDS32090.1_ex7_14:58686404-58686427:+_5-5	ACTR10	226	0	114	38	76	199	347	104	92	139	155	29
ACTR1A_CCDS7536.1_ex5_10:104244013-104244036:-_5-1	ACTR1A	723	398	197	136	669	631	362	370	428	584	295	339
ACTR1A_CCDS7536.1_ex5_10:104244117-104244140:-_5-2	ACTR1A	702	217	553	238	894	536	409	823	629	767	434	429
ACTR1A_CCDS7536.1_ex6_10:104245456-104245479:+_5-3	ACTR1A	409	158	1017	77	251	372	241	399	292	599	173	261
ACTR1A_CCDS7536.1_ex7_10:104247962-104247985:-_5-4	ACTR1A	310	270	301	219	208	205	209	126	238	323	191	261
ACTR1A_CCDS7536.1_ex8_10:104248859-104248882:-_5-5	ACTR1A	983	501	581	154	1152	872	457	547	654	848	350	450
ACTR1B_CCDS2033.1_ex5_2:98275082-98275105:-_5-1	ACTR1B	606	823	216	485	544	443	536	651	522	562	429	592
ACTR1B_CCDS2033.1_ex6_2:98275418-98275441:-_5-2	ACTR1B	331	115	171	22	222	267	255	992	275	329	98	231
ACTR1B_CCDS2033.1_ex7_2:98275840-98275863:-_5-3	ACTR1B	412	333	86	191	222	304	221	294	337	438	299	404
ACTR1B_CCDS2033.1_ex8_2:98277035-98277058:+_5-4	ACTR1B	563	786	359	114	396	528	943	1440	431	751	383	573
ACTR1B_CCDS2033.1_ex8_2:98277099-98277122:-_5-5	ACTR1B	731	451	393	63	319	614	376	470	438	692	422	544
ACTR2_CCDS1881.1_ex2_2:65473698-65473721:+_5-1	ACTR2	7	0	0	0	0	4	0	0	14	0	0	0
ACTR2_CCDS1881.1_ex2_2:65473721-65473744:+_5-2	ACTR2	37	0	0	0	0	32	56	50	13	16	0	0
ACTR2_CCDS1881.1_ex3_2:65478177-65478200:-_5-3	ACTR2	42	0	0	0	7	27	0	0	19	0	0	0
ACTR2_CCDS1881.1_ex3_2:65478215-65478238:+_5-4	ACTR2	419	12	60	34	69	385	37	49	106	102	93	90
ACTR2_CCDS1881.1_ex4_2:65480869-65480892:+_5-5	ACTR2	313	64	6	0	89	275	33	16	30	77	81	98
ACTR3_CCDS33277.1_ex3_2:114684946-114684969:+_5-1	ACTR3	97	0	0	13	32	92	66	67	41	68	13	85
ACTR3_CCDS33277.1_ex4_2:114688888-114688911:+_5-2	ACTR3	20	0	0	24	0	21	14	12	60	26	9	9
ACTR3_CCDS33277.1_ex5_2:114691899-114691922:+_5-3	ACTR3	391	25	199	74	419	342	70	49	259	254	116	198
ACTR3_CCDS33277.1_ex5_2:114691957-114691980:-_5-4	ACTR3	35	0	0	0	0	28	16	0	0	3	11	0
ACTR3_CCDS33277.1_ex6_2:114697574-114697597:-_5-5	ACTR3	338	20	53	104	226	307	163	197	235	308	142	207
ACTR3B_CCDS34782.1_ex1_7:152480320-152480343:-_5-1	ACTR3B	8	0	0	0	0	9	10	40	0	32	2	0
ACTR3B_CCDS34782.1_ex2_7:152497621-152497644:-_5-2	ACTR3B	424	354	236	488	261	376	386	469	280	362	172	408
ACTR3B_CCDS34782.1_ex2_7:152497649-152497672:-_5-3	ACTR3B	865	1234	714	354	1312	680	831	895	966	1322	710	1088
ACTR3B_CCDS34782.1_ex2_7:152497711-152497734:-_5-4	ACTR3B	204	58	37	16	33	154	143	338	96	139	13	11
ACTR3B_CCDS34782.1_ex3_7:152498701-152498724:-_5-5	ACTR3B	761	352	234	299	115	714	252	356	497	897	252	274
ACTR3C_CCDS47744.1_ex3_7:149986551-149986574:+_5-1	ACTR3C	1040	368	269	405	728	879	439	518	465	632	601	706
ACTR3C_CCDS47744.1_ex3_7:149986620-149986643:+_5-2	ACTR3C	62	0	0	0	542	50	22	8	25	9	16	9
ACTR3C_CCDS47744.1_ex4_7:149990393-149990416:+_5-3	ACTR3C	337	166	136	36	53	270	406	224	130	232	163	173
ACTR3C_CCDS47744.1_ex4_7:149990422-149990445:-_5-4	ACTR3C	287	266	71	44	9	277	164	146	110	86	69	83
ACTR3C_CCDS47744.1_ex4_7:149990445-149990468:-_5-5	ACTR3C	188	0	8	9	0	184	151	107	179	146	39	102
ACTR5_CCDS13308.1_ex0_20:37377232-37377255:+_5-1	ACTR5	1132	122	502	149	452	1100	957	1289	599	1003	679	575
ACTR5_CCDS13308.1_ex0_20:37377410-37377433:-_5-2	ACTR5	478	447	467	276	476	383	375	616	304	408	318	403
ACTR5_CCDS13308.1_ex1_20:37378745-37378768:+_5-3	ACTR5	467	106	379	312	270	403	440	445	276	355	277	254
ACTR5_CCDS13308.1_ex1_20:37378803-37378826:+_5-4	ACTR5	569	208	156	159	101	491	544	480	300	577	342	595
ACTR5_CCDS13308.1_ex2_20:37380921-37380944:+_5-5	ACTR5	511	419	256	21	272	354	655	968	303	227	219	280
ACTR6_CCDS9074.1_ex1_12:100598799-100598822:-_5-1	ACTR6	144	0	66	10	53	111	41	34	9	53	0	12
ACTR6_CCDS9074.1_ex3_12:100601476-100601499:-_5-2	ACTR6	8	0	0	0	0	7	0	6	5	0	0	0
ACTR6_CCDS9074.1_ex4_12:100603850-100603873:+_5-3	ACTR6	517	37	226	0	851	474	128	161	107	147	69	140
ACTR6_CCDS9074.1_ex5_12:100604090-100604113:+_5-4	ACTR6	23	0	0	0	3	12	0	0	15	6	4	6
ACTR6_CCDS9074.1_ex7_12:100606270-100606293:-_5-5	ACTR6	26	0	18	0	0	43	37	33	75	66	23	8
ACTR8_CCDS2875.1_ex10_3:53912398-53912421:+_5-4	ACTR8	529	128	117	257	239	430	369	248	233	289	354	399
ACTR8_CCDS2875.1_ex11_3:53913986-53914009:-_5-5	ACTR8	410	80	97	219	163	273	352	358	167	198	207	230
ACTR8_CCDS2875.1_ex6_3:53910031-53910054:-_5-1	ACTR8	530	0	158	4	360	409	212	145	70	160	113	176
ACTR8_CCDS2875.1_ex8_3:53911392-53911415:-_5-2	ACTR8	233	70	42	313	114	183	59	147	113	69	15	43
ACTR8_CCDS2875.1_ex9_3:53911715-53911738:-_5-3	ACTR8	160	8	15	1	400	124	25	38	105	60	85	184
ACTRT1_CCDS14611.1_ex0_X:127185631-127185654:-_5-1	ACTRT1	817	1275	431	418	889	661	666	659	499	763	869	886
ACTRT1_CCDS14611.1_ex0_X:127185755-127185778:+_5-2	ACTRT1	388	363	348	100	82	335	166	261	287	408	249	279
ACTRT1_CCDS14611.1_ex0_X:127185850-127185873:+_5-3	ACTRT1	381	121	78	202	323	255	330	432	299	447	108	186
ACTRT1_CCDS14611.1_ex0_X:127185947-127185970:+_5-4	ACTRT1	644	682	285	911	813	532	808	590	406	812	464	563
ACTRT1_CCDS14611.1_ex0_X:127186024-127186047:+_5-5	ACTRT1	93	57	237	65	434	78	27	115	120	120	79	38
ACTRT2_CCDS45.1_ex0_1:2938460-2938483:+_5-1	ACTRT2	1212	1580	1362	1152	1827	977	905	1159	1237	1206	1371	1334
ACTRT2_CCDS45.1_ex0_1:2938476-2938499:+_5-2	ACTRT2	876	569	269	470	1037	713	707	1044	621	629	365	426
ACTRT2_CCDS45.1_ex0_1:2938594-2938617:-_5-3	ACTRT2	706	701	282	804	665	669	561	750	637	824	743	682
ACTRT2_CCDS45.1_ex0_1:2938654-2938677:+_5-4	ACTRT2	609	347	82	426	225	607	406	552	494	892	704	768
ACTRT2_CCDS45.1_ex0_1:2938780-2938803:+_5-5	ACTRT2	712	678	1318	595	970	540	606	508	711	1004	510	488
ACTRT3_CCDS3206.1_ex0_3:169485927-169485950:+_5-1	ACTRT3	110	0	58	0	36	103	6	85	38	30	110	187
ACTRT3_CCDS3206.1_ex0_3:169485978-169486001:+_5-2	ACTRT3	1086	1192	465	767	1328	916	1347	1248	795	997	1021	1499
ACTRT3_CCDS3206.1_ex0_3:169486100-169486123:-_5-3	ACTRT3	469	280	363	876	319	291	504	385	243	236	390	426
ACTRT3_CCDS3206.1_ex1_3:169487125-169487148:-_5-4	ACTRT3	616	313	68	351	516	476	490	229	236	488	430	544
ACTRT3_CCDS3206.1_ex1_3:169487189-169487212:-_5-5	ACTRT3	834	704	602	237	1061	759	681	715	525	494	524	589
ACVR1_CCDS2206.1_ex4_2:158626934-158626957:+_5-1	ACVR1	510	544	88	53	690	417	802	604	526	588	424	600
ACVR1_CCDS2206.1_ex5_2:158630670-158630693:-_5-2	ACVR1	305	168	84	307	411	305	345	334	303	347	208	319
ACVR1_CCDS2206.1_ex6_2:158634678-158634701:-_5-3	ACVR1	268	59	122	168	101	245	345	393	297	267	105	294
ACVR1_CCDS2206.1_ex6_2:158634758-158634781:-_5-4	ACVR1	844	764	712	387	836	829	768	828	751	1009	691	947
ACVR1_CCDS2206.1_ex7_2:158636891-158636914:-_5-5	ACVR1	731	324	669	262	703	600	837	914	624	812	915	925
ACVR1B_CCDS44893.2_ex1_12:52370099-52370122:+_5-1	ACVR1B	525	943	124	695	379	430	655	565	350	623	434	655
ACVR1B_CCDS44893.2_ex1_12:52370216-52370239:-_5-2	ACVR1B	52	243	1	0	190	35	56	30	9	41	9	0
ACVR1B_CCDS44893.2_ex1_12:52370243-52370266:+_5-3	ACVR1B	464	466	152	409	362	457	245	268	197	346	204	311
ACVR1B_CCDS44893.2_ex2_12:52374758-52374781:-_5-4	ACVR1B	339	2283	158	282	277	293	224	237	259	393	382	512
ACVR1B_CCDS44893.2_ex2_12:52374832-52374855:+_5-5	ACVR1B	54	413	245	199	174	463	281	178	242	317	258	319
ACVR1C_CCDS2205.1_ex3_2:158399284-158399307:-_5-1	ACVR1C	343	342	223	531	629	292	355	355	205	265	469	368
ACVR1C_CCDS2205.1_ex4_2:158400994-158401017:-_5-2	ACVR1C	545	1175	159	271	984	487	586	713	438	644	418	382
ACVR1C_CCDS2205.1_ex4_2:158401027-158401050:-_5-3	ACVR1C	631	140	212	172	509	510	721	776	283	237	280	557
ACVR1C_CCDS2205.1_ex4_2:158401110-158401133:-_5-4	ACVR1C	48	12	29	199	113	44	42	34	71	121	70	18
ACVR1C_CCDS2205.1_ex7_2:158443697-158443720:-_5-5	ACVR1C	312	287	97	273	355	248	426	666	233	284	371	502
ACVR2A_CCDS33301.1_ex3_2:148657374-148657397:-_5-1	ACVR2A	55	190	34	212	119	50	39	29	42	56	33	37
ACVR2A_CCDS33301.1_ex4_2:148672783-148672806:-_5-2	ACVR2A	25	0	0	0	41	22	21	65	6	19	4	6
ACVR2A_CCDS33301.1_ex4_2:148672856-148672879:-_5-3	ACVR2A	73	0	18	0	125	55	29	60	8	33	57	45
ACVR2A_CCDS33301.1_ex6_2:148676082-148676105:-_5-4	ACVR2A	0	0	0	0	0	0	0	0	0	0	0	0
ACVR2A_CCDS33301.1_ex6_2:148676102-148676125:+_5-5	ACVR2A	8	0	0	0	0	3	0	0	0	0	0	0
ACVR2B_CCDS2679.1_ex1_3:38518811-38518834:+_5-1	ACVR2B	447	157	460	1325	485	423	482	601	315	592	173	298
ACVR2B_CCDS2679.1_ex1_3:38518930-38518953:-_5-2	ACVR2B	614	395	599	387	1115	562	326	341	411	446	268	376
ACVR2B_CCDS2679.1_ex1_3:38518963-38518986:+_5-3	ACVR2B	549	188	110	303	604	527	506	823	430	716	578	547
ACVR2B_CCDS2679.1_ex3_3:38519627-38519650:-_5-4	ACVR2B	652	672	744	130	494	579	515	428	497	665	124	320
ACVR2B_CCDS2679.1_ex3_3:38519727-38519750:-_5-5	ACVR2B	319	369	431	190	833	269	257	870	243	572	189	165
ACVRL1_CCDS31804.1_ex1_12:52306935-52306958:-_5-1	ACVRL1	509	1017	394	364	1025	423	607	851	445	664	255	490
ACVRL1_CCDS31804.1_ex2_12:52307445-52307468:-_5-2	ACVRL1	830	381	814	287	944	715	896	1025	679	1021	882	1085
ACVRL1_CCDS31804.1_ex2_12:52307537-52307560:+_5-3	ACVRL1	561	398	210	443	1210	496	596	570	408	483	459	661
ACVRL1_CCDS31804.1_ex4_12:52308229-52308252:+_5-4	ACVRL1	517	680	365	101	447	582	544	498	604	788	593	827
ACVRL1_CCDS31804.1_ex4_12:52308291-52308314:-_5-5	ACVRL1	889	415	1197	1542	1171	706	722	1007	574	807	580	1060
ACY1_CCDS2844.1_ex0_3:52018159-52018182:-_5-1	ACY1	622	1100	408	567	685	522	668	963	552	814	710	881
ACY1_CCDS2844.1_ex2_3:52019412-52019435:-_5-2	ACY1	653	696	201	275	583	551	403	478	434	754	541	774
ACY1_CCDS2844.1_ex3_3:52019884-52019907:-_5-3	ACY1	202	36	220	489	55	193	216	269	189	217	241	351
ACY1_CCDS2844.1_ex6_3:52020670-52020693:-_5-4	ACY1	289	261	108	1223	684	200	166	259	272	263	258	315
ACY1_CCDS2844.1_ex7_3:52021003-52021026:+_5-5	ACY1	282	100	42	296	570	289	146	162	130	162	158	340
ACY3_CCDS8175.1_ex1_11:67412302-67412325:+_5-1	ACY3	174	65	40	505	396	127	302	375	118	118	129	189
ACY3_CCDS8175.1_ex3_11:67412753-67412776:-_5-2	ACY3	436	163	241	367	299	336	305	286	452	709	415	486
ACY3_CCDS8175.1_ex4_11:67413201-67413224:+_5-3	ACY3	319	139	92	203	122	339	221	162	341	348	241	415
ACY3_CCDS8175.1_ex4_11:67413328-67413351:+_5-4	ACY3	1021	1054	1341	355	1354	879	863	833	745	906	717	845
ACY3_CCDS8175.1_ex5_11:67414306-67414329:+_5-5	ACY3	506	472	264	341	610	476	530	469	403	635	271	429
ACYP1_CCDS45137.1_ex0_14:75520355-75520378:-_5-5	ACYP1	712	817	377	597	844	737	664	846	762	1057	1097	1455
ACYP1_CCDS9838.1_ex0_14:75520237-75520260:-_5-1	ACYP1	193	209	41	172	27	157	115	254	181	99	60	66
ACYP1_CCDS9838.1_ex0_14:75520254-75520277:+_5-2	ACYP1	524	471	557	26	488	405	677	546	398	556	357	631
ACYP1_CCDS9838.1_ex0_14:75520271-75520294:-_5-3	ACYP1	340	110	105	114	425	283	268	395	259	434	251	344
ACYP1_CCDS9838.1_ex0_14:75520337-75520360:-_5-4	ACYP1	320	396	69	415	197	249	359	390	167	339	392	468
ACYP2_CCDS1850.1_ex2_2:54365773-54365796:+_5-1	ACYP2	93	38	32	385	32	77	72	86	53	183	216	226
ACYP2_CCDS1850.1_ex2_2:54365790-54365813:+_5-2	ACYP2	200	180	40	0	87	175	138	95	315	302	256	311
ACYP2_CCDS1850.1_ex2_2:54365814-54365837:+_5-3	ACYP2	253	123	12	182	191	176	154	109	91	157	139	212
ACYP2_CCDS1850.1_ex2_2:54365839-54365862:-_5-4	ACYP2	1216	1513	1637	854	1254	1021	1523	1371	984	1130	866	1120
ACYP2_CCDS1850.1_ex3_2:54531829-54531852:-_5-5	ACYP2	933	1809	857	878	1793	828	835	961	828	1233	786	1081
ADA_CCDS13335.1_ex6_20:43252952-43252975:-_5-1	ADA	601	743	496	741	470	450	610	704	367	492	367	535
ADA_CCDS13335.1_ex7_20:43254194-43254217:+_5-2	ADA	702	369	623	615	592	661	497	614	507	691	792	883
ADA_CCDS13335.1_ex8_20:43255136-43255159:-_5-3	ADA	857	622	499	405	599	753	608	789	544	624	459	532
ADA_CCDS13335.1_ex9_20:43257675-43257698:+_5-4	ADA	182	139	38	76	237	163	173	158	129	262	151	325
ADA_CCDS13335.1_ex9_20:43257695-43257718:+_5-5	ADA	293	444	185	95	157	254	139	265	296	480	353	412
ADAD1_CCDS34058.1_ex0_4:123301375-123301398:-_5-1	ADAD1	565	98	481	625	2207	513	553	376	308	408	502	654
ADAD1_CCDS34058.1_ex1_4:123302154-123302177:-_5-2	ADAD1	525	535	692	469	266	349	429	410	480	469	438	525
ADAD1_CCDS34058.1_ex1_4:123302262-123302285:-_5-3	ADAD1	534	679	883	652	432	465	556	621	516	726	357	561
ADAD1_CCDS34058.1_ex3_4:123314766-123314789:-_5-4	ADAD1	21	58	0	0	0	16	6	36	16	0	88	48
ADAD1_CCDS34058.1_ex4_4:123317510-123317533:+_5-5	ADAD1	10	0	0	0	0	6	38	7	15	0	7	21
ADAD2_CCDS10944.1_ex0_16:84224981-84225004:-_5-1	ADAD2	673	332	349	944	489	648	577	577	497	605	452	783
ADAD2_CCDS10944.1_ex0_16:84225188-84225211:-_5-2	ADAD2	1101	1022	1122	880	1031	840	868	913	682	881	436	779
ADAD2_CCDS10944.1_ex2_16:84228058-84228081:-_5-3	ADAD2	227	223	185	95	437	214	252	126	104	274	100	226
ADAD2_CCDS10944.1_ex2_16:84228097-84228120:-_5-4	ADAD2	1433	1324	766	1204	1008	1302	1433	1491	1151	1502	635	1292
ADAD2_CCDS10944.1_ex4_16:84228737-84228760:+_5-5	ADAD2	314	142	540	31	297	295	190	94	263	380	92	235
ADAL_CCDS32214.1_ex1_15:43627959-43627982:-_5-1	ADAL	259	18	282	66	164	233	163	170	235	334	189	226
ADAL_CCDS32214.1_ex1_15:43627979-43628002:+_5-2	ADAL	323	90	77	157	116	288	319	241	247	144	222	147
ADAL_CCDS32214.1_ex3_15:43632499-43632522:+_5-3	ADAL	373	718	492	1513	313	253	208	191	216	290	255	288
ADAL_CCDS32214.1_ex3_15:43632528-43632551:+_5-4	ADAL	153	32	136	0	64	103	96	63	176	163	40	35
ADAL_CCDS32214.1_ex5_15:43638096-43638119:+_5-5	ADAL	331	125	160	503	109	330	382	372	299	476	256	228
ADAM10_CCDS10167.1_ex11_15:58957368-58957391:-_5-1	ADAM10	332	367	124	234	192	318	307	319	432	488	169	491
ADAM10_CCDS10167.1_ex12_15:58971400-58971423:+_5-2	ADAM10	663	531	235	669	808	534	819	397	584	546	340	445
ADAM10_CCDS10167.1_ex13_15:58974405-58974428:-_5-3	ADAM10	33	47	0	37	0	35	0	11	0	3	75	29
ADAM10_CCDS10167.1_ex14_15:59009778-59009801:-_5-4	ADAM10	1299	1053	945	959	2063	1125	1699	1461	1570	1692	1783	2138
ADAM10_CCDS10167.1_ex14_15:59009863-59009886:-_5-5	ADAM10	22	19	5	147	3	21	20	49	12	5	20	0
ADAM11_CCDS11486.1_ex10_17:42850732-42850755:+_5-3	ADAM11	649	773	127	331	1082	514	575	590	443	579	426	529
ADAM11_CCDS11486.1_ex11_17:42851724-42851747:-_5-4	ADAM11	1243	575	165	926	994	1046	623	621	785	956	612	722
ADAM11_CCDS11486.1_ex12_17:42851858-42851881:+_5-5	ADAM11	823	397	448	397	314	607	594	568	493	732	601	464
ADAM11_CCDS11486.1_ex3_17:42847352-42847375:+_5-1	ADAM11	807	432	228	752	762	703	700	694	671	929	505	512
ADAM11_CCDS11486.1_ex9_17:42850380-42850403:+_5-2	ADAM11	911	350	341	1222	234	810	943	849	512	762	545	643
ADAM12_CCDS7653.1_ex14_10:127789635-127789658:-_5-1	ADAM12	592	454	400	160	505	546	434	521	373	567	428	555
ADAM12_CCDS7653.1_ex18_10:127824197-127824220:-_5-2	ADAM12	405	435	495	143	487	382	376	441	308	478	369	388
ADAM12_CCDS7653.1_ex19_10:127843792-127843815:+_5-3	ADAM12	722	334	308	836	365	575	415	346	388	430	384	818
ADAM12_CCDS7653.1_ex19_10:127843821-127843844:+_5-4	ADAM12	390	97	182	421	147	347	855	621	233	411	323	545
ADAM12_CCDS7653.1_ex20_10:127967520-127967543:-_5-5	ADAM12	136	153	21	3	211	151	68	88	84	115	192	153
ADAM15_CCDS1084.1_ex1_1:155025210-155025233:-_5-1	ADAM15	457	322	284	212	521	387	297	498	296	508	391	624
ADAM15_CCDS1084.1_ex3_1:155026409-155026432:-_5-2	ADAM15	840	517	541	1089	648	564	695	699	686	970	876	842
ADAM15_CCDS1084.1_ex5_1:155026965-155026988:+_5-3	ADAM15	374	364	178	34	271	428	163	243	314	407	226	208
ADAM15_CCDS1084.1_ex6_1:155028306-155028329:+_5-4	ADAM15	651	382	812	1250	1182	618	665	557	741	827	410	927
ADAM15_CCDS1084.1_ex8_1:155028569-155028592:+_5-5	ADAM15	360	227	50	39	484	305	422	351	193	250	238	415
ADAM17_CCDS1665.1_ex15_2:9675961-9675984:-_5-2	ADAM17	142	43	14	0	523	91	59	82	37	89	79	48
ADAM17_CCDS1665.1_ex16_2:9676854-9676877:-_5-3	ADAM17	33	0	0	0	0	9	41	62	7	13	42	67
ADAM17_CCDS1665.1_ex16_2:9676895-9676918:-_5-4	ADAM17	189	299	195	26	64	162	180	204	177	282	169	184
ADAM17_CCDS1665.1_ex17_2:9683339-9683362:+_5-5	ADAM17	473	864	547	573	598	475	592	607	476	582	310	343
ADAM17_CCDS1665.1_ex8_2:9650229-9650252:+_5-1	ADAM17	192	335	95	197	210	202	169	359	116	117	261	298
ADAM18_CCDS55225.1_ex1_8:39442849-39442872:+_5-1	ADAM18	89	29	61	0	25	106	62	106	75	94	60	14
ADAM18_CCDS55225.1_ex2_8:39463828-39463851:+_5-2	ADAM18	4	0	0	0	0	5	12	0	4	11	55	31
ADAM18_CCDS55225.1_ex2_8:39463855-39463878:-_5-3	ADAM18	199	200	337	0	511	169	245	194	208	237	80	85
ADAM18_CCDS55225.1_ex3_8:39466627-39466650:-_5-4	ADAM18	4	0	0	0	0	2	0	0	0	0	0	0
ADAM18_CCDS55225.1_ex4_8:39467011-39467034:-_5-5	ADAM18	307	437	604	187	294	253	495	621	414	695	325	424
ADAM19_CCDS4338.1_ex11_5:156929867-156929890:+_5-1	ADAM19	384	288	554	722	362	360	234	282	245	400	353	337
ADAM19_CCDS4338.1_ex12_5:156932788-156932811:-_5-2	ADAM19	458	1083	196	298	739	465	546	538	630	626	500	719
ADAM19_CCDS4338.1_ex17_5:156946846-156946869:-_5-3	ADAM19	646	735	204	520	791	563	628	463	552	741	384	507
ADAM19_CCDS4338.1_ex17_5:156946915-156946938:+_5-4	ADAM19	814	376	750	489	638	715	546	579	652	543	477	502
ADAM19_CCDS4338.1_ex18_5:156957860-156957883:-_5-5	ADAM19	406	518	314	593	398	416	354	449	276	442	317	400
ADAM2_CCDS34884.1_ex11_8:39645674-39645697:+_5-1	ADAM2	583	0	68	260	160	435	720	458	265	342	577	792
ADAM2_CCDS34884.1_ex12_8:39646189-39646212:+_5-2	ADAM2	194	26	26	109	53	154	156	200	60	83	102	141
ADAM2_CCDS34884.1_ex14_8:39678515-39678538:-_5-3	ADAM2	109	26	120	9	84	94	278	428	147	83	129	149
ADAM2_CCDS34884.1_ex16_8:39682368-39682391:-_5-4	ADAM2	158	32	0	0	348	111	147	114	171	179	72	112
ADAM2_CCDS34884.1_ex18_8:39694667-39694690:-_5-5	ADAM2	14	0	0	7	0	3	8	0	0	0	0	0
ADAM20_CCDS32111.1_ex0_14:70990503-70990526:-_5-1	ADAM20	83	0	8	198	74	60	244	427	140	103	70	30
ADAM20_CCDS32111.1_ex0_14:70990548-70990571:-_5-2	ADAM20	435	129	353	208	225	304	241	353	271	348	337	498
ADAM20_CCDS32111.1_ex0_14:70990649-70990672:+_5-3	ADAM20	482	163	89	123	607	473	243	179	391	472	170	341
ADAM20_CCDS32111.1_ex0_14:70990840-70990863:-_5-4	ADAM20	463	363	108	427	438	401	279	310	280	350	277	393
ADAM20_CCDS32111.1_ex0_14:70991243-70991266:-_5-5	ADAM20	338	299	146	80	107	258	539	590	339	390	267	248
ADAM21_CCDS9804.1_ex0_14:70924542-70924565:+_5-1	ADAM21	183	77	20	0	70	158	75	120	71	93	74	122
ADAM21_CCDS9804.1_ex0_14:70924749-70924772:+_5-2	ADAM21	541	156	112	195	1387	459	418	505	302	608	304	388
ADAM21_CCDS9804.1_ex0_14:70924946-70924969:-_5-3	ADAM21	19	0	9	0	0	20	0	11	49	59	21	28
ADAM21_CCDS9804.1_ex0_14:70925016-70925039:+_5-4	ADAM21	180	41	22	619	5	147	202	179	373	398	50	98
ADAM21_CCDS9804.1_ex0_14:70925235-70925258:-_5-5	ADAM21	37	0	11	0	0	46	31	50	17	12	3	5
ADAM22_CCDS43608.1_ex1_7:87564459-87564482:+_5-1	ADAM22	497	363	294	600	488	492	379	399	456	611	415	527
ADAM22_CCDS43608.1_ex10_7:87760670-87760693:-_5-3	ADAM22	234	151	34	62	227	180	242	318	158	274	201	135
ADAM22_CCDS43608.1_ex11_7:87762202-87762225:-_5-4	ADAM22	778	548	891	478	822	699	422	448	542	725	645	946
ADAM22_CCDS43608.1_ex13_7:87765313-87765336:+_5-5	ADAM22	419	230	508	432	526	335	486	485	344	549	210	330
ADAM22_CCDS43608.1_ex2_7:87607676-87607699:-_5-2	ADAM22	516	238	146	473	583	450	386	519	469	515	312	589
ADAM23_CCDS2369.1_ex1_2:207310026-207310049:-_5-1	ADAM23	295	74	32	62	159	279	216	230	261	316	233	160
ADAM23_CCDS2369.1_ex2_2:207345945-207345968:+_5-2	ADAM23	628	542	534	277	728	522	348	427	476	599	381	749
ADAM23_CCDS2369.1_ex3_2:207395631-207395654:+_5-3	ADAM23	93	53	40	68	206	80	116	143	163	125	68	33
ADAM23_CCDS2369.1_ex5_2:207407996-207408019:-_5-4	ADAM23	206	0	96	244	20	130	176	186	139	163	201	211
ADAM23_CCDS2369.1_ex8_2:207414806-207414829:+_5-5	ADAM23	526	246	155	368	334	499	437	563	589	619	437	750
ADAM28_CCDS34865.1_ex3_8:24167688-24167711:-_5-1	ADAM28	384	785	165	193	315	352	408	296	360	460	209	251
ADAM28_CCDS34865.1_ex5_8:24170894-24170917:+_5-2	ADAM28	443	507	319	226	165	305	330	340	226	393	256	399
ADAM28_CCDS34865.1_ex5_8:24170948-24170971:+_5-3	ADAM28	727	715	191	438	401	631	393	546	500	617	615	591
ADAM28_CCDS34865.1_ex5_8:24171075-24171098:-_5-4	ADAM28	626	512	153	356	395	499	548	880	292	412	340	435
ADAM28_CCDS34865.1_ex8_8:24181384-24181407:+_5-5	ADAM28	240	327	655	225	296	205	185	340	211	386	363	549
ADAM29_CCDS3823.1_ex0_4:175896787-175896810:+_5-1	ADAM29	518	1082	440	854	595	408	529	622	383	465	778	1068
ADAM29_CCDS3823.1_ex0_4:175896951-175896974:-_5-2	ADAM29	623	571	108	1023	839	623	1065	630	559	618	741	789
ADAM29_CCDS3823.1_ex0_4:175897493-175897516:+_5-3	ADAM29	525	238	492	337	667	387	364	357	444	461	367	374
ADAM29_CCDS3823.1_ex0_4:175897541-175897564:+_5-4	ADAM29	71	3	0	220	148	52	8	132	43	177	30	11
ADAM29_CCDS3823.1_ex0_4:175897600-175897623:-_5-5	ADAM29	616	940	290	418	430	491	814	916	469	563	406	518
ADAM30_CCDS907.1_ex0_1:120437760-120437783:+_5-1	ADAM30	348	90	411	30	275	275	449	334	247	291	91	68
ADAM30_CCDS907.1_ex0_1:120437885-120437908:-_5-2	ADAM30	427	636	494	174	342	348	461	481	310	362	302	265
ADAM30_CCDS907.1_ex0_1:120438076-120438099:+_5-3	ADAM30	436	138	130	116	107	415	294	364	464	503	216	278
ADAM30_CCDS907.1_ex0_1:120438479-120438502:+_5-4	ADAM30	103	46	15	225	80	86	36	92	49	65	88	107
ADAM30_CCDS907.1_ex0_1:120438634-120438657:-_5-5	ADAM30	52	0	31	0	28	51	71	34	24	68	64	29
ADAM32_CCDS47846.1_ex10_8:39044414-39044437:+_5-3	ADAM32	33	0	0	13	0	23	135	50	10	18	0	14
ADAM32_CCDS47846.1_ex10_8:39044459-39044482:+_5-4	ADAM32	528	156	425	1293	239	465	263	444	346	509	320	371
ADAM32_CCDS47846.1_ex11_8:39068651-39068674:+_5-5	ADAM32	123	105	212	105	285	143	71	78	141	133	106	245
ADAM32_CCDS47846.1_ex5_8:39008919-39008942:+_5-1	ADAM32	441	731	668	214	977	399	384	553	431	667	327	589
ADAM32_CCDS47846.1_ex8_8:39022666-39022689:+_5-2	ADAM32	14	0	0	0	60	15	39	34	0	10	10	14
ADAM33_CCDS13058.1_ex10_20:3653478-3653501:-_5-1	ADAM33	589	550	272	140	828	557	533	387	380	472	419	978
ADAM33_CCDS13058.1_ex10_20:3653518-3653541:+_5-2	ADAM33	87	3	28	35	40	123	86	154	66	63	59	65
ADAM33_CCDS13058.1_ex12_20:3654244-3654267:+_5-3	ADAM33	859	483	386	1015	784	683	794	515	388	622	723	793
ADAM33_CCDS13058.1_ex14_20:3654715-3654738:-_5-4	ADAM33	432	559	75	568	690	379	425	533	404	549	266	531
ADAM33_CCDS13058.1_ex14_20:3654763-3654786:+_5-5	ADAM33	289	42	139	87	184	254	230	415	195	320	291	222
ADAM7_CCDS6045.1_ex1_8:24300041-24300064:+_5-1	ADAM7	114	7	0	5	23	86	67	122	19	40	4	10
ADAM7_CCDS6045.1_ex10_8:24344758-24344781:-_5-5	ADAM7	915	573	201	721	1439	786	926	830	774	927	644	788
ADAM7_CCDS6045.1_ex5_8:24324408-24324431:-_5-2	ADAM7	188	158	5	866	87	141	201	290	189	230	232	229
ADAM7_CCDS6045.1_ex7_8:24333941-24333964:-_5-3	ADAM7	546	360	176	216	788	471	519	532	393	510	324	422
ADAM7_CCDS6045.1_ex9_8:24342856-24342879:+_5-4	ADAM7	13	67	23	68	27	207	114	146	20	13	80	76
ADAM8_CCDS31319.2_ex13_10:135085748-135085771:-_5-1	ADAM8	603	784	724	668	514	492	654	703	673	869	535	517
ADAM8_CCDS31319.2_ex14_10:135085948-135085971:-_5-2	ADAM8	640	828	448	777	574	519	492	961	668	810	424	600
ADAM8_CCDS31319.2_ex15_10:135086322-135086345:+_5-3	ADAM8	597	959	406	350	534	434	522	678	271	316	487	376
ADAM8_CCDS31319.2_ex17_10:135086770-135086793:+_5-4	ADAM8	0	0	0	0	0	0	0	0	0	0	0	0
ADAM8_CCDS31319.2_ex18_10:135087299-135087322:+_5-5	ADAM8	548	305	223	501	602	458	770	791	526	839	376	494
ADAM9_CCDS6112.1_ex10_8:38884255-38884278:+_5-5	ADAM9	295	162	97	205	175	243	182	211	170	304	242	190
ADAM9_CCDS6112.1_ex4_8:38873645-38873668:+_5-1	ADAM9	412	87	55	55	339	285	317	402	274	404	256	425
ADAM9_CCDS6112.1_ex4_8:38873691-38873714:+_5-2	ADAM9	704	318	132	527	1013	583	335	486	619	967	478	596
ADAM9_CCDS6112.1_ex5_8:38874916-38874939:+_5-3	ADAM9	447	86	295	237	692	435	482	602	428	461	214	310
ADAM9_CCDS6112.1_ex8_8:38880694-38880717:+_5-4	ADAM9	617	243	106	641	599	560	451	465	561	749	404	647
ADAMDEC1_CCDS55212.1_ex3_8:24254851-24254874:+_5-1	ADAMDEC1	319	219	155	453	239	251	203	388	214	272	175	230
ADAMDEC1_CCDS55212.1_ex3_8:24254933-24254956:-_5-2	ADAMDEC1	114	8	49	0	624	116	87	57	74	89	55	121
ADAMDEC1_CCDS55212.1_ex4_8:24255224-24255247:+_5-3	ADAMDEC1	401	359	81	363	400	355	210	379	260	364	172	279
ADAMDEC1_CCDS55212.1_ex6_8:24256397-24256420:+_5-4	ADAMDEC1	385	194	862	418	477	348	281	416	565	626	330	431
ADAMDEC1_CCDS55212.1_ex6_8:24256464-24256487:-_5-5	ADAMDEC1	583	296	161	115	321	511	441	738	412	544	474	421
ADAMTS1_CCDS33524.1_ex7_21:28214821-28214844:-_5-1	ADAMTS1	338	387	509	458	179	316	710	471	189	302	246	206
ADAMTS1_CCDS33524.1_ex7_21:28214893-28214916:+_5-2	ADAMTS1	903	969	612	481	455	696	1311	1206	1001	1088	815	967
ADAMTS1_CCDS33524.1_ex8_21:28216698-28216721:-_5-3	ADAMTS1	495	670	718	267	770	407	270	389	326	491	352	312
ADAMTS1_CCDS33524.1_ex8_21:28216944-28216967:-_5-4	ADAMTS1	552	295	562	452	280	503	620	557	454	688	224	347
ADAMTS1_CCDS33524.1_ex8_21:28217117-28217140:+_5-5	ADAMTS1	692	686	392	591	484	642	496	414	440	414	611	737
ADAMTS10_CCDS12206.1_ex10_19:8654774-8654797:-_5-2	ADAMTS10	332	123	218	243	222	204	206	219	193	219	402	275
ADAMTS10_CCDS12206.1_ex10_19:8654793-8654816:+_5-3	ADAMTS10	117	10	23	162	31	99	94	67	61	85	83	108
ADAMTS10_CCDS12206.1_ex11_19:8656728-8656751:+_5-4	ADAMTS10	1021	928	888	873	750	877	929	1067	1301	1474	1412	1751
ADAMTS10_CCDS12206.1_ex12_19:8656940-8656963:-_5-5	ADAMTS10	810	140	280	167	317	673	411	456	488	555	563	591
ADAMTS10_CCDS12206.1_ex9_19:8654418-8654441:+_5-1	ADAMTS10	359	124	195	149	481	339	320	382	264	388	240	363
ADAMTS12_CCDS34140.1_ex10_5:33624413-33624436:-_5-1	ADAMTS12	921	646	805	1173	1061	715	931	848	842	864	489	735
ADAMTS12_CCDS34140.1_ex11_5:33630981-33631004:-_5-2	ADAMTS12	467	87	530	1525	811	371	390	415	449	479	266	375
ADAMTS12_CCDS34140.1_ex15_5:33649065-33649088:-_5-3	ADAMTS12	609	1100	731	475	635	586	603	600	422	691	489	577
ADAMTS12_CCDS34140.1_ex18_5:33662032-33662055:+_5-4	ADAMTS12	547	248	292	529	318	433	434	427	276	490	200	260
ADAMTS12_CCDS34140.1_ex21_5:33751551-33751574:-_5-5	ADAMTS12	565	205	269	479	223	449	438	296	471	649	293	360
ADAMTS13_CCDS6970.1_ex11_9:136301962-136301985:-_5-3	ADAMTS13	601	179	231	163	1019	535	351	440	347	457	401	607
ADAMTS13_CCDS6970.1_ex15_9:136305475-136305498:+_5-4	ADAMTS13	1080	522	900	780	940	893	1085	1024	615	852	808	1086
ADAMTS13_CCDS6970.1_ex16_9:136307525-136307548:+_5-5	ADAMTS13	429	346	210	237	135	365	453	391	326	376	190	261
ADAMTS13_CCDS6970.1_ex5_9:136291337-136291360:+_5-1	ADAMTS13	492	480	953	643	831	447	482	570	556	834	437	533
ADAMTS13_CCDS6970.1_ex9_9:136298627-136298650:+_5-2	ADAMTS13	48	19	0	0	0	41	42	62	10	53	16	19
ADAMTS14_CCDS7306.1_ex1_10:72434596-72434619:-_5-1	ADAMTS14	631	564	337	429	630	506	2962	1093	633	836	667	804
ADAMTS14_CCDS7306.1_ex10_10:72498624-72498647:+_5-5	ADAMTS14	495	207	188	34	336	388	230	234	396	384	242	268
ADAMTS14_CCDS7306.1_ex2_10:72462153-72462176:+_5-2	ADAMTS14	831	927	109	595	1024	705	841	889	452	762	431	473
ADAMTS14_CCDS7306.1_ex4_10:72489096-72489119:+_5-3	ADAMTS14	1076	2274	599	1723	1417	918	951	1211	928	1234	787	1006
ADAMTS14_CCDS7306.1_ex5_10:72489865-72489888:-_5-4	ADAMTS14	710	535	516	476	896	708	1083	838	573	675	411	698
ADAMTS15_CCDS8488.1_ex0_11:130318971-130318994:+_5-1	ADAMTS15	596	163	149	57	878	461	144	327	469	536	291	362
ADAMTS15_CCDS8488.1_ex0_11:130319244-130319267:-_5-2	ADAMTS15	637	268	1174	1042	871	606	532	512	808	916	680	582
ADAMTS15_CCDS8488.1_ex0_11:130319284-130319307:+_5-3	ADAMTS15	1102	1403	256	460	1705	867	892	1004	767	869	853	960
ADAMTS15_CCDS8488.1_ex0_11:130319428-130319451:-_5-4	ADAMTS15	684	2563	243	685	470	592	650	700	555	839	610	597
ADAMTS15_CCDS8488.1_ex0_11:130319506-130319529:+_5-5	ADAMTS15	910	1392	822	195	918	784	554	527	728	802	716	909
ADAMTS16_CCDS43299.1_ex10_5:5222914-5222937:-_5-5	ADAMTS16	523	888	329	27	633	435	596	532	439	630	646	917
ADAMTS16_CCDS43299.1_ex2_5:5146273-5146296:-_5-1	ADAMTS16	744	467	567	419	612	766	919	934	618	641	422	573
ADAMTS16_CCDS43299.1_ex3_5:5182257-5182280:-_5-2	ADAMTS16	353	1048	351	482	478	369	407	379	360	429	343	376
ADAMTS16_CCDS43299.1_ex4_5:5186342-5186365:+_5-3	ADAMTS16	442	395	189	803	283	307	393	338	457	520	298	363
ADAMTS16_CCDS43299.1_ex6_5:5190178-5190201:-_5-4	ADAMTS16	697	733	414	357	546	535	794	907	420	588	449	574
ADAMTS17_CCDS10383.1_ex10_15:100672341-100672364:-_5-1	ADAMTS17	849	258	484	1090	1031	775	526	519	544	612	682	631
ADAMTS17_CCDS10383.1_ex16_15:100801738-100801761:-_5-2	ADAMTS17	538	1724	290	1027	415	446	283	323	313	420	441	432
ADAMTS17_CCDS10383.1_ex17_15:100802552-100802575:+_5-3	ADAMTS17	483	191	79	208	165	443	186	209	267	382	171	255
ADAMTS17_CCDS10383.1_ex18_15:100821481-100821504:+_5-4	ADAMTS17	918	948	876	851	611	726	771	775	765	807	431	848
ADAMTS17_CCDS10383.1_ex20_15:100881539-100881562:+_5-5	ADAMTS17	927	881	573	1926	822	843	886	649	888	1198	686	830
ADAMTS18_CCDS10926.1_ex11_16:77369719-77369742:+_5-1	ADAMTS18	650	301	282	640	627	503	279	413	397	686	288	500
ADAMTS18_CCDS10926.1_ex13_16:77387708-77387731:-_5-2	ADAMTS18	167	358	227	5	89	121	125	107	140	188	123	289
ADAMTS18_CCDS10926.1_ex19_16:77401459-77401482:-_5-3	ADAMTS18	1752	1801	687	936	1281	1355	1532	1637	1802	2306	1377	1672
ADAMTS18_CCDS10926.1_ex20_16:77465324-77465347:+_5-4	ADAMTS18	690	1107	469	2656	1039	549	646	552	752	864	603	765
ADAMTS18_CCDS10926.1_ex21_16:77468313-77468336:-_5-5	ADAMTS18	127	213	17	104	555	98	21	51	118	75	143	42
ADAMTS19_CCDS4146.1_ex1_5:128796950-128796973:-_5-1	ADAMTS19	966	751	661	1261	594	839	684	809	761	1047	534	773
ADAMTS19_CCDS4146.1_ex1_5:128797010-128797033:+_5-2	ADAMTS19	976	936	956	960	999	811	1034	1293	912	1282	718	1189
ADAMTS19_CCDS4146.1_ex1_5:128797198-128797221:-_5-3	ADAMTS19	946	738	931	2168	1621	882	970	1089	1112	1485	616	1180
ADAMTS19_CCDS4146.1_ex1_5:128797285-128797308:-_5-4	ADAMTS19	455	429	96	230	550	410	563	465	481	575	351	373
ADAMTS19_CCDS4146.1_ex2_5:128844844-128844867:-_5-5	ADAMTS19	471	399	345	627	294	390	680	597	435	701	410	373
ADAMTS2_CCDS34311.1_ex8_5:178699959-178699982:+_5-1	ADAMTS2	599	493	522	260	1037	482	353	502	406	638	640	809
ADAMTS2_CCDS34311.1_ex8_5:178700043-178700066:-_5-2	ADAMTS2	1109	706	413	576	738	979	1646	1559	770	942	941	1426
ADAMTS2_CCDS34311.1_ex9_5:178770991-178771014:-_5-3	ADAMTS2	384	275	103	115	383	357	232	244	277	286	250	406
ADAMTS2_CCDS34311.1_ex9_5:178771037-178771060:-_5-4	ADAMTS2	672	566	182	156	506	529	757	766	495	460	274	564
ADAMTS2_CCDS34311.1_ex9_5:178771078-178771101:-_5-5	ADAMTS2	829	1149	305	886	1404	636	609	620	681	855	652	1027
ADAMTS20_CCDS31778.2_ex27_12:43847726-43847749:-_5-1	ADAMTS20	234	197	50	110	162	194	163	335	275	226	149	197
ADAMTS20_CCDS31778.2_ex37_12:43944714-43944737:+_5-2	ADAMTS20	1612	1122	923	850	1610	1407	1150	1395	1196	1688	1067	1129
ADAMTS20_CCDS31778.2_ex37_12:43944866-43944889:+_5-3	ADAMTS20	326	503	265	798	494	751	797	681	688	925	526	685
ADAMTS20_CCDS31778.2_ex37_12:43944919-43944942:+_5-4	ADAMTS20	267	33	0	53	262	222	367	437	168	222	90	223
ADAMTS20_CCDS31778.2_ex37_12:43945023-43945046:-_5-5	ADAMTS20	602	641	671	311	1291	509	347	417	403	327	482	630
ADAMTS3_CCDS3553.1_ex12_4:73184373-73184396:+_5-1	ADAMTS3	0	0	0	0	0	0	0	0	0	0	0	0
ADAMTS3_CCDS3553.1_ex16_4:73188741-73188764:-_5-2	ADAMTS3	275	221	257	91	75	208	190	209	250	371	225	153
ADAMTS3_CCDS3553.1_ex16_4:73188766-73188789:+_5-3	ADAMTS3	354	311	60	141	411	268	232	275	142	167	116	181
ADAMTS3_CCDS3553.1_ex17_4:73205394-73205417:-_5-4	ADAMTS3	270	156	274	284	303	253	200	198	195	433	224	209
ADAMTS3_CCDS3553.1_ex19_4:73414287-73414310:-_5-5	ADAMTS3	43	0	0	0	0	45	12	25	17	18	20	2
ADAMTS4_CCDS1223.1_ex6_1:161166054-161166077:+_5-1	ADAMTS4	874	3893	1002	526	233	683	642	493	298	605	241	407
ADAMTS4_CCDS1223.1_ex8_1:161167821-161167844:+_5-2	ADAMTS4	461	387	342	561	667	454	537	488	318	412	411	415
ADAMTS4_CCDS1223.1_ex8_1:161167855-161167878:+_5-3	ADAMTS4	1103	627	385	1955	1518	863	660	594	629	763	633	839
ADAMTS4_CCDS1223.1_ex8_1:161167945-161167968:-_5-4	ADAMTS4	423	169	133	359	204	374	320	305	280	420	310	407
ADAMTS4_CCDS1223.1_ex8_1:161168100-161168123:-_5-5	ADAMTS4	817	514	381	213	652	691	394	498	368	509	663	941
ADAMTS5_CCDS13579.1_ex7_21:28337853-28337876:-_5-1	ADAMTS5	964	456	218	1048	756	814	944	588	810	1126	556	811
ADAMTS5_CCDS13579.1_ex7_21:28338068-28338091:+_5-2	ADAMTS5	767	385	298	846	561	623	635	596	579	738	493	577
ADAMTS5_CCDS13579.1_ex7_21:28338120-28338143:-_5-3	ADAMTS5	921	499	130	781	205	779	633	524	545	555	618	690
ADAMTS5_CCDS13579.1_ex7_21:28338430-28338453:-_5-4	ADAMTS5	669	459	608	405	828	626	546	468	869	1126	520	703
ADAMTS5_CCDS13579.1_ex7_21:28338456-28338479:-_5-5	ADAMTS5	1011	1302	404	1328	2195	825	972	1361	757	1075	786	1153
ADAMTS6_CCDS3983.2_ex14_5:64587169-64587192:+_5-1	ADAMTS6	254	185	80	192	135	407	500	466	316	443	507	425
ADAMTS6_CCDS3983.2_ex18_5:64747404-64747427:+_5-2	ADAMTS6	508	1550	345	234	1084	433	449	434	405	585	300	442
ADAMTS6_CCDS3983.2_ex18_5:64747437-64747460:-_5-3	ADAMTS6	474	694	606	258	260	431	681	641	378	638	358	294
ADAMTS6_CCDS3983.2_ex20_5:64748559-64748582:+_5-4	ADAMTS6	1051	2543	840	1108	1179	966	1046	1280	1178	1303	547	945
ADAMTS6_CCDS3983.2_ex22_5:64766627-64766650:-_5-5	ADAMTS6	26	0	0	0	9	27	11	24	15	0	0	0
ADAMTS7_CCDS32303.1_ex22_15:79092656-79092679:-_5-3	ADAMTS7	740	808	403	1127	776	644	454	861	622	907	400	571
ADAMTS7_CCDS32303.1_ex22_15:79092726-79092749:-_5-4	ADAMTS7	437	154	231	517	341	318	360	606	354	416	260	358
ADAMTS7_CCDS32303.1_ex22_15:79092825-79092848:+_5-5	ADAMTS7	568	257	186	158	247	374	343	413	390	520	376	442
ADAMTS7_CCDS32303.1_ex9_15:79064105-79064128:-_5-1	ADAMTS7	880	236	277	400	670	658	654	825	666	828	494	645
ADAMTS7_CCDS32303.1_ex9_15:79064126-79064149:+_5-2	ADAMTS7	1121	512	383	960	1943	1132	1262	1045	900	997	1115	1163
ADAMTS8_CCDS41732.1_ex6_11:130286869-130286892:-_5-1	ADAMTS8	546	395	183	396	449	447	380	458	408	570	282	309
ADAMTS8_CCDS41732.1_ex7_11:130289049-130289072:-_5-2	ADAMTS8	376	136	587	206	322	330	292	279	280	321	207	298
ADAMTS8_CCDS41732.1_ex8_11:130297460-130297483:-_5-3	ADAMTS8	864	689	512	979	454	776	480	556	607	883	528	705
ADAMTS8_CCDS41732.1_ex8_11:130297539-130297562:+_5-4	ADAMTS8	1035	373	417	1036	767	805	711	1050	947	1500	530	701
ADAMTS8_CCDS41732.1_ex8_11:130297925-130297948:-_5-5	ADAMTS8	687	972	251	865	711	529	553	627	447	804	405	685
ADAMTS9_CCDS2903.1_ex37_3:64672353-64672376:+_5-1	ADAMTS9	1064	1657	1075	1146	1346	822	1140	1051	976	1450	1191	1379
ADAMTS9_CCDS2903.1_ex37_3:64672393-64672416:+_5-2	ADAMTS9	721	882	499	264	563	565	591	486	562	779	437	457
ADAMTS9_CCDS2903.1_ex37_3:64672536-64672559:+_5-3	ADAMTS9	375	151	76	579	439	350	601	632	295	305	439	388
ADAMTS9_CCDS2903.1_ex37_3:64672579-64672602:+_5-4	ADAMTS9	648	496	253	427	987	604	731	659	553	730	465	629
ADAMTS9_CCDS2903.1_ex37_3:64672605-64672628:+_5-5	ADAMTS9	911	183	364	1509	237	818	569	548	413	513	443	642
ADAMTSL1_CCDS47954.1_ex1_9:18504883-18504906:-_5-1	ADAMTSL1	388	295	213	216	107	326	296	323	311	333	374	402
ADAMTSL1_CCDS47954.1_ex3_9:18574175-18574198:-_5-2	ADAMTSL1	470	163	287	687	1996	391	486	371	308	412	367	454
ADAMTSL1_CCDS47954.1_ex4_9:18622270-18622293:+_5-3	ADAMTSL1	196	0	250	43	88	164	118	146	40	133	317	225
ADAMTSL1_CCDS47954.1_ex4_9:18622320-18622343:-_5-4	ADAMTSL1	1307	3524	1900	1677	1890	1166	1588	1426	1503	1845	1511	1470
ADAMTSL1_CCDS47954.1_ex4_9:18622347-18622370:-_5-5	ADAMTSL1	573	816	358	406	753	497	591	556	572	578	426	530
ADAMTSL2_CCDS6976.1_ex3_9:136404947-136404970:-_5-1	ADAMTSL2	871	839	398	899	760	750	491	514	704	845	634	909
ADAMTSL2_CCDS6976.1_ex5_9:136405999-136406022:-_5-2	ADAMTSL2	760	769	677	380	475	611	786	553	671	688	459	665
ADAMTSL2_CCDS6976.1_ex5_9:136406081-136406104:-_5-3	ADAMTSL2	1075	664	588	982	879	893	677	795	822	1148	695	990
ADAMTSL2_CCDS6976.1_ex6_9:136409653-136409676:+_5-4	ADAMTSL2	826	513	461	545	520	719	1044	779	596	858	925	770
ADAMTSL2_CCDS6976.1_ex9_9:136420673-136420696:+_5-5	ADAMTSL2	747	247	585	710	615	635	411	455	578	787	662	771
ADAMTSL3_CCDS10326.1_ex1_15:84373235-84373258:-_5-1	ADAMTSL3	322	202	56	5	175	269	136	138	357	398	140	211
ADAMTSL3_CCDS10326.1_ex12_15:84566626-84566649:-_5-3	ADAMTSL3	480	489	636	199	403	394	328	510	326	634	345	502
ADAMTSL3_CCDS10326.1_ex14_15:84582075-84582098:+_5-4	ADAMTSL3	633	433	245	408	251	520	414	318	431	526	577	701
ADAMTSL3_CCDS10326.1_ex17_15:84611697-84611720:-_5-5	ADAMTSL3	677	413	216	642	988	568	743	578	580	883	322	550
ADAMTSL3_CCDS10326.1_ex7_15:84539605-84539628:-_5-2	ADAMTSL3	304	214	320	257	1320	280	348	112	333	427	333	403
ADAMTSL4_CCDS30852.1_ex2_1:150525663-150525686:-_5-1	ADAMTSL4	477	380	172	80	77	372	171	502	267	302	157	193
ADAMTSL4_CCDS30852.1_ex3_1:150526260-150526283:-_5-2	ADAMTSL4	602	705	456	141	649	486	432	545	344	471	438	633
ADAMTSL4_CCDS30852.1_ex3_1:150526419-150526442:+_5-3	ADAMTSL4	416	45	126	35	307	342	229	229	194	324	110	300
ADAMTSL4_CCDS30852.1_ex4_1:150526872-150526895:-_5-4	ADAMTSL4	691	310	936	689	449	637	582	661	504	527	488	616
ADAMTSL4_CCDS30852.1_ex5_1:150527956-150527979:+_5-5	ADAMTSL4	137	62	71	40	88	110	156	147	85	95	93	145
ADAMTSL5_CCDS12071.1_ex4_19:1507571-1507594:-_5-1	ADAMTSL5	447	325	323	583	232	378	212	181	179	282	300	453
ADAMTSL5_CCDS12071.1_ex4_19:1507616-1507639:+_5-2	ADAMTSL5	871	262	188	993	306	682	474	521	478	546	561	633
ADAMTSL5_CCDS12071.1_ex5_19:1507995-1508018:-_5-3	ADAMTSL5	515	258	141	191	338	359	316	326	252	382	229	345
ADAMTSL5_CCDS12071.1_ex5_19:1508100-1508123:-_5-4	ADAMTSL5	871	54	229	234	256	842	322	247	414	672	536	555
ADAMTSL5_CCDS12071.1_ex9_19:1510704-1510727:-_5-5	ADAMTSL5	653	183	225	93	292	486	330	287	426	565	584	633
ADAP1_CCDS5318.1_ex5_7:943836-943859:+_5-1	ADAP1	658	372	524	211	583	608	508	591	599	722	435	709
ADAP1_CCDS5318.1_ex5_7:943876-943899:+_5-2	ADAP1	512	718	664	692	807	468	527	582	483	601	793	887
ADAP1_CCDS5318.1_ex6_7:944797-944820:-_5-3	ADAP1	573	84	245	57	238	514	371	372	324	434	540	519
ADAP1_CCDS5318.1_ex7_7:959643-959666:-_5-4	ADAP1	285	201	73	58	30	268	119	136	118	100	158	134
ADAP1_CCDS5318.1_ex7_7:959661-959684:-_5-5	ADAP1	388	1644	352	642	632	352	197	177	218	336	239	194
ADAP2_CCDS11261.1_ex1_17:29250066-29250089:+_5-1	ADAP2	359	123	68	182	333	323	443	498	185	320	180	297
ADAP2_CCDS11261.1_ex3_17:29258927-29258950:+_5-2	ADAP2	200	95	59	49	8	154	126	188	94	136	60	154
ADAP2_CCDS11261.1_ex4_17:29261192-29261215:+_5-3	ADAP2	385	107	260	424	386	288	239	104	356	365	338	386
ADAP2_CCDS11261.1_ex5_17:29271969-29271992:+_5-4	ADAP2	37	3	0	52	14	66	65	46	65	69	3	86
ADAP2_CCDS11261.1_ex5_17:29272043-29272066:-_5-5	ADAP2	61	40	12	1	45	47	9	5	65	47	87	162
ADAR_CCDS1071.1_ex12_1:154570948-154570971:-_5-1	ADAR	506	306	201	549	484	369	412	571	477	531	618	542
ADAR_CCDS1071.1_ex12_1:154571029-154571052:+_5-2	ADAR	560	228	265	514	1429	567	324	435	484	475	285	406
ADAR_CCDS1071.1_ex13_1:154573559-154573582:+_5-3	ADAR	1091	477	408	1034	1671	772	932	1195	890	1387	711	674
ADAR_CCDS1071.1_ex13_1:154573584-154573607:+_5-4	ADAR	790	204	446	290	477	687	730	610	487	775	408	364
ADAR_CCDS1071.1_ex13_1:154573633-154573656:+_5-5	ADAR	420	307	24	186	142	340	216	284	285	281	132	260
ADARB1_CCDS33589.1_ex1_21:46596181-46596204:-_5-1	ADARB1	292	125	103	1	75	226	155	204	174	262	267	1149
ADARB1_CCDS33589.1_ex1_21:46596304-46596327:-_5-2	ADARB1	680	344	113	451	871	559	687	528	682	1137	776	875
ADARB1_CCDS33589.1_ex1_21:46596330-46596353:+_5-3	ADARB1	878	268	644	911	478	793	604	550	440	604	512	670
ADARB1_CCDS33589.1_ex1_21:46596401-46596424:+_5-4	ADARB1	1058	1007	736	731	1238	946	1030	980	880	1353	969	1320
ADARB1_CCDS33589.1_ex2_21:46600312-46600335:-_5-5	ADARB1	730	389	199	392	692	676	685	701	496	637	566	655
ADARB2_CCDS7058.1_ex7_10:1405351-1405374:+_5-1	ADARB2	1261	1231	1323	1752	1157	1168	1538	1324	1240	1460	990	1526
ADARB2_CCDS7058.1_ex7_10:1405459-1405482:+_5-2	ADARB2	1394	1650	585	2300	1785	1164	1342	1817	1039	1515	930	1186
ADARB2_CCDS7058.1_ex7_10:1405639-1405662:+_5-3	ADARB2	460	431	270	218	112	350	474	338	338	460	382	400
ADARB2_CCDS7058.1_ex7_10:1405818-1405841:+_5-4	ADARB2	231	122	158	167	187	202	136	200	262	289	173	79
ADARB2_CCDS7058.1_ex7_10:1405853-1405876:-_5-5	ADARB2	550	435	226	198	319	420	462	288	270	380	271	354
ADAT1_CCDS10922.1_ex4_16:75646651-75646674:-_5-1	ADAT1	215	323	31	130	615	189	167	160	186	289	118	232
ADAT1_CCDS10922.1_ex4_16:75646727-75646750:+_5-2	ADAT1	520	126	128	220	363	414	398	402	524	592	273	394
ADAT1_CCDS10922.1_ex5_16:75651031-75651054:+_5-3	ADAT1	305	379	226	223	200	302	262	233	205	358	210	358
ADAT1_CCDS10922.1_ex7_16:75654170-75654193:-_5-4	ADAT1	215	146	352	84	267	184	144	191	202	392	83	292
ADAT1_CCDS10922.1_ex8_16:75654526-75654549:+_5-5	ADAT1	1260	867	1455	1356	1124	1150	809	751	1424	1613	1397	1767
ADAT2_CCDS43511.1_ex2_6:143753721-143753744:+_5-1	ADAT2	616	31	225	267	542	420	137	190	226	402	188	161
ADAT2_CCDS43511.1_ex2_6:143753736-143753759:-_5-2	ADAT2	409	124	156	28	279	355	277	171	308	358	175	285
ADAT2_CCDS43511.1_ex3_6:143754955-143754978:+_5-3	ADAT2	242	0	10	13	104	176	60	25	186	224	119	66
ADAT2_CCDS43511.1_ex3_6:143755006-143755029:-_5-4	ADAT2	284	71	15	43	153	231	154	120	132	254	75	70
ADAT2_CCDS43511.1_ex3_6:143755056-143755079:-_5-5	ADAT2	172	0	95	154	140	151	76	201	243	293	180	131
ADAT3_CCDS12076.2_ex0_19:1912180-1912203:-_5-1	ADAT3	537	138	663	179	364	480	115	121	370	452	263	328
ADAT3_CCDS12076.2_ex0_19:1912331-1912354:-_5-2	ADAT3	1086	866	519	468	710	942	418	332	382	612	344	321
ADAT3_CCDS12076.2_ex0_19:1912532-1912555:-_5-3	ADAT3	397	259	276	12	136	361	271	367	230	312	63	108
ADAT3_CCDS12076.2_ex0_19:1912590-1912613:-_5-4	ADAT3	964	349	1261	173	410	838	749	534	603	800	557	932
ADAT3_CCDS12076.2_ex0_19:1912683-1912706:-_5-5	ADAT3	547	296	107	19	339	456	245	145	118	208	124	222
ADC_CCDS375.1_ex2_1:33557683-33557706:-_5-1	ADC	642	260	750	488	266	523	419	625	617	816	619	663
ADC_CCDS375.1_ex2_1:33557709-33557732:-_5-2	ADC	339	685	310	310	308	288	537	283	239	306	190	310
ADC_CCDS375.1_ex3_1:33558927-33558950:-_5-3	ADC	592	421	287	309	659	458	603	604	445	497	282	623
ADC_CCDS375.1_ex4_1:33560144-33560167:-_5-4	ADC	259	156	21	583	120	196	247	211	195	287	108	66
ADC_CCDS375.1_ex4_1:33560205-33560228:+_5-5	ADC	451	514	115	358	363	388	437	617	463	622	397	465
ADCK1_CCDS45144.1_ex0_14:78285417-78285440:+_5-1	ADCK1	883	520	205	328	428	789	686	817	662	925	455	515
ADCK1_CCDS45144.1_ex0_14:78285438-78285461:+_5-2	ADCK1	471	318	89	394	369	368	323	255	246	518	276	388
ADCK1_CCDS45144.1_ex2_14:78353447-78353470:-_5-3	ADCK1	483	307	203	76	212	359	268	245	295	388	228	281
ADCK1_CCDS45144.1_ex2_14:78353531-78353554:+_5-4	ADCK1	360	146	158	697	683	320	301	385	343	439	391	355
ADCK1_CCDS45144.1_ex3_14:78365472-78365495:-_5-5	ADCK1	353	190	311	67	246	252	326	336	229	294	280	582
ADCK2_CCDS5861.1_ex0_7:140373221-140373244:+_5-1	ADCK2	440	615	170	827	295	534	314	342	522	540	390	594
ADCK2_CCDS5861.1_ex0_7:140373313-140373336:-_5-2	ADCK2	742	189	523	613	1058	619	548	551	601	709	497	639
ADCK2_CCDS5861.1_ex0_7:140373591-140373614:-_5-3	ADCK2	790	307	284	916	417	688	421	458	362	420	540	432
ADCK2_CCDS5861.1_ex0_7:140373672-140373695:+_5-4	ADCK2	735	324	233	762	1303	668	835	733	551	564	674	575
ADCK2_CCDS5861.1_ex0_7:140373765-140373788:-_5-5	ADCK2	19	54	0	0	80	14	10	2	5	20	0	0
ADCK3_CCDS1557.1_ex1_1:227152871-227152894:-_5-1	ADCK3	840	559	641	671	245	767	628	929	633	729	654	711
ADCK3_CCDS1557.1_ex1_1:227152892-227152915:-_5-2	ADCK3	183	200	473	89	390	178	236	330	166	227	122	146
ADCK3_CCDS1557.1_ex2_1:227153418-227153441:-_5-3	ADCK3	864	1356	843	455	724	743	1171	797	622	789	804	1255
ADCK3_CCDS1557.1_ex4_1:227169806-227169829:+_5-4	ADCK3	589	164	187	49	273	490	433	625	336	367	263	524
ADCK3_CCDS1557.1_ex6_1:227170619-227170642:-_5-5	ADCK3	926	1508	904	827	1374	828	1258	1161	763	1086	746	1004
ADCK4_CCDS12562.1_ex11_19:41220010-41220033:-_5-3	ADCK4	648	185	356	229	442	565	402	675	642	588	498	302
ADCK4_CCDS12562.1_ex12_19:41220169-41220192:+_5-4	ADCK4	612	483	129	483	597	527	512	628	250	448	228	258
ADCK4_CCDS12562.1_ex12_19:41220214-41220237:-_5-5	ADCK4	624	149	125	229	517	438	320	208	269	329	207	335
ADCK4_CCDS12562.1_ex7_19:41209733-41209756:-_5-1	ADCK4	548	388	415	264	1377	592	449	533	562	861	418	793
ADCK4_CCDS12562.1_ex8_19:41211014-41211037:+_5-2	ADCK4	951	673	357	1075	671	752	664	741	719	1052	638	1045
ADCK5_CCDS34965.1_ex2_8:145608314-145608337:+_5-1	ADCK5	637	76	276	414	503	526	789	1052	370	504	305	475
ADCK5_CCDS34965.1_ex2_8:145608347-145608370:-_5-2	ADCK5	1063	377	336	412	845	882	986	819	844	1093	532	883
ADCK5_CCDS34965.1_ex3_8:145615896-145615919:-_5-3	ADCK5	537	661	100	457	746	526	305	435	453	545	413	386
ADCK5_CCDS34965.1_ex3_8:145615917-145615940:-_5-4	ADCK5	297	324	222	37	349	237	246	235	346	446	152	340
ADCK5_CCDS34965.1_ex4_8:145616191-145616214:-_5-5	ADCK5	519	171	75	421	670	410	334	283	272	547	325	657
ADCY1_CCDS34631.1_ex0_7:45614455-45614478:+_5-1	ADCY1	503	157	185	597	332	398	258	311	336	326	255	375
ADCY1_CCDS34631.1_ex0_7:45614606-45614629:+_5-2	ADCY1	295	220	95	62	198	235	189	260	147	250	127	248
ADCY1_CCDS34631.1_ex4_7:45688273-45688296:-_5-3	ADCY1	789	223	704	355	446	751	549	584	554	761	659	712
ADCY1_CCDS34631.1_ex6_7:45699696-45699719:+_5-4	ADCY1	579	397	542	53	811	457	478	442	406	736	508	472
ADCY1_CCDS34631.1_ex6_7:45699769-45699792:-_5-5	ADCY1	1033	797	314	307	1121	943	733	790	786	1289	775	951
ADCY10_CCDS1265.1_ex15_1:167823575-167823598:+_5-1	ADCY10	512	153	76	256	383	360	330	245	242	318	180	288
ADCY10_CCDS1265.1_ex16_1:167825503-167825526:+_5-2	ADCY10	481	290	255	517	536	449	282	338	335	513	196	318
ADCY10_CCDS1265.1_ex16_1:167825614-167825637:+_5-3	ADCY10	212	484	122	52	200	153	59	110	176	325	284	291
ADCY10_CCDS1265.1_ex21_1:167847821-167847844:-_5-4	ADCY10	293	173	391	392	258	280	294	416	281	298	383	278
ADCY10_CCDS1265.1_ex24_1:167852801-167852824:+_5-5	ADCY10	469	242	236	555	906	407	492	712	352	503	364	487
ADCY2_CCDS3872.2_ex1_5:7414729-7414752:-_5-1	ADCY2	0	0	0	0	0	0	0	0	0	0	0	0
ADCY2_CCDS3872.2_ex2_5:7520950-7520973:-_5-2	ADCY2	617	336	324	1436	496	421	286	311	446	719	243	455
ADCY2_CCDS3872.2_ex5_5:7695914-7695937:-_5-3	ADCY2	807	818	464	570	766	651	444	558	486	636	454	583
ADCY2_CCDS3872.2_ex8_5:7707851-7707874:+_5-4	ADCY2	62	5	0	33	17	61	32	124	52	123	14	8
ADCY2_CCDS3872.2_ex9_5:7709390-7709413:-_5-5	ADCY2	990	932	583	684	594	785	587	712	532	851	431	565
ADCY3_CCDS1715.1_ex13_2:25059799-25059822:-_5-1	ADCY3	367	358	123	155	815	323	211	278	266	431	373	397
ADCY3_CCDS1715.1_ex15_2:25062791-25062814:-_5-2	ADCY3	1076	1140	551	1360	427	879	706	586	711	965	600	842
ADCY3_CCDS1715.1_ex16_2:25064227-25064250:+_5-3	ADCY3	575	273	206	305	839	550	448	378	368	567	551	717
ADCY3_CCDS1715.1_ex18_2:25065130-25065153:+_5-4	ADCY3	152	69	37	247	58	126	121	119	135	199	69	125
ADCY3_CCDS1715.1_ex20_2:25141347-25141370:-_5-5	ADCY3	758	241	240	1067	1005	626	318	403	414	549	807	726
ADCY4_CCDS9627.1_ex13_14:24795345-24795368:+_5-1	ADCY4	674	485	193	613	691	517	571	488	698	898	887	881
ADCY4_CCDS9627.1_ex18_14:24799401-24799424:+_5-2	ADCY4	633	505	343	245	1149	550	542	701	543	769	750	658
ADCY4_CCDS9627.1_ex19_14:24800276-24800299:-_5-3	ADCY4	506	240	452	1205	600	384	424	356	396	404	307	669
ADCY4_CCDS9627.1_ex23_14:24802053-24802076:+_5-4	ADCY4	506	263	288	1195	315	461	247	270	155	401	345	435
ADCY4_CCDS9627.1_ex24_14:24803731-24803754:-_5-5	ADCY4	1075	458	377	703	1543	1007	831	779	821	1110	705	1073
ADCY5_CCDS3022.1_ex11_3:123038577-123038600:+_5-1	ADCY5	696	287	131	525	734	517	274	263	521	607	518	442
ADCY5_CCDS3022.1_ex14_3:123046562-123046585:-_5-2	ADCY5	301	57	186	13	225	218	319	302	162	232	262	196
ADCY5_CCDS3022.1_ex15_3:123047631-123047654:+_5-3	ADCY5	611	915	719	845	667	489	373	460	668	889	508	834
ADCY5_CCDS3022.1_ex16_3:123049814-123049837:+_5-4	ADCY5	135	32	149	25	23	111	82	59	68	109	129	154
ADCY5_CCDS3022.1_ex18_3:123066707-123066730:+_5-5	ADCY5	854	602	1083	1156	846	758	715	612	850	1059	528	926
ADCY6_CCDS8767.1_ex20_12:49176375-49176398:-_5-1	ADCY6	436	241	61	509	161	457	129	298	351	361	523	633
ADCY6_CCDS8767.1_ex20_12:49176435-49176458:+_5-2	ADCY6	453	164	229	238	523	369	340	256	225	351	153	167
ADCY6_CCDS8767.1_ex20_12:49176817-49176840:+_5-3	ADCY6	579	354	766	345	492	469	480	374	285	517	545	745
ADCY6_CCDS8767.1_ex20_12:49176998-49177021:-_5-4	ADCY6	693	405	383	842	791	549	438	667	619	788	531	1008
ADCY6_CCDS8767.1_ex20_12:49177073-49177096:+_5-5	ADCY6	442	431	142	431	309	344	230	238	291	426	397	347
ADCY7_CCDS10741.1_ex1_16:50324528-50324551:+_5-1	ADCY7	412	137	422	156	672	418	191	260	338	320	346	302
ADCY7_CCDS10741.1_ex4_16:50327317-50327340:+_5-2	ADCY7	724	1116	439	279	530	596	1969	606	653	945	983	995
ADCY7_CCDS10741.1_ex6_16:50332891-50332914:-_5-3	ADCY7	932	239	481	750	552	806	1132	1228	526	756	878	1129
ADCY7_CCDS10741.1_ex8_16:50334986-50335009:+_5-4	ADCY7	571	535	156	99	269	480	687	535	441	546	621	601
ADCY7_CCDS10741.1_ex9_16:50338433-50338456:-_5-5	ADCY7	960	735	508	876	1505	879	1168	1147	974	1020	632	955
ADCY8_CCDS6363.1_ex11_8:131916232-131916255:-_5-1	ADCY8	131	15	29	0	379	86	120	132	99	106	74	114
ADCY8_CCDS6363.1_ex15_8:131964112-131964135:-_5-2	ADCY8	485	1333	332	204	388	451	350	276	332	375	278	320
ADCY8_CCDS6363.1_ex17_8:132051759-132051782:+_5-3	ADCY8	1190	953	787	663	857	1069	928	754	932	1106	668	849
ADCY8_CCDS6363.1_ex17_8:132052127-132052150:-_5-4	ADCY8	583	226	51	311	633	505	350	519	462	621	312	592
ADCY8_CCDS6363.1_ex17_8:132052414-132052437:-_5-5	ADCY8	930	338	331	413	876	770	736	880	673	1245	753	1036
ADCY9_CCDS32382.1_ex9_16:4163799-4163822:-_5-1	ADCY9	168	680	34	307	417	134	457	358	126	166	151	280
ADCY9_CCDS32382.1_ex9_16:4164921-4164944:-_5-2	ADCY9	954	421	647	617	618	773	643	663	360	561	675	729
ADCY9_CCDS32382.1_ex9_16:4165002-4165025:+_5-3	ADCY9	609	288	524	225	693	492	388	378	313	434	420	494
ADCY9_CCDS32382.1_ex9_16:4165086-4165109:+_5-4	ADCY9	912	652	322	383	666	728	1012	852	470	724	671	1163
ADCY9_CCDS32382.1_ex9_16:4165142-4165165:-_5-5	ADCY9	329	122	7	9	208	321	152	205	175	292	210	299
ADCYAP1_CCDS11825.1_ex1_18:907693-907716:-_5-1	ADCYAP1	508	397	253	219	616	372	1014	686	432	629	369	430
ADCYAP1_CCDS11825.1_ex1_18:907762-907785:+_5-2	ADCYAP1	0	0	0	0	0	0	0	0	0	0	0	0
ADCYAP1_CCDS11825.1_ex2_18:908257-908280:+_5-3	ADCYAP1	772	332	366	467	587	717	352	456	492	642	373	482
ADCYAP1_CCDS11825.1_ex2_18:908273-908296:-_5-4	ADCYAP1	485	1070	347	779	282	423	267	340	366	513	376	414
ADCYAP1_CCDS11825.1_ex2_18:908334-908357:-_5-5	ADCYAP1	771	484	358	389	485	676	916	491	694	1019	443	858
ADCYAP1R1_CCDS5433.1_ex2_7:31117633-31117656:+_5-1	ADCYAP1R1	1035	905	883	392	2144	891	1180	1049	843	1106	1093	1300
ADCYAP1R1_CCDS5433.1_ex2_7:31117691-31117714:+_5-2	ADCYAP1R1	401	750	791	604	1020	356	509	610	367	436	274	336
ADCYAP1R1_CCDS5433.1_ex6_7:31124369-31124392:+_5-3	ADCYAP1R1	252	115	96	3	352	231	212	223	147	297	216	275
ADCYAP1R1_CCDS5433.1_ex7_7:31124960-31124983:-_5-4	ADCYAP1R1	375	414	510	940	817	253	350	287	268	396	296	594
ADCYAP1R1_CCDS5433.1_ex8_7:31125996-31126019:+_5-5	ADCYAP1R1	320	161	24	167	213	320	158	111	275	364	133	197
ADD1_CCDS3363.1_ex3_4:2895738-2895761:+_5-1	ADD1	757	362	163	374	658	622	360	568	419	585	332	358
ADD1_CCDS3363.1_ex4_4:2896410-2896433:-_5-2	ADD1	659	549	120	574	480	596	786	756	490	595	184	416
ADD1_CCDS3363.1_ex5_4:2899937-2899960:-_5-3	ADD1	849	402	658	411	589	591	529	739	586	650	714	921
ADD1_CCDS3363.1_ex6_4:2900176-2900199:-_5-4	ADD1	545	326	302	1125	346	411	449	587	387	483	360	617
ADD1_CCDS3363.1_ex7_4:2900975-2900998:+_5-5	ADD1	102	197	77	251	193	90	109	85	72	73	61	77
ADD2_CCDS1906.1_ex11_2:70923364-70923387:+_5-1	ADD2	777	717	738	523	826	786	494	445	663	749	594	640
ADD2_CCDS1906.1_ex11_2:70923499-70923522:+_5-2	ADD2	266	88	332	128	184	202	208	241	241	274	299	261
ADD2_CCDS1906.1_ex12_2:70931458-70931481:+_5-3	ADD2	11	0	0	0	0	6	0	8	13	4	45	82
ADD2_CCDS1906.1_ex12_2:70931494-70931517:+_5-4	ADD2	725	1091	301	222	1345	572	3132	2139	696	977	688	913
ADD2_CCDS1906.1_ex13_2:70933429-70933452:-_5-5	ADD2	798	272	119	608	257	659	546	409	506	693	340	398
ADD3_CCDS7561.1_ex2_10:111876106-111876129:-_5-1	ADD3	523	527	600	191	261	448	475	434	526	604	266	315
ADD3_CCDS7561.1_ex4_10:111878419-111878442:-_5-2	ADD3	308	792	99	143	273	289	348	262	226	461	303	473
ADD3_CCDS7561.1_ex4_10:111878446-111878469:-_5-3	ADD3	83	23	268	49	261	64	61	97	90	71	75	141
ADD3_CCDS7561.1_ex5_10:111878965-111878988:+_5-4	ADD3	145	30	152	41	84	105	87	75	128	213	121	167
ADD3_CCDS7561.1_ex5_10:111879029-111879052:+_5-5	ADD3	114	61	165	200	329	104	224	168	132	208	160	200
ADH1A_CCDS3648.1_ex3_4:100203682-100203705:-_5-1	ADH1A	270	140	96	420	112	260	304	307	307	430	191	355
ADH1A_CCDS3648.1_ex4_4:100205756-100205779:+_5-2	ADH1A	373	365	144	635	119	314	302	321	252	402	225	363
ADH1A_CCDS3648.1_ex5_4:100205923-100205946:-_5-3	ADH1A	762	609	781	720	1133	645	593	739	619	839	597	643
ADH1A_CCDS3648.1_ex6_4:100208090-100208113:-_5-4	ADH1A	447	130	117	179	275	350	275	367	327	228	260	535
ADH1A_CCDS3648.1_ex7_4:100208716-100208739:+_5-5	ADH1A	115	91	136	817	237	96	148	81	117	62	112	225
ADH1B_CCDS34033.1_ex4_4:100237053-100237076:-_5-1	ADH1B	469	755	495	301	433	380	351	466	371	522	235	317
ADH1B_CCDS34033.1_ex4_4:100237119-100237142:-_5-2	ADH1B	711	799	394	191	1345	647	455	568	428	555	570	766
ADH1B_CCDS34033.1_ex4_4:100237255-100237278:+_5-3	ADH1B	562	102	299	269	423	418	458	388	355	418	455	571
ADH1B_CCDS34033.1_ex5_4:100237422-100237445:-_5-4	ADH1B	729	74	343	221	911	710	974	826	454	669	651	703
ADH1B_CCDS34033.1_ex5_4:100237440-100237463:+_5-5	ADH1B	103	242	155	283	303	346	190	258	293	389	184	219
ADH4_CCDS34032.1_ex4_4:100057812-100057835:+_5-1	ADH4	169	552	45	50	205	158	312	275	224	245	50	103
ADH4_CCDS34032.1_ex5_4:100060217-100060240:+_5-2	ADH4	159	76	144	339	138	131	246	210	221	268	67	119
ADH4_CCDS34032.1_ex5_4:100060262-100060285:+_5-3	ADH4	18	6	0	10	22	9	37	42	0	15	0	0
ADH4_CCDS34032.1_ex6_4:100062693-100062716:+_5-4	ADH4	440	691	247	558	501	434	378	428	453	404	273	514
ADH4_CCDS34032.1_ex6_4:100062741-100062764:+_5-5	ADH4	567	630	342	1821	442	502	815	566	535	577	491	590
ADH5_CCDS47111.1_ex4_4:99998062-99998085:-_5-5	ADH5	41	27	79	46	64	50	67	56	102	205	41	89
ADH5_CCDS47111.1_ex6_4:100003190-100003213:+_5-2	ADH5	205	196	60	19	106	174	123	117	37	123	34	119
ADH5_CCDS47111.1_ex6_4:100003237-100003260:+_5-3	ADH5	276	3	40	140	130	221	85	118	192	211	207	118
ADH6_CCDS3647.1_ex2_4:100130074-100130097:-_5-1	ADH6	261	263	112	227	263	268	282	160	251	382	114	291
ADH6_CCDS3647.1_ex3_4:100131250-100131273:+_5-2	ADH6	481	388	332	62	160	305	470	738	412	402	187	397
ADH6_CCDS3647.1_ex5_4:100134846-100134869:-_5-3	ADH6	96	0	0	0	6	73	55	72	42	117	5	38
ADH6_CCDS3647.1_ex5_4:100134890-100134913:-_5-4	ADH6	638	2553	517	339	182	612	783	719	715	844	556	819
ADH6_CCDS3647.1_ex6_4:100137316-100137339:-_5-5	ADH6	191	195	34	176	138	156	126	142	210	251	233	321
ADH7_CCDS34034.1_ex4_4:100349039-100349062:-_5-1	ADH7	258	66	448	178	104	244	158	259	228	360	110	70
ADH7_CCDS34034.1_ex4_4:100349131-100349154:-_5-2	ADH7	431	252	145	1564	262	301	252	340	254	345	299	399
ADH7_CCDS34034.1_ex5_4:100349238-100349261:+_5-3	ADH7	393	413	402	542	680	336	296	291	291	382	322	523
ADH7_CCDS34034.1_ex5_4:100349264-100349287:-_5-4	ADH7	460	323	388	66	675	355	165	239	284	447	477	460
ADH7_CCDS34034.1_ex6_4:100349699-100349722:-_5-5	ADH7	737	314	948	472	769	584	1116	772	482	672	543	520
ADHFE1_CCDS6190.2_ex4_8:67356894-67356917:-_5-1	ADHFE1	631	324	163	169	621	519	322	201	249	365	204	199
ADHFE1_CCDS6190.2_ex5_8:67357461-67357484:+_5-2	ADHFE1	285	158	52	780	355	266	272	338	264	311	300	336
ADHFE1_CCDS6190.2_ex5_8:67357506-67357529:+_5-3	ADHFE1	506	158	111	40	226	442	472	294	247	373	202	328
ADHFE1_CCDS6190.2_ex6_8:67359512-67359535:+_5-4	ADHFE1	162	0	24	39	332	122	52	72	108	146	172	161
ADHFE1_CCDS6190.2_ex7_8:67361168-67361191:-_5-5	ADHFE1	445	359	263	541	254	416	170	297	318	465	192	251
ADI1_CCDS1653.1_ex1_2:3504646-3504669:+_5-1	ADI1	542	477	534	494	293	448	406	415	290	376	694	741
ADI1_CCDS1653.1_ex1_2:3504745-3504768:-_5-2	ADI1	28	0	28	0	5	20	32	64	7	5	14	26
ADI1_CCDS1653.1_ex2_2:3517642-3517665:+_5-3	ADI1	73	0	30	66	0	53	32	42	39	89	42	146
ADI1_CCDS1653.1_ex2_2:3517674-3517697:-_5-4	ADI1	278	200	41	6	195	250	508	645	197	233	255	269
ADI1_CCDS1653.1_ex3_2:3523141-3523164:-_5-5	ADI1	637	275	619	294	571	518	562	636	408	438	346	543
ADIG_CCDS54461.1_ex0_20:37209972-37209995:+_5-1	ADIG	203	156	15	449	102	181	63	129	135	145	153	226
ADIG_CCDS54461.1_ex0_20:37209995-37210018:+_5-2	ADIG	334	61	47	112	63	258	214	291	183	257	209	94
ADIG_CCDS54461.1_ex1_20:37214657-37214680:+_5-3	ADIG	419	628	306	52	891	363	486	464	290	438	228	304
ADIG_CCDS54461.1_ex1_20:37214686-37214709:+_5-4	ADIG	565	287	393	195	498	468	406	294	256	488	465	504
ADIG_CCDS54461.1_ex1_20:37214712-37214735:-_5-5	ADIG	920	428	253	1069	521	820	737	624	779	988	625	566
ADIPOQ_CCDS3284.1_ex0_3:186571002-186571025:-_5-1	ADIPOQ	809	1335	1085	1147	829	734	886	974	971	1608	974	1286
ADIPOQ_CCDS3284.1_ex1_3:186571968-186571991:+_5-2	ADIPOQ	36	26	120	23	27	35	65	25	36	21	20	16
ADIPOQ_CCDS3284.1_ex1_3:186572028-186572051:-_5-3	ADIPOQ	348	450	141	515	222	306	305	256	337	436	304	580
ADIPOQ_CCDS3284.1_ex1_3:186572142-186572165:-_5-4	ADIPOQ	167	81	285	0	35	143	110	128	101	152	47	69
ADIPOQ_CCDS3284.1_ex1_3:186572178-186572201:+_5-5	ADIPOQ	821	594	359	704	916	713	567	512	540	734	619	840
ADIPOR1_CCDS1430.1_ex4_1:202915555-202915578:+_5-1	ADIPOR1	327	69	70	179	298	336	163	111	103	195	235	328
ADIPOR1_CCDS1430.1_ex4_1:202915589-202915612:-_5-2	ADIPOR1	198	119	40	0	45	158	97	78	183	326	124	157
ADIPOR1_CCDS1430.1_ex4_1:202915615-202915638:+_5-3	ADIPOR1	436	323	50	122	125	390	209	237	250	327	300	196
ADIPOR1_CCDS1430.1_ex4_1:202915658-202915681:-_5-4	ADIPOR1	296	242	7	266	140	226	76	39	159	322	275	305
ADIPOR1_CCDS1430.1_ex4_1:202915727-202915750:-_5-5	ADIPOR1	262	60	34	48	508	208	242	86	69	159	99	155
ADIPOR2_CCDS8511.1_ex1_12:1882072-1882095:-_5-1	ADIPOR2	216	454	134	14	86	138	314	820	224	361	223	360
ADIPOR2_CCDS8511.1_ex2_12:1887011-1887034:+_5-2	ADIPOR2	544	535	302	329	116	415	945	1218	400	503	609	629
ADIPOR2_CCDS8511.1_ex2_12:1887047-1887070:+_5-3	ADIPOR2	232	112	10	58	45	214	72	125	88	122	76	84
ADIPOR2_CCDS8511.1_ex2_12:1887087-1887110:-_5-4	ADIPOR2	377	99	184	114	336	296	390	447	160	251	222	206
ADIPOR2_CCDS8511.1_ex3_12:1889629-1889652:-_5-5	ADIPOR2	423	119	216	360	279	354	681	775	298	489	211	235
ADIRF_CCDS7381.1_ex1_10:88729975-88729998:+_5-1	ADIRF	890	407	979	247	444	725	530	739	790	1382	703	967
ADIRF_CCDS7381.1_ex1_10:88729998-88730021:-_5-2	ADIRF	1533	1864	1150	943	1105	1364	1543	1824	1296	1606	1378	1871
ADIRF_CCDS7381.1_ex2_10:88730232-88730255:-_5-3	ADIRF	524	241	615	382	414	505	336	316	466	707	440	541
ADIRF_CCDS7381.1_ex2_10:88730247-88730270:-_5-4	ADIRF	771	477	340	258	949	692	706	714	929	1070	764	967
ADIRF_CCDS7381.1_ex2_10:88730265-88730288:-_5-5	ADIRF	535	415	436	774	537	524	470	371	532	682	395	377
ADK_CCDS55716.1_ex3_10:76074446-76074469:+_5-1	ADK	367	255	0	1	167	309	337	281	84	269	27	186
ADK_CCDS55716.1_ex4_10:76153993-76154016:-_5-2	ADK	290	71	192	55	166	248	253	239	208	432	376	397
ADK_CCDS55716.1_ex4_10:76154039-76154062:+_5-3	ADK	626	132	212	353	480	604	554	658	364	582	382	651
ADK_CCDS55716.1_ex5_10:76158230-76158253:-_5-4	ADK	227	178	122	170	301	185	352	228	61	80	227	340
ADK_CCDS55716.1_ex5_10:76158278-76158301:+_5-5	ADK	93	121	54	0	462	84	33	52	103	95	15	60
ADM_CCDS7801.1_ex1_11:10327499-10327522:+_5-1	ADM	726	343	999	383	529	590	466	481	419	568	677	836
ADM_CCDS7801.1_ex1_11:10327542-10327565:-_5-2	ADM	977	316	337	424	307	807	621	548	761	894	648	1028
ADM_CCDS7801.1_ex1_11:10327555-10327578:+_5-3	ADM	1189	1228	1525	1160	998	944	878	1000	1186	1732	890	1260
ADM_CCDS7801.1_ex1_11:10327583-10327606:-_5-4	ADM	795	200	300	450	1136	584	432	604	422	737	464	644
ADM_CCDS7801.1_ex2_11:10327892-10327915:-_5-5	ADM	736	831	933	443	250	524	357	384	674	658	264	578
ADM2_CCDS33682.1_ex0_22:50920364-50920387:+_5-1	ADM2	578	437	405	319	227	450	370	419	453	485	264	545
ADM2_CCDS33682.1_ex1_22:50921047-50921070:-_5-2	ADM2	764	308	433	392	427	624	539	571	878	939	506	897
ADM2_CCDS33682.1_ex1_22:50921064-50921087:+_5-3	ADM2	2078	2370	1877	2134	3112	1689	2118	2007	2099	2674	2050	2664
ADM2_CCDS33682.1_ex1_22:50921103-50921126:-_5-4	ADM2	519	537	259	809	868	487	378	577	642	680	365	490
ADM2_CCDS33682.1_ex1_22:50921151-50921174:+_5-5	ADM2	179	181	104	178	112	152	230	320	130	192	296	280
ADM5_CCDS46146.1_ex1_19:50193389-50193412:+_5-1	ADM5	1071	250	1075	856	1782	882	1229	1413	752	1055	567	1080
ADM5_CCDS46146.1_ex1_19:50193407-50193430:-_5-2	ADM5	668	232	277	424	690	600	293	407	517	655	623	855
ADM5_CCDS46146.1_ex1_19:50193425-50193448:-_5-3	ADM5	546	198	182	412	179	460	235	248	278	468	372	397
ADM5_CCDS46146.1_ex1_19:50193507-50193530:-_5-4	ADM5	490	54	147	400	105	385	434	295	215	432	286	248
ADM5_CCDS46146.1_ex1_19:50193563-50193586:+_5-5	ADM5	1174	821	440	453	793	1192	1131	954	854	1076	905	874
ADNP_CCDS13433.1_ex0_20:49509755-49509778:+_5-1	ADNP	42	23	0	0	0	40	41	11	45	11	1	10
ADNP_CCDS13433.1_ex0_20:49510108-49510131:-_5-2	ADNP	509	329	95	508	716	390	242	312	346	482	386	704
ADNP_CCDS13433.1_ex0_20:49510441-49510464:+_5-3	ADNP	229	46	0	19	145	173	350	283	117	51	131	124
ADNP_CCDS13433.1_ex0_20:49510599-49510622:+_5-4	ADNP	736	535	284	135	386	604	1848	1690	659	799	470	512
ADNP_CCDS13433.1_ex0_20:49510830-49510853:+_5-5	ADNP	831	787	598	48	266	709	420	512	444	608	372	369
ADNP2_CCDS32853.1_ex2_18:77893683-77893706:-_5-1	ADNP2	866	370	803	314	897	771	702	695	477	768	482	668
ADNP2_CCDS32853.1_ex2_18:77893973-77893996:-_5-2	ADNP2	204	52	95	138	267	192	147	62	86	137	80	227
ADNP2_CCDS32853.1_ex2_18:77894424-77894447:-_5-3	ADNP2	664	274	169	751	1067	645	355	266	614	661	562	538
ADNP2_CCDS32853.1_ex2_18:77894469-77894492:+_5-4	ADNP2	1054	1011	217	1370	749	899	568	660	966	1187	454	1024
ADNP2_CCDS32853.1_ex2_18:77894775-77894798:+_5-5	ADNP2	470	332	300	508	774	382	255	220	293	360	111	205
ADO_CCDS7266.2_ex0_10:64564899-64564922:-_5-1	ADO	447	201	340	424	679	392	477	343	279	332	302	337
ADO_CCDS7266.2_ex0_10:64565001-64565024:-_5-2	ADO	845	286	195	1510	1008	729	510	581	610	812	421	566
ADO_CCDS7266.2_ex0_10:64565080-64565103:+_5-3	ADO	477	50	176	570	266	384	225	288	559	653	270	309
ADO_CCDS7266.2_ex0_10:64565113-64565136:+_5-4	ADO	681	508	529	690	1137	601	538	542	684	1147	632	529
ADO_CCDS7266.2_ex0_10:64565215-64565238:+_5-5	ADO	462	84	97	335	363	401	250	269	334	552	541	518
ADORA1_CCDS1434.1_ex0_1:203098161-203098184:+_5-1	ADORA1	347	303	227	348	379	289	333	253	241	371	449	558
ADORA1_CCDS1434.1_ex0_1:203098289-203098312:-_5-2	ADORA1	371	177	16	147	48	221	455	209	146	223	165	138
ADORA1_CCDS1434.1_ex0_1:203098302-203098325:-_5-3	ADORA1	587	461	150	223	306	479	498	388	194	136	388	515
ADORA1_CCDS1434.1_ex1_1:203134397-203134420:+_5-4	ADORA1	264	330	109	505	295	214	158	136	268	272	305	383
ADORA1_CCDS1434.1_ex1_1:203134486-203134509:+_5-5	ADORA1	350	479	261	294	395	368	214	298	307	375	218	291
ADORA2A_CCDS13826.1_ex0_22:24829516-24829539:+_5-1	ADORA2A	935	801	236	374	760	834	569	1186	673	722	478	601
ADORA2A_CCDS13826.1_ex0_22:24829565-24829588:-_5-2	ADORA2A	741	586	464	1008	513	534	539	715	571	811	559	615
ADORA2A_CCDS13826.1_ex1_22:24836555-24836578:+_5-3	ADORA2A	507	850	365	801	783	466	873	821	554	765	567	513
ADORA2A_CCDS13826.1_ex1_22:24836649-24836672:+_5-4	ADORA2A	326	195	478	148	400	270	339	464	246	186	393	281
ADORA2A_CCDS13826.1_ex1_22:24836668-24836691:+_5-5	ADORA2A	394	250	250	266	325	311	735	620	300	372	275	305
ADORA2B_CCDS11173.1_ex0_17:15848837-15848860:+_5-1	ADORA2B	942	1048	433	847	1208	935	1760	2273	1064	1332	1070	1051
ADORA2B_CCDS11173.1_ex0_17:15848854-15848877:-_5-2	ADORA2B	619	443	788	1670	585	606	434	596	511	653	575	810
ADORA2B_CCDS11173.1_ex1_17:15878063-15878086:+_5-3	ADORA2B	503	197	190	204	414	472	367	315	314	479	347	623
ADORA2B_CCDS11173.1_ex1_17:15878235-15878258:-_5-4	ADORA2B	318	195	126	236	124	241	326	302	176	294	229	201
ADORA2B_CCDS11173.1_ex1_17:15878303-15878326:+_5-5	ADORA2B	697	1238	294	1174	1226	531	592	488	704	896	964	1230
ADORA3_CCDS41369.1_ex3_1:112031373-112031396:-_12-1	ADORA3	712	683	304	217	172	518	680	632	690	813	494	625
ADORA3_CCDS41369.1_ex3_1:112031411-112031434:-_12-2	ADORA3	485	34	162	384	176	433	185	202	286	323	231	575
ADORA3_CCDS41369.1_ex3_1:112031458-112031481:-_12-3	ADORA3	165	29	42	24	189	147	99	158	195	199	194	207
ADORA3_CCDS41369.1_ex3_1:112031517-112031540:+_12-4	ADORA3	437	100	253	186	956	365	360	492	527	711	533	709
ADORA3_CCDS41369.1_ex3_1:112031542-112031565:-_12-5	ADORA3	171	106	52	40	222	136	50	67	108	128	33	84
ADORA3_CCDS41369.1_ex3_1:112031595-112031618:-_12-6	ADORA3	511	516	554	438	431	414	558	722	403	633	367	255
ADORA3_CCDS41369.1_ex5_1:112106455-112106478:+_12-12	ADORA3	822	694	383	553	499	626	456	575	575	806	510	622
ADORA3_CCDS838.1_ex5_1:112045753-112045776:-_12-10	ADORA3	568	852	618	743	1019	606	524	383	676	968	863	1039
ADORA3_CCDS838.1_ex5_1:112045807-112045830:-_12-11	ADORA3	715	406	819	88	637	590	796	778	674	788	409	542
ADORA3_CCDS839.1_ex0_1:112042939-112042962:+_12-7	ADORA3	509	248	196	679	554	397	322	432	360	455	355	422
ADORA3_CCDS839.1_ex0_1:112043089-112043112:+_12-8	ADORA3	523	818	575	735	405	440	491	777	331	516	383	478
ADORA3_CCDS839.1_ex0_1:112043167-112043190:-_12-9	ADORA3	50	17	0	5	13	52	101	25	25	8	12	32
ADPGK_CCDS42057.1_ex2_15:73048702-73048725:+_5-1	ADPGK	1125	549	789	813	903	1073	1006	897	833	1081	797	897
ADPGK_CCDS42057.1_ex2_15:73048739-73048762:+_5-2	ADPGK	764	411	541	496	989	730	933	1170	620	1085	702	1059
ADPGK_CCDS42057.1_ex3_15:73052845-73052868:-_5-3	ADPGK	702	265	1119	410	1014	677	675	631	771	903	485	578
ADPGK_CCDS42057.1_ex6_15:73075831-73075854:+_5-4	ADPGK	648	452	371	143	597	564	492	587	339	657	559	759
ADPGK_CCDS42057.1_ex6_15:73075854-73075877:+_5-5	ADPGK	1089	1758	971	1045	1271	914	989	1297	667	900	1175	1472
ADPRH_CCDS2990.1_ex0_3:119301105-119301128:+_5-1	ADPRH	417	2356	183	164	661	368	420	303	283	513	294	376
ADPRH_CCDS2990.1_ex0_3:119301139-119301162:+_5-2	ADPRH	722	378	348	703	522	598	412	695	527	635	447	712
ADPRH_CCDS2990.1_ex0_3:119301177-119301200:+_5-3	ADPRH	392	555	183	307	185	339	236	245	358	388	359	500
ADPRH_CCDS2990.1_ex1_3:119305236-119305259:-_5-4	ADPRH	832	835	446	1008	1147	705	720	922	749	1008	746	1051
ADPRH_CCDS2990.1_ex1_3:119305286-119305309:+_5-5	ADPRH	323	204	137	279	422	251	315	473	291	350	294	385
ADPRHL1_CCDS9535.1_ex3_13:114083355-114083378:-_5-1	ADPRHL1	544	265	152	191	806	564	291	331	413	490	307	440
ADPRHL1_CCDS9535.1_ex3_13:114083371-114083394:+_5-2	ADPRHL1	508	269	317	355	629	492	402	485	417	748	314	460
ADPRHL1_CCDS9535.1_ex4_13:114088129-114088152:-_5-3	ADPRHL1	1129	618	556	471	1722	1013	1351	1835	968	1237	755	673
ADPRHL1_CCDS9535.1_ex5_13:114098738-114098761:-_5-4	ADPRHL1	51	78	0	182	200	34	81	20	29	52	100	93
ADPRHL1_CCDS9535.1_ex5_13:114098761-114098784:-_5-5	ADPRHL1	992	261	171	290	671	815	762	872	419	717	399	415
ADPRHL2_CCDS402.1_ex0_1:36554638-36554661:-_5-1	ADPRHL2	336	307	503	257	764	273	537	238	297	339	230	320
ADPRHL2_CCDS402.1_ex1_1:36556919-36556942:+_5-2	ADPRHL2	615	225	516	350	751	491	413	494	354	580	301	453
ADPRHL2_CCDS402.1_ex2_1:36557332-36557355:-_5-3	ADPRHL2	183	109	34	204	166	160	176	145	157	197	79	165
ADPRHL2_CCDS402.1_ex2_1:36557391-36557414:-_5-4	ADPRHL2	549	324	358	641	582	447	505	406	441	578	292	556
ADPRHL2_CCDS402.1_ex3_1:36557505-36557528:-_5-5	ADPRHL2	224	92	105	100	37	204	236	264	135	153	141	248
ADPRM_CCDS11159.2_ex0_17:10608361-10608384:-_5-1	ADPRM	849	312	427	382	657	744	522	666	489	621	618	710
ADPRM_CCDS11159.2_ex0_17:10608397-10608420:+_5-2	ADPRM	191	13	76	0	351	131	222	110	227	163	173	165
ADPRM_CCDS11159.2_ex0_17:10608517-10608540:+_5-3	ADPRM	89	113	24	74	71	87	321	198	33	72	38	0
ADPRM_CCDS11159.2_ex0_17:10608544-10608567:+_5-4	ADPRM	156	97	0	10	137	162	166	89	106	171	142	215
ADPRM_CCDS11159.2_ex0_17:10608702-10608725:-_5-5	ADPRM	153	2	81	33	110	130	102	87	53	116	113	93
ADRA1A_CCDS34869.1_ex2_8:26721958-26721981:+_5-1	ADRA1A	843	213	1125	387	643	689	693	911	589	889	455	672
ADRA1A_CCDS34869.1_ex2_8:26721991-26722014:-_5-2	ADRA1A	1262	1844	850	329	1033	952	1116	1215	914	1045	1158	1431
ADRA1A_CCDS34869.1_ex2_8:26722060-26722083:-_5-3	ADRA1A	564	150	256	71	188	404	460	298	290	447	508	670
ADRA1A_CCDS34869.1_ex2_8:26722210-26722233:-_5-4	ADRA1A	356	107	79	248	231	308	233	263	283	361	249	263
ADRA1A_CCDS34869.1_ex2_8:26722320-26722343:+_5-5	ADRA1A	497	230	443	373	354	466	468	302	368	475	439	544
ADRA1B_CCDS4347.1_ex0_5:159344210-159344233:-_5-1	ADRA1B	478	153	74	33	266	371	591	394	235	299	232	291
ADRA1B_CCDS4347.1_ex0_5:159344316-159344339:-_5-2	ADRA1B	575	454	232	214	858	491	632	526	588	826	301	480
ADRA1B_CCDS4347.1_ex0_5:159344469-159344492:+_5-3	ADRA1B	534	501	673	300	797	428	460	278	389	675	417	586
ADRA1B_CCDS4347.1_ex0_5:159344554-159344577:-_5-4	ADRA1B	395	196	386	69	344	335	245	202	168	289	224	409
ADRA1B_CCDS4347.1_ex0_5:159344676-159344699:+_5-5	ADRA1B	317	244	265	452	1012	264	292	622	352	530	179	297
ADRA1D_CCDS13079.1_ex1_20:4228757-4228780:+_5-1	ADRA1D	864	459	329	197	291	672	406	380	663	903	493	496
ADRA1D_CCDS13079.1_ex1_20:4228862-4228885:+_5-2	ADRA1D	518	276	171	147	347	471	400	397	225	446	266	370
ADRA1D_CCDS13079.1_ex1_20:4228967-4228990:-_5-3	ADRA1D	779	625	431	708	1255	741	421	344	531	857	719	529
ADRA1D_CCDS13079.1_ex1_20:4229078-4229101:-_5-4	ADRA1D	997	462	870	623	896	837	707	760	625	882	629	812
ADRA1D_CCDS13079.1_ex1_20:4229341-4229364:-_5-5	ADRA1D	1030	637	500	1359	1171	869	807	1009	878	1151	1116	960
ADRA2A_CCDS7569.2_ex0_10:112837968-112837991:-_5-1	ADRA2A	326	54	319	16	521	280	102	144	184	214	162	200
ADRA2A_CCDS7569.2_ex0_10:112838091-112838114:+_5-2	ADRA2A	587	582	866	911	1256	509	867	619	479	740	519	707
ADRA2A_CCDS7569.2_ex0_10:112838107-112838130:+_5-3	ADRA2A	541	450	451	249	1060	486	522	361	396	639	603	695
ADRA2A_CCDS7569.2_ex0_10:112838188-112838211:+_5-4	ADRA2A	664	1125	432	88	944	499	418	358	366	423	484	625
ADRA2A_CCDS7569.2_ex0_10:112838354-112838377:-_5-5	ADRA2A	1060	1505	922	1156	857	951	719	737	902	990	613	653
ADRA2B_CCDS56129.1_ex0_2:96781203-96781226:+_5-1	ADRA2B	813	503	995	1584	490	634	402	594	663	715	341	672
ADRA2B_CCDS56129.1_ex0_2:96781278-96781301:+_5-2	ADRA2B	1078	385	610	692	636	967	869	1013	584	884	711	870
ADRA2B_CCDS56129.1_ex0_2:96781430-96781453:+_5-3	ADRA2B	575	252	440	102	204	457	423	611	413	606	307	434
ADRA2B_CCDS56129.1_ex0_2:96781467-96781490:+_5-4	ADRA2B	340	337	9	586	233	302	447	262	227	233	172	183
ADRA2B_CCDS56129.1_ex0_2:96781629-96781652:-_5-5	ADRA2B	848	1677	631	801	1276	710	907	708	805	1099	822	953
ADRA2C_CCDS47004.1_ex0_4:3768419-3768442:+_5-1	ADRA2C	158	81	1	0	209	136	117	177	136	195	105	96
ADRA2C_CCDS47004.1_ex0_4:3768776-3768799:+_5-2	ADRA2C	1	0	0	0	0	0	3	53	0	0	0	0
ADRA2C_CCDS47004.1_ex0_4:3768830-3768853:-_5-3	ADRA2C	688	201	292	422	294	629	481	404	554	420	613	563
ADRA2C_CCDS47004.1_ex0_4:3768937-3768960:+_5-4	ADRA2C	491	1190	63	94	606	423	215	292	374	456	291	290
ADRA2C_CCDS47004.1_ex0_4:3769103-3769126:+_5-5	ADRA2C	485	213	218	834	528	378	431	368	421	639	314	393
ADRB1_CCDS7586.1_ex0_10:115804377-115804400:-_5-1	ADRB1	758	797	265	450	555	585	1261	1266	456	611	432	779
ADRB1_CCDS7586.1_ex0_10:115804467-115804490:-_5-2	ADRB1	565	407	668	580	540	412	523	692	437	738	433	601
ADRB1_CCDS7586.1_ex0_10:115804535-115804558:+_5-3	ADRB1	544	280	98	109	429	483	594	528	351	629	428	773
ADRB1_CCDS7586.1_ex0_10:115804564-115804587:-_5-4	ADRB1	401	365	260	45	503	398	248	371	364	481	318	569
ADRB1_CCDS7586.1_ex0_10:115804596-115804619:-_5-5	ADRB1	444	641	475	1114	445	351	334	378	403	551	286	428
ADRB2_CCDS4292.1_ex0_5:148206507-148206530:+_5-1	ADRB2	759	388	565	540	316	610	578	809	593	886	700	1162
ADRB2_CCDS4292.1_ex0_5:148206563-148206586:-_5-2	ADRB2	509	487	437	117	320	430	458	689	438	479	731	917
ADRB2_CCDS4292.1_ex0_5:148206656-148206679:-_5-3	ADRB2	424	1701	485	234	240	352	373	434	375	366	300	520
ADRB2_CCDS4292.1_ex0_5:148206726-148206749:+_5-4	ADRB2	0	0	0	0	0	0	0	0	0	0	0	0
ADRB2_CCDS4292.1_ex0_5:148206762-148206785:-_5-5	ADRB2	737	1267	638	1049	629	619	387	455	274	343	476	625
ADRB3_CCDS6099.1_ex1_8:37823440-37823463:+_5-1	ADRB3	913	1475	1073	1576	561	732	627	560	769	831	853	1119
ADRB3_CCDS6099.1_ex1_8:37823468-37823491:+_5-2	ADRB3	529	436	655	153	360	422	526	618	420	411	452	550
ADRB3_CCDS6099.1_ex1_8:37823542-37823565:+_5-3	ADRB3	496	112	63	374	238	451	224	335	242	174	132	162
ADRB3_CCDS6099.1_ex1_8:37823593-37823616:-_5-4	ADRB3	942	299	913	1272	937	770	662	978	770	1094	706	1004
ADRB3_CCDS6099.1_ex1_8:37823750-37823773:+_5-5	ADRB3	465	354	142	41	176	390	223	198	124	188	227	272
ADRBK1_CCDS8156.1_ex10_11:67049395-67049418:-_5-5	ADRBK1	297	74	29	127	309	216	259	138	221	320	200	230
ADRBK1_CCDS8156.1_ex3_11:67046947-67046970:+_5-1	ADRBK1	119	0	101	0	44	89	128	106	84	83	172	133
ADRBK1_CCDS8156.1_ex5_11:67047335-67047358:-_5-2	ADRBK1	690	252	281	598	362	579	324	264	670	1117	899	919
ADRBK1_CCDS8156.1_ex6_11:67048198-67048221:-_5-3	ADRBK1	651	22	52	270	275	521	152	206	399	510	504	519
ADRBK1_CCDS8156.1_ex7_11:67048586-67048609:+_5-4	ADRBK1	1098	594	182	648	1115	893	609	791	975	1331	632	900
ADRBK2_CCDS13832.1_ex1_22:26000339-26000362:-_5-1	ADRBK2	575	74	286	47	166	415	273	292	236	390	296	312
ADRBK2_CCDS13832.1_ex10_22:26083499-26083522:-_5-4	ADRBK2	565	267	892	395	368	498	540	592	525	678	291	439
ADRBK2_CCDS13832.1_ex10_22:26083522-26083545:-_5-5	ADRBK2	337	39	68	345	214	243	279	418	263	426	180	321
ADRBK2_CCDS13832.1_ex3_22:26057577-26057600:-_5-2	ADRBK2	514	714	133	289	230	458	575	697	393	486	459	475
ADRBK2_CCDS13832.1_ex7_22:26070424-26070447:+_5-3	ADRBK2	383	354	139	69	392	312	237	239	241	241	248	449
ADRM1_CCDS13496.1_ex0_20:60878740-60878763:+_5-1	ADRM1	346	0	46	26	109	276	296	288	141	193	100	234
ADRM1_CCDS13496.1_ex0_20:60878809-60878832:+_5-2	ADRM1	289	3	0	229	51	258	225	323	90	159	188	161
ADRM1_CCDS13496.1_ex1_20:60879532-60879555:+_5-3	ADRM1	422	342	312	236	383	330	342	278	330	465	238	375
ADRM1_CCDS13496.1_ex1_20:60879568-60879591:-_5-4	ADRM1	1406	39	595	456	922	1004	985	1229	805	1017	751	1108
ADRM1_CCDS13496.1_ex3_20:60881759-60881782:+_5-5	ADRM1	1013	1530	1491	1237	913	831	1037	1090	1348	1622	833	1223
ADSL_CCDS14001.1_ex0_22:40742659-40742682:+_5-1	ADSL	290	0	42	13	127	266	30	127	31	53	79	73
ADSL_CCDS14001.1_ex3_22:40750255-40750278:-_5-2	ADSL	323	23	113	0	216	258	46	29	37	38	25	57
ADSL_CCDS14001.1_ex3_22:40750276-40750299:-_5-3	ADSL	621	134	55	0	437	531	90	88	129	68	123	139
ADSL_CCDS14001.1_ex3_22:40750297-40750320:-_5-4	ADSL	281	164	67	150	159	238	74	76	103	142	47	143
ADSL_CCDS14001.1_ex4_22:40754960-40754983:+_5-5	ADSL	324	254	112	92	467	319	148	173	125	209	153	246
ADSS_CCDS1624.1_ex10_1:244600167-244600190:-_5-3	ADSS	149	0	19	16	114	144	26	42	28	55	30	24
ADSS_CCDS1624.1_ex11_1:244600984-244601007:+_5-4	ADSS	26	0	0	0	0	25	0	0	0	0	8	4
ADSS_CCDS1624.1_ex12_1:244614987-244615010:-_5-5	ADSS	26	0	0	0	0	20	0	0	0	0	21	0
ADSS_CCDS1624.1_ex7_1:244587312-244587335:+_5-1	ADSS	116	0	5	0	28	90	13	37	40	94	31	49
ADSS_CCDS1624.1_ex9_1:244595883-244595906:-_5-2	ADSS	240	208	112	715	322	243	232	273	299	422	191	279
ADSSL1_CCDS9990.1_ex1_14:105201350-105201373:+_5-1	ADSSL1	357	143	115	582	250	334	138	149	276	331	176	237
ADSSL1_CCDS9990.1_ex1_14:105201438-105201461:-_5-2	ADSSL1	617	296	455	564	618	515	694	725	612	971	526	739
ADSSL1_CCDS9990.1_ex3_14:105205706-105205729:-_5-3	ADSSL1	243	67	336	0	134	256	232	131	212	277	199	255
ADSSL1_CCDS9990.1_ex4_14:105206081-105206104:+_5-4	ADSSL1	347	230	105	678	207	309	225	263	278	498	231	332
ADSSL1_CCDS9990.1_ex5_14:105206935-105206958:+_5-5	ADSSL1	190	262	72	5	49	185	139	160	189	161	224	225
ADTRP_CCDS4521.1_ex3_6:11766562-11766585:+_5-1	ADTRP	118	130	94	0	35	95	124	79	58	93	119	126
ADTRP_CCDS4521.1_ex4_6:11768470-11768493:+_5-2	ADTRP	305	185	140	50	1176	250	148	174	245	174	207	288
ADTRP_CCDS4521.1_ex4_6:11768498-11768521:-_5-3	ADTRP	904	629	555	944	1503	800	912	1143	881	1324	746	1062
ADTRP_CCDS4521.1_ex4_6:11768591-11768614:-_5-4	ADTRP	277	190	147	184	154	245	349	242	217	480	293	335
ADTRP_CCDS4521.1_ex5_6:11778863-11778886:-_5-5	ADTRP	358	163	269	231	701	366	458	347	420	572	340	577
AEBP1_CCDS5476.1_ex0_7:44144360-44144383:+_5-1	AEBP1	384	91	205	186	896	349	367	229	182	288	222	319
AEBP1_CCDS5476.1_ex0_7:44144447-44144470:-_5-2	AEBP1	962	491	688	1010	1156	905	719	938	823	1051	915	1315
AEBP1_CCDS5476.1_ex10_7:44149887-44149910:-_5-5	AEBP1	574	409	276	1256	259	522	240	320	502	784	257	522
AEBP1_CCDS5476.1_ex2_7:44147037-44147060:+_5-3	AEBP1	273	183	422	188	97	216	207	292	228	334	145	256
AEBP1_CCDS5476.1_ex3_7:44147260-44147283:+_5-4	AEBP1	659	243	361	672	569	553	475	380	408	467	324	390
AEBP2_CCDS44841.1_ex1_12:19615569-19615592:-_5-1	AEBP2	469	62	57	104	136	406	143	298	331	569	314	408
AEBP2_CCDS44841.1_ex1_12:19615584-19615607:+_5-2	AEBP2	515	164	454	260	461	451	244	225	243	250	228	306
AEBP2_CCDS44841.1_ex1_12:19615615-19615638:+_5-3	AEBP2	56	7	0	0	19	45	55	33	17	50	10	72
AEBP2_CCDS44841.1_ex2_12:19626223-19626246:-_5-4	AEBP2	356	229	326	35	257	250	171	176	339	347	220	256
AEBP2_CCDS44841.1_ex3_12:19646794-19646817:-_5-5	AEBP2	751	181	319	129	330	707	508	514	325	474	345	400
AEN_CCDS10344.1_ex0_15:89169633-89169656:-_5-1	AEN	300	179	284	345	55	212	192	178	193	163	179	94
AEN_CCDS10344.1_ex0_15:89169804-89169827:-_5-2	AEN	1386	1216	968	945	1724	1194	1685	1299	972	1244	1043	1564
AEN_CCDS10344.1_ex0_15:89169829-89169852:-_5-3	AEN	525	304	397	162	449	396	331	229	467	683	304	462
AEN_CCDS10344.1_ex0_15:89169894-89169917:-_5-4	AEN	610	540	160	89	326	552	267	392	455	520	174	489
AEN_CCDS10344.1_ex1_15:89172542-89172565:-_5-5	AEN	869	356	413	326	311	754	384	450	563	696	445	762
AES_CCDS12101.1_ex1_19:3054123-3054146:+_5-1	AES	567	529	600	247	381	464	439	665	374	498	631	759
AES_CCDS12101.1_ex2_19:3055684-3055707:-_5-2	AES	543	80	161	93	361	411	216	313	239	332	239	425
AES_CCDS12101.1_ex2_19:3055697-3055720:-_5-3	AES	270	205	69	138	224	222	169	158	229	341	145	204
AES_CCDS12101.1_ex4_19:3057723-3057746:+_5-4	AES	659	559	529	621	799	555	527	764	877	1061	798	1172
AES_CCDS12101.1_ex5_19:3061186-3061209:+_5-5	AES	922	1290	845	465	578	853	468	653	845	1079	667	739
AFAP1_CCDS3397.1_ex11_4:7840309-7840332:-_5-3	AFAP1	374	110	121	612	52	290	251	339	238	344	286	288
AFAP1_CCDS3397.1_ex12_4:7845045-7845068:+_5-4	AFAP1	472	532	486	820	204	341	376	506	441	637	422	675
AFAP1_CCDS3397.1_ex13_4:7857244-7857267:+_5-5	AFAP1	266	229	136	93	459	194	179	158	191	261	300	362
AFAP1_CCDS3397.1_ex7_4:7802348-7802371:-_5-1	AFAP1	500	954	322	176	554	385	735	652	474	459	542	605
AFAP1_CCDS3397.1_ex8_4:7811327-7811350:+_5-2	AFAP1	766	456	312	653	123	556	639	429	479	705	375	330
AFAP1L1_CCDS34274.1_ex3_5:148680777-148680800:-_5-1	AFAP1L1	868	1210	393	194	1031	820	967	713	734	1113	615	797
AFAP1L1_CCDS34274.1_ex5_5:148685878-148685901:-_5-2	AFAP1L1	375	358	487	323	354	355	122	147	266	240	315	188
AFAP1L1_CCDS34274.1_ex7_5:148689545-148689568:-_5-3	AFAP1L1	697	456	701	525	1312	562	647	693	423	675	470	697
AFAP1L1_CCDS34274.1_ex7_5:148689630-148689653:-_5-4	AFAP1L1	4	0	0	0	0	3	0	0	0	0	0	12
AFAP1L1_CCDS34274.1_ex9_5:148695403-148695426:+_5-5	AFAP1L1	790	1170	558	706	733	640	792	902	636	1037	451	768
AFAP1L2_CCDS31286.1_ex10_10:116068233-116068256:+_5-1	AFAP1L2	738	767	1035	645	768	620	845	638	641	822	689	941
AFAP1L2_CCDS31286.1_ex11_10:116070121-116070144:+_5-2	AFAP1L2	577	429	420	426	409	538	672	492	535	770	591	573
AFAP1L2_CCDS31286.1_ex11_10:116070167-116070190:-_5-3	AFAP1L2	1014	324	347	245	746	782	790	1118	741	927	564	935
AFAP1L2_CCDS31286.1_ex13_10:116075431-116075454:+_5-4	AFAP1L2	415	941	267	661	563	380	406	498	386	661	447	673
AFAP1L2_CCDS31286.1_ex17_10:116100364-116100387:+_5-5	AFAP1L2	168	181	50	178	186	195	82	126	110	183	96	129
AFF1_CCDS3616.1_ex10_4:88035619-88035642:+_5-5	AFF1	471	10	201	34	293	359	191	173	150	190	93	104
AFF1_CCDS3616.1_ex2_4:87968362-87968385:+_5-1	AFF1	1092	309	948	326	622	859	716	1033	799	996	730	961
AFF1_CCDS3616.1_ex2_4:87968576-87968599:-_5-2	AFF1	638	528	237	464	585	478	415	558	514	792	417	575
AFF1_CCDS3616.1_ex2_4:87968641-87968664:-_5-3	AFF1	696	602	275	61	576	574	444	469	372	435	248	365
AFF1_CCDS3616.1_ex9_4:88029455-88029478:-_5-4	AFF1	714	84	127	118	191	577	381	368	440	481	283	450
AFF2_CCDS14684.1_ex10_X:148037361-148037384:-_5-3	AFF2	680	800	465	464	1544	671	842	907	409	668	951	1043
AFF2_CCDS14684.1_ex10_X:148037432-148037455:+_5-4	AFF2	130	155	32	706	126	113	164	164	60	80	42	108
AFF2_CCDS14684.1_ex10_X:148037505-148037528:-_5-5	AFF2	511	648	521	375	1312	492	555	538	491	691	497	791
AFF2_CCDS14684.1_ex5_X:147924507-147924530:-_5-1	AFF2	68	6	20	0	25	51	142	274	19	10	44	41
AFF2_CCDS14684.1_ex7_X:147967498-147967521:-_5-2	AFF2	377	1062	290	324	495	358	416	485	315	323	362	650
AFF3_CCDS33258.1_ex10_2:100210570-100210593:+_5-1	AFF3	645	144	100	636	438	593	488	485	210	443	420	586
AFF3_CCDS33258.1_ex10_2:100210724-100210747:-_5-2	AFF3	405	213	184	604	106	289	366	233	245	360	483	485
AFF3_CCDS33258.1_ex11_2:100217950-100217973:+_5-3	AFF3	710	460	181	1312	353	615	527	527	410	431	227	320
AFF3_CCDS33258.1_ex18_2:100623253-100623276:+_5-4	AFF3	672	344	690	276	832	595	499	391	557	552	562	455
AFF3_CCDS33258.1_ex19_2:100623709-100623732:+_5-5	AFF3	280	54	14	13	62	206	179	289	112	169	117	129
AFF4_CCDS4164.1_ex10_5:132232732-132232755:-_5-1	AFF4	761	231	293	259	630	632	412	491	453	743	505	543
AFF4_CCDS4164.1_ex12_5:132234809-132234832:-_5-2	AFF4	247	206	219	43	178	231	144	237	169	242	253	227
AFF4_CCDS4164.1_ex16_5:132262855-132262878:+_5-3	AFF4	136	1	110	18	25	131	205	146	63	93	61	102
AFF4_CCDS4164.1_ex18_5:132269970-132269993:+_5-4	AFF4	746	492	384	1007	657	714	632	655	582	843	812	940
AFF4_CCDS4164.1_ex18_5:132270095-132270118:-_5-5	AFF4	477	297	705	692	135	367	458	744	226	347	376	469
AFG3L2_CCDS11859.1_ex10_18:12359998-12360021:-_5-3	AFG3L2	298	28	8	135	155	294	148	96	59	86	74	114
AFG3L2_CCDS11859.1_ex11_18:12363799-12363822:-_5-4	AFG3L2	379	213	417	438	195	335	300	215	128	138	113	171
AFG3L2_CCDS11859.1_ex12_18:12367091-12367114:-_5-5	AFG3L2	380	90	30	113	165	353	291	273	194	247	161	302
AFG3L2_CCDS11859.1_ex8_18:12356731-12356754:+_5-1	AFG3L2	486	27	91	174	172	427	126	166	40	72	48	115
AFG3L2_CCDS11859.1_ex9_18:12358897-12358920:+_5-2	AFG3L2	666	756	484	178	368	564	705	1484	190	268	128	215
AFM_CCDS3557.1_ex3_4:74351751-74351774:-_5-1	AFM	125	115	236	136	15	117	506	232	219	335	73	116
AFM_CCDS3557.1_ex4_4:74352743-74352766:+_5-2	AFM	494	708	513	676	546	434	781	704	807	817	311	519
AFM_CCDS3557.1_ex4_4:74352797-74352820:+_5-3	AFM	483	313	41	264	444	373	346	264	253	436	378	569
AFM_CCDS3557.1_ex6_4:74354454-74354477:+_5-4	AFM	469	373	335	789	526	402	504	533	293	422	637	839
AFM_CCDS3557.1_ex7_4:74357790-74357813:-_5-5	AFM	10	0	0	0	0	7	11	3	0	0	4	12
AFMID_CCDS32750.2_ex1_17:76187074-76187097:+_5-1	AFMID	782	964	410	963	1183	627	330	501	425	596	273	298
AFMID_CCDS32750.2_ex2_17:76198621-76198644:+_5-2	AFMID	441	715	132	127	460	312	588	442	278	500	363	309
AFMID_CCDS32750.2_ex2_17:76198664-76198687:-_5-3	AFMID	504	369	327	202	230	491	419	436	340	481	384	454
AFMID_CCDS32750.2_ex4_17:76200757-76200780:+_5-4	AFMID	1346	879	1117	1763	1105	1056	1399	1411	1057	1325	784	1272
AFMID_CCDS32750.2_ex4_17:76200786-76200809:-_5-5	AFMID	183	14	32	254	265	179	49	146	60	162	55	187
AFP_CCDS3556.1_ex2_4:74303981-74304004:-_5-1	AFP	0	0	0	0	0	0	0	0	0	0	0	0
AFP_CCDS3556.1_ex2_4:74304001-74304024:+_5-2	AFP	98	0	0	109	30	86	17	14	50	56	67	39
AFP_CCDS3556.1_ex3_4:74306444-74306467:-_5-3	AFP	317	190	515	190	156	219	354	306	308	349	148	143
AFP_CCDS3556.1_ex4_4:74308045-74308068:-_5-4	AFP	101	71	89	61	72	112	52	51	43	35	0	33
AFP_CCDS3556.1_ex6_4:74310784-74310807:-_5-5	AFP	435	306	384	154	980	294	434	494	353	530	586	804
AFTPH_CCDS1878.1_ex0_2:64778754-64778777:+_5-1	AFTPH	537	232	485	116	479	399	453	467	355	420	375	392
AFTPH_CCDS1878.1_ex0_2:64778970-64778993:+_5-2	AFTPH	861	366	456	192	719	692	825	679	815	1208	836	911
AFTPH_CCDS1878.1_ex0_2:64779139-64779162:+_5-3	AFTPH	61	122	24	5	72	55	86	44	75	74	21	60
AFTPH_CCDS1878.1_ex0_2:64779585-64779608:+_5-4	AFTPH	400	169	149	92	236	300	219	203	166	260	316	407
AFTPH_CCDS1878.1_ex0_2:64779946-64779969:-_5-5	AFTPH	53	0	0	42	0	31	81	70	22	38	25	9
AGA_CCDS3829.1_ex4_4:178358623-178358646:-_5-1	AGA	71	267	107	19	5	59	97	13	26	3	13	70
AGA_CCDS3829.1_ex6_4:178360728-178360751:-_5-2	AGA	197	113	39	63	162	226	99	73	147	240	84	74
AGA_CCDS3829.1_ex6_4:178360765-178360788:-_5-3	AGA	334	110	153	206	193	329	286	330	309	517	215	239
AGA_CCDS3829.1_ex7_4:178361558-178361581:-_5-4	AGA	511	190	37	120	471	451	415	463	407	627	214	349
AGA_CCDS3829.1_ex8_4:178363401-178363424:-_5-5	AGA	328	186	95	48	335	262	457	248	154	132	319	380
AGAP1_CCDS2514.1_ex1_2:236617820-236617843:+_5-1	AGAP1	747	817	839	403	555	723	719	629	769	1131	605	700
AGAP1_CCDS2514.1_ex4_2:236653334-236653357:+_5-2	AGAP1	816	588	574	980	223	645	700	577	608	798	456	988
AGAP1_CCDS2514.1_ex4_2:236653400-236653423:-_5-3	AGAP1	139	60	37	0	150	135	190	132	78	209	50	164
AGAP1_CCDS2514.1_ex5_2:236659000-236659023:+_5-4	AGAP1	881	1326	1308	386	853	667	606	624	413	654	702	640
AGAP1_CCDS2514.1_ex5_2:236659018-236659041:+_5-5	AGAP1	526	175	476	220	540	463	469	376	500	995	590	940
AGAP2_CCDS44932.1_ex13_12:58126639-58126662:-_5-1	AGAP2	676	288	458	457	352	527	306	860	315	433	305	397
AGAP2_CCDS44932.1_ex13_12:58126694-58126717:+_5-2	AGAP2	582	337	938	872	213	455	249	337	358	491	288	547
AGAP2_CCDS44932.1_ex14_12:58127944-58127967:-_5-3	AGAP2	802	149	128	375	246	590	406	675	317	483	457	420
AGAP2_CCDS44932.1_ex15_12:58128124-58128147:-_5-4	AGAP2	506	827	285	121	714	473	333	393	271	278	315	348
AGAP2_CCDS44932.1_ex17_12:58129150-58129173:-_5-5	AGAP2	745	462	452	778	442	646	402	337	543	503	441	713
AGAP3_CCDS43681.1_ex1_7:150813913-150813936:-_9-1	AGAP3	190	75	33	288	183	182	95	90	124	177	13	56
AGAP3_CCDS43681.1_ex2_7:150814195-150814218:-_9-2	AGAP3	742	645	424	846	1078	608	634	396	579	720	475	733
AGAP3_CCDS43681.1_ex2_7:150814218-150814241:+_9-3	AGAP3	814	449	191	218	482	738	669	724	609	622	481	713
AGAP3_CCDS43681.1_ex5_7:150815316-150815339:-_9-4	AGAP3	730	227	437	739	394	544	577	531	461	590	323	760
AGAP3_CCDS43681.1_ex5_7:150815353-150815376:-_9-5	AGAP3	598	1013	118	499	358	577	573	648	463	480	547	692
AGAP3_CCDS43681.1_ex5_7:150815380-150815403:+_9-6	AGAP3	513	412	236	234	623	421	367	338	224	316	208	344
AGAP3_CCDS43681.1_ex7_7:150817067-150817090:+_9-7	AGAP3	479	1459	461	727	628	497	520	419	431	560	166	247
AGAP3_CCDS43681.1_ex7_7:150817206-150817229:-_9-8	AGAP3	631	2208	646	289	471	622	727	691	671	989	697	1246
AGAP3_CCDS43681.1_ex9_7:150825666-150825689:+_9-9	AGAP3	445	443	321	498	545	413	395	419	331	382	308	289
AGAP5_CCDS44439.1_ex7_10:75457302-75457325:-_2-2	AGAP5	684	418	205	852	538	597	471	516	649	862	504	609
AGAP6_CCDS44397.1_ex7_10:51768708-51768731:-_5-3	AGAP6	1259	101	360	264	1147	1032	650	895	306	396	487	362
AGAP6_CCDS44397.1_ex7_10:51768810-51768833:-_5-5	AGAP6	247	192	136	179	149	266	341	382	306	409	345	373
AGAP7_CCDS41524.1_ex0_10:51465576-51465599:+_1-1	AGAP7	164	139	113	5	55	85	123	169	143	141	106	101
AGBL1_CCDS58398.1_ex2_15:86702235-86702258:+_5-1	AGBL1	510	502	410	440	369	353	469	403	316	296	263	531
AGBL1_CCDS58398.1_ex4_15:86790990-86791013:+_5-2	AGBL1	680	417	367	905	925	558	811	999	513	621	565	755
AGBL1_CCDS58398.1_ex5_15:86800136-86800159:-_5-3	AGBL1	723	345	262	503	926	592	399	686	534	689	591	466
AGBL1_CCDS58398.1_ex8_15:86807925-86807948:-_5-4	AGBL1	76	132	34	2	264	78	26	65	24	37	87	5
AGBL1_CCDS58398.1_ex8_15:86808032-86808055:-_5-5	AGBL1	281	180	281	128	577	243	257	196	281	254	315	290
AGBL2_CCDS7944.1_ex9_11:47711907-47711930:+_5-1	AGBL2	994	442	1910	149	435	839	1192	773	805	1093	729	976
AGBL2_CCDS7944.1_ex9_11:47712015-47712038:+_5-2	AGBL2	527	1199	329	403	374	424	432	465	352	362	557	600
AGBL2_CCDS7944.1_ex9_11:47712121-47712144:-_5-3	AGBL2	820	731	508	371	484	618	492	613	552	711	454	360
AGBL2_CCDS7944.1_ex9_11:47712210-47712233:+_5-4	AGBL2	1	58	82	151	72	225	48	98	86	82	66	77
AGBL2_CCDS7944.1_ex9_11:47712364-47712387:+_5-5	AGBL2	627	417	218	687	1055	560	622	551	584	792	463	466
AGBL3_CCDS47718.1_ex2_7:134678268-134678291:-_5-1	AGBL3	392	282	173	389	554	382	234	461	330	247	213	198
AGBL3_CCDS47718.1_ex3_7:134701825-134701848:-_5-2	AGBL3	277	133	138	332	87	198	61	84	130	262	285	304
AGBL3_CCDS47718.1_ex5_7:134718972-134718995:+_5-3	AGBL3	344	84	55	3	178	283	60	251	194	220	143	181
AGBL3_CCDS47718.1_ex5_7:134719032-134719055:+_5-4	AGBL3	661	722	194	556	253	542	878	508	522	734	341	574
AGBL3_CCDS47718.1_ex5_7:134719649-134719672:+_5-5	AGBL3	226	278	768	59	149	205	191	254	219	366	155	198
AGBL4_CCDS44137.1_ex10_1:49711452-49711475:+_5-3	AGBL4	166	283	231	403	276	137	223	150	103	197	184	194
AGBL4_CCDS44137.1_ex11_1:50163020-50163043:-_5-4	AGBL4	1046	437	514	556	1001	945	741	881	684	833	561	623
AGBL4_CCDS44137.1_ex11_1:50163049-50163072:-_5-5	AGBL4	194	32	154	95	103	217	86	145	161	182	86	195
AGBL4_CCDS44137.1_ex7_1:49128851-49128874:-_5-1	AGBL4	549	264	184	1669	680	407	505	464	346	554	265	396
AGBL4_CCDS44137.1_ex8_1:49332861-49332884:-_5-2	AGBL4	509	186	286	682	170	422	410	687	328	551	402	502
AGBL5_CCDS1732.3_ex1_2:27276402-27276425:-_5-1	AGBL5	617	850	520	408	878	561	468	711	452	822	673	601
AGBL5_CCDS1732.3_ex2_2:27276797-27276820:+_5-2	AGBL5	541	946	312	245	717	524	505	655	481	525	297	484
AGBL5_CCDS1732.3_ex3_2:27277644-27277667:-_5-3	AGBL5	504	161	209	127	202	357	260	384	487	572	280	323
AGBL5_CCDS1732.3_ex4_2:27278019-27278042:-_5-4	AGBL5	1145	811	233	234	504	876	1180	1185	959	1117	875	1238
AGBL5_CCDS1732.3_ex4_2:27278106-27278129:-_5-5	AGBL5	709	472	524	355	414	625	736	759	647	802	454	638
AGER_CCDS4746.1_ex6_6:32150887-32150910:+_5-1	AGER	717	162	668	512	706	363	599	747	579	798	490	760
AGER_CCDS4746.1_ex8_6:32151325-32151348:+_5-2	AGER	525	514	111	1086	739	413	386	354	386	394	393	287
AGER_CCDS4746.1_ex8_6:32151409-32151432:+_5-3	AGER	476	697	355	882	437	440	360	562	606	630	417	685
AGER_CCDS4746.1_ex8_6:32151454-32151477:+_5-4	AGER	626	253	57	422	412	481	310	319	385	484	632	612
AGER_CCDS4746.1_ex9_6:32151668-32151691:-_5-5	AGER	637	1124	212	698	443	458	515	384	498	541	378	614
AGFG1_CCDS2467.1_ex0_2:228337249-228337272:-_5-1	AGFG1	796	80	105	226	272	716	107	86	451	496	260	380
AGFG1_CCDS2467.1_ex3_2:228388604-228388627:+_5-2	AGFG1	85	74	71	181	0	66	63	15	42	85	106	118
AGFG1_CCDS2467.1_ex4_2:228389481-228389504:+_5-3	AGFG1	192	38	2	152	39	193	111	157	186	221	97	180
AGFG1_CCDS2467.1_ex4_2:228389592-228389615:-_5-4	AGFG1	116	0	235	220	78	81	87	231	159	187	129	81
AGFG1_CCDS2467.1_ex6_2:228398386-228398409:+_5-5	AGFG1	256	112	19	243	123	217	317	223	63	156	182	180
AGFG2_CCDS5697.1_ex0_7:100137121-100137144:+_5-1	AGFG2	492	210	127	132	185	353	283	232	160	320	380	487
AGFG2_CCDS5697.1_ex1_7:100146458-100146481:-_5-2	AGFG2	446	139	125	456	215	349	98	164	256	407	393	254
AGFG2_CCDS5697.1_ex1_7:100146516-100146539:+_5-3	AGFG2	571	1070	326	123	685	504	3685	1749	472	609	611	773
AGFG2_CCDS5697.1_ex3_7:100151059-100151082:-_5-4	AGFG2	47	0	0	0	0	23	48	19	36	66	35	58
AGFG2_CCDS5697.1_ex4_7:100151726-100151749:+_5-5	AGFG2	805	848	293	495	1400	768	508	574	768	828	527	977
AGGF1_CCDS4035.1_ex1_5:76330251-76330274:+_5-1	AGGF1	160	77	25	44	24	83	304	91	148	150	89	59
AGGF1_CCDS4035.1_ex2_5:76331501-76331524:-_5-2	AGGF1	312	279	94	43	170	268	423	354	286	359	168	391
AGGF1_CCDS4035.1_ex4_5:76335364-76335387:+_5-3	AGGF1	122	131	75	44	93	112	96	97	155	188	107	41
AGGF1_CCDS4035.1_ex4_5:76335451-76335474:-_5-4	AGGF1	221	156	25	104	488	197	252	152	66	108	195	189
AGGF1_CCDS4035.1_ex5_5:76342206-76342229:+_5-5	AGGF1	403	394	544	311	531	333	211	328	273	422	251	498
AGK_CCDS5865.1_ex3_7:141301036-141301059:-_5-1	AGK	110	429	0	0	156	79	133	91	89	125	32	33
AGK_CCDS5865.1_ex5_7:141313956-141313979:+_5-2	AGK	372	2376	1071	214	797	356	664	618	280	503	211	263
AGK_CCDS5865.1_ex6_7:141315303-141315326:-_5-3	AGK	632	1105	371	693	971	543	662	565	448	781	654	802
AGK_CCDS5865.1_ex6_7:141315330-141315353:+_5-4	AGK	364	781	275	524	499	283	425	342	428	533	271	353
AGK_CCDS5865.1_ex8_7:141333724-141333747:+_5-5	AGK	625	1118	1065	262	912	510	1009	910	372	485	471	695
AGL_CCDS759.1_ex10_1:100343251-100343274:+_5-1	AGL	198	72	45	59	184	143	116	88	128	199	96	76
AGL_CCDS759.1_ex10_1:100343366-100343389:-_5-2	AGL	550	519	143	648	177	472	575	424	424	537	586	616
AGL_CCDS759.1_ex12_1:100346219-100346242:+_5-3	AGL	210	67	26	23	190	153	196	139	82	112	99	164
AGL_CCDS759.1_ex12_1:100346307-100346330:-_5-4	AGL	17	0	0	0	0	32	4	15	0	0	0	0
AGL_CCDS759.1_ex14_1:100346863-100346886:+_5-5	AGL	38	0	15	0	2	28	50	66	53	7	11	0
AGMAT_CCDS160.1_ex4_1:15906590-15906613:+_5-1	AGMAT	278	665	172	501	367	249	216	345	206	417	184	427
AGMAT_CCDS160.1_ex5_1:15909786-15909809:+_5-2	AGMAT	543	652	315	98	478	470	431	435	330	498	354	501
AGMAT_CCDS160.1_ex5_1:15909825-15909848:-_5-3	AGMAT	723	444	799	585	557	589	310	347	449	371	557	760
AGMAT_CCDS160.1_ex5_1:15909868-15909891:-_5-4	AGMAT	946	372	632	1166	665	861	967	951	573	638	766	876
AGMAT_CCDS160.1_ex6_1:15911300-15911323:+_5-5	AGMAT	453	514	222	528	360	289	343	577	288	286	606	612
AGMO_CCDS34604.1_ex10_7:15584395-15584418:-_5-1	AGMO	803	2318	531	1193	2113	774	605	753	676	925	762	1100
AGMO_CCDS34604.1_ex10_7:15584415-15584438:-_5-2	AGMO	398	159	72	235	803	348	347	440	400	447	300	348
AGMO_CCDS34604.1_ex11_7:15599786-15599809:-_5-3	AGMO	441	542	198	469	677	463	411	466	296	589	338	402
AGMO_CCDS34604.1_ex11_7:15599804-15599827:+_5-4	AGMO	858	714	775	1775	1109	627	987	664	525	895	617	1092
AGMO_CCDS34604.1_ex11_7:15599845-15599868:-_5-5	AGMO	649	972	941	452	1175	593	610	563	643	864	701	799
AGO1_CCDS398.1_ex1_1:36354151-36354174:+_5-1	AGO1	578	60	497	293	136	492	278	300	335	395	213	293
AGO1_CCDS398.1_ex2_1:36358261-36358284:-_5-2	AGO1	722	448	135	618	846	719	656	760	570	695	639	791
AGO1_CCDS398.1_ex5_1:36359727-36359750:-_5-3	AGO1	482	451	350	271	393	419	676	638	308	329	394	446
AGO1_CCDS398.1_ex8_1:36367124-36367147:+_5-4	AGO1	356	212	113	726	625	257	117	234	272	230	273	520
AGO1_CCDS398.1_ex9_1:36367647-36367670:-_5-5	AGO1	726	635	246	609	493	727	294	390	576	741	525	644
AGO2_CCDS55279.1_ex10_8:141567216-141567239:-_5-3	AGO2	447	30	118	245	350	383	356	389	266	357	304	458
AGO2_CCDS55279.1_ex14_8:141572593-141572616:+_5-4	AGO2	399	10	368	91	113	383	396	225	207	228	356	362
AGO2_CCDS55279.1_ex14_8:141572640-141572663:+_5-5	AGO2	983	388	319	518	661	767	894	972	696	948	662	1022
AGO2_CCDS55279.1_ex8_8:141566067-141566090:+_5-1	AGO2	263	95	176	183	251	206	424	275	202	330	114	154
AGO2_CCDS55279.1_ex9_8:141566301-141566324:+_5-2	AGO2	1161	1429	1469	218	952	947	1275	1287	783	955	795	1073
AGO3_CCDS399.1_ex6_1:36474335-36474358:+_5-1	AGO3	123	117	0	0	64	93	98	110	43	40	49	186
AGO3_CCDS399.1_ex7_1:36474509-36474532:+_5-2	AGO3	230	303	87	101	272	211	129	68	122	125	134	220
AGO3_CCDS399.1_ex8_1:36475158-36475181:+_5-3	AGO3	234	85	51	20	453	219	282	181	95	98	88	185
AGO3_CCDS399.1_ex9_1:36479323-36479346:+_5-4	AGO3	511	330	420	382	462	403	328	397	514	606	260	351
AGO3_CCDS399.1_ex9_1:36479337-36479360:-_5-5	AGO3	560	225	918	388	279	491	274	318	388	663	298	586
AGO4_CCDS397.1_ex2_1:36288502-36288525:+_5-1	AGO4	826	2761	843	1113	941	834	795	934	962	1308	775	1061
[truncated: 88,711 more rows]
