# Supplementary material for: A CRISPR Dropout Screen Identifies Genetic Vulnerabilities and Therapeutic Targets in Acute Myeloid Leukemia
Source: Cell Rep. 2016 Oct 18;17(4):1193–205. doi: 10.1016/j.celrep.2016.09.079 (PMC5081405; doi:10.1016/j.celrep.2016.09.079)
Supplement: Data S2. Human CRISPR Screen Data, Related to Figures 2 and 3 [file mmc6.zip › RNA-seq_5AMLs-HT1080-HT29_FPKM_Kallisto.txt]

Symbol	MOLM-13	MV4-11	HL-60	OCI-AML2	OCI-AML3	HT1080_ENCODE	HT29_GSE41586
A1BG	1.127607648	3.211821861	0.547518119	1.185132965	2.181743932	2.72918893	0.488177475
A1BG-AS1	1.201148432	2.186142851	0.757958018	1.276987745	1.955873046	2.437933346	0.403362894
A1CF	0.033133372	0.021903373	0.028457575	0.03466169	0.034678094	0.083801889	0.179159598
A2M	0.1775475	0.062468536	0	0.051538393	0.025480864	0.018061532	0.006347478
A2M-AS1	0.036544291	0	0.010368618	0.010250069	0.024338504	0.132200905	0
A2ML1	0	0.012729445	0.011623834	0.006117047	0.013908533	0.004715344	0.115074923
A2MP1	0.023106897	0	0	0	0	0	0
A3GALT2	0	0	0	0	0	0	0.138179861
A4GALT	1.126697154	0.198006189	0.080294779	0	0.290353455	3.533072397	5.250081389
A4GNT	0.014833699	0.042009382	0	0.012928479	0.067712277	0	0
AA06	0	0	0	0	0	0	0
AAAS	42.50957343	34.61216781	52.33960298	60.05702426	31.19823226	58.76884338	9.028216076
AACS	11.94932181	19.37574679	6.366522945	4.855651659	20.25310843	6.849925606	11.23575038
AACSP1	0.026202845	0.153006389	0.020861908	1.29821655	0.051488321	0.543048818	0.329575593
AADAC	0	0	0	0	0	0	4.818866377
AADACL2	0	0	0	0	0	0	0.342307788
AADACL2-AS1	0.286476195	0.160670236	0.056534724	0.420322211	0.227848881	7.958234501	2.044223518
AADACL3	0.012929235	0.042436336	0.020788579	0.017116758	0.013378515	0.056487768	0.08102744
AADACL4	0	0	0	0	0	0	0.013178142
AADACP1	0	0.058858165	0	0	0.06377833	0	2.183725848
AADAT	0.039474244	0.822069731	0.023969162	0.021909551	0.517492574	5.20401505	0.432869309
AAED1	6.386842571	17.39152054	6.782593984	7.586021082	21.87422979	17.15311835	1.97816333
AAGAB	15.73390685	15.8561728	14.06306675	15.55340668	14.05598585	18.03129574	20.80965506
AAK1	2.404064026	3.313318858	1.898993837	2.904094926	3.204744192	2.931041306	4.056881016
AAMDC	14.83009637	9.712649929	5.712431724	5.265747894	7.6148254	3.31793661	9.871955701
AAMP	65.963134	67.23451907	78.72214629	65.16668935	60.20127229	88.67978294	36.30115782
AANAT	0.101544627	0.16357377	0.073698451	0.060434528	0.086357472	0.133104677	0.377185458
AAR2	21.26297964	24.12240367	21.86779088	21.83418762	22.30877255	22.98856903	9.592850881
AARD	0.175198396	0.238594347	0.154333197	0.363693217	0.078513597	1.373686642	0.378725602
AARS	77.76204772	91.44057238	70.73719733	43.30589635	91.74747311	43.5484602	98.84078676
AARS2	15.28363982	12.07077935	12.83060241	15.91358011	12.44696755	9.81733053	3.986014014
AARSD1	25.89984039	22.12501755	27.12354673	20.38194818	21.48935932	12.23107664	13.65747309
AASDH	5.152209805	6.231704716	5.467048658	5.166031906	7.975073662	4.843289987	2.302406924
AASDHPPT	27.20602177	30.22947299	35.90391556	26.01414656	30.13799671	31.09926758	17.91109165
AASS	0.02716624	0.024311207	0.016511554	0.037779247	0.012489602	3.324942556	0.244126756
AATBC	0.472900787	0.153571812	0.280994319	0.197904735	0.2992552	0.04599361	0.24564541
AATF	51.71603148	49.55462629	40.07155869	56.70202539	52.22440753	43.73409655	33.29549776
AATK	0.026028625	0.004343184	0.207939439	0.017188765	0.15414929	0.042770524	9.910554005
AATK-AS1	0	0	0.018106981	0.01472256	0	0	0.335029086
ABALON	0.604600006	0.586524087	0.366771394	1.177346223	0.720365767	3.672807616	7.779552422
ABAT	0.179282144	0.652886413	1.265041146	1.284892633	0.478518947	0.00500902	0.097163183
ABCA1	0.327651121	0.926812521	0.390055067	0.566003152	1.048654252	3.495092111	1.753155718
ABCA10	0.040371092	0.178973857	0.050638619	0.006852312	0.159546699	0.041582097	0.644163403
ABCA11P	0.148092225	2.876849519	3.082235952	0.038644521	2.097384418	3.631765069	3.917613466
ABCA12	0.015872924	0.002685282	0.006393928	0.007995531	0.002768657	0.006949596	0.005310454
ABCA13	0.027918876	0.041788307	0.062430464	0.048282945	0.038388708	0.307816396	0.093479129
ABCA17P	0.005890558	0.103853876	0.015580083	0.005133983	0.028747553	0.020552229	0.047628878
ABCA2	13.34639944	25.84431316	7.684462043	11.4272057	24.15906455	3.051862822	13.70087877
ABCA3	0.023955221	2.320099588	0.060504366	0.026158071	1.580076114	0.06478953	0.27101709
ABCA4	0	0	0	0	0	0.01964019	0.058570192
ABCA5	1.011349095	2.88071619	0.558750942	1.294661528	2.882305015	0.20471591	0.889845312
ABCA6	0.132038221	0.185019065	0	0.024439131	0.294820226	0	0.016944598
ABCA7	6.316333333	6.919812056	1.662128472	4.463781636	4.786460123	0.466154769	10.21327421
ABCA8	0.009027125	0.003852882	0.003569378	0	0.012370637	0.018826253	0.063447596
ABCA9	0.068824691	0.149126647	0.045880464	0.084923929	0.121009994	0.304298198	0.571353046
ABCA9-AS1	0	0	0	0	0	0.04621543	0.163185295
ABCB1	0	0	0	0	0	0.012905004	0.07530801
ABCB10	50.71070896	44.34410894	76.15201112	173.221366	42.77636854	14.87700757	2.617855454
ABCB11	0.027897521	0.094542973	0	0	0.062707363	0.005516093	0.016802738
ABCB4	0.132173384	1.814663779	0.337318962	0.327043059	2.274506444	0.131116565	0.223168682
ABCB5	0.585743537	0.227269449	0.404354134	0.545543532	0.29357931	0.305125457	0.785219192
ABCB6	0.774043295	2.120631192	0.203701084	0.133381633	2.397498218	10.74915003	9.402885394
ABCB7	19.63288668	11.00437668	16.25659097	18.02855876	13.64386832	7.398244773	4.41424922
ABCB8	7.035419987	8.696177736	5.200479902	7.232901755	7.188808282	7.651702936	6.537632835
ABCB9	0.606417867	1.948429721	0.369863725	1.570569921	1.428099789	9.768330414	1.353353025
ABCC1	6.557392867	8.155243196	17.89705492	11.89928039	9.565358197	6.755065198	11.09822556
ABCC10	7.010658275	3.72198361	5.504226601	3.329027246	3.202041905	3.621309612	5.269770854
ABCC11	0.018316909	0.015253926	0.025354727	0.004805543	0.011410627	0.011838415	0.057537754
ABCC12	0	0	0	0	0	0.045372598	0.002036604
ABCC13	0.065232499	0.057404945	0.038438069	0.040177305	0.027042803	0.170614235	0.130545202
ABCC2	0.308433904	0.259679488	0.157121833	1.010513842	0.163811642	0.328446596	0.135673894
ABCC3	0	0	0.171584931	0.004113137	0.042620125	2.340074165	215.5537901
ABCC4	9.550577825	8.033452007	8.385021731	8.435475765	9.501194818	9.836213776	6.706663291
ABCC5	6.404056034	8.255129957	10.15577049	16.75203839	5.933541022	7.769808385	1.953117141
ABCC5-AS1	0	0	0	0.073666342	0	0.061884124	0.187238276
ABCC6	4.610644657	2.369159654	0.132340455	3.255836666	2.485461371	0.024133115	0.385018227
ABCC6P1	0.081636491	0	0	0.133550505	0.085640874	0.02082575	0.077474706
ABCC6P2	0	0	0	0.173965263	0	0.041705	0.219404646
ABCC8	0	0	0.00437684	0	0	0.001220162	0.047794675
ABCC9	1.203992989	1.655602714	0.702568743	1.37500262	1.332463961	2.286709409	8.069082889
ABCD1	8.022913922	18.04084787	13.27244313	16.27921599	13.26723662	0.912490275	7.410572464
ABCD2	0.125330094	0.979713842	0.072919412	0.077422073	0.711123272	0.028433534	0
ABCD3	13.60165141	15.25128787	19.93626116	15.86396291	23.46230508	23.90780413	17.37239916
ABCD4	8.870442522	9.089763111	3.856433787	6.78232846	8.164463975	6.642765059	4.771875829
ABCE1	65.2377353	62.57883436	74.18567198	54.45637633	71.11503533	70.14543562	20.14948133
ABCF1	53.88275706	55.03548329	39.39920502	61.04632669	52.45282794	34.86083181	23.95437771
ABCF2	41.80698601	79.59766716	52.07726772	44.98958624	90.48599986	51.3441692	20.34762488
ABCF3	19.07645113	22.37064643	18.41246712	22.29681831	22.57096031	18.69285045	10.68312513
ABCG1	0.071941725	0.09668079	0.042494054	0.935188231	0.125453296	0.079928064	16.56189497
ABCG2	0	0.005171993	0.010129012	0	0.011888036	1.249152155	2.437555346
ABCG4	0	0.012696773	0	0.030548861	0.01552837	0.003344398	0
ABCG5	0.010211027	0	0	0.024720272	0.008560027	0	0.003967442
ABCG8	0	0	0	0	0	0	0.004064248
ABHD1	0.097276947	0.136441176	0.194650853	0.194792777	0.243926105	0.151968094	0.190738545
ABHD10	15.37735239	15.07986897	22.74482443	16.81674953	18.6058748	22.94234099	5.433142039
ABHD11	9.32258384	11.37994673	8.291108985	13.18435123	12.30493194	23.65329326	18.64143388
ABHD11-AS1	0.249595023	0.377379034	0	0.145328157	0.09166492	0.043115587	5.387475718
ABHD12	39.23304181	22.00743254	28.48700648	25.21516129	21.32050526	25.49480831	46.46249723
ABHD12B	0.873398718	0.899149605	0.705188605	1.16636295	1.272406655	0.904048532	0.874896639
ABHD13	7.242420408	4.650438255	8.490592612	5.459012167	4.994451769	3.384842238	3.018615079
ABHD14A	17.81136926	11.87873796	12.54676405	12.8373336	12.96882054	13.92405441	3.084671417
ABHD14A-ACY1	7.572688327	6.188188613	5.094571505	3.361904353	5.747235637	1.34615208	1.141690613
ABHD14B	27.21360323	16.16178393	14.1525915	22.99030183	23.68368718	32.65095116	15.8452597
ABHD15	9.098898051	8.972878197	6.373365391	23.76936871	8.747637953	3.928597454	8.895291792
ABHD16A	40.43654229	22.81866044	32.28108156	21.81404154	22.30193997	11.11275104	6.678871542
ABHD16B	2.194538655	3.036990227	1.6315027	2.886227287	3.117399467	4.837636412	4.059251724
ABHD17A	96.37615871	75.11215376	62.09278071	57.08836484	66.8754069	139.0244364	4.825926659
ABHD17B	12.00262331	19.501747	13.04499592	11.90670111	17.32894132	14.08493037	4.103811683
ABHD17C	4.791869941	8.071421741	3.015923334	17.78152704	12.87483199	3.342853724	10.38491696
ABHD2	7.217458058	6.49648077	6.871988148	7.913391193	6.006749019	21.85978317	48.88873092
ABHD3	24.63414937	11.2827068	9.55292662	12.51385116	11.97213348	1.738599197	5.440787413
ABHD4	4.490001945	1.758921618	1.820419445	1.685291797	0.739219149	3.246554331	7.203609084
ABHD5	2.519894129	3.130537575	3.436241507	2.230545186	3.475660405	6.506409657	1.551047576
ABHD6	0.763432356	2.660399269	0.574197881	2.076311199	3.298197757	7.090274372	1.293479622
ABHD8	1.842162628	0.898431617	1.502028856	2.254166276	1.04945212	1.55917662	1.432328243
ABI1	20.25383821	22.04182522	22.18936856	19.00006362	22.23750625	20.49291398	10.30520733
ABI2	3.480652936	5.563591433	2.886520953	7.171095347	6.241760158	8.619568861	8.216189928
ABI3	0.013535426	0.033816081	0.592904032	6.690015683	0.235255922	6.209479698	0
ABI3BP	0.045608624	0.035258108	0.027287316	0.01946873	0.011341777	0.22868019	0.042073332
ABL1	14.71820695	18.43522073	11.53783575	20.12386824	19.08642933	20.47684338	8.115102488
ABL2	1.352050018	2.972776827	1.57499795	3.540951393	2.958240237	16.14099848	2.947447159
ABLIM1	0.011005987	0.007459148	0.014506098	0.017490084	0.006573613	0.085299665	25.59154831
ABLIM2	0	0	0.008860189	0	0	0.023411303	0.144925519
ABLIM3	0	0	0	0.030664936	0.020345515	14.17676508	9.027200901
ABO	0	0	0	0	0.015647559	0	3.286180747
ABR	33.86623406	24.00384502	20.43887355	35.37139489	24.46424476	18.17439262	13.773591
ABRA	0.086592746	0.034920089	0.03677052	0.05044209	0.019218425	0.113967823	0.152840976
ABRACL	168.1108337	62.75484974	121.7696386	321.6566792	69.8358998	35.04761093	8.67113881
ABT1	31.06364406	22.76910746	25.9375126	28.75143454	21.10064637	19.87336928	5.177453632
ABTB1	5.679277315	3.803488736	6.311612081	12.54803054	2.817452208	3.574834657	8.125066025
ABTB2	3.406657936	0.318645741	1.081295126	0.556348336	0.263447762	2.260058853	8.382541104
ACAA1	27.05474849	30.89270674	33.6507616	22.86487231	27.23254318	5.665574312	13.99886736
ACAA2	37.61226255	34.0391727	25.77728863	36.26174318	41.59908051	20.02249556	12.87143329
ACACA	12.24999178	14.12830165	11.54123466	6.181928692	11.08359746	8.909059823	25.93940102
ACACB	0.287256862	0.437337439	0.544345693	2.234095387	0.603202559	0.459727366	0.447472714
ACAD10	8.493585421	5.935293962	7.57662261	6.429257179	6.345460651	3.932261655	4.004123764
ACAD11	2.236983076	1.707758227	1.365625725	1.33832376	1.507872399	5.53531937	2.600485727
ACAD8	12.16106736	20.24466804	10.40354524	7.962101855	26.83564662	9.385273116	9.886191884
ACAD9	28.19362917	25.38533984	31.55101157	25.72963943	26.24650143	25.70097055	9.840758212
ACADL	0	0	0.017451957	0	0	0.004865216	0.020485559
ACADM	56.30085657	56.45415268	45.54060161	37.82369213	69.16356798	15.16114264	4.797500382
ACADS	7.89517781	5.961747233	8.577842446	10.94447759	7.095022389	2.636957024	2.272103904
ACADSB	3.946988064	5.192857389	4.232297898	3.842823606	5.854521196	3.468497428	2.896295061
ACADVL	160.0639156	140.4567511	100.9208801	138.0859561	146.3593771	83.48263676	82.20322536
ACAN	0	0	0	0	0	0.192269643	0.001214804
ACAP1	19.77542436	0.372069861	18.30795276	34.26118372	1.71551265	0.532499755	0.529897193
ACAP2	9.412531193	15.52922253	13.32795986	18.71088917	16.71434311	19.42376017	6.749258548
ACAP3	13.74591563	18.13846261	14.13077346	6.673450882	15.93193412	11.80962882	11.86659323
ACAT1	52.16913364	52.24526218	66.67903222	71.87118419	71.57206541	58.89979389	4.251955224
ACAT2	128.8413532	51.37943716	57.84314497	36.36743845	37.09856908	66.60021822	5.769216281
ACBD3	10.83357267	18.23827813	13.17046194	25.40745013	21.59287888	12.71922664	14.98624748
ACBD4	1.837109299	3.424236924	1.916755677	1.569657849	3.499331515	2.021463498	6.249725741
ACBD5	7.917254438	11.19927217	6.858059098	7.230395637	9.568069721	9.022125645	5.666844195
ACBD6	21.57739772	20.4805825	32.71509366	24.3869303	20.08961924	32.54566851	10.88707492
ACBD7	0.839660628	1.328995842	0.631211443	1.153321083	1.251250462	1.669803364	2.722666177
ACCS	2.157229347	6.802892025	0.065710442	2.467403921	5.840023908	1.791803121	3.231783896
ACCSL	0	0	0	0.025560864	0	0	0.015686651
ACD	16.86959485	21.19395431	20.87642459	14.3934835	20.92460256	15.25820614	4.310175022
ACE	0.045150383	0.119283951	0.010569336	0.026107523	0.140741026	0	0.02369494
ACE2	0	0	0	0	0	0	0
ACER1	0	0.023390609	0	0	0	0	0
ACER2	0.873145141	1.05749999	0.078506746	0.946897126	1.131016067	1.4443009	2.249159144
ACER3	3.998995794	3.767152657	4.307815947	3.62942279	3.329573364	3.179549782	2.966800167
ACHE	0	0.117726328	0	0	0.083268004	0.103985902	0.103661972
ACIN1	90.73944155	111.4271552	88.5316753	98.22012988	105.9722021	35.57016706	24.20686795
ACKR1	0	0	0	0	0	0	0
ACKR2	0.343824914	0.240048163	0.214310255	0.933140408	0.267423387	0.441205554	1.011667046
ACKR3	0	0.466497187	0	0	0.597429569	0	0.019014663
ACKR4	0.050698258	0.097773009	0.155201905	0.187397275	0.074788444	0.118536448	2.171050977
ACLY	108.4218339	123.7584992	67.35102551	88.00913377	110.6590782	115.5543167	32.39919181
ACMSD	0	0	0	0.020731478	0	0	0.066147213
ACO1	10.65188406	13.44262267	4.372948389	7.332358652	12.76086779	32.4440198	8.60876145
ACO2	70.69658507	52.88454645	62.07475079	79.80715713	50.29358873	44.01376147	11.75910124
ACOT1	2.991316264	2.1739511	0.088881879	1.260518694	1.635012853	0	0.961466718
ACOT11	4.807708361	6.47932561	6.783715089	8.161607052	5.074364267	0.860123064	6.803932648
ACOT12	0	0	0	0.011802895	0	0.010504958	0
ACOT13	13.36533259	9.595516367	7.599661777	10.55643322	10.76646661	2.194909601	4.268565021
ACOT2	13.67133643	7.008163968	0.02578351	6.224753842	8.355269473	7.15595832	6.853603065
ACOT4	0.276732778	0.284103105	0.080101326	0.781592665	0.216689171	0	1.13626089
ACOT6	0.031697503	0	0	0.049896094	0.065332088	0.007035397	0.094686477
ACOT7	39.0314712	53.27082852	35.37062777	23.65036833	45.50878159	75.29937579	3.556297447
ACOT8	18.86213203	20.065225	30.13976834	23.34907073	21.24751316	20.33958849	10.65679787
ACOT9	9.541714306	11.01872145	9.234216878	15.59622012	11.48776147	27.94952708	2.557972263
ACOX1	5.373451081	10.40238456	2.795993901	4.210556872	8.564388376	6.082122365	7.301864456
ACOX2	0.081755946	0.030010364	0.211914301	1.267709162	0.206660523	12.45283658	0.004667257
ACOX3	10.95684399	6.586328688	11.67340842	7.967464357	7.722319817	8.570818767	2.160119896
ACOXL	0	0.078937672	0.037958403	0.03859246	0.124485538	0	0.340068298
ACP1	68.39870053	67.38076931	111.8711391	65.46814478	77.25535025	59.37864808	37.02411356
ACP2	6.647430013	12.72674506	7.737903566	9.515966715	10.42308123	11.22409373	15.71250419
ACP5	0.0502096	0.016022655	2.462478545	0.031020556	0.016520143	0.794099007	0.43664146
ACP6	0.581704628	0.772231167	0.509522575	0	1.213281046	9.625487452	10.24842735
ACPP	4.552868465	11.60434873	5.990203335	7.966921268	2.4292393	0.34893732	0.521366766
ACPT	0.235427124	0.093667006	0.0178255	0.054202583	0.060611255	0.594325956	0.447793544
ACR	0.019597717	0	0.271725792	0.017728829	0	0	0.038791309
ACRBP	3.651112387	8.102170499	1.493373944	9.100705503	8.471829586	0	0.353894169
ACRC	1.273518518	0.602497662	0.898609741	0.440182646	0.329877306	0.420846748	5.827342517
ACRV1	0.575735029	0.569989598	0.355692541	0.62722856	0.379554328	0.515070823	0.165657108
ACSBG1	0.079888929	0.068977228	0.017958825	0.059793693	0.090247085	0.130162728	0.142947189
ACSBG2	0.175639673	0.191216881	0.046627006	0.126405645	0.137475218	0.056660697	0.116236006
ACSF2	4.020955128	3.367061594	0.23927198	4.813067288	3.942069347	3.440152973	13.30290652
ACSF3	10.82197345	7.873505478	4.067155965	7.8822068	8.646516508	9.74233762	4.535813615
ACSL1	33.24668879	34.01406092	36.3426747	8.732232386	49.12769186	3.46808267	7.485863608
ACSL3	21.16028889	20.01037551	18.08686163	21.00207103	18.44133002	49.51570466	37.35921692
ACSL4	27.79447912	21.55713561	22.49431599	20.55237604	19.57903953	21.93693202	6.482593255
ACSL5	26.56661396	32.0498898	27.10047405	24.02048398	30.98254231	0.155363958	60.08197581
ACSL6	0.081169343	0.126411328	0.096656423	0.076171691	0.08097646	0.284912508	0.313854439
ACSM1	0.19735036	0	0.044487573	0	0	0	0.008323278
ACSM2A	0.009643824	0.008175067	0	0	0	0.025617539	0.02434596
ACSM2B	0	0	0.011175964	0	0.009678689	0.013991151	0
ACSM3	1.475380919	0.162449599	1.238678991	0.851158378	0.571335495	0.44846049	6.429878236
ACSM4	0.286375444	0.404132715	0.241724231	0.146756988	0.510768819	0.155867327	0.037748825
ACSM5	0.011627585	0	0	0	0.021730421	0	0
ACSM6	0	0	0	0.013546759	0	0	0.076527185
ACSS1	9.768497916	4.024689387	3.284462155	11.90304957	1.674327787	0.039782194	13.58099515
ACSS2	34.5345418	9.280893532	8.697081716	15.27806458	7.675267857	9.753949755	7.427854228
ACSS3	0.018364041	0.037862259	0.025098475	0.007508048	0.018911948	0.026748588	0.112804661
ACTA1	0.22072441	0.26280518	0.046969553	0.345192363	0.073499335	0.872079586	0.221007018
ACTA2	5.102574106	2.497106613	1.453730271	1.24258645	3.640941394	6.528317996	0.367048972
ACTA2-AS1	0.047085408	0.043167768	0.062200407	0.066008032	0.050505998	0.31018206	0.203445328
ACTB	3665.324563	3372.274358	3536.84225	5231.221429	3046.593274	2704.165449	580.8558045
ACTBL2	0	0	0	0	0	0.325646258	0.003858951
ACTC1	0	0.006050673	0	0	0	0.025094664	0.029231002
ACTG1	1950.598806	1844.457569	1257.145176	2230.679174	1951.231508	2776.996024	456.1936487
ACTG1P17	0.324603076	0.549541248	0.262489802	0.426974276	0.253391351	0.553685023	0.858629674
ACTG1P20	0.977183329	0.651330593	0.760304379	1.090249762	0.437435005	1.528533629	1.832273887
ACTG1P4	0.082885213	0.03782544	0.011509453	0.08180399	0	0.057941959	0.267169403
ACTG2	0.02277266	0.174465881	0.157873471	0.040448773	0.178816154	0.923848377	0.074469994
ACTL10	0.473067783	1.10957155	0.118353317	0.078765372	0.637073254	0.323725829	2.868398113
ACTL6A	59.15809605	84.08706613	95.44294212	88.47101073	93.10748743	77.79779894	17.30516467
ACTL6B	0	0	0	0	0.035646766	0	0.030140751
ACTL7A	0	0.015761352	0	0	0.016250726	0	0.022595891
ACTL7B	0	0.017300296	0	0	0.043855958	0	0.020945317
ACTL8	0.203838395	0.051574605	0.323935004	0.110218637	0.07590414	15.83877802	0
ACTL9	0	0	0	0	0	0	0
ACTN1	70.76957949	168.6700927	63.8056293	99.60686978	149.1902241	122.9252352	27.03307443
ACTN1-AS1	0	0.264165323	0.120540758	0.295890318	0.156587356	0.075452277	0.037098037
ACTN2	0.098793185	0	0.105956984	0.013501099	0.05818151	1.481622696	0.002140571
ACTN3	0	0.016450369	0	0	0	0.002285608	0.016338132
ACTN4	131.0630572	92.70189265	120.2196354	120.1173871	92.69935391	223.9451734	186.4694918
ACTR10	15.25096317	21.25881522	15.1735841	17.01394947	22.78785586	14.14419874	5.385345502
ACTR1A	34.13073152	48.01359001	43.04306683	40.73698283	43.80223223	61.5644758	16.07673159
ACTR1B	36.75616306	17.62607954	34.31667497	46.23467806	21.98188095	24.41482403	14.73988942
ACTR2	200.9742987	296.7709397	248.6325921	251.1846605	324.7369302	43.6482702	45.78507297
ACTR3	74.25644242	78.84087911	95.45572296	80.54883855	90.69191903	59.49064438	25.36396543
ACTR3B	5.77721386	10.45050991	4.533379965	3.798850077	10.9759776	1.534009208	5.323861495
ACTR3BP2	0	0	0	0	0	0	0.013443637
ACTR3BP5	0	0	0	0	0	0	0
ACTR3C	0.46676811	0.050832127	0.023926839	0.023669092	0.025179415	0	6.295954495
ACTR5	7.500064757	5.643780245	6.936345688	6.360679877	5.560138864	5.721887001	4.616303975
ACTR6	16.89987173	16.5375252	16.28198169	13.96407259	20.3161093	9.479833339	4.099235016
ACTR8	9.13818937	9.10084325	10.37289023	6.260958685	9.058604627	10.19924531	3.588540204
ACTRT1	0	0	0	0	0	0	0.007981633
ACTRT2	0	0	0	0	0	0	0.012385672
ACTRT3	0.14684902	0.251342253	0.704347933	0.308298777	0.351135378	0	0.503817815
ACVR1	2.18424699	1.361482745	0.331500599	1.822748691	1.769499204	6.249333565	9.808702753
ACVR1B	6.230935002	5.158046521	8.294259712	9.618638699	5.272470861	3.555251319	4.941543066
ACVR1C	0.005951559	0.018808534	0.005597397	0.047321792	0.06619013	0.050007519	0.061154036
ACVR2A	0.22230113	0.329561267	0.247746976	0.182084976	0.332463293	2.060639499	1.935968011
ACVR2B	0.780435735	1.141877578	1.058583416	1.387610158	1.044006507	1.436994585	0.646744875
ACVR2B-AS1	0.194646691	0.321349327	0.152776247	0.247158197	0.339579023	0.497355487	0.703969284
ACVRL1	1.138035356	1.589574172	0.330153592	1.365286146	1.592220161	0.616708241	0.34900948
ACY1	35.83226633	46.03756921	22.03279512	29.96571049	44.81356616	44.86494117	14.03479437
ACY3	0.128964739	0.038726274	0.180452687	1.824856556	0.019263822	0	0.325855924
ACYP1	20.11721147	12.95158467	6.35951795	25.30272692	10.80943715	15.50574943	5.561341389
ACYP2	3.119055984	3.608840878	4.034433087	0.768308612	3.10660917	1.36334843	4.146637258
ADA	38.14707252	8.954127419	12.29229862	6.741105833	7.245630912	5.101430509	0.096856521
ADAD1	0	0	0	0	0	0	0.010036376
ADAD2	0	0	0.024319317	0	0	0	0
ADAL	2.489735851	2.613000579	1.585425191	2.827345219	2.516763813	3.304678852	3.498380882
ADAM10	21.23551073	36.77247789	21.44396395	36.43321046	39.06601685	23.96704862	22.21041892
ADAM11	0.076298692	0.869011437	0.068348543	0.610577574	1.109032311	1.700030104	0.051642756
ADAM12	0	0	0.006438042	0.002716669	0	0.396966445	0.095480938
ADAM15	39.96680588	53.63406853	88.130474	49.93269485	54.70386432	81.92687182	23.90345948
ADAM17	11.30572381	6.925763272	8.278248085	8.818593221	6.199769693	21.95620071	9.35098503
ADAM18	0	0	0	0	0	0	0
ADAM19	0	0.013826039	0.007236666	0	0.092782408	18.43843653	7.915904754
ADAM1A	1.600439357	2.646955313	3.18387147	1.753906762	2.019879853	0.871336036	4.508139172
ADAM2	0	0	0	0	0	0	0
ADAM20	0.035944062	0.016181174	0.009632252	0.007831864	0.008341792	0.042775875	0.188929619
ADAM20P1	0.086398764	0.031141449	0.014458461	0.043693102	0.009357461	0.058121264	0.434583777
ADAM21	0.010514853	0	0.016743212	0.017179927	0	0.621725906	0.10164207
ADAM21P1	0	0	0.011133788	0	0	0.197733857	0.013457658
ADAM22	1.339243961	0.255535663	0.122808634	2.457456181	0.180020979	2.852830438	0.883938268
ADAM23	0	0	0.008358448	1.32588091	0	0.963312089	0
ADAM28	0.170860453	0.361801633	0.429334631	0.269011284	0.304222866	0.105194634	0.369409097
ADAM29	0	0.201849039	0	0	0.142895056	0	0
ADAM30	0	0	0	0	0	0	0
ADAM32	0.540707646	0.384169943	0.026123265	0.008030487	0.343934489	0.330791415	0.17478798
ADAM33	0.037276506	0.087476388	0.021554252	0.045001654	0.038166464	0.189050774	0.217201483
ADAM3A	0.05024521	0	0	0.009127334	0	0.019760345	0.025430824
ADAM5	0	0	0	0	0	0	0
ADAM6	0	0	0	0	0	0	0
ADAM7	0	0	0	0	0	0	0
ADAM8	2.685513545	1.720090325	2.802707852	16.0666664	1.004761295	1.570186955	15.32370345
ADAM9	26.12032528	14.7347197	12.71307188	15.14226549	17.36666539	50.00403776	15.46783018
ADAMDEC1	0.600052314	0.062984757	2.058041945	0.089979173	0.036985953	0	0.004956399
ADAMTS1	1.004615857	8.294368166	15.4289179	1.613711243	9.455979622	0.022461383	0
ADAMTS10	1.727340227	0.694402696	0.148147643	2.661321076	0.503897506	0	0.008012494
ADAMTS12	0	0.046461238	0	0	0.055753939	0.110968637	0.005389823
ADAMTS13	0.075074624	0.747591454	0.121923939	0.219317001	0.530512309	0.08755624	1.310226121
ADAMTS14	0.102073437	0.017039773	0	0.024453871	0.009616713	0.008409675	0.061000703
ADAMTS15	0.004296025	0	0	0.018863343	0	0.032647619	0.002834487
ADAMTS16	0	0	0	0	0	2.001195433	0.007673279
ADAMTS17	0.116065272	0.077026014	0.175987661	0.020818859	0.042620861	0.06583924	0.263159145
ADAMTS18	0.013641335	0	0	0.01431552	0.003811899	0.102514714	0.034078283
ADAMTS19	0	0	0	0	0	0.064093061	0.003746779
ADAMTS19-AS1	0	0	0	0	0	0.258399365	0
ADAMTS2	0.217321387	9.398701323	0.140799097	0.254833286	10.97234144	0.651688708	0.767462774
ADAMTS20	0.008960333	0	0.039104896	0	0	0.003423474	0
ADAMTS3	0	0.035466998	0	0	0.004763918	2.222775073	0
ADAMTS4	0.189974659	0.220579428	0.137306034	0.215319524	0.112133526	0.266706706	0.453377374
ADAMTS5	0.070705314	0.739293696	0.138871613	0.163806536	0.73197061	0.000611999	0
ADAMTS6	0.250195333	0.018595148	0.019465715	0.0381819	0.027494636	6.995537619	0.504960556
ADAMTS7	0.028337487	0.061544524	0.048614343	0	0.119853074	0.217303678	0.055348414
ADAMTS7P1	0	0.004425908	0.004333927	0.004284375	0	0.003957946	0.01283185
ADAMTS8	0	0.006074875	0	0.006103783	0.029363054	0	0.004451764
ADAMTS9	0.047972252	0.088974663	0	0	0.988251057	0.565839456	0.013660856
ADAMTS9-AS1	0.00672416	0	0	0	0.006588342	0.005624441	0
ADAMTS9-AS2	0	0	0	0	0	0	0
ADAMTSL1	0	0	0	0	0	0.44437495	0.023545656
ADAMTSL2	0.084907789	0.145181645	0.060073963	0.130299826	0.101009758	0.130037582	0.334731824
ADAMTSL3	0	0.002990017	0	0	0.003789819	0.006088913	0.001428856
ADAMTSL4	16.05885878	11.35835585	0.834101179	2.248519587	14.62057817	0.219588279	0.358327515
ADAMTSL4-AS1	1.822500315	2.040768715	1.346077015	2.035706426	2.709308583	3.044111239	2.333719033
ADAMTSL5	2.192246289	3.093733598	0.076732296	0.360764947	1.98071331	1.636375307	2.814629308
ADAP1	34.92996767	52.43758303	46.16825194	25.6343773	47.37516751	1.39257422	99.18952989
ADAP2	0.881284357	0.359407332	0.472436761	3.179878055	0.596919342	0.18145723	0.491916498
ADAR	33.68518295	72.10740282	43.11989731	40.58597897	78.2526343	51.32752436	42.90232002
ADARB1	7.786440835	2.986466397	4.620353625	3.020078783	2.995681566	6.707732619	2.081351912
ADARB2	0.012512514	0.029515553	0.00759115	0.023145271	0.008052851	0.076516023	0.126339121
ADARB2-AS1	0	0.089713347	0	0	0	0	0.087179262
ADAT1	3.869755808	5.483864181	5.015488833	4.011974434	5.930682347	12.75673409	5.857469457
ADAT2	6.971650772	3.174161733	3.6778999	2.255344374	2.789763013	1.154839523	1.836567697
ADAT3	7.633375445	4.107447849	1.290872125	3.305213734	3.928530323	7.08626153	0.881974155
ADCK1	3.679503716	4.277075423	2.054224266	2.465465102	3.355098748	1.675657532	2.12388224
ADCK2	5.347308209	11.68653478	2.597477181	4.984108765	11.52068007	15.27370777	8.334626391
ADCK3	35.22900164	48.35380728	56.34436809	66.26913249	50.62570916	20.52037206	9.810747319
ADCK4	11.16345779	6.586232129	8.346967186	16.43637962	6.878908338	7.049493505	9.163071746
ADCK5	20.55832839	8.30050829	5.915028746	6.248867329	12.50929717	5.298853096	3.470047356
ADCY1	0.067373087	0.298015744	0.054831316	0.036834699	0.58477476	0.089911251	0.154224511
ADCY10	0	0	0.004339346	0	0.004569035	0	0.045853438
ADCY10P1	0.1170083	0.411922409	0.177584684	0.1073847	0.359736518	0.352013574	0.708742911
ADCY2	0.036253662	0.027494291	0.018455133	0.019636454	0.030694799	0.088918985	0.168389423
ADCY3	9.52062233	13.77248027	6.169302434	19.71175746	11.92214594	24.29164636	9.362544389
ADCY4	0.1633976	0.067601311	0.232218929	0.537201372	0.02864497	0	2.719395346
ADCY5	0.076776019	0.067949242	0.037325035	0.042262498	0.059078946	0.165855963	0.372898987
ADCY6	0.008733887	2.437599416	0.036828454	0	1.534625212	6.56737194	14.68656004
ADCY7	15.89935611	8.097276028	17.63416062	10.59175294	18.86948969	18.89312414	0.735549188
ADCY8	0	0	0	0	0.005527542	0.008780942	0
ADCY9	7.789496669	7.173415688	5.865557739	11.39094798	7.23739145	4.169062938	0.123436134
ADCYAP1	0.007850814	0	0	0	0	0	0.00611592
ADCYAP1R1	0.028465985	0.004763074	0.026152983	0.032428033	0.016624343	0.133075905	0.027391424
ADD1	31.72874822	48.53790732	43.63502468	46.36191635	44.24146077	40.53626579	20.21512775
ADD2	0.007247905	1.695981756	0.057294063	15.8040491	2.691795806	23.74948202	0.070662086
ADD3	14.95024497	5.582662305	12.20552271	7.301181016	8.715800878	9.397075874	22.3261975
ADD3-AS1	0	0	0.023612883	0.019762645	0	0.038254754	0.161228013
ADGB	0.00510651	0	0.004065648	0.008190857	0.02434933	0	0.003592401
ADGRA1	0	0	0	0	0	0	0
ADGRA1-AS1	0	0	0	0	0	0	0
ADGRA2	6.638205287	29.07823289	8.246306102	20.18273629	52.6989746	1.411388901	0.008920891
ADGRA3	0.242253922	29.52359891	4.154600277	0.028592623	43.48338121	13.35600759	5.367739602
ADGRB1	0.296857138	0.090799453	1.39568953	0.031325898	0.207051476	0.130864366	0.132959668
ADGRB2	0	0.080721762	0.008911289	0.007951377	0.062817663	5.098589436	0.952548639
ADGRB3	0	0.011658964	0	0	0.040657348	0.097542543	0.003362582
ADGRD1	0.121519176	0.047238381	0.068212128	0.253383629	0.022955239	0.005976629	0.013575913
ADGRE1	0.490984479	0.904716663	2.604208423	0.226035798	1.049422602	0.125128559	0
ADGRE2	12.56943772	13.28125412	1.916575841	3.976525983	9.652390102	0.201838132	0.398589397
ADGRE3	0.010523729	0	0.224035819	0.083837477	0.023496495	0	0
ADGRE4P	4.021444328	1.558065416	5.840976749	2.999574422	1.7832183	0.037494511	0.087334679
ADGRE5	47.83722654	61.72540895	42.03622402	12.84990474	44.58076933	6.582231919	8.773805384
ADGRF1	0.173219358	0.236296764	0.086904761	0.252232084	0.058266978	0.208575543	5.919145701
ADGRF2	0.071484811	0.153542669	0.113732419	0.051042205	0.073769926	0.087138663	0.205857431
ADGRF3	0.156954112	0.247671331	0.358328972	0.122918296	0.316200981	0.050092436	0.324037889
ADGRF4	0	0	0	0	0	0.763323298	1.832693061
ADGRF5	0.040339058	0.003808359	0.020255739	0.022679044	0.004827062	1.488241396	0.187739468
ADGRG1	0.043084105	0.055272841	0.04713055	0.027647391	0.024572743	5.417382568	48.21261709
ADGRG2	0.027904788	0.023637208	0.046973922	0.064079571	0.015514791	0.139980848	0.130606467
ADGRG3	1.018507211	0	0.522493574	0.051598475	0	0	0.010866102
ADGRG4	0.01290429	0.029453593	0.007326426	0.025647054	0.031099755	0.066256945	0.212539557
ADGRG5	19.76716346	0.604185759	9.28431924	3.111400713	2.030791869	0	1.449272566
ADGRG6	0	0.065599051	0.003120996	6.561416577	0.088485003	5.602704058	1.945205728
ADGRG7	0	0	0	0	0	0	0
ADGRL1	8.354470632	2.544860392	0.242030135	0.527335394	2.58581912	3.698181718	1.081156163
ADGRL2	0.012772998	6.632014875	0	0.270534161	10.52547895	8.048231656	0.007192849
ADGRL3	0.921855801	0.111656594	0.23213893	0.003583234	0.528671188	0.447356796	0
ADGRL3-AS1	0.254794919	0	0	0	0	0	0
ADGRL4	0.007601872	0	0	0	0	19.34113866	0.0364603
ADGRV1	0.001371181	0	0	0	0.001149481	0.020205615	0.001065531
ADH1A	0	0	0	0	0	0.004751118	0
ADH1B	0	0	0	0	0	0	0.004019232
ADH1C	0	0	0	0	0	0	0.025989289
ADH4	0.094746473	0.263496436	0.097908715	0.097801737	0.176488388	0.507404868	0.968728594
ADH5	41.97314527	44.68140375	38.54737571	34.33743024	51.51161035	58.00793589	14.30390228
ADH6	0.021417232	0.072187551	0.017051748	0	0.035908648	0.091538835	0.080620414
ADH7	0	0	0	0	0	0	0
ADHFE1	0.101532121	0.217229418	0.08954169	0.048547891	0.172602751	0.199837564	0.081993694
ADI1	108.5057254	114.5444043	109.5494142	99.59075395	94.91331925	81.43779169	23.56715116
ADIG	0	0	0	0	0	0	0.025542911
ADIPOQ	0.365924479	0.358187814	0.250614592	0.35679097	0.336304155	0.491674504	0.700792052
ADIPOQ-AS1	0.135128949	0.065793291	0	0.123675474	0.012254585	0.243799064	0.387342007
ADIPOR1	38.63654815	70.98982746	42.92099837	94.1756764	58.28758988	58.50897378	28.4869809
ADIPOR2	46.80268417	87.5116671	48.92716287	46.02185437	51.83172257	21.2386546	16.30802873
ADIRF	0.648426342	2.29666418	0.36994769	1.387304945	1.981987778	4.660340196	0.596998714
ADK	60.22817461	32.99518252	77.68579794	31.55703743	32.31258853	28.98882206	7.879562848
ADM	0.599970192	1.12778306	1.612156347	0.821940002	0.494832696	0	3.084368193
ADM2	1.88022284	1.76273643	0.181318633	0.364679969	0.948531573	0.567297808	14.6586212
ADM5	4.511574167	4.54600333	2.483808948	2.739547575	2.538686317	4.591758947	3.05355056
ADNP	15.88446856	31.29157474	29.03428393	22.44936436	33.03191737	7.949509929	28.06531619
ADNP2	12.44940578	14.88405029	11.56088789	11.72266645	16.03382349	12.38787775	4.944441682
ADNP-AS1	1.019428082	1.147202851	1.19804242	0.541862369	1.009210896	1.010895319	4.530715913
ADO	11.65806396	12.03501129	19.78632945	11.27181655	14.18128999	19.87377607	6.13056004
ADORA1	0.049257398	1.565788719	0.007998534	0.016114244	0.493947505	1.83561811	0
ADORA2A	4.718271876	0.519152463	2.021080334	1.103199338	0.483720281	0.037459357	0.212960957
ADORA2A-AS1	0.189975678	0.14547464	0.059951215	0.122604056	0.063336893	0.278627578	0.688240062
ADORA2B	7.296923502	3.068392856	2.59174247	8.230192341	3.46567635	2.050078967	1.400127245
ADORA3	0.140225396	0.06791983	2.791292367	0.244108572	0.134605734	0	0
ADPGK	63.52946841	52.9979991	66.74338559	80.57079047	66.81854001	33.73601365	14.48597232
ADPGK-AS1	0.19704048	0.217201367	0.263259534	0.269505314	0.182248038	0.022672079	0.276421556
ADPRH	4.085836019	0.587687553	0	2.093226458	1.476872325	0	0.111352354
ADPRHL1	0.396501943	0.115022118	0.039292211	0.234537994	0.093264178	0.816958832	0.773763367
ADPRHL2	23.16030047	15.28299452	25.70613288	18.70016931	17.33344084	60.00424314	8.278842652
ADPRM	5.290168728	3.136839186	2.185809803	5.090166821	3.983463428	4.176708145	2.865662719
ADRA1A	0.0576929	0.073327681	0.064047363	0.081261487	0.067355216	0.065626312	0.29474031
ADRA1B	0.012494238	0.010897485	0	0.010206994	0	0.340080148	0
ADRA1D	0.009495476	0.035440691	0.010178351	0	0	0	0.103779027
ADRA2A	0.006365296	0	0	0.011306032	0.005908957	0.105719472	2.858121847
ADRA2B	0	0	0.006522614	0	0	0	0.126495523
ADRA2C	0.183968387	0	0	0	0.052117018	0.211508179	0.028939623
ADRB1	1.673444365	0.016516281	0.740669222	0.125347011	0.189193018	0.108319168	0.577403539
ADRB2	5.471642325	13.9178225	5.860183374	1.646100356	10.46372959	0.12980918	0.262603493
ADRB3	0.010546606	0.048146641	0.011594039	0.009061509	0.022564339	0.025171184	0.062150139
ADRBK1	143.9821238	235.8630412	223.4950747	328.5791605	267.8185015	24.17273388	42.47649052
ADRBK2	4.036909516	5.323887148	6.659266951	8.56396762	5.427355046	1.076128174	4.719191194
ADRM1	88.96422726	107.2145651	144.9771959	99.47990288	94.73018674	253.7739016	88.41993089
ADSL	99.88192647	102.6476945	107.0430979	107.2602892	110.1620921	127.9809289	13.31572049
ADSS	35.20833744	61.90779413	42.32949308	72.36928202	60.65886582	26.8406186	17.60365326
ADSSL1	1.904466294	4.700609566	0.456796516	0.581358815	3.762229563	0.307286456	1.075132049
ADTRP	0	0.026987446	0.041000568	0.063497731	0	4.081525124	0.120431535
AEBP1	0.012039382	0.26379902	0.207514803	0.026630868	1.210501602	0.069028118	0.069696674
AEBP2	7.637658315	9.430179122	7.809521109	6.114508372	10.45352648	3.827358521	3.043315819
AEN	20.57472766	18.35387692	16.34354059	25.4335826	14.55239648	63.89002986	11.12323458
AES	69.82978478	185.3595695	29.52627366	126.2812734	190.4604377	110.6232336	63.20322932
AFAP1	0.010321703	0.135764096	0	0.026776093	0.115491469	6.460842738	1.071997559
AFAP1-AS1	0.030433617	0.026246507	0.02088221	6.970796202	0.038889755	0.150229808	10.39061978
AFAP1L1	0.012712219	0.166260459	0.037662489	0.03214357	0.118380871	0.488484165	0.105441687
AFAP1L2	0	0	0	0	0	0.53065148	3.249290848
AFF1	17.65491995	24.09520327	12.42812802	31.89919087	18.90515588	5.159136622	11.56471441
AFF2	0.044609288	0.04533193	0.940853833	1.427157727	0.280475658	0.297985196	0.049164914
AFF3	7.275022612	3.771742923	5.22818697	13.42045658	3.993343566	3.027563328	0.292122055
AFF4	3.725387569	7.459442115	2.200359956	4.78773113	6.553971555	9.968696634	10.39041561
AFG3L1P	9.538202365	10.59914964	5.88548257	12.34886808	8.444770141	3.337541381	6.793095024
AFG3L2	31.25532867	45.87994958	50.16480826	41.33982645	48.02552945	40.82060817	28.38817136
AFM	0	0	0	0	0	0	0
AFMID	21.91407814	25.65233655	17.38680002	11.35522374	26.61692049	11.27620437	10.32626683
AFP	0	0	0	0	0	0.293149134	0
AFTPH	15.61597359	12.62365803	24.40107353	17.0252893	15.31993437	7.001761384	16.46414676
AGA	8.705208972	7.074834443	9.950493788	8.406478812	11.86770793	4.562667485	6.530397251
AGAP1	1.629234072	0.033335007	0.044252015	0.047652644	0.058730992	4.6259337	12.0932998
AGAP11	0.125998338	0.149008631	0.073615807	0.113830535	0.129813652	0.317971792	0.217893117
AGAP1-IT1	0.145597097	0	0	0	0	0.402144383	2.398510886
AGAP2	9.022972851	1.330422451	5.740356283	18.10482182	3.529911492	4.885713029	0.184156044
AGAP2-AS1	0.136849383	0.04781391	0.084735384	0.102164168	0	17.58606523	0.451325381
AGAP3	17.95024535	51.35199331	29.2598079	29.75473635	48.0190213	13.20203237	29.6323659
AGAP4	4.282639974	5.638116508	4.928738741	2.873142956	5.024844842	2.643777365	6.403297015
AGAP5	3.624548105	3.161878505	3.299239486	3.093052475	2.228195037	1.097096294	5.218861509
AGAP6	10.20190471	8.798614528	8.053880902	8.271279854	6.837793047	4.263039236	12.16564462
AGAP7P	1.494402227	1.585116139	1.240706656	1.986597587	2.259482606	0.144472545	0.66051254
AGAP9	5.507981426	4.544701528	4.128387874	4.526811432	3.71505646	2.802505796	9.09474132
AGBL1	0	0	0	0	0	0.023573801	0
AGBL1-AS1	0	0	0	0	0	0.23258355	0
AGBL2	0	0.312846516	0.069789012	0.062611799	0.255234956	0.086881742	0.242146498
AGBL3	0.24605169	0.144609536	0.171653818	0.123332494	0.249081069	0.296281919	0.138371896
AGBL4	0.016828029	0.141615127	0.009011591	0.015213379	0.155058267	0.018988652	0.092524856
AGBL4-IT1	0	0	0	0	0	0	0
AGBL5	9.22858969	7.134974982	9.467930705	13.12014856	7.107606616	13.16230248	8.658648336
AGBL5-AS1	0	0.193291665	0	0.090272539	0.096150131	0.083394622	0.205938562
AGER	6.257618629	9.891093038	3.498062178	6.071243409	6.427505498	0.83826224	3.637550138
AGFG1	7.661116686	9.650905767	8.854339756	7.646522007	9.845788157	12.78792798	5.774333768
AGFG2	1.540135995	4.018983978	1.879733774	1.209485534	3.624509944	3.100118806	4.128580748
AGGF1	10.58274956	9.525555164	5.881139543	6.53098996	10.5801794	11.65169745	4.874538356
AGK	8.681486418	14.64891716	14.6888559	3.409856529	18.0256663	22.28801539	5.853572797
AGL	3.622392963	2.473652485	3.4756924	3.917333544	2.867703933	2.441930805	4.878490258
AGMAT	5.301238509	2.547965169	1.484028614	1.391021685	4.241607598	0.852039621	5.958655116
AGMO	0.045506735	0.052727564	0.038480144	0.065057488	0.048173769	0.053762865	0.527393379
AGO1	4.738139468	6.56428962	5.965844707	6.629189455	8.05435274	12.10905155	4.51026051
AGO2	10.83929071	5.79516276	4.716094994	7.162512768	9.213462131	13.82368797	27.50258324
AGO3	2.51183954	2.481493736	3.873923955	3.190227983	2.443463061	6.86192892	3.274004537
AGO4	6.507946976	9.895259877	6.827864978	12.86411438	10.86645279	0.996184176	2.3735989
AGPAT1	40.50152572	43.49691515	28.92821311	29.82924445	43.32794521	36.90307991	15.1245107
AGPAT2	60.5088872	73.26541336	51.47006152	67.82830972	62.44206214	35.69480871	31.15233353
AGPAT3	20.40335099	15.79868821	23.99611438	26.49848518	21.08136184	19.59309651	7.815019432
AGPAT4	0.433225683	0.150973062	0.036853764	0.247284299	0.131574361	1.253148501	0.11789976
AGPAT4-IT1	0.105501627	0.013509342	0	0.074608757	0	0.319784436	0.156382088
AGPAT5	45.52241917	23.46313907	21.3081082	21.14221054	36.38003349	14.40498748	2.179661453
AGPAT6	23.14709164	22.74596098	9.621949603	14.21513095	21.70882345	16.11050608	4.863498857
AGPAT9	0.08086997	0.158304645	0.392437162	0.885468801	0.216357032	62.01075709	8.076204355
AGPS	13.3902637	10.86028363	19.76983051	14.58305648	13.74301053	15.64553015	4.678117912
AGR2	0	0	0	0	0	0	254.5806157
AGR3	0	0	0	0	0	0	8.782756219
AGRN	8.359671548	3.549490891	1.811134652	5.948475191	2.136682307	45.36529536	191.7797097
AGRP	0.459460384	0.035202092	0.034470504	0.13889198	0	0.20986726	0.363909679
AGT	1.861066084	14.23824223	0.425718065	47.79981051	20.8681857	0.117693444	3.20641183
AGTPBP1	10.51199471	10.67637854	23.61029585	5.995966278	15.37366243	5.497062995	4.893575852
AGTR1	0	0	0	0	0	0.017944193	0
AGTR2	0	0	0	0	0	0	0
AGTRAP	39.67638662	90.96243946	68.75468873	78.64150177	74.87481298	35.53521955	7.380944913
AGXT	0.016491095	1.931296697	0	0	0.290579618	0	0.326599279
AGXT2	0	0	0	0	0.012664489	0	0.009001257
AHCTF1	15.26637313	26.62163261	16.24580066	30.72237047	29.93299566	14.65027825	8.453696012
AHCTF1P1	0.00480685	0	0.15145605	0.055227641	0.004543982	0.079831817	0.052717026
AHCY	143.7907145	143.9548663	156.2666401	176.0193014	143.8657014	111.4927201	70.5707916
AHCYL1	25.69417797	29.32883449	24.88537632	28.89591671	32.66349538	20.95671202	27.14119213
AHCYL2	2.51835567	3.271835667	2.316266536	2.642806359	3.602038266	2.074158977	4.878040804
AHDC1	2.951845792	2.28081038	1.846451716	1.836033468	1.396401312	2.372026663	4.965372408
AHI1	5.076082015	2.616108899	2.236517612	1.620144496	3.07666803	2.671176431	6.329522984
AHNAK	22.95662398	22.97363261	14.94411603	41.06690555	18.63152535	111.3331781	111.9234665
AHNAK2	0.117001778	0.03753298	0.02773061	0.211707732	0.022486972	15.667996	3.792362728
AHR	6.656154586	3.617138786	4.213225068	6.295190428	1.975862693	11.62620882	12.59130405
AHRR	16.77283897	42.9837556	19.0967399	20.63271808	25.72233913	0.986400697	3.348054033
AHSA1	158.0995516	166.9783231	66.79520694	166.6513154	165.4607469	207.6900857	33.39203652
AHSA2	15.85014525	17.63784189	9.437517233	13.24417458	11.72549916	3.526365129	13.49053482
AHSG	0	0	0	0	0	0.167471516	0
AHSP	0	0	0	0	0	0	0
AICDA	0.19398063	0.128928499	0.148453957	0.209717915	0.078742247	0.394711271	0.805271604
AIDA	18.73511779	30.46115888	25.45420955	29.82736512	32.02365229	17.01059428	11.75302542
AIF1	115.7850941	124.2025482	502.392372	266.5876729	146.5561863	0	0
AIF1L	0.016318527	0.735169041	0.025984629	0.032596847	0.544340903	0.467603507	0.219089495
AIFM1	41.49694894	35.17015439	41.26410116	44.83663574	34.66540281	13.51383627	13.74360662
AIFM2	2.036392073	6.214915186	0.948284341	1.770578436	5.611088874	4.30599382	10.01144219
AIFM3	0.978519273	0.469751642	1.118135295	4.395359103	0.393313148	0.080265368	3.562738624
AIG1	48.09885358	7.387565373	1.927913184	1.729778297	8.946902475	10.9372353	13.53318045
AIM1	16.3960821	0.853561004	12.57639512	18.16164467	0.485535915	13.56917956	13.59120684
AIM1L	0.030471269	0.00869927	0.024096806	0.020622364	0.008654651	0.028340144	3.414848162
AIM2	0.192468325	0.250124667	0.111593637	0.048475205	0.16262009	0.957004798	0
AIMP1	32.05654872	28.8950465	43.97990377	30.62365681	30.25644408	17.54452902	14.87335683
AIMP2	33.14609646	33.97329862	54.50829985	41.28391448	40.32453161	71.20345415	15.86289272
AIP	38.65659283	38.68200462	36.37654578	42.57246291	38.15465408	44.9726718	19.87349733
AIPL1	0.095768819	0.119125199	0.059750628	0.092113154	0.066076714	0.455072652	0.520054354
AIRE	0.122290683	0.129028006	0.061487991	0.079365731	0.083010672	0.191099772	0.501105618
AIRN	0	0	0.006034221	0.00490635	0	0.021899198	0.081212377
AJAP1	0.303415786	0.049409218	0.018452145	0.030003118	0.082943794	18.7578559	0.070208425
AJUBA	0.890016231	2.140635803	0.967999124	0.720570173	2.072158698	40.8262319	19.73682281
AK1	2.048159296	11.76778408	2.058435977	6.385242064	9.939498949	12.8840228	8.531881103
AK2	174.6320513	201.9149153	204.33945	210.7341649	218.6545677	45.60559336	48.93161227
AK3	13.12959377	5.347049252	7.828389896	12.15938908	8.023640417	13.54449104	8.867619922
AK4	6.629262391	13.98803418	10.6015423	6.593271575	13.0271907	5.266267214	3.663500213
AK5	0.053333947	0.187333791	0.117276755	0.027153783	0.372265758	2.841729377	0.107977223
AK6	58.1842068	48.34927385	33.97475657	53.98407689	53.7990754	34.1871833	16.79953048
AK7	0.055085159	0	0	0.006805747	0.013967652	0.008076446	0.023988797
AK8	0.023544615	0.021969342	0.033376833	0	0.03779721	0	0.126849353
AK9	1.840600841	1.037809109	1.31434021	1.452204643	1.036991426	1.093593875	2.988117329
AKAP1	26.65386943	21.98786951	24.97937262	28.31307009	22.72422992	18.76690848	28.64265361
AKAP10	9.30028559	10.11785733	6.08778935	10.81422412	11.38954682	8.417673903	4.146806409
AKAP11	7.97206965	4.47197486	9.67886352	7.728641756	4.756824609	10.15882949	10.53685463
AKAP12	0.015304912	0.030584862	0.038267707	0.010483642	0.033714879	15.15782761	0.430925019
AKAP13	4.273522411	8.766765338	5.477276645	6.581053606	11.27455501	7.383589876	14.90682051
AKAP14	0	0.075524624	0.068941008	0	0	0	0.020485119
AKAP17A	22.54719085	15.31823942	12.68733654	22.43420119	16.10307905	17.43884229	13.60137803
AKAP2	21.08355536	21.23719398	14.75570169	21.29631915	23.82684502	36.30105102	0.175435958
AKAP3	0.045873551	0.03430551	0.038827726	0	0.022517099	0.216844271	0.024017568
AKAP4	0	0	0	0	0	0	0
AKAP5	0.268823508	0.2596508	0.06512406	0.180224836	0.231679465	0.853328937	0.459500781
AKAP6	0	0	0	0	0	0.151192107	0.320859819
AKAP7	0.029216525	5.234866862	0.053214656	4.445391152	7.410681267	1.450910645	1.463445922
AKAP8	24.79123137	39.45386559	21.0760251	23.54228359	33.65724334	16.37158872	6.871596402
AKAP8L	39.52890616	40.75436476	32.65542161	18.80901747	37.19736117	23.00498177	16.85128313
AKAP9	3.793281324	6.147670501	4.787212125	3.621410566	6.261803315	4.03771855	13.67200177
AKIP1	20.41398047	15.24211247	29.26954572	18.91701042	16.12754624	15.70092423	7.977671324
AKIRIN1	20.60625108	44.99978939	43.74104511	30.851014	45.20408412	27.7371238	21.49415948
AKIRIN2	31.38282116	22.14254708	19.50565291	30.25098007	21.96750468	11.11847442	11.07016663
AKNA	9.435292989	30.643596	14.41402087	25.15489336	19.63889762	1.195135866	8.477379019
AKNAD1	0.008188366	0	0.015236139	0	0	0.447123088	0.034796645
AKR1A1	59.46336709	22.58824793	48.94710495	43.65521877	28.68315365	40.80958746	26.71850722
AKR1B1	46.29136716	89.65389065	30.57804054	91.37538457	112.4367102	63.17465039	0.24622668
AKR1B10	0.227928448	0.378465109	0.269931263	0.326504476	0.153577871	1.42537038	37.5142308
AKR1B15	0.596145487	0.075659103	0.420971932	0.247917333	0.06411907	12.20278119	0.492393685
AKR1C1	3.120067535	37.19728628	0	1.183788213	1.640666964	2.453523939	17.46613658
AKR1C2	2.297462461	8.71781611	0.006229858	0.4865186	0.498944267	0.407516323	3.711940338
AKR1C3	0.991238576	91.50123814	0.188765584	1.033699181	2.380613085	4.47465969	53.9376005
AKR1C4	0.07951149	0.043926625	0	0.044877354	0	0	0.528887624
AKR1C6P	0.042645005	0	0.078785947	0.03350099	0.017851723	0.036140474	0.098970757
AKR1C8P	0.024845576	0.066778768	0.0103945	0.062823831	0.080727368	0.005795509	0.100656627
AKR1D1	0.076375423	0.146210309	0.086863351	0.053648547	0.087646906	0.062596633	0.348673823
AKR1E2	0.889711845	0.34960484	0	0	0.375520121	0	0.969349581
AKR7A2	36.34511786	22.27483981	42.57572947	46.68919693	26.49777174	31.8031396	8.326648149
AKR7A2P1	0.224324574	0.153958078	0.215716617	0.127876221	0.189876939	0.457216826	0.546823107
AKR7A3	19.60430528	1.115215889	0.607248225	1.167374807	1.501435109	0.14880861	8.247113486
AKR7L	2.331564536	0.596078993	0.445213582	1.083477638	0.757358966	0.41320748	4.222461545
AKT1	50.60941967	103.3336903	95.95696985	107.4528729	105.03263	78.11387121	23.91463819
AKT1S1	35.14177924	27.25806635	28.44291224	21.12812591	21.8838122	20.40100677	54.68190988
AKT2	38.22202404	32.16817467	37.98504848	35.10065028	31.40352952	38.25163193	25.32053804
AKT3	0.671066121	16.0608445	2.755473872	6.46093848	19.49167569	10.26822934	0.10946724
AKTIP	3.393644227	4.207297878	3.597631154	2.062855608	4.355741653	6.765664792	10.72693174
ALAD	21.4720588	30.04959076	12.43046026	12.21146737	28.51607937	5.551875802	7.250379459
ALAS1	75.58107895	55.98745027	84.17045847	36.2729648	44.41207321	28.94732779	12.16278325
ALAS2	0.014909031	0.012122043	0.014431904	0.011734401	0.012498421	0	0.020468879
ALB	0	0.010197632	0	0	0.012925413	0.225486998	0
ALCAM	14.20212904	1.882918729	22.44659932	23.2041088	7.963283846	79.46496173	1.518164194
ALDH16A1	44.71652982	10.67910663	16.68984306	39.67445555	11.92188872	22.62575805	16.43097073
ALDH18A1	31.22350616	35.16248036	65.05083972	47.77808222	45.00743782	45.27138267	28.48276165
ALDH1A1	0	1.261889545	1.989503807	0.019074751	5.214441788	0.071781954	41.27458499
ALDH1A2	0	0.015050107	0.015220635	0	0	0	0
ALDH1A3	1.358431354	0.370707749	0.221654757	0.083765071	0.310221838	0.827296803	1.445907189
ALDH1B1	13.53105642	14.68519822	16.68634704	17.47305129	16.50002192	15.66046342	2.688213985
ALDH1L1	0	0	0	0	0	3.629679747	2.906689124
ALDH1L1-AS1	0	0	0	0	0	0	0.181176461
ALDH1L1-AS2	0	0	0	0	0	0.014518251	0.090428542
ALDH1L2	6.544230322	8.966832231	2.981961942	1.797978175	4.425997456	0.269590532	0.243295688
ALDH2	3.400027729	3.269349834	0.525550267	7.66222728	3.89471946	21.35296065	30.29449148
ALDH3A1	0.047149187	0.013205329	0.01293119	0.221677642	0.030352897	0.010814717	5.81360864
ALDH3A2	7.129017518	11.62135777	8.398449276	13.94064835	12.54806578	15.7026345	14.20100148
ALDH3B1	9.558180589	8.952168892	16.78892296	33.01334301	11.4040613	8.298619603	42.13405567
ALDH3B2	0	0	0	0	0	0	0.164393968
ALDH4A1	8.607001415	4.877601987	15.09924886	20.18047879	6.48968101	0.896757461	7.576557425
ALDH5A1	6.845527352	3.240184278	3.110618099	15.53358989	3.222833854	0.608986261	3.691174333
ALDH6A1	3.739617777	3.854128706	2.823265177	4.55522214	4.263975379	1.207916412	2.353489968
ALDH7A1	0.053891602	0.98385411	0.031296718	0.022871992	1.54658838	7.130143025	2.386127046
ALDH8A1	0.29091254	0.332401146	0.13644507	0.19419823	0.263008077	0.422004573	0.579791052
ALDH9A1	32.20199819	57.36339959	31.65185392	53.42027901	55.15644339	35.2542846	6.727819197
ALDOA	1015.808241	886.7382442	1202.308597	987.3671756	775.1880968	704.1872134	244.5053837
ALDOB	0.02327587	0.049376696	0.018531539	0.03733456	0.067486607	0	0.093694609
ALDOC	29.57121364	37.50170451	0.985505336	5.382060178	30.06526914	8.873765985	1.889063222
ALG1	13.78731459	13.78666514	14.96444146	10.32092339	13.62595722	13.72291649	6.521442721
ALG10	3.853176811	2.864242033	4.611812618	3.41819761	2.683605005	4.366817454	0.856813037
ALG10B	4.686785187	3.586059699	4.972557775	2.536338023	3.226517193	2.315731501	1.652466989
ALG11	4.536076127	1.281096438	3.800834455	1.487012895	1.516113842	1.905262174	5.799625923
ALG12	9.595068009	12.31638985	7.099996659	9.354431028	10.82677629	15.38601079	4.463939605
ALG13	11.34590851	8.456102527	9.324630214	8.24232397	8.367921199	5.096502776	10.00198681
ALG14	8.298328472	5.086561556	9.217403192	4.679161438	5.855613693	8.509902589	4.12444598
ALG1L	0.238294648	0.218672245	0.186149876	0.539123694	0.199907556	0.433347517	5.465313371
ALG1L2	1.74488954	2.032200974	1.640778371	1.389707521	3.059739999	0.130245677	0.496604776
ALG1L9P	1.170488911	2.438901735	1.794101823	1.767332749	3.646108164	1.237332443	2.361518836
ALG2	11.90317633	10.15192566	11.60820884	6.402203492	10.47228864	13.0179263	16.22406985
ALG3	67.70748675	58.22551809	100.0190792	76.29572321	53.05593593	53.42085124	16.05810116
ALG5	67.02294588	31.56371536	53.87428267	25.4601341	32.78424598	25.43202833	26.10312364
ALG6	7.249156751	5.190171674	6.649614241	6.297701721	6.089884573	4.19996716	1.162563133
ALG8	47.90275819	40.65265994	38.639865	34.77064272	45.29549377	22.75060561	9.117225965
ALG9	5.322254304	3.793899848	3.949353501	3.321611528	3.295253958	4.766587974	2.898999161
ALK	0	0	0	0	0	0.016043255	0.066257076
ALKBH1	7.696163033	8.409070725	4.025580233	6.510983803	9.897944842	9.989411721	1.986988508
ALKBH2	24.58841221	16.19876577	15.56779005	16.15018051	16.28010462	22.49682327	8.825770875
ALKBH3	16.80845902	10.43087554	21.5887409	4.794605846	10.83508589	15.10423162	8.725177906
ALKBH3-AS1	0.056810146	0.064209937	0.035651001	0.023941426	0.025025376	0.035261727	0.283782838
ALKBH4	8.368870629	12.32395306	7.348809754	6.89226831	12.01313626	11.40446501	5.020376163
ALKBH5	34.43465077	44.44159225	20.28591324	38.37254804	42.07790089	48.07626748	22.64547734
ALKBH6	22.40692387	17.55613883	11.98126846	11.77091515	16.88946604	7.446928728	10.97526181
ALKBH7	35.69112881	15.26735606	19.56267951	19.56985158	16.73698336	8.251906714	6.341015227
ALKBH8	4.667473536	5.114321089	3.970690368	4.08236597	5.726429438	6.903283564	2.533543449
ALLC	0	0	0	0	0	0.032711683	0
ALMS1	1.928793501	2.060145588	2.630027044	2.434681634	2.433708811	3.971468022	2.405090821
ALMS1-IT1	0.56150874	0.681644696	0.824515143	1.000802496	0.479921116	0.488320612	1.101779199
ALMS1P	0.037484018	0.014878981	0.03486949	0.030613087	0.036408864	0.041737852	0.08402219
ALOX12	2.352760171	0.624139513	0.627666587	0.699571797	0.495734288	0.099567746	0.834172187
ALOX12-AS1	1.976023414	1.207253707	1.815561035	2.732873139	1.079284858	0.545820239	1.750144797
ALOX12B	0.062086389	0.047761272	0	0	0	0.072487879	0.180198519
ALOX12P2	0.027364135	0.011120642	0.00977735	0.092292753	0.020818452	0.273870734	0.506499566
ALOX15	0.019733717	0.117931419	0.066761256	0.077732956	0.166535937	0.00288231	0.072120871
ALOX15B	0.044912735	0.061260441	0.019808391	0.08121286	0.025780749	0.120368412	0.146536177
ALOX15P1	0	0.046264577	0	0	0	0.044210598	0.247609504
ALOX5	3.26489139	0.914164511	9.285448558	0.321680976	1.878516648	0.028617762	8.941637445
ALOX5AP	225.8004658	54.32172885	189.4899578	292.2554646	40.21609947	0.265960755	0
ALOXE3	0.008512513	0	0	0	0	0.201253832	0.125202896
ALPI	0	0	0	0	0	0	0
ALPK1	3.394897009	2.641220536	2.584631617	2.937730736	3.31047808	1.229954063	2.739038876
ALPK2	0.013615411	0	0	0	0	3.080142905	0.001426252
ALPK3	0.016545756	0.13066997	0.010930654	0.035529888	1.153762813	0.011535826	27.13275354
ALPL	0	0	0	0	0	0.005906795	0
ALPP	0.054302711	0.024502559	0.034458015	0.031061932	0.02536975	0.09390776	0.246099716
ALPPL2	0	0	0	0	0	0	0.127867973
ALS2	6.466885462	4.981073503	11.99192432	3.63590057	5.03083236	5.743462871	5.310093091
ALS2CL	0.26286341	0.28250689	0.103243561	0.153948937	0.169724037	2.126622485	8.891281249
ALS2CR11	0	0.003841385	0	0.007437087	0.012790234	0.06804111	0.004650731
ALS2CR12	0.048848891	0.300306812	0.149225071	0.285838017	0.213014952	0.217198642	0.865515274
ALX1	0.04139395	0	0.018247313	32.41650419	0	0	0.008905012
ALX3	1.208379755	1.882324517	1.766631052	1.665667373	1.463410067	1.621765666	1.639710498
ALX4	0	0.00431406	0.003937996	0	0.005097312	0.006687914	0.030682203
ALYREF	146.0855073	188.7176357	164.8758477	172.0921894	169.1138323	165.0320289	21.89238091
AMACR	1.972076398	10.66065816	1.405814799	3.285662584	7.4322104	4.543216343	1.24050835
AMBN	0	0	0	0	0	0	0
AMBP	0	0.017945269	0	0	0.03845139	0.180198927	0.68612993
AMBRA1	7.53796231	11.24202656	8.900400041	9.893611269	10.38527892	8.015045941	7.345527799
AMD1	67.98719721	50.89038645	66.64601919	58.6861887	63.5384633	58.67331797	21.04621712
AMDHD1	0.281310057	0.324974063	0.106847522	0.074948764	0.349295942	0.183909382	0.10265541
AMDHD2	6.161292057	8.422633327	5.119703953	2.275484381	7.101804679	16.2578	4.156885183
AMELX	0	0	0	0	0	0	0
AMELY	0	0	0	0	0	0	0
AMER1	2.214656401	3.748678712	2.191163977	2.464804341	3.571054429	1.842530722	0.794404834
AMER2	0.033940967	0.018538927	0.026810443	0.020011035	0.023865477	0.013567992	0.130622131
AMER3	0.083731455	0.066392885	0.034414144	0.090990232	0.053681359	0.149344381	0.53636126
AMFR	9.320482208	13.73707664	10.04123345	9.907674355	12.51367221	43.34961653	17.9059803
AMH	0.234793643	0.222398162	0.204346107	2.54770523	0.155477358	3.859056471	7.197375905
AMHR2	0	0	0	0	0	0.067574039	0.046075568
AMICA1	1.316031263	0.373058561	8.566510008	5.489208048	0.199476393	0	0.125126154
AMIGO1	0.04504813	1.02739247	0.554888646	0.540247993	0.760646961	1.264918541	0.79917008
AMIGO2	0.127081865	0.040322736	0.111106067	0	0.024022377	77.2366316	39.6877266
AMIGO3	2.866480023	2.083641693	2.054155172	2.483468999	1.43029266	3.697664618	2.405309155
AMMECR1	9.786215038	6.48208182	7.040030538	6.192911936	6.357694637	6.104430485	6.246604612
AMMECR1L	6.577338863	11.45047958	8.97235589	6.295947149	10.34616302	8.148590379	9.366595131
AMN	6.856067931	0	0.033070784	1.407614168	0.089385605	0.008321437	0.540111078
AMN1	1.893270946	2.683076523	2.69816068	3.213960385	3.309804176	3.278663574	1.390512728
AMOT	0.011983603	2.17781562	0.007282359	0.241621274	1.064530821	1.129254258	0.051768483
AMOTL1	0.383225563	4.348450045	1.184602893	4.429936647	6.627726988	15.88895169	0.013757541
AMOTL2	0.004906311	0.064596572	0	0	0.120812978	90.84040551	17.19951628
AMPD1	0	0	0	0.009558429	0	0	0
AMPD2	15.09143351	20.22984187	25.5046673	23.52575981	17.62040747	26.73079778	9.70296198
AMPD3	2.521927546	3.47226624	10.80737946	4.86699792	2.794864523	2.695331128	3.094955592
AMPH	0.056215157	0.042361903	0.082019313	0.019784177	0.224639218	0.743638353	0
AMT	2.23710445	1.494754561	0.661610724	0.940707185	1.228564716	0.467790698	1.877607905
AMTN	0	0	0	0	0	0.117568246	0
AMY1A	1.053151745	0.174972966	0.035163628	1.031139959	2.860180064	0.016537803	0.012452214
AMY1B	0.360385204	0	0	0	0	0	0.007977158
AMY1C	7.89119E-08	0	0	0	0	0	1.1303E-09
AMY2A	0	0	0	0.139901901	0	0	0
AMY2B	4.1732459	1.504821814	2.132187037	1.894159713	1.612277354	0.203616945	1.437750984
AMZ1	0.046003404	0.02300658	0.066534583	0.038001454	0.012744279	0.253164889	0.465029552
AMZ2	19.31057082	36.4829507	23.50649286	33.14429253	43.48387424	25.33231785	8.435173807
AMZ2P1	1.009539235	1.798626197	0.592549972	1.421218264	1.81743374	0.725711533	0.455171863
ANAPC1	20.30243672	27.73344284	29.21665546	21.88019678	27.60926714	26.25410073	6.232542202
ANAPC10	9.991096031	10.27722328	11.7739961	9.50877819	11.28179511	8.44481934	3.558259239
ANAPC11	64.65774178	52.78619871	55.61669079	73.16277579	58.33837217	46.26838476	22.6796957
ANAPC13	32.87562867	30.58341706	45.31894045	32.57505483	33.99680545	45.85523109	15.05281024
ANAPC15	51.01125254	47.12805442	54.39576285	50.92552236	41.38465974	42.62486713	12.1455171
ANAPC16	19.43318233	15.4170406	28.24145503	16.35547414	16.82684549	10.96215339	26.70615613
ANAPC1P1	0.036239468	0.07539105	0.015301397	0.032076957	0.041070882	0.158296947	0.280430039
ANAPC2	13.99249589	17.01435862	14.02987409	13.68927571	15.22003569	8.708534558	8.972204599
ANAPC4	18.11630626	15.45065346	19.63554794	16.97810121	18.18508464	10.45712827	3.657950609
ANAPC5	109.3493686	74.47463205	114.5487535	84.87449616	75.69622803	84.62323233	20.75302556
ANAPC7	30.07481885	37.41056281	40.37424935	24.40417997	34.76721838	31.3225724	15.6991085
ANG	0.665205292	1.087651646	0.425675731	0.673303337	0.580853268	0.316867464	1.072784188
ANGEL1	6.662899383	5.305444873	4.102030377	4.090695411	6.78702705	2.092670241	3.484907371
ANGEL2	6.75492888	10.06941877	7.880830883	11.78948359	10.57552098	11.86962999	3.487639559
ANGPT1	0.865103544	1.007984557	0	0.009902631	0.03120606	0.429227317	0.364965986
ANGPT2	0.115051312	0.140014347	0.112141108	0.099003377	0.106497268	0.16160284	0.307196131
ANGPT4	0.013296874	0.011971882	0	0.011589042	0	0.136135301	0.112821603
ANGPTL1	0.006995038	0	0.019832325	0.006327974	0.007982668	0.012192893	0.216048029
ANGPTL2	0	0	0	0.049219102	0.007942672	1.806088778	0.274019839
ANGPTL3	0	0	0.007510889	0	0.009722037	0.016943509	0.03652709
ANGPTL4	0.192143563	0.187105388	0.082789458	0.05786742	0.112729243	0.043198421	0.42229309
ANGPTL5	0	0	0	0	0	0	0.02591407
ANGPTL6	0.458059809	0.116456993	3.200407389	2.799491394	0.096958731	0.159479514	0.170119562
ANGPTL7	0	0.019983142	0.021679391	0	0.0103018	0.339814968	0.119036315
ANHX	0	0	0	0	0	0	0
ANK1	0.00807635	0.002806873	0.007120446	0.095796948	0.014994694	0.018412889	0.043425723
ANK2	0.543725435	0.224745644	0.224859749	0.002926925	0.021582465	3.973772556	0.221255235
ANK3	0.06212053	0.244849241	0.032770098	0.092490739	0.095773632	0.606718735	2.729718499
ANKAR	0.305232989	0.403083839	0.228541741	0.284726234	0.356909865	0.462610147	0.62285366
ANKDD1A	0.400875041	0.797233428	0.621886311	0.310759035	0.729355795	0.414304912	2.429927863
ANKDD1B	0.12262476	0.056366571	0.019441106	0.079707017	0	0.016025262	0.209182514
ANKEF1	2.280158561	0.828334296	0.53119649	0.800734357	0.783445978	3.787495729	3.637028087
ANKFN1	0.022147614	0	0.022530983	0	0	0.250739867	0.150974971
ANKFY1	7.927085797	16.8109179	5.46247471	10.31720134	16.29569636	6.323006223	4.772607243
ANKH	4.249938078	6.871971788	0.268591704	2.665204208	8.045186173	8.103478455	9.577099871
ANKHD1	12.65285486	13.8860429	24.20370983	12.30087566	15.37180744	9.036998554	13.63428528
ANKHD1-EIF4EBP3	5.938489141	5.661527104	4.143896033	8.034247212	6.238748292	1.107484332	10.79897947
ANKIB1	6.826463285	12.28872563	7.106535539	7.152623099	14.27522373	11.75329831	15.45357748
ANKK1	0.011301105	0.039375788	0.008815816	0.045006696	0.009365818	0.049172583	0.271295916
ANKLE1	33.27444869	8.228497902	19.74568261	18.41980991	12.64066159	1.122953278	3.199471321
ANKLE2	20.13008737	23.94820989	21.53622537	15.7331421	20.63461089	23.35138779	18.51083523
ANKMY1	5.067546637	3.92573507	4.4941849	6.911327533	4.118743784	1.833958525	15.05362128
ANKMY2	7.464538947	6.507000452	7.912007761	6.298548141	8.525641899	11.78312466	3.208119904
ANKRA2	5.309838243	6.491689237	3.612051237	6.563067828	6.682135508	4.717126817	4.072396015
ANKRD1	0	0	0.011488956	0.011352155	0	50.6088234	0.120290217
ANKRD10	37.52339601	17.33308811	29.26144888	20.1064866	14.315061	29.13827906	60.70449794
ANKRD11	14.26131293	19.78593004	9.509005005	17.97236913	19.06068904	19.57554317	59.81000139
ANKRD12	2.370525551	5.235493111	4.421273828	2.877618999	4.971251967	1.660916358	5.515311816
ANKRD13A	22.79612463	15.95147453	27.52937074	22.03028487	16.73825187	19.48401452	4.588244276
ANKRD13B	5.223856755	6.237618639	3.162274577	5.533865604	5.283076704	6.867194853	2.945216202
ANKRD13C	4.773664606	6.038300858	4.597196349	4.72410706	6.035972532	6.759484302	3.796254036
ANKRD13D	26.41344332	78.55053887	48.78274822	65.77244266	75.11988199	9.952238589	13.26582796
ANKRD16	4.16109465	6.574055009	3.125707934	5.289684032	6.781123564	7.226644201	2.459513752
ANKRD17	18.40779305	23.86516599	20.54009715	16.98260179	24.75767725	19.23631071	17.40938991
ANKRD18A	0.134607029	0.014192137	2.131005547	2.470730757	0.038039974	0.226399786	2.887061189
ANKRD18B	2.694540255	2.485933009	0.09779973	0.317727989	2.715292163	1.749660947	0.082267486
ANKRD18DP	1.937311819	0.627036502	1.416137863	3.140309588	0.653672591	0.055087566	0.037643588
ANKRD19P	0.152036204	0.114159865	0.328772087	0.157586218	0.100310028	0.021867605	1.22160173
ANKRD2	0.017610178	0.712627618	0	0.01657177	1.67266797	0.004726317	0.072818759
ANKRD20A1	0.162934773	0.270976629	4.65594E-06	0.009491169	0.339294528	2.800819121	0.016807813
ANKRD20A11P	0.259621509	0.27683266	0.05526978	0.122364186	0.228719599	0.597313188	0.171324992
ANKRD20A12P	1.814772876	1.169313709	0.032349596	0.449461585	0.784519398	34.6571763	0.392204526
ANKRD20A19P	0.017508137	0.032039627	0.010093292	0.026169769	0.040914961	3.187133704	0.115503809
ANKRD20A2	0	0.019026292	0	0.003708732	0	0.002670744	0
ANKRD20A3	0.017618952	0.016637635	0.070237122	0	0.051127654	0.720088651	0.08243817
ANKRD20A4	0.118636551	0.036017399	0.107263433	0.000627969	0	0.19433884	0.015065489
ANKRD20A5P	0.026324199	0.031448253	0	0.025989039	0.007638743	0.425193131	1.123931252
ANKRD20A8P	0.260991964	0.122411035	0.023580403	0.035102162	0.052636831	2.675516258	0.146637042
ANKRD20A9P	0.52242802	0.470195154	0.428203036	0.619984547	0.379530883	1.760538371	2.150270134
ANKRD22	0.767015503	0.167785432	9.613571778	2.917739679	0.428997891	0.170450089	5.371124215
ANKRD23	0.87320422	0.902829106	1.351728428	1.81744716	0.694576813	0.252754426	1.389026382
ANKRD24	0.191320494	0.132231144	0.157619217	0.037912551	0.11128714	0.109193829	0.879445977
ANKRD26	2.341863812	2.581346303	1.938483515	2.308767727	3.297210131	2.877533377	3.415746159
ANKRD26P1	0.004386922	0	0.011231996	0	0.004520967	0.013631745	0.006172349
ANKRD26P3	0.479176479	0.012424725	0	0	0.035154474	0.030056611	0.01012191
ANKRD27	41.45586901	21.04062302	22.4972247	21.30360999	21.07498135	19.07093093	12.22763162
ANKRD28	10.46472902	12.52503381	9.991708801	7.224266307	8.217778145	29.87256785	4.95912955
ANKRD29	0.048269339	0.021622676	0	0.006654426	0.101892185	0	3.790216928
ANKRD30A	0	0	0	0	0	0.004499284	0.091357742
ANKRD30B	0	0	0	0	0	0.015107922	0.318756469
ANKRD30BL	0	0	0	0.013694384	0	0.037193351	0.016153607
ANKRD30BP2	0.101743168	0.029736988	0.040838733	0.043198245	0.066219283	0.681013797	4.987091451
ANKRD30BP3	0	0	0	0	0	0	0
ANKRD31	0.008496788	0.026203442	0.004321933	0.003647471	0.025032465	0.059311421	0.091205629
ANKRD32	7.42882197	7.271255737	3.485488681	7.041558579	9.339176037	7.234188135	0.479590091
ANKRD33	0	0	0	0	0	0	0
ANKRD33B	5.491938675	5.320862808	11.23933085	3.493506908	5.171496923	2.696022758	0.003711805
ANKRD34A	0.410383585	0.306311032	0.114214743	0.18289139	0.491526644	0.418569325	0.488337748
ANKRD34B	0	0	0.012227337	0.016779384	0.060767774	0.001679828	0
ANKRD34C	0	0	0	0	0	0.090242161	0.034148306
ANKRD34C-AS1	0	0	0	0	0	0	0
ANKRD35	0.016130634	4.714388503	1.365610951	0.56626164	4.694269118	0.045728564	0.054672742
ANKRD36	2.298558748	0.942455464	2.387810959	2.822932813	1.294451491	2.990550929	4.671397365
ANKRD36B	2.904980157	1.314142476	2.410567236	2.77669763	1.575055407	2.164059063	3.219728394
ANKRD36BP1	3.881082809	7.981861734	5.593007526	7.507534395	8.324707937	6.779836205	4.559919765
ANKRD36BP2	0.114099937	0.027999047	0	0	0.076026469	0.045023618	0.047824136
ANKRD37	2.045430909	2.66223714	0.858505547	0.539074269	1.428859134	4.674293567	0.496017858
ANKRD39	13.30061697	10.06431469	9.851570523	12.42925211	8.645882939	5.733071427	3.951460804
ANKRD40	8.344621659	16.4547148	9.100056476	10.69978281	15.87820839	19.43569779	8.718974478
ANKRD42	4.862444598	6.411940916	3.988751345	4.241390012	6.255866652	3.385717797	3.166863142
ANKRD44	3.682652667	10.45660225	5.684431977	6.013416155	11.01104246	6.95829344	0.388890725
ANKRD44-IT1	0.24982415	0.524972669	0.279295056	0.30622862	0.388070345	0.854866644	2.004436644
ANKRD45	0.101190037	0.114294651	0.052148063	0.118384732	0.092142053	0.138621723	0.871220297
ANKRD46	8.89815933	12.29745549	4.030147195	2.59510808	8.585752986	3.215562972	2.674038206
ANKRD49	11.87392173	10.78024683	17.78227064	9.59079214	13.63308387	2.51740896	8.086818793
ANKRD50	2.199959903	3.477511859	1.043743557	3.867670639	4.513331627	5.358588836	3.770377984
ANKRD52	6.080299723	18.32861838	8.786843086	13.9656813	15.28449566	11.9523829	6.384584771
ANKRD53	0.027434227	0.024294653	0.041863659	0.011776868	0.026941409	0.038396046	0.161742936
ANKRD54	8.526802101	17.72752071	6.447214728	9.391525784	15.4855225	14.62050288	4.509544887
ANKRD55	0.416111982	0	0.800185046	0.334886889	0	0.166601939	0
ANKRD6	0.133811421	0.129170583	0.167142425	0.331467687	0.174991962	0.344314951	0.024913613
ANKRD60	0.118269196	0.117969198	0.147883584	0.126273192	0.069859168	0.129560946	0.606317045
ANKRD61	0.274851429	0.28227702	0.352695957	0.437206577	0.620582065	0.45226493	2.681186799
ANKRD62	0.155048524	0.16049903	0.115775789	0.103460433	0.106113527	0.256779614	0.366985505
ANKRD62P1-PARP4P3	0.017401313	0	0	0.015708264	0	0.004267796	0.191343644
ANKRD63	0.630837708	0.546991311	0.186765144	0.152696445	0.529708913	0.01806287	0.010540061
ANKRD65	0.019808502	0	0.026739597	0	0	0	0.498922574
ANKRD66	0	0	0	0.023896241	0.030144839	0	0
ANKRD7	0.777661107	0.262968508	0	0.071154161	0.180137267	0.131166907	0
ANKRD9	6.208689921	8.557996535	3.330980993	5.007524896	9.692031345	8.820765807	4.069831401
ANKS1A	7.346356297	4.048953258	5.726458502	7.398921687	3.960920307	3.414793971	6.877054421
ANKS1B	0.025444153	0.04600727	0.066952357	0.061273729	0.053733747	0.08794574	0.136204058
ANKS3	3.640336654	4.524142436	5.583704932	3.309044154	4.269680362	9.131134243	5.676906886
ANKS4B	0.20939177	0.246366457	0.093549612	0.205997438	0.104989542	0.40203519	4.401161728
ANKS6	2.296804027	4.085976882	0.490992691	3.199871161	5.725870384	6.85247757	4.510994897
ANKUB1	0	0	0	0	0	0	0
ANKZF1	20.92481854	20.13918973	12.93214367	12.38150348	15.45867937	11.16553295	14.39519889
ANLN	17.88153335	40.17606256	32.16630512	31.93930209	48.94724543	70.80135482	1.471059108
ANO1	0	0.011263291	0	0.009224196	0.006413759	0.077372505	29.74488027
ANO10	1.923605244	5.25247387	4.03043578	4.790770197	6.121324459	12.15333019	1.379706336
ANO1-AS2	0	0	0	0	0	0.280417799	0.066116752
ANO2	0	0	0	0	0	0.36000017	0
ANO3	0.004542373	0.015310231	0	0	0.003807926	0	0.599838998
ANO4	0	0.892885965	0	0.005654434	0.065750364	0.043199795	0
ANO5	2.017422974	3.38557059	0.936031026	0	2.337950097	0.045052977	0.010381845
ANO6	10.82058184	16.51576278	10.40385696	14.93338437	25.38971314	17.89411352	17.39004423
ANO7	0.276692951	0.394117084	10.41619216	0.666253841	0.457564649	0.497653541	1.107829598
ANO8	5.501353801	2.312251205	0.489511312	1.945681969	1.252522185	1.492381125	1.743679435
ANO9	1.094984124	0.210473102	0.093144038	0.210160834	0.161043774	0	22.85554796
ANOS1	1.052180415	0	0.003393673	3.953859182	0.003573306	5.509269802	0
ANP32A	121.7634643	156.6795248	121.7626242	193.3583484	147.5189094	37.13750993	48.87304932
ANP32A-IT1	0.40601744	0.710298724	0.313940749	0.645244596	0.399677404	0.529406653	2.391918586
ANP32AP1	0.104094928	0	0	0.091586384	0.101065865	0	0.347234361
ANP32B	283.1313752	265.8219992	364.0165734	319.9674461	279.6987109	22.7082001	98.07528434
ANP32C	0	0	0	0.040649451	0	0	0.104565966
ANP32D	0	0	0	0	0	0	0
ANP32E	89.64256237	131.3714225	111.0309818	128.4559098	136.1202498	17.95880532	7.334924138
ANPEP	0.767212151	5.817096668	84.42256824	9.83305953	8.286126777	184.3733536	0.056617586
ANTXR1	0.035148428	1.409375015	0.324115737	0.025133018	3.914707075	20.8046136	0.038930787
ANTXR2	9.263514753	11.36457262	13.17368973	19.65932553	9.003364573	38.69145133	15.31077082
ANTXRL	0	0	0.009886127	0.346138159	0	0.019292221	0
ANTXRLP1	0.464652924	0.541218775	0.642548248	0.230895233	0.418206895	0.229198974	0.85411426
ANXA1	27.45575329	14.59780258	150.6252694	70.38426391	43.0684183	324.5088855	80.63659901
ANXA10	0	0	0	0.033695961	0	0.126170089	17.29790997
ANXA11	58.36213964	70.13733697	87.55311111	80.46021557	84.38925013	55.69116061	63.86403522
ANXA13	0	0	0	0	0	0	98.16324946
ANXA2	64.16752656	292.7459136	15.09346643	66.32349956	452.9403712	1893.941258	545.441979
ANXA2P1	0.020541614	0.133745334	0	0.017986738	0.193883284	0.268850625	0.350891797
ANXA2P2	0.18847825	0.096659715	0.326040577	0.062710461	0.321577177	1.092452408	1.383799122
ANXA2P3	0	0.019483001	0	0	0	0.074416879	0.118620753
ANXA2R	19.48113751	1.220142647	0.764978035	6.255089003	0.548006874	0.210446668	2.711915629
ANXA3	0.208704132	0	4.674112563	0.057120038	0.097311266	53.00875714	67.26354246
ANXA4	20.02406327	8.750573871	13.13618885	57.42642756	12.19037107	8.621847074	79.72086908
ANXA5	64.34180192	38.27174689	121.4306618	108.5243175	49.67071025	290.0331986	118.4952777
ANXA6	11.90298822	143.1161513	78.47176697	79.45343433	155.0412593	59.47122609	0.180284203
ANXA7	39.07181571	45.16657104	54.80818224	27.56133832	46.94974954	52.81894997	33.61254578
ANXA8	0.705893798	0.110508505	2.368378012	2.036983091	0.294062014	0.254775176	0
ANXA8L1	0	0.040739121	0.214352626	0.147061499	0.339140488	0.265501299	0
ANXA9	1.082755733	1.731493645	0.643066616	0.907002709	1.318629792	1.226536121	10.8664953
AOAH	2.487268496	3.575635736	11.39699173	16.47117397	4.690776075	0.038057222	0.025969354
AOAH-IT1	0	0	0.052843107	0.052238931	0	0	0
AOC1	2.052823897	0.028818951	0.251403498	0	0.043115762	0	4.169284812
AOC2	0.139350622	0.280589628	0.164726377	0.162277855	0.171296639	0.682595861	1.202657862
AOC3	0.0234218	0.086910867	0.045139181	0.146882858	0.043772227	0.016881604	0.740171862
AOC4P	0.127242464	0.096321246	0.01106196	0.088730593	0.086981437	0.193936404	0.340606529
AOX1	0.067549136	0.014020741	0.051781033	0.030368149	0	6.745880627	0.011786929
AOX2P	0.145787837	0.044452659	0.043904965	0.106549317	0.006209184	0.149304029	0.173551329
AP1AR	9.409315765	13.03831621	17.25975858	11.72847315	14.78396836	12.11304657	19.05273086
AP1B1	39.78369125	44.29827242	40.51215371	48.73974612	39.77293666	49.81311261	24.02920082
AP1B1P1	0	0.100821856	0.039064134	0.097698483	0	0.166170333	0.211659731
AP1G1	16.48155209	22.24178847	19.72824285	16.0314933	23.1468152	14.78380693	11.78920269
AP1G2	12.98466016	11.00195102	11.31562506	20.27869856	10.99892589	7.513721749	26.02146321
AP1M1	66.59568992	63.98773939	75.29709419	67.0221392	61.55262956	62.96798038	5.600542075
AP1M2	0	0	0	0	0.013901224	1.475267655	29.068324
AP1S1	49.80529149	66.00996521	60.67780187	47.13850849	94.67368438	88.09390289	30.76539668
AP1S2	18.11342268	40.32197535	24.53708486	38.99901941	59.46570941	19.4229886	0.764042729
AP1S3	7.379085181	2.174263246	2.374719414	21.36124235	2.132218702	1.967658954	7.390367269
AP2A1	56.17219312	45.71377085	39.47071284	42.86526046	40.86965768	31.81419346	26.88352357
AP2A2	12.16807374	15.45153609	8.851204718	15.05984952	14.44181829	9.884211516	21.31714243
AP2B1	27.43808126	39.38667607	30.1828355	25.41316088	35.44380799	41.6801328	46.35631831
AP2M1	150.1514006	214.517017	203.8142737	235.16654	220.0399634	430.8746103	68.86174563
AP2S1	277.7658071	180.6032218	178.5041647	192.3775594	150.4320699	524.1400207	38.44759083
AP3B1	22.89999596	17.29206055	13.13117143	17.48881849	19.35956148	15.0712287	12.17042573
AP3B2	0.006754934	0.036725435	0.031062442	0.102542467	0.094460611	0	0.008913716
AP3D1	38.2375518	38.33975871	36.30921527	25.87976165	39.13788114	48.94396097	30.64444421
AP3M1	18.12625645	19.53793973	20.84211103	13.02273344	19.19471315	10.48749643	8.759521787
AP3M2	10.79619746	9.83167235	4.47758912	5.053833466	8.209842125	4.037748328	0.797480405
AP3S1	82.16957044	76.73781144	60.87225752	67.96694448	88.29114733	37.85257051	23.90759337
AP3S2	3.655534902	3.785336407	5.497520831	4.837765456	3.445303183	3.328137325	9.921160793
AP4B1	6.622026975	8.860198019	9.193464471	7.783209637	8.807774666	7.467208242	2.209615747
AP4B1-AS1	0.9181573	1.021055004	1.369632103	0.703065206	0.884517029	0.90197624	0.973839618
AP4E1	4.803182098	5.643198489	3.922465993	5.193261134	4.559871418	3.289282833	2.661003899
AP4M1	6.723133624	13.31939563	8.73543555	13.201747	15.07602736	6.71543497	8.089552069
AP4S1	2.501569808	2.842875261	2.300871057	1.988800635	2.528893275	5.861804328	5.608522804
AP5B1	15.8008338	3.812279434	10.49643104	19.30581067	5.42570146	5.606626975	6.128665263
AP5M1	18.24987023	11.04490376	20.51964684	15.3628245	12.97171619	9.718213133	4.01270436
AP5S1	10.16267024	7.416020215	6.922630019	7.578217742	6.987815143	23.07147279	6.022197326
AP5Z1	11.20716612	9.841003065	15.572502	9.192953204	8.708973984	6.532731404	7.107332837
APAF1	14.4527036	18.11764197	19.45065749	17.3283056	17.95016143	4.608634745	1.429659605
APBA1	0.015099033	0.017753407	0.020844934	2.29752574	0.010237654	0.832975144	0.145508864
APBA2	1.012757856	56.97504918	0.025530591	3.21199632	56.40383475	25.24459827	0.002955386
APBA3	12.15363241	7.726392049	5.445391144	5.962710183	5.881820176	7.044516176	2.433617501
APBB1	0.023720538	11.10466908	0.066944614	20.11346623	10.1693364	6.380004712	0.102793219
APBB1IP	34.04271904	19.01911945	16.61929559	31.27646593	17.30844587	0	0
APBB2	1.117810589	0.192536195	0.416335326	3.587258051	0.544406058	11.72910396	3.523553942
APBB3	4.42579407	8.983229234	8.042499726	4.692915489	7.346503362	2.047329968	4.293071243
APC	3.443450501	3.682383775	2.062970197	2.508213608	4.266090475	6.158797805	4.017582188
APC2	0.437053801	1.289851627	0.369370178	0.433720471	0.192002667	0.666042911	0.594936575
APCDD1	0.059038121	32.86087057	0	0.138516093	47.99960251	0	0
APCDD1L	0	0	0	0	0	0.667046592	0.164395999
APCDD1L-AS1	0	0	0.010843846	0	0	6.13590006	0.259709403
APCS	0	0	0	0	0	0	0
APEH	67.54060852	80.36331254	107.8962156	67.9971949	81.73187448	47.83051309	16.58561757
APELA	0.139504125	0.217739968	0.212158984	0.212489824	0.109817629	0.400760373	0.99548377
APEX1	229.6595416	226.1349882	311.4137375	295.6111535	226.6723981	86.50104847	34.54174247
APEX2	23.01457786	20.94086815	21.66331226	25.53929552	25.16894256	20.94737278	6.405844418
APH1A	85.18921282	140.2079293	133.8665024	110.4774865	148.6183437	70.99295423	33.85084515
APH1B	3.153637167	7.775390662	4.489042842	7.531288232	7.998581913	2.135186843	1.352550275
API5	50.33336723	43.43791222	68.78154277	45.28988414	54.28460652	32.98503586	26.1000969
APIP	20.72606668	26.68466468	44.76864289	29.2745185	30.82525729	22.04941625	11.74406683
APITD1	14.87190571	14.42819424	16.6536094	14.86080506	19.06235531	15.34706702	2.219206401
APITD1-CORT	0.957364614	0.876445112	0.946852214	0.324054071	0.831669167	2.105005306	0.296719342
APLF	0.440936738	1.014755041	0.540037322	0.567518834	0.81483017	0.383947203	0.188912919
APLN	0.377493166	1.62291688	0.65383386	0.041136363	1.942678231	2.417717699	0.011107506
APLNR	0	0	0	0.05231617	0	0	0.004181743
APLP1	0.042764658	2.340465456	0	0.056159822	1.905361411	0.312069672	1.08176153
APLP2	285.1969905	43.65750232	125.8372165	167.2468245	82.43782244	37.35370004	102.0082575
APMAP	72.895889	48.72181126	71.05285149	54.30435955	46.73781459	105.715578	33.19700251
APOA1	0.07284245	0.21375148	0	0.380272294	0.129131164	0.15145676	0.112425333
APOA1-AS	0.20430031	0	0	0	0.267632003	0.429134825	0.61407175
APOA1BP	53.66687264	92.04211913	74.95210964	64.49010453	123.9975713	64.46430401	29.45002872
APOA2	0	0	0.070816953	0.212678629	0.09166492	0	0
APOA4	0	0	0	0	0	0	0
APOA5	0	0	0	0	0.015390913	0.064543842	0.005802753
APOB	0	0.006321977	0	0	0	0.086592604	0.003958547
APOBEC1	0	0	0	0	0	0	0.029323576
APOBEC2	0.237950695	0.1069442	0.097605605	0.201625578	0.222135957	0.037140011	0.162238824
APOBEC3A	0.269797706	0.125555105	0.802914584	0.191554744	0.257800372	0.305292499	0.900465971
APOBEC3A_B	0	0.099835044	0	0	0	0	0
APOBEC3B	13.71542177	10.28350781	2.879308346	17.68196517	5.81020166	5.02965865	0.271610594
APOBEC3B-AS1	0.930958298	1.301503168	0.464645972	0.717754384	0.707184848	1.162811851	2.539512477
APOBEC3C	30.14941948	39.39649862	12.08434231	34.19315808	36.98484609	3.990483849	0.159084525
APOBEC3D	0.812882826	0.678459921	0.511157944	0.837317652	0.551022141	1.224096371	1.862071309
APOBEC3F	2.471381019	3.916483575	0.740421105	2.878248487	3.172451384	1.831619687	1.210172651
APOBEC3G	1.703813219	6.744318891	0.162122822	6.928687023	8.216460521	4.036364195	0.017208321
APOBEC3H	1.196935841	1.652554579	0.130911484	0.706464212	0.534204384	0.266281464	0.109492922
APOBEC4	0	0	0	0	0	0.007088679	0.005976669
APOBR	23.92821193	48.89379176	23.80924386	35.88587643	42.57517159	0.050416779	0.127272398
APOC1	99.81100499	10.69718224	0	3.082836687	17.6625913	0.986914589	0.371905805
APOC1P1	0.31823952	0.419901495	0.250748333	0.277450682	0.132401863	0.59157083	2.127543561
APOC2	548.1105978	0.826416924	32.57087789	256.1655165	1.124314582	0.079366617	0.027873302
APOC3	0	0	0	0	0	0	0.072716934
APOC4	0.277145465	0.165735547	0.355327221	0.414899122	0.236488405	0.222789963	0.470024542
APOC4-APOC2	0.316488899	0	0.032129961	0.130666505	0	0	0
APOD	0.105343309	0	0	0	0	0	0.09881987
APOE	0.601087293	0.13909761	4.934247168	0.042540951	0.215397402	0.798824765	1.097393255
APOF	0.101886423	0.21147051	0.210774194	0.210354204	0.155436932	0.260345882	0.827624143
APOH	0	0	0	0	0	0.011194219	15.39385533
APOL1	1.542390919	1.594766969	1.33517135	3.053299723	1.074334683	2.806599855	9.170932805
APOL2	3.054232673	4.511688204	3.21462273	4.449559517	3.198859985	11.42847622	7.190314861
APOL3	0.024023651	2.104292949	0.010590124	0.474598039	2.205191426	0.804470114	0.056631297
APOL4	4.300518501	0.958359226	0.746536915	0.84453132	0.897334354	1.928588596	4.642574308
APOL5	0	0	0	0	0	0	0.008070388
APOL6	3.65756434	7.553611327	1.626716899	2.095870454	5.35673935	2.986588675	11.28878922
APOLD1	1.495706849	1.41507836	1.364410075	0.791972696	1.447262933	0.411190189	1.025334689
APOM	2.205697895	2.128477457	4.817236851	3.056886529	2.059052639	2.014118953	1.545496169
APOO	10.94348432	4.657584254	12.98673766	12.06207961	5.625905694	11.61303673	1.789019742
APOOL	4.457750467	4.414267053	6.049567655	3.687709717	4.394855736	3.409748561	4.05761798
APOOP5	0	0	0	0	0	0	0
APOPT1	17.23914901	15.73040391	21.60412769	14.74482722	17.42154807	22.13900004	10.24113878
APP	52.76577487	0.062191364	139.4800547	0.027780545	0	106.1655703	115.4546156
APPBP2	4.062947419	7.826185261	3.395320375	4.65565593	8.536212462	6.949234487	5.191944515
APPL1	18.02435245	7.447397365	18.22985613	15.90735788	9.208738575	15.12635303	3.33573228
APPL2	2.976007929	3.584686781	3.023694746	5.190891713	4.197201386	9.999989751	17.34744471
APRT	309.150234	296.8873516	165.0771674	292.905384	312.9493028	224.82866	66.86164061
APTR	2.509159803	3.410231855	3.148426403	1.47937774	3.760349781	4.603375601	5.663144952
APTX	20.1274073	19.00716307	20.15063688	19.80535729	16.44163746	18.22486022	7.092565918
AQP1	0.023193295	0.054323587	0.033676575	0.046329443	0.053066813	0.025059039	0.837586782
AQP10	0	0	0	0	0	0	0
AQP11	1.133191883	1.116274055	1.067615034	1.52398719	1.192544929	0.706324512	1.377748901
AQP12A	0	0	0	0	0	0	0
AQP12B	0	0	0	0	0	0	0
AQP2	0	0	0	0	0	0.001542466	0.359566817
AQP3	18.72009579	1.754266436	0.353837551	1.522491153	1.078694181	0.296281132	20.47124984
AQP4	0.014292061	0	0.005106629	0.004152136	0.005436652	0	0
AQP4-AS1	0.18996097	0.198580811	0.160413865	0.282036512	0.111223555	0.138988243	0.536359936
AQP5	0	0	0	0	0	0.16074251	9.178884911
AQP6	0.071216665	0.131602622	0.082597005	0.080096237	0.073580616	0.176655055	0.58570204
AQP7	0	0	0	0	0	0.082833456	0.713404386
AQP7P1	0.017427817	0	0.016870083	0	0	0.165537464	1.404557265
AQP7P3	0.313276451	0	0.065749504	0	0	0.164467521	4.199989793
AQP8	0	0	0	0	0	0	0
AQP9	0	0	0.212711536	0	0	0	0.003560133
AQR	13.20555242	18.59695626	15.2770913	13.72920548	20.80762848	17.46445023	9.957867374
AR	0.03402351	0.01934622	0.002624503	0.052677623	0.082216987	2.513037999	0.009416831
ARAF	29.0595535	33.6954913	33.81683813	34.29847147	27.97455151	14.06422646	15.50318131
ARAP1	29.91201188	40.62348279	29.93678944	37.58062626	37.31753123	29.6202136	21.5622043
ARAP2	0.263150548	0.081925992	0.713892764	0.680107975	0.006092893	1.214550705	6.898863852
ARAP3	0.611530225	1.589068125	3.642837816	11.83513748	2.364461967	2.190554971	0.071445026
ARC	0.027416442	0	0	0	0.031668082	0.519580354	2.790552633
ARCN1	35.81446692	71.39041066	55.04570888	50.50097192	69.20652968	47.55365214	43.69303476
AREG	0	0	0.664392345	0.398181116	0.01973198	0.909873855	48.56636237
AREL1	8.791686661	10.95368332	6.312470327	11.50850879	11.50328313	18.22822776	3.581346937
ARF1	218.3000217	381.4162978	313.9622013	507.0916465	342.3651058	158.4522272	186.8682082
ARF3	70.74584007	104.5851543	82.76697769	197.1738011	94.25941013	64.86801968	46.84518393
ARF4	61.81362244	79.97745307	119.5629368	62.67347071	85.13195072	98.2264093	51.35659449
ARF5	53.11733011	108.2998167	74.78890164	72.50897225	113.7492584	61.85368743	37.49623691
ARF6	46.38571616	56.08264877	41.2019602	38.39967737	62.18209876	51.92990968	13.94622699
ARFGAP1	19.1892747	23.58224051	27.80344825	22.40659828	23.53487483	29.79104017	25.9443711
ARFGAP2	37.37221845	46.27957813	50.95570632	33.35205114	42.8050008	29.48056235	26.76257034
ARFGAP3	9.604043024	19.39806775	5.317477863	15.30040901	19.0838536	10.89327331	8.262048054
ARFGEF1	24.55359846	25.77963165	11.42209585	11.73471412	20.33734436	8.989511611	13.3553868
ARFGEF2	9.341702627	9.957509715	13.21360716	11.07736719	10.10018158	13.19307586	16.74152358
ARFGEF3	0.052490164	0.052149598	0.030184788	0.033421701	0.204034869	2.488165036	5.668893695
ARFIP1	9.740340744	14.33723038	12.18849394	11.26581119	14.97137196	16.23677444	8.858504321
ARFIP2	13.98120592	13.80597132	13.24433584	15.58853662	14.08287326	30.99130894	13.20995623
ARFRP1	12.23168021	10.96199348	18.75103145	14.80550469	11.04673142	16.61657478	9.213076804
ARG1	0.095020544	0.086802322	0.087259006	0.810939622	0.067661203	0	0.090149898
ARG2	4.547926324	4.481148179	2.267507084	4.476890882	4.32100768	14.07285572	6.194684455
ARGFX	0.613706189	0.842743876	0.558469954	0.765068665	0.671333578	1.535472022	3.08751852
ARGFXP2	0.386738124	0.398993353	0.275858311	0.524114534	0.32050917	0.373757134	2.21585202
ARGLU1	115.4659625	65.23429615	100.3333709	56.50270301	71.0979883	29.93047146	69.91775253
ARHGAP1	27.71569964	57.73215894	30.83138585	68.66212934	60.83741219	18.63257665	15.65405655
ARHGAP10	3.888912059	0.007881284	3.286417141	5.547564594	0.052398896	9.761902419	1.405992109
ARHGAP11A	45.75412324	44.61832745	26.91896956	35.24546684	40.59384801	32.0237549	3.426370738
ARHGAP11B	7.775521072	10.15211485	5.08546618	7.153353214	9.345957608	5.185774611	1.225408155
ARHGAP12	3.450296694	5.547796403	1.556076585	1.477955818	5.972091184	12.16966379	14.26728395
ARHGAP15	38.39493648	23.98052634	49.29324463	51.46428999	35.03587139	0.015894649	0.006370294
ARHGAP17	28.17308818	35.52976145	38.277324	34.17368314	38.29602667	9.706057419	3.729177413
ARHGAP18	16.87450703	8.545538346	7.022950478	8.407978142	8.390347748	22.85684535	12.12500417
ARHGAP19	15.40335604	20.29294582	18.10217673	28.20962906	19.20420858	5.201644412	0.515232034
ARHGAP19-SLIT1	0	0.034118328	0	0.067440069	0.050089429	0	0
ARHGAP20	0	0.007704633	0	0.018401048	0.074259384	0.075774185	0.004500314
ARHGAP21	3.953848736	2.640254932	0.141895828	1.090203296	2.30404967	22.60688244	18.52805784
ARHGAP22	0.068705506	0.231209781	0.10588698	0.867367619	0.496297086	25.43516941	0.061706502
ARHGAP23	1.740952529	3.243685905	2.576305886	4.918997706	3.089518087	12.67301589	63.0058078
ARHGAP24	0	0.069784153	0.351298382	0.780248527	0.358777046	1.498436835	0.01824074
ARHGAP25	5.045442775	13.78008658	9.59936447	9.688970481	7.850949717	0.006399341	0
ARHGAP26	3.728385119	3.501531709	5.232097754	5.628713173	4.16731813	1.283615119	5.233122869
ARHGAP26-AS1	0	0	0	0	0.033729019	0	0.106960515
ARHGAP26-IT1	0.125121721	0	0	0	0	0	1.126232639
ARHGAP27	13.14874981	20.99920554	14.86357705	18.0780107	18.08563418	6.303082538	22.33496592
ARHGAP28	0	0	0	0	0.00408768	0.053130655	0
ARHGAP29	0.014055224	0.007652126	0.015980162	0.009556358	0.024313251	17.88016056	21.9129256
ARHGAP30	30.29102532	75.82210722	39.8053291	90.13944152	75.11259073	2.425457903	0.419559653
ARHGAP31	0.082504407	0.354318133	0.088689893	1.283495888	0.168362078	8.896889762	0.220607929
ARHGAP31-AS1	0.111833007	1.765251975	0	0.990600043	0.742099544	0.454262877	0
ARHGAP32	0.865892745	2.489381193	1.425771216	2.634297912	2.946482612	2.620749313	20.21863644
ARHGAP33	8.141482729	6.674436756	4.82887166	10.91063336	4.059515486	0.391611452	0.32846452
ARHGAP35	12.79932314	13.95024723	9.434874439	9.927356671	12.30690512	10.82916911	39.28379952
ARHGAP36	0	0	0	0	0	0	0
ARHGAP39	0.022082763	0	0.005616304	0.004739844	0.004863855	2.225161507	3.309151985
ARHGAP4	69.2775576	78.46260576	92.72138677	80.89675168	81.79966024	0.661310665	1.682521101
ARHGAP40	0	0	0.007830081	0	0	0.025617351	0.089970562
ARHGAP42	0.202157887	0.009637109	0.020176577	0.09622478	0.085892616	3.770499047	2.98978494
ARHGAP44	1.680786384	3.83061193	0.162444041	0.112701309	5.39689282	0.36792739	0.04428285
ARHGAP5	0.041980365	1.055938575	0.009314692	0.002267087	0.238036747	11.13234771	11.48665976
ARHGAP5-AS1	0	0.059285447	0	0	0	1.509872381	1.390982003
ARHGAP6	0	0	0	0	0	0.32279812	0
ARHGAP8	0.174864999	0.161344682	0.159284154	0.137055499	0.100214421	0.159340001	10.53056419
ARHGAP9	25.70571793	12.63533206	27.71248754	87.15838065	15.71690633	0.882985698	0.545671572
ARHGDIA	207.631182	327.5736492	271.4792713	319.1027632	282.4353878	139.39916	33.15322111
ARHGDIB	661.6501096	560.2076602	1605.575716	1559.139553	677.0799295	83.04369907	2.363973646
ARHGDIG	0	0	0	0	0	0.015214161	5.096285241
ARHGEF1	89.99210617	79.73280829	71.02978481	83.56375512	78.67011539	41.90831221	49.52228451
ARHGEF10	2.280680688	0.050389102	0.93363798	0.194084689	0.126982391	6.396932108	0.049587386
ARHGEF10L	0.119816946	1.300110977	1.010664233	3.635894413	2.005527904	2.790113188	14.56433296
ARHGEF11	1.506115775	11.08485449	5.83389545	7.78746381	10.76663206	9.11966305	6.720351661
ARHGEF12	1.09692708	2.489369162	0.399568568	3.776533315	2.18353241	17.14055606	34.74060505
ARHGEF15	0	0	0	0	0	0.060525199	0
ARHGEF16	0.017237408	1.087089293	0	0	0.802126416	0.094424302	16.3067461
ARHGEF17	0.353769515	4.17728248	0.622827826	1.619878127	3.490012952	2.531972117	6.222774083
ARHGEF18	30.88505579	16.54293448	26.87490113	13.29198407	20.60511269	9.474557967	6.336672948
ARHGEF19	2.747428564	3.18091281	1.459475444	3.708807284	2.395309477	0.0020259	2.825934413
ARHGEF2	48.94772445	82.40419676	60.24459976	74.15576932	78.98049627	31.78078744	70.50411957
ARHGEF25	0.022728824	5.387371243	0	0.017922184	7.301792941	2.6239744	0.016351233
ARHGEF26	0.149941287	0.143538388	0.092090589	0.151614472	0.131659816	2.44447113	1.372813372
ARHGEF26-AS1	1.170391858	1.240038039	0.744188437	1.118619749	0.821223322	2.785315443	5.973947156
ARHGEF28	0.009319356	0.072484049	0.053731075	0.070427439	0.161302724	6.565422661	6.242160378
ARHGEF3	8.209866697	1.990733734	0.953455235	10.35989056	1.52394431	5.214630628	2.731618421
ARHGEF33	0	0.010652768	0.005032677	0.019010593	0.027710516	0.022851361	0.061694119
ARHGEF34P	0	0	0	0	0	0.347829506	4.464502928
ARHGEF35	0	0	0	0	0	0.187704067	12.4097732
ARHGEF37	0	0.018809432	0	0	0.004678239	0.014422268	0.274685509
ARHGEF38	0.004957533	0.02105798	0.008754715	0	0	0.003603599	2.410375895
ARHGEF38-IT1	0	0	0	0	0	0	0.279551801
ARHGEF39	5.645413835	11.78359793	6.401577591	14.41555928	9.866221476	3.506326513	1.87591407
ARHGEF3-AS1	0	0	0	0	0	0	0.031653018
ARHGEF4	0	0.00607314	0	0	0.013582946	0.19319088	0.048712385
ARHGEF40	3.120316166	9.623339535	6.868813326	10.26879403	7.544990938	7.599024534	2.47795573
ARHGEF5	0	0	0	0	0	0.403344041	11.17909956
ARHGEF6	33.02810012	40.18309187	34.77258409	33.31811967	35.23272036	2.058691761	0.141788524
ARHGEF7	17.00022634	14.9323941	11.47926021	9.968762008	14.1607347	5.683327772	13.79621151
ARHGEF7-AS1	0	0	0	0	0	0	0.064921565
ARHGEF7-AS2	0	0	0	0	0	0	0
ARHGEF9	3.154313154	3.094194642	2.467351681	3.463496024	3.143218054	3.930298724	1.425649635
ARHGEF9-IT1	0	0.098893318	0	0	0	0.08098887	0
ARID1A	18.83956611	27.51228484	25.23131144	29.86427169	28.86239669	6.062112181	10.91763349
ARID1B	9.96288327	10.81204349	8.774981777	10.39619057	9.448132928	3.139698596	6.203109341
ARID2	6.825722626	10.89430685	6.807069081	11.88793533	12.07975607	4.911192349	4.39170164
ARID3A	22.79192018	18.81990983	22.94830032	40.27047659	19.31086364	1.859043984	1.817455921
ARID3B	3.454064833	2.634393334	1.153059304	3.494027578	2.201830977	2.226065733	1.721968129
ARID3C	0.044557073	0.041575943	0.023880716	0.159021332	0	0	0.141435066
ARID4A	6.404652474	9.886340046	6.066542425	6.131702839	11.22852142	0.858039451	4.226952235
ARID4B	5.209981484	14.55544676	6.252844046	12.86117875	14.02259915	4.276304875	10.31350565
ARID5A	16.70250539	4.030377054	22.66669523	8.66977695	3.429832511	1.477264541	0.676778976
ARID5B	0.294291224	1.771920223	0.451693435	0.217353054	1.278378954	2.1856107	5.119892798
ARIH1	12.29580577	16.87411884	13.4643309	16.58478757	17.25116661	11.64836165	12.00777071
ARIH2	18.48059504	16.45382451	21.16920216	22.18026617	17.86163897	41.67779047	15.50466752
ARIH2OS	0.635760264	0.837007783	0.66588794	0.668690711	0.388308003	1.100316421	2.567106752
ARL1	16.71018661	14.94306722	19.82224247	18.17874167	19.03295452	14.096306	14.22472316
ARL10	0.135278221	0.327015468	0	0.018843386	0.595856603	1.503764591	0.086872937
ARL11	13.64835908	1.422709341	4.672636748	8.379435583	1.686153374	0.192402726	0.584750638
ARL13A	0.076999934	0.022310665	0.026561972	0.065611245	0.023003389	0.051524201	0.299182992
ARL13B	3.141278508	7.140253078	3.329969515	4.669638903	7.62868627	3.508550361	2.223118449
ARL14	0	0	0	0	0	0.406005809	3.33055125
ARL14EP	12.08848089	15.8131062	13.1017229	9.937649373	16.07251204	13.83538413	6.458229902
ARL14EPL	0	0	0	0	0	0.066139046	0.113119976
ARL15	2.401503992	2.814966113	2.317537111	2.667466038	2.806737978	1.550312678	3.219653019
ARL16	13.79266178	14.70786428	16.98579084	16.15803043	13.16944145	26.45310336	9.093720539
ARL17A	8.11488566	11.2806974	6.415677535	8.35230038	9.506198932	4.280467748	26.93147257
ARL17B	4.616714428	2.125437693	8.235303109	1.515126053	4.372200893	3.817003062	1.26197521
ARL2	65.95369939	55.38090694	89.67443517	49.12568606	61.89688232	125.5830453	15.34166754
ARL2BP	11.69192891	29.26300868	18.23110772	23.94030114	31.46023604	35.55108661	6.003972756
ARL2-SNX15	0.259665373	0.222942601	0.102789177	0	0	0.247751956	0
ARL3	1.136838021	2.599647916	2.76444446	3.161458145	2.962654422	3.094533401	3.130246923
ARL4A	11.32164517	7.263729999	6.987614077	4.20627087	10.88640068	4.512948818	9.32731236
ARL4C	5.192727152	0.426194148	3.118292125	4.366679547	0.22878818	57.6776384	0.957616695
ARL4D	1.723115394	3.555045135	0.827133138	1.580023734	3.039948919	4.035076659	3.809915861
ARL5A	29.03380177	25.48289044	36.33511946	34.77351128	28.44260074	28.93310223	8.105472691
ARL5B	2.591048616	2.959119666	1.843277374	2.794629132	3.699462494	5.106769566	3.680820256
ARL5C	0.03099114	0.029932331	0	0.274207073	0.400391094	0	0
ARL6	1.25095159	2.411777153	1.74267789	1.345439384	2.320868182	3.394687619	2.62211997
ARL6IP1	118.3483392	134.9435211	207.4558966	95.27287192	144.9816566	173.168971	22.75533632
ARL6IP4	62.90229003	93.45780706	139.2378442	118.9139104	91.75588887	97.88463935	35.31143352
ARL6IP5	43.06992148	34.99587091	44.89245742	31.18105409	36.06458532	19.46104723	21.64643991
ARL6IP6	20.22130562	24.69245607	24.59788009	22.26452122	25.3974009	12.16443329	3.028876352
ARL8A	10.64292186	27.29419791	16.42038746	48.36875371	27.22402919	6.564498393	9.86441024
ARL8B	48.8185332	61.84267134	69.04247765	53.9224016	79.40144907	17.6042054	9.438665496
ARL9	0.107832185	0.032362349	0	0.640815799	0.08203801	0	0.093826801
ARMC1	50.27585189	42.2971413	19.21424918	20.21731185	42.130069	16.75194753	4.819806582
ARMC10	25.90259846	20.53144795	26.26791454	18.22504823	23.42155875	26.06381951	18.08428142
ARMC12	0.027790053	0.068688104	0.022125594	0.111023268	0.075232674	0.141866795	0.183495387
ARMC2	0.538622758	1.095551919	0.603201201	0.565185221	1.036748187	0.139385841	0.426072872
ARMC2-AS1	0.097213531	0.341824328	0.077398455	0.252482046	0.181823489	0.257456002	1.142576799
ARMC3	0	0	0	0	0	0	0
ARMC4	0.041922034	2.754565309	0.014232091	0.634381904	5.759907175	2.743739048	0.04447424
ARMC5	13.83965226	9.969615675	16.4198068	9.51059912	8.001047522	11.69483507	3.992436859
ARMC6	47.94164436	35.11510336	48.35114929	32.60062153	34.65824303	59.00915322	7.073915084
ARMC7	6.31384571	8.231762949	6.199784555	6.789834165	8.325609465	4.864188364	9.647947081
ARMC8	10.24459999	10.62063035	15.15949198	9.139701802	14.88606249	13.92021666	4.923455005
ARMC9	1.369360805	1.856150409	0.497651867	2.286962716	1.567335201	5.396644165	3.210401471
ARMCX1	0.013328461	0	0.010611715	0.203696606	0.036082541	18.88890754	0.021061657
ARMCX2	0	0.007951408	0	0	0.105221612	26.3978829	0.018998914
ARMCX3	6.316188123	8.507685377	7.982191434	5.818041064	10.61754259	6.111385747	12.30886814
ARMCX4	0.465001246	0.843074783	0.027828035	0.484569226	0.671270554	0.636917675	1.833372174
ARMCX5	6.658922191	5.118074786	8.949348615	4.252739766	0.361576974	5.24901415	4.205242941
ARMCX5-GPRASP2	0.539675646	2.289057236	0.775842167	0.593783426	0.249188523	1.194776236	0.291693743
ARMCX6	9.967397803	32.2763327	19.10083776	9.813784687	35.52124919	30.12228437	7.817321547
ARMS2	0	0	0	0	0	0	0
ARMT1	18.37485645	61.0725517	14.5983237	9.170623637	44.88752484	15.62127784	4.916400905
ARNT	12.41091112	25.63548302	16.42632132	17.77439407	27.80556858	4.986786735	3.982689222
ARNT2	0.004087922	0.007130979	0	0.003217467	0.013707819	1.766729523	0
ARNTL	4.711195653	1.12613394	2.960925753	5.636663727	1.761021286	6.35411836	4.625602885
ARNTL2	3.20105659	0.630111603	2.905399736	3.771195708	1.012003448	21.54602253	3.534008944
ARNTL2-AS1	0.080462891	0	0	0.034000088	0.033726507	0.062557782	0.099168798
ARPC1A	36.11713003	55.47336476	46.83434425	35.88499293	44.53143741	174.8238903	49.39129694
ARPC1B	179.2900369	303.8196239	231.123409	194.8776911	312.3307281	126.7683047	104.460566
ARPC2	488.3125947	313.256713	673.0394421	520.498036	388.2286701	301.7999779	93.59775244
ARPC3	488.252737	375.3648309	590.6170178	515.4544354	483.1322198	136.1219417	92.42982601
ARPC4	186.1570134	195.2265736	314.8393852	221.1911926	218.6498902	150.9936504	33.59589449
ARPC4-TTLL3	5.747676183	1.753168725	3.175695082	6.399783753	0.805227577	0.327987033	2.040563659
ARPC5	104.9728257	134.5246583	143.3475083	285.7016113	133.6454673	91.27385481	22.43933776
ARPC5L	69.86041396	72.65792965	43.52867765	64.60646153	62.3581303	62.05290373	33.39738469
ARPIN	0.402960567	1.003611638	0.198738113	0.245486905	1.000472256	1.746331462	4.238768716
ARPP19	31.04830017	34.21123345	30.45525842	43.36922502	30.94697611	47.21423209	18.11629062
ARPP21	0.038730714	6.866159129	0	0.033118215	9.010991246	0	0
ARR3	0.125196773	0.076511284	0.10206688	0.163510114	0.05708914	0.093066026	0.083187965
ARRB1	12.02578085	27.87562572	11.71873195	11.70665582	21.23971828	1.767206168	7.633381065
ARRB2	18.59757858	58.44117266	49.31072252	83.39345158	65.15969604	11.21478675	4.711947821
ARRDC1	37.00389559	31.03497215	37.21086228	50.55316852	29.63985138	16.43830407	23.03291045
ARRDC1-AS1	7.361912387	13.36940462	7.578600626	9.230784866	9.411675201	17.13571314	8.148137292
ARRDC2	25.25823919	11.92174183	23.7362492	18.36666699	11.14614603	5.161892612	11.76511226
ARRDC3	3.068328682	1.510662257	2.937343756	3.298223329	2.263149167	4.77822898	3.709067635
ARRDC3-AS1	0.933712448	1.100579014	0.616449316	0.614276993	0.684407841	2.487186456	2.455328876
ARRDC4	2.355899878	0	4.408484188	0	0	0.230599474	19.74441184
ARRDC5	0.084404815	0	0.031620112	0.056963438	0.018471204	0.042708934	0.017643451
ARSA	6.693418444	5.500445211	3.455394674	8.573567765	4.889414995	3.537715225	4.241593773
ARSB	14.27719331	5.372792081	12.26108828	18.84776391	5.223331549	7.68232765	0.893484488
ARSD	5.836758348	3.767043488	2.54647893	2.475661309	4.564209977	0.637649354	13.48098424
ARSE	0	0.02348102	0.288297174	0.450000345	0	0.078721628	2.562593483
ARSF	0.261905438	0.044401073	0.025478708	0.096481383	0.075114951	0.16881441	0.201591737
ARSG	1.238448389	1.605090628	2.196392874	4.977139833	1.721797613	0.187132081	1.237272508
ARSH	0	0	0	0	0	0	0.023776433
ARSI	0	0.006980323	0	0.027541286	0	0.151281055	0
ARSJ	0	0	0	0	0.005975496	6.025858613	3.473168034
ARSK	1.822583531	2.071445454	0.54805327	2.215887369	2.213820256	2.93153252	0.561958564
ART1	0	0	0	0	0	0	0.111522005
ART3	0.017063035	25.20859827	0.030086974	0.01487148	28.51402817	0.004579474	0.011121467
ART4	0	0	0	0	0	0	0
ART5	0.054287928	0.052433187	0	0	0	0	0.014097078
ARTN	3.294636827	0.423513691	0.09584523	0.462284034	0.82622606	0.14960826	0.027029076
ARV1	17.1092597	23.58614484	23.75158783	27.07874174	25.57432503	18.05869818	3.535109556
ARVCF	0.435814417	0.485646658	0.246485596	0.091668572	0.52990077	1.489470631	18.34614084
ARX	0.045508731	0.591237041	0.072567778	0	0.200158673	0.086255992	0.057074897
AS3MT	2.00299E-06	1.310674525	0.143936512	0.232014259	1.914711323	0	0.525845642
ASAH1	43.46096402	24.35168332	28.92342742	20.83055694	34.01284858	15.24230707	10.18893995
ASAH2	0.088096618	0.027233995	0	0	0.062731579	0.677181286	0.274998861
ASAH2B	0.735837661	0.721413577	0.15105138	0	0.185388836	6.561793938	3.860095551
ASAP1	15.61914833	6.175731989	9.146475803	11.14688401	15.02721742	7.577659037	12.03884999
ASAP1-IT1	0	0	0	0	0	0.177862593	0.647623166
ASAP1-IT2	0.215571576	0.272461656	0.210686225	0.10013398	0.241963541	0.661803286	1.631082414
ASAP2	0.031961611	2.411509348	0.085274942	0.960813362	2.781098158	11.03558521	26.07497824
ASAP3	0	0.48428583	0	0	0.572185253	0.872287683	2.065054163
ASB1	7.158444761	8.42924762	6.262871029	8.237249549	9.241778941	9.738137782	4.323064807
ASB10	0	0	0	0	0	0	0
ASB11	0.105733128	0.063674269	0.051820383	0.061015747	0.094945632	0.025730496	0.236609626
ASB12	0.397505217	0.136379883	0.335335119	0	0.043870481	0.110852438	0.04874246
ASB13	10.39755064	14.67467505	9.9045211	6.806866987	14.13335971	10.38512889	7.860238902
ASB14	0.608883575	0.190878948	0.388580553	0.528120537	0.248972845	0.33573696	0.352878619
ASB15	0	0	0	0	0	0	0.003633984
ASB16	0.790707923	1.522472293	0.614169193	1.461316982	0.895824835	0.720715244	2.168752521
ASB16-AS1	5.920141013	6.597625264	3.646658067	8.527611532	5.142348039	6.139039068	6.847987815
ASB17	0	0	0	0	0	0.006506953	0
ASB18	0	0	0	0	0	0.160783739	0
ASB2	1.005180997	0.7259129	1.90933755	7.756737221	1.468939074	0.006756927	0.006046246
ASB3	5.413607179	8.668544156	8.36686367	5.824605155	8.406714978	4.306788615	3.926665569
ASB4	0.077915772	0.073034043	0.019601455	0.046118738	0.075143978	0.189352721	0.539523877
ASB5	0	0	0	0	0	0	0
ASB6	5.893873483	8.475350241	7.502726274	5.370161893	7.265378129	11.55391667	6.061867537
ASB7	4.130805283	4.846269521	3.950154854	4.260684844	5.222310295	5.819559858	5.907213432
ASB8	11.56593326	9.927775925	9.67810583	14.54801035	9.052335496	12.49749048	5.93689461
ASB9	0.015384527	0	0	0.040734539	0	6.093190311	0.085380969
ASB9P1	0.018084675	0.02940811	0.014398468	0.029548049	0.079279672	0.1402102	0.951466444
ASCC1	8.615635696	10.81207319	10.08040708	9.114441284	10.84968796	7.68936543	10.4313477
ASCC2	30.48137522	28.14249704	21.55713747	26.79693453	24.68385105	20.83943149	23.69750863
ASCC3	17.31542045	16.79767736	12.16504596	23.67747156	17.95681136	30.85701692	6.90309238
ASCL1	0	0	0	0	0	0	0
ASCL2	1.215903453	0.559111832	0.80803883	0.099573598	0.454037084	0	0.569814622
ASCL3	0.100277064	0.045142385	0	0.089056004	0.103761606	0	0.115284713
ASCL4	0	0	0	0	0	0	0
ASCL5	0	0.051399025	0.033553883	0.033170248	0.078761831	0.080854377	0.326853368
ASF1A	44.77255077	11.17433398	24.92285003	25.31786439	12.08041472	17.18282936	5.837823208
ASF1B	82.53149401	51.73382818	54.33312267	61.99823654	57.94445108	49.3361384	1.678266974
ASGR1	0.064146622	1.041214532	0.07911763	3.467202517	0.720772464	1.517648669	0.048830463
ASGR2	2.777298834	208.8736292	3.305480452	12.3910879	50.140885	0.011347414	0.033213942
ASH1L	3.797466232	8.481316262	4.938442614	2.757179631	7.519193945	6.014279321	10.21897141
ASH1L-AS1	1.431386311	2.722997114	1.52417573	1.21781482	2.577127815	1.362267314	1.197847141
ASH2L	52.86751747	45.88870966	28.69406118	34.43955255	51.09197714	10.47924177	1.576067436
ASIC1	1.513887911	4.088024636	2.261525975	4.898105407	3.947726063	4.117394958	3.167270522
ASIC2	0	0	0	0	0	0.017276456	0
ASIC3	0.570777533	0.341833708	0.090423526	2.25258031	0.252813603	0.268384073	3.657534411
ASIC4	0	0.008516967	0	0.007685638	0	0.004733377	0.053625711
ASIC5	0	0	0	0	0	0.004189023	0.042603912
ASIP	0.058309256	0.318811735	0.102815725	0.050820096	0	1.012588057	1.590206488
ASL	16.06751851	20.92431226	23.83765929	14.91021087	18.35166483	24.23445469	24.24758559
ASMT	0.210547367	0.225189708	0.177674742	0.281173391	0.174370182	0.207072014	0.805216082
ASMTL	13.21640488	12.87367559	6.997937567	10.86381422	11.61251601	6.368337136	4.15169598
ASMTL-AS1	4.300829021	3.200944026	1.598018263	6.979902718	2.306280135	1.38474681	4.646345237
ASNA1	91.76603954	80.77069246	103.5437081	68.71762022	84.83546017	75.63920358	17.62709234
ASNS	26.652237	28.71807927	33.12020189	28.6316862	31.95636763	23.15839365	134.186648
ASNSD1	19.53597545	23.94990823	25.06957858	19.54801716	32.17009817	27.14196038	8.327041131
ASPA	0	0	0	0	0	0.005330523	0.015472403
ASPDH	0.038120174	0.199217023	0.030350123	0	0.105120381	0.103087472	1.927678809
ASPG	0	0	0	0	0	0.029134312	0.084688077
ASPH	14.24029914	9.188266122	10.15224018	6.084930061	10.74794257	202.8628014	57.73762599
ASPHD1	4.964517938	9.490718878	1.8196209	3.17251486	7.453583311	2.391375504	7.188834584
ASPHD2	1.744294872	1.186517205	0.518081611	2.582197538	1.730491274	4.520353111	0.329737392
ASPM	8.899401053	23.4864023	14.30049844	26.07121857	23.94816768	16.417426	1.061557139
ASPN	0.059083254	0.052771368	0.043338416	0.098963963	0.022968518	0.156627918	0.277823047
ASPRV1	0.123445372	0.217144996	0.374856249	0.110041671	0.154729	0.230069382	0.214885457
ASPSCR1	15.01346861	11.13884625	15.50851726	17.73748581	11.43438861	16.77526633	10.1209888
ASRGL1	6.985402356	0.887987879	12.63986901	15.01132253	1.131752917	2.602400733	0.954242829
ASS1	125.6937811	29.38362344	100.8045724	15.27603474	18.3121059	0.59694219	102.5853444
ASTE1	3.519297148	3.225953874	3.561149367	3.213428216	3.91371417	6.659923947	0.988925559
ASTL	0.042283346	0.019034972	0.239763394	0.075802915	0.024126666	0	0.080753369
ASTN1	0	0	0	0	0	0.105162367	0
ASTN2	4.739816952	4.773361287	2.590020357	4.082868933	3.91651362	11.17454869	32.83787987
ASTN2-AS1	0	0	0	0	0.027802447	0.018402671	0.036217255
ASUN	25.30540045	23.28445371	36.67011345	18.12749259	25.56890282	22.36784895	11.73806793
ASXL1	14.54115341	22.26774317	20.35763629	17.96471245	21.15184982	13.69352745	17.47307243
ASXL2	7.968410041	10.54678861	9.928649614	9.71276783	10.89041926	8.624852454	5.496115722
ASXL3	0	0	0	0	0	0.042391233	0.003449256
ASZ1	0	0	0	0	0	0	0.021079765
ATAD1	21.09176954	22.45311154	27.04743705	18.15079059	22.36665306	24.63871346	16.05309799
ATAD2	81.92245551	92.17288608	35.0913863	35.8746924	87.37982884	17.10630644	4.610203835
ATAD2B	3.897282039	4.519063918	5.44407828	4.731049159	4.668896787	1.371292586	2.148434782
ATAD3A	45.12412913	58.14324758	86.97018932	28.44275897	56.90063486	56.02202668	15.02273024
ATAD3B	19.01795262	33.28261425	40.2211675	8.713414865	28.23485023	31.14842519	13.07213887
ATAD3C	0.446172072	0.516192847	0.379105661	0.46405212	0.424499856	0.437889753	5.336163354
ATAD5	8.956039734	6.762718691	6.097549672	6.833174815	7.934710117	3.690632159	1.049883127
ATAT1	7.231560743	3.696805314	2.886816507	7.322737167	4.210267953	2.560684618	6.486835411
ATCAY	0.520912219	0.479082314	0.425715322	0.4539484	0.426591743	2.217126473	1.139938124
ATE1	7.050876151	5.538072668	6.52109337	6.164765392	5.368289385	11.05401991	8.855621488
ATE1-AS1	0.266115867	0.20850064	0.226741075	0.388034258	0.15123394	0.591150621	2.048866522
ATF1	17.55322647	20.58365027	26.69372245	36.26333756	20.70864689	12.92406638	11.86102075
ATF2	15.2867796	14.80749779	15.92441854	11.44603847	14.73250455	13.47584836	7.703703709
ATF3	3.11880845	0.668142268	1.808762403	1.360368092	0.667457123	1.424063199	8.317413691
ATF4	332.3326358	293.5064617	320.6042281	299.4495214	268.0373852	239.2086094	201.0310331
ATF5	31.45595931	23.06267706	61.97287087	46.39017571	17.81105907	8.634405185	15.35376806
ATF6	9.094481486	12.41305375	11.55744623	12.65254749	13.85193359	10.57677892	11.70289608
ATF6B	93.00777654	63.15322373	97.95344932	96.26849036	59.48076559	11.08419026	31.07909009
ATF7	10.47476844	17.75774526	13.04834974	14.15893565	15.91699089	4.517297304	7.586293089
ATF7IP	3.945939184	6.190789523	6.589651994	7.003533449	5.367477377	6.00125595	2.652887875
ATF7IP2	3.501976307	2.212101243	3.700413031	1.905619387	2.067606402	0.425865102	0.416497518
ATG10	1.845866714	3.562738362	1.396816889	3.512773288	3.538527968	2.201994167	1.744622136
ATG101	16.75092903	19.48894751	30.06905839	29.35619346	18.52029904	47.45090618	28.90830211
ATG12	10.28018704	11.73470023	5.349223953	8.556519888	11.35001395	8.187689296	7.514339913
ATG13	16.72775817	28.00885188	21.61024316	62.3325318	27.91802205	18.71309506	17.48248754
ATG14	3.724354885	5.270840517	3.714544838	3.296708846	5.355073877	5.508163869	3.060690887
ATG16L1	12.86425371	11.00011383	9.944465328	7.5010702	8.722341313	19.25671824	6.85332942
ATG16L2	21.54784681	35.30299702	29.51171104	26.63986563	33.95205536	3.37244218	1.0452644
ATG2A	5.038452845	7.55854861	5.883557164	6.47354455	5.921523207	6.515823081	10.11453777
ATG2B	3.355306159	4.624095903	4.109949836	3.586298184	4.22092869	4.028895848	1.745640441
ATG3	75.85698173	50.6487025	97.36012783	114.6710671	72.69938102	84.58453175	20.03430447
ATG4A	5.021178326	5.238348206	6.515493043	5.075243419	5.111801877	4.130913719	3.559157408
ATG4B	16.49484398	14.70539261	22.38464974	17.098148	12.82790831	13.81228134	14.87473214
ATG4C	8.364490992	7.352326867	12.52755837	8.795555373	8.400516492	4.073519858	0.680346033
ATG4D	13.77092525	8.742354022	13.08398105	10.90366022	8.095014829	13.70280881	4.823319614
ATG5	19.15450946	12.17712646	18.9039256	20.41702634	13.94180133	15.53382032	8.859055381
ATG7	13.96105308	9.259017966	17.22382135	15.06211612	10.2018848	10.14977889	2.00133664
ATG9A	15.1796115	21.7859657	7.536724745	6.399194008	16.92471092	17.5063926	19.1153744
ATG9B	0.034329914	0.047474038	0.035857832	0.042516933	0.029940221	0.15588252	0.271483408
ATHL1	6.357114612	15.5951531	0.81507033	7.038960566	13.18739094	3.903590022	87.66219525
ATIC	79.69460956	70.72677902	76.20477129	74.50637235	79.23110399	8.227020923	34.43829956
ATL1	0.875750829	0.186055986	0.064776668	0.349033889	0.329085819	0.466329038	0.164047417
ATL2	22.64077211	22.07158399	28.26373583	11.97390642	23.37699146	16.10925962	7.749190439
ATL3	17.24149721	23.333364	12.60331117	10.486591	24.95559508	10.73476227	12.16368279
ATM	9.097419802	7.025389263	11.55704355	9.928365414	9.298028062	6.655696978	4.826551367
ATMIN	9.884118256	10.84102081	10.5583013	10.99525111	10.13702241	18.80928298	10.297894
ATN1	19.20788799	73.08316923	12.05770162	24.07061658	35.1838547	3.88292263	30.49717223
ATOH1	0	0	0	0	0	0.070932419	0.986290136
ATOH7	0.036727445	0.016832794	0	0	0.052246455	0.008567088	0.032574525
ATOH8	0.013332653	0.127842717	0.365097495	0.010981299	0.030482022	0.506034935	0.031802515
ATOX1	80.90567139	71.27069457	119.0311723	127.6395345	79.87424401	123.8658368	11.2560758
ATP10A	2.285372289	10.7605648	0.311123547	8.239584121	4.497125065	3.01676934	0
ATP10B	0	0	0.012463527	0	0	0.017537162	1.672387024
ATP10D	2.159871645	5.301731487	1.667077026	1.49640415	2.493762187	5.73309867	0.00926686
ATP11A	15.04186963	20.86994898	18.47641897	11.42404949	19.43137975	2.794995435	14.10847132
ATP11A-AS1	0.30946072	0.337437201	0.282093254	0.316935869	0.287407565	0.874037264	1.349193687
ATP11AUN	0	0.043495331	0	0	0.013069586	0.002814841	0.013849324
ATP11B	15.93863376	5.602869457	17.90309996	20.34807131	5.626240629	15.71558713	8.073947736
ATP11C	6.249544219	5.744188939	7.332673853	6.548108258	5.972449979	8.30818684	0.042345618
ATP12A	0	0.005984195	0	0.018038032	0	0.005051021	0
ATP13A1	57.49354571	33.97752326	39.48581479	35.79952096	26.72954756	21.19606841	10.91581311
ATP13A2	6.720980991	12.88974243	4.343860468	7.329926308	10.33273285	13.83202659	18.67067989
ATP13A3	27.89417969	23.07465118	38.70872523	58.07098876	26.32604233	39.60850297	13.58431873
ATP13A4	0.103436006	0.101067226	0.063752419	0.147644365	0.066371066	0.076626379	0.472744399
ATP13A4-AS1	0	0	0	0	0	0	0.047212905
ATP13A5	0	0	0	0	0	0.026413782	0
ATP13A5-AS1	0	0	0	0	0	0.013899104	0
ATP1A1	122.3142329	106.0521615	166.6235674	107.7172299	105.4528756	88.24026132	108.2481883
ATP1A1-AS1	1.727619934	2.002683544	1.32970284	0.806844829	2.661471977	1.906770145	1.832666381
ATP1A2	0.032464646	0.024365356	0.031335637	0.924811165	0.034262894	0.024434745	0.16434131
ATP1A3	1.462479514	0.532845433	0.068022659	1.884201383	0.158111628	0.035414403	0.193625228
ATP1A4	0	0	0	0.02832138	0	0.007518397	0
ATP1B1	0.17023464	0.32760962	0.351581104	0.648722197	0.368266393	16.3473451	127.4933852
ATP1B2	0.211335646	0.267088203	0.295434681	0.290822961	0.265835556	0.439091907	0.471403573
ATP1B3	54.92553961	42.18192051	86.78569749	72.28755681	44.50508605	47.36371811	25.81500304
ATP1B4	0.225652453	0.138759496	0.167935766	0.128542713	0.113236726	0.557842239	0.354744992
ATP2A1	0.322824361	0.189277753	0.394366403	0.537807569	0.25582531	0.211767738	1.363365208
ATP2A1-AS1	2.075504914	5.758117882	0.946725326	1.342547132	5.50604069	8.8450522	0.620271949
ATP2A2	38.63701621	58.02699634	57.68044449	55.13172183	54.55512367	38.50055245	47.46568973
ATP2A3	30.98625868	33.4475309	34.11454397	86.99353471	30.31520113	0.006233579	7.086404515
ATP2B1	5.185074691	2.972841392	8.858134249	6.358049588	3.626792624	22.87596911	26.09336255
ATP2B2	0.028772947	0.005096034	0.004815029	0.00494062	0	0.003355806	0.008001825
ATP2B2-IT2	0	0	0	0	0	0	0
ATP2B3	0.034820641	0.117395601	0.055641225	0.01001883	0.035121208	0.006093246	0.03830942
ATP2B4	14.28064361	23.16212779	9.353774899	23.96379526	16.06407965	5.392974622	5.079076475
ATP2C1	17.49325753	17.04394837	23.24560882	16.01897599	19.86767204	25.00245312	13.66192093
ATP2C2	0	0.023266582	0.0090148	0.059848873	0.02135564	0.182847066	28.59751516
ATP4A	0	0	0	0	0	0.069479402	0.032112458
ATP4B	0.039323969	0	0	0	0.020262772	0.052419477	0.062298049
ATP5A1	547.1936549	368.7916926	601.9070357	444.5074733	401.7962426	371.2131976	64.31830329
ATP5B	622.1220117	610.137436	796.6739398	1332.331844	636.8325879	448.1100233	147.50952
ATP5C1	197.2386461	187.1018772	145.391701	220.1320679	223.0316923	179.4152367	61.59447913
ATP5D	247.0063357	186.54596	233.658804	163.5237225	176.3732198	50.9359829	35.36444421
ATP5E	514.6962097	356.8103799	630.6433461	570.5161146	453.0681441	212.1368455	292.4783094
ATP5EP2	0.26739401	0	0.223685891	0.113825372	0	0.030734633	0.138280985
ATP5F1	158.9406695	122.0281663	241.3420754	159.9812801	147.0152702	114.9296956	32.26843821
ATP5G1	224.0331903	156.5202361	182.9415347	169.5270135	137.4900692	146.2716861	26.22071955
ATP5G2	342.2265098	296.0670578	439.9387904	494.0886914	272.950804	154.9450782	76.53766078
ATP5G3	95.63658173	70.09498503	144.3142466	121.3719351	79.05608629	44.80103794	12.62839789
ATP5H	228.8833902	249.3927325	270.9367578	234.3634347	288.8806695	134.8234461	61.96409191
ATP5I	391.1986022	264.6066411	705.3117672	500.506411	308.810595	187.0960744	95.88245445
ATP5J	235.6316403	175.8648631	366.5376461	257.4505935	195.2060028	68.01275071	20.15102795
ATP5J2	469.8632806	591.1475957	637.3137145	479.9023277	699.6866481	271.9597842	88.79140793
ATP5J2-PTCD1	0.636354098	1.214645803	0.604919782	0.006054454	0.433685184	1.99874028	0.189683591
ATP5L	139.3125624	97.93163727	213.23428	175.6030887	134.320124	53.24850618	49.65187578
ATP5L2	3.712858613	2.173877649	1.435655968	3.119065855	1.361721746	2.000548999	5.825364286
ATP5O	337.9202325	220.0114896	517.7685615	359.289419	273.5361313	126.4687874	35.59472382
ATP5S	7.324186843	4.485009159	5.952821383	6.114998444	4.599994745	3.32020442	3.36467151
ATP5SL	49.8320204	33.02796373	33.1923307	34.24255996	35.84885462	26.2603127	18.54684578
ATP6AP1	60.2302296	54.74067913	66.34543781	81.74196304	43.25321134	20.12567754	58.18969533
ATP6AP1L	0.441461925	0.721915162	0.507737334	0.229492518	0.541245845	0.335860937	0.816979511
ATP6AP2	58.99362664	46.20945353	78.04717798	63.48123785	50.83251763	19.17408513	15.94669445
ATP6V0A1	10.59202463	2.572688875	6.268730266	7.074521558	0.986262683	4.361478065	9.402339506
ATP6V0A2	7.443711065	6.598703873	6.739051735	6.950412492	6.495096724	8.046510065	3.169490995
ATP6V0A4	0	0	0	0	0	0.158163872	0
ATP6V0B	146.3901188	123.7986371	265.5429118	174.2482842	99.49319532	96.88594769	40.96827997
ATP6V0C	146.0122686	189.5896665	238.7140637	177.9725712	154.1610894	59.25286415	72.72513324
ATP6V0CP3	0	0	0	0	0.061248833	0	0.035411763
ATP6V0D1	51.80853662	51.65741969	63.29201382	57.82910371	42.2386987	53.65598726	24.88356273
ATP6V0D2	0.164213808	0.36192836	0.419264949	0.148936425	0.240501392	0.330860515	1.57117004
ATP6V0E1	123.6413781	145.1785248	171.7480711	118.8965834	162.7501592	85.82697218	52.6517887
ATP6V0E2	0.14932493	9.62963193	6.243565018	11.56220982	11.60487433	12.68288731	5.341469124
ATP6V0E2-AS1	0	1.270170128	0.185273205	0.566496465	2.050450919	0.279931219	0.46927211
ATP6V1A	13.31896416	14.24234304	16.7294144	13.42326181	12.89601695	36.77504915	12.7064668
ATP6V1B1	0	0.024800506	0	0	0.027502373	0.028533444	9.149251037
ATP6V1B1-AS1	0.249003882	0.288082512	0.19316592	0.257819157	0.113877028	4.114614909	1.405044764
ATP6V1B2	87.39457931	74.92804786	53.8105697	57.93050977	113.9261487	39.47687997	4.658483347
ATP6V1C1	23.48537565	24.63739683	12.51734409	14.43713093	19.36471605	11.75818223	4.762195156
ATP6V1C2	12.77829078	0.92217504	1.730717779	0.866998667	0.732939749	0.391118541	0.586231968
ATP6V1D	19.33852164	15.98794838	10.91098094	16.07174949	14.94517373	37.65845086	13.18404978
ATP6V1E1	96.58639327	66.90259178	71.86152396	66.40292164	64.75148898	72.72507016	21.8192965
ATP6V1E2	1.438422434	1.281002391	1.034375395	0.305693311	1.249742782	0.578101603	0.239103365
ATP6V1F	136.8145645	136.6835993	140.1331743	135.1074806	143.7558289	60.50251799	45.18795982
ATP6V1G1	43.0296275	57.7445339	72.41571304	58.84603546	61.92766221	37.52294536	27.28153446
ATP6V1G2	0.245723317	0.703648029	0.073491093	0.050063223	0.407051715	1.093614499	0.246903897
ATP6V1G2-DDX39B	0.753903776	1.082571882	0.622969098	0.94109178	2.758807024	4.437715481	0.556292306
ATP6V1G3	0	0	0	0	0	0	0
ATP6V1H	37.46496168	25.16958449	13.22931699	20.38684353	21.52198418	29.46582454	10.75373409
ATP7A	1.112600544	1.055022672	0.447766747	0.538853428	1.014016624	1.655093528	2.640348925
ATP7B	0.137680316	0.448118114	0.104085061	0.025140798	0.439089218	0.648266543	2.700683679
ATP8A1	1.062894315	0.283618687	0.126700669	2.267672709	0.552389321	0.091156411	0.293886147
ATP8A2	0.050498873	0.028030712	0.004313276	0.074105524	0.010124656	0.348116707	0.00591616
ATP8B1	0.124628293	0.398105785	0.122189602	0.107814499	0.480932688	9.263068865	11.63431826
ATP8B2	0.600174634	22.44957233	0.199926347	1.963923074	20.39766771	53.58847602	0.559476058
ATP8B3	6.782326275	3.021906905	1.517505933	3.744707273	2.603825518	1.219760726	0.28379441
ATP8B4	12.01155973	47.99779588	23.24602634	35.18509784	46.43226596	0.02910888	0.06171798
ATP8B5P	0.023651142	0.02661314	0.011604731	0.00928845	0	0	0.040397119
ATP9A	0.013037052	0.064840409	0.00351686	0.054336345	0.118396262	1.646117211	38.00924809
ATP9B	6.409720592	4.55174348	5.503237879	4.410267155	5.186409465	3.176496237	1.568941834
ATPAF1	18.52929997	25.60779896	36.1688051	33.76538351	28.47784851	31.1213524	11.00787217
ATPAF2	16.06988071	8.545377431	6.750363413	16.32155405	11.01009063	6.347331587	2.614632741
ATPIF1	144.7136078	149.8395242	140.6841264	117.4166677	159.6620446	90.3283932	42.13587322
ATR	5.99647113	6.020297164	9.628712033	5.719445902	6.929794562	13.17056891	4.558042065
ATRAID	66.02605325	72.46017234	101.5068653	67.77092799	86.25900172	68.58829604	26.9867131
ATRIP	8.011060946	12.78631098	8.849570045	6.889349354	12.42259805	15.15918032	0.918242636
ATRN	18.33232538	9.797649139	17.18915972	24.39491867	10.18248983	13.17493564	5.476549597
ATRNL1	0	0	0	0	0	0.442659207	0.00214739
ATRX	5.211738998	8.332467098	5.370491618	5.120405974	8.402100989	4.137966438	13.45365278
ATXN1	4.543904241	2.237890339	2.007903519	4.253010755	2.31513964	1.999619873	9.223459438
ATXN10	53.08550521	51.85682237	44.35427039	59.87800787	56.74512279	10.32653805	13.37990443
ATXN1L	3.634609359	6.977008655	5.620694393	4.212194014	6.14252744	4.006432374	5.019872264
ATXN2	6.417512241	9.443020316	9.121171573	8.827943271	9.603126508	3.875524997	8.402326043
ATXN2L	50.81992821	77.04865585	62.37004049	66.04164712	62.71911982	13.83490364	49.7902219
ATXN3	5.098163604	5.074192046	5.46452047	4.429914686	4.492285069	4.566789246	2.643244057
ATXN3L	0	0	0	0	0	0	0
ATXN7	4.050302562	4.698209313	4.427862234	3.75983301	4.030508486	2.546706217	3.809900287
ATXN7L1	4.108039718	5.714266572	4.405494959	5.630754469	4.982382049	1.51935823	3.92525077
ATXN7L2	4.45792594	6.754478915	4.910652414	5.516498027	6.279317709	5.640369131	2.529819726
ATXN7L3	24.67150579	48.21805865	27.27016965	33.20815947	39.55036265	20.33403834	24.09252936
ATXN7L3B	17.82714682	16.08535604	32.46241231	20.88207005	15.60512	25.05152151	22.31573349
ATXN8OS	0.082215946	0.050566041	0.019577385	0	0.033909095	0.083752658	0.096183581
AUH	6.33847399	4.809186995	5.325743082	4.241358946	3.856609764	6.685274558	4.931218617
AUNIP	7.101031518	10.55157951	12.37441556	7.243643665	9.587141322	8.680322933	0.843617725
AUP1	87.81395024	108.8048802	146.2000635	94.58839898	101.586825	92.81203939	40.09817033
AURKA	37.80501564	52.75030088	53.3185497	60.5250629	43.86113022	63.89436592	6.400527433
AURKAIP1	130.9409157	171.4867165	175.4517624	84.32837841	154.768058	191.853325	55.20100635
AURKAPS1	0.363710513	0.671247827	0.954184408	0.416219508	0.595452344	0.758313486	0.796908381
AURKB	43.64526185	57.10624604	30.9440017	73.51160205	55.94576694	76.43401837	0.821956046
AURKC	0.294906185	0.345225459	0.203813675	0.219461227	0.230423833	0.36519527	0.939201953
AUTS2	0	0	0	0.003362701	0	1.052181146	1.664496792
AVEN	16.7681351	15.15958831	12.65551577	13.02690238	12.4409048	9.790384413	11.45502518
AVIL	0.399871162	0.316333577	0.271835987	0.725743709	0.365602612	0.26408044	2.337416107
AVL9	9.107541997	11.94859337	10.84309757	9.699156765	11.62118151	11.08829127	16.02510864
AVP	0	0	0	0	0	0	0
AVPI1	3.764097521	2.08935377	2.351010419	1.033315511	1.778837447	19.44452867	2.791881583
AVPR1A	0.022963668	0.053921008	0.021468628	0.035801361	0.03195491	0.099175331	0.134433558
AVPR1B	0	0.524336964	0.028942123	0	0.075072561	0	0.011541209
AVPR2	0.785943371	1.083050171	0.326364407	0.556143935	0.487496874	0.257717197	0.16906931
AWAT1	0	0	0	0	0	0	0.014932375
AWAT2	0	0	0	0	0	0.062702172	0
AXDND1	0.007356775	0.019871087	0	0.025149451	0	0.086806478	0.005731055
AXIN1	17.98174613	16.19658286	14.1396499	9.703094271	16.87250037	12.82897398	20.81404143
AXIN2	0.061881741	0.026552607	0.010251199	0	0.019903609	0.461077825	14.91396038
AXL	1.068420949	0.167107503	0.17659519	2.23405468	0.212520266	317.6428707	1.415609853
AZGP1	0	0	0	0	0	0	22.184762
AZGP1P1	0	0	0	0	0	0	2.218941874
AZI2	13.44787808	19.76079687	26.71476713	16.45889111	22.57642495	12.98837647	4.02072499
AZIN1	97.49443407	88.59754384	43.45475427	50.66158747	65.76457835	28.51285601	17.56195927
AZIN1-AS1	0.417679816	0.426642182	0.11376959	0.131096426	0.432019216	1.020381914	0.435164647
AZIN2	0.483800056	0.478714007	0.057561454	0.061884786	0.501959193	1.212988188	0.47131436
AZU1	1863.339123	330.6779722	319.0578601	1002.119499	303.2375189	0	0.02772338
B2M	929.8610282	640.9680568	2206.356282	881.4516272	813.6118603	410.8883154	476.7897084
B3GALNT1	1.197205243	0.013997199	0.679762673	2.45217136	0.00826925	2.427905148	0.073857837
B3GALNT2	10.94807902	24.5729553	12.78401512	21.87358608	25.32289131	13.06185697	9.617855061
B3GALT1	0	0.055781516	0.010467664	0	0.011021734	0.853208204	0.007833673
B3GALT2	0.007762078	0.006770091	0	0.012450394	0.014506297	0.074121595	0.17498488
B3GALT4	0.096237294	0.721453193	0.643043965	0.824130583	0.727191937	0.639373466	1.403974567
B3GALT5	0	0	0	0	0	1.637059116	2.624466673
B3GALT5-AS1	0.234851216	0.120170493	0.038898603	0.115519263	0.083331066	1.039161229	0.844137767
B3GALT6	13.17331363	23.8465993	16.84432721	8.805114594	22.82701316	17.63837811	12.4727571
B3GAT1	0	0.033069877	0	0	0.066299956	0.149457976	0.705062823
B3GAT2	0	0	0	0	0	0.098394266	0
B3GAT3	24.79769136	26.70006727	23.10367188	24.19917621	22.29748784	34.06098286	19.96723136
B3GLCT	2.858891841	2.933136188	2.361909501	5.423244941	3.303425383	9.583253915	4.46339657
B3GNT2	18.14374512	82.30697911	23.26080724	24.96927692	84.61305164	13.24304816	6.782199234
B3GNT3	0.070011042	0.060398883	0.040968485	0.075051929	0.083581991	0.158977803	11.7539352
B3GNT4	0	0.015463319	0	0.060443386	0.04783032	0.630664534	0.204840814
B3GNT5	12.23116265	2.303261789	10.23032372	12.72319848	3.295657049	10.08153788	3.770590964
B3GNT6	0.131298453	0.2042443	0.110155187	0.187724153	0.136377749	0.182393378	0.99858318
B3GNT7	0.295050319	0.300713186	1.165354091	7.230507642	1.038820906	0.105950261	0.458425111
B3GNT8	20.72414228	0.36945186	12.35538284	12.02449652	6.599732649	0.024001869	0.975412935
B3GNT9	0.201583936	1.063721532	0.138372489	0.225790992	1.693944445	2.621718877	1.331646044
B3GNTL1	37.59808288	5.810950865	18.9098524	28.61030072	3.688111061	9.230374879	4.830791602
B4GALNT1	0.085468438	0.994606331	0.113135909	0	0.436305023	11.44329816	0.653119256
B4GALNT2	0	0	0	0	0	0	0
B4GALNT3	0.196957215	8.026081514	0.152956253	4.327970525	2.806033415	0.160043123	16.28902748
B4GALNT4	0	1.182233841	0	0	0.925304528	1.109925599	0.006187953
B4GALT1	13.78358296	17.49847681	13.22021604	14.65953002	16.42125701	10.584151	31.23061794
B4GALT1-AS1	0.237550177	0.247510792	0.237914266	0.238592266	0.307469935	0.249247779	0.842301061
B4GALT2	27.96429589	36.20309825	40.03355763	18.98031153	33.75895732	56.04826453	13.95936093
B4GALT3	17.76504597	38.00736394	17.75582468	31.17263778	28.76792079	27.48678134	14.74030417
B4GALT4	4.541318345	3.214213761	3.232615466	5.642026941	3.320491291	7.742837389	5.310713574
B4GALT4-AS1	0	0	0	0.059737469	0	0.11131347	0.042688152
B4GALT5	39.22917255	43.40776467	72.36867351	44.92875079	50.15294657	19.98175709	17.13227116
B4GALT6	0.036758818	0	0.56637109	4.723886468	0	7.841974115	1.175649295
B4GALT7	9.975533956	10.77206508	13.59212333	9.492078626	10.08361797	23.34614986	8.772436482
B4GAT1	4.500080877	7.147514249	2.387404426	3.661422818	5.278036529	16.98269557	4.226842474
B9D1	11.9334897	6.550855522	2.370001225	9.393131375	8.569949893	15.23206599	4.242614526
B9D2	10.2893018	5.37042409	5.832927602	9.111843586	4.952963308	4.336436955	4.395487327
BAALC	0.018794468	0	0	0.007679903	0	0.007353834	0.006200229
BAALC-AS1	0	0	0	0.076682592	0	0	0.018575172
BAALC-AS2	0	0	0	0	0	0	0.032052426
BAAT	0.060340331	0.119759965	0.058660722	0.076401637	0.058781865	0.503164721	0.267302081
BABAM1	78.34457653	44.76153518	81.24058936	64.18838873	42.81059353	107.946289	10.25519061
BACE1	2.38469175	8.383014755	2.182433569	6.186062215	6.615668716	5.643732166	6.499322632
BACE1-AS	2.08461842	2.367822735	1.690949406	1.460068155	1.905562378	4.329270811	4.237029137
BACE2	0.034151388	0.042744241	0.022109351	0.012498368	0.020058643	7.788689281	1.599327479
BACH1	6.63702451	6.273262229	8.179386643	5.51224802	6.403586971	17.21330383	10.13052527
BACH1-IT2	0	0.073221305	0.040631716	0.100365196	0.043257603	0.149172894	0.34301829
BACH2	0.008494349	0.00237862	0.00232928	0.002302694	0.010372417	0.164413976	0.0544833
BAD	16.09233802	16.76866247	17.82177347	18.5585488	15.70089467	61.23562884	10.96314476
BAG1	32.69644826	29.30346731	47.74126864	25.91975696	26.52944043	10.13171681	11.65913765
BAG2	34.29516565	7.000861593	15.99884338	20.68520163	10.08819031	25.9071887	8.420963295
BAG3	6.724941766	13.84824441	2.419497289	10.4622988	13.52379361	19.66166143	7.897330708
BAG4	13.28225458	10.37559446	7.637344883	8.171532204	10.17498103	11.22431821	1.427887521
BAG5	11.70642071	12.29016114	12.82316555	11.00989581	12.0527391	12.19117379	8.488382413
BAG6	125.0778841	92.87056634	100.4097612	90.06943796	75.92878224	55.34086349	38.2851147
BAGE	0.152383127	0.108859253	0.030696296	0.103766052	0.13898427	19.71569435	0.547382005
BAGE2	0	0	0	0	0	4.463148171	0.031533447
BAGE3	0	0	0	0.05083608	0	4.776481952	0.047287102
BAGE4	0	0	0	0	0	2.475548417	0.01673301
BAGE5	0	0	0	0.013761604	0	5.341508539	0
BAHCC1	5.228131986	55.90957817	18.19095618	0.167373284	48.51385924	0.114295632	1.239379453
BAHD1	14.06866889	17.22890886	10.4935938	13.79566928	15.64733914	10.33863905	10.70373475
BAIAP2	2.183509287	7.371570353	1.799444388	0.514088068	5.199736397	13.6995525	15.74446127
BAIAP2-AS1	2.070352336	1.558579048	2.484934088	2.749448478	1.982566545	2.137458976	14.31189536
BAIAP2L1	0.694650703	0.583180845	0.149679994	0.061469549	0.48969981	6.052693846	40.19386034
BAIAP2L2	0.078200328	0.066976443	0.10175369	0.286266947	0.091390626	0	10.84208363
BAIAP3	0.106453652	0.205508213	0.088823821	0.054938365	0.224860551	0.22578765	4.613694545
BAK1	35.17397391	27.90505033	38.47571405	21.65285698	24.94980848	12.9133019	7.145101794
BAMBI	0.364434924	9.726316566	4.668601274	1.520239024	5.608793988	2.717545342	0.787233705
BANCR	0.14416687	0.044810288	0	0	0	0	0.487934679
BANF1	141.9558406	140.326436	180.9759463	174.3429294	143.2764037	53.72676789	61.6664925
BANF2	0	0	0	0	0	0	0
BANK1	1.417627899	1.269299988	0.13977064	1.05096567	3.19798833	0	0.545018724
BANP	6.655191777	9.73410288	5.249211283	8.231545216	10.42456337	11.2306804	5.374790639
BAP1	29.93809157	37.90756459	41.19970098	35.61370793	36.69251478	28.85531171	7.644940313
BARD1	7.028198125	5.285121956	7.3003436	6.713484697	6.845725139	6.47264269	0.083607203
BARHL1	0	0	0.01464905	0	0	0.007335638	0.113022979
BARHL2	0	0	0	0	0	0	0
BARX1	0.50070389	136.7183037	2.760631047	3.685350452	39.49834934	0	0.051004723
BARX2	0.014871063	0.013389209	0.015940528	0.025922089	0.095492699	0.036550393	3.307447516
BASP1	46.58207111	288.702157	61.79159792	64.19144382	322.3988456	83.73664967	0.057508089
BASP1P1	0	0	0	0	0	0.013027731	0.117882067
BATF	18.6851838	43.20293224	13.60546969	38.05629925	33.17412345	0	0.090284594
BATF2	0.042745568	0.679868482	0.025976207	0.035206935	0.20442286	1.188887282	0.903854914
BATF3	2.564684529	10.33028512	1.813816851	15.02552489	9.976496546	8.809625329	0
BAX	226.1852312	135.0804407	107.4191502	202.0118475	116.8208411	146.9683469	55.14473991
BAZ1A	24.47334554	58.87481534	28.76936352	70.91429659	70.77690806	13.09779515	6.459938744
BAZ1B	23.46691485	42.90587821	33.12940099	36.82877479	42.70787473	33.78887247	29.19439856
BAZ2A	11.77166427	29.38497252	15.63217573	22.39523576	23.50564491	8.132925247	18.1744449
BAZ2B	10.3300147	2.878991756	2.824424343	6.831590585	3.028700827	1.668826681	8.283705672
BBC3	25.16229335	11.631617	5.896269855	9.388628059	8.529850702	24.42633045	17.30200484
BBIP1	4.087874979	5.539973591	4.998438195	6.499734531	7.30919988	7.672266474	6.117130911
BBOX1	0	0.981275006	0	0	0.259399481	0	0.031532578
BBOX1-AS1	0.773295263	0.553704046	0.695924065	0.739084865	0.711689476	2.124787137	5.263574627
BBS1	2.186567569	2.411935618	2.360273774	2.722463129	2.489812668	2.708692592	7.796807813
BBS10	2.945000562	2.804886811	3.318723173	2.372631614	3.467940455	5.866595196	1.418470555
BBS12	1.245643266	0.677681412	0.435693585	0.75546184	0.865899178	0.921801616	0.653470107
BBS2	8.891953285	6.926223169	9.86346777	1.694880875	9.564163765	7.701681705	7.093192291
BBS4	6.748582634	5.566913011	4.371325378	4.528886139	6.297470918	5.798257484	5.944658178
BBS5	6.427502448	8.314887441	6.15781425	9.315053436	6.671862119	6.835253141	12.2272973
BBS7	4.862726779	6.45754787	4.75618193	5.301162345	7.304259464	5.665289558	1.600390848
BBS9	0.744859253	0.668679754	1.189279695	0.666523252	0.823402284	0.656606099	0.764469742
BBX	2.682151029	2.310026772	4.239831295	3.738098942	1.600385806	14.30889084	9.682219226
BCAM	0.021671993	0.644927198	0	0.018649707	0.819161899	0.828538897	50.03647841
BCAN	0.421109897	0.139417771	0.361284738	1.630492966	0.13952931	1.923961219	4.496922063
BCAP29	9.809832652	14.9906526	8.271180131	10.83969172	20.54385354	9.947396152	4.183947072
BCAP31	136.3094714	133.6658929	151.0691257	135.6731684	127.4354903	112.1843027	143.4149711
BCAR1	0.174850851	9.922678872	0.009158306	0.007729102	7.037591415	42.42553004	31.18675936
BCAR3	0	0.130587143	0.053484087	0.142549625	0.233770974	88.28033402	17.15570302
BCAR4	0.047632859	0.018733095	0.086398835	0.018134043	0.044283335	0	0.032235409
BCAS1	0.038579928	0.039891369	0.051455194	0.025775199	0.023183534	0.044281959	24.05676585
BCAS2	32.47912019	26.20426415	34.18593297	23.485971	25.23992759	36.35088797	13.76614441
BCAS3	2.61079005	4.189131673	1.172699034	1.511641639	2.998506798	1.408076986	2.17007422
BCAS4	0.133553345	0.163305909	0.083575321	0.337902508	0.450804612	9.497160366	1.266093171
BCAT1	22.61794361	5.459208972	17.36689322	4.1799427	4.097411718	27.05020256	0.102161313
BCAT2	30.90128855	24.25318915	23.61158968	14.56277953	26.00609377	27.26099945	8.331879483
BCCIP	86.53413592	80.82538554	115.5686278	93.54745991	96.4003023	55.66173054	26.438773
BCDIN3D	2.212981033	3.930671674	2.347045158	2.769704959	3.481796714	1.502150032	2.174096711
BCDIN3D-AS1	0.581461569	0.603202271	0.328601883	0.412287999	0.616996411	1.32022466	1.574802679
BCHE	0	0	0	0	0	0.011109538	0.00682786
BCKDHA	83.82404002	60.78001514	45.9236201	51.07660027	49.41482644	11.23554786	37.36318023
BCKDHB	16.36425054	8.024265945	12.19544818	12.20403743	9.230241565	6.13589794	7.117906619
BCKDK	35.40022687	41.1858382	40.6115832	37.50449679	42.9600273	27.6372103	10.19172096
BCL10	5.922523647	7.125683957	5.4710474	4.736511795	6.513315052	7.927290961	5.448233509
BCL11A	11.13882573	0.024765421	7.862225845	12.47411881	0.007602646	3.380300863	0.029520099
BCL11B	0.01301036	0.005760743	0	0	0	0.077145828	1.079257357
BCL2	31.0634786	26.01646088	14.5437095	20.64601248	26.4027947	5.010250298	0.035791219
BCL2A1	2.600358265	1.384720208	19.99016863	3.482449402	1.71788037	3.753717979	0.014156
BCL2L1	8.205695619	13.87653179	10.20047331	13.61297195	10.91587607	60.96892333	89.4826679
BCL2L10	0	0.039520564	0	0	0.045419811	0	1.782640775
BCL2L11	9.021513959	19.90784275	16.16146362	9.147624273	16.13231757	2.936755369	3.090014214
BCL2L12	37.67483272	27.23007898	24.21083088	28.60388674	29.09069177	6.485047026	13.56700844
BCL2L13	17.85276468	18.11161462	11.1862273	14.73664415	21.0946826	13.98223812	6.755895357
BCL2L14	0	0	0	0	0	0.017001179	0.700674286
BCL2L15	0.39737902	0.476618393	0.398858673	0.392986572	0.36353641	0.278364895	1.758055086
BCL2L2	5.312732866	10.31384949	5.600376755	4.767077287	9.173113863	5.826799926	9.905302471
BCL2L2-PABPN1	68.94898753	83.05929084	83.96289725	81.18796912	75.34505466	29.78328791	18.63363841
BCL3	1.999320861	3.915618285	3.725508894	2.051619426	3.439540181	2.257911277	13.97842548
BCL6	1.513149633	1.818081819	1.685448717	4.727450341	1.424334366	4.530165005	14.05855916
BCL6B	0.015542609	0.006318592	0	0.031511356	0.014523862	0.037670082	0
BCL7A	15.55186411	0.031444427	10.08258036	24.8268637	0.038585751	4.795184285	4.406687855
BCL7B	32.33788401	43.20638905	35.49101973	35.33053516	52.77165784	20.13761539	33.58702235
BCL7C	29.8483306	43.84192865	57.77520934	46.64432012	48.23388091	42.20306257	4.201662463
BCL9	0.312393181	3.616190147	0.085616371	0.345755872	3.935138563	2.306562674	3.357262565
BCL9L	2.282910757	4.487953161	2.746241912	2.784443618	2.718292408	9.323140945	21.58536074
BCLAF1	50.80934811	46.24656974	53.11549221	53.61898761	53.79140404	29.39579007	20.05940203
BCO1	0	0	0	0	0	0	0.54597891
BCO2	0.19724661	0.155174478	0.159461757	0.1032899	0.106512144	0.106018962	0.527631025
BCOR	16.45707736	39.14871269	17.2979387	23.51125839	29.09662993	5.34288696	7.788425077
BCORL1	1.99966368	3.623746726	2.37163522	3.50611348	2.337993169	0.624964757	2.756033665
BCORP1	0.015177243	0.014856201	0.037229514	0.071673861	0.022491685	0.17342823	0.218068535
BCR	5.235975743	6.057550493	8.68469674	6.738266599	6.159401201	13.1071004	11.35988458
BCRP2	0.281658506	0.316455659	0.184086199	0.462928826	0.398920872	0.429099134	1.131456687
BCRP3	0.18010626	0.56908599	0.24658292	1.706709546	0.228295826	0.058937098	0.326201217
BCS1L	32.34463274	29.42732312	34.86287608	28.27256138	24.61718384	32.20736105	9.879054503
BCYRN1	54.97377978	75.2396034	24.23081759	30.6648467	56.76879393	5393.882417	222.2472
BDH1	14.49474011	10.2102831	25.6655614	28.30901114	11.81254337	5.746599691	8.475044241
BDH2	4.824415391	3.751205912	3.682025631	2.619024511	5.540990253	4.637371207	0.895023723
BDKRB1	0.149453616	0.137338867	0.125346145	0.092328066	0.12860978	0.354293967	0.233214455
BDKRB2	0	0.010968268	0	0	0	0.008932999	0.031775854
BDNF	0.51504284	1.745528752	0.612808385	0	0.191474781	6.931084959	0.150893351
BDNF-AS	0.726927247	0.8261379	0.372931537	0.169870297	0.605387794	0.794985487	1.253728185
BDP1	5.781388288	9.074785108	4.525604553	5.416066961	9.631633683	5.423604364	6.233085267
BEAN1	0.033197987	0	0	1.289600197	0	0.002194405	0.177307014
BEAN1-AS1	0	0.150055503	0	11.96180852	0	0	0.160784682
BECN1	34.77280107	39.14332637	27.70469972	44.67937113	39.73201592	50.64914317	18.52908738
BECN2	0	0	0	0	0	0	0
BEGAIN	1.242028693	5.969399725	0.780253948	0.125490392	9.671762667	0.109960257	0.505051129
BEND2	0.139366958	0.166874857	0.090525866	0.174659378	0.106972266	0.477188401	0.606421104
BEND3	2.96058285	2.0399861	2.160868866	2.01453811	2.067136949	2.891124507	1.420102298
BEND3P3	0.270288046	0.452506353	0.846740846	0.474353756	0.484084815	1.917979288	2.619724443
BEND4	0	0.015553227	0.004841905	0.085126789	0.008816427	0.355241219	0
BEND5	1.599333517	0.674870111	0	0.877462188	1.027527812	0.475566314	0
BEND6	0.91597997	0.077529067	0.567689504	1.903975867	0.036387824	1.15084096	0
BEND7	0	0.229070054	0	0	0.367572544	1.370165104	0.149856105
BEST1	0.920846784	1.018222286	0.287018769	1.032991032	1.471773203	0.070198298	5.510509405
BEST2	0	0	0	0	0	0	0.344761738
BEST3	0.365062982	0.353625129	0.456744755	0.418474325	0.409825713	1.73211369	1.474894926
BEST4	0.155761152	0.089537235	0.083057598	0.076378859	0.062423402	0.036333035	1.121436104
BET1	6.444393638	10.28040655	12.00161022	4.679154062	13.03671197	6.004027745	5.366073718
BET1L	22.53660239	25.64741699	24.56223473	17.5433028	22.10693889	7.423613599	32.35979134
BEX1	65.7803755	95.92925801	108.2436653	3.60738199	335.9156437	66.2548923	0
BEX2	0	0.100893411	0	0	0	1.226205645	0
BEX4	0	0.432569821	0.060701657	0	0.462955025	0.198838941	0
BEX5	0	0	0	0	0	0	0
BFAR	19.73753534	20.57536989	23.57375212	21.07664362	22.20303732	31.36941085	12.40400075
BFSP1	1.002463903	0.172130142	0.01099143	0.447467178	0.205395461	0.693659122	1.404808185
BFSP2	0	0	0	0.015087033	0	0	0
BGLAP	0	0.47176177	0.172934734	0.3240909	0.433053619	0.855945571	0.610289911
BGLT3	0	0	0	0	0	0.120723643	0
BGN	0.051926585	0.009301362	0	0.018379762	0	0.177513074	28.14685704
BHLHA15	0	0	0	0	0	0	9.0525036
BHLHA9	0	0	0	0	0	0	0
BHLHB9	0.82290307	2.547138379	0.171767027	0.635369037	2.942047049	0.299306115	0.17835686
BHLHE22	0	0	0.015654644	0.084426564	0.053668718	0	0
BHLHE23	0	0	0	0	0	0	0
BHLHE40	19.28743839	18.5386892	9.983981848	4.750841255	9.867990511	8.313132786	4.959375969
BHLHE40-AS1	0.336735509	0.300260055	0.228389859	0.210113686	0.357146726	0.707683698	1.222649339
BHLHE41	0.01375883	0.018490168	0.801971929	0.023409416	0	0.636348599	38.1031927
BHMT	0	0	0	0	0	0	0.881055261
BHMT2	0.698800952	0.988264912	0.468595636	0.550858497	0.606254782	0.850890582	1.715619945
BICC1	0.014814296	0.008316	0.096224046	0.22585177	0.054351269	4.752603264	0.05487767
BICD1	1.374769673	2.769596497	2.018044652	2.549584831	2.976759718	1.73952938	6.644519877
BICD2	9.829256288	23.18989053	14.34726191	11.25018332	24.0487862	28.78624857	5.754480267
BID	48.42361531	71.64083077	42.78827948	38.37458191	76.32277619	48.1786696	9.013761684
BIK	27.18106829	1.083120794	2.590688006	27.2176644	1.685358067	0.173104288	0.906001199
BIN1	0.115622646	0.958009997	0.634062067	0.73311189	0.91245983	34.25622225	19.94602601
BIN2	60.96596553	39.99408069	44.53241669	133.8808201	35.15067511	0.017508906	0.400482576
BIN3	32.7855992	12.08486073	13.15065525	15.44787345	18.52331338	12.73070085	2.247420784
BIN3-IT1	0.139513823	0.140579049	0.083185086	0.142046237	0.12575829	0.548665798	0.585223369
BIRC2	11.02319044	13.79038549	11.21684834	9.159149479	14.41526528	21.50702298	13.89271547
BIRC3	0.088512803	0.026460635	0.295604729	0.124117163	0.016975923	0.190671748	0.756702303
BIRC5	37.82804643	78.82328362	35.70239608	41.58372909	72.99764887	99.00857117	2.451750015
BIRC6	6.898870005	11.36961458	11.48124239	3.922287821	11.64397404	15.71382525	9.933491173
BIRC6-AS2	0.061967867	0.1548165	0.119969474	0.146318523	0.191584027	0.420370331	2.247406552
BIRC7	0.020481569	0.328611845	0.018057402	0	0.216293008	0	1.36301743
BIRC8	0	0	0	0	0	0.003437089	0
BISPR	4.935229128	2.740458401	3.510593589	3.249294101	3.624432462	0.97875095	7.880959418
BIVM	5.638466596	0.976981762	3.432722616	0.917215976	0.713378564	15.40313118	2.179721512
BIVM-ERCC5	3.383468233	0.985658413	2.549686393	0.614062363	0.7102534	3.865764259	0.549389137
BLACAT1	0	0	0	0.034744299	0	0.088807685	1.734674764
BLACE	0.560466341	0.34499324	0.258604668	1.865682929	0.461770127	0.473022344	0.611966543
BLCAP	18.97174854	21.34609914	27.38309378	19.1169279	17.06442298	22.44838854	46.73809211
BLID	0	0	0	0	0	3.34552927	0.026935119
BLK	0.009588002	0	0	0	0	0.067528081	0
BLM	23.83621292	26.03760111	16.31354321	15.5997011	29.96075696	6.76475545	0.325016918
BLMH	37.38893234	17.76141051	24.69074682	27.10199009	22.81783195	19.60348182	0.794551992
BLNK	0.230429417	0.09471957	0.037259428	0.817966013	0.07729991	0.011327956	0.367550537
BLOC1S1	95.75463353	74.13754037	150.0234654	176.3559306	82.50011631	58.73618318	29.039059
BLOC1S1-RDH5	1.20179171	0.721887168	1.760611395	3.983386492	0.745631723	2.254913556	1.615379217
BLOC1S2	13.5824277	13.39880859	16.87815682	15.71756524	13.91215445	17.74901743	7.457274379
BLOC1S3	9.908467687	7.786913652	8.234473018	6.371486231	6.48398451	1.466514078	10.38127226
BLOC1S4	15.17894454	9.958381157	12.80008939	10.85137008	9.951760639	14.36199962	6.582411834
BLOC1S5	6.428325656	4.270381393	2.240417568	2.487705215	3.702163306	0.502967562	1.6050146
BLOC1S5-TXNDC5	13.25202664	6.31582012	6.734353073	7.591509621	5.711593944	6.761649581	1.079831482
BLOC1S6	23.76070914	19.05581469	15.80633425	18.11499992	18.70159372	17.64225955	10.36456217
BLVRA	8.318466968	8.897802816	9.557141403	30.67529276	26.03100395	12.0786766	0.979643522
BLVRB	14.19109193	17.7850573	22.92485597	12.7596151	15.58651228	25.8134647	22.54273177
BLZF1	4.884690266	6.990682706	6.320345433	7.411241691	7.112053924	12.74734511	7.791508014
BMF	9.416985933	3.07932284	4.815928426	4.592488851	1.658591051	0.202257924	1.543879139
BMI1	67.63779792	5.395301787	8.70410223	18.39715299	5.553667269	32.73419741	14.12104749
BMP1	19.75893515	3.430453344	4.236311023	13.66501039	4.615839089	10.9321104	4.686469899
BMP10	0.033616012	0	0.014818637	0.105880123	0	0	0
BMP15	0	0	0	0	0	0	0
BMP2	2.113927253	77.34724022	0.379680251	11.22411613	66.37554792	0.297311461	2.791225387
BMP2K	7.815685976	4.541042333	7.699268875	5.704101837	4.831888752	13.88027583	3.180339479
BMP3	0.055933937	0.036122738	0.016632708	0.038766855	0.039753883	0.130065158	0.122139207
BMP4	0.262332689	0.126890016	0.016133562	0	0.177277583	1.562258257	66.13054967
BMP5	0	0	0	0	0	0.012500969	0
BMP6	0.01933211	0.032224149	0.037352553	0	0.069113773	2.13473274	0.044559311
BMP7	0.039206987	0.026373285	0.049242949	0.02897232	0.025515776	0.048877462	0.185067216
BMP7-AS1	0	0	0	0	0	0	0
BMP8A	0.424960379	0.881229905	2.747269433	0.791835896	0.92234663	0.579363292	2.150425159
BMP8B	17.44540522	17.54920958	26.89897475	19.70695745	33.37150267	0.216858523	1.022085554
BMPER	0.035637328	0.014102496	0.005217139	0.038821857	0.126797874	0.811982684	0
BMPR1A	2.145620927	8.324419778	6.234167039	4.331278825	9.271090989	11.17516156	4.903854137
BMPR1B	0.005022904	0.131877578	0.006108415	0.009176453	0.622087331	1.790601506	0.119840183
BMPR1B-AS1	0	0	0	0	0	0	0
BMPR2	1.844207357	2.285196238	0.974952077	1.535317393	1.951792517	2.628473182	4.974300771
BMS1	13.06942014	17.86661468	12.46466492	12.85955318	15.18794047	18.8429691	9.106342782
BMS1P17	2.850773346	1.314920494	5.453861443	3.479997773	1.131289949	11.4987276	8.391449461
BMS1P18	0	0	0	0	0	0	0
BMS1P20	5.873194888	6.77789121	7.257252149	9.252502734	7.374954753	6.413662605	5.631604136
BMS1P21	0.125082587	0.1586692	0.081187596	0.383230615	0.137228356	0.35169174	0.265714189
BMS1P4	3.238079782	3.507711749	3.677783992	3.404928198	3.359673479	2.469693658	7.816288655
BMS1P5	2.704867202	3.56339334	3.441682734	2.727873647	3.130194071	1.548631781	7.953003931
BMS1P6	1.173344463	1.271098543	1.524233176	0.984143304	1.238728652	1.383027835	5.254056689
BMX	0	0.197813614	0.642382111	0.009086873	0.260914539	0.017735855	0
BNC1	0	0	0	0	0	9.079683172	0
BNC2	0.01171233	0.015933297	0.023348446	0.009871823	0.00938811	2.062601634	0.356145545
BNIP1	9.957977578	9.988621795	13.80468848	9.146716463	10.41647868	21.33530661	4.728746007
BNIP2	37.15845048	50.59659498	40.65814101	58.75886125	60.33529765	32.03655943	13.05983734
BNIP3	62.87504197	43.25585529	29.58809012	27.3327973	42.26905922	52.19550883	0.752147057
BNIP3L	28.84271805	28.6769043	9.387317339	11.8574128	35.81360076	17.80577684	3.500477338
BNIPL	0.349332484	0.473888572	0.251220738	0.172068928	0.224683127	0.420543687	1.246121231
BOC	0	0.130248204	0.005257297	0.066070422	0.037732836	5.291432332	0.03290427
BOD1	11.47161115	10.39633719	19.21724284	9.28635221	13.4966888	25.74696536	17.49896048
BOD1L1	5.563073116	7.758786537	8.980689695	7.54743512	8.310760748	8.270113615	12.50477413
BOD1L2	0	0.01342302	0	0.006743447	0	0	0.005813481
BOK	0.2298864	0.143179043	0.055717081	0.093660358	0.229293729	13.2726978	13.0661039
BOK-AS1	0	0	0.037781432	0	0	0	0.334659289
BOLA1	10.467407	23.14367842	4.199816041	4.467744545	23.7789818	10.37736841	2.625762741
BOLA2	0	0	0	0	0	0	0
BOLA2B	86.66155201	51.30603474	102.439555	71.43534252	63.48631034	106.6331542	15.73382872
BOLA3	100.7160377	70.03492064	137.4744891	103.3833319	85.21424869	86.65717805	9.587956655
BOLA3-AS1	0.5236744	0.581287599	0.109104187	0.306638017	0.54921722	1.25051161	0.726050732
BOLL	0	0.008338369	0.008123365	0	0.019068169	0.002130455	0.625472684
BOP1	170.592553	90.34820152	71.76759189	75.3706925	142.3522976	55.85565442	18.35914975
BORA	19.67590414	14.4002235	20.32481559	14.46860954	14.33934458	7.63258613	2.484479823
BPESC1	0.014904369	0.013198712	0.027633269	0	0	0.016124345	0.039390381
BPGM	7.190870497	11.25217362	10.53191624	10.27663889	12.9471603	4.886303769	2.151400415
BPHL	1.514053639	3.230551721	1.390232545	0.825199743	3.565997674	2.185630008	3.555042213
BPI	23.29760223	0.153555748	41.78408785	2.541451286	0.258346517	0	0.009048302
BPIFA1	0	0	0	0	0	0	0
BPIFA2	0	0	0	0	0	0	0
BPIFA3	0	0	0	0	0	0	0
BPIFA4P	0	0	0	0	0	0	0
BPIFB1	0	0	0	0	0	0	0
BPIFB2	0	0	0	0	0	0	0.038289829
BPIFB3	0	0	0	0	0	0	0
BPIFB4	0	0	0	0	0	0.025415504	0
BPIFB6	0	0	0	0	0	0	0
BPIFC	0	0	0.011560347	0	0	0	0
BPNT1	19.47696192	26.44688089	17.17253793	31.10646559	29.19012183	12.06106085	9.410538813
BPTF	6.54971154	15.32894347	7.781473985	10.62406546	14.74240683	7.023771948	21.82763855
BPY2	0	0	0	0	0	0	5.61277E-06
BPY2B	0	0	0	0	0	0	0.008953687
BPY2C	0	0	0	0	0	0	0.008953687
BRAF	2.529826642	6.032374344	2.544181448	3.349928425	5.805720182	3.361487427	3.602494393
BRAP	9.58137758	10.62585184	11.14787744	9.666183456	11.35229154	9.636196554	5.397887419
BRAT1	32.06299148	30.05719253	30.26465136	30.72877949	27.14110861	28.62289708	10.25269185
BRCA1	19.96298042	19.14237681	15.51405372	21.20377869	23.95309478	9.88705146	1.259934044
BRCA2	6.038778098	4.205344429	6.070905254	3.59300282	5.012826676	4.650709411	0.597786335
BRCAT107	0	0	0	0	0	0	0
BRCAT54	0.191921496	0.090052166	0.122628746	0.054511155	0.023494344	0.204469089	0.339962837
BRCC3	13.67413183	10.1359828	13.89672558	11.19028825	10.36334068	6.795572858	13.34479698
BRD1	9.292488797	18.61407844	11.49700354	11.57307146	17.06904634	5.899191798	5.618481739
BRD2	98.028802	79.65108457	83.16865797	67.08943567	70.56884028	40.10017631	59.12858409
BRD3	9.762369099	11.77097832	10.97234118	11.38636837	10.10790207	2.307088267	8.43725606
BRD4	26.20433453	26.25578639	24.91958814	24.60529529	22.08002948	10.56848814	15.28864072
BRD7	37.43321305	39.2044142	43.63724008	43.96899134	40.39268016	31.07998063	19.02241705
BRD7P3	0.145919535	0.028467348	0.135556762	0.182087834	0.061694071	0.172284701	0.080130297
BRD8	22.92771187	25.54840566	14.04259283	24.81717754	24.29610514	22.83956934	18.42530059
BRD9	20.75256006	69.29429569	20.02833314	25.04145972	47.87762361	21.48151777	18.68830596
BRDT	0.067489255	0.097388775	0.052268817	0.042560452	0.059663759	0.017044776	0.139019548
BRDTP1	0	0	0	0	0	0	0
BRE	22.76960272	22.37870771	23.15839055	15.47746772	23.27338204	12.86749387	7.038715999
BREA2	0.299253457	0.35872857	0.360447389	0.260536877	0.29928892	0.552819379	1.12823011
BRE-AS1	0.331499861	0.194335673	0.655337732	0.372490436	0.281797254	0.134507242	0.145027767
BRF1	11.94053581	13.77760763	13.8688594	10.57353178	14.2649258	13.13681939	5.162526987
BRF2	12.71046298	11.57106795	8.038389538	6.395627876	11.34565483	6.264221782	1.124649523
BRI3	37.67290416	62.3718421	71.4509736	39.6653165	68.54468102	48.12955052	105.3249911
BRI3BP	21.19836729	15.67071258	21.8956862	35.75760878	16.00478555	17.18328374	5.925903501
BRICD5	2.065477303	4.069206432	3.144666233	2.317213088	2.053360824	1.939216346	5.040264411
BRINP1	0	0.007559972	0	0	0	0	0
BRINP2	0	0	0	0	0.02021529	0.127029098	0.029656807
BRINP3	0	0	0	0	0.066693196	0	0
BRIP1	5.514595572	6.14058314	2.976600651	4.345874561	7.768332131	4.07232836	1.088688282
BRIX1	73.64703207	218.4715055	61.50403412	68.60203641	173.9126427	61.11907338	21.8477645
BRK1	87.04019642	108.4719326	104.6637852	93.41729225	104.2024385	61.24481274	25.59150462
BRMS1	38.94756028	30.81699495	51.26208615	36.54383178	29.60405414	41.3384299	21.29009472
BRMS1L	2.891501713	4.566943696	2.556657781	3.517214462	4.476034834	2.656449899	1.271926895
BROX	15.47366196	21.37110386	14.89800012	28.36059795	19.36326953	34.15867869	10.93973468
BRPF1	11.85163004	14.83720685	19.41030026	13.65850607	13.33980428	10.56936523	3.34010839
BRPF3	6.188965653	7.147942118	5.041975039	7.89751087	6.333126595	4.920226399	16.6179841
BRS3	0	0	0.020513419	0	0	0	0.014908174
BRSK1	0.219072889	5.915648267	0.06855351	1.345687895	6.0640938	1.471492431	0.895908892
BRSK2	0.113961455	0.343968181	0	0.021633078	0.247159007	0.208941589	0.721790867
BRWD1	6.329081511	11.02139804	12.1647413	6.635780846	11.24880205	6.731500987	5.468490982
BRWD1-AS1	0.046123532	0.041527467	0	0.041725076	0	0	0
BRWD1-IT2	0.264463184	0.294299352	0.123635299	0.076116054	0.240293735	1.315048915	0.315753537
BRWD3	2.1970072	3.427345855	3.02956787	2.161781199	3.202701889	1.589406679	2.898433969
BSCL2	1.017693134	2.806921581	1.815612778	1.012728133	3.505381452	4.200327531	6.285356381
BSDC1	10.10145605	12.56874913	16.27898524	11.58940107	12.80659233	13.9575359	15.137624
BSG	503.014896	347.9515132	445.8815323	307.1993871	373.7278097	259.8660609	99.45089523
BSN	0.021587218	0.066614286	0.010371542	0.04517399	0.046122806	0.095501885	0.304454042
BSN-AS2	0.414721872	0.577885836	0.139434794	0.42970013	0.424747978	0.725872988	2.140179288
BSND	0	0	0	0	0	0	0.012802938
BSPH1	0	0	0	0	0	0	0
BSPRY	3.829184671	0.070562557	0.214175085	2.667951954	0.11928292	0.07134693	6.594765366
BST1	13.97529861	6.840734275	27.23631683	34.98445387	17.67871639	0.093247566	0.054622915
BST2	92.75946953	138.1330256	91.21178863	64.9203588	162.0847754	0.144640101	60.28583611
BSX	0	0	0	0	0	0	0
BTAF1	20.01021222	15.03097783	20.24752633	15.89412694	19.76137061	9.773586764	9.414160987
BTBD1	24.71814197	29.40469441	28.73550617	21.31985543	31.57618562	49.06135373	23.93925952
BTBD10	10.87138304	11.07209393	10.09509604	14.58595903	13.40169005	31.5665542	10.47814479
BTBD11	0	0.011428145	0.293169116	0	0.007242539	3.742858406	0.132913247
BTBD16	0	0	0	0	0	0.013910611	3.996236276
BTBD17	0	0.015215768	0	0	0	0	0.039385699
BTBD18	0.009073713	0.068544088	0.058365081	0.035708083	0.026308537	0.141949362	0.326798919
BTBD19	0.231306086	0.016373608	0.213655883	0.689761804	0.015737423	1.922628752	15.05043039
BTBD2	46.25307983	48.73821382	18.81049685	24.94707301	54.28740879	31.30767304	14.24766779
BTBD3	8.617728278	8.25832318	3.364674972	9.158154954	6.440447279	12.12433307	7.368605291
BTBD6	13.64592435	25.14870748	20.49109759	13.57176993	21.09261113	4.839605129	9.100493611
BTBD7	6.277413922	24.27051904	8.243795938	7.492509498	21.86089829	8.039790336	5.858283289
BTBD8	0.15282081	0.118139338	0.159685193	0.161869899	0.269929448	0.47868027	0.295288183
BTBD9	1.23041253	1.911535685	1.865510936	2.71603322	2.16513069	2.817824072	2.648994315
BTC	0	0	0	0	0	0.211809514	1.507556093
BTD	10.71634534	7.046031685	6.994167876	8.628559357	4.796847863	6.260506685	4.05667287
BTF3	633.2714339	607.4230455	577.741704	649.9326044	751.575261	354.1681096	227.2806165
BTF3L4	17.40424636	20.70559873	22.84528776	19.41896091	21.83718123	11.11642094	11.58670765
BTF3P11	0	0	0	0	0.058458756	0.013748354	0.151638892
BTG1	16.05480754	7.984888839	16.30970811	15.59767167	7.819347273	6.317140921	17.95450912
BTG2	5.623922638	8.235640711	10.61110934	7.26283746	4.917466298	5.050629927	2.968252197
BTG3	13.52126315	17.12017187	11.754715	16.94252636	16.9526469	15.01360248	1.272022686
BTG4	0	0	0	0	0	0.124970864	0.022005606
BTK	53.64452413	48.6834511	40.79883573	46.2727121	50.53048404	0	0.003926051
BTLA	0.028526552	0	0.021635648	0.109586512	0.019336432	0	0.046096559
BTN1A1	0	0	0.015537451	0.01565126	0	0.052028286	0
BTN2A1	11.83115254	10.88975572	11.7348466	13.3293978	9.780187169	4.072137731	5.791717868
BTN2A2	3.280276736	1.573127792	0.7174303	3.38405816	1.601364175	1.681368619	0.134106293
BTN2A3P	1.002136377	0.622206286	0.569879558	0.636446447	0.55028	0.678160999	0.417841045
BTN3A1	4.597427265	2.418160708	4.025863834	5.879019708	2.220097482	4.042282131	1.579494568
BTN3A2	10.02206365	5.710383046	12.11464239	11.14154004	4.764497842	7.332763016	1.652757987
BTN3A3	0.634890243	1.662582071	2.515878493	0.675351771	1.381249914	1.895564093	0.645646969
BTNL10	0	0.037950809	0	0	0	0	0.18069584
BTNL2	0	0	0	0	0	0	0
BTNL3	0.010380329	0	0	0	0	0	0.071563352
BTNL8	0.099941265	0	0.017664731	0.130356909	0.034104477	0.149911349	0.247294311
BTNL9	0.157862275	0.104746755	0.031079389	0.169789614	0.127328433	0.186918838	10.53311478
BTRC	1.734556554	3.45139679	2.554751263	1.62996487	3.257719205	3.147933048	2.95730032
BUB1	35.43787	53.50068783	42.29280326	47.02081821	53.68241846	39.86289853	1.531721615
BUB1B	37.81377567	39.24273618	39.28818076	48.94710539	40.78286066	34.02345674	1.68701592
BUB3	145.6855549	113.8409487	122.8268635	121.1191427	108.4288265	196.1837138	20.76091997
BUD13	20.67521726	21.52056298	19.86499085	21.91457257	22.50798176	14.89545073	4.578790375
BUD31	75.31376522	83.64252264	78.90607718	67.67266364	88.59256728	92.40214208	52.99297383
BVES	0.39525123	1.653286813	0.114605816	5.178483598	1.490144826	3.640933253	0.548475335
BVES-AS1	0.032189966	0.085518434	0	0.569257334	0.069727002	0.11306262	0
BYSL	28.43578249	20.96589911	24.19633406	29.3834355	21.19376088	18.72642323	10.54639945
BZRAP1	70.27652404	1.550318448	0.42584291	5.14118013	1.447115892	0.623704375	0.415747862
BZRAP1-AS1	12.13165379	5.137988813	4.362005648	9.073942544	5.367594729	1.246814223	4.352891708
BZW1	116.4837052	144.9800651	149.6023566	99.12302825	158.9215097	276.3255548	41.68100216
BZW2	89.6740075	72.01220759	92.37322678	97.39417112	77.9813437	64.0590527	27.68382552
C10orf10	2.515190908	0.739255875	1.307053975	1.080488082	0.626235219	0.621895772	3.18903755
C10orf105	0.033296547	0.241953699	0.095258155	0.187970701	0.213247164	0	0.061869769
C10orf107	0	0	0	0	0	0	0
C10orf11	10.01476723	8.223418093	16.90936908	8.3400317	11.82744549	0	0
C10orf111	0.156474459	0.137102375	0.204161909	0.090160544	0.209226814	0.450350194	0.616678006
C10orf113	0	0	0	0	0	0	0.666733871
C10orf12	1.382323359	2.7174534	1.325695021	2.720539988	2.791584598	4.04055037	4.667539764
C10orf120	0	0	0	0	0	0	0
C10orf126	0.081811763	0.138335548	0.197531616	0.098925346	0.141916117	0.314779524	0.778188447
C10orf128	0.467907915	0.099079905	0.975822161	0.590736788	0.019962583	0	0
C10orf131	0.128602816	0.022877068	0.083531331	0.062715664	0.19607509	0.219149458	0.319196617
C10orf142	0	0	0	0	0	0	0
C10orf2	20.30608033	21.21921639	27.28689984	19.70862651	19.64467297	14.04919243	12.63364292
C10orf25	1.16140736	0.632755464	0.330131885	0.662267606	0.472535355	0.062733683	0.453833375
C10orf32	9.832994486	9.865269854	12.00824005	7.856553727	10.9106593	7.358085612	6.465172551
C10orf32-ASMT	0.575204758	0.475140383	0.238284907	0.398155677	0.137621598	1.101828984	1.266575123
C10orf35	0.16352362	0.432736171	0	0.046797895	0.179091043	2.420311377	3.35281483
C10orf53	0	0	0	0	0	0	0
C10orf54	11.73573982	36.09207392	25.45274703	16.45524592	24.59040121	0.016203379	7.631482592
C10orf55	1.247960671	0.200810069	0.782670923	0.422473719	0.146572232	3.4120581	0.248152943
C10orf62	0	0	0	0	0	0	0.023725156
C10orf67	0.053100288	0.09577254	0.120459269	0.075668169	0.080506388	0.664149533	0.67811339
C10orf71	0	0	0	0.008213515	0	0.001136792	0.010001177
C10orf71-AS1	0	0	0	0	0	0	0
C10orf76	10.73254218	10.01730561	10.31082635	8.63954444	9.225960729	2.764604766	5.855042009
C10orf82	0	0	0	0	0	0	0
C10orf88	2.71253989	4.209036648	4.54171672	2.882501976	4.03283419	3.309196745	1.872590873
C10orf90	0	0	0	0	0	0	0.005339676
C10orf91	0.988359486	0.160442527	13.46831293	167.2763792	0.214070952	0	0.190452922
C10orf95	0.35901923	0.071617174	0.204802735	0.184750283	0.14058176	0.401544408	1.068913994
C10orf99	0	1.30177201	0	0	2.59705733	0	0.015488748
C11orf1	15.15968352	7.215805166	16.07630017	6.9448993	8.423239339	17.81273718	3.451855686
C11orf16	0.086121529	0.049117769	0.087764061	0.107285735	0.055441539	0.188415777	0.014601131
C11orf21	8.200528654	4.607629548	13.41433736	6.436793762	4.444549267	0.099037372	0.197268507
C11orf24	18.83285291	27.74558929	16.56229719	21.0235972	22.56938098	25.35219408	7.707513977
C11orf30	4.266730532	6.40349526	4.46717786	5.750316426	6.126553071	3.015773661	4.399018421
C11orf31	53.93893975	79.43687318	127.7620873	94.1365739	94.68916297	47.86718721	13.0747053
C11orf39	0	0	0	0	0	0	0
C11orf40	0	0	0	0	0.046152063	0	0
C11orf42	0.078264049	0.045433505	0.04756056	0.106898757	0.07298345	0.115411018	1.625262804
C11orf44	0.101852739	0.100078268	0.095738447	0.160300244	0.066060412	0.167988024	0.389713385
C11orf45	0.05700628	0.879514715	0.539660196	0.080233766	1.007305494	0	0.15943564
C11orf49	6.614212829	6.411808278	10.04142212	0.494236835	7.319727766	5.830949708	14.30561361
C11orf52	0	0	0	0	0	0.044859392	3.335418412
C11orf53	0	0	0	0	0	0	1.581999193
C11orf54	6.769238818	5.693713505	4.89808968	4.759376599	6.474526976	5.125042818	23.69593703
C11orf57	17.0968837	19.4089717	23.10766789	14.55040061	21.23224513	11.0250916	9.736152327
C11orf58	45.68303055	50.62909348	58.01940334	55.0358635	56.46593382	25.88514123	35.59774613
C11orf63	0.245781952	0.295445095	0.187269177	0.177869054	0.219386094	1.581779884	0.690653258
C11orf65	0.027652516	0.231316232	0.348504268	0.267853429	0.363144345	0.029061096	0.126917722
C11orf68	11.56364376	9.76741686	12.47833118	7.199595153	9.327234306	32.21947969	9.528858606
C11orf70	0.02066895	0.137788506	0.106698353	0.083076401	0.143743451	0.236915875	6.263625992
C11orf71	3.098538168	1.356220982	4.799253799	1.763655631	2.199685263	4.050797108	2.657783927
C11orf72	3.853964844	5.544841331	3.882685213	8.199231026	4.179291129	6.998595809	13.46231268
C11orf73	29.42298199	29.09468288	48.92559232	29.65567639	29.1942265	30.32510819	9.965619685
C11orf74	11.69604194	2.510243337	17.99853361	10.74929282	2.373637488	7.595161641	1.375972258
C11orf80	1.996849733	0.69644308	0.337804787	1.631399852	1.156527619	5.239122737	4.715901878
C11orf84	12.51417338	30.17760678	5.88648443	23.48369831	30.8487603	20.06540665	7.275464277
C11orf85	0	0	0	0	0	0	0
C11orf86	0	0	0	0	0	0	0.548406657
C11orf87	0	0.003961173	0	0.003710184	0	0.026394033	0.003194979
C11orf88	0.049958229	0.036728561	0.08152515	0.067544892	0.03864349	0.32127147	0.258163932
C11orf91	0.036119392	0	0	0	0	13.98239198	0.637134142
C11orf94	0	1.287933201	0.642496951	0.553968395	0.346140471	1.970567356	0.489563287
C11orf95	2.856245441	5.392704706	1.745106508	3.058087537	4.978419521	8.610597387	4.566767592
C11orf96	0.394615956	0.186423434	0.113289218	0.808926897	0.29096042	1.483259311	0
C11orf97	0.111130581	0	0	0	0	0	0
C11orf98	85.9606384	106.8245981	86.50748294	114.7464734	116.5948187	112.5327315	56.2244363
C12orf10	22.02087418	22.99274985	28.65504867	38.06182746	21.69884264	53.73545121	17.22439959
C12orf29	15.01566408	8.803078552	19.19716715	16.28748077	10.21186769	14.59172843	2.8672007
C12orf4	10.42440434	13.67974315	11.28473852	6.93185909	10.24739642	10.64943225	1.271888625
C12orf40	0	0	0	0	0	0	0
C12orf42	0	0	0	0.033963926	0	0.015688097	0.030357569
[truncated: 24,462 more rows]
