# Supplementary material for: A CRISPR Dropout Screen Identifies Genetic Vulnerabilities and Therapeutic Targets in Acute Myeloid Leukemia
Source: Cell Rep. 2016 Oct 18;17(4):1193–205. doi: 10.1016/j.celrep.2016.09.079 (PMC5081405; doi:10.1016/j.celrep.2016.09.079)
Supplement: Data S2. Human CRISPR Screen Data, Related to Figures 2 and 3 [file mmc6.zip › OCI-AML3.gene_summary.txt]

id	num	lo.neg	p.neg	fdr.neg	rank.neg	goodsgrna.neg	lo.pos	p.pos	fdr.pos	rank.pos	goodsgrna.pos
CCND3	15	9.7938e-11	2.7489e-07	0.000495	1	13	0.38771	0.55681	1.0	9638	1
NDUFA2	6	1.4183e-10	2.7489e-07	0.000495	2	6	1.0	1.0	1.0	18009	0
GPX4	5	1.9703e-09	2.7489e-07	0.000495	3	5	1.0	1.0	1.0	18008	0
ECSIT	12	2.1554e-09	2.7489e-07	0.000495	4	11	0.99999	1.0	1.0	17903	0
RPL13	5	2.7198e-09	2.7489e-07	0.000495	5	5	1.0	1.0	1.0	17965	0
MARS2	5	3.2381e-09	2.7489e-07	0.000495	6	5	1.0	1.0	1.0	18007	0
TPI1	9	6.1015e-09	2.7489e-07	0.000495	7	8	0.99298	0.99297	1.0	16965	0
YRDC	5	7.4716e-09	2.7489e-07	0.000495	8	5	1.0	1.0	1.0	18006	0
IRF2BP2	5	8.77e-09	2.7489e-07	0.000495	9	5	1.0	1.0	1.0	18005	0
ATP6V0C	5	1.2265e-08	2.7489e-07	0.000495	10	5	1.0	1.0	1.0	18004	0
HIST1H2AJ	3	2.0507e-08	5.4978e-07	0.0009	11	3	0.99996	0.99997	1.0	17791	0
SF3B5	5	2.3274e-08	8.2467e-07	0.001061	12	5	1.0	1.0	1.0	17997	0
UBE2M	5	2.5819e-08	8.2467e-07	0.001061	13	5	1.0	1.0	1.0	18003	0
MEPCE	10	2.6666e-08	8.2467e-07	0.001061	14	9	0.99034	0.99034	1.0	16866	0
ROMO1	5	3.8894e-08	1.0996e-06	0.001134	15	4	0.95803	0.95817	1.0	15993	0
NHP2L1	5	5.5451e-08	1.3745e-06	0.001134	16	5	1.0	1.0	1.0	18002	0
ARFRP1	12	5.8547e-08	1.3745e-06	0.001134	17	12	1.0	1.0	1.0	17953	0
MYC	5	8.0335e-08	1.9242e-06	0.001134	18	5	1.0	1.0	1.0	18001	0
NELFCD	5	9.2388e-08	1.9242e-06	0.001134	19	5	1.0	1.0	1.0	18000	0
ERCC2	5	1.0341e-07	1.9242e-06	0.001134	20	5	1.0	1.0	1.0	17999	0
TBL3	5	1.0412e-07	1.9242e-06	0.001134	21	5	1.0	1.0	1.0	17998	0
RPS9	5	1.1526e-07	2.1991e-06	0.001134	22	4	0.55707	0.69644	1.0	11631	1
PPP2CA	5	1.2359e-07	2.474e-06	0.001134	23	5	1.0	1.0	1.0	17996	0
STK11	5	1.5333e-07	2.474e-06	0.001134	24	5	1.0	1.0	1.0	17995	0
RPS19	5	1.6047e-07	2.474e-06	0.001134	25	5	1.0	1.0	1.0	17994	0
GNB1L	5	1.6394e-07	2.474e-06	0.001134	26	5	1.0	1.0	1.0	17993	0
SCO2	5	1.6531e-07	2.474e-06	0.001134	27	5	0.99773	0.99771	1.0	17264	0
GART	5	1.7362e-07	2.474e-06	0.001134	28	5	1.0	1.0	1.0	17992	0
YARS2	5	2.1011e-07	2.7489e-06	0.001134	29	4	0.8331	0.84677	1.0	14001	1
PPP1R8	15	2.13e-07	3.0238e-06	0.001134	30	13	0.99932	0.99933	1.0	17477	0
NOP9	5	2.1471e-07	3.0238e-06	0.001134	31	5	1.0	1.0	1.0	17991	0
CDC16	5	2.2666e-07	3.0238e-06	0.001134	32	5	0.99995	0.99996	1.0	17788	0
SARS2	5	2.3508e-07	3.0238e-06	0.001134	33	5	1.0	1.0	1.0	17990	0
ATP5A1	5	2.3563e-07	3.0238e-06	0.001134	34	5	1.0	1.0	1.0	17989	0
PARS2	5	2.4999e-07	3.0238e-06	0.001134	35	5	1.0	1.0	1.0	17988	0
GAPDH	5	2.5201e-07	3.0238e-06	0.001134	36	5	1.0	1.0	1.0	17987	0
POLR2L	4	2.6264e-07	3.0238e-06	0.001134	37	4	1.0	1.0	1.0	17986	0
MDH2	5	2.8207e-07	3.0238e-06	0.001134	38	5	1.0	1.0	1.0	17985	0
PWP2	5	2.8718e-07	3.0238e-06	0.001134	39	5	1.0	1.0	1.0	17984	0
PCID2	5	3.0432e-07	3.0238e-06	0.001134	40	5	1.0	1.0	1.0	17983	0
NDUFC2	5	3.0534e-07	3.0238e-06	0.001134	41	5	0.99971	0.99971	1.0	17599	0
CDC27	5	3.0703e-07	3.0238e-06	0.001134	42	5	1.0	1.0	1.0	17982	0
MARS	5	3.2939e-07	3.0238e-06	0.001134	43	5	1.0	1.0	1.0	17981	0
SNRPD3	5	3.3532e-07	3.0238e-06	0.001134	44	5	1.0	1.0	1.0	17967	0
MRPL4	5	3.8816e-07	3.0238e-06	0.001134	45	5	1.0	1.0	1.0	17980	0
HIST2H2AA3	4	3.9322e-07	3.0238e-06	0.001134	46	4	1.0	1.0	1.0	17979	0
HOXA13	5	3.9601e-07	3.0238e-06	0.001134	47	5	1.0	1.0	1.0	17978	0
LAMTOR2	7	4.0377e-07	3.0238e-06	0.001134	48	7	1.0	1.0	1.0	17977	0
TINF2	5	4.4983e-07	3.5736e-06	0.001142	49	5	0.99994	0.99995	1.0	17763	0
HIST1H2AM	5	4.5535e-07	3.5736e-06	0.001142	50	5	1.0	1.0	1.0	17947	0
EEF2	5	4.6584e-07	3.5736e-06	0.001142	51	5	1.0	1.0	1.0	17976	0
RPS6KA1	5	4.7396e-07	3.5736e-06	0.001142	52	5	1.0	1.0	1.0	17975	0
RANGAP1	5	4.9102e-07	3.5736e-06	0.001142	53	5	1.0	1.0	1.0	17974	0
GRWD1	5	5.8275e-07	3.5736e-06	0.001142	54	5	1.0	1.0	1.0	17973	0
GPN2	5	6.0117e-07	3.5736e-06	0.001142	55	5	0.99996	0.99997	1.0	17808	0
SYS1	7	6.339e-07	3.5736e-06	0.001142	56	7	0.99991	0.99992	1.0	17719	0
PSMD11	5	6.7344e-07	4.1234e-06	0.001142	57	5	1.0	1.0	1.0	17970	0
ALG2	5	6.7358e-07	4.1234e-06	0.001142	58	5	1.0	1.0	1.0	17972	0
LRR1	5	6.7869e-07	4.1234e-06	0.001142	59	5	1.0	1.0	1.0	17971	0
CHMP2A	5	7.0314e-07	4.1234e-06	0.001142	60	5	0.99976	0.99976	1.0	17621	0
PSMG3	5	7.1333e-07	4.1234e-06	0.001142	61	5	1.0	1.0	1.0	17969	0
CFL1	5	7.3356e-07	4.1234e-06	0.001142	62	5	1.0	1.0	1.0	17968	0
COX18	5	7.5202e-07	4.1234e-06	0.001142	63	4	0.98766	0.98764	1.0	16741	0
ATP6V0D1	5	7.5773e-07	4.1234e-06	0.001142	64	5	1.0	1.0	1.0	17966	0
MFN2	5	7.847e-07	4.1234e-06	0.001142	65	5	1.0	1.0	1.0	17964	0
MVD	5	8.2284e-07	5.2229e-06	0.001425	66	5	1.0	1.0	1.0	17963	0
MRPL21	8	9.2972e-07	5.7727e-06	0.001552	67	8	1.0	1.0	1.0	17962	0
FAU	5	1.0041e-06	6.3225e-06	0.001627	68	5	1.0	1.0	1.0	17927	0
WDR18	5	1.008e-06	6.3225e-06	0.001627	69	5	1.0	1.0	1.0	17961	0
HIST2H3C	2	1.0175e-06	6.3225e-06	0.001627	70	2	1.0	1.0	1.0	17960	0
PSMD2	5	1.0747e-06	6.8723e-06	0.001695	71	5	1.0	1.0	1.0	17959	0
TAF10	5	1.0831e-06	6.8723e-06	0.001695	72	5	1.0	1.0	1.0	17958	0
FNTB	5	1.1266e-06	6.8723e-06	0.001695	73	5	1.0	1.0	1.0	17957	0
POLR2F	5	1.1528e-06	7.422e-06	0.001782	74	5	1.0	1.0	1.0	17956	0
MRPL34	5	1.2178e-06	7.422e-06	0.001782	75	5	1.0	1.0	1.0	17955	0
XAB2	5	1.2582e-06	7.9718e-06	0.001841	76	5	1.0	1.0	1.0	17954	0
SF1	5	1.3073e-06	7.9718e-06	0.001841	77	5	1.0	1.0	1.0	17952	0
ICT1	5	1.3121e-06	7.9718e-06	0.001841	78	4	0.99424	0.99423	1.0	17020	0
PELO	5	1.3445e-06	8.5216e-06	0.001943	79	5	1.0	1.0	1.0	17951	0
TIMM13	5	1.3803e-06	9.0714e-06	0.002017	80	5	1.0	1.0	1.0	17950	0
KDM5C	5	1.4215e-06	9.0714e-06	0.002017	81	5	1.0	1.0	1.0	17949	0
MRPS21	5	1.5023e-06	9.6212e-06	0.002063	82	5	0.99992	0.99993	1.0	17732	0
CRLS1	8	1.522e-06	9.6212e-06	0.002063	83	8	1.0	1.0	1.0	17946	0
SRSF2	5	1.5239e-06	9.6212e-06	0.002063	84	5	1.0	1.0	1.0	17948	0
PDE4DIP	22	1.6281e-06	1.0721e-05	0.002245	85	15	0.51736	0.66316	1.0	11159	2
ABT1	5	1.7351e-06	1.0721e-05	0.002245	86	5	0.99925	0.99926	1.0	17464	0
GTPBP8	5	1.8368e-06	1.127e-05	0.002289	87	5	1.0	1.0	1.0	17945	0
AURKB	5	1.8453e-06	1.127e-05	0.002289	88	5	1.0	1.0	1.0	17944	0
NLE1	7	1.9745e-06	1.182e-05	0.002289	89	6	0.9814	0.98136	1.0	16551	0
RAN	5	2.0122e-06	1.182e-05	0.002289	90	5	1.0	1.0	1.0	17943	0
COPB1	5	2.0322e-06	1.182e-05	0.002289	91	5	1.0	1.0	1.0	17942	0
MRPS18B	5	2.0405e-06	1.182e-05	0.002289	92	5	0.99967	0.99967	1.0	17582	0
WBSCR22	5	2.0831e-06	1.182e-05	0.002289	93	4	0.6385	0.74779	1.0	12460	1
RPL8	5	2.1375e-06	1.237e-05	0.00237	94	5	1.0	1.0	1.0	17941	0
SAE1	6	2.251e-06	1.292e-05	0.002388	95	6	0.99999	1.0	1.0	17905	0
ARL2	5	2.2985e-06	1.347e-05	0.002388	96	5	0.99999	1.0	1.0	17895	0
SPTSSA	5	2.3216e-06	1.347e-05	0.002388	97	5	1.0	1.0	1.0	17940	0
EFTUD1	5	2.3665e-06	1.4019e-05	0.002388	98	5	1.0	1.0	1.0	17939	0
POLD1	5	2.3787e-06	1.4569e-05	0.002388	99	5	1.0	1.0	1.0	17938	0
RPS8	5	2.4122e-06	1.4569e-05	0.002388	100	5	0.99997	0.99998	1.0	17833	0
LSM4	6	2.4998e-06	1.4569e-05	0.002388	101	6	1.0	1.0	1.0	17937	0
FANCI	5	2.5154e-06	1.4569e-05	0.002388	102	5	1.0	1.0	1.0	17936	0
NDUFA3	4	2.5378e-06	1.4569e-05	0.002388	103	4	1.0	1.0	1.0	17935	0
UNCX	5	2.5509e-06	1.4569e-05	0.002388	104	5	0.99952	0.99953	1.0	17523	0
RPL15	2	2.5729e-06	1.4569e-05	0.002388	105	2	1.0	1.0	1.0	17934	0
LAS1L	5	2.6507e-06	1.4569e-05	0.002388	106	5	1.0	1.0	1.0	17933	0
ARPC4	9	2.6594e-06	1.4569e-05	0.002388	107	9	1.0	1.0	1.0	17932	0
PRIM1	5	2.6781e-06	1.4569e-05	0.002388	108	5	1.0	1.0	1.0	17913	0
EIF4A3	5	2.6794e-06	1.4569e-05	0.002388	109	5	1.0	1.0	1.0	17931	0
FPGS	5	2.7749e-06	1.5119e-05	0.002388	110	5	1.0	1.0	1.0	17930	0
GTF3C5	5	2.8408e-06	1.5119e-05	0.002388	111	5	1.0	1.0	1.0	17929	0
SUPT16H	5	2.8691e-06	1.5119e-05	0.002388	112	5	1.0	1.0	1.0	17928	0
PLK1	5	3.0077e-06	1.5119e-05	0.002388	113	5	1.0	1.0	1.0	17926	0
PUF60	5	3.0786e-06	1.5119e-05	0.002388	114	5	0.99998	0.99999	1.0	17859	0
TAZ	5	3.1233e-06	1.5669e-05	0.002433	115	5	1.0	1.0	1.0	17925	0
ATP5D	5	3.1516e-06	1.5669e-05	0.002433	116	5	1.0	1.0	1.0	17924	0
CHCHD1	5	3.2134e-06	1.6219e-05	0.002496	117	5	1.0	1.0	1.0	17923	0
NIP7	5	3.3455e-06	1.7318e-05	0.002574	118	5	0.99998	0.99999	1.0	17860	0
COX6B1	5	3.4279e-06	1.7318e-05	0.002574	119	5	0.99992	0.99993	1.0	17734	0
PSMG4	6	3.4652e-06	1.7318e-05	0.002574	120	6	0.99999	0.99999	1.0	17889	0
POLRMT	5	3.5129e-06	1.7318e-05	0.002574	121	5	1.0	1.0	1.0	17922	0
RPL28	9	3.7242e-06	1.7868e-05	0.002574	122	8	0.88248	0.885	1.0	14648	1
COA3	5	3.7279e-06	1.7868e-05	0.002574	123	5	0.99989	0.9999	1.0	17688	0
GSPT1	5	3.8851e-06	1.7868e-05	0.002574	124	4	0.87888	0.88182	1.0	14594	1
MCM2	5	3.8908e-06	1.7868e-05	0.002574	125	5	0.99874	0.99874	1.0	17374	0
RPS3	4	3.9639e-06	1.8418e-05	0.002632	126	4	1.0	1.0	1.0	17921	0
ANKLE2	5	4.0383e-06	1.8967e-05	0.00269	127	5	1.0	1.0	1.0	17920	0
NELFB	5	4.0707e-06	1.9517e-05	0.002746	128	5	0.99747	0.99744	1.0	17235	0
MRP63	5	4.1516e-06	2.0067e-05	0.002759	129	5	1.0	1.0	1.0	17919	0
IMP3	5	4.1746e-06	2.0067e-05	0.002759	130	4	0.35201	0.52796	1.0	9213	1
NAA50	5	4.1955e-06	2.0067e-05	0.002759	131	5	1.0	1.0	1.0	17918	0
WDR43	5	4.3902e-06	2.1716e-05	0.002941	132	5	1.0	1.0	1.0	17917	0
CCDC115	5	4.3989e-06	2.1716e-05	0.002941	133	5	0.99994	0.99995	1.0	17764	0
DNM2	5	4.5521e-06	2.2816e-05	0.003044	134	5	0.99528	0.99528	1.0	17084	0
DMAP1	5	4.6426e-06	2.2816e-05	0.003044	135	5	1.0	1.0	1.0	17916	0
TTC27	5	4.7026e-06	2.3366e-05	0.003049	136	5	1.0	1.0	1.0	17915	0
LIAS	5	4.7998e-06	2.3366e-05	0.003049	137	5	1.0	1.0	1.0	17914	0
HDAC3	5	4.8152e-06	2.3366e-05	0.003049	138	5	1.0	1.0	1.0	17912	0
RPLP0	5	4.9209e-06	2.4465e-05	0.00317	139	5	0.99982	0.99984	1.0	17654	0
SBDS	5	4.9755e-06	2.5015e-05	0.003195	140	5	1.0	1.0	1.0	17911	0
HIST1H2AH	4	4.9802e-06	2.5015e-05	0.003195	141	3	0.93714	0.93782	1.0	15563	0
EEFSEC	5	5.14e-06	2.7214e-05	0.003403	142	5	0.99999	1.0	1.0	17910	0
HIRA	5	5.2051e-06	2.7214e-05	0.003403	143	5	0.99999	1.0	1.0	17909	0
CDT1	5	5.2057e-06	2.7214e-05	0.003403	144	5	0.99995	0.99996	1.0	17774	0
SDHC	9	5.3942e-06	2.8863e-05	0.003585	145	7	0.83274	0.84651	1.0	13996	1
EIF1AX	5	5.4414e-06	2.9413e-05	0.003603	146	5	0.99999	1.0	1.0	17908	0
IARS	5	5.4481e-06	2.9413e-05	0.003603	147	5	0.99999	1.0	1.0	17907	0
PHB2	5	5.7744e-06	2.9963e-05	0.003646	148	5	0.99999	1.0	1.0	17906	0
RPL37A	4	6.2307e-06	3.1063e-05	0.003656	149	3	0.97912	0.97911	1.0	16486	0
EIF3A	5	6.3618e-06	3.1063e-05	0.003656	150	5	0.99999	1.0	1.0	17904	0
DNLZ	5	6.3948e-06	3.1063e-05	0.003656	151	5	0.99916	0.99917	1.0	17449	0
BIRC5	5	6.4003e-06	3.1063e-05	0.003656	152	5	0.99999	1.0	1.0	17902	0
HNRNPL	5	6.4113e-06	3.1063e-05	0.003656	153	5	0.99757	0.99755	1.0	17246	0
EIF4A1	4	6.6076e-06	3.3262e-05	0.00389	154	4	0.99991	0.99992	1.0	17715	0
MRPL19	5	6.7349e-06	3.3811e-05	0.003903	155	5	0.99999	1.0	1.0	17901	0
NUP93	5	6.836e-06	3.3811e-05	0.003903	156	5	0.99999	1.0	1.0	17900	0
POP5	5	6.9606e-06	3.4361e-05	0.003917	157	5	0.99944	0.99944	1.0	17497	0
CRCP	14	7.0401e-06	3.4361e-05	0.003917	158	10	0.91535	0.91636	1.0	15160	1
SNRNP70	5	7.5298e-06	3.766e-05	0.004213	159	5	0.99998	0.99999	1.0	17846	0
PPAN	5	7.5822e-06	3.766e-05	0.004213	160	5	0.99999	1.0	1.0	17899	0
CENPM	10	7.5985e-06	3.766e-05	0.004213	161	8	0.99995	0.99996	1.0	17782	0
KAT2A	5	8.0297e-06	3.9859e-05	0.004431	162	5	0.99999	1.0	1.0	17898	0
TRAPPC1	5	8.0621e-06	4.0409e-05	0.004465	163	5	0.99999	1.0	1.0	17897	0
NPLOC4	5	8.4368e-06	4.1508e-05	0.00453	164	5	0.99997	0.99998	1.0	17832	0
ARMC5	5	8.445e-06	4.1508e-05	0.00453	165	5	0.99999	1.0	1.0	17896	0
PSMC3	5	8.5514e-06	4.2608e-05	0.004622	166	5	0.99999	1.0	1.0	17894	0
MRPS34	5	9.3568e-06	4.5357e-05	0.004891	167	4	0.98766	0.98764	1.0	16767	0
DDX28	5	9.6334e-06	4.7006e-05	0.004979	168	5	0.99999	1.0	1.0	17893	0
ESPL1	5	9.6908e-06	4.7006e-05	0.004979	169	5	0.99989	0.99991	1.0	17691	0
EP400	5	9.9039e-06	4.7556e-05	0.004979	170	5	0.99999	1.0	1.0	17892	0
CDC45	5	9.9068e-06	4.7556e-05	0.004979	171	5	0.99994	0.99995	1.0	17758	0
DOHH	5	9.9298e-06	4.7556e-05	0.004979	172	4	0.83088	0.84525	1.0	13978	1
MRPL32	5	1.0147e-05	4.8106e-05	0.005008	173	5	0.99999	0.99999	1.0	17891	0
PPIL2	5	1.0232e-05	4.9205e-05	0.00509	174	5	0.99999	0.99999	1.0	17877	0
ZNF131	5	1.0281e-05	4.9755e-05	0.00509	175	5	0.99999	0.99999	1.0	17890	0
TUBB	5	1.0338e-05	4.9755e-05	0.00509	176	5	0.99859	0.99858	1.0	17348	0
PPP4C	5	1.0435e-05	5.0305e-05	0.00509	177	5	0.99999	0.99999	1.0	17888	0
ATP6AP1	5	1.0516e-05	5.0305e-05	0.00509	178	5	0.99998	0.99999	1.0	17856	0
NDUFA13	5	1.0625e-05	5.1954e-05	0.005227	179	5	0.99999	0.99999	1.0	17875	0
DDOST	5	1.0917e-05	5.3604e-05	0.005363	180	5	0.99999	0.99999	1.0	17887	0
CKAP5	5	1.0992e-05	5.4703e-05	0.005443	181	5	0.99992	0.99993	1.0	17728	0
TUT1	5	1.1154e-05	5.6902e-05	0.005503	182	4	0.27959	0.46971	1.0	8381	1
C17orf89	5	1.1166e-05	5.6902e-05	0.005503	183	5	0.99982	0.99983	1.0	17649	0
POLE	5	1.1173e-05	5.6902e-05	0.005503	184	5	0.99999	0.99999	1.0	17886	0
PDE12	5	1.1306e-05	5.6902e-05	0.005503	185	5	0.99999	0.99999	1.0	17885	0
PNKP	5	1.1343e-05	5.6902e-05	0.005503	186	5	0.99999	0.99999	1.0	17884	0
EXOSC6	5	1.1468e-05	5.7452e-05	0.005503	187	4	0.99126	0.99122	1.0	16892	0
DNMT1	5	1.1558e-05	5.7452e-05	0.005503	188	5	0.99999	0.99999	1.0	17883	0
FOXK1	5	1.1589e-05	5.8002e-05	0.005527	189	5	0.99999	0.99999	1.0	17882	0
ACAD9	5	1.1745e-05	5.8552e-05	0.00555	190	5	0.99999	0.99999	1.0	17881	0
CPSF3	5	1.1864e-05	5.9651e-05	0.005624	191	5	0.99999	0.99999	1.0	17880	0
RAD51C	6	1.2003e-05	6.13e-05	0.00575	192	5	0.99652	0.9965	1.0	17163	0
TUBGCP6	5	1.2113e-05	6.185e-05	0.005771	193	5	0.99999	0.99999	1.0	17879	0
RPL27A	5	1.2248e-05	6.295e-05	0.005805	194	5	0.99999	0.99999	1.0	17878	0
KIAA0391	11	1.2403e-05	6.295e-05	0.005805	195	7	0.98527	0.98523	1.0	16670	1
MRPL55	5	1.2484e-05	6.35e-05	0.005805	196	5	0.99999	0.99999	1.0	17876	0
PRPF38A	5	1.2609e-05	6.35e-05	0.005805	197	5	0.99999	0.99999	1.0	17874	0
PSMC4	5	1.2692e-05	6.4049e-05	0.005821	198	5	0.99976	0.99977	1.0	17622	0
PFDN6	5	1.2722e-05	6.4324e-05	0.005821	199	5	0.99999	0.99999	1.0	17873	0
MRGBP	5	1.2831e-05	6.5149e-05	0.005866	200	5	0.99999	0.99999	1.0	17868	0
MRPS23	5	1.3001e-05	6.7898e-05	0.006051	201	5	0.99992	0.99993	1.0	17727	0
MCM3AP	5	1.3108e-05	6.7898e-05	0.006051	202	5	0.99999	0.99999	1.0	17872	0
MCM7	5	1.3395e-05	6.8448e-05	0.006051	203	3	0.97399	0.97398	1.0	16345	0
NFS1	5	1.3411e-05	6.8997e-05	0.006051	204	4	0.17843	0.34361	0.975183	6344	1
PSMB2	5	1.3425e-05	6.8997e-05	0.006051	205	5	0.99962	0.99963	1.0	17562	0
AARS	5	1.3474e-05	6.9547e-05	0.006051	206	5	0.99982	0.99984	1.0	17651	0
WAPAL	5	1.3475e-05	6.9547e-05	0.006051	207	5	0.99999	0.99999	1.0	17871	0
DRAP1	5	1.3672e-05	7.0647e-05	0.006087	208	5	0.99999	0.99999	1.0	17870	0
CDK1	5	1.3771e-05	7.0647e-05	0.006087	209	5	0.99999	0.99999	1.0	17869	0
PRMT5	5	1.3995e-05	7.1197e-05	0.006106	210	5	0.99922	0.99924	1.0	17460	0
MRPS25	5	1.4354e-05	7.2296e-05	0.006159	211	5	0.99992	0.99993	1.0	17741	0
CLP1	5	1.4415e-05	7.2846e-05	0.006159	212	4	0.98941	0.98939	1.0	16831	0
PSMA7	5	1.4506e-05	7.2846e-05	0.006159	213	5	0.99992	0.99993	1.0	17725	0
BRF1	13	1.4552e-05	7.3396e-05	0.006177	214	12	0.95793	0.95807	1.0	15991	1
ALYREF	5	1.4775e-05	7.3945e-05	0.006194	215	5	0.99999	0.99999	1.0	17867	0
UBE2I	5	1.5062e-05	7.5595e-05	0.006303	216	5	0.99992	0.99993	1.0	17729	0
TFAP4	5	1.5078e-05	7.6145e-05	0.006319	217	5	0.99998	0.99999	1.0	17866	0
HYPK	5	1.5481e-05	7.6694e-05	0.006336	218	5	0.99998	0.99999	1.0	17865	0
RPS20	4	1.5553e-05	7.7244e-05	0.006343	219	4	0.99998	0.99999	1.0	17864	0
MRPL41	5	1.5598e-05	7.8344e-05	0.006343	220	5	0.99998	0.99999	1.0	17863	0
FARSA	5	1.5617e-05	7.8893e-05	0.006343	221	4	0.2415	0.42988	0.996909	7757	1
NUDCD3	5	1.5618e-05	7.8893e-05	0.006343	222	4	0.12212	0.26199	0.952461	4953	1
PGM3	5	1.5653e-05	7.8893e-05	0.006343	223	5	0.99998	0.99999	1.0	17862	0
MRPS30	5	1.5666e-05	7.8893e-05	0.006343	224	5	0.99998	0.99999	1.0	17854	0
RBM14	5	1.5861e-05	8.1093e-05	0.006491	225	5	0.99977	0.99978	1.0	17625	0
USP7	5	1.6238e-05	8.3292e-05	0.006565	226	5	0.99998	0.99999	1.0	17861	0
SEC13	5	1.6282e-05	8.3292e-05	0.006565	227	5	0.99526	0.99525	1.0	17083	0
CTDP1	5	1.6524e-05	8.3841e-05	0.006565	228	5	0.99998	0.99999	1.0	17858	0
WDR55	5	1.6555e-05	8.3841e-05	0.006565	229	3	0.8468	0.8564	1.0	14150	1
MED11	5	1.6582e-05	8.3841e-05	0.006565	230	5	0.99998	0.99999	1.0	17857	0
NDUFB4	5	1.683e-05	8.5491e-05	0.006636	231	5	0.99956	0.99956	1.0	17535	0
TUFM	5	1.684e-05	8.5491e-05	0.006636	232	5	0.99998	0.99999	1.0	17855	0
SNAPC4	5	1.7296e-05	8.824e-05	0.00682	233	5	0.99998	0.99999	1.0	17853	0
TIMM10	5	1.7439e-05	8.8789e-05	0.006833	234	5	0.9999	0.99991	1.0	17703	0
DDX41	5	1.8008e-05	9.1538e-05	0.006985	235	5	0.99998	0.99999	1.0	17852	0
IFITM3	3	1.8073e-05	9.1538e-05	0.006985	236	3	0.99998	0.99999	1.0	17851	0
KIF23	5	1.8193e-05	9.2913e-05	0.007051	237	5	0.99893	0.99892	1.0	17406	0
RPL19	3	1.821e-05	9.3188e-05	0.007051	238	3	0.99998	0.99999	1.0	17850	0
FANCD2	5	1.8429e-05	9.5937e-05	0.007229	239	5	0.99997	0.99998	1.0	17822	0
RRM1	5	1.8535e-05	9.6486e-05	0.00724	240	5	0.99998	0.99999	1.0	17849	0
ARID1A	5	1.868e-05	9.8686e-05	0.007374	241	5	0.99998	0.99999	1.0	17848	0
ACTR10	5	1.8826e-05	0.00010033	0.007467	242	5	0.99998	0.99999	1.0	17847	0
MTG2	5	1.9075e-05	0.00010088	0.007477	243	4	0.91086	0.91202	1.0	15082	0
AQR	5	2.0026e-05	0.00010638	0.007797	244	4	0.99148	0.99144	1.0	16900	0
PRPF31	5	2.0476e-05	0.00010693	0.007797	245	4	0.99447	0.99446	1.0	17031	0
CTR9	5	2.0481e-05	0.00010693	0.007797	246	5	0.99998	0.99999	1.0	17845	0
UMPS	5	2.0559e-05	0.00010693	0.007797	247	5	0.99998	0.99999	1.0	17844	0
ZBTB8OS	5	2.1075e-05	0.00010913	0.007812	248	5	0.99998	0.99999	1.0	17843	0
PDS5B	5	2.1095e-05	0.00010913	0.007812	249	5	0.99998	0.99999	1.0	17842	0
SNUPN	5	2.1287e-05	0.00010968	0.007812	250	5	0.99951	0.99951	1.0	17518	0
GNL3	5	2.1458e-05	0.00011133	0.007812	251	4	0.99463	0.99462	1.0	17043	0
PTPMT1	5	2.1663e-05	0.00011298	0.007812	252	5	0.9992	0.99921	1.0	17457	0
RPL10A	5	2.1745e-05	0.00011298	0.007812	253	4	0.97068	0.9707	1.0	16276	0
NDUFB10	5	2.1795e-05	0.00011298	0.007812	254	5	0.99998	0.99998	1.0	17841	0
SLC25A5	5	2.1888e-05	0.00011298	0.007812	255	5	0.99998	0.99998	1.0	17840	0
RFC5	5	2.2097e-05	0.00011353	0.007812	256	4	0.96011	0.96026	1.0	16028	0
CPSF3L	5	2.2412e-05	0.00011353	0.007812	257	5	0.99829	0.99828	1.0	17318	0
CTPS1	5	2.2524e-05	0.00011353	0.007812	258	5	0.99998	0.99998	1.0	17839	0
MOCS3	5	2.2666e-05	0.00011408	0.007812	259	5	0.99997	0.99998	1.0	17813	0
VCPIP1	5	2.2704e-05	0.00011408	0.007812	260	5	0.99998	0.99998	1.0	17838	0
RIMBP3B	5	2.2779e-05	0.00011408	0.007812	261	5	0.99998	0.99998	1.0	17837	0
PPP1R11	5	2.2832e-05	0.00011408	0.007812	262	5	0.99998	0.99998	1.0	17836	0
HIST2H4A	3	2.2836e-05	0.00011408	0.007812	263	3	0.97387	0.97386	1.0	16342	0
SMC5	5	2.2907e-05	0.00011463	0.00782	264	5	0.99998	0.99998	1.0	17835	0
DHPS	5	2.3115e-05	0.00011573	0.007865	265	5	0.99688	0.99689	1.0	17185	0
NCBP2	7	2.3405e-05	0.00011738	0.007924	266	7	0.99998	0.99998	1.0	17834	0
ELL	5	2.3464e-05	0.00011765	0.007924	267	4	0.89462	0.89612	1.0	14826	1
HIST1H2BC	4	2.3553e-05	0.00011793	0.007924	268	3	0.97605	0.97605	1.0	16399	0
BUD31	5	2.3637e-05	0.00011903	0.007969	269	4	0.78672	0.8179	1.0	13520	1
CAD	5	2.3769e-05	0.00012013	0.008004	270	4	0.91884	0.91977	1.0	15223	0
WDR77	5	2.4145e-05	0.00012123	0.008004	271	5	0.99989	0.99991	1.0	17692	0
PRPF19	5	2.4504e-05	0.00012178	0.008004	272	4	0.98859	0.98856	1.0	16799	0
CITED2	5	2.4516e-05	0.00012178	0.008004	273	4	0.98766	0.98764	1.0	16748	0
NIFK	5	2.4798e-05	0.00012178	0.008004	274	4	0.92749	0.92823	1.0	15365	0
COX6A1	5	2.5721e-05	0.00012507	0.008138	275	4	0.73381	0.78991	1.0	13088	1
CDC20	5	2.5967e-05	0.00012562	0.008138	276	4	0.98484	0.98481	1.0	16653	0
ZNF574	5	2.6004e-05	0.00012562	0.008138	277	5	0.99997	0.99998	1.0	17831	0
NDUFB9	5	2.6029e-05	0.00012562	0.008138	278	4	0.99135	0.99131	1.0	16896	0
PRMT1	5	2.6253e-05	0.00012782	0.008251	279	5	0.99997	0.99998	1.0	17830	0
EXOSC4	5	2.7294e-05	0.00013552	0.008668	280	4	0.7652	0.8059	1.0	13323	1
KAT8	5	2.756e-05	0.00013662	0.008668	281	5	0.99986	0.99987	1.0	17675	0
HIST1H2AC	4	2.7612e-05	0.00013662	0.008668	282	4	0.99997	0.99998	1.0	17829	0
DHX36	5	2.7667e-05	0.00013717	0.008668	283	5	0.99997	0.99998	1.0	17828	0
MTPAP	5	2.7866e-05	0.00013717	0.008668	284	5	0.99997	0.99998	1.0	17827	0
SACM1L	5	2.7904e-05	0.00013717	0.008668	285	5	0.99997	0.99998	1.0	17826	0
DHDDS	5	2.8209e-05	0.00013827	0.008707	286	5	0.99949	0.99949	1.0	17511	0
WDR75	5	2.8498e-05	0.00013882	0.008711	287	5	0.99997	0.99998	1.0	17825	0
CPSF4	5	2.856e-05	0.00013937	0.008715	288	5	0.99877	0.99877	1.0	17379	0
RPL36	5	2.8998e-05	0.00014102	0.008788	289	5	0.99997	0.99998	1.0	17824	0
PCYT1A	5	2.9729e-05	0.00014487	0.008996	290	5	0.99997	0.99998	1.0	17823	0
ILF3	5	3.038e-05	0.00014817	0.009169	291	5	0.99997	0.99998	1.0	17821	0
CDCA5	5	3.0555e-05	0.00014982	0.00924	292	5	0.99997	0.99998	1.0	17820	0
KATNB1	5	3.0866e-05	0.00015201	0.009343	293	5	0.9992	0.99921	1.0	17454	0
RUNX2	5	3.1111e-05	0.00015311	0.009379	294	5	0.99997	0.99998	1.0	17819	0
TBCB	5	3.1634e-05	0.00015861	0.009683	295	5	0.99997	0.99998	1.0	17818	0
DNAJC9	5	3.1711e-05	0.00015916	0.009684	296	5	0.99994	0.99995	1.0	17754	0
SKP1	5	3.1842e-05	0.00015971	0.009684	297	5	0.99997	0.99998	1.0	17817	0
ATP5J2	7	3.2435e-05	0.00016136	0.009751	298	6	0.92045	0.92133	1.0	15253	1
SF3B3	5	3.2729e-05	0.00016246	0.009752	299	5	0.99997	0.99998	1.0	17816	0
UQCC1	5	3.2732e-05	0.00016246	0.009752	300	4	0.54686	0.68776	1.0	11503	1
CARM1	5	3.3e-05	0.00016356	0.009786	301	5	0.99997	0.99998	1.0	17815	0
C17orf70	5	3.3563e-05	0.00016521	0.009852	302	5	0.99997	0.99998	1.0	17814	0
AHCY	5	3.3711e-05	0.00016576	0.009852	303	4	0.98766	0.98764	1.0	16771	0
TTI1	5	3.5055e-05	0.00017236	0.01021	304	5	0.99996	0.99997	1.0	17812	0
CCT7	5	3.5557e-05	0.00017346	0.010241	305	4	0.21752	0.39769	0.991816	7221	1
EEF1E1	5	3.5844e-05	0.00017401	0.010241	306	5	0.99996	0.99997	1.0	17811	0
SRSF1	5	3.6491e-05	0.00017565	0.010269	307	5	0.99996	0.99997	1.0	17810	0
DKC1	5	3.6507e-05	0.00017565	0.010269	308	5	0.99996	0.99997	1.0	17809	0
MED27	8	3.687e-05	0.0001762	0.010269	309	8	0.99996	0.99997	1.0	17807	0
ISG20L2	5	3.707e-05	0.0001784	0.010331	310	5	0.99996	0.99997	1.0	17806	0
SLC30A9	5	3.7101e-05	0.0001784	0.010331	311	5	0.99996	0.99997	1.0	17805	0
OGT	5	3.7311e-05	0.0001795	0.010361	312	5	0.99967	0.99968	1.0	17584	0
ZEB2	5	3.7589e-05	0.0001817	0.010375	313	4	0.99259	0.99259	1.0	16941	0
NUP188	5	3.7591e-05	0.0001817	0.010375	314	5	0.99996	0.99997	1.0	17804	0
DPAGT1	5	3.7719e-05	0.00018225	0.010375	315	5	0.99996	0.99997	1.0	17803	0
MEF2D	5	3.8025e-05	0.0001828	0.010375	316	5	0.99984	0.99985	1.0	17664	0
PRELID1	3	3.8257e-05	0.00018418	0.010375	317	3	0.99996	0.99997	1.0	17802	0
GEMIN4	5	3.8307e-05	0.00018445	0.010375	318	5	0.99971	0.99971	1.0	17601	0
RPL23	5	3.837e-05	0.000185	0.010375	319	5	0.99995	0.99996	1.0	17777	0
UQCRFS1	5	3.8409e-05	0.000185	0.010375	320	5	0.99996	0.99997	1.0	17801	0
AUP1	5	3.8425e-05	0.000185	0.010375	321	5	0.99996	0.99997	1.0	17800	0
MAX	11	3.8544e-05	0.0001861	0.010375	322	8	0.78204	0.81527	1.0	13483	3
MTFMT	5	3.8617e-05	0.00018665	0.010375	323	5	0.99992	0.99993	1.0	17738	0
CPSF1	5	3.8653e-05	0.00018665	0.010375	324	4	0.36618	0.53934	1.0	9365	1
PSMB1	5	3.8848e-05	0.0001883	0.010434	325	5	0.99996	0.99997	1.0	17799	0
PUS1	5	3.9675e-05	0.00019215	0.010578	326	5	0.99779	0.99777	1.0	17270	0
CHD4	5	3.9837e-05	0.0001927	0.010578	327	5	0.99947	0.99947	1.0	17507	0
POLR2A	5	3.9998e-05	0.00019325	0.010578	328	5	0.99959	0.99959	1.0	17548	0
HMBS	5	4.0038e-05	0.00019325	0.010578	329	5	0.99996	0.99997	1.0	17798	0
TXNL4A	5	4.0553e-05	0.000196	0.010664	330	4	0.9672	0.96731	1.0	16184	0
PSMB3	5	4.0585e-05	0.000196	0.010664	331	4	0.98975	0.98973	1.0	16842	0
GAK	5	4.1245e-05	0.0001993	0.010811	332	5	0.99968	0.99968	1.0	17588	0
DDX20	5	4.1531e-05	0.00020094	0.010867	333	5	0.99996	0.99997	1.0	17797	0
NUDC	5	4.1998e-05	0.00020424	0.010977	334	5	0.99996	0.99997	1.0	17796	0
WDR74	5	4.2346e-05	0.00020424	0.010977	335	5	0.99996	0.99997	1.0	17795	0
MRPL52	10	4.2688e-05	0.00020479	0.010977	336	6	0.4262	0.58812	1.0	10091	2
SNRNP200	5	4.3278e-05	0.00020782	0.011077	337	4	0.98766	0.98764	1.0	16788	0
PTPN23	5	4.3299e-05	0.00020809	0.011077	338	5	0.99996	0.99997	1.0	17794	0
WNK1	5	4.3496e-05	0.00020919	0.011077	339	5	0.99996	0.99997	1.0	17793	0
GTF3C4	5	4.3513e-05	0.00020919	0.011077	340	5	0.99966	0.99967	1.0	17580	0
ERCC3	5	4.3567e-05	0.00020974	0.011077	341	5	0.99996	0.99997	1.0	17792	0
EIF4G1	5	4.4068e-05	0.00021414	0.011272	342	5	0.99821	0.99819	1.0	17311	0
HIST1H2BH	4	4.4371e-05	0.00021469	0.011272	343	4	0.99573	0.99573	1.0	17114	0
MDN1	5	4.4871e-05	0.00021744	0.01135	344	5	0.99996	0.99996	1.0	17790	0
ABCB7	5	4.4926e-05	0.00021744	0.01135	345	5	0.99996	0.99996	1.0	17789	0
DDX56	5	4.5694e-05	0.00022239	0.011467	346	5	0.9999	0.99991	1.0	17706	0
AP2S1	7	4.5778e-05	0.00022294	0.011467	347	7	0.99995	0.99996	1.0	17787	0
BAP1	5	4.6125e-05	0.00022349	0.011467	348	5	0.99684	0.99685	1.0	17183	0
RBMX	6	4.6178e-05	0.00022349	0.011467	349	6	0.99995	0.99996	1.0	17786	0
ECD	5	4.6224e-05	0.00022349	0.011467	350	5	0.99995	0.99996	1.0	17785	0
HIGD2A	5	4.6243e-05	0.00022349	0.011467	351	5	0.99995	0.99996	1.0	17784	0
CDC123	5	4.6412e-05	0.00022459	0.01149	352	5	0.99995	0.99996	1.0	17783	0
VHL	5	4.7373e-05	0.00023063	0.011761	353	4	0.55445	0.69421	1.0	11598	1
TOMM40	5	4.7584e-05	0.00023118	0.011761	354	4	0.82732	0.84288	1.0	13928	1
CLNS1A	5	4.8029e-05	0.00023393	0.011862	355	4	0.93396	0.93464	1.0	15497	0
RPUSD4	5	4.8305e-05	0.00023448	0.011862	356	5	0.99995	0.99996	1.0	17781	0
POP1	5	4.8871e-05	0.00023558	0.011884	357	5	0.99995	0.99996	1.0	17780	0
DDX42	5	4.9383e-05	0.00023723	0.011934	358	5	0.99995	0.99996	1.0	17779	0
FTSJ2	5	4.9999e-05	0.00023998	0.012038	359	5	0.99995	0.99996	1.0	17778	0
SLC7A6OS	5	5.0743e-05	0.00024163	0.012069	360	5	0.99995	0.99996	1.0	17776	0
MCAT	5	5.1039e-05	0.00024273	0.012069	361	4	0.66079	0.7569	1.0	12590	1
SEC61A1	5	5.111e-05	0.00024273	0.012069	362	5	0.99684	0.99685	1.0	17184	0
HIST1H2AK	5	5.122e-05	0.00024328	0.012069	363	5	0.99995	0.99996	1.0	17775	0
HINFP	5	5.1823e-05	0.00024548	0.012112	364	5	0.99995	0.99996	1.0	17773	0
MED12	5	5.1885e-05	0.00024548	0.012112	365	5	0.99995	0.99996	1.0	17772	0
LIMS3	5	5.2565e-05	0.00024878	0.012241	366	5	0.99882	0.99881	1.0	17388	0
CARS	5	5.3089e-05	0.00025125	0.01231	367	5	0.99995	0.99996	1.0	17771	0
MED24	5	5.3425e-05	0.00025262	0.01231	368	5	0.99995	0.99996	1.0	17770	0
FARS2	5	5.3552e-05	0.00025317	0.01231	369	5	0.99995	0.99996	1.0	17769	0
CIAO1	5	5.3727e-05	0.00025372	0.01231	370	5	0.9999	0.99991	1.0	17708	0
POLR2E	5	5.4173e-05	0.00025427	0.01231	371	5	0.99604	0.99603	1.0	17133	0
DCTN4	5	5.4209e-05	0.00025427	0.01231	372	5	0.99995	0.99996	1.0	17768	0
VPS16	5	5.524e-05	0.00026087	0.012562	373	5	0.99994	0.99996	1.0	17767	0
HCFC1	5	5.5283e-05	0.00026087	0.012562	374	5	0.99994	0.99996	1.0	17766	0
COA6	6	5.5562e-05	0.00026252	0.0126	375	5	0.98196	0.98192	1.0	16566	0
POLR1B	5	5.5651e-05	0.00026307	0.0126	376	4	0.99041	0.9904	1.0	16868	0
COPS6	5	5.615e-05	0.00026582	0.012683	377	5	0.9986	0.99859	1.0	17351	0
PSMB4	5	5.6234e-05	0.00026637	0.012683	378	4	0.98214	0.98212	1.0	16572	0
TIMMDC1	5	5.633e-05	0.00026692	0.012683	379	5	0.99994	0.99995	1.0	17765	0
PRR13	6	5.7407e-05	0.00027242	0.01291	380	5	0.94439	0.94486	1.0	15699	0
MAD2L2	5	5.7668e-05	0.00027352	0.012928	381	5	0.99986	0.99987	1.0	17678	0
NOP56	5	5.9564e-05	0.00028011	0.013171	382	5	0.99816	0.99813	1.0	17302	0
CDIPT	5	5.9589e-05	0.00028011	0.013171	383	5	0.99994	0.99995	1.0	17762	0
PFAS	5	6.0097e-05	0.00028231	0.013197	384	5	0.99994	0.99995	1.0	17761	0
NDUFV1	5	6.0166e-05	0.00028286	0.013197	385	5	0.99994	0.99995	1.0	17760	0
NDUFB2	5	6.0212e-05	0.00028286	0.013197	386	5	0.99994	0.99995	1.0	17759	0
HUWE1	5	6.042e-05	0.00028451	0.01324	387	5	0.99963	0.99964	1.0	17563	0
SLMO2	5	6.0574e-05	0.00028671	0.013299	388	5	0.99583	0.99584	1.0	17122	0
NUFIP1	5	6.0747e-05	0.00028726	0.013299	389	5	0.99994	0.99995	1.0	17757	0
VCP	5	6.1239e-05	0.00028946	0.01334	390	5	0.9984	0.99838	1.0	17332	0
RRP12	5	6.1545e-05	0.00029001	0.01334	391	5	0.99994	0.99995	1.0	17756	0
GINS2	5	6.171e-05	0.00029056	0.01334	392	5	0.99994	0.99995	1.0	17755	0
CDK4	5	6.1999e-05	0.00029111	0.01334	393	5	0.99788	0.99786	1.0	17284	0
MCM4	5	6.3541e-05	0.00029606	0.013523	394	4	0.95728	0.95741	1.0	15971	0
CDC23	5	6.3688e-05	0.00029661	0.013523	395	5	0.99817	0.99815	1.0	17304	0
ATMIN	5	6.4111e-05	0.00029881	0.01357	396	5	0.99994	0.99995	1.0	17753	0
LONP1	5	6.4267e-05	0.00029936	0.01357	397	5	0.9996	0.9996	1.0	17555	0
RPS7	3	6.4323e-05	0.00029991	0.01357	398	3	0.99994	0.99995	1.0	17752	0
CEBPZ	5	6.4971e-05	0.0003021	0.013636	399	5	0.99859	0.99858	1.0	17349	0
WDR33	5	6.6095e-05	0.00030485	0.013725	400	4	0.99182	0.99182	1.0	16914	0
COG3	5	6.6334e-05	0.00030705	0.01378	401	5	0.99993	0.99994	1.0	17751	0
PFDN2	5	6.6651e-05	0.0003076	0.01378	402	4	0.79333	0.82176	1.0	13575	1
PRKAA1	5	6.7233e-05	0.000312	0.013844	403	4	0.9417	0.94228	1.0	15643	0
NDUFS7	5	6.7376e-05	0.000312	0.013844	404	5	0.99913	0.99915	1.0	17444	0
IREB2	5	6.7469e-05	0.00031255	0.013844	405	5	0.99993	0.99994	1.0	17750	0
BTAF1	5	6.7571e-05	0.00031255	0.013844	406	5	0.99993	0.99994	1.0	17749	0
MRPL9	5	6.7622e-05	0.0003131	0.013844	407	4	0.98905	0.98903	1.0	16819	0
NHP2	6	6.7675e-05	0.00031365	0.013844	408	5	0.99613	0.99612	1.0	17139	0
PSMD6	5	6.8696e-05	0.00031695	0.013956	409	5	0.99993	0.99994	1.0	17748	0
PIK3C3	5	6.8928e-05	0.00031805	0.01396	410	5	0.99993	0.99994	1.0	17747	0
CNOT11	5	6.8954e-05	0.0003186	0.01396	411	5	0.99993	0.99994	1.0	17746	0
C10orf2	5	6.9681e-05	0.00032245	0.014094	412	5	0.99993	0.99994	1.0	17745	0
HNRNPU	5	7.1046e-05	0.00032904	0.014313	413	5	0.99993	0.99994	1.0	17744	0
MRPL10	5	7.1112e-05	0.00032904	0.014313	414	3	0.66857	0.76021	1.0	12633	1
FDXR	5	7.1955e-05	0.00033234	0.014422	415	5	0.9999	0.99991	1.0	17704	0
SMARCA5	5	7.3144e-05	0.00033839	0.014638	416	4	0.98766	0.98764	1.0	16752	0
RPL18A	3	7.3314e-05	0.00033894	0.014638	417	3	0.99993	0.99994	1.0	17743	0
RPL18	5	7.4029e-05	0.00034114	0.014698	418	4	0.73414	0.79007	1.0	13090	1
ATP6V1G1	5	7.4319e-05	0.00034334	0.014757	419	4	0.81143	0.83275	1.0	13762	1
PAM16	5	7.4855e-05	0.00034554	0.014781	420	5	0.99993	0.99993	1.0	17742	0
RPS23	5	7.499e-05	0.00034554	0.014781	421	5	0.99992	0.99993	1.0	17740	0
USP5	5	7.5687e-05	0.00034884	0.014887	422	5	0.99992	0.99993	1.0	17739	0
H2AFZ	5	7.6923e-05	0.00035268	0.015003	423	5	0.99834	0.99833	1.0	17326	0
COX5B	5	7.7173e-05	0.00035323	0.015003	424	5	0.99992	0.99993	1.0	17737	0
SYMPK	5	7.7541e-05	0.00035543	0.015049	425	5	0.99992	0.99993	1.0	17736	0
ALAD	5	7.7769e-05	0.00035598	0.015049	426	5	0.99992	0.99993	1.0	17735	0
RPA1	5	7.8037e-05	0.00035791	0.015095	427	4	0.29418	0.48153	1.0	8537	1
CDK11A	5	7.825e-05	0.00035983	0.015128	428	4	0.93463	0.93532	1.0	15504	0
ISCU	5	7.8625e-05	0.00036038	0.015128	429	4	0.76028	0.80328	1.0	13287	1
UTP20	5	7.9162e-05	0.00036368	0.015193	430	4	0.97672	0.97671	1.0	16426	0
DYNLRB1	5	7.9259e-05	0.00036423	0.015193	431	5	0.99992	0.99993	1.0	17733	0
RPL13A	4	7.9635e-05	0.00036533	0.015193	432	3	0.37247	0.54438	1.0	9451	1
LRPPRC	5	7.9703e-05	0.00036533	0.015193	433	5	0.99989	0.99991	1.0	17694	0
RPS12	4	8.0223e-05	0.00036643	0.015193	434	4	0.9975	0.99748	1.0	17238	0
DCTN2	5	8.0357e-05	0.00036698	0.015193	435	3	0.63231	0.74535	1.0	12410	1
BCS1L	5	8.0627e-05	0.00036863	0.015226	436	5	0.99975	0.99976	1.0	17619	0
GTF2A2	5	8.0846e-05	0.00036973	0.015237	437	5	0.99768	0.99766	1.0	17258	0
PPAT	5	8.2368e-05	0.00037687	0.015496	438	5	0.99992	0.99993	1.0	17731	0
FNTA	5	8.2696e-05	0.00037852	0.015528	439	5	0.99992	0.99993	1.0	17730	0
CCNK	5	8.3596e-05	0.00038072	0.015583	440	5	0.99992	0.99993	1.0	17726	0
C6orf136	12	8.383e-05	0.00038182	0.015592	441	10	0.99199	0.992	1.0	16920	1
IK	5	8.4717e-05	0.00038787	0.015751	442	5	0.99992	0.99992	1.0	17724	0
FANCA	5	8.4961e-05	0.00038952	0.015751	443	5	0.99992	0.99992	1.0	17723	0
POLR3A	5	8.4991e-05	0.00038952	0.015751	444	5	0.99992	0.99992	1.0	17722	0
RCE1	5	8.5052e-05	0.00038952	0.015751	445	5	0.99991	0.99992	1.0	17721	0
RPUSD3	5	8.5256e-05	0.00039007	0.015751	446	5	0.99888	0.99888	1.0	17399	0
DTL	5	8.5713e-05	0.00039337	0.015835	447	5	0.99771	0.99769	1.0	17262	0
CEP192	5	8.577e-05	0.00039392	0.015835	448	4	0.98153	0.9815	1.0	16555	0
ANAPC5	5	8.6436e-05	0.00039777	0.01587	449	5	0.99991	0.99992	1.0	17720	0
PCGF1	5	8.6452e-05	0.00039777	0.01587	450	4	0.98766	0.98764	1.0	16775	0
COQ4	5	8.6484e-05	0.00039777	0.01587	451	5	0.999	0.99899	1.0	17422	0
TYMS	5	8.6631e-05	0.00039832	0.01587	452	5	0.9997	0.9997	1.0	17595	0
TICRR	5	8.7382e-05	0.00040271	0.01601	453	4	0.94709	0.9474	1.0	15766	0
NCAPG2	5	8.758e-05	0.00040436	0.016035	454	5	0.9999	0.99991	1.0	17705	0
NDUFS2	5	8.7847e-05	0.00040546	0.016035	455	5	0.99788	0.99787	1.0	17285	0
GTF2IRD2B	5	8.7964e-05	0.00040601	0.016035	456	5	0.99956	0.99956	1.0	17536	0
RTEL1	5	8.9353e-05	0.00041206	0.016203	457	5	0.99991	0.99992	1.0	17718	0
ZFX	7	8.9436e-05	0.00041206	0.016203	458	6	0.81338	0.83398	1.0	13782	1
UBL5	3	8.9762e-05	0.00041316	0.01621	459	3	0.99991	0.99992	1.0	17717	0
SNAPC3	5	9.0664e-05	0.00041921	0.016412	460	5	0.99991	0.99992	1.0	17716	0
CHCHD4	5	9.1392e-05	0.00042306	0.016527	461	5	0.99895	0.99895	1.0	17411	0
RABGGTB	5	9.2294e-05	0.00042525	0.016577	462	5	0.99965	0.99966	1.0	17571	0
RPP38	5	9.3447e-05	0.00042965	0.016712	463	4	0.99272	0.99273	1.0	16952	0
DDX54	5	9.3892e-05	0.0004313	0.01674	464	5	0.99991	0.99992	1.0	17714	0
SMC1A	5	9.4489e-05	0.00043405	0.01681	465	5	0.99991	0.99992	1.0	17713	0
ARMC7	5	9.5591e-05	0.0004401	0.016876	466	5	0.9999	0.99991	1.0	17712	0
TCEB2	5	9.5708e-05	0.0004401	0.016876	467	5	0.99946	0.99946	1.0	17506	0
NUP214	5	9.5785e-05	0.0004401	0.016876	468	5	0.99952	0.99953	1.0	17525	0
SEH1L	5	9.5961e-05	0.00044065	0.016876	469	5	0.9999	0.99991	1.0	17711	0
UBR4	5	9.5971e-05	0.0004412	0.016876	470	5	0.99746	0.99743	1.0	17233	0
ATP2A2	5	9.6146e-05	0.0004423	0.016876	472	5	0.9999	0.99991	1.0	17709	0
BYSL	5	9.6146e-05	0.0004423	0.016876	471	5	0.9999	0.99991	1.0	17710	0
COASY	5	9.6941e-05	0.00044615	0.016987	473	5	0.9999	0.99991	1.0	17707	0
XRCC6	5	9.8418e-05	0.00045109	0.017139	474	5	0.99656	0.99654	1.0	17165	0
EIF2S3	5	9.9062e-05	0.00045329	0.01714	475	5	0.9999	0.99991	1.0	17702	0
VPS28	5	9.9166e-05	0.00045384	0.01714	476	5	0.9999	0.99991	1.0	17701	0
POLR2C	5	9.9372e-05	0.00045494	0.01714	477	5	0.99838	0.99836	1.0	17329	0
UBTF	5	9.9497e-05	0.00045494	0.01714	478	5	0.99862	0.99861	1.0	17356	0
RPL31	2	0.00010009	0.00045934	0.017234	479	2	0.9999	0.99991	1.0	17700	0
NOP58	5	0.00010021	0.00045934	0.017234	480	5	0.9999	0.99991	1.0	17699	0
MRPL23	5	0.00010136	0.00046374	0.017352	481	4	0.96883	0.96886	1.0	16232	0
NUDT21	5	0.00010169	0.00046484	0.017352	482	5	0.99778	0.99776	1.0	17269	0
EMC3	5	0.00010196	0.00046539	0.017352	483	5	0.9999	0.99991	1.0	17698	0
NDUFB7	5	0.00010261	0.00046759	0.017398	484	5	0.99898	0.99897	1.0	17417	0
BUB3	5	0.00010331	0.00047034	0.017465	485	5	0.9999	0.99991	1.0	17697	0
COQ3	5	0.00010442	0.00047693	0.017673	486	5	0.9999	0.99991	1.0	17696	0
UTP18	5	0.00010482	0.00047913	0.017718	487	5	0.9999	0.99991	1.0	17695	0
TAF6L	5	0.00010517	0.00048078	0.017743	488	5	0.99981	0.99982	1.0	17645	0
AARS2	5	0.00010623	0.00048683	0.017929	489	5	0.99959	0.9996	1.0	17550	0
MED22	5	0.00010667	0.00048958	0.017994	490	5	0.99989	0.99991	1.0	17693	0
AAMP	5	0.00010748	0.00049343	0.018098	491	4	0.16559	0.32549	0.973098	6014	1
NOL8	5	0.0001082	0.00049673	0.018182	492	5	0.99973	0.99974	1.0	17611	0
RBBP4	5	0.00010907	0.00050003	0.018266	493	5	0.99989	0.9999	1.0	17690	0
BOP1	5	0.0001097	0.00050277	0.018312	494	4	0.96877	0.9688	1.0	16229	0
EIF2B5	5	0.00010984	0.00050332	0.018312	495	5	0.99649	0.99648	1.0	17161	0
RUVBL2	5	0.00011198	0.00051047	0.018534	496	5	0.99974	0.99975	1.0	17616	0
PDPK1	5	0.0001124	0.00051212	0.018557	497	4	0.98766	0.98764	1.0	16763	0
MTIF2	5	0.00011308	0.00051432	0.018582	498	5	0.99989	0.9999	1.0	17689	0
NDUFA9	5	0.00011317	0.00051487	0.018582	499	4	0.9714	0.97136	1.0	16287	0
C1QBP	5	0.00011389	0.00051982	0.018723	500	5	0.99989	0.9999	1.0	17687	0
RRS1	5	0.00011466	0.00052257	0.018784	501	5	0.99988	0.99989	1.0	17685	0
SNRNP25	5	0.00011538	0.00052477	0.018826	502	5	0.99925	0.99926	1.0	17465	0
TMED10	5	0.00011607	0.00052806	0.018906	503	5	0.99988	0.9999	1.0	17686	0
EIF3B	5	0.00011658	0.00053026	0.018947	504	5	0.99978	0.99979	1.0	17631	0
PMPCA	5	0.00011934	0.00054621	0.01944	505	4	0.96765	0.96776	1.0	16196	0
ATR	5	0.00011941	0.00054621	0.01944	506	5	0.99909	0.99909	1.0	17438	0
RPL14	5	0.00012013	0.00055006	0.019538	507	4	0.36568	0.53893	1.0	9355	1
ZNF335	5	0.00012089	0.00055335	0.019617	508	4	0.99384	0.99381	1.0	17004	0
SRSF7	5	0.00012199	0.00055665	0.019695	509	5	0.99988	0.99989	1.0	17684	0
AMD1	5	0.00012393	0.00056655	0.020006	510	5	0.99777	0.99775	1.0	17268	0
PTCD3	5	0.00012469	0.00056985	0.020063	511	4	0.88751	0.8895	1.0	14710	1
TRMT5	5	0.00012516	0.0005704	0.020063	512	5	0.99987	0.99989	1.0	17683	0
INO80	5	0.00012758	0.00057864	0.020312	513	4	0.45635	0.61304	1.0	10413	1
C19orf52	5	0.00012806	0.00057974	0.020312	514	5	0.99987	0.99988	1.0	17682	0
SETDB1	5	0.00012835	0.00058249	0.020368	515	4	0.87216	0.87609	1.0	14482	1
NDUFA11	5	0.00012874	0.00058359	0.020368	516	5	0.99987	0.99988	1.0	17681	0
NOC2L	5	0.00012912	0.00058689	0.020444	517	4	0.64104	0.74879	1.0	12470	1
MTHFD1	5	0.00012942	0.00058854	0.020461	518	5	0.99987	0.99988	1.0	17680	0
ERCC6L	5	0.00013071	0.00059349	0.020594	519	5	0.99987	0.99988	1.0	17679	0
NOA1	5	0.00013258	0.00060503	0.020954	520	5	0.99764	0.99762	1.0	17250	0
QARS	5	0.00013399	0.00060998	0.021085	521	4	0.54207	0.6838	1.0	11452	1
SUPV3L1	5	0.00013739	0.00062373	0.021493	522	5	0.99986	0.99987	1.0	17677	0
SART3	5	0.00013779	0.00062428	0.021493	523	4	0.98191	0.98186	1.0	16565	0
C9orf114	5	0.00013798	0.00062537	0.021493	524	4	0.34091	0.51896	1.0	9086	1
PHB	5	0.00013836	0.00062757	0.021528	525	5	0.99971	0.99971	1.0	17603	0
GMPS	5	0.00013982	0.00063472	0.021731	526	5	0.99533	0.99532	1.0	17087	0
XRCC3	5	0.00014083	0.00064022	0.021878	527	5	0.99986	0.99987	1.0	17676	0
MED16	5	0.00014363	0.00065176	0.02223	528	4	0.88723	0.88926	1.0	14702	1
ENO1	5	0.00014608	0.00066111	0.022483	529	4	0.98981	0.98979	1.0	16849	0
FDX1L	5	0.00014631	0.00066166	0.022483	530	4	0.99438	0.99438	1.0	17027	0
SUPT20H	5	0.00014673	0.00066441	0.022528	531	5	0.99985	0.99987	1.0	17674	0
GNB2L1	5	0.0001471	0.00066551	0.022528	532	5	0.99985	0.99986	1.0	17670	0
SNRNP35	5	0.00014902	0.00067595	0.022839	533	5	0.99985	0.99986	1.0	17673	0
PYURF	5	0.00015075	0.0006831	0.023007	534	5	0.99985	0.99986	1.0	17672	0
MRPL38	5	0.00015079	0.00068365	0.023007	535	5	0.99882	0.99881	1.0	17387	0
MRPS11	5	0.00015104	0.00068475	0.023007	536	5	0.99985	0.99986	1.0	17671	0
MRPL24	5	0.00015218	0.00069135	0.023161	537	5	0.99966	0.99966	1.0	17578	0
RINT1	5	0.00015238	0.0006919	0.023161	538	5	0.99964	0.99964	1.0	17566	0
SPATA5L1	5	0.00015362	0.0006974	0.023301	539	5	0.99985	0.99986	1.0	17669	0
CEBPA	5	0.00015436	0.00070179	0.023405	540	5	0.99985	0.99986	1.0	17668	0
SAMM50	5	0.000156	0.00070839	0.023581	541	5	0.99696	0.99696	1.0	17191	0
OSBP	5	0.00015788	0.00071719	0.023804	542	5	0.99764	0.99762	1.0	17251	0
DDX49	5	0.00015799	0.00071774	0.023804	543	4	0.99206	0.99209	1.0	16926	0
LSM7	5	0.00016086	0.00073533	0.024229	544	5	0.99984	0.99986	1.0	17667	0
GATC	5	0.00016115	0.00073643	0.024229	545	4	0.956	0.95616	1.0	15943	0
ARCN1	5	0.00016117	0.00073643	0.024229	546	5	0.99984	0.99986	1.0	17666	0
EIF3F	4	0.00016122	0.00073643	0.024229	547	4	0.98797	0.98795	1.0	16791	0
SMARCB1	5	0.00016151	0.00073753	0.024229	548	5	0.99954	0.99955	1.0	17531	0
METTL17	5	0.00016197	0.00073863	0.024229	549	5	0.99981	0.99982	1.0	17646	0
COPS5	5	0.00016306	0.00074413	0.024365	550	5	0.99984	0.99986	1.0	17665	0
F8A3	5	0.00016418	0.00075127	0.024475	551	4	0.97217	0.97215	1.0	16302	0
COX11	5	0.00016437	0.00075182	0.024475	552	5	0.99983	0.99985	1.0	17658	0
PRPF38B	5	0.00016456	0.00075182	0.024475	553	5	0.99984	0.99985	1.0	17663	0
RPL27	5	0.00016474	0.00075292	0.024475	554	5	0.99969	0.99969	1.0	17591	0
GTPBP4	5	0.0001652	0.00075567	0.024521	555	4	0.43515	0.59549	1.0	10173	1
PMF1	5	0.00016622	0.00076007	0.024548	556	5	0.99983	0.99985	1.0	17662	0
MRPL28	5	0.00016648	0.00076062	0.024548	557	5	0.99983	0.99985	1.0	17661	0
POLA2	5	0.00016654	0.00076062	0.024548	558	5	0.99983	0.99985	1.0	17660	0
MRPL46	5	0.00016707	0.00076337	0.024549	559	4	0.77868	0.81337	1.0	13443	1
DHX37	5	0.00016708	0.00076337	0.024549	560	5	0.99973	0.99973	1.0	17609	0
EIF1AD	5	0.00016763	0.00076612	0.024594	561	5	0.99879	0.99879	1.0	17384	0
ERAL1	5	0.00016848	0.00077162	0.024726	562	4	0.86631	0.87126	1.0	14402	1
TFB2M	5	0.00016885	0.00077492	0.024788	563	5	0.99983	0.99985	1.0	17659	0
EIF6	5	0.00016943	0.00077656	0.024796	564	4	0.98766	0.98764	1.0	16785	0
FLI1	5	0.00017018	0.00077931	0.024822	565	5	0.99983	0.99985	1.0	17657	0
DCAF15	5	0.00017095	0.00078096	0.024822	566	5	0.99974	0.99974	1.0	17612	0
CCM2	5	0.00017104	0.00078151	0.024822	567	5	0.99977	0.99978	1.0	17628	0
SLC20A1	5	0.00017334	0.00078646	0.024936	568	5	0.99983	0.99984	1.0	17656	0
CDK6	5	0.00017388	0.00078976	0.024996	569	5	0.99983	0.99984	1.0	17655	0
THOC5	5	0.00017499	0.00079416	0.025091	570	5	0.999	0.99899	1.0	17420	0
POLR2G	5	0.00017577	0.00079856	0.02513	571	4	0.96026	0.96041	1.0	16032	0
MED20	5	0.00017586	0.00079911	0.02513	572	5	0.99788	0.99786	1.0	17283	0
NAT10	5	0.00017717	0.0008024	0.02513	573	4	0.97473	0.97473	1.0	16361	0
DDX51	5	0.00017723	0.00080295	0.02513	574	4	0.96307	0.96327	1.0	16100	0
COQ2	5	0.00017769	0.00080515	0.02513	575	4	0.94775	0.94806	1.0	15778	0
EIF3D	5	0.00017776	0.00080515	0.02513	576	5	0.99982	0.99984	1.0	17653	0
EIF1	5	0.00017781	0.00080515	0.02513	577	5	0.99982	0.99984	1.0	17652	0
IKBKAP	5	0.00018049	0.0008167	0.025446	578	4	0.99461	0.99459	1.0	17041	0
CSE1L	5	0.00018137	0.0008222	0.025573	579	5	0.99982	0.99983	1.0	17650	0
SARS	5	0.00018188	0.00082549	0.025632	580	4	0.9909	0.99087	1.0	16885	0
CHERP	5	0.00018308	0.00082879	0.02569	581	5	0.99953	0.99953	1.0	17527	0
UPF1	5	0.00018494	0.00083429	0.025816	582	4	0.98104	0.981	1.0	16540	0
TUBGCP4	5	0.00018842	0.00085078	0.026281	583	5	0.99981	0.99983	1.0	17648	0
SPI1	5	0.00019033	0.00085793	0.026456	584	5	0.99981	0.99982	1.0	17647	0
GINS4	5	0.0001913	0.00086453	0.026607	585	4	0.98493	0.9849	1.0	16658	0
MSTO1	5	0.00019226	0.00086838	0.026607	586	4	0.28069	0.47061	1.0	8398	1
PCBP1	5	0.0001927	0.00087058	0.026607	587	4	0.95108	0.9513	1.0	15831	0
GFI1	5	0.00019291	0.00087168	0.026607	589	4	0.92949	0.93023	1.0	15408	0
KIAA2013	5	0.00019291	0.00087168	0.026607	588	5	0.99981	0.99982	1.0	17644	0
MRPS26	5	0.00019293	0.00087168	0.026607	590	4	0.99007	0.99005	1.0	16859	0
ERH	5	0.00019375	0.00087498	0.026662	591	5	0.99973	0.99974	1.0	17610	0
RNPC3	5	0.00019474	0.00087937	0.026711	592	5	0.99981	0.99982	1.0	17643	0
TAF6	5	0.0001949	0.00087992	0.026711	593	5	0.99718	0.99717	1.0	17209	0
ATP5L	4	0.00019529	0.00088102	0.026711	594	3	0.89705	0.89852	1.0	14866	0
COX20	4	0.00019633	0.00088762	0.026866	595	3	0.95152	0.95175	1.0	15838	0
CCAR1	5	0.00019826	0.00089587	0.02707	596	5	0.9998	0.99981	1.0	17642	0
SMG6	5	0.00019922	0.00090081	0.027174	597	5	0.9998	0.99981	1.0	17641	0
SCRT1	5	0.00020068	0.00091016	0.02741	598	5	0.9998	0.99981	1.0	17640	0
MRPS5	5	0.00020128	0.00091209	0.027422	599	5	0.9998	0.99981	1.0	17639	0
MEN1	5	0.00020399	0.00092281	0.027698	600	5	0.9996	0.9996	1.0	17554	0
MRPS16	5	0.00020541	0.00092885	0.027833	601	5	0.99693	0.99693	1.0	17189	0
RPL5	2	0.00020713	0.00093655	0.028017	602	2	0.99979	0.9998	1.0	17637	0
ZFR	5	0.00020788	0.00093985	0.028069	603	5	0.99979	0.9998	1.0	17636	0
TBCD	5	0.0002086	0.0009459	0.028203	604	3	0.97561	0.97561	1.0	16386	0
XPO4	5	0.00021026	0.00095029	0.028257	605	4	0.99078	0.99076	1.0	16878	0
MCM5	5	0.00021071	0.00095084	0.028257	606	4	0.66493	0.75863	1.0	12608	1
COQ10B	5	0.00021452	0.00096899	0.028687	607	5	0.99591	0.99591	1.0	17128	0
GUK1	5	0.00021494	0.00097009	0.028687	608	5	0.99979	0.9998	1.0	17635	0
ISCA2	6	0.00021496	0.00097009	0.028687	609	4	0.54776	0.68853	1.0	11515	2
NOP16	5	0.00021542	0.00097284	0.02869	610	5	0.99978	0.9998	1.0	17634	0
SRSF3	5	0.00021559	0.00097339	0.02869	611	5	0.99649	0.99648	1.0	17158	0
ELAC2	5	0.00021781	0.00098713	0.029048	612	5	0.99953	0.99954	1.0	17528	0
PLK4	5	0.00021872	0.00099043	0.029097	613	4	0.69346	0.77103	1.0	12805	1
ACTL6A	5	0.00021937	0.00099428	0.029163	614	5	0.99978	0.99979	1.0	17633	0
KANSL3	5	0.00022	0.00099675	0.029181	615	5	0.99965	0.99965	1.0	17568	0
HNRNPA1	4	0.00022048	0.00099813	0.029181	616	4	0.99978	0.99979	1.0	17632	0
EIF2B3	5	0.00022357	0.0010146	0.0296	617	4	0.97848	0.97846	1.0	16472	0
TRNT1	5	0.00022484	0.0010179	0.0296	618	5	0.99978	0.99979	1.0	17630	0
UXT	5	0.0002256	0.0010207	0.0296	619	5	0.997	0.99699	1.0	17195	0
RGPD6	1	0.00022599	0.0010218	0.0296	620	1	0.99977	0.99979	1.0	17629	0
SF3A3	5	0.00022632	0.0010234	0.0296	621	4	0.89895	0.90035	1.0	14894	0
MDM4	15	0.00022639	0.0010234	0.0296	622	11	0.99825	0.99824	1.0	17313	1
UBA52	5	0.00022697	0.001024	0.0296	623	5	0.99949	0.99949	1.0	17512	0
SMS	5	0.0002285	0.0010295	0.029711	624	5	0.99728	0.99726	1.0	17223	0
MTO1	5	0.00023021	0.0010372	0.029885	625	5	0.99977	0.99978	1.0	17627	0
EFNA3	5	0.00023136	0.0010449	0.030018	626	5	0.99977	0.99978	1.0	17626	0
EXOSC8	5	0.00023159	0.001046	0.030018	627	4	0.98021	0.98019	1.0	16519	0
SMARCD2	5	0.00023195	0.0010468	0.030018	628	4	0.94847	0.94873	1.0	15790	0
SLC4A7	5	0.00023291	0.0010515	0.030072	629	5	0.99854	0.99852	1.0	17343	0
RTCB	5	0.00023315	0.001052	0.030072	630	5	0.99577	0.99577	1.0	17118	0
ADSL	5	0.00023339	0.0010537	0.030072	631	5	0.99961	0.99961	1.0	17557	0
TRMT112	5	0.00023368	0.0010559	0.030087	632	5	0.99977	0.99978	1.0	17623	0
AFG3L2	5	0.00023435	0.0010586	0.030117	633	5	0.99957	0.99957	1.0	17543	0
TRAPPC8	5	0.00023548	0.0010641	0.030226	634	4	0.23547	0.42182	0.996443	7616	1
CABIN1	5	0.00024322	0.0011026	0.03127	635	4	0.4599	0.61598	1.0	10456	1
GEMIN7	5	0.00024429	0.001107	0.031345	636	3	0.97444	0.97443	1.0	16355	0
GNL2	5	0.00024758	0.0011202	0.031669	637	5	0.99975	0.99976	1.0	17620	0
NOL9	5	0.00025016	0.0011339	0.032008	638	4	0.97854	0.97852	1.0	16473	0
NDUFAF7	5	0.00025111	0.0011372	0.03205	639	4	0.14697	0.29865	0.963435	5581	1
NOB1	5	0.00025249	0.0011405	0.032093	640	4	0.99126	0.99122	1.0	16891	0
HSPA9	5	0.00025346	0.0011457	0.032147	641	5	0.99568	0.99567	1.0	17112	0
CBWD1	2	0.00025354	0.001146	0.032147	642	1	0.5739	0.71059	1.0	11854	1
THBS3	5	0.00025448	0.0011504	0.032221	643	5	0.99975	0.99975	1.0	17618	0
TTC4	5	0.00025485	0.0011526	0.032232	644	5	0.99975	0.99975	1.0	17617	0
CNOT3	5	0.00025693	0.001162	0.032443	645	5	0.9995	0.99951	1.0	17515	0
XRN1	5	0.00025795	0.0011664	0.032472	646	5	0.99974	0.99975	1.0	17615	0
POLR3B	5	0.00025854	0.0011691	0.032472	647	5	0.99974	0.99975	1.0	17614	0
PRPF8	5	0.00025861	0.0011691	0.032472	648	4	0.5354	0.67821	1.0	11375	1
HIST1H2BF	1	0.00025907	0.0011702	0.032472	649	1	0.99974	0.99975	1.0	17613	0
MRPL53	5	0.00026661	0.001196	0.033138	650	4	0.92747	0.92821	1.0	15364	0
TIMM44	5	0.00026913	0.0012059	0.033361	651	4	0.11375	0.24911	0.942496	4760	1
TFAM	6	0.00027128	0.0012142	0.033537	652	6	0.99911	0.99911	1.0	17441	0
TSR1	5	0.0002737	0.0012224	0.033641	653	5	0.99785	0.99783	1.0	17278	0
TCF3	5	0.000274	0.0012235	0.033641	654	5	0.99973	0.99973	1.0	17608	0
ZNF217	5	0.00027411	0.0012235	0.033641	655	5	0.99547	0.99547	1.0	17096	0
EXTL3	5	0.00027587	0.0012334	0.033861	656	5	0.99972	0.99973	1.0	17607	0
TADA2B	5	0.00027727	0.00124	0.03399	657	5	0.99723	0.99722	1.0	17218	0
GEMIN8	5	0.00028094	0.0012593	0.034391	658	4	0.9382	0.93885	1.0	15585	0
DYNC1I2	5	0.00028108	0.0012604	0.034391	659	5	0.99505	0.99505	1.0	17069	0
TBC1D3F	1	0.00028112	0.0012604	0.034391	660	1	0.99972	0.99972	1.0	17606	0
SF3B1	5	0.00028195	0.0012653	0.034437	661	5	0.99972	0.99972	1.0	17605	0
MRPS12	5	0.00028204	0.0012659	0.034437	662	5	0.99967	0.99967	1.0	17583	0
LAMTOR4	5	0.0002851	0.0012813	0.034803	663	4	0.87819	0.88123	1.0	14580	1
CPSF2	5	0.00028587	0.001284	0.034825	664	4	0.93407	0.93474	1.0	15499	0
IFNA1	3	0.00028672	0.001289	0.034907	665	3	0.99971	0.99971	1.0	17604	0
YPEL5	5	0.00028896	0.0013	0.035151	666	5	0.99971	0.99971	1.0	17602	0
UQCRC1	5	0.00028944	0.0013022	0.035158	667	5	0.99951	0.99952	1.0	17519	0
CDC5L	5	0.00029071	0.0013049	0.03518	668	4	0.94868	0.94894	1.0	15798	0
IGBP1	5	0.00029241	0.0013088	0.035208	669	5	0.99951	0.99952	1.0	17521	0
TRMT61A	5	0.00029288	0.0013099	0.035208	670	5	0.99971	0.99971	1.0	17600	0
EIF2B2	5	0.00029369	0.0013159	0.035317	671	5	0.99869	0.99868	1.0	17366	0
NAA15	5	0.00029469	0.0013208	0.035398	672	4	0.96991	0.96993	1.0	16253	0
CCDC137	5	0.00029859	0.0013351	0.035727	673	5	0.9997	0.9997	1.0	17598	0
NCAPG	5	0.00029956	0.0013428	0.035862	674	5	0.99539	0.99539	1.0	17091	0
LOC729574	3	0.00030016	0.0013461	0.035862	675	3	0.9997	0.9997	1.0	17597	0
RACGAP1	5	0.00030018	0.0013461	0.035862	676	5	0.9997	0.9997	1.0	17596	0
CSNK1A1	5	0.00030379	0.0013621	0.036233	677	4	0.97564	0.97564	1.0	16387	0
HIST2H2AC	4	0.00030704	0.0013786	0.036618	678	4	0.99969	0.9997	1.0	17594	0
PSMD3	5	0.00030766	0.001383	0.036656	679	4	0.9468	0.94714	1.0	15760	0
RPAP1	5	0.00030829	0.0013841	0.036656	680	5	0.99751	0.99749	1.0	17240	0
CSNK2B	5	0.000309	0.0013896	0.036722	681	5	0.99969	0.9997	1.0	17593	0
GARS	5	0.00030923	0.0013907	0.036722	682	4	0.87412	0.87774	1.0	14516	1
KIF18B	5	0.0003096	0.0013942	0.036735	683	5	0.99969	0.9997	1.0	17592	0
COPA	5	0.00031018	0.0013962	0.036735	684	4	0.30879	0.49326	1.0	8717	1
RBM15	5	0.00031041	0.0013973	0.036735	685	4	0.99066	0.99064	1.0	16875	0
PHF5A	5	0.00031082	0.0014	0.036753	686	5	0.99552	0.99553	1.0	17106	0
SUPT6H	5	0.00031145	0.0014033	0.036786	687	5	0.99876	0.99876	1.0	17377	0
TP53RK	5	0.00031196	0.0014066	0.036819	688	4	0.99452	0.99452	1.0	17034	0
SRCAP	5	0.00031474	0.0014165	0.037025	689	4	0.86364	0.86914	1.0	14357	1
HIST1H2BB	3	0.00031707	0.0014264	0.037229	690	3	0.99968	0.99969	1.0	17590	0
MRPL27	5	0.0003196	0.0014379	0.037476	691	5	0.99968	0.99968	1.0	17589	0
SNRPB	5	0.00032008	0.0014407	0.037494	692	3	0.77137	0.80926	1.0	13381	1
U2SURP	5	0.00032123	0.001444	0.037525	693	5	0.99958	0.99959	1.0	17545	0
LSM11	5	0.00032243	0.0014489	0.037534	694	5	0.99968	0.99968	1.0	17587	0
SS18L2	4	0.00032246	0.0014489	0.037534	695	4	0.99968	0.99968	1.0	17586	0
RPLP1	5	0.00032291	0.0014506	0.037534	696	4	0.98766	0.98764	1.0	16761	0
TOX4	5	0.00032466	0.0014577	0.037665	697	5	0.99968	0.99968	1.0	17585	0
NR2C2	5	0.00032598	0.0014616	0.037699	698	4	0.99198	0.99199	1.0	16918	0
PIK3CG	5	0.00032644	0.0014632	0.037699	699	5	0.99893	0.99892	1.0	17407	0
PDCD2	7	0.00032757	0.0014698	0.037815	700	5	0.048836	0.13625	0.855502	2868	1
KARS	5	0.00033499	0.0015111	0.038683	701	4	0.8844	0.88671	1.0	14668	1
PSMD1	5	0.00033515	0.0015116	0.038683	702	5	0.99927	0.99928	1.0	17471	0
RPL4	4	0.00033527	0.0015122	0.038683	703	4	0.99966	0.99967	1.0	17581	0
PKMYT1	5	0.0003353	0.0015122	0.038683	704	5	0.9995	0.99951	1.0	17514	0
MRPL48	5	0.00033748	0.0015229	0.038902	705	5	0.99966	0.99967	1.0	17579	0
TBRG4	5	0.00033877	0.001532	0.039078	706	4	0.97326	0.97323	1.0	16329	0
KIF11	5	0.00033993	0.0015369	0.039108	707	5	0.99966	0.99966	1.0	17577	0
FDPS	5	0.00034002	0.0015375	0.039108	708	5	0.99966	0.99966	1.0	17576	0
GINS1	5	0.00034159	0.0015463	0.039276	709	5	0.99966	0.99966	1.0	17575	0
HIST1H2AD	4	0.00034243	0.0015496	0.039304	710	4	0.99966	0.99966	1.0	17574	0
RPS4X	3	0.00034329	0.0015529	0.039332	711	3	0.99966	0.99966	1.0	17573	0
COG8	5	0.0003442	0.0015584	0.039389	712	4	0.9933	0.99328	1.0	16979	0
ANAPC10	5	0.00034451	0.0015595	0.039389	713	4	0.95684	0.95697	1.0	15961	0
TUBG1	5	0.00034563	0.0015644	0.039458	714	4	0.95022	0.95045	1.0	15817	0
SUGP1	5	0.00034655	0.0015682	0.0395	715	5	0.99965	0.99966	1.0	17572	0
AP2M1	5	0.00034739	0.0015721	0.039542	716	5	0.99965	0.99966	1.0	17570	0
YWHAZ	3	0.00034883	0.0015787	0.039652	717	3	0.99965	0.99965	1.0	17569	0
UFD1L	5	0.00035243	0.0015886	0.039817	718	4	0.9898	0.98978	1.0	16848	0
C18orf21	7	0.00035268	0.0015897	0.039817	719	6	0.88583	0.88797	1.0	14686	1
PSMC2	5	0.0003539	0.0015979	0.039968	720	4	0.98766	0.98764	1.0	16730	0
HEATR1	5	0.00035471	0.0016062	0.040119	721	4	0.98766	0.98764	1.0	16739	0
PDSS1	5	0.00035865	0.0016205	0.04042	722	5	0.99964	0.99964	1.0	17567	0
ZBTB11	5	0.0003593	0.0016238	0.040429	723	4	0.99077	0.99075	1.0	16877	0
SLC39A7	5	0.00036039	0.001626	0.040429	724	5	0.99964	0.99964	1.0	17565	0
ATP5J2-PTCD1	5	0.00036098	0.0016276	0.040429	725	4	0.98487	0.98484	1.0	16656	0
MRPL51	5	0.00036127	0.0016298	0.040429	726	5	0.99964	0.99964	1.0	17564	0
CBFB	5	0.00036414	0.001643	0.0407	727	5	0.99956	0.99956	1.0	17534	0
CMTR1	5	0.00036615	0.0016546	0.04093	728	4	0.98158	0.98155	1.0	16559	0
TSR2	5	0.00037103	0.0016782	0.041458	729	4	0.98287	0.98287	1.0	16593	0
RPL11	5	0.00037197	0.0016832	0.041523	730	4	0.97843	0.97841	1.0	16469	0
TUBGCP2	5	0.00037375	0.0016897	0.041629	731	4	0.96575	0.96589	1.0	16158	0
NME6	5	0.00037638	0.0016969	0.041748	732	5	0.99962	0.99962	1.0	17561	0
DDI2	5	0.00038058	0.0017205	0.042272	733	5	0.99893	0.99893	1.0	17408	0
ZDHHC11	5	0.00038133	0.0017233	0.042282	734	5	0.99962	0.99962	1.0	17560	0
EIF3K	5	0.00038268	0.0017266	0.042305	735	4	0.97358	0.97357	1.0	16336	0
RABGGTA	5	0.00038725	0.0017475	0.042759	736	5	0.99961	0.99961	1.0	17559	0
SF3A1	5	0.00038968	0.0017552	0.042889	737	4	0.45801	0.61438	1.0	10431	1
HIST1H4I	4	0.00039129	0.001759	0.04292	738	3	0.82051	0.83851	1.0	13859	1
NDUFA6	5	0.00039179	0.0017612	0.04292	739	5	0.99961	0.99961	1.0	17558	0
VMP1	5	0.00039252	0.0017667	0.042996	740	5	0.99961	0.99961	1.0	17556	0
WBSCR16	5	0.00039299	0.00177	0.043018	741	4	0.98766	0.98764	1.0	16746	0
DDX27	5	0.00039521	0.0017794	0.043187	742	4	0.94713	0.94744	1.0	15767	0
RRAGA	5	0.00039781	0.0017942	0.043488	743	4	0.62863	0.74392	1.0	12380	1
THOC3	5	0.00039818	0.001797	0.043496	744	3	0.81658	0.83599	1.0	13819	1
TRAPPC5	5	0.00040266	0.0018129	0.043786	745	4	0.91839	0.91934	1.0	15212	0
MNX1	6	0.00040392	0.0018156	0.043786	746	6	0.9996	0.9996	1.0	17553	0
MYB	5	0.00040408	0.0018162	0.043786	747	5	0.9996	0.9996	1.0	17552	0
SNRPD1	5	0.00040551	0.0018222	0.043873	748	5	0.99953	0.99954	1.0	17529	0
RAF1	5	0.00040599	0.0018247	0.043874	749	5	0.99959	0.9996	1.0	17551	0
OSGEP	5	0.0004066	0.0018288	0.043914	750	4	0.97615	0.97613	1.0	16402	0
SF3B14	5	0.00040835	0.0018343	0.043988	751	5	0.99959	0.9996	1.0	17549	0
LARS	5	0.00041316	0.0018541	0.044325	752	5	0.99894	0.99894	1.0	17409	0
METTL16	5	0.00041316	0.0018541	0.044325	753	4	0.99193	0.99194	1.0	16916	0
EIF3J	7	0.00041366	0.0018558	0.044325	754	7	0.9994	0.99941	1.0	17489	0
CAPZB	5	0.00041417	0.0018596	0.044358	755	5	0.99959	0.99959	1.0	17547	0
OIP5	5	0.00041478	0.0018635	0.044391	756	4	0.76329	0.80486	1.0	13311	1
DHX8	5	0.00041634	0.0018706	0.044502	757	5	0.99958	0.99959	1.0	17546	0
RBM22	5	0.00041776	0.0018783	0.044626	758	4	0.90602	0.90723	1.0	15006	0
TLK2	5	0.00042277	0.0019003	0.045069	759	5	0.99875	0.99875	1.0	17376	0
NXF1	5	0.00042314	0.001902	0.045069	760	4	0.92434	0.92512	1.0	15319	0
SMU1	5	0.00042634	0.0019168	0.045361	761	5	0.99957	0.99958	1.0	17544	0
RSL1D1	5	0.00043379	0.0019564	0.046087	762	4	0.95469	0.95487	1.0	15910	0
RPS14	2	0.00043435	0.0019575	0.046087	763	2	0.99957	0.99957	1.0	17542	0
CTDNEP1	5	0.00043457	0.001958	0.046087	764	3	0.857	0.86399	1.0	14268	1
HIST1H2AL	3	0.00043527	0.0019597	0.046087	765	3	0.99956	0.99957	1.0	17541	0
MRPS22	5	0.00043635	0.0019641	0.046087	766	4	0.94717	0.94749	1.0	15768	0
MRPS6	5	0.00043653	0.0019646	0.046087	767	5	0.99956	0.99957	1.0	17540	0
NSF	5	0.00043687	0.0019668	0.046087	768	5	0.99956	0.99957	1.0	17539	0
PYROXD1	5	0.00043721	0.0019679	0.046087	769	5	0.99956	0.99957	1.0	17538	0
MBD6	5	0.00043846	0.0019707	0.046091	770	5	0.99956	0.99956	1.0	17537	0
COG1	5	0.00044481	0.0019943	0.046583	771	5	0.9985	0.99848	1.0	17341	0
ITPK1	5	0.0004473	0.0020059	0.046792	772	4	0.93702	0.93771	1.0	15557	0
MCM3	5	0.00044835	0.0020086	0.046796	773	4	0.88712	0.88916	1.0	14700	1
COX4I1	5	0.00045027	0.0020152	0.04688	774	5	0.99955	0.99956	1.0	17533	0
POLR3K	5	0.00045127	0.0020174	0.04688	775	3	0.87509	0.87856	1.0	14529	1
RBBP8	5	0.00045329	0.0020251	0.046998	776	5	0.99955	0.99955	1.0	17532	0
FCGR1A	4	0.0004605	0.0020587	0.047715	777	3	0.97028	0.97032	1.0	16267	0
EXOSC3	5	0.00046155	0.0020636	0.047768	778	4	0.96269	0.96289	1.0	16093	0
SLC2A5	5	0.00046234	0.0020663	0.04777	779	5	0.99954	0.99954	1.0	17530	0
COPS8	5	0.00046488	0.0020746	0.047899	780	5	0.99916	0.99917	1.0	17446	0
DDX10	5	0.00046769	0.002085	0.048079	781	4	0.12307	0.26338	0.953842	4972	1
GMPPB	5	0.00046844	0.0020878	0.048081	782	5	0.9992	0.99921	1.0	17455	0
THOC2	5	0.00047172	0.002101	0.048323	783	4	0.98766	0.98764	1.0	16734	0
RPA2	5	0.00047415	0.002112	0.048502	784	4	0.48069	0.63295	1.0	10707	1
MRRF	5	0.00047466	0.0021142	0.048502	785	5	0.99953	0.99953	1.0	17526	0
PRUNE	5	0.00047761	0.0021219	0.048617	786	5	0.99718	0.99717	1.0	17210	0
PGD	5	0.00047878	0.0021296	0.048721	787	5	0.99952	0.99953	1.0	17524	0
HIST1H2BE	3	0.00047947	0.0021334	0.048721	788	2	0.25	0.44117	0.999438	7948	1
SUPT5H	5	0.00047977	0.0021345	0.048721	789	4	0.99066	0.99065	1.0	16876	0
NPM1	3	0.00048287	0.0021499	0.04901	790	3	0.99952	0.99952	1.0	17522	0
TRRAP	5	0.00048549	0.0021604	0.049186	791	4	0.18337	0.35057	0.977377	6459	1
MRPS14	5	0.00048851	0.002173	0.049411	792	5	0.99785	0.99783	1.0	17277	0
RAD21	5	0.00048984	0.0021791	0.049486	793	5	0.99951	0.99952	1.0	17520	0
ANAPC4	5	0.0004909	0.0021829	0.049486	794	4	0.99238	0.99239	1.0	16936	0
POLR2B	5	0.00049245	0.0021884	0.049486	795	5	0.99951	0.99951	1.0	17517	0
COX5A	5	0.00049249	0.0021884	0.049486	796	5	0.99917	0.99918	1.0	17452	0
NDUFS8	5	0.00049413	0.0021922	0.049486	797	4	0.86621	0.87118	1.0	14400	1
ARHGAP11A	5	0.00049444	0.0021928	0.049486	798	5	0.99951	0.99951	1.0	17516	0
TUBD1	10	0.00049513	0.0021983	0.049548	799	9	0.66312	0.75787	1.0	12601	1
RPS24	5	0.00050023	0.0022186	0.049868	800	5	0.99916	0.99917	1.0	17448	0
HMHA1	5	0.00050086	0.0022208	0.049868	801	5	0.99855	0.99854	1.0	17345	0
TTI2	5	0.0005015	0.0022219	0.049868	802	4	0.99318	0.99315	1.0	16975	0
PSMD12	5	0.00050234	0.0022258	0.049868	803	4	0.99164	0.99161	1.0	16904	0
RPS29	2	0.00050255	0.0022263	0.049868	804	2	0.9995	0.9995	1.0	17513	0
ASNA1	5	0.00050543	0.0022362	0.050028	805	4	0.67274	0.76193	1.0	12661	1
NOC4L	5	0.00050723	0.0022428	0.050113	806	5	0.99713	0.99712	1.0	17206	0
CYC1	5	0.00050894	0.0022494	0.050198	807	5	0.99593	0.99593	1.0	17130	0
DDX55	5	0.0005113	0.0022577	0.05032	808	4	0.98458	0.98457	1.0	16641	0
PPIL1	5	0.00051242	0.0022626	0.050368	809	4	0.98068	0.98063	1.0	16533	0
NOL7	5	0.00052033	0.0022984	0.0511	810	5	0.99948	0.99948	1.0	17510	0
TPPP	5	0.00052123	0.0023039	0.051159	811	4	0.24924	0.44017	0.999395	7929	1
UGDH	5	0.00052385	0.0023176	0.051401	812	5	0.99948	0.99948	1.0	17509	0
MRPL43	5	0.00052779	0.0023363	0.051752	813	4	0.28433	0.47356	1.0	8442	1
ABCF1	5	0.00052883	0.0023412	0.051768	814	4	0.9532	0.95343	1.0	15874	0
ANAPC11	9	0.00052965	0.0023451	0.051768	815	6	0.66509	0.75871	1.0	12610	2
SLC52A2	5	0.00053017	0.0023456	0.051768	816	5	0.99574	0.99574	1.0	17115	0
DDX24	5	0.00053161	0.0023539	0.051886	817	5	0.99947	0.99947	1.0	17508	0
CMTR2	5	0.00053419	0.0023671	0.052113	818	4	0.95143	0.95166	1.0	15837	0
DDX39B	5	0.00053953	0.0023929	0.052618	819	4	0.89405	0.89557	1.0	14811	1
DROSHA	5	0.00054011	0.0023962	0.052626	820	4	0.97847	0.97845	1.0	16471	0
ANAPC1	4	0.00054104	0.0024017	0.052655	821	4	0.99946	0.99946	1.0	17505	0
HIST1H4K	3	0.00054126	0.0024034	0.052655	822	3	0.99946	0.99946	1.0	17504	0
COX15	5	0.00054329	0.002416	0.052867	823	3	0.43943	0.59904	1.0	10225	1
PAK1IP1	5	0.00054471	0.0024232	0.052959	824	5	0.99946	0.99945	1.0	17503	0
PABPC1	5	0.00054661	0.0024281	0.053003	825	5	0.99945	0.99945	1.0	17502	0
VPS18	5	0.00054932	0.0024391	0.053174	826	5	0.99945	0.99945	1.0	17501	0
TTC1	5	0.00055013	0.0024418	0.053174	827	5	0.99945	0.99945	1.0	17500	0
MTF1	5	0.00055231	0.0024495	0.053273	828	5	0.99945	0.99945	1.0	17499	0
POLR2H	9	0.00055284	0.0024523	0.053273	829	8	0.98127	0.98123	1.0	16547	1
SRF	5	0.00055395	0.0024589	0.053352	830	5	0.99485	0.99484	1.0	17057	0
UBA1	5	0.00055509	0.0024644	0.053355	831	4	0.93584	0.93652	1.0	15526	0
LSG1	5	0.00055523	0.0024649	0.053355	832	4	0.94371	0.9442	1.0	15684	0
USP32	5	0.00055642	0.0024704	0.053409	833	5	0.99944	0.99944	1.0	17498	0
LIG1	5	0.00056374	0.0025007	0.053998	834	5	0.99944	0.99944	1.0	17496	0
ARGLU1	5	0.00057006	0.0025304	0.054574	835	4	0.9788	0.97879	1.0	16475	0
NOTCH2NL	5	0.00057122	0.0025359	0.054603	836	4	0.99258	0.99258	1.0	16940	0
PRC1	5	0.00057238	0.0025397	0.054603	837	5	0.99806	0.99805	1.0	17295	0
BRF2	5	0.00057252	0.0025408	0.054603	838	4	0.63623	0.7469	1.0	12439	1
HELZ	5	0.00057436	0.0025474	0.05468	839	5	0.99943	0.99943	1.0	17495	0
MRPL44	5	0.00057566	0.0025557	0.054791	840	4	0.98874	0.98872	1.0	16807	0
KPNA2	5	0.00057945	0.002571	0.055056	841	5	0.99942	0.99943	1.0	17494	0
ATP6V0B	5	0.00058153	0.0025815	0.055214	842	3	0.40193	0.56835	1.0	9809	1
USP10	5	0.00058531	0.0026002	0.055548	843	4	0.92352	0.92431	1.0	15307	0
NDUFAB1	5	0.00058919	0.0026189	0.055838	844	5	0.99469	0.99468	1.0	17047	0
VARS	5	0.00058959	0.00262	0.055838	845	4	0.94631	0.94666	1.0	15747	0
MTG1	5	0.00059362	0.0026365	0.056014	846	5	0.99941	0.99941	1.0	17493	0
ZNF259	5	0.00059389	0.0026376	0.056014	847	5	0.99818	0.99816	1.0	17306	0
SPC24	5	0.00059391	0.0026376	0.056014	848	5	0.99941	0.99941	1.0	17492	0
KANSL2	5	0.00059492	0.002642	0.056041	849	5	0.99941	0.99941	1.0	17491	0
MNT	5	0.00059754	0.0026568	0.05629	850	5	0.9994	0.99941	1.0	17490	0
CYCS	4	0.00060146	0.0026728	0.056464	851	4	0.9994	0.99941	1.0	17488	0
NRAS	5	0.00060147	0.0026728	0.056464	852	5	0.9994	0.99941	1.0	17487	0
MRPL14	5	0.00060206	0.0026744	0.056464	853	5	0.9994	0.99941	1.0	17486	0
IPO11	5	0.00060352	0.0026849	0.056618	854	5	0.9994	0.9994	1.0	17485	0
LARS2	5	0.00060616	0.0026953	0.056717	855	5	0.99939	0.9994	1.0	17484	0
TRIAP1	5	0.00060631	0.0026958	0.056717	856	5	0.99939	0.9994	1.0	17483	0
PGK1	5	0.00061182	0.0027206	0.057115	857	4	0.9527	0.95293	1.0	15864	0
UTP11L	5	0.00061231	0.0027211	0.057115	858	4	0.98766	0.98764	1.0	16765	0
DIMT1	5	0.0006137	0.0027266	0.057132	859	5	0.99939	0.99939	1.0	17482	0
TELO2	5	0.00061404	0.0027283	0.057132	860	5	0.99883	0.99882	1.0	17389	0
TRUB2	5	0.00061581	0.0027393	0.05728	861	5	0.99892	0.99891	1.0	17404	0
DR1	5	0.00061751	0.002747	0.05728	862	5	0.99936	0.99937	1.0	17478	0
GFER	5	0.00061752	0.002747	0.05728	863	4	0.98591	0.98587	1.0	16699	0
NDUFA8	5	0.00061797	0.0027481	0.05728	864	4	0.98368	0.98368	1.0	16618	0
KRAS	5	0.00062657	0.0027811	0.057901	865	5	0.99937	0.99938	1.0	17481	0
TEN1	5	0.00063048	0.0027932	0.058085	866	5	0.99878	0.99877	1.0	17380	0
HAUS7	5	0.0006337	0.002808	0.058327	867	5	0.99937	0.99938	1.0	17480	0
ATP2B1	5	0.00063957	0.002836	0.058831	868	4	0.99082	0.9908	1.0	16881	0
ABCE1	5	0.00064059	0.0028388	0.058831	869	5	0.99936	0.99937	1.0	17479	0
NAA10	5	0.00064516	0.0028575	0.05915	870	3	0.37467	0.54615	1.0	9477	1
DDX18	5	0.00066175	0.0029213	0.060354	871	4	0.99265	0.99264	1.0	16945	0
HIST1H2BJ	4	0.00066195	0.0029224	0.060354	872	3	0.97683	0.97681	1.0	16432	0
ERCC4	5	0.00066734	0.0029405	0.060646	873	4	0.98498	0.98495	1.0	16660	0
RAB1B	5	0.000668	0.0029432	0.060646	874	5	0.99499	0.995	1.0	17065	0
TXNL4B	5	0.00067035	0.0029515	0.060747	875	4	0.88503	0.88725	1.0	14676	1
MED18	5	0.00067414	0.0029663	0.060983	876	5	0.99797	0.99796	1.0	17289	0
MAD2L1	5	0.00067832	0.0029878	0.06125	877	5	0.99932	0.99933	1.0	17476	0
TRNAU1AP	5	0.00067881	0.00299	0.06125	878	5	0.99932	0.99933	1.0	17475	0
ORAOV1	5	0.00067994	0.0029944	0.06125	879	5	0.99932	0.99933	1.0	17474	0
THAP11	5	0.00068036	0.002996	0.06125	880	5	0.99641	0.99641	1.0	17154	0
WDR3	5	0.00068062	0.0029971	0.06125	881	4	0.94841	0.94869	1.0	15789	0
CDS2	5	0.00068203	0.0030021	0.06125	882	5	0.99932	0.99932	1.0	17473	0
NDUFB1	5	0.00068258	0.0030032	0.06125	883	3	0.6989	0.77347	1.0	12836	1
WARS	5	0.00068381	0.0030092	0.061304	884	4	0.60428	0.73471	1.0	12229	1
XRCC2	5	0.00068514	0.0030142	0.061336	885	5	0.99767	0.99765	1.0	17256	0
ZNHIT3	6	0.00069053	0.0030406	0.061803	886	3	0.39927	0.56619	1.0	9775	2
SGOL1	5	0.00069558	0.003062	0.062169	887	5	0.9989	0.99889	1.0	17402	0
POLR2I	5	0.00069857	0.0030768	0.0624	888	4	0.18599	0.35422	0.979245	6511	1
ZRSR2	5	0.00070804	0.0031142	0.063023	889	4	0.7311	0.78861	1.0	13059	1
SRP54	5	0.00070845	0.0031159	0.063023	890	4	0.97405	0.97404	1.0	16347	0
PPP2R4	5	0.00070886	0.0031181	0.063023	891	5	0.99824	0.99823	1.0	17312	0
PRPF40A	5	0.00071535	0.003145	0.063449	892	5	0.99833	0.99832	1.0	17324	0
TTF1	5	0.00071681	0.0031527	0.063449	894	5	0.99928	0.99929	1.0	17472	0
TPR	5	0.00071681	0.0031527	0.063449	893	4	0.92263	0.92346	1.0	15289	0
EIF5A	5	0.00071699	0.0031533	0.063449	895	3	0.98314	0.98313	1.0	16601	0
MRPL11	5	0.00072178	0.0031742	0.063778	896	4	0.070074	0.1805	0.887444	3663	1
GABPB1	5	0.00072357	0.0031791	0.063778	897	4	0.97621	0.9762	1.0	16406	0
CCT3	5	0.00072427	0.0031802	0.063778	898	5	0.99653	0.99652	1.0	17164	0
INTS8	5	0.00072566	0.0031846	0.063795	899	4	0.97838	0.97836	1.0	16466	0
NCAPH	5	0.0007273	0.0031917	0.063867	900	5	0.99927	0.99928	1.0	17470	0
SP1	5	0.00072934	0.0031967	0.063895	901	5	0.99927	0.99927	1.0	17469	0
WDR26	5	0.00073095	0.0032044	0.063973	902	4	0.70873	0.77798	1.0	12897	1
TUBA1B	4	0.000732	0.0032077	0.063973	903	4	0.99927	0.99927	1.0	17468	0
MRPL17	5	0.00073627	0.0032275	0.064274	904	5	0.99529	0.99529	1.0	17085	0
BMS1	5	0.00073739	0.0032308	0.064274	905	4	0.83532	0.84825	1.0	14032	1
NMD3	5	0.00073808	0.0032335	0.064274	906	5	0.99926	0.99927	1.0	17467	0
SRSF10	6	0.00074071	0.0032451	0.064373	907	5	0.9892	0.98918	1.0	16822	0
SNRPA1	5	0.00074135	0.0032456	0.064373	908	5	0.99926	0.99926	1.0	17466	0
NDUFAF3	5	0.00074614	0.0032693	0.06477	909	4	0.97393	0.97391	1.0	16344	0
RNF20	5	0.00075069	0.0032907	0.065123	910	4	0.9816	0.98157	1.0	16560	0
TEFM	5	0.00075297	0.0032995	0.065226	911	5	0.99767	0.99765	1.0	17254	0
HSPD1	3	0.00076427	0.0033534	0.066218	912	3	0.99924	0.99925	1.0	17463	0
MAT2A	5	0.00076762	0.0033765	0.066601	913	5	0.99923	0.99925	1.0	17462	0
TACO1	5	0.00077065	0.0033897	0.066788	914	5	0.99923	0.99924	1.0	17461	0
GATAD2B	5	0.00077722	0.0034249	0.067356	915	4	0.87945	0.88232	1.0	14608	1
RMND1	5	0.00077781	0.003426	0.067356	916	5	0.99836	0.99835	1.0	17327	0
RPP21	5	0.00078164	0.0034424	0.067606	917	3	0.83153	0.84569	1.0	13983	1
RING1	5	0.0007841	0.0034518	0.067716	918	5	0.99922	0.99923	1.0	17459	0
NKAP	5	0.00078632	0.0034589	0.067782	919	4	0.97143	0.9714	1.0	16289	0
PET112	5	0.00079008	0.0034749	0.068021	920	5	0.99921	0.99922	1.0	17458	0
ATP6V1A	5	0.00079442	0.0034925	0.068291	921	5	0.99825	0.99824	1.0	17314	0
CTC1	5	0.00079756	0.0035057	0.068475	922	5	0.9992	0.99921	1.0	17456	0
MED9	5	0.00080384	0.0035354	0.068959	923	4	0.28018	0.47018	1.0	8391	1
TOMM22	5	0.00080474	0.0035381	0.068959	924	4	0.38572	0.55519	1.0	9613	1
TONSL	5	0.00081226	0.0035749	0.069601	925	5	0.99912	0.99913	1.0	17443	0
CENPT	5	0.00081861	0.0036019	0.07005	926	4	0.94274	0.94329	1.0	15666	0
CCNB1	5	0.00082034	0.0036063	0.070059	927	5	0.99918	0.99919	1.0	17453	0
WDR1	5	0.00082159	0.0036101	0.070059	928	5	0.99767	0.99765	1.0	17257	0
SNRPA	5	0.00082714	0.0036316	0.070356	929	4	0.4691	0.6235	1.0	10571	1
UROD	5	0.00082757	0.0036332	0.070356	930	4	0.58318	0.71841	1.0	11976	1
PISD	5	0.0008289	0.0036398	0.070408	931	3	0.86756	0.87226	1.0	14417	1
DGKD	5	0.00083524	0.003664	0.070659	932	5	0.99916	0.99918	1.0	17451	0
MED17	5	0.0008354	0.0036646	0.070659	933	4	0.99354	0.9935	1.0	16992	0
LIN37	5	0.00083543	0.0036646	0.070659	934	5	0.99916	0.99918	1.0	17450	0
HOXA10	5	0.00084058	0.003686	0.070996	935	5	0.99916	0.99917	1.0	17447	0
MED28	5	0.00084474	0.0037069	0.071322	936	5	0.99807	0.99805	1.0	17299	0
FTSJ3	5	0.00084996	0.0037228	0.071539	937	4	0.67091	0.76118	1.0	12650	1
DLD	5	0.00085118	0.0037261	0.071539	938	4	0.61655	0.73926	1.0	12299	1
MVK	5	0.00085188	0.0037316	0.071543	939	4	0.50931	0.65645	1.0	11056	1
KRR1	5	0.00085282	0.0037344	0.071543	940	4	0.98405	0.98404	1.0	16628	0
SEC63	5	0.00085344	0.0037382	0.071543	941	4	0.98079	0.98075	1.0	16535	0
OXA1L	5	0.00085408	0.0037432	0.071561	942	3	0.87631	0.87961	1.0	14544	1
POLR1C	5	0.00085608	0.0037536	0.07163	943	4	0.92187	0.92272	1.0	15281	0
HIST1H2BG	5	0.00085626	0.0037547	0.07163	944	4	0.96567	0.96581	1.0	16156	0
PSMD8	5	0.00085872	0.0037668	0.071785	945	4	0.76597	0.80632	1.0	13328	1
SETD1A	5	0.00086035	0.0037778	0.07184	946	4	0.58686	0.72154	1.0	12036	1
CERS2	5	0.00086043	0.0037789	0.07184	947	5	0.99914	0.99915	1.0	17445	0
ADAT3	5	0.00086161	0.0037817	0.07184	948	4	0.98179	0.98175	1.0	16563	0
RPIA	5	0.00087088	0.0038179	0.072453	949	4	0.83798	0.8501	1.0	14061	1
MFAP1	5	0.00088007	0.0038652	0.073273	950	5	0.99912	0.99913	1.0	17442	0
MTERFD2	5	0.00089623	0.0039252	0.07433	951	5	0.9991	0.99911	1.0	17440	0
RBM17	4	0.0008975	0.0039318	0.074377	952	4	0.9991	0.99911	1.0	17439	0
CDC7	5	0.00089971	0.0039383	0.074424	953	4	0.98766	0.98764	1.0	16783	0
TOP2A	5	0.00090797	0.0039719	0.074952	954	3	0.87747	0.88062	1.0	14568	1
CLUH	5	0.00090861	0.0039746	0.074952	955	3	0.94211	0.94269	1.0	15650	0
GTF3C2	5	0.00091244	0.0039906	0.075116	956	4	0.98984	0.98982	1.0	16850	0
MCM6	5	0.00091312	0.0039917	0.075116	957	4	0.84325	0.85385	1.0	14109	1
NDUFB3	5	0.00091756	0.0040076	0.075337	958	3	0.98766	0.98764	1.0	16732	0
EBNA1BP2	5	0.00091856	0.0040126	0.075352	959	5	0.99908	0.99909	1.0	17437	0
GPKOW	5	0.00092144	0.0040236	0.075458	960	5	0.99908	0.99908	1.0	17436	0
TFRC	5	0.00092206	0.0040266	0.075458	961	4	0.93608	0.93678	1.0	15530	0
HJURP	5	0.00092592	0.0040483	0.075786	962	4	0.99285	0.99285	1.0	16963	0
SPCS3	5	0.00092741	0.0040549	0.07583	963	5	0.99907	0.99908	1.0	17435	0
GET4	5	0.00092803	0.0040599	0.075844	964	5	0.99907	0.99908	1.0	17434	0
PREB	5	0.0009303	0.0040708	0.075971	965	3	0.53044	0.67408	1.0	11321	2
NUP155	5	0.00093402	0.0040868	0.076187	966	4	0.98977	0.98975	1.0	16843	0
POP4	5	0.00093571	0.0040909	0.076187	967	5	0.99906	0.99907	1.0	17433	0
MTOR	5	0.00093717	0.0040972	0.076226	968	5	0.99906	0.99906	1.0	17432	0
BANF1	4	0.00094197	0.0041209	0.076587	969	4	0.99906	0.99906	1.0	17431	0
LIG3	5	0.00095967	0.0041984	0.077947	970	5	0.99904	0.99904	1.0	17430	0
AKIRIN2	5	0.00096106	0.004205	0.077989	971	5	0.99618	0.99617	1.0	17141	0
SRSF11	5	0.00096184	0.004211	0.078021	972	4	0.82697	0.84266	1.0	13925	1
AGPAT3	5	0.00096371	0.0042187	0.078084	973	5	0.99904	0.99903	1.0	17429	0
TAF5L	5	0.00096517	0.0042231	0.078085	974	4	0.99424	0.99423	1.0	17019	0
SDE2	5	0.00096653	0.0042286	0.078097	975	4	0.97146	0.97143	1.0	16290	0
EPC1	5	0.00096756	0.0042325	0.078097	976	5	0.99897	0.99896	1.0	17416	0
NAA25	5	0.00097226	0.0042534	0.078402	977	5	0.99903	0.99902	1.0	17428	0
SSRP1	5	0.00097444	0.0042605	0.078454	978	4	0.96135	0.96152	1.0	16060	0
RRP1	5	0.00097915	0.0042836	0.078679	979	5	0.99902	0.99901	1.0	17427	0
RFWD3	5	0.00097916	0.0042836	0.078679	980	5	0.99873	0.99873	1.0	17373	0
CCNA2	5	0.00098171	0.0042902	0.078679	981	5	0.99869	0.99869	1.0	17368	0
NEDD8	3	0.00098176	0.0042902	0.078679	982	3	0.99902	0.99901	1.0	17426	0
NELFA	5	0.00098651	0.00431	0.078841	983	5	0.99901	0.999	1.0	17425	0
RPS15	2	0.00098749	0.0043133	0.078841	984	2	0.99901	0.999	1.0	17424	0
SNRPF	5	0.00098788	0.0043144	0.078841	985	4	0.98766	0.98764	1.0	16758	0
MRPL49	5	0.00098911	0.0043166	0.078841	986	5	0.99901	0.999	1.0	17423	0
PABPN1	4	0.0009917	0.0043287	0.078933	987	4	0.99432	0.99431	1.0	17024	0
ALG13	11	0.0009925	0.0043347	0.078933	988	8	0.94127	0.94187	1.0	15635	1
SMG5	5	0.00099285	0.0043347	0.078933	989	4	0.86671	0.87159	1.0	14406	1
POLR1E	5	0.00099952	0.0043611	0.079193	990	4	0.96349	0.96367	1.0	16107	0
NSA2	4	0.0010007	0.0043672	0.079193	991	4	0.999	0.99899	1.0	17421	0
PSMA4	5	0.0010009	0.0043677	0.079193	992	4	0.99395	0.99392	1.0	17010	0
DBR1	5	0.0010018	0.004371	0.079193	994	5	0.999	0.99899	1.0	17418	0
PSMG2	5	0.0010018	0.004371	0.079193	993	5	0.999	0.99899	1.0	17419	0
NOL6	5	0.0010041	0.0043815	0.079302	995	4	0.75993	0.80311	1.0	13282	1
CRNKL1	5	0.001008	0.0043991	0.079541	996	5	0.99872	0.99872	1.0	17372	0
CDK9	5	0.001014	0.0044255	0.079846	997	4	0.85679	0.86384	1.0	14265	1
DYNC1H1	5	0.0010144	0.0044266	0.079846	998	4	0.98597	0.98593	1.0	16701	0
NRBP1	5	0.0010151	0.0044293	0.079846	999	4	0.54613	0.68717	1.0	11494	1
PNPT1	5	0.0010179	0.0044381	0.079846	1000	5	0.99678	0.9968	1.0	17178	0
DHX15	5	0.0010179	0.0044381	0.079846	1001	4	0.98352	0.98352	1.0	16612	0
DOLK	5	0.0010233	0.0044601	0.080161	1002	4	0.7908	0.8203	1.0	13550	1
RAD51B	5	0.0010254	0.0044678	0.08022	1003	4	0.98766	0.98764	1.0	16729	0
TOP3A	5	0.0010279	0.0044733	0.080238	1004	5	0.99897	0.99896	1.0	17415	0
COPS3	5	0.001033	0.0044909	0.080474	1005	4	0.99206	0.99209	1.0	16923	0
EMC7	5	0.0010361	0.0045046	0.080609	1006	5	0.99896	0.99896	1.0	17414	0
CMPK1	5	0.0010366	0.0045074	0.080609	1007	5	0.99896	0.99896	1.0	17413	0
IRF8	5	0.0010377	0.0045129	0.080627	1008	5	0.99896	0.99896	1.0	17412	0
TMEM261	5	0.0010418	0.0045332	0.08087	1009	4	0.95602	0.95618	1.0	15944	0
EIF3G	5	0.001042	0.0045354	0.08087	1010	5	0.99867	0.99866	1.0	17364	0
EIF3I	5	0.0010497	0.0045673	0.081336	1011	4	0.51474	0.66097	1.0	11126	1
SMC4	5	0.0010504	0.0045706	0.081336	1012	4	0.98579	0.98574	1.0	16693	0
DHODH	5	0.001057	0.0046047	0.081791	1013	5	0.99894	0.99894	1.0	17410	0
SF3B4	5	0.0010573	0.0046052	0.081791	1014	4	0.97566	0.97565	1.0	16388	0
PTPN7	5	0.0010595	0.0046129	0.081847	1015	4	0.95296	0.95319	1.0	15869	0
INTS3	5	0.0010666	0.0046465	0.08236	1016	4	0.9345	0.93519	1.0	15503	0
MRPL47	6	0.0010767	0.0046921	0.083051	1017	6	0.99892	0.99891	1.0	17405	0
FIS1	5	0.0010779	0.0046976	0.083051	1018	4	0.96536	0.9655	1.0	16149	0
NVL	5	0.0010783	0.0046992	0.083051	1019	4	0.81179	0.83298	1.0	13767	1
DDX21	5	0.0010841	0.0047251	0.083426	1020	5	0.99892	0.9989	1.0	17403	0
ZNHIT1	5	0.0010952	0.0047735	0.084197	1021	5	0.99588	0.99589	1.0	17125	0
LYRM4	5	0.0011016	0.0048037	0.084549	1022	4	0.98766	0.98764	1.0	16755	0
PDCD7	5	0.0011016	0.0048037	0.084549	1023	5	0.9989	0.99889	1.0	17401	0
STRAP	5	0.0011044	0.0048114	0.084549	1024	5	0.9989	0.99889	1.0	17400	0
BPTF	5	0.0011052	0.0048136	0.084549	1025	5	0.99543	0.99543	1.0	17093	0
GTF3C1	5	0.0011061	0.0048169	0.084549	1026	4	0.97575	0.97573	1.0	16391	0
GCLC	5	0.0011125	0.0048515	0.085074	1027	4	0.9917	0.99168	1.0	16906	0
GTF2H3	5	0.0011139	0.0048598	0.085101	1028	4	0.055315	0.1515	0.866138	3146	1
SNAP23	6	0.0011144	0.0048625	0.085101	1029	5	0.95189	0.95212	1.0	15851	0
RPS2	3	0.0011162	0.0048702	0.085153	1030	3	0.99888	0.99888	1.0	17398	0
RNF168	5	0.001119	0.0048818	0.085238	1031	4	0.95351	0.95374	1.0	15883	0
HOXA11	5	0.00112	0.0048845	0.085238	1032	5	0.99888	0.99887	1.0	17397	0
ACTR3C	5	0.0011228	0.0048972	0.085376	1033	5	0.99888	0.99887	1.0	17396	0
KIN	5	0.0011296	0.0049203	0.085695	1034	5	0.99887	0.99886	1.0	17395	0
MRTO4	5	0.0011328	0.0049373	0.08587	1035	4	0.98845	0.98843	1.0	16796	0
WDR25	5	0.0011359	0.0049477	0.08587	1037	5	0.99481	0.9948	1.0	17054	0
WDR82	5	0.0011359	0.0049477	0.08587	1036	4	0.9789	0.9789	1.0	16481	0
MIOS	5	0.0011383	0.004956	0.08587	1038	5	0.99886	0.99885	1.0	17394	0
POLR3H	5	0.0011406	0.0049609	0.08587	1039	4	0.88372	0.88613	1.0	14660	1
INTS6	8	0.0011408	0.0049615	0.08587	1040	7	0.97988	0.97985	1.0	16508	0
KIF4A	5	0.0011413	0.0049637	0.08587	1041	5	0.99886	0.99885	1.0	17393	0
TFPT	5	0.0011455	0.0049824	0.086038	1042	3	0.87824	0.88127	1.0	14581	1
SMC3	5	0.0011457	0.0049829	0.086038	1043	5	0.99885	0.99884	1.0	17392	0
YKT6	5	0.0011479	0.0049934	0.086136	1044	4	0.98466	0.98465	1.0	16644	0
FECH	5	0.0011544	0.0050165	0.086437	1045	3	0.75949	0.80287	1.0	13277	1
ZNHIT2	5	0.0011559	0.0050209	0.086437	1046	5	0.99525	0.99524	1.0	17082	0
NDUFA4	2	0.0011572	0.0050253	0.086437	1047	2	0.9282	0.92896	1.0	15376	0
GGPS1	5	0.0011657	0.005061	0.086886	1048	4	0.9828	0.9828	1.0	16591	0
DHX33	5	0.001166	0.005061	0.086886	1049	5	0.99883	0.99883	1.0	17391	0
HIST2H3D	2	0.0011698	0.0050731	0.087011	1050	2	0.99883	0.99883	1.0	17390	0
VARS2	5	0.0011716	0.0050813	0.087069	1051	4	0.95638	0.95652	1.0	15952	0
UBAP2L	5	0.0011762	0.005105	0.087391	1052	4	0.76147	0.80392	1.0	13295	1
TNP2	5	0.0011845	0.0051396	0.087901	1053	1	0.2191	0.39982	0.99248	7253	3
CCDC94	5	0.0011881	0.0051542	0.088066	1054	5	0.99881	0.99881	1.0	17386	0
PDCD11	5	0.0011905	0.0051622	0.088119	1055	3	0.57843	0.71444	1.0	11914	2
UBE2L3	6	0.0011954	0.005182	0.088373	1056	5	0.1491	0.3018	0.963641	5634	1
TFB1M	5	0.0011977	0.0051918	0.088458	1057	4	0.87893	0.88186	1.0	14595	1
GPR89B	2	0.0012013	0.005205	0.088599	1058	2	0.92379	0.92457	1.0	15309	0
TRAPPC2L	5	0.0012033	0.0052155	0.088693	1059	5	0.9988	0.99879	1.0	17385	0
HS6ST1	5	0.0012066	0.005227	0.088805	1060	5	0.99801	0.998	1.0	17290	0
NDUFA1	4	0.0012074	0.0052331	0.088816	1061	3	0.80236	0.82716	1.0	13661	1
ELP5	5	0.0012081	0.0052391	0.088816	1062	5	0.99879	0.99879	1.0	17383	0
CCDC130	5	0.0012089	0.0052424	0.088816	1063	5	0.99879	0.99879	1.0	17382	0
RNF40	5	0.0012098	0.0052479	0.088825	1064	4	0.070906	0.18183	0.887731	3686	1
MKLN1	5	0.0012117	0.0052562	0.088881	1065	5	0.99879	0.99878	1.0	17381	0
DDX46	5	0.0012184	0.0052875	0.089215	1066	4	0.91903	0.91996	1.0	15226	0
PSMA6	5	0.00122	0.005293	0.089215	1067	4	0.42746	0.58919	1.0	10104	1
RANBP3	5	0.0012211	0.0052988	0.089215	1068	5	0.99738	0.99737	1.0	17229	0
LUC7L3	5	0.0012216	0.0053002	0.089215	1069	5	0.99836	0.99835	1.0	17328	0
RHOBTB2	5	0.001222	0.0053007	0.089215	1070	4	0.95507	0.95524	1.0	15920	0
EXOC8	5	0.0012241	0.0053123	0.089326	1071	4	0.58697	0.72164	1.0	12039	1
DPH2	5	0.0012304	0.0053315	0.089566	1072	5	0.9963	0.9963	1.0	17151	0
HIST2H3A	2	0.0012356	0.0053513	0.08975	1073	2	0.99876	0.99876	1.0	17378	0
CCT5	5	0.0012359	0.0053524	0.08975	1074	3	0.93706	0.93775	1.0	15559	0
TEX10	5	0.0012483	0.0054024	0.090504	1075	4	0.45639	0.61307	1.0	10414	1
RNF8	5	0.0012572	0.0054327	0.090926	1076	5	0.99874	0.99874	1.0	17375	0
NGRN	5	0.0012639	0.005459	0.091283	1077	4	0.96727	0.96738	1.0	16188	0
BANP	5	0.0012679	0.0054739	0.091446	1078	4	0.64194	0.74915	1.0	12476	1
CDC73	5	0.0012823	0.0055349	0.09238	1079	3	0.72715	0.7867	1.0	13026	1
SFPQ	5	0.0012913	0.0055684	0.092854	1080	5	0.99871	0.99871	1.0	17371	0
EPRS	5	0.0012948	0.0055838	0.093024	1081	5	0.99871	0.9987	1.0	17370	0
CHAF1A	5	0.0013064	0.00563	0.093707	1082	5	0.99869	0.99869	1.0	17369	0
CXXC1	5	0.0013086	0.0056372	0.093739	1083	5	0.99869	0.99868	1.0	17367	0
GTPBP3	5	0.0013244	0.0056987	0.094676	1084	4	0.99046	0.99045	1.0	16870	0
NOM1	5	0.0013319	0.0057416	0.0953	1085	5	0.99867	0.99866	1.0	17365	0
TSR3	5	0.0013348	0.0057581	0.095486	1086	5	0.99543	0.99543	1.0	17094	0
MRPL37	5	0.0013389	0.0057779	0.095593	1087	4	0.64206	0.74921	1.0	12477	1
RNPS1	5	0.0013392	0.0057796	0.095593	1088	4	0.99399	0.99396	1.0	17012	0
OPA1	5	0.0013405	0.0057851	0.095593	1089	5	0.99866	0.99865	1.0	17363	0
U2AF2	5	0.0013414	0.0057878	0.095593	1090	4	0.41025	0.5751	1.0	9902	1
LCE1F	3	0.0013423	0.0057911	0.095593	1091	3	0.98812	0.9881	1.0	16793	0
MLLT6	5	0.0013497	0.0058208	0.095949	1092	2	0.87332	0.87709	1.0	14503	1
NUBP1	5	0.0013519	0.0058312	0.095949	1093	4	0.99206	0.99209	1.0	16927	0
CD1E	23	0.0013521	0.0058334	0.095949	1094	14	0.7413	0.79361	1.0	13138	6
COPG1	5	0.0013522	0.005834	0.095949	1095	5	0.99865	0.99864	1.0	17362	0
RPL35	5	0.0013546	0.0058461	0.096	1096	4	0.96855	0.96861	1.0	16219	0
FCGR1B	5	0.0013549	0.0058477	0.096	1097	5	0.99865	0.99863	1.0	17361	0
DGCR8	5	0.0013628	0.0058774	0.096399	1098	4	0.57304	0.70987	1.0	11840	1
C15orf41	5	0.0013707	0.0059209	0.097016	1099	5	0.99863	0.99862	1.0	17360	0
SRP9	3	0.0013719	0.0059258	0.097016	1100	1	0.79212	0.82105	1.0	13561	0
WDR7	5	0.0013735	0.0059346	0.097072	1101	5	0.99863	0.99862	1.0	17359	0
POLG2	5	0.0013771	0.00595	0.097188	1102	4	0.99452	0.99452	1.0	17035	0
GTF2E2	5	0.0013813	0.0059687	0.097188	1106	5	0.99862	0.99861	1.0	17355	0
TWISTNB	5	0.0013813	0.0059687	0.097188	1105	5	0.99862	0.99861	1.0	17358	0
FDX1	5	0.0013813	0.0059687	0.097188	1104	5	0.99862	0.99861	1.0	17357	0
MED4	5	0.0013813	0.0059687	0.097188	1103	5	0.99862	0.99861	1.0	17354	0
PLRG1	5	0.0013828	0.005978	0.097252	1107	4	0.87925	0.88215	1.0	14602	1
RPL30	3	0.0013983	0.0060457	0.098264	1108	3	0.9986	0.99859	1.0	17352	0
USP36	5	0.001403	0.0060616	0.098354	1109	4	0.9097	0.91084	1.0	15065	0
PGS1	5	0.0014035	0.0060622	0.098354	1110	4	0.94439	0.94486	1.0	15700	0
RPL35A	3	0.0014141	0.00611	0.098997	1111	3	0.99859	0.99857	1.0	17347	0
SNAPC2	5	0.0014143	0.0061127	0.098997	1112	4	0.99105	0.99101	1.0	16887	0
YEATS4	5	0.0014216	0.0061441	0.099415	1113	5	0.99807	0.99805	1.0	17298	0
FBXO7	5	0.0014242	0.0061529	0.099468	1114	4	0.82706	0.84271	1.0	13926	1
PPA2	5	0.0014389	0.0062122	0.100337	1115	5	0.99856	0.99855	1.0	17346	0
PRPF6	5	0.0014546	0.0062788	0.101275	1116	3	0.86016	0.86651	1.0	14309	1
CDC42	5	0.0014552	0.0062815	0.101275	1117	4	0.2993	0.48567	1.0	8606	1
FBL	5	0.0014598	0.0063002	0.101485	1118	3	0.8701	0.87438	1.0	14456	1
GRSF1	5	0.0014611	0.0063068	0.101501	1119	5	0.99854	0.99852	1.0	17344	0
PTAR1	5	0.0014706	0.0063442	0.101938	1120	5	0.99853	0.99851	1.0	17342	0
TUBA1C	3	0.001471	0.0063453	0.101938	1121	2	0.91549	0.91649	1.0	15164	0
COPS4	5	0.0014743	0.0063601	0.102085	1122	3	0.1587	0.31569	0.968556	5869	1
UTP15	5	0.0014789	0.0063783	0.102285	1123	4	0.98766	0.98764	1.0	16778	0
OGDH	5	0.001484	0.0063992	0.102495	1124	5	0.99805	0.99804	1.0	17293	0
MRPS35	5	0.001485	0.0064027	0.102495	1125	4	0.98766	0.98764	1.0	16747	0
DGCR14	5	0.00149	0.0064261	0.102778	1126	3	0.97134	0.97132	1.0	16284	0
MT1E	2	0.0015037	0.0064849	0.103614	1127	2	0.9985	0.99848	1.0	17340	0
ZNF407	5	0.0015051	0.0064899	0.103614	1128	5	0.9978	0.99779	1.0	17272	0
RPS11	5	0.0015074	0.0065003	0.103689	1129	5	0.99849	0.99847	1.0	17339	0
TANGO6	5	0.0015105	0.0065097	0.103746	1130	5	0.99849	0.99847	1.0	17338	0
CCDC86	5	0.0015267	0.0065861	0.104857	1131	5	0.99847	0.99846	1.0	17336	0
TSC2	5	0.0015272	0.006591	0.104857	1132	4	0.98766	0.98764	1.0	16781	0
CREBBP	5	0.0015326	0.006618	0.105193	1133	3	0.72962	0.7879	1.0	13048	1
WEE1	5	0.0015521	0.0067059	0.106473	1134	4	0.98243	0.98242	1.0	16581	0
POM121C	5	0.0015528	0.0067103	0.106473	1135	5	0.99681	0.99682	1.0	17180	0
COG6	5	0.0015587	0.0067395	0.106799	1136	4	0.85442	0.86205	1.0	14237	1
NDUFB11	5	0.0015596	0.0067428	0.106799	1137	3	0.38086	0.55121	1.0	9553	2
C1orf109	5	0.0015659	0.0067719	0.107166	1138	4	0.66209	0.75748	1.0	12598	1
PRRC2A	5	0.0015719	0.0067879	0.107267	1139	4	0.44948	0.60737	1.0	10328	1
POLR3C	5	0.0015723	0.0067912	0.107267	1140	5	0.99785	0.99784	1.0	17279	0
RRP9	5	0.0015732	0.0067961	0.107267	1141	4	0.94052	0.94111	1.0	15627	0
SFSWAP	5	0.0015788	0.0068208	0.107563	1142	5	0.99842	0.99841	1.0	17335	0
RPL6	3	0.0015856	0.006845	0.107842	1143	3	0.99841	0.9984	1.0	17334	0
RBM25	5	0.0015866	0.0068505	0.107842	1144	4	0.94476	0.94522	1.0	15710	0
NCAPH2	5	0.0016006	0.0069083	0.108527	1145	5	0.99819	0.99817	1.0	17308	0
ANAPC2	5	0.0016016	0.0069099	0.108527	1146	3	0.95668	0.95681	1.0	15957	0
SUPT4H1	5	0.0016024	0.0069121	0.108527	1147	5	0.9984	0.99838	1.0	17333	0
HYOU1	5	0.0016069	0.0069308	0.108725	1148	5	0.99839	0.99838	1.0	17331	0
NCAPD3	5	0.0016104	0.0069506	0.108941	1149	5	0.99811	0.99809	1.0	17300	0
BRD4	5	0.0016136	0.0069616	0.109019	1150	5	0.99839	0.99837	1.0	17330	0
SAP18	5	0.001625	0.0070023	0.109482	1151	3	0.77765	0.81282	1.0	13434	1
HARS	5	0.0016253	0.0070034	0.109482	1152	4	0.99374	0.9937	1.0	16999	0
SLC31A1	5	0.0016423	0.0070759	0.110521	1153	5	0.99726	0.99725	1.0	17220	0
EIF2B4	5	0.0016443	0.0070836	0.110545	1154	5	0.99722	0.99721	1.0	17214	0
HAUS1	5	0.0016563	0.0071334	0.111225	1155	5	0.99713	0.99712	1.0	17205	0
COX8A	5	0.0016694	0.0071771	0.111694	1156	4	0.98878	0.98876	1.0	16810	0
SF3B2	5	0.0016697	0.0071793	0.111694	1157	4	0.98766	0.98764	1.0	16789	0
ZWINT	5	0.0016704	0.0071821	0.111694	1158	5	0.99833	0.99832	1.0	17325	0
ELP6	5	0.0016768	0.0072106	0.112042	1159	5	0.99701	0.99699	1.0	17196	0
SRSF6	5	0.0016813	0.0072277	0.11221	1160	5	0.99832	0.99831	1.0	17323	0
MED14	5	0.0016839	0.007237	0.112258	1161	3	0.83889	0.85073	1.0	14070	1
CHTF8	5	0.0016887	0.0072596	0.11244	1162	5	0.99831	0.9983	1.0	17322	0
PCBP2	5	0.00169	0.0072612	0.11244	1163	5	0.99831	0.9983	1.0	17321	0
MTBP	5	0.0016913	0.0072678	0.112445	1164	5	0.99831	0.9983	1.0	17320	0
ZC3H10	5	0.0016933	0.007275	0.112459	1165	4	0.3161	0.49904	1.0	8807	1
NHLRC2	5	0.0016995	0.0073036	0.11275	1166	5	0.99673	0.99675	1.0	17176	0
RPA3	5	0.0017	0.0073063	0.11275	1167	5	0.9983	0.99829	1.0	17319	0
TRIM49D1	3	0.0017023	0.0073178	0.112831	1168	2	0.50511	0.65303	1.0	11007	1
NFRKB	5	0.0017088	0.0073398	0.113074	1169	5	0.99644	0.99643	1.0	17156	0
PPP1R2	5	0.0017115	0.0073475	0.113096	1170	4	0.081306	0.19848	0.905815	3944	1
DDX5	5	0.0017182	0.0073767	0.113447	1171	4	0.991	0.99097	1.0	16886	0
BCL2L2-PABPN1	1	0.0017253	0.0074086	0.11384	1172	1	0.99827	0.99827	1.0	17317	0
REST	5	0.0017294	0.0074256	0.113912	1173	5	0.99827	0.99826	1.0	17316	0
PCF11	5	0.0017304	0.0074317	0.113912	1174	5	0.99827	0.99826	1.0	17315	0
KRTAP5-6	3	0.0017306	0.0074322	0.113912	1175	2	0.020186	0.064389	0.756987	1531	1
TUBGCP3	5	0.001735	0.0074525	0.114127	1176	4	0.98766	0.98764	1.0	16731	0
BAZ1B	5	0.0017484	0.0075064	0.114854	1177	3	0.89644	0.89791	1.0	14857	1
HIST1H3D	5	0.001753	0.0075262	0.114987	1178	4	0.6784	0.76438	1.0	12688	1
MYBBP1A	5	0.0017536	0.0075279	0.114987	1179	4	0.15273	0.3071	0.966019	5723	1
RAD51D	5	0.0017709	0.007585	0.115762	1180	4	0.91415	0.91521	1.0	15136	0
MRPS18A	5	0.0017749	0.0076057	0.115978	1181	5	0.99682	0.99684	1.0	17182	0
PPCS	8	0.0017901	0.0076692	0.116848	1182	7	0.86932	0.87374	1.0	14440	1
SPC25	5	0.0017975	0.0076999	0.117218	1183	4	0.87526	0.8787	1.0	14532	1
PPP2R5E	5	0.0018003	0.0077082	0.117244	1184	5	0.9982	0.99818	1.0	17310	0
ATXN7L3	5	0.0018038	0.0077285	0.117454	1185	5	0.9982	0.99818	1.0	17309	0
CPOX	5	0.0018074	0.0077412	0.117547	1186	4	0.99197	0.99199	1.0	16917	0
PEX1	5	0.0018126	0.0077687	0.117865	1187	5	0.99819	0.99817	1.0	17307	0
CCDC84	5	0.0018198	0.0077929	0.118133	1188	4	0.91781	0.91879	1.0	15202	0
USP34	5	0.0018215	0.0078017	0.118167	1189	5	0.99818	0.99816	1.0	17305	0
NDUFB5	5	0.0018418	0.0078841	0.119315	1190	5	0.99816	0.99813	1.0	17303	0
RBM42	5	0.0018544	0.0079325	0.119947	1191	3	0.43087	0.59197	1.0	10137	2
ATP1B3	5	0.0018637	0.0079655	0.120344	1192	5	0.99746	0.99744	1.0	17234	0
NDUFAF5	5	0.0018668	0.0079748	0.120385	1193	4	0.19608	0.36834	0.984959	6733	1
HTATSF1	5	0.0018759	0.0080051	0.120654	1194	4	0.98585	0.98581	1.0	16695	0
NDC1	5	0.0018777	0.00801	0.120654	1195	4	0.98124	0.9812	1.0	16545	0
MED30	5	0.0018789	0.0080128	0.120654	1196	5	0.99812	0.9981	1.0	17301	0
PFDN5	8	0.0018887	0.008054	0.121173	1197	6	0.62278	0.74164	1.0	12342	1
TPT1	6	0.0018906	0.0080655	0.121236	1198	5	0.97925	0.97925	1.0	16492	0
FAM96B	5	0.0018923	0.0080716	0.121236	1199	5	0.99775	0.99773	1.0	17266	0
RNMTL1	5	0.0018939	0.0080815	0.121283	1200	4	0.93509	0.93577	1.0	15510	0
PFN1	5	0.0018996	0.0081051	0.121537	1201	4	0.33806	0.51663	1.0	9051	1
HSF1	5	0.0019052	0.0081288	0.12179	1202	4	0.98542	0.98538	1.0	16679	0
MRPS28	5	0.0019279	0.0082211	0.122985	1203	4	0.96163	0.96182	1.0	16070	0
HIST1H2AG	3	0.0019283	0.0082222	0.122985	1204	3	0.99807	0.99805	1.0	17297	0
RPLP2	5	0.0019315	0.0082332	0.123011	1205	4	0.98766	0.98764	1.0	16773	0
ATP5B	5	0.0019325	0.0082376	0.123011	1206	4	0.99436	0.99436	1.0	17025	0
MRPL39	5	0.0019377	0.0082536	0.123053	1207	4	0.99206	0.99209	1.0	16924	0
VPS72	5	0.0019381	0.0082541	0.123053	1208	5	0.99806	0.99805	1.0	17296	0
SNRPD2	5	0.0019456	0.0082849	0.12341	1209	5	0.99805	0.99804	1.0	17294	0
MCL1	5	0.0019555	0.0083245	0.123897	1210	5	0.99759	0.99756	1.0	17247	0
RPS13	4	0.001968	0.0083784	0.124596	1211	3	0.51808	0.66376	1.0	11166	1
NSUN2	5	0.0019738	0.0084053	0.124876	1212	4	0.86847	0.87302	1.0	14430	1
APOPT1	5	0.0019754	0.0084114	0.124876	1213	3	0.91301	0.91411	1.0	15118	0
ATP6V1E1	5	0.0019772	0.008418	0.124876	1214	5	0.99802	0.99801	1.0	17292	0
RPN2	5	0.0019806	0.0084306	0.12496	1215	5	0.99802	0.998	1.0	17291	0
RRP7A	5	0.0019941	0.0084916	0.125761	1216	4	0.9755	0.97552	1.0	16379	0
TERT	5	0.0020041	0.008529	0.126211	1217	4	0.89687	0.89833	1.0	14862	1
UBAP1	5	0.0020111	0.0085593	0.126555	1218	4	0.46563	0.62069	1.0	10526	1
UQCRC2	5	0.0020147	0.0085768	0.126711	1219	4	0.99451	0.9945	1.0	17032	0
DTYMK	5	0.0020404	0.0086747	0.128051	1220	5	0.99781	0.9978	1.0	17273	0
MAK16	5	0.0020451	0.008695	0.128085	1222	5	0.99668	0.99669	1.0	17174	0
XRN2	5	0.0020451	0.008695	0.128085	1221	4	0.58302	0.71827	1.0	11975	1
RNF113A	5	0.0020459	0.0086983	0.128085	1223	4	0.97821	0.9782	1.0	16461	0
DCTN3	6	0.0020504	0.0087148	0.128223	1224	5	0.77948	0.81381	1.0	13449	1
ARIH1	5	0.0020607	0.0087599	0.128782	1225	5	0.99794	0.99793	1.0	17288	0
GIGYF2	5	0.0020752	0.0088259	0.129522	1226	5	0.99792	0.99791	1.0	17287	0
AURKAIP1	5	0.0020761	0.0088286	0.129522	1227	4	0.97558	0.97559	1.0	16384	0
SLC25A3	5	0.0020782	0.0088391	0.129522	1228	5	0.99619	0.99619	1.0	17144	0
PREX1	5	0.0020788	0.0088424	0.129522	1229	4	0.97026	0.9703	1.0	16260	0
BCAS2	5	0.0020796	0.0088462	0.129522	1230	5	0.99792	0.9979	1.0	17286	0
SNRNP40	5	0.0020818	0.0088561	0.129561	1231	4	0.38844	0.5574	1.0	9646	1
CCT8	5	0.0020925	0.0089029	0.130139	1232	4	0.99132	0.99129	1.0	16894	0
MIPEP	5	0.0021107	0.0089716	0.131038	1233	4	0.95016	0.95039	1.0	15816	0
UBQLN4	5	0.0021333	0.0090568	0.132175	1234	5	0.99787	0.99785	1.0	17281	0
BOD1L1	5	0.0021414	0.009092	0.132581	1235	5	0.99786	0.99784	1.0	17280	0
NARS	5	0.0021476	0.0091178	0.132807	1236	4	0.91242	0.91354	1.0	15107	0
FANCF	5	0.0021487	0.0091222	0.132807	1237	4	0.98972	0.9897	1.0	16840	0
ACTB	4	0.0021556	0.0091552	0.133072	1239	4	0.99784	0.99783	1.0	17275	0
RAB10	5	0.0021556	0.0091547	0.133072	1238	5	0.99784	0.99783	1.0	17276	0
COX7A2	5	0.0021606	0.0091761	0.133268	1240	4	0.99315	0.99312	1.0	16973	0
PPM1D	5	0.0021761	0.0092393	0.134078	1241	5	0.99619	0.99618	1.0	17142	0
NOP2	5	0.0021828	0.0092701	0.134417	1242	3	0.22594	0.40905	0.994156	7406	2
PTBP1	5	0.0021849	0.0092784	0.134428	1243	5	0.99782	0.9978	1.0	17274	0
MCMBP	5	0.002191	0.0093009	0.13461	1244	4	0.65949	0.75635	1.0	12583	1
SMARCA4	5	0.0021917	0.0093059	0.13461	1245	4	0.84181	0.85278	1.0	14096	1
MTA2	5	0.0021942	0.0093152	0.134637	1246	4	0.98344	0.98345	1.0	16610	0
RELA	5	0.0022026	0.009346	0.134973	1247	5	0.9978	0.99779	1.0	17271	0
RHEB	5	0.0022095	0.0093757	0.135294	1248	4	0.95271	0.95294	1.0	15865	0
NUBP2	5	0.0022142	0.0093949	0.135463	1249	4	0.9614	0.96157	1.0	16063	0
CNOT1	5	0.0022272	0.0094433	0.136016	1250	4	0.72991	0.78805	1.0	13051	1
KIAA0141	5	0.0022304	0.0094504	0.136016	1251	2	0.64087	0.74873	1.0	12469	1
FASTKD5	5	0.002232	0.0094559	0.136016	1252	4	0.43967	0.59924	1.0	10228	1
WDR59	5	0.0022377	0.0094834	0.136303	1253	4	0.80938	0.83144	1.0	13741	1
ALG14	5	0.0022475	0.0095181	0.136614	1254	5	0.99775	0.99774	1.0	17267	0
RANBP1	5	0.0022484	0.0095203	0.136614	1255	4	0.99275	0.99275	1.0	16955	0
HGS	5	0.0022548	0.0095522	0.136962	1256	4	0.97956	0.97956	1.0	16499	0
INTS5	5	0.0022593	0.0095659	0.13705	1257	5	0.99774	0.99772	1.0	17265	0
PSMD13	5	0.0022607	0.0095741	0.137059	1258	4	0.92812	0.92888	1.0	15375	0
FNBP4	5	0.0022783	0.0096451	0.137965	1259	5	0.99772	0.9977	1.0	17263	0
RAD9A	5	0.0022869	0.0096764	0.138303	1260	4	0.26523	0.45814	1.0	8203	1
POLD2	5	0.0022945	0.0097055	0.138516	1261	5	0.99771	0.99769	1.0	17261	0
HNRNPK	5	0.0022947	0.0097066	0.138516	1262	4	0.8238	0.84064	1.0	13894	1
CTCF	5	0.0023011	0.009733	0.138782	1263	4	0.70634	0.77691	1.0	12881	1
USP39	5	0.0023081	0.0097644	0.139017	1264	5	0.99657	0.99655	1.0	17168	0
HEATR5B	5	0.0023082	0.0097649	0.139017	1265	5	0.99769	0.99767	1.0	17260	0
EXOSC2	5	0.0023099	0.0097745	0.139044	1266	5	0.99769	0.99767	1.0	17259	0
ORC6	5	0.0023142	0.0097935	0.139172	1267	5	0.99715	0.99714	1.0	17207	0
EDC4	5	0.002316	0.009799	0.139172	1268	5	0.9968	0.99682	1.0	17179	0
ALG1	5	0.0023303	0.00986	0.139929	1269	5	0.99767	0.99765	1.0	17255	0
JTB	5	0.002333	0.0098683	0.139935	1270	4	0.37856	0.54926	1.0	9524	1
SMEK1	5	0.0023409	0.0099002	0.140277	1271	3	0.98525	0.98522	1.0	16668	0
FDFT1	5	0.0023494	0.0099299	0.140587	1272	5	0.99537	0.99537	1.0	17090	0
NUTF2	5	0.002354	0.0099458	0.140702	1273	5	0.99765	0.99763	1.0	17253	0
CSDE1	5	0.0023609	0.0099705	0.140941	1274	5	0.99764	0.99762	1.0	17252	0
LPCAT1	5	0.0023727	0.010024	0.141481	1276	3	0.98935	0.98933	1.0	16829	0
VPS39	5	0.0023727	0.010024	0.141481	1275	5	0.99763	0.99761	1.0	17249	0
YBEY	5	0.0024011	0.010144	0.142948	1277	4	0.98766	0.98764	1.0	16745	0
TGFBRAP1	5	0.0024013	0.010144	0.142948	1278	5	0.9976	0.99757	1.0	17248	0
PGAM1	3	0.0024148	0.010201	0.143642	1279	2	0.40144	0.56794	1.0	9803	1
ENY2	5	0.0024193	0.010222	0.143812	1280	3	0.98766	0.98764	1.0	16759	0
AATF	5	0.0024306	0.010263	0.144283	1281	4	0.87452	0.87808	1.0	14521	1
YWHAE	4	0.0024426	0.010311	0.14485	1282	2	0.72552	0.78594	1.0	13019	1
SPATC1L	5	0.0024544	0.010366	0.145501	1283	5	0.99755	0.99753	1.0	17245	0
NRDE2	5	0.0024612	0.010395	0.145793	1284	5	0.99754	0.99752	1.0	17244	0
YTHDF2	5	0.002468	0.010422	0.146061	1285	5	0.99753	0.99751	1.0	17243	0
DHX9	5	0.0024789	0.010463	0.146451	1286	4	0.97939	0.97939	1.0	16495	0
WDR24	5	0.002481	0.010471	0.146451	1287	3	0.50924	0.65639	1.0	11055	1
PRCC	5	0.002482	0.010474	0.146451	1288	5	0.99752	0.9975	1.0	17242	0
SHOC2	5	0.002486	0.010485	0.146483	1289	4	0.99222	0.99225	1.0	16931	0
DOT1L	5	0.0024897	0.010499	0.146517	1290	5	0.99751	0.99749	1.0	17241	0
MED21	5	0.0024905	0.010503	0.146517	1291	4	0.98419	0.98418	1.0	16634	0
LCMT1	5	0.0024952	0.010524	0.146607	1292	5	0.9975	0.99749	1.0	17239	0
ZNHIT6	5	0.0024987	0.01054	0.146607	1293	4	0.83881	0.85067	1.0	14069	1
HIST1H2BD	4	0.0024991	0.01054	0.146607	1294	4	0.9975	0.99748	1.0	17237	0
DARS2	5	0.0024997	0.010542	0.146607	1295	5	0.99708	0.99707	1.0	17199	0
SBNO1	5	0.0025084	0.010586	0.147105	1296	4	0.946	0.94639	1.0	15739	0
KANSL1	5	0.0025268	0.010658	0.147803	1297	4	0.94514	0.94559	1.0	15725	0
DNM3	5	0.0025271	0.010659	0.147803	1298	4	0.98885	0.98882	1.0	16813	0
LDLR	5	0.0025291	0.010668	0.147803	1299	4	0.98949	0.98947	1.0	16836	0
GNG5	3	0.0025295	0.010669	0.147803	1300	3	0.99747	0.99745	1.0	17236	0
TOE1	5	0.0025382	0.010699	0.148047	1301	4	0.90135	0.90272	1.0	14934	0
PPRC1	5	0.0025396	0.010703	0.148047	1302	4	0.98221	0.98218	1.0	16575	0
KPNB1	5	0.0025438	0.010718	0.148071	1303	3	0.98456	0.98455	1.0	16640	0
PIK3R5	5	0.0025451	0.010722	0.148071	1304	4	0.98867	0.98865	1.0	16805	0
PPP1R10	5	0.0025506	0.010741	0.1482	1305	4	0.98164	0.98161	1.0	16561	0
WBP1	5	0.0025521	0.010747	0.1482	1306	4	0.51973	0.66507	1.0	11191	1
WARS2	5	0.0025586	0.01077	0.148224	1307	3	0.86541	0.87052	1.0	14386	1
RRM2	5	0.0025588	0.01077	0.148224	1308	5	0.99744	0.99742	1.0	17231	0
RNMT	5	0.0025602	0.010774	0.148224	1309	4	0.067471	0.17629	0.883584	3593	1
RAP1B	9	0.0025721	0.010822	0.148662	1311	7	0.99849	0.99847	1.0	17337	0
SKA2	9	0.0025721	0.010822	0.148662	1310	7	0.3479	0.52462	1.0	9160	2
CARS2	5	0.0025774	0.010845	0.148866	1312	4	0.91113	0.91229	1.0	15087	0
IMP4	5	0.0025795	0.010858	0.148926	1313	4	0.99394	0.99391	1.0	17009	0
GINS3	6	0.0025822	0.010867	0.148941	1314	4	0.93302	0.93368	1.0	15474	1
RAB35	5	0.0025892	0.010888	0.149113	1315	5	0.99741	0.99739	1.0	17230	0
LETM1	5	0.0025936	0.010902	0.149113	1316	3	0.95746	0.95758	1.0	15974	0
C21orf59	5	0.0025951	0.010905	0.149113	1317	4	0.97682	0.9768	1.0	16431	0
EIF4E2	5	0.0026063	0.010947	0.149585	1318	4	0.77227	0.80976	1.0	13392	1
RPS6	3	0.0026368	0.011068	0.151061	1319	2	0.88221	0.88474	1.0	14645	0
PRPF3	5	0.0026378	0.011072	0.151061	1320	4	0.54952	0.69	1.0	11530	1
GNB2	5	0.0026546	0.011137	0.151732	1321	5	0.99735	0.99733	1.0	17228	0
FANCL	5	0.0026551	0.011138	0.151732	1322	5	0.99734	0.99733	1.0	17227	0
PAEP	5	0.002659	0.011151	0.151796	1323	5	0.99734	0.99733	1.0	17226	0
WDR70	5	0.0026705	0.011197	0.152217	1324	4	0.99335	0.99332	1.0	16982	0
CCDC101	5	0.0026715	0.011199	0.152217	1325	5	0.99733	0.99732	1.0	17225	0
MRPL45	5	0.0026867	0.011255	0.152857	1326	4	0.9851	0.98507	1.0	16665	0
PSMB6	5	0.0026887	0.011265	0.152883	1327	4	0.98766	0.98764	1.0	16740	0
EIF2S1	5	0.0027095	0.011362	0.15408	1328	3	0.39983	0.56664	1.0	9781	2
TADA3	5	0.0027209	0.011415	0.154571	1329	5	0.99728	0.99727	1.0	17224	0
C11orf83	5	0.0027211	0.011415	0.154571	1330	3	0.89163	0.89328	1.0	14774	1
PAF1	5	0.0027237	0.01143	0.154656	1331	4	0.86117	0.86726	1.0	14326	1
DDX3X	5	0.002725	0.011439	0.154658	1332	4	0.99377	0.99374	1.0	17000	0
IMPDH2	5	0.0027415	0.011509	0.155451	1333	5	0.99726	0.99725	1.0	17222	0
CNIH1	5	0.0027425	0.011515	0.155451	1334	5	0.99726	0.99725	1.0	17221	0
NUS1	4	0.0027491	0.011539	0.155653	1335	3	0.93815	0.93881	1.0	15584	0
THG1L	5	0.0027563	0.011565	0.1559	1336	5	0.99724	0.99723	1.0	17219	0
NANS	5	0.0027615	0.011586	0.156022	1337	4	0.86408	0.86949	1.0	14363	1
SIK3	5	0.0027626	0.011592	0.156022	1338	4	0.98332	0.98331	1.0	16605	0
BMI1	5	0.0027759	0.011646	0.156365	1339	5	0.99722	0.99721	1.0	17217	0
WDR36	5	0.0027762	0.011647	0.156365	1340	4	0.90063	0.90202	1.0	14920	0
SRBD1	5	0.0027766	0.011648	0.156365	1341	5	0.99722	0.99721	1.0	17216	0
MAF1	5	0.0027776	0.011652	0.156365	1342	5	0.99722	0.99721	1.0	17215	0
RPL3	5	0.0027922	0.01172	0.157159	1343	5	0.99625	0.99625	1.0	17147	0
SNF8	5	0.0027945	0.01173	0.157182	1344	4	0.9768	0.97678	1.0	16429	0
NDUFS5	5	0.0028031	0.011761	0.157283	1345	4	0.9769	0.97689	1.0	16435	0
CENPC	5	0.0028046	0.011768	0.157283	1346	5	0.9972	0.99718	1.0	17213	0
RBM39	5	0.0028061	0.011772	0.157283	1347	5	0.99719	0.99718	1.0	17212	0
WDR61	5	0.0028076	0.01178	0.157283	1348	5	0.99719	0.99718	1.0	17211	0
CDAN1	5	0.0028088	0.011784	0.157283	1349	3	0.22325	0.40544	0.993008	7352	1
PPP2R1A	5	0.0028101	0.01179	0.157283	1350	4	0.96205	0.96225	1.0	16079	0
MDM2	5	0.0028519	0.011961	0.159446	1351	5	0.99715	0.99714	1.0	17208	0
RFC4	5	0.0028698	0.012028	0.160179	1352	4	0.65575	0.75485	1.0	12557	1
PIGC	5	0.0028718	0.012034	0.160179	1353	5	0.99713	0.99712	1.0	17204	0
SELRC1	5	0.0028753	0.01205	0.160268	1354	4	0.54331	0.68485	1.0	11462	1
HNRNPH1	5	0.0028778	0.012059	0.160268	1355	4	0.89982	0.90123	1.0	14904	0
VEZT	5	0.0028912	0.012111	0.160851	1356	5	0.99711	0.9971	1.0	17203	0
MICU1	5	0.0029036	0.012154	0.16127	1357	5	0.9971	0.99708	1.0	17202	0
FAM103A1	5	0.0029061	0.012161	0.16127	1358	5	0.99709	0.99708	1.0	17201	0
MPP6	5	0.0029134	0.012193	0.161581	1359	5	0.99709	0.99707	1.0	17200	0
KEAP1	5	0.0029223	0.012232	0.161972	1360	4	0.98842	0.98841	1.0	16795	0
COX17	4	0.0029342	0.012276	0.162442	1361	4	0.99414	0.99412	1.0	17015	0
MRPS27	5	0.0029402	0.012297	0.162599	1362	3	0.98268	0.98268	1.0	16588	0
KRT33A	5	0.0029455	0.012319	0.16276	1363	3	0.85555	0.8629	1.0	14251	1
CCT4	5	0.0029478	0.012327	0.16276	1364	4	0.9319	0.93262	1.0	15454	0
NUP85	5	0.0029518	0.012341	0.162768	1365	5	0.99705	0.99704	1.0	17198	0
LCE2A	4	0.0029535	0.012346	0.162768	1366	4	0.99705	0.99703	1.0	17197	0
MBNL1	5	0.0029618	0.012384	0.163149	1367	4	0.98112	0.9811	1.0	16542	0
ATRIP	5	0.0029729	0.012433	0.163674	1368	4	0.50734	0.65479	1.0	11038	1
MRPL15	5	0.0029812	0.012469	0.164024	1369	4	0.78125	0.81482	1.0	13471	1
RFC2	5	0.00299	0.012498	0.164283	1370	4	0.96798	0.96808	1.0	16201	0
WDHD1	5	0.0029922	0.012507	0.164283	1371	4	0.9861	0.98606	1.0	16705	0
ILF2	5	0.0030016	0.012547	0.164698	1372	5	0.997	0.99698	1.0	17194	0
ZMYND8	5	0.0030101	0.012579	0.164989	1373	5	0.99699	0.99698	1.0	17193	0
RHOA	5	0.0030603	0.012777	0.167463	1374	4	0.98629	0.98624	1.0	16713	0
PTPN11	5	0.0030683	0.012806	0.167608	1375	5	0.99693	0.99693	1.0	17190	0
PSMD4	5	0.0030685	0.012806	0.167608	1376	3	0.79316	0.82166	1.0	13570	1
NSL1	5	0.0030803	0.012849	0.168047	1377	4	0.99313	0.99311	1.0	16971	0
WDR48	5	0.0030856	0.012872	0.168155	1378	5	0.99691	0.99692	1.0	17188	0
NDUFS1	5	0.0030867	0.012876	0.168155	1379	4	0.81377	0.83422	1.0	13786	1
DEXI	5	0.0030894	0.012888	0.168191	1380	5	0.99691	0.99692	1.0	17187	0
STRADA	5	0.0030932	0.012903	0.168263	1381	4	0.95512	0.9553	1.0	15921	0
C19orf43	5	0.0030965	0.012921	0.168378	1382	4	0.9748	0.97481	1.0	16363	0
PRKAB1	5	0.0031083	0.012968	0.168865	1383	5	0.99689	0.9969	1.0	17186	0
EIF3H	5	0.0031164	0.013002	0.169186	1384	3	0.93503	0.93572	1.0	15509	0
MED25	5	0.0031319	0.013058	0.169786	1385	4	0.95587	0.95605	1.0	15937	0
PPIL4	5	0.0031631	0.013177	0.171221	1386	4	0.98914	0.98912	1.0	16821	0
POLD3	5	0.0031653	0.013189	0.171247	1387	5	0.99535	0.99535	1.0	17089	0
SF3A2	5	0.0031759	0.013236	0.171737	1388	3	0.50621	0.6539	1.0	11016	1
PM20D1	5	0.0031863	0.013276	0.17211	1389	5	0.99681	0.99683	1.0	17181	0
ING3	7	0.0031875	0.013284	0.17211	1390	5	0.97385	0.97384	1.0	16341	0
VMA21	5	0.003196	0.01332	0.172456	1391	5	0.99552	0.99553	1.0	17102	0
DPH3	6	0.0032004	0.013337	0.172552	1392	5	0.96074	0.96091	1.0	16039	0
CIAPIN1	5	0.0032103	0.01337	0.172855	1393	5	0.99587	0.99588	1.0	17124	0
KDSR	5	0.0032237	0.013426	0.173456	1394	4	0.99391	0.99387	1.0	17007	0
NCL	5	0.0032315	0.013459	0.17375	1395	5	0.99677	0.99679	1.0	17177	0
ZFP36L2	5	0.0032412	0.013497	0.174122	1396	4	0.94294	0.9435	1.0	15673	0
NUP133	5	0.0032536	0.013551	0.174548	1397	4	0.97825	0.97825	1.0	16463	0
NDOR1	5	0.0032553	0.013556	0.174548	1398	4	0.99388	0.99385	1.0	17006	0
ATP6V0A2	5	0.003257	0.01356	0.174548	1399	4	0.98858	0.98856	1.0	16798	0
PSMA3	5	0.0032668	0.013604	0.174996	1400	3	0.98766	0.98764	1.0	16744	0
MRPL40	5	0.0032846	0.013673	0.175762	1401	4	0.98985	0.98983	1.0	16851	0
RBM5	5	0.0033148	0.013784	0.177056	1402	5	0.99669	0.99669	1.0	17175	0
PFKFB4	5	0.0033182	0.013794	0.177057	1403	5	0.99668	0.99669	1.0	17173	0
C3orf17	5	0.0033225	0.013812	0.177171	1404	4	0.95757	0.9577	1.0	15981	0
CIRH1A	5	0.0033412	0.013887	0.17789	1405	5	0.99524	0.99524	1.0	17081	0
SKA3	5	0.0033418	0.013888	0.17789	1406	5	0.99666	0.99665	1.0	17172	0
DNAJC17	5	0.0033578	0.01395	0.178446	1407	3	0.95315	0.95336	1.0	15873	0
DDX47	5	0.0033582	0.013951	0.178446	1408	4	0.871	0.87512	1.0	14467	1
PCNA	5	0.0033652	0.013975	0.178615	1409	3	0.53909	0.68131	1.0	11418	1
PHIP	5	0.0033771	0.014024	0.179113	1410	5	0.99662	0.99661	1.0	17171	0
TM2D2	5	0.0034009	0.014119	0.180207	1411	4	0.98766	0.98764	1.0	16784	0
TSC22D4	5	0.0034103	0.014155	0.180443	1412	5	0.99659	0.99658	1.0	17170	0
LY6E	5	0.0034109	0.014158	0.180443	1413	5	0.99659	0.99658	1.0	17169	0
UNC50	5	0.0034354	0.014246	0.181435	1414	5	0.9952	0.9952	1.0	17080	0
TMEM199	5	0.0034373	0.014258	0.181468	1415	5	0.99656	0.99655	1.0	17167	0
ASPHD2	5	0.0034397	0.01427	0.181494	1416	5	0.99656	0.99655	1.0	17166	0
TRAPPC3	6	0.0034592	0.014352	0.1824	1417	4	0.91178	0.91293	1.0	15099	1
PGGT1B	5	0.0034653	0.014369	0.182495	1418	4	0.99268	0.99268	1.0	16947	0
UBE2D3	5	0.0035056	0.01453	0.184144	1419	5	0.99649	0.99648	1.0	17159	0
GABPA	5	0.0035056	0.01453	0.184144	1421	5	0.99649	0.99648	1.0	17162	0
IPO7	5	0.0035056	0.01453	0.184144	1420	5	0.99649	0.99648	1.0	17160	0
SLC35B1	5	0.0035538	0.014728	0.186474	1422	5	0.99645	0.99644	1.0	17157	0
KRTAP10-9	2	0.0035576	0.014742	0.186474	1423	2	0.92122	0.92209	1.0	15268	0
CFLAR	8	0.0035583	0.014745	0.186474	1424	7	0.99535	0.99535	1.0	17088	0
NAA20	5	0.0035647	0.014762	0.186559	1425	5	0.99644	0.99643	1.0	17155	0
PDSS2	5	0.0036	0.014901	0.188185	1426	5	0.9964	0.99639	1.0	17153	0
ZMAT2	5	0.0036105	0.014953	0.188705	1427	4	0.96087	0.96104	1.0	16041	0
EIF3CL	2	0.0036237	0.015004	0.189155	1428	2	0.94489	0.94535	1.0	15716	0
DAXX	5	0.003625	0.015009	0.189155	1429	4	0.9856	0.98555	1.0	16687	0
MED23	5	0.0036305	0.015028	0.189229	1430	4	0.98158	0.98155	1.0	16558	0
PDHB	5	0.0036314	0.015036	0.189229	1431	4	0.94787	0.94818	1.0	15779	0
SRRM1	5	0.003644	0.015082	0.189538	1432	4	0.92181	0.92266	1.0	15280	0
TIMM23	5	0.0036453	0.015085	0.189538	1433	3	0.57307	0.7099	1.0	11841	1
RANBP2	5	0.0036476	0.015092	0.189538	1434	4	0.89843	0.89985	1.0	14884	0
POP7	5	0.0036578	0.015131	0.189895	1435	4	0.49297	0.64302	1.0	10847	1
SLIRP	6	0.003668	0.015173	0.190287	1436	5	0.99488	0.99487	1.0	17058	0
CFC1B	4	0.003677	0.015206	0.190565	1437	3	0.72981	0.78799	1.0	13049	1
SNAPC5	4	0.0036822	0.015228	0.190711	1438	4	0.98889	0.98887	1.0	16816	0
USP37	5	0.0036883	0.015255	0.190916	1439	5	0.99631	0.99631	1.0	17152	0
EIF4E	4	0.0036917	0.01527	0.190976	1440	3	0.80508	0.8288	1.0	13691	1
RHOG	5	0.0037017	0.015314	0.191393	1441	4	0.73201	0.78902	1.0	13069	1
ATP5O	5	0.003706	0.015331	0.191466	1442	4	0.87425	0.87788	1.0	14517	1
PAQR4	5	0.0037158	0.015375	0.191882	1443	5	0.99628	0.99628	1.0	17150	0
EIF5	5	0.0037239	0.015413	0.192229	1444	4	0.91783	0.9188	1.0	15203	0
GLRX3	5	0.0037336	0.015455	0.19261	1445	5	0.99473	0.99472	1.0	17049	0
NASP	5	0.003741	0.015479	0.192765	1446	5	0.99626	0.99626	1.0	17149	0
FBXO5	5	0.0037447	0.015495	0.192765	1447	5	0.99626	0.99625	1.0	17148	0
MAEA	5	0.0037456	0.015499	0.192765	1448	4	0.85819	0.86494	1.0	14281	1
DPH1	5	0.0037528	0.01553	0.192888	1449	4	0.9017	0.90305	1.0	14939	0
FASN	5	0.003753	0.01553	0.192888	1450	5	0.99625	0.99624	1.0	17146	0
LSM10	5	0.0037588	0.015555	0.193062	1451	4	0.90153	0.90288	1.0	14935	0
RPS16	4	0.0037622	0.015573	0.193155	1452	4	0.99624	0.99623	1.0	17145	0
VPS8	5	0.0037811	0.015641	0.19386	1453	3	0.80891	0.83113	1.0	13733	1
MRPS18C	5	0.0038115	0.01576	0.195204	1454	5	0.99619	0.99618	1.0	17143	0
ACTR2	5	0.0038162	0.015778	0.195294	1455	5	0.99552	0.99553	1.0	17105	0
RPS5	4	0.0038319	0.015853	0.196078	1456	3	0.97028	0.97032	1.0	16266	0
KIAA1429	5	0.0038478	0.015911	0.196404	1457	4	0.9356	0.93628	1.0	15522	0
MLST8	5	0.0038482	0.015913	0.196404	1458	5	0.99541	0.99541	1.0	17092	0
KIAA1147	5	0.0038507	0.015924	0.196404	1459	5	0.99615	0.99614	1.0	17140	0
COPB2	5	0.0038519	0.015928	0.196404	1460	4	0.97694	0.97693	1.0	16437	0
ATP6AP2	5	0.0038534	0.015933	0.196404	1461	4	0.98766	0.98764	1.0	16780	0
EIF2B1	5	0.0038599	0.01596	0.196601	1462	3	0.6971	0.77266	1.0	12820	1
THOC6	5	0.0038652	0.015982	0.196719	1463	4	0.9744	0.97438	1.0	16354	0
MYH4	5	0.0038727	0.016002	0.196719	1464	5	0.99613	0.99612	1.0	17138	0
DDTL	3	0.003873	0.016003	0.196719	1465	2	0.94273	0.94328	1.0	15665	0
IARS2	5	0.0038908	0.01609	0.197652	1466	4	0.91307	0.91416	1.0	15119	0
ELOF1	5	0.0038978	0.016118	0.197868	1467	4	0.94562	0.94603	1.0	15733	0
TIGD5	5	0.0039241	0.016215	0.19892	1468	5	0.99608	0.99607	1.0	17137	0
TXN	7	0.0039313	0.016241	0.199019	1469	5	0.087475	0.20827	0.918715	4081	1
ZNF787	5	0.0039349	0.016252	0.199019	1470	2	0.35504	0.53045	1.0	9244	1
POMP	5	0.0039365	0.016256	0.199019	1471	4	0.57346	0.71023	1.0	11848	1
GPR89A	3	0.003947	0.016294	0.199145	1472	2	0.73748	0.79172	1.0	13111	1
RAE1	5	0.0039471	0.016295	0.199145	1473	4	0.94164	0.94222	1.0	15642	0
MSL1	5	0.0039484	0.0163	0.199145	1474	5	0.99605	0.99605	1.0	17136	0
ATIC	5	0.003955	0.01633	0.199379	1475	5	0.99604	0.99604	1.0	17134	0
C7orf26	5	0.0039743	0.0164	0.200096	1476	3	0.1451	0.29593	0.962443	5532	2
MPHOSPH8	5	0.004003	0.016505	0.201248	1477	5	0.99519	0.99518	1.0	17079	0
SEPSECS	5	0.004014	0.016547	0.20162	1478	5	0.99599	0.99599	1.0	17132	0
MAGOH	4	0.0040318	0.016611	0.202267	1479	4	0.99597	0.99597	1.0	17131	0
COA5	3	0.0040459	0.016655	0.202659	1480	2	0.91403	0.91509	1.0	15132	0
NAF1	5	0.004049	0.016672	0.20273	1481	4	0.96639	0.96651	1.0	16174	0
TAF1B	5	0.0040624	0.016717	0.203147	1482	2	0.71531	0.78103	1.0	12949	1
ALDOC	5	0.0040812	0.016787	0.203852	1483	5	0.99592	0.99592	1.0	17129	0
IPO13	5	0.0040875	0.016802	0.203901	1484	4	0.99345	0.99342	1.0	16986	0
RPF1	5	0.0040914	0.016817	0.20395	1485	5	0.99591	0.99591	1.0	17127	0
LAGE3	5	0.0040975	0.016849	0.204193	1486	5	0.9959	0.99591	1.0	17126	0
RBX1	5	0.0041028	0.016875	0.204375	1487	4	0.97192	0.9719	1.0	16298	0
CACTIN	5	0.0041309	0.016985	0.205569	1488	3	0.98013	0.98011	1.0	16516	0
SOD1	5	0.0041375	0.017007	0.205592	1489	4	0.86081	0.86698	1.0	14322	1
ZBTB7B	5	0.0041395	0.01701	0.205592	1490	4	0.98766	0.98764	1.0	16766	0
EHMT2	5	0.0041431	0.017023	0.205613	1491	3	0.88086	0.88355	1.0	14630	1
INTS12	5	0.0041494	0.017057	0.20587	1492	5	0.99475	0.99474	1.0	17052	0
HIST1H3G	5	0.0041524	0.01707	0.20587	1493	3	0.78635	0.81769	1.0	13517	1
KCNB1	5	0.0041547	0.017079	0.20587	1494	2	0.46909	0.6235	1.0	10570	2
U2AF1	5	0.0041604	0.0171	0.205965	1495	4	0.95803	0.95817	1.0	15992	0
SLX4	5	0.0041637	0.017109	0.205965	1496	5	0.99584	0.99585	1.0	17123	0
RPTOR	5	0.0041696	0.017134	0.206007	1497	3	0.88809	0.89004	1.0	14724	1
DNAJC8	4	0.0041699	0.017136	0.206007	1498	3	0.83007	0.84469	1.0	13967	1
HIF1AN	5	0.0041833	0.017193	0.206557	1499	4	0.99393	0.9939	1.0	17008	0
ACIN1	5	0.0041947	0.017234	0.206902	1500	5	0.99581	0.99582	1.0	17121	0
C8orf33	5	0.0041974	0.017245	0.206902	1501	5	0.9958	0.99581	1.0	17120	0
BLM	5	0.0042023	0.017266	0.207014	1502	5	0.9958	0.99581	1.0	17119	0
TAMM41	5	0.0042145	0.017311	0.207352	1503	4	0.92854	0.9293	1.0	15391	0
PBX2	5	0.0042164	0.017321	0.207352	1504	4	0.31785	0.50047	1.0	8823	1
EXOC5	5	0.0042185	0.017328	0.207352	1505	4	0.98336	0.98336	1.0	16608	0
CTU2	5	0.0042225	0.017349	0.207393	1506	4	0.98604	0.986	1.0	16702	0
CEPT1	5	0.0042255	0.017361	0.207393	1507	5	0.99514	0.99514	1.0	17077	0
MYH9	5	0.0042276	0.017371	0.207393	1508	4	0.91182	0.91297	1.0	15101	0
SPTLC2	5	0.0042286	0.017378	0.207393	1509	4	0.86012	0.86648	1.0	14308	1
DDX52	5	0.0042335	0.017401	0.207531	1510	5	0.99577	0.99577	1.0	17117	0
ACTR3	5	0.0042405	0.017429	0.207734	1511	5	0.99576	0.99576	1.0	17116	0
DYNLL1	4	0.004254	0.017489	0.20831	1512	3	0.93713	0.93781	1.0	15562	0
IBA57	5	0.0042579	0.017503	0.208336	1513	4	0.98925	0.98922	1.0	16826	0
PCGF3	5	0.0043109	0.017711	0.210671	1514	4	0.82762	0.84307	1.0	13938	1
SUZ12	5	0.0043163	0.017736	0.210832	1515	5	0.99568	0.99568	1.0	17113	0
DCTN5	9	0.0043313	0.017786	0.211281	1516	7	0.36068	0.53496	1.0	9298	1
SART1	5	0.0043408	0.017822	0.211579	1517	4	0.98321	0.9832	1.0	16603	0
GOT2	4	0.0044043	0.018051	0.214146	1518	3	0.6856	0.76754	1.0	12746	1
ZNRD1	5	0.004411	0.018075	0.214292	1519	5	0.99508	0.99509	1.0	17072	0
RSPH10B2	4	0.0044212	0.018113	0.214601	1520	4	0.99558	0.99559	1.0	17111	0
DPF2	5	0.0044335	0.018157	0.214917	1521	5	0.99557	0.99557	1.0	17110	0
C12orf65	5	0.0044356	0.018163	0.214917	1522	5	0.99556	0.99557	1.0	17109	0
RPL17	2	0.0044491	0.018206	0.215277	1523	2	0.99555	0.99556	1.0	17108	0
RBFA	5	0.0044552	0.018228	0.215395	1524	5	0.99552	0.99553	1.0	17103	0
KRTAP9-6	2	0.0044727	0.018288	0.215617	1525	2	0.99553	0.99553	1.0	17107	0
EBF2	5	0.0044773	0.018306	0.215617	1529	5	0.99552	0.99553	1.0	17104	0
SCO1	5	0.0044773	0.018306	0.215617	1526	5	0.99552	0.99553	1.0	17100	0
MED6	5	0.0044773	0.018306	0.215617	1527	5	0.99552	0.99553	1.0	17099	0
KDM5B	5	0.0044773	0.018306	0.215617	1528	5	0.99552	0.99553	1.0	17101	0
DONSON	5	0.0044811	0.018326	0.215626	1530	4	0.99272	0.99272	1.0	16951	0
SNAPC1	5	0.0044819	0.018331	0.215626	1531	3	0.98414	0.98412	1.0	16632	0
GTF2B	5	0.0044908	0.018366	0.215893	1532	4	0.96361	0.9638	1.0	16110	0
SYF2	5	0.0044948	0.018382	0.215946	1533	4	0.98012	0.9801	1.0	16515	0
SLC25A19	5	0.0045032	0.018425	0.216308	1534	4	0.73695	0.79145	1.0	13107	1
PHAX	5	0.0045127	0.018463	0.216612	1535	4	0.98304	0.98304	1.0	16598	0
USP8	5	0.004523	0.018511	0.216917	1536	5	0.99548	0.99548	1.0	17098	0
MRPS7	5	0.0045245	0.018513	0.216917	1537	5	0.99548	0.99548	1.0	17097	0
IPMK	5	0.0045429	0.018572	0.217471	1538	5	0.99546	0.99546	1.0	17095	0
C17orf75	5	0.0045498	0.018599	0.217638	1539	4	0.029601	0.089015	0.794643	2015	1
SPAG5	5	0.0046276	0.018896	0.220845	1540	3	0.89998	0.90138	1.0	14905	0
HSD17B10	5	0.004628	0.018897	0.220845	1541	4	0.7551	0.80054	1.0	13238	1
HIST1H2BN	2	0.0046798	0.019106	0.223135	1542	2	0.9883	0.98827	1.0	16794	0
SRFBP1	5	0.0046886	0.019133	0.223195	1543	4	0.86119	0.86728	1.0	14327	1
SLC38A2	5	0.0046908	0.019141	0.223195	1544	4	0.76012	0.80319	1.0	13284	1
TNPO3	5	0.0046919	0.019148	0.223195	1545	4	0.98911	0.98908	1.0	16820	0
KDM3A	5	0.0047012	0.019193	0.223576	1546	5	0.9953	0.99529	1.0	17086	0
DHX16	5	0.0047795	0.019492	0.226907	1547	4	0.45208	0.60952	1.0	10362	1
MRPS17	5	0.0047874	0.019521	0.227106	1548	3	0.48078	0.63303	1.0	10708	1
EFTUD2	5	0.0048209	0.019641	0.228275	1549	4	0.98876	0.98873	1.0	16808	0
VPS45	5	0.0048224	0.019647	0.228275	1550	2	0.0065696	0.026288	0.656617	721	1
CNTNAP3B	5	0.004846	0.019737	0.229175	1551	5	0.99515	0.99516	1.0	17078	0
LCN1	5	0.0048505	0.019763	0.229321	1552	4	0.90991	0.91105	1.0	15068	0
NDC80	5	0.0048688	0.019831	0.229964	1553	4	0.97627	0.97627	1.0	16410	0
XPNPEP3	5	0.0048733	0.019849	0.230026	1554	3	0.8853	0.88751	1.0	14679	1
EXOSC1	5	0.0048849	0.019899	0.230457	1555	5	0.99512	0.99511	1.0	17076	0
PDHA1	5	0.0048919	0.019923	0.230589	1556	5	0.99511	0.99511	1.0	17075	0
REXO2	5	0.0048963	0.019942	0.230657	1557	4	0.79593	0.82332	1.0	13598	1
TAF1C	5	0.0049146	0.020015	0.231251	1558	5	0.99509	0.99509	1.0	17074	0
LTF	5	0.0049154	0.020019	0.231251	1559	5	0.99508	0.99509	1.0	17073	0
GGTLC1	4	0.0049195	0.020035	0.231293	1560	4	0.99508	0.99508	1.0	17071	0
SOWAHC	5	0.0049236	0.02005	0.231316	1561	2	0.92298	0.92381	1.0	15294	0
C12orf45	5	0.0049294	0.020075	0.231432	1562	4	0.99063	0.99062	1.0	16874	0
OBP2B	4	0.0049327	0.020086	0.231432	1563	4	0.99507	0.99507	1.0	17070	0
LIPT2	5	0.0049769	0.02024	0.233056	1564	5	0.99502	0.99502	1.0	17068	0
HIST1H2BL	3	0.0049839	0.02027	0.233255	1565	3	0.99502	0.99502	1.0	17067	0
C19orf70	5	0.0050063	0.02036	0.234137	1566	5	0.99499	0.995	1.0	17066	0
TCP1	5	0.005031	0.020454	0.235068	1567	5	0.99497	0.99497	1.0	17064	0
RNGTT	5	0.0050358	0.020471	0.235096	1568	4	0.9589	0.95902	1.0	16008	0
CENPN	5	0.0050393	0.020482	0.235096	1569	4	0.87608	0.87942	1.0	14541	1
ETS2	5	0.0050553	0.020543	0.235647	1570	4	0.83016	0.84476	1.0	13969	1
PPP1CA	5	0.0050735	0.020605	0.236141	1571	5	0.99493	0.99493	1.0	17063	0
ZBTB7A	5	0.0050749	0.020613	0.236141	1572	3	0.98578	0.98574	1.0	16692	0
UQCRH	5	0.0050832	0.020647	0.236326	1573	5	0.99492	0.99492	1.0	17062	0
SURF6	5	0.0050864	0.02066	0.236326	1574	5	0.99491	0.99491	1.0	17061	0
GTF2A1	5	0.0050887	0.020668	0.236326	1575	4	0.97107	0.97106	1.0	16282	0
GOT1	5	0.0051147	0.020767	0.237144	1576	5	0.99489	0.99488	1.0	17060	0
RHPN1	5	0.0051155	0.02077	0.237144	1577	3	0.37554	0.54684	1.0	9489	1
ZFYVE20	5	0.0051187	0.020779	0.237144	1578	5	0.99488	0.99487	1.0	17059	0
SSU72	5	0.0051407	0.020857	0.237884	1579	4	0.16849	0.32964	0.973098	6096	1
LHX5	5	0.0051561	0.020912	0.23836	1580	5	0.99484	0.99483	1.0	17056	0
TFAP2C	5	0.005188	0.021026	0.239499	1581	5	0.99481	0.9948	1.0	17055	0
CHORDC1	5	0.0051945	0.021051	0.239616	1582	4	0.64946	0.75221	1.0	12519	1
URB1	5	0.0051972	0.021062	0.239616	1583	4	0.92286	0.92368	1.0	15292	0
KNSTRN	5	0.0052027	0.021085	0.239727	1584	4	0.54122	0.68308	1.0	11439	1
MRE11A	5	0.0052129	0.021124	0.240013	1585	4	0.95932	0.95946	1.0	16017	0
KRT86	2	0.0052323	0.02119	0.240617	1586	2	0.99477	0.99476	1.0	17053	0
BCOR	5	0.0052613	0.021304	0.241757	1587	5	0.99474	0.99473	1.0	17051	0
CCNH	5	0.0052679	0.021331	0.241758	1588	5	0.99473	0.99472	1.0	17050	0
SMC2	5	0.0052679	0.021331	0.241758	1589	4	0.89585	0.89732	1.0	14849	1
GNL3L	5	0.0052739	0.021349	0.241811	1590	4	0.97594	0.97594	1.0	16396	0
KRTAP5-10	3	0.005288	0.021409	0.242332	1591	3	0.99471	0.9947	1.0	17048	0
GPS1	5	0.0053042	0.021464	0.242807	1592	4	0.47449	0.62787	1.0	10633	1
PRPF4	5	0.0053212	0.02153	0.243395	1593	5	0.99468	0.99467	1.0	17046	0
ELK1	7	0.0053283	0.021554	0.243515	1594	6	0.91646	0.91746	1.0	15183	1
SLC6A8	5	0.0053379	0.02159	0.243719	1595	5	0.99466	0.99465	1.0	17044	0
NDE1	5	0.0053412	0.021599	0.243719	1596	4	0.75795	0.80206	1.0	13267	1
RCL1	5	0.0053489	0.02163	0.24386	1597	3	0.96391	0.96411	1.0	16114	0
NDST2	5	0.0053508	0.021639	0.24386	1598	4	0.77795	0.81299	1.0	13436	1
LSM5	5	0.0053874	0.021756	0.245032	1599	4	0.60708	0.73577	1.0	12249	1
SIGLEC11	5	0.0054133	0.021838	0.245795	1600	4	0.89958	0.90097	1.0	14901	0
MRPS10	5	0.0054278	0.021891	0.246242	1601	4	0.97779	0.97777	1.0	16448	0
NAMPT	5	0.005435	0.021914	0.246245	1602	4	0.74812	0.79699	1.0	13193	1
CLTC	5	0.0054386	0.02192	0.246245	1603	4	0.82132	0.83904	1.0	13868	1
SRP19	6	0.0054446	0.021938	0.246245	1604	5	0.99698	0.99698	1.0	17192	0
EIF2S2	4	0.0054479	0.021946	0.246245	1605	2	0.42794	0.58958	1.0	10108	2
HORMAD1	5	0.0054575	0.021979	0.246345	1606	3	0.34717	0.52406	1.0	9156	2
RPL24	3	0.0054585	0.021982	0.246345	1607	3	0.99454	0.99453	1.0	17037	0
NDUFA10	5	0.0054629	0.021996	0.246352	1608	4	0.67539	0.7631	1.0	12678	1
GTF3A	5	0.0054907	0.022078	0.247116	1609	3	0.96938	0.96941	1.0	16243	0
KIAA1432	5	0.0055007	0.022114	0.247356	1610	4	0.944	0.94447	1.0	15688	0
ZC3H4	5	0.00554	0.022223	0.248431	1611	2	0.7702	0.80865	1.0	13373	1
PPP1R7	5	0.0055508	0.022249	0.248566	1612	4	0.61593	0.73903	1.0	12294	1
PTH2	5	0.0055822	0.02235	0.249535	1613	1	0.051683	0.14298	0.861585	2986	4
RPL23A	2	0.0056072	0.02242	0.250034	1614	2	0.99439	0.99438	1.0	17028	0
NUMA1	5	0.0056113	0.022434	0.250034	1615	4	0.93783	0.93852	1.0	15576	0
XRCC6BP1	5	0.0056122	0.022436	0.250034	1616	3	0.76282	0.80462	1.0	13308	1
TRPV5	5	0.0056523	0.022567	0.25133	1617	4	0.85275	0.86083	1.0	14221	1
TRMT10C	5	0.0056685	0.022609	0.251646	1618	4	0.99166	0.99163	1.0	16905	0
DNAJA3	5	0.0057238	0.022783	0.253426	1619	3	0.92083	0.92169	1.0	15260	0
RPS19BP1	5	0.0057279	0.022797	0.253426	1620	3	0.8143	0.83455	1.0	13792	1
ROCK2	5	0.00574	0.022835	0.253697	1621	4	0.98994	0.98993	1.0	16855	0
SLC19A2	5	0.0057475	0.022856	0.253772	1622	4	0.92141	0.92227	1.0	15272	0
ZMAT5	5	0.0057564	0.022881	0.253891	1623	4	0.9937	0.99367	1.0	16998	0
EMC1	5	0.0057652	0.022911	0.25407	1624	4	0.57474	0.71131	1.0	11866	1
TRMT6	5	0.005793	0.023002	0.254919	1625	4	0.80333	0.82774	1.0	13670	1
C1orf56	5	0.0058052	0.023029	0.255066	1626	3	0.89778	0.89924	1.0	14878	0
MBTD1	5	0.0058121	0.023049	0.255128	1627	4	0.90717	0.90835	1.0	15020	0
INTS4	5	0.0058494	0.023159	0.25611	1628	3	0.27141	0.4631	1.0	8279	1
SLC35A2	5	0.0058516	0.023166	0.25611	1629	4	0.91823	0.91918	1.0	15210	0
KMT2A	5	0.0058566	0.023183	0.256141	1630	4	0.99017	0.99016	1.0	16862	0
CCT6A	4	0.0058619	0.023201	0.256178	1631	4	0.99414	0.99412	1.0	17014	0
CYB5B	5	0.0058823	0.023266	0.256743	1632	4	0.98574	0.9857	1.0	16691	0
INTS9	5	0.0059114	0.023348	0.257483	1633	3	0.95078	0.95097	1.0	15827	0
LIFR	5	0.0059405	0.023435	0.258286	1634	4	0.98463	0.98462	1.0	16642	0
GSTT2	3	0.0059542	0.023476	0.258579	1635	3	0.99348	0.99344	1.0	16989	0
CHAF1B	5	0.0059639	0.023513	0.258827	1636	4	0.92801	0.92876	1.0	15374	0
CTU1	5	0.0059779	0.023556	0.25914	1637	3	0.94438	0.94485	1.0	15698	0
ACSL4	5	0.0059853	0.02358	0.259248	1638	3	0.68419	0.76694	1.0	12739	1
DNAH5	5	0.0060624	0.023801	0.261524	1639	4	0.95121	0.95143	1.0	15833	0
DDX59	5	0.0061097	0.023945	0.262941	1640	4	0.93973	0.94033	1.0	15612	0
ORC1	5	0.0061221	0.023983	0.263197	1641	4	0.0025605	0.010849	0.562505	346	1
PRPF39	5	0.0062148	0.024276	0.26625	1642	4	0.9946	0.99458	1.0	17040	0
BAK1	5	0.0062257	0.024306	0.26642	1643	3	0.01215	0.042361	0.722988	1053	1
UBE2O	5	0.0062477	0.024374	0.266999	1644	3	0.61803	0.73983	1.0	12312	1
PCYT2	5	0.0062827	0.024485	0.268058	1645	4	0.42484	0.58696	1.0	10069	1
EXOSC10	5	0.0063448	0.024675	0.269945	1646	3	0.065058	0.17238	0.876941	3540	2
TAF12	5	0.0063503	0.024688	0.269945	1647	4	0.98586	0.98581	1.0	16696	0
SRP68	4	0.0063789	0.024774	0.27051	1648	4	0.99362	0.99359	1.0	16995	0
PRAMEF1	3	0.0063813	0.024784	0.27051	1649	2	0.32257	0.50415	1.0	8881	1
UTP23	5	0.0063813	0.024784	0.27051	1650	4	0.93149	0.93219	1.0	15449	0
HIST1H4J	3	0.006402	0.024845	0.271006	1651	3	0.96725	0.96736	1.0	16187	0
MRPS33	5	0.006412	0.024877	0.271195	1652	4	0.88935	0.89116	1.0	14746	1
LCE5A	4	0.0065762	0.025357	0.276254	1653	2	0.683	0.7664	1.0	12726	1
AKTIP	5	0.006649	0.025591	0.278432	1654	4	0.87459	0.87814	1.0	14523	1
RBM28	5	0.0066504	0.025594	0.278432	1655	4	0.9438	0.94428	1.0	15686	0
NFKBID	5	0.0066532	0.025603	0.278432	1656	4	0.14517	0.29603	0.962443	5534	1
SRP14	5	0.0066741	0.025664	0.278928	1657	3	0.51156	0.65828	1.0	11088	2
DPM3	8	0.0066832	0.025698	0.279009	1658	5	0.99466	0.99465	1.0	17045	0
GTF2H4	5	0.0066855	0.025702	0.279009	1659	3	0.47353	0.62713	1.0	10621	1
COX7B	4	0.0066926	0.025726	0.279098	1660	4	0.99331	0.99329	1.0	16980	0
C8orf48	5	0.0067419	0.025887	0.280428	1661	4	0.50662	0.65422	1.0	11023	1
ZFP91	5	0.0067433	0.02589	0.280428	1662	4	0.82863	0.84376	1.0	13946	1
INCENP	5	0.0067453	0.025895	0.280428	1663	4	0.74695	0.79641	1.0	13187	1
SNIP1	5	0.0067518	0.025915	0.280468	1664	4	0.52171	0.66676	1.0	11216	1
SLC5A3	5	0.0068437	0.026191	0.283156	1665	3	0.60591	0.73533	1.0	12241	1
CDK2	5	0.006845	0.026195	0.283156	1666	4	0.87345	0.87719	1.0	14505	1
ROPN1B	4	0.0068599	0.026232	0.283396	1667	3	0.58266	0.71798	1.0	11971	1
TRIM73	3	0.0068812	0.026293	0.283727	1668	3	0.99312	0.9931	1.0	16970	0
RICTOR	5	0.0068815	0.026295	0.283727	1669	4	0.99455	0.99453	1.0	17038	0
MED31	5	0.0069061	0.026369	0.284222	1670	3	0.87143	0.87547	1.0	14472	1
SLC25A10	5	0.0069074	0.026372	0.284222	1671	4	0.97593	0.97592	1.0	16395	0
CRYGD	4	0.0069623	0.026534	0.285799	1672	4	0.99304	0.99303	1.0	16968	0
MRPS9	5	0.006969	0.026557	0.285871	1673	3	0.393	0.56108	1.0	9705	2
PSMB7	5	0.007063	0.026808	0.288403	1674	3	0.21756	0.39775	0.991816	7222	1
C2CD5	5	0.0070758	0.02685	0.288614	1675	4	0.67514	0.76299	1.0	12677	1
RLF	5	0.0070788	0.026864	0.288614	1676	4	0.68071	0.76539	1.0	12704	1
CD3EAP	5	0.0070826	0.026876	0.288614	1677	3	0.55856	0.69771	1.0	11648	2
MRPL36	5	0.0071317	0.027025	0.289909	1678	4	0.98922	0.98921	1.0	16823	0
BRPF1	5	0.0071331	0.027029	0.289909	1679	4	0.91224	0.91337	1.0	15104	0
TOP1	5	0.0072308	0.027301	0.292654	1680	4	0.33393	0.51329	1.0	9009	1
SNRPE	1	0.0072594	0.027386	0.293393	1681	1	0.99274	0.99274	1.0	16953	0
LCE3D	2	0.0072797	0.027447	0.293878	1682	2	0.99272	0.99272	1.0	16950	0
RPL32	2	0.0073495	0.027665	0.295968	1683	2	0.99265	0.99264	1.0	16946	0
TXNRD1	5	0.0073522	0.027676	0.295968	1684	4	0.49322	0.64323	1.0	10852	1
PELP1	5	0.0073777	0.027756	0.296639	1685	4	0.65257	0.75353	1.0	12541	1
PHF12	5	0.0073839	0.027778	0.296639	1686	3	0.61683	0.73937	1.0	12303	1
HIST1H2AB	3	0.0073873	0.027788	0.296639	1687	3	0.99261	0.99261	1.0	16943	0
GLE1	5	0.0074108	0.02786	0.297132	1688	4	0.90918	0.91031	1.0	15054	0
ACACA	5	0.0074136	0.027867	0.297132	1689	3	0.30705	0.49185	1.0	8697	2
ZBED6	5	0.0074185	0.027886	0.297156	1690	4	0.98314	0.98313	1.0	16602	0
WRB	5	0.0074279	0.027914	0.297284	1691	4	0.6715	0.76141	1.0	12654	1
MRPL2	5	0.0074565	0.027995	0.297969	1692	4	0.65608	0.755	1.0	12559	1
LRP1	5	0.0075263	0.028194	0.299904	1693	3	0.35597	0.53122	1.0	9257	1
SNRPC	4	0.0075373	0.028227	0.300078	1694	3	0.84155	0.85259	1.0	14094	0
DDB1	5	0.0075743	0.028331	0.301011	1695	4	0.89698	0.89845	1.0	14864	0
WDR83	5	0.0075835	0.028352	0.301061	1696	4	0.93703	0.93772	1.0	15558	0
DBF4	5	0.0076156	0.028444	0.301773	1697	4	0.93848	0.93913	1.0	15590	0
RPS10	2	0.0076204	0.028453	0.301773	1698	2	0.99238	0.99239	1.0	16937	0
POLR3E	5	0.0076356	0.028504	0.302138	1699	3	0.90812	0.90925	1.0	15037	0
TERF1	2	0.0076801	0.028627	0.303259	1700	2	0.99232	0.99234	1.0	16935	0
UBXN7	5	0.0077605	0.02887	0.305591	1701	4	0.043033	0.12234	0.835009	2638	1
NOL10	5	0.0077659	0.028886	0.305591	1702	3	0.73149	0.78879	1.0	13064	1
NOL12	5	0.007771	0.028898	0.305591	1703	4	0.91861	0.91956	1.0	15218	0
HIST3H2A	5	0.0077865	0.028934	0.305789	1704	3	0.95638	0.95652	1.0	15951	0
KRTAP4-7	4	0.0078018	0.028981	0.306109	1705	2	0.33302	0.51257	1.0	8999	2
YBX1	2	0.0078238	0.029031	0.306464	1706	2	0.99218	0.99221	1.0	16930	0
COX6C	3	0.0078377	0.029074	0.306731	1707	3	0.99216	0.99219	1.0	16929	0
CMIP	5	0.0078446	0.029095	0.306777	1708	3	0.57928	0.71511	1.0	11929	1
HSPA6	5	0.0079071	0.029274	0.30848	1709	4	0.96412	0.9643	1.0	16118	0
PAICS	4	0.0079339	0.029361	0.309221	1710	3	0.85411	0.86182	1.0	14232	0
HIST3H3	3	0.0079604	0.029437	0.309833	1711	2	0.28678	0.47556	1.0	8472	1
TRAPPC2	4	0.0079975	0.029538	0.310722	1712	4	0.992	0.99201	1.0	16921	0
TUBGCP5	5	0.0080282	0.029625	0.311448	1713	4	0.95707	0.9572	1.0	15965	0
ANGEL2	5	0.0080653	0.02974	0.312479	1714	4	0.91909	0.92001	1.0	15228	0
XRCC5	5	0.0080792	0.029791	0.312834	1715	4	0.90013	0.90153	1.0	14908	0
SURF1	5	0.0080943	0.029842	0.313182	1716	4	0.012313	0.042806	0.722988	1064	1
TAF1	5	0.0081007	0.029863	0.313219	1717	4	0.88943	0.89123	1.0	14748	1
MAST2	5	0.0081234	0.029922	0.313659	1718	4	0.99198	0.99199	1.0	16919	0
TKT	5	0.0081472	0.029993	0.31422	1719	3	0.72983	0.78801	1.0	13050	1
PNO1	5	0.0081883	0.030115	0.315315	1720	4	0.86411	0.86952	1.0	14366	1
NOL11	5	0.0081948	0.030137	0.315317	1721	4	0.95773	0.95786	1.0	15986	0
FAM104A	5	0.0081977	0.03015	0.315317	1722	3	0.14736	0.29923	0.963641	5589	1
CHCHD3	5	0.0082215	0.030227	0.315932	1723	4	0.7945	0.82247	1.0	13584	1
E2F3	5	0.0082568	0.030339	0.316926	1724	4	0.91872	0.91965	1.0	15221	0
UBE2C	10	0.0082846	0.030412	0.317506	1725	7	0.96669	0.9668	1.0	16177	1
MZT2B	5	0.0083408	0.030584	0.319112	1726	4	0.98766	0.98764	1.0	16762	0
MRPL35	5	0.0083566	0.030625	0.31935	1727	4	0.93647	0.9372	1.0	15541	0
PITPNM3	5	0.0083619	0.030642	0.31935	1728	4	0.96897	0.96899	1.0	16238	0
FMNL1	5	0.008428	0.03082	0.320932	1729	3	0.089261	0.21106	0.919871	4129	1
LSMD1	5	0.0084324	0.03083	0.320932	1730	3	0.88414	0.88649	1.0	14664	1
DCPS	5	0.0084733	0.030944	0.321931	1731	3	0.91429	0.91535	1.0	15140	0
TRAIP	5	0.0085721	0.031223	0.324649	1732	4	0.93942	0.94002	1.0	15606	0
AHCYL1	5	0.0086497	0.031443	0.326753	1733	4	0.38134	0.5516	1.0	9560	1
LRRC8C	5	0.0086608	0.031476	0.326907	1734	3	0.32076	0.50276	1.0	8858	2
MRPS2	5	0.0086785	0.031522	0.327198	1735	4	0.8166	0.836	1.0	13820	1
RRN3	5	0.0086987	0.031582	0.327631	1736	4	0.9771	0.97708	1.0	16439	0
CINP	5	0.0088046	0.031891	0.330507	1737	4	0.98414	0.98413	1.0	16633	0
MBD3	5	0.0088073	0.031896	0.330507	1738	3	0.00019291	0.00090356	0.293759	54	2
MMS22L	5	0.008839	0.031996	0.331353	1739	4	0.92041	0.92129	1.0	15250	0
METTL3	5	0.0088924	0.03215	0.332647	1740	4	0.99135	0.99131	1.0	16897	0
IRF2	5	0.0088976	0.032166	0.332647	1741	4	0.99274	0.99274	1.0	16954	0
GFM2	5	0.0089031	0.032177	0.332647	1742	3	0.75557	0.8008	1.0	13241	1
NUP160	5	0.0089132	0.032205	0.332751	1743	4	0.99415	0.99413	1.0	17016	0
CTRB2	5	0.0089391	0.032301	0.333548	1744	4	0.98093	0.98089	1.0	16538	0
RARS2	5	0.0089691	0.032388	0.334136	1745	4	0.91645	0.91745	1.0	15182	0
ADAT2	5	0.0089721	0.032395	0.334136	1746	4	0.92505	0.92582	1.0	15329	0
FAM83A	5	0.0089798	0.032421	0.334217	1747	1	0.033275	0.098323	0.810759	2184	4
LRRN2	5	0.0090017	0.03249	0.334728	1748	4	0.92875	0.92949	1.0	15396	0
CNOT2	5	0.0090505	0.032631	0.335986	1749	4	0.30624	0.49121	1.0	8689	1
USPL1	5	0.0090559	0.032649	0.335986	1750	4	0.3206	0.50264	1.0	8857	1
TPRKB	5	0.0090716	0.032704	0.336365	1751	3	0.97273	0.9727	1.0	16316	0
INO80B	5	0.0091224	0.032847	0.337637	1752	4	0.98888	0.98886	1.0	16815	0
HIST1H2AE	5	0.0091365	0.032895	0.337941	1753	4	0.46687	0.62169	1.0	10536	1
LAMTOR5	5	0.0091453	0.03293	0.338104	1754	4	0.99282	0.99281	1.0	16959	0
NMT1	5	0.0092036	0.033122	0.339886	1755	4	0.89174	0.89339	1.0	14776	1
APOH	5	0.0092302	0.033178	0.340268	1756	4	0.97656	0.97655	1.0	16421	0
MTRF1	5	0.0092515	0.033247	0.340773	1757	4	0.99224	0.99227	1.0	16932	0
CDCA8	5	0.0092586	0.03327	0.340821	1758	4	0.99354	0.99351	1.0	16993	0
PIK3CB	5	0.009271	0.033305	0.340982	1759	4	0.26605	0.4588	1.0	8212	1
COX10	5	0.0093245	0.033461	0.342386	1760	4	0.89126	0.89291	1.0	14767	1
C17orf49	6	0.0094253	0.033756	0.345174	1761	5	0.87984	0.88267	1.0	14613	1
LSM14A	5	0.0094344	0.033781	0.345174	1762	3	0.96606	0.9662	1.0	16166	0
UQCC2	5	0.0094393	0.033799	0.345174	1763	4	0.97646	0.97646	1.0	16420	0
INTS10	5	0.0094484	0.033823	0.345174	1764	4	0.72867	0.78743	1.0	13042	1
SKIV2L2	5	0.0094514	0.033829	0.345174	1765	4	0.97515	0.97515	1.0	16369	0
MT1B	3	0.0095051	0.033989	0.346392	1766	2	0.90167	0.90302	1.0	14938	0
RPE	9	0.0095074	0.033998	0.346392	1767	6	0.82863	0.84376	1.0	13945	2
PAQR6	5	0.0095098	0.034009	0.346392	1768	4	0.95624	0.95639	1.0	15947	0
MYO9A	5	0.0095143	0.034026	0.346392	1769	3	0.73193	0.78899	1.0	13068	1
MED29	5	0.0095669	0.034175	0.347712	1770	2	0.95683	0.95696	1.0	15960	0
FAM50A	5	0.0095734	0.0342	0.347779	1771	4	0.89766	0.89912	1.0	14877	0
ZNF532	5	0.0096244	0.034352	0.348928	1772	3	0.98338	0.98338	1.0	16609	0
OAZ1	5	0.0096245	0.034352	0.348928	1773	4	0.96444	0.9646	1.0	16127	0
BCCIP	5	0.0096363	0.034394	0.349155	1774	4	0.28673	0.47551	1.0	8470	1
MAPKAP1	13	0.0096685	0.034495	0.349949	1775	8	0.55481	0.69448	1.0	11603	2
TNNT1	5	0.0096758	0.034511	0.349949	1776	3	0.77471	0.81112	1.0	13407	1
TAF15	5	0.009691	0.034546	0.350109	1777	1	0.93235	0.93302	1.0	15463	0
BRI3	5	0.0097457	0.034701	0.351482	1778	4	0.96532	0.96546	1.0	16146	0
COG4	5	0.0098177	0.03491	0.3534	1779	4	0.18285	0.34986	0.977238	6443	1
SCAP	5	0.0098616	0.035034	0.354372	1780	3	0.9702	0.97024	1.0	16259	0
CSTF3	8	0.0098673	0.035048	0.354372	1781	6	0.82937	0.84426	1.0	13955	2
GFPT1	5	0.0098735	0.035065	0.354372	1782	4	0.99451	0.99451	1.0	17033	0
TCTEX1D4	5	0.0099051	0.03515	0.355028	1783	4	0.85953	0.86602	1.0	14297	1
SEPHS2	5	0.009929	0.035211	0.355102	1784	3	0.14551	0.29652	0.962443	5542	1
SLC6A19	5	0.0099294	0.035212	0.355102	1785	4	0.98409	0.98408	1.0	16630	0
CA5A	5	0.0099313	0.035216	0.355102	1786	4	0.058156	0.15807	0.868272	3277	1
NUP50	4	0.0099436	0.035252	0.355248	1787	4	0.99006	0.99003	1.0	16858	0
VPS53	5	0.0099496	0.03527	0.355248	1788	3	0.86994	0.87424	1.0	14453	1
LAMTOR1	5	0.0099732	0.035334	0.355493	1789	3	0.27701	0.46758	1.0	8345	2
CENPA	5	0.0099733	0.035334	0.355493	1790	4	0.95579	0.95598	1.0	15934	0
GPN1	5	0.01001	0.035445	0.356411	1791	4	0.88748	0.88948	1.0	14708	1
SUCLA2	5	0.010019	0.035468	0.356438	1792	4	0.98766	0.98764	1.0	16754	0
CYP4A22	5	0.010071	0.035618	0.357753	1793	2	0.1127	0.24751	0.940856	4737	2
CDC37	5	0.010115	0.035738	0.358601	1794	4	0.89356	0.89511	1.0	14803	1
ALG1L	2	0.010116	0.035743	0.358601	1795	2	0.98988	0.98987	1.0	16853	0
ALG11	5	0.010128	0.035777	0.358743	1796	3	0.83278	0.84654	1.0	13997	1
RABIF	5	0.010183	0.035938	0.360157	1797	4	0.37678	0.54782	1.0	9503	1
BUB1B	5	0.010196	0.035973	0.36031	1798	2	0.82556	0.84177	1.0	13912	1
CHTF18	5	0.010205	0.035998	0.360357	1799	4	0.98943	0.98942	1.0	16832	0
CSH2	2	0.010221	0.036043	0.360608	1800	2	0.98978	0.98976	1.0	16845	0
PPP2R3C	5	0.01026	0.036159	0.361172	1801	4	0.98424	0.98423	1.0	16635	0
PSMA2	5	0.01026	0.036159	0.361172	1803	4	0.90579	0.90701	1.0	15003	0
SLU7	5	0.01026	0.036159	0.361172	1802	4	0.98436	0.98434	1.0	16638	0
HSP90AB1	5	0.010304	0.036292	0.36211	1804	4	0.84946	0.85838	1.0	14178	1
EML1	5	0.010304	0.036293	0.36211	1805	4	0.52129	0.6664	1.0	11208	1
RAD51	5	0.010347	0.036395	0.362924	1806	4	0.94215	0.94271	1.0	15651	0
FAM153B	5	0.010421	0.036627	0.36503	1807	4	0.98586	0.98581	1.0	16697	0
SEC16A	5	0.010467	0.036761	0.366164	1808	4	0.7678	0.80733	1.0	13346	1
ELP4	5	0.010476	0.036792	0.366274	1809	4	0.98069	0.98065	1.0	16534	0
INSIG1	5	0.010503	0.036879	0.366936	1810	4	0.93916	0.93977	1.0	15602	0
PMPCB	5	0.010514	0.036916	0.367099	1811	4	0.97644	0.97644	1.0	16419	0
RIOK2	5	0.010521	0.036937	0.36711	1812	4	0.65337	0.75387	1.0	12546	1
RTF1	5	0.010537	0.036985	0.367382	1813	4	0.016128	0.053445	0.741762	1291	1
GAR1	5	0.010632	0.037275	0.370062	1814	4	0.65155	0.7531	1.0	12529	1
MYO1G	5	0.010721	0.037544	0.37252	1815	3	0.88027	0.88304	1.0	14620	1
COPZ1	6	0.010732	0.037577	0.372647	1816	5	0.94484	0.9453	1.0	15713	0
RFC1	5	0.010764	0.037696	0.373619	1817	3	0.84719	0.85668	1.0	14153	1
PPWD1	5	0.010823	0.037876	0.375195	1818	4	0.91869	0.91963	1.0	15220	0
ELP3	5	0.010886	0.038046	0.37667	1819	4	0.85473	0.86229	1.0	14241	1
WTAP	5	0.010898	0.03808	0.376801	1820	4	0.98326	0.98326	1.0	16604	0
ATP6V1B2	5	0.010984	0.038316	0.378932	1821	4	0.75589	0.80097	1.0	13245	1
SLC39A8	5	0.011012	0.038394	0.37949	1822	4	0.31357	0.49705	1.0	8778	1
BTBD2	5	0.011026	0.038433	0.379667	1823	4	0.97964	0.97964	1.0	16502	0
ODF1	5	0.011085	0.038595	0.381066	1824	4	0.73172	0.78888	1.0	13066	1
PPP1CB	5	0.011107	0.038656	0.381131	1825	4	0.05721	0.1559	0.867589	3234	1
YME1L1	5	0.011109	0.038663	0.381131	1826	3	0.5715	0.7086	1.0	11822	2
H3F3B	4	0.011116	0.038683	0.381131	1827	3	0.81739	0.83651	1.0	13827	1
NDUFB8	5	0.011117	0.038687	0.381131	1828	4	0.98766	0.98764	1.0	16749	0
WDR46	5	0.01113	0.038727	0.381318	1829	4	0.80811	0.83065	1.0	13726	1
PEAR1	5	0.01118	0.03887	0.382516	1830	4	0.87763	0.88076	1.0	14570	1
ARHGEF5	5	0.011207	0.038944	0.383037	1831	4	0.99299	0.99298	1.0	16966	0
IMPDH1	4	0.011231	0.039014	0.383381	1832	4	0.98877	0.98874	1.0	16809	0
UBE2T	5	0.011233	0.039021	0.383381	1833	4	0.93618	0.9369	1.0	15533	0
MFSD3	5	0.01129	0.039181	0.384738	1834	4	0.82528	0.8416	1.0	13909	1
PDCD6	9	0.011301	0.039208	0.384798	1835	7	0.34411	0.52153	1.0	9123	2
OTUB1	5	0.011315	0.039248	0.384976	1836	4	0.73218	0.78912	1.0	13071	1
TSEN2	5	0.011336	0.039304	0.385317	1837	4	0.89475	0.89624	1.0	14828	1
KRTAP5-8	3	0.011363	0.03939	0.385953	1838	2	0.48163	0.63375	1.0	10725	1
RPL36A	3	0.011398	0.03948	0.38662	1839	3	0.98475	0.98473	1.0	16649	0
KCMF1	5	0.011433	0.039578	0.387368	1840	3	0.9596	0.95974	1.0	16022	0
TMEM175	5	0.011454	0.039645	0.387814	1841	3	0.32861	0.50905	1.0	8949	1
MPRIP	5	0.011474	0.039706	0.388205	1842	4	0.97491	0.9749	1.0	16365	0
OAS1	5	0.011517	0.039832	0.389225	1843	4	0.19093	0.36119	0.981703	6625	1
ZC3H13	5	0.011551	0.039914	0.389814	1844	4	0.77574	0.8117	1.0	13415	1
EEF1G	5	0.011582	0.040002	0.390461	1845	4	0.71657	0.78164	1.0	12963	1
ABCB8	5	0.011605	0.040071	0.39092	1846	4	0.56469	0.70283	1.0	11730	1
MBTPS1	5	0.011619	0.040109	0.391084	1847	4	0.65221	0.75337	1.0	12537	1
NFYA	5	0.011645	0.040184	0.391598	1848	3	0.55019	0.69057	1.0	11537	2
TMED2	5	0.011713	0.040389	0.393361	1849	3	0.92342	0.92421	1.0	15302	0
ISY1	5	0.011719	0.040409	0.393361	1850	4	0.98309	0.98309	1.0	16599	0
TOR4A	5	0.011729	0.040436	0.393416	1851	4	0.98946	0.98944	1.0	16833	0
MFAP2	5	0.011768	0.040556	0.394374	1852	2	0.36045	0.53478	1.0	9295	2
MRPL20	5	0.011818	0.040696	0.395513	1853	3	0.96534	0.96548	1.0	16147	0
GADD45GIP1	5	0.011836	0.040748	0.395685	1854	4	0.9056	0.90684	1.0	14999	0
TM2D3	5	0.011841	0.040757	0.395685	1855	4	0.087726	0.20866	0.918721	4088	1
RAC1	4	0.011879	0.040866	0.396528	1856	4	0.98812	0.9881	1.0	16792	0
MAD2L1BP	5	0.011903	0.040943	0.397061	1857	3	0.8855	0.88769	1.0	14682	1
BRCA2	5	0.011934	0.041049	0.39787	1858	4	0.8473	0.85677	1.0	14154	1
ACD	5	0.011952	0.0411	0.398157	1859	4	0.99442	0.99441	1.0	17029	0
KDM3B	5	0.012055	0.041394	0.400445	1860	3	0.9433	0.94385	1.0	15679	0
LCE2C	2	0.012057	0.0414	0.400445	1861	2	0.89744	0.89889	1.0	14872	0
PSMF1	5	0.012059	0.041403	0.400445	1862	3	0.53417	0.67719	1.0	11362	1
NACA	10	0.012067	0.041432	0.400512	1863	7	0.9998	0.99981	1.0	17638	0
COPE	5	0.012094	0.041506	0.401009	1864	4	0.97893	0.97893	1.0	16482	0
SSX4	3	0.012132	0.041609	0.401598	1865	3	0.98787	0.98784	1.0	16790	0
SSBP1	5	0.012134	0.041611	0.401598	1866	4	0.99348	0.99344	1.0	16990	0
ISLR2	5	0.012157	0.041687	0.402079	1867	4	0.2069	0.38323	0.987352	6990	1
CENPW	6	0.012163	0.041706	0.402079	1868	4	0.99605	0.99604	1.0	17135	0
NAIP	5	0.012186	0.041766	0.402442	1869	4	0.89905	0.90045	1.0	14897	0
VPS25	5	0.012222	0.041863	0.403158	1870	4	0.98766	0.98764	1.0	16727	0
FAM115A	5	0.012251	0.041927	0.403562	1871	4	0.96023	0.96038	1.0	16031	0
SMG7	5	0.012359	0.04224	0.406361	1872	4	0.97636	0.97636	1.0	16418	0
CLASRP	5	0.01246	0.042521	0.408845	1873	4	0.97622	0.97621	1.0	16407	0
UNC45A	5	0.012476	0.042568	0.408978	1874	4	0.44365	0.60249	1.0	10265	1
AHRR	5	0.012489	0.042599	0.408978	1875	4	0.98766	0.98764	1.0	16726	0
XPO1	5	0.012491	0.042603	0.408978	1876	4	0.99206	0.99209	1.0	16922	0
EIF4B	3	0.012504	0.042641	0.409119	1877	3	0.97618	0.97616	1.0	16403	0
ANKRD49	5	0.012535	0.042734	0.409772	1878	4	0.98872	0.9887	1.0	16806	0
MAU2	5	0.012545	0.042769	0.409772	1879	4	0.58744	0.72205	1.0	12052	1
MRPL3	5	0.012547	0.042777	0.409772	1880	3	0.45571	0.61252	1.0	10409	2
MOGAT3	5	0.012571	0.042835	0.410112	1881	4	0.8707	0.87489	1.0	14464	1
NCBP1	5	0.012647	0.043055	0.411993	1882	4	0.7065	0.77699	1.0	12882	1
TOPBP1	5	0.012705	0.043213	0.413006	1883	4	0.91261	0.91373	1.0	15111	0
KCNA7	5	0.012706	0.043214	0.413006	1884	3	0.78076	0.81451	1.0	13467	1
ATP5I	2	0.012714	0.043235	0.413006	1885	1	0.66565	0.75896	1.0	12615	0
USP22	5	0.012723	0.043259	0.413006	1886	3	0.94507	0.94553	1.0	15723	0
SDHB	5	0.012728	0.043275	0.413006	1887	4	0.72806	0.78712	1.0	13033	1
SMC6	5	0.012791	0.043459	0.414544	1888	4	0.98859	0.98857	1.0	16800	0
TIMM50	5	0.012831	0.043574	0.415414	1889	3	0.17191	0.33447	0.973098	6179	1
MED1	5	0.012853	0.043631	0.415745	1890	3	0.4604	0.61641	1.0	10463	2
NPAT	5	0.01287	0.043684	0.416027	1891	3	0.79423	0.82231	1.0	13580	1
RAET1G	3	0.01294	0.043883	0.417702	1892	2	0.27083	0.46264	1.0	8269	1
HSCB	5	0.012955	0.043925	0.417879	1893	4	0.96812	0.96821	1.0	16206	0
C1orf122	7	0.012981	0.044005	0.418416	1894	4	0.45	0.60781	1.0	10335	2
COA4	5	0.012995	0.044037	0.418504	1895	3	0.97511	0.97511	1.0	16367	0
CRCT1	5	0.013012	0.044077	0.418664	1896	4	0.080327	0.1969	0.904158	3919	1
ALAS1	5	0.013037	0.04415	0.419132	1897	4	0.85291	0.86094	1.0	14224	1
SLC25A41	5	0.013066	0.044237	0.419736	1898	3	0.30109	0.48709	1.0	8625	2
SRPK2	5	0.013081	0.044272	0.419854	1899	3	0.17048	0.33245	0.973098	6146	2
RPL36AL	5	0.013093	0.04431	0.419987	1900	4	0.37114	0.54332	1.0	9425	1
KTI12	5	0.01311	0.044359	0.42023	1901	4	0.94041	0.941	1.0	15624	0
RAD1	5	0.013124	0.044393	0.420337	1902	4	0.9927	0.99269	1.0	16948	0
KAT6A	5	0.013132	0.044418	0.42035	1903	3	0.88684	0.88889	1.0	14699	1
MPC2	5	0.013147	0.044467	0.420592	1904	4	0.3653	0.53864	1.0	9353	1
NSMCE2	5	0.013184	0.044563	0.421275	1905	3	0.95036	0.9506	1.0	15820	0
RBMX2	4	0.0132	0.044601	0.421413	1906	3	0.97355	0.97354	1.0	16335	0
RPS21	5	0.013241	0.044725	0.422274	1907	3	0.70735	0.77736	1.0	12888	1
CTNNBL1	5	0.013247	0.044739	0.422274	1908	4	0.99328	0.99325	1.0	16978	0
SUPT7L	5	0.013254	0.044763	0.422277	1909	4	0.90067	0.90206	1.0	14921	0
HID1	5	0.013263	0.044786	0.422277	1910	4	0.94879	0.94905	1.0	15800	0
DAP3	5	0.013325	0.044958	0.423678	1911	2	0.9616	0.96178	1.0	16068	0
GNL1	5	0.013365	0.045086	0.424607	1912	4	0.9098	0.91094	1.0	15066	0
HNRNPA2B1	5	0.013372	0.045104	0.424607	1913	4	0.99206	0.99209	1.0	16928	0
TRAPPC4	5	0.013437	0.045298	0.426211	1914	3	0.7468	0.79633	1.0	13185	1
ERCC1	5	0.013455	0.045356	0.426536	1915	4	0.93148	0.93218	1.0	15448	0
ATP5L2	4	0.013521	0.045538	0.427842	1916	3	0.95934	0.95948	1.0	16018	0
INO80C	5	0.013523	0.045542	0.427842	1917	3	0.40771	0.57303	1.0	9876	2
MED19	5	0.013553	0.045626	0.428404	1918	4	0.99369	0.99366	1.0	16997	0
NDUFAF4	4	0.013578	0.0457	0.428872	1919	2	0.17988	0.34571	0.9759	6379	2
SERBP1	5	0.013588	0.04573	0.428937	1920	4	0.90344	0.90472	1.0	14958	0
PCDHA8	5	0.013661	0.045921	0.430199	1921	4	0.96885	0.96888	1.0	16234	0
DIS3	5	0.013662	0.045927	0.430199	1922	3	0.95198	0.95221	1.0	15854	0
HIST1H2BM	4	0.013665	0.045937	0.430199	1923	2	0.55464	0.69437	1.0	11600	1
MOGS	5	0.013724	0.046084	0.431354	1924	4	0.99404	0.99401	1.0	17013	0
HAX1	5	0.013762	0.046186	0.432087	1925	4	0.65826	0.75586	1.0	12574	1
ALMS1	5	0.013837	0.046414	0.433863	1926	4	0.96494	0.9651	1.0	16137	0
EARS2	5	0.013841	0.046424	0.433863	1927	3	0.87647	0.87976	1.0	14546	1
CHMP3	6	0.013858	0.04647	0.43407	1928	5	0.78814	0.81871	1.0	13526	1
ATP6V1H	5	0.013887	0.046555	0.434635	1929	4	0.98766	0.98764	1.0	16768	0
NEDD1	5	0.013913	0.046628	0.435092	1930	4	0.98766	0.98764	1.0	16777	0
LIN54	5	0.013961	0.046766	0.436149	1931	3	0.18933	0.35888	0.981133	6587	2
TPX2	5	0.014033	0.046975	0.437736	1932	4	0.87663	0.87989	1.0	14550	1
SLC35B2	5	0.014038	0.046984	0.437736	1933	4	0.98238	0.98237	1.0	16580	0
GTF2H2C	4	0.014058	0.047041	0.437831	1934	3	0.90506	0.9063	1.0	14989	0
TAF1A	5	0.01406	0.047043	0.437831	1935	3	0.91716	0.91815	1.0	15189	0
PPOX	5	0.014078	0.047092	0.438055	1936	4	0.93856	0.93922	1.0	15591	0
TNFSF13	5	0.0141	0.047146	0.438335	1937	4	0.98295	0.98294	1.0	16595	0
CHMP6	5	0.014131	0.04723	0.438848	1938	4	0.98031	0.98029	1.0	16521	0
FAM72D	5	0.014138	0.04725	0.438848	1939	4	0.97344	0.97341	1.0	16333	0
UBA2	5	0.014208	0.047445	0.440206	1941	4	0.99276	0.99275	1.0	16956	0
INTS2	5	0.014208	0.047445	0.440206	1940	4	0.67503	0.76293	1.0	12675	1
GTF3C3	5	0.014222	0.047483	0.440331	1942	2	0.13704	0.28432	0.961198	5326	3
MTRF1L	4	0.014246	0.047558	0.440612	1943	3	0.080463	0.19712	0.904158	3925	1
HLA-A	5	0.014248	0.047562	0.440612	1944	3	0.30965	0.49394	1.0	8729	1
BBC3	18	0.014317	0.04774	0.44203	1945	9	0.2296	0.41392	0.994156	7494	8
SENP6	5	0.014363	0.047858	0.442842	1946	4	0.99138	0.99134	1.0	16898	0
FAM136A	4	0.014369	0.047877	0.442842	1947	3	0.76419	0.80535	1.0	13316	1
POLA1	5	0.01439	0.047941	0.443209	1948	4	0.25536	0.4482	1.0	8055	1
SEC14L1	5	0.01441	0.047992	0.443406	1949	4	0.0059663	0.024099	0.644881	673	1
PPP1R12A	5	0.014422	0.04802	0.443406	1950	4	0.94416	0.94463	1.0	15694	0
NUDT16L1	5	0.014427	0.048036	0.443406	1951	4	0.91791	0.91889	1.0	15204	0
CHKA	5	0.014446	0.048093	0.443706	1952	4	0.45197	0.60944	1.0	10358	1
YAE1D1	7	0.014484	0.048202	0.444285	1953	4	0.9986	0.99859	1.0	17350	0
EIF3C	3	0.014486	0.048206	0.444285	1954	3	0.96506	0.96522	1.0	16139	0
POLR2D	5	0.014498	0.048236	0.444337	1955	4	0.97994	0.97992	1.0	16511	0
FEN1	5	0.014517	0.048295	0.444424	1956	4	0.80286	0.82746	1.0	13668	1
INTS1	5	0.014524	0.048311	0.444424	1957	4	0.99283	0.99283	1.0	16961	0
GTF2F2	5	0.014526	0.048319	0.444424	1958	4	0.87292	0.87675	1.0	14494	1
SMG1	4	0.014541	0.048366	0.444622	1959	4	0.98546	0.98541	1.0	16681	0
CST2	5	0.014584	0.048481	0.445204	1960	4	0.17281	0.33573	0.973098	6204	1
WDR5	5	0.014588	0.048495	0.445204	1961	4	0.60836	0.73621	1.0	12258	1
IMPAD1	5	0.014591	0.048503	0.445204	1962	4	0.98362	0.98361	1.0	16616	0
PIAS1	5	0.014606	0.048545	0.44536	1963	4	0.87988	0.88269	1.0	14614	1
NARFL	5	0.014642	0.048642	0.445799	1964	2	0.93745	0.93813	1.0	15567	0
RPL7	2	0.014643	0.048642	0.445799	1965	2	0.98536	0.98532	1.0	16675	0
CDK7	5	0.014667	0.048721	0.446297	1966	4	0.88283	0.88531	1.0	14654	1
MRPL54	5	0.014689	0.04878	0.446604	1967	4	0.8669	0.87174	1.0	14411	1
FKBPL	5	0.014703	0.048817	0.446724	1968	3	0.87554	0.87895	1.0	14533	1
SLC12A7	5	0.014714	0.048848	0.446774	1969	4	0.77614	0.81195	1.0	13419	1
VPS54	5	0.014759	0.04897	0.447668	1970	4	0.98949	0.98947	1.0	16835	0
YWHAG	5	0.014767	0.048997	0.447682	1971	4	0.99337	0.99335	1.0	16984	0
RGS20	5	0.014796	0.049076	0.448178	1972	4	0.93397	0.93464	1.0	15498	0
PAXBP1	5	0.014835	0.04918	0.448857	1973	3	0.98467	0.98465	1.0	16645	0
PEX7	5	0.014842	0.0492	0.448857	1974	3	0.57477	0.71134	1.0	11868	1
PSMA5	5	0.014853	0.049233	0.448926	1975	4	0.42371	0.58604	1.0	10057	1
SNTG1	5	0.014896	0.049377	0.450017	1976	4	0.96864	0.96869	1.0	16223	0
DHX30	5	0.014906	0.049412	0.450104	1977	4	0.97923	0.97924	1.0	16490	0
SLC2A6	5	0.01493	0.049477	0.450473	1978	2	0.23973	0.42751	0.996443	7724	2
DUT	7	0.01496	0.049555	0.45061	1979	5	0.94283	0.94339	1.0	15670	1
CDK5RAP1	5	0.014971	0.049585	0.45061	1980	3	0.054632	0.14993	0.865087	3117	2
LMNA	5	0.014978	0.049603	0.45061	1981	4	0.98766	0.98764	1.0	16750	0
HMGA1	5	0.014986	0.049627	0.45061	1982	4	0.96165	0.96184	1.0	16073	0
GPC2	5	0.014999	0.049664	0.45061	1983	4	0.090335	0.21283	0.921138	4161	1
SP3	5	0.015001	0.049667	0.45061	1985	4	0.8505	0.85916	1.0	14191	1
GTF2H1	5	0.015001	0.049667	0.45061	1984	4	0.97973	0.97971	1.0	16504	0
DNAJB6	3	0.015065	0.049834	0.451893	1986	2	0.93327	0.93391	1.0	15485	0
RCC1	5	0.015137	0.050024	0.45339	1987	4	0.9918	0.9918	1.0	16913	0
CD163	5	0.015161	0.050083	0.453695	1988	3	0.33088	0.51084	1.0	8967	2
TCF4	5	0.015203	0.050193	0.454462	1989	2	0.0241	0.0748	0.771751	1744	1
MANF	5	0.015253	0.050333	0.455503	1990	4	0.90098	0.90235	1.0	14928	0
YARS	5	0.015264	0.050365	0.455523	1991	3	0.99184	0.99185	1.0	16915	0
RPL12	2	0.015274	0.050386	0.455523	1992	2	0.98473	0.98471	1.0	16648	0
NOP10	3	0.01532	0.050511	0.456282	1993	2	0.95389	0.95408	1.0	15891	0
C5orf51	5	0.01533	0.050533	0.456282	1994	4	0.58863	0.72308	1.0	12078	1
HIST1H3J	4	0.015336	0.050546	0.456282	1995	2	0.26795	0.46032	1.0	8239	1
NDUFA5	3	0.015446	0.050856	0.458851	1996	3	0.98455	0.98454	1.0	16639	0
BCAP29	5	0.015461	0.050896	0.458867	1997	3	0.067106	0.17572	0.882468	3586	2
INO80D	5	0.015465	0.050909	0.458867	1998	4	0.9038	0.90506	1.0	14966	0
SHQ1	5	0.015519	0.051078	0.460015	1999	4	0.93792	0.93859	1.0	15579	0
[truncated: 16,010 more rows]
