# Supplementary material for: A CRISPR Dropout Screen Identifies Genetic Vulnerabilities and Therapeutic Targets in Acute Myeloid Leukemia
Source: Cell Rep. 2016 Oct 18;17(4):1193–205. doi: 10.1016/j.celrep.2016.09.079 (PMC5081405; doi:10.1016/j.celrep.2016.09.079)
Supplement: Data S2. Human CRISPR Screen Data, Related to Figures 2 and 3 [file mmc6.zip › OCI-AML2.gene_summary.txt]

id	num	lo.neg	p.neg	fdr.neg	rank.neg	goodsgrna.neg	lo.pos	p.pos	fdr.pos	rank.pos	goodsgrna.pos	-log10(P neg)	log10(fpkm)
KIAA0408	5	0.19633	0.36697	1	5097	2	0.27768	0.46743	1	8279	1	0.435369438	-3.7
POTEJ	4	0.0025199	0.010634	0.133916	1430	3	0.44001	0.5991	1	10152	1	1.973303344	-3.7
TRIM6-TRIM34	3	0.82313	0.83485	1	13126	0	0.10019	0.22805	0.900451	4558	2	0.078391548	-3.7
C4B	3	0.98109	0.98105	1	17207	0	0.0022968	0.009744	0.550113	316	3	0.008308858	-3.7
PYURF	5	0.0016114	0.0070045	0.098358	1282	4	0.96965	0.96992	1	16074	0	2.15462286	-3.7
HIST1H4J	3	0.00046781	0.0021422	0.040898	943	3	0.99937	0.99938	1	17332	0	2.669139985	-3.7
TRIM73	3	0.002656	0.011152	0.138317	1452	3	0.96136	0.96177	1	15889	0	1.952647239	-3.7
A3GALT2	5	0.25207	0.43377	1	5851	2	0.35798	0.53227	1	9207	2	0.362740488	-3.7
A4GALT	5	0.074978	0.18262	0.987043	3332	3	0.61616	0.73825	1	12173	1	0.738451662	-3.7
AADAC	5	0.98016	0.98011	1	17172	0	0.49736	0.64647	1	10833	2	0.00872518	-3.7
AADACL2	5	0.95664	0.9569	1	16417	0	0.90677	0.90827	1	14854	0	0.019133445	-3.7
AADACL4	5	0.84333	0.85009	1	13483	1	0.070881	0.18161	0.854599	3827	3	0.070535093	-3.7
ABCA4	5	0.01449	0.048047	0.410281	2109	4	0.61008	0.73594	1	12136	1	1.318333724	-3.7
ABCA8	5	0.96234	0.96263	1	16587	0	0.34938	0.52531	1	9102	2	0.016540608	-3.7
ABCB1	5	0.6406	0.73416	1	10769	1	0.23065	0.41522	0.994071	7520	3	0.134209281	-3.7
ABCB11	5	0.32289	0.49324	1	6533	2	0.49823	0.64719	1	10841	1	0.306941711	-3.7
ABCC12	5	0.10168	0.22582	1	3671	2	0.055447	0.15186	0.829171	3297	2	0.646237597	-3.7
ABCC8	5	0.73045	0.7777	1	11732	1	0.12394	0.26445	0.92469	5147	3	0.109187901	-3.7
ABCG2	5	0.86105	0.8647	1	13866	1	0.027135	0.082625	0.762222	1948	4	0.063134541	-3.7
ABCG8	5	0.9987	0.9987	1	17926	0	0.0012964	0.005691	0.480402	212	5	0.00056495	-3.7
ABLIM2	5	0.13084	0.27113	1	4089	2	0.30083	0.48636	1	8561	2	0.566822426	-3.7
ACADL	5	0.58985	0.71288	1	10340	1	0.055105	0.15101	0.827442	3285	3	0.146983569	-3.7
ACAN	5	0.91078	0.91216	1	15125	0	0.55114	0.69131	1	11498	2	0.039928976	-3.7
ACE2	5	0.85693	0.86117	1	13787	1	0.0045392	0.018553	0.595396	558	3	0.064911108	-3.7
ACER1	5	0.16697	0.32454	1	4620	3	0.98856	0.98867	1	16630	0	0.488731768	-3.7
ACHE	5	0.96988	0.97003	1	16818	0	0.14849	0.30072	0.94482	5732	3	0.013214834	-3.7
ACKR3	5	0.9276	0.92836	1	15571	0	0.21907	0.39967	0.990428	7267	3	0.03228358	-3.7
ACP6	5	0.88649	0.8884	1	14474	0	0.017104	0.056087	0.710959	1419	4	0.05139145	-3.7
ACSM1	5	0.78166	0.80718	1	12412	1	0.12625	0.26793	0.926847	5201	2	0.093029607	-3.7
ACSM2A	5	0.26415	0.44397	1	5947	1	0.053317	0.1469	0.825534	3203	3	0.352646375	-3.7
ACSM2B	4	0.15984	0.31411	1	4488	2	0.14913	0.30167	0.945002	5747	2	0.502918237	-3.7
ACSM5	5	0.0055312	0.022072	0.226619	1754	4	0.73243	0.7885	1	12925	1	1.656158313	-3.7
ACTBL2	5	0.086437	0.2013	1	3480	3	0.08043	0.19701	0.870052	4075	1	0.696156225	-3.7
ACTC1	5	0.33229	0.50115	1	6640	1	0.30247	0.48772	1	8579	2	0.300032265	-3.7
ACTL6B	5	0.9762	0.9762	1	17033	0	0.25512	0.44773	1	8002	3	0.010461197	-3.7
ACTL7A	5	0.56057	0.69738	1	10017	2	0.25744	0.45081	1	8057	2	0.156530512	-3.7
ACTL7B	5	0.91509	0.91631	1	15245	0	0.77621	0.81151	1	13277	1	0.037957574	-3.7
ACTL9	5	0.6389	0.73337	1	10752	1	0.66759	0.75889	1	12485	1	0.13467686	-3.7
ACTRT1	5	0.96359	0.96385	1	16628	0	0.17866	0.34387	0.967915	6398	3	0.015990548	-3.7
ACTRT2	5	0.90807	0.90946	1	15057	0	0.026933	0.082076	0.762222	1935	4	0.041216397	-3.7
ADAD1	5	0.23138	0.41543	1	5670	3	0.1013	0.22978	0.900451	4595	2	0.381502144	-3.7
ADAD2	5	0.55888	0.69589	1	9992	2	0.59516	0.7286	1	12044	2	0.157459404	-3.7
ADAM18	5	0.90912	0.91049	1	15090	0	0.019551	0.062618	0.717762	1570	2	0.04072482	-3.7
ADAM19	5	0.84239	0.84932	1	13466	1	0.34578	0.52246	1	9061	2	0.070928649	-3.7
ADAM2	5	0.2419	0.42521	1	5766	2	0.50423	0.65219	1	10910	2	0.37139653	-3.7
ADAM29	5	0.96904	0.96924	1	16796	0	0.24806	0.43845	1	7871	3	0.013568671	-3.7
ADAM30	5	0.844	0.85065	1	13501	1	0.74472	0.79464	1	13037	1	0.070249094	-3.7
ADAM7	5	0.16568	0.32269	1	4595	2	0.43816	0.59753	1	10122	2	0.491214493	-3.7
ADAMTS12	5	0.89823	0.89985	1	14800	0	0.040754	0.11686	0.797801	2638	3	0.045829879	-3.7
ADAMTS16	5	0.81653	0.83015	1	13008	1	0.1921	0.36269	0.975058	6698	3	0.080843428	-3.7
ADAMTS19	5	0.99763	0.99763	1	17875	0	0.0018345	0.0078902	0.522405	272	5	0.0010305	-3.7
ADAMTS20	5	0.65896	0.74249	1	10932	1	0.24792	0.43827	1	7866	3	0.129309391	-3.7
ADAMTS3	5	0.33988	0.50771	1	6727	2	0.45204	0.60908	1	10305	2	0.294384283	-3.7
ADAMTS7	5	0.80508	0.82225	1	12800	1	0.012175	0.042332	0.669905	1138	4	0.084996118	-3.7
ADAMTS9	5	0.27543	0.45345	1	6042	1	0.099191	0.2265	0.900451	4524	3	0.343470594	-3.7
ADAMTSL1	5	0.52217	0.66358	1	9331	1	0.061357	0.16544	0.83441	3568	2	0.178106712	-3.7
ADAMTSL3	5	0.95489	0.95521	1	16367	0	0.01657	0.054633	0.703831	1397	4	0.01990114	-3.7
ADCY10	5	0.81419	0.82853	1	12970	1	0.42576	0.58729	1	9995	1	0.081691762	-3.7
ADCY6	5	0.19241	0.36139	1	5028	3	0.47607	0.6288	1	10600	1	0.442023869	-3.7
ADCY8	5	0.80615	0.82298	1	12818	1	0.22034	0.40142	0.990513	7297	3	0.084610719	-3.7
ADCYAP1	5	0.7444	0.78534	1	11903	1	0.1141	0.24947	0.91483	4911	2	0.104942282	-3.7
ADH1A	5	0.8307	0.84036	1	13240	1	0.36537	0.53823	1	9291	2	0.075534628	-3.7
ADH1B	5	0.32379	0.49397	1	6541	2	0.76761	0.80676	1	13220	1	0.306299426	-3.7
ADH6	5	0.97306	0.97308	1	16936	0	0.021881	0.068702	0.735346	1680	4	0.011851454	-3.7
ADH7	5	0.98107	0.98103	1	17204	0	0.80146	0.82618	1	13500	1	0.008317712	-3.7
ADIG	5	0.55297	0.69069	1	9870	2	0.82173	0.83888	1	13718	1	0.160716832	-3.7
ADRA1D	5	0.59685	0.71568	1	10401	1	0.27431	0.46474	1	8247	2	0.145281119	-3.7
ADRA2B	5	0.45332	0.60457	1	8251	2	0.16873	0.32978	0.958365	6197	3	0.218553407	-3.7
ADRA2C	5	0.72837	0.77658	1	11711	1	0.40685	0.57183	1	9796	2	0.109813798	-3.7
AFAP1L2	5	0.82673	0.8375	1	13182	1	0.03469	0.10186	0.780344	2350	4	0.077015184	-3.7
AFM	5	0.82948	0.83945	1	13225	1	0.0011341	0.0049901	0.472343	190	2	0.076005167	-3.7
AFP	5	0.44289	0.59562	1	8094	2	0.07501	0.1883	0.861546	3936	2	0.225030728	-3.7
AGBL1	5	0.63285	0.73072	1	10710	1	0.87708	0.88039	1	14430	1	0.136249006	-3.7
AGR2	5	0.99119	0.99126	1	17570	0	0.042008	0.11998	0.799894	2700	4	0.003812418	-3.7
AGR3	5	0.71129	0.76767	1	11497	1	0.15586	0.31134	0.948713	5910	2	0.114825431	-3.7
AGTR1	5	0.83472	0.84339	1	13320	1	0.2798	0.46918	1	8310	1	0.073971553	-3.7
AGTR2	5	0.93274	0.93339	1	15713	0	0.19078	0.36088	0.974964	6662	2	0.029936856	-3.7
AGXT	5	0.90326	0.90474	1	14915	0	0.0052976	0.021443	0.596712	642	3	0.043476208	-3.7
AGXT2	5	0.80399	0.82152	1	12777	1	0.24734	0.4375	1	7847	3	0.085381859	-3.7
AHSG	5	0.39459	0.55399	1	7407	2	0.82929	0.84388	1	13810	1	0.256498075	-3.7
AHSP	5	0.98609	0.98609	1	17388	0	0.56985	0.70698	1	11723	1	0.006083445	-3.7
AK8	5	0.56196	0.69861	1	10042	2	0.41101	0.5752	1	9837	1	0.155765202	-3.7
AKAP14	7	0.84	0.84747	1	13418	1	0.0066052	0.026127	0.606353	776	4	0.071875667	-3.7
AKAP3	5	0.3834	0.54455	1	7260	1	0.25359	0.44578	1	7978	3	0.263962238	-3.7
AKAP4	5	0.42008	0.57596	1	7759	1	0.087987	0.2089	0.879819	4276	3	0.239607677	-3.7
AKAP6	5	0.68918	0.75674	1	11249	1	0.15344	0.30792	0.948094	5845	3	0.121053309	-3.7
AKNAD1	5	0.851	0.8563	1	13655	1	0.1135	0.24854	0.913286	4901	2	0.067374056	-3.7
AKR1E2	5	0.82569	0.83677	1	13164	1	0.22987	0.41422	0.993993	7502	3	0.077393899	-3.7
ALB	5	0.99773	0.9977	1	17881	0	0.0022699	0.0096299	0.550113	313	5	0.001000028	-3.7
ALDH1A2	5	0.42555	0.58069	1	7844	1	0.83153	0.84536	1	13835	1	0.236055653	-3.7
ALDH1L1	5	0.80343	0.82115	1	12765	1	0.00083178	0.0036893	0.451821	144	4	0.085577503	-3.7
ALDH3B2	5	0.81189	0.82692	1	12933	1	0.082936	0.20106	0.873234	4146	3	0.082536504	-3.7
ALK	5	0.28886	0.46477	1	6174	2	0.02621	0.080158	0.758198	1903	3	0.332761913	-3.7
ALLC	5	0.9256	0.92644	1	15524	0	0.22889	0.4129	0.993137	7486	3	0.033182702	-3.7
ALOX12B	5	0.56194	0.69859	1	10040	2	0.32294	0.50402	1	8780	2	0.155777635	-3.7
ALOXE3	5	0.9036	0.90505	1	14928	0	0.93936	0.93999	1	15450	0	0.043327427	-3.7
ALPI	5	0.25723	0.4381	1	5894	2	0.020856	0.066031	0.728864	1631	3	0.358426747	-3.7
ALPK2	5	0.6587	0.74237	1	10931	1	0.84314	0.8536	1	13983	1	0.129379587	-3.7
ALPL	5	0.89559	0.89728	1	14713	0	0.047015	0.13192	0.808397	2936	4	0.047072012	-3.7
ALPPL2	3	0.66745	0.74638	1	11026	1	0.61877	0.73927	1	12187	1	0.127040006	-3.7
ALX4	5	0.73985	0.78282	1	11844	1	0.060547	0.16357	0.83441	3528	4	0.106338087	-3.7
AMBN	5	0.8528	0.85776	1	13697	1	0.00024802	0.001173	0.349242	60	3	0.06663421	-3.7
AMBP	5	0.99102	0.99109	1	17567	0	0.030812	0.092041	0.769882	2147	4	0.003886906	-3.7
AMELX	6	0.94527	0.94579	1	16080	0	0.053672	0.14773	0.825534	3220	4	0.024205282	-3.7
AMELY	5	0.38643	0.54709	1	7306	1	0.36228	0.53581	1	9261	2	0.261941223	-3.7
AMHR2	5	0.96112	0.96137	1	16551	0	0.25352	0.44568	1	7976	3	0.017109434	-3.7
AMIGO2	5	0.97493	0.97493	1	16991	0	0.15385	0.30848	0.948094	5856	3	0.011026566	-3.7
AMOTL2	5	0.67382	0.74934	1	11094	1	0.014911	0.050045	0.693597	1299	4	0.125321084	-3.7
AMTN	5	0.91458	0.91582	1	15228	0	0.058318	0.15851	0.831872	3430	4	0.038189876	-3.7
AMY1B	1	0.16091	0.31564	1	4508	1	0.83909	0.85071	1	13943	0	0.500807965	-3.7
ANGPTL3	5	0.93856	0.93921	1	15889	0	0.58265	0.7178	1	11886	2	0.027237292	-3.7
ANGPTL5	5	0.83562	0.84405	1	13331	1	0.71121	0.77834	1	12781	1	0.073631826	-3.7
ANGPTL7	5	0.96628	0.96652	1	16708	0	0.044957	0.12702	0.804993	2841	4	0.014789155	-3.7
ANHX	5	0.8549	0.85949	1	13742	1	0.059154	0.1604	0.833733	3463	2	0.065759172	-3.7
ANKFN1	5	0.97135	0.97142	1	16861	0	0.44583	0.60391	1	10224	2	0.012592959	-3.7
ANKRD30A	5	0.96798	0.96823	1	16770	0	0.51705	0.66279	1	11081	2	0.014021465	-3.7
ANKRD30B	5	0.45037	0.60208	1	8198	1	0.15403	0.30874	0.948094	5864	2	0.220345799	-3.7
ANKRD33	5	0.55482	0.6923	1	9917	2	0.1477	0.29957	0.943991	5715	1	0.159705668	-3.7
ANKRD34C	5	0.87746	0.87965	1	14253	1	0.90954	0.91091	1	14901	0	0.055690093	-3.7
ANKRD65	9	0.072156	0.17801	0.972973	3294	4	0.036364	0.10605	0.785762	2430	4	0.7495556	-3.7
ANO3	5	0.33988	0.50771	1	6726	1	0.15788	0.31424	0.949989	5957	1	0.294384283	-3.7
ANO5	5	0.89738	0.89906	1	14768	0	0.47089	0.62464	1	10532	1	0.046211324	-3.7
ANP32D	5	0.87036	0.87299	1	14092	1	0.28939	0.47705	1	8426	2	0.058990731	-3.7
ANXA13	5	0.38333	0.54449	1	7259	2	0.97566	0.97581	1	16221	0	0.264010092	-3.7
AOC1	5	0.46503	0.61449	1	8442	1	0.17268	0.33538	0.963737	6266	3	0.21148518	-3.7
AP1M2	5	0.43671	0.59031	1	8017	2	0.49527	0.64474	1	10802	2	0.22891986	-3.7
APCDD1L	5	0.79236	0.8139	1	12587	1	0.19703	0.36957	0.980219	6786	3	0.089428952	-3.7
APCS	5	0.8807	0.88271	1	14318	1	0.10796	0.24007	0.909241	4754	3	0.054181953	-3.7
APOA4	5	0.11001	0.23903	1	3784	3	0.49671	0.64591	1	10821	2	0.621547589	-3.7
APOA5	5	0.47175	0.62024	1	8549	1	0.028984	0.087377	0.766354	2048	4	0.207440229	-3.7
APOB	5	0.70965	0.76684	1	11473	1	0.19883	0.37207	0.980628	6831	3	0.115295241	-3.7
APOBEC1	5	0.465	0.61446	1	8441	2	0.48245	0.63407	1	10660	2	0.211506383	-3.7
APOBEC4	5	0.90474	0.9062	1	14962	0	0.87304	0.87689	1	14375	1	0.042775942	-3.7
APOC3	5	0.12347	0.25997	1	3981	2	0.19544	0.36735	0.977907	6765	2	0.585076766	-3.7
APOD	5	0.89839	0.9	1	14803	0	0.13179	0.27634	0.931921	5340	2	0.045757491	-3.7
APOH	5	0.75413	0.79078	1	12037	1	0.35173	0.52721	1	9127	1	0.101944323	-3.7
APOL5	5	0.99447	0.99453	1	17720	0	0.0055343	0.022321	0.596712	661	5	0.002382112	-3.7
AQP10	5	0.42785	0.5827	1	7888	1	0.18539	0.35328	0.972499	6542	3	0.234554982	-3.7
AQP12B	5	0.050154	0.13911	0.838408	2988	2	0.70795	0.77683	1	12762	1	0.856641649	-3.7
AQP2	5	0.87224	0.87472	1	14129	1	0.17357	0.3367	0.964327	6286	1	0.058130943	-3.7
AQP5	5	0.81403	0.82841	1	12967	1	0.23418	0.42004	0.996444	7591	2	0.081754667	-3.7
AQP7	3	0.67665	0.75068	1	11126	1	0.70257	0.77435	1	12726	1	0.124545155	-3.7
AQP8	5	0.82636	0.83723	1	13172	1	0.094024	0.21847	0.8912	4414	3	0.077155218	-3.7
AQP9	5	0.96768	0.96796	1	16756	0	0.10674	0.2382	0.908182	4723	2	0.014142589	-3.7
ARC	5	0.56577	0.70193	1	10103	1	0.15466	0.30963	0.948094	5880	2	0.153706196	-3.7
ARHGAP28	5	0.30033	0.47435	1	6294	2	0.66288	0.75687	1	12453	1	0.323901095	-3.7
ARHGAP36	5	0.058681	0.15555	0.899291	3115	1	0.0156	0.051946	0.694004	1347	3	0.808129985	-3.7
ARHGAP6	5	0.9981	0.99809	1	17901	0	0.0019008	0.0081648	0.528919	278	5	0.000830296	-3.7
ARHGDIG	5	0.70251	0.76328	1	11391	1	0.52719	0.67119	1	11218	2	0.117316117	-3.7
ARHGEF15	5	0.85114	0.8564	1	13659	1	0.083518	0.20197	0.873625	4162	3	0.067323341	-3.7
ARHGEF16	5	0.46518	0.6146	1	8443	2	0.067921	0.17674	0.84906	3746	3	0.211407444	-3.7
ARHGEF35	5	0.19284	0.36202	1	5034	3	0.98595	0.98599	1	16535	0	0.441267436	-3.7
ARHGEF37	5	0.79579	0.81612	1	12648	1	0.0050557	0.020545	0.596712	616	3	0.088245979	-3.7
ARHGEF38	5	0.16983	0.32875	1	4667	2	0.047336	0.13272	0.809462	2952	2	0.483134239	-3.7
ARHGEF4	5	0.80558	0.82257	1	12809	1	0.41346	0.5772	1	9869	1	0.084827134	-3.7
ARHGEF5	5	0.0078076	0.028866	0.277109	1876	4	0.9852	0.98526	1	16515	0	1.539613393	-3.7
ARL14	5	0.49307	0.6384	1	8880	2	0.14247	0.29195	0.940892	5585	2	0.194907122	-3.7
ARL14EPL	5	0.87411	0.87644	1	14170	1	0.037234	0.10824	0.7876	2474	4	0.05727781	-3.7
ARMC3	5	0.99258	0.99268	1	17620	0	0.052069	0.14401	0.821458	3155	4	0.003190728	-3.7
ARMCX2	5	0.89513	0.89684	1	14703	0	0.082725	0.20069	0.872153	4144	3	0.04728503	-3.7
ARMS2	5	0.99507	0.99511	1	17747	0	0.0049319	0.020068	0.596712	605	5	0.002128909	-3.7
ARRDC4	5	0.51573	0.65795	1	9227	1	0.87137	0.87545	1	14348	1	0.181807109	-3.7
ARSH	5	0.16974	0.32863	1	4665	3	0.10252	0.23164	0.902173	4624	2	0.483292793	-3.7
ARSJ	5	0.55248	0.69025	1	9861	2	0.94324	0.94385	1	15526	0	0.160993585	-3.7
ART1	5	0.9245	0.92536	1	15497	0	0.95176	0.9523	1	15698	0	0.033689277	-3.7
ART4	5	0.97784	0.97781	1	17091	0	0.014741	0.049551	0.691463	1290	4	0.009745526	-3.7
ART5	5	0.93274	0.93339	1	15727	0	0.035022	0.10271	0.780364	2368	3	0.029936856	-3.7
ARX	5	0.808	0.82424	1	12856	1	0.13245	0.27731	0.93204	5356	3	0.083946313	-3.7
ASAH2	5	0.99597	0.99601	1	17796	0	0.0040314	0.016627	0.590431	499	5	0.001736301	-3.7
ASAH2B	5	0.58425	0.71068	1	10295	1	0.70636	0.77608	1	12748	1	0.148325906	-3.7
ASAP3	5	0.11231	0.24262	1	3811	2	0.10152	0.2301	0.900636	4601	1	0.615073402	-3.7
ASB10	5	0.95431	0.95461	1	16354	0	0.13729	0.28443	0.935568	5475	3	0.020174021	-3.7
ASB12	5	0.37137	0.53432	1	7102	1	0.05743	0.15643	0.829717	3395	4	0.27219857	-3.7
ASB15	5	0.99936	0.99935	1	17960	0	0.00020291	0.00096129	0.32059	54	5	0.000282383	-3.7
ASB17	5	0.6362	0.73215	1	10732	1	0.18918	0.35861	0.974964	6620	2	0.135399933	-3.7
ASB18	5	0.86765	0.87051	1	14026	1	0.1162	0.25272	0.917916	4955	1	0.060226236	-3.7
ASB5	5	0.84523	0.85162	1	13528	1	0.64075	0.74774	1	12309	1	0.069754148	-3.7
ASCL1	5	0.13871	0.28293	1	4191	2	0.069702	0.17965	0.851447	3798	3	0.548321	-3.7
ASCL4	5	0.53586	0.67557	1	9570	2	0.067315	0.17583	0.848186	3731	3	0.170329644	-3.7
ASIC2	5	0.43322	0.58734	1	7966	1	0.1294	0.27271	0.928381	5288	3	0.231110421	-3.7
ASIC5	5	0.96933	0.96951	1	16803	0	0.18328	0.35034	0.970445	6501	3	0.013447707	-3.7
ASPA	5	0.80361	0.82126	1	12768	1	0.94412	0.9447	1	15541	0	0.085519329	-3.7
ASPDH	5	0.54311	0.68197	1	9687	2	0.031215	0.093059	0.769882	2170	1	0.16623473	-3.7
ASPG	5	0.61279	0.7222	1	10528	1	0.33923	0.51712	1	8971	2	0.141342516	-3.7
ASTN1	5	0.11895	0.253	1	3914	2	0.56906	0.70631	1	11712	1	0.596879479	-3.7
ASXL3	5	0.37692	0.53902	1	7178	2	0.85406	0.86161	1	14143	1	0.26839512	-3.7
ASZ1	5	0.92054	0.9216	1	15391	0	0.58114	0.71646	1	11867	2	0.035457534	-3.7
ATOH1	5	0.43563	0.58937	1	7998	2	0.0099098	0.035749	0.649103	991	2	0.229611974	-3.7
ATOH7	5	0.85454	0.85919	1	13734	1	0.81373	0.83373	1	13631	1	0.065910786	-3.7
ATP10B	5	0.96051	0.96077	1	16533	0	0.026483	0.08087	0.760933	1913	4	0.017380566	-3.7
ATP13A5	5	0.85294	0.85787	1	13700	1	0.0026729	0.011258	0.553741	364	4	0.066578519	-3.7
ATP4A	5	0.99462	0.99466	1	17728	0	0.0053817	0.021751	0.596712	648	5	0.002325347	-3.7
ATP4B	5	0.55085	0.68881	1	9833	2	0.77705	0.81199	1	13281	1	0.161900557	-3.7
ATP6V0A4	5	0.33153	0.5005	1	6624	1	0.036609	0.10665	0.786442	2442	3	0.300595918	-3.7
ATP6V1B1	5	0.68993	0.7571	1	11256	1	0.16662	0.32673	0.956324	6151	2	0.120846754	-3.7
ATP6V1G3	6	0.82659	0.8374	1	13178	1	0.28744	0.47543	1	8401	2	0.077067043	-3.7
ATRNL1	5	0.98773	0.98778	1	17445	0	0.0025227	0.010636	0.552284	345	4	0.005339771	-3.7
ATXN3L	5	0.4532	0.60448	1	8248	2	0.0040241	0.016603	0.590431	497	2	0.218618064	-3.7
AVP	5	0.54487	0.6835	1	9723	2	0.23711	0.42397	0.99768	7653	2	0.165261481	-3.7
AVPR1B	5	0.016425	0.053413	0.444709	2163	4	0.98897	0.98909	1	16639	0	1.272353029	-3.7
AWAT1	5	0.8505	0.85586	1	13643	1	0.46366	0.6187	1	10440	2	0.067597271	-3.7
AWAT2	5	0.8918	0.89357	1	14620	0	0.08567	0.20528	0.879034	4205	3	0.04887142	-3.7
AXIN2	5	0.50987	0.65283	1	9140	1	0.021962	0.068917	0.735346	1685	4	0.185199896	-3.7
AZGP1	5	0.077392	0.18655	0.998116	3366	3	0.98238	0.98247	1	16431	0	0.729204747	-3.7
B3GALT1	5	0.66754	0.74643	1	11027	1	0.063084	0.16891	0.838599	3627	1	0.127010914	-3.7
B3GALT5	5	0.93714	0.93781	1	15844	0	8.00E-05	0.00037248	0.21372	30	4	0.027885141	-3.7
B3GAT1	5	0.91113	0.9125	1	15134	0	0.19158	0.36199	0.974964	6679	3	0.039767127	-3.7
B3GAT2	5	0.95764	0.95788	1	16449	0	0.10415	0.23417	0.904986	4660	2	0.018688894	-3.7
B4GALNT1	5	0.16596	0.32306	1	4602	3	0.20654	0.38271	0.984312	7001	1	0.490716811	-3.7
B4GALNT2	5	0.85094	0.85624	1	13653	1	0.19432	0.36581	0.976498	6743	1	0.067404488	-3.7
B4GALNT4	5	0.10778	0.23548	1	3750	1	0.13541	0.28164	0.934065	5430	3	0.628045973	-3.7
BAI3	5	0.3937	0.55325	1	7392	2	0.44271	0.60131	1	10186	1	0.257078577	-3.7
BANF2	6	0.68319	0.75384	1	11192	1	0.0055107	0.022221	0.596712	659	5	0.122720822	-3.7
BARHL1	5	0.97206	0.97209	1	16895	0	0.25507	0.44767	1	8000	3	0.012293524	-3.7
BARHL2	5	0.9508	0.95118	1	16242	0	0.17934	0.34486	0.969366	6406	2	0.02173729	-3.7
BBOX1	5	0.94852	0.9489	1	16173	0	0.096177	0.22184	0.897296	4452	2	0.022779553	-3.7
BCHE	5	0.74176	0.78391	1	11872	1	0.22537	0.40821	0.991173	7416	2	0.105733795	-3.7
BCL11B	5	0.9864	0.9864	1	17402	0	0.043583	0.12375	0.80276	2774	4	0.005946936	-3.7
BCL2L10	5	0.15877	0.31255	1	4470	3	0.52334	0.66802	1	11168	2	0.505080497	-3.7
BCL2L14	5	0.99913	0.99913	1	17951	0	0.00087001	0.0038647	0.451821	149	5	0.000378001	-3.7
BCMO1	5	0.80493	0.82216	1	12796	1	0.80726	0.82969	1	13569	1	0.085043656	-3.7
BDKRB2	5	0.82624	0.83714	1	13169	1	0.043739	0.12414	0.80276	2783	4	0.077201906	-3.7
BDNF	5	0.11493	0.24673	1	3853	3	0.95096	0.95147	1	15684	0	0.607778041	-3.7
BEND7	5	0.89183	0.89361	1	14623	0	0.31706	0.49934	1	8732	2	0.04885198	-3.7
BEST2	5	0.88299	0.88492	1	14378	0	0.80597	0.82888	1	13556	1	0.053095989	-3.7
BEX2	5	0.7886	0.81154	1	12525	1	0.038301	0.11088	0.790251	2525	3	0.090690069	-3.7
BEX4	5	0.94055	0.94115	1	15946	0	0.22162	0.40315	0.991065	7324	3	0.026341153	-3.7
BEX5	5	0.90912	0.91049	1	15081	0	0.0025202	0.010625	0.552284	344	3	0.04072482	-3.7
BHLHA15	5	0.52486	0.66593	1	9387	2	0.2427	0.43137	1	7755	2	0.17657142	-3.7
BHLHA9	5	0.86793	0.87076	1	14032	1	0.86052	0.86668	1	14214	1	0.060101529	-3.7
BHMT	5	0.94365	0.94418	1	16035	0	0.36207	0.53563	1	9258	2	0.024945203	-3.7
BIRC7	5	0.97143	0.9715	1	16866	0	0.037829	0.1097	0.790004	2498	3	0.012557195	-3.7
BIRC8	5	0.53615	0.67582	1	9575	2	0.95132	0.95184	1	15692	0	0.17016896	-3.7
BLID	5	0.67247	0.74869	1	11078	1	0.065698	0.17315	0.843906	3695	3	0.125697968	-3.7
BLK	5	0.94148	0.94206	1	15973	0	0.15872	0.31546	0.950569	5975	3	0.025921436	-3.7
BMP15	5	0.99554	0.99558	1	17777	0	0.004461	0.018246	0.595396	547	5	0.001923836	-3.7
BMP4	5	0.20951	0.38531	1	5285	3	0.53042	0.67386	1	11255	1	0.41418972	-3.7
BMP5	5	0.21881	0.39822	1	5455	3	0.70098	0.7736	1	12718	1	0.399876932	-3.7
BMP6	5	0.85906	0.86298	1	13823	1	0.10167	0.23034	0.900983	4604	2	0.063999269	-3.7
BNC1	5	0.047636	0.13307	0.814713	2941	3	0.45194	0.60899	1	10302	1	0.875919843	-3.7
BOLL	5	0.97021	0.97035	1	16829	0	0.032446	0.096153	0.770706	2241	4	0.01307159	-3.7
BPIFA1	5	0.52667	0.66748	1	9421	1	0.069118	0.17867	0.851447	3776	3	0.175561743	-3.7
BPIFA2	5	0.12076	0.25577	1	3936	2	0.22541	0.40827	0.991173	7417	2	0.592150397	-3.7
BPIFA3	5	0.67617	0.75045	1	11124	1	0.25221	0.44398	1	7955	3	0.124678238	-3.7
BPIFB1	5	0.55211	0.6899	1	9851	1	0.92743	0.92821	1	15215	0	0.161213855	-3.7
BPIFB2	5	0.97116	0.97123	1	16858	0	0.018764	0.060558	0.714565	1524	4	0.012677911	-3.7
BPIFB3	5	0.52576	0.66673	1	9403	1	0.23986	0.42758	0.999663	7702	2	0.176050003	-3.7
BPIFB4	5	0.78898	0.81178	1	12531	1	0.17125	0.33334	0.96289	6234	3	0.090561653	-3.7
BPIFB6	5	0.98939	0.98945	1	17509	0	0.049096	0.13697	0.813264	3033	4	0.004606147	-3.7
BPIFC	5	0.86235	0.86581	1	13898	1	0.20792	0.38459	0.984819	7029	3	0.062577402	-3.7
BPY2C	5	0.90608	0.90753	1	15000	0	0.464	0.61897	1	10445	2	0.04213901	-3.7
BRINP1	5	0.88639	0.88832	1	14470	0	0.048792	0.13621	0.812666	3018	4	0.05143056	-3.7
BRINP2	5	0.95274	0.95315	1	16308	0	0.099693	0.22727	0.900451	4539	3	0.020838748	-3.7
BRINP3	5	0.3747	0.5371	1	7141	2	0.50134	0.64975	1	10872	2	0.269944848	-3.7
BRS3	5	0.76575	0.79747	1	12186	1	0.096775	0.22279	0.897847	4466	3	0.098285646	-3.7
BSND	5	0.86778	0.87063	1	14028	1	0.5076	0.65496	1	10951	2	0.060166372	-3.7
BSPH1	5	0.92145	0.92242	1	15414	0	0.013036	0.044721	0.68269	1179	3	0.035071289	-3.7
BSX	5	0.8879	0.88976	1	14515	0	0.59294	0.72678	1	12007	1	0.050727122	-3.7
BTBD11	5	0.68122	0.75287	1	11171	1	0.35247	0.5278	1	9134	2	0.123280008	-3.7
BTBD16	5	0.90912	0.91049	1	15093	0	0.52499	0.66937	1	11187	2	0.04072482	-3.7
BTBD17	5	0.91618	0.91736	1	15271	0	0.16765	0.32825	0.956866	6178	3	0.037460201	-3.7
BTC	5	0.73041	0.77768	1	11731	1	0.064355	0.17096	0.839817	3666	3	0.10919907	-3.7
BTG4	5	0.92649	0.92733	1	15540	0	0.075228	0.18864	0.862031	3941	3	0.03276569	-3.7
BTNL3	5	0.77632	0.80387	1	12326	1	0.031687	0.094227	0.769882	2202	4	0.094814179	-3.7
C10orf107	5	0.72495	0.77474	1	11667	1	0.18907	0.35845	0.974964	6616	1	0.110844021	-3.7
C10orf113	5	0.97469	0.97469	1	16984	0	0.57307	0.70969	1	11773	1	0.01113349	-3.7
C10orf120	5	0.99952	0.99951	1	17970	0	0.00048025	0.0021922	0.397186	96	5	0.000212856	-3.7
C10orf53	8	0.88289	0.88482	1	14374	1	0.08136	0.19849	0.871195	4101	5	0.053145069	-3.7
C10orf62	5	0.9819	0.98185	1	17236	0	0.1553	0.31053	0.948713	5893	3	0.007954856	-3.7
C10orf82	5	0.12571	0.26341	1	4011	3	0.30521	0.48986	1	8604	2	0.579367742	-3.7
C10orf90	5	0.18777	0.35465	1	4952	3	0.37463	0.54558	1	9400	2	0.450200036	-3.7
C10orf99	5	0.98661	0.98661	1	17408	0	0.035397	0.10365	0.782321	2386	4	0.005854487	-3.7
C11orf40	5	0.78875	0.81164	1	12527	1	0.21686	0.39672	0.989536	7220	3	0.090636558	-3.7
C11orf52	5	0.92627	0.92709	1	15535	0	0.41086	0.57508	1	9834	2	0.032878103	-3.7
C11orf53	5	0.31231	0.48447	1	6400	2	0.77517	0.81092	1	13271	1	0.314733111	-3.7
C11orf85	5	0.79296	0.81427	1	12595	1	0.042394	0.12092	0.801611	2715	3	0.089231566	-3.7
C11orf86	5	0.67456	0.7497	1	11103	1	0.36509	0.538	1	9289	2	0.125112489	-3.7
C11orf91	5	0.48669	0.6329	1	8782	2	0.81901	0.8371	1	13695	1	0.198664904	-3.7
C12orf39	5	0.8836	0.88551	1	14397	0	0.061381	0.16549	0.83441	3569	4	0.05280653	-3.7
C12orf40	5	0.90388	0.90534	1	14935	0	0.026725	0.081523	0.762222	1924	4	0.043188291	-3.7
C12orf50	5	0.89637	0.89809	1	14741	0	0.25737	0.4507	1	8055	2	0.046680139	-3.7
C12orf54	5	0.99929	0.99929	1	17956	0	0.00071262	0.0031967	0.439421	131	5	0.000308459	-3.7
C12orf68	5	0.61683	0.72384	1	10567	1	0.93869	0.93938	1	15442	0	0.140357421	-3.7
C12orf74	5	0.56002	0.69688	1	10008	2	0.62593	0.74195	1	12222	1	0.156841999	-3.7
C13orf35	5	0.40055	0.55907	1	7475	2	0.0067889	0.026684	0.608948	788	2	0.252533812	-3.7
C14orf166B	5	0.8616	0.86517	1	13877	1	0.46718	0.62156	1	10490	2	0.062898548	-3.7
C14orf177	5	0.5429	0.68179	1	9683	1	0.028646	0.086521	0.766354	2030	3	0.166349373	-3.7
C14orf180	5	0.51973	0.66143	1	9289	1	0.30548	0.49008	1	8608	2	0.179516111	-3.7
C14orf39	5	0.16041	0.31495	1	4497	3	0.18439	0.35192	0.970742	6527	2	0.501758387	-3.7
C15orf26	5	0.46306	0.61281	1	8406	2	0.33615	0.51459	1	8935	1	0.212674156	-3.7
C15orf32	5	0.4731	0.62137	1	8576	1	0.4235	0.58537	1	9972	2	0.206649718	-3.7
C15orf38-AP3S2	1	0.43169	0.58598	1	7948	0	0.56831	0.70567	1	11704	0	0.232117207	-3.7
C15orf43	5	0.29055	0.46617	1	6188	2	0.32036	0.50195	1	8760	1	0.331455679	-3.7
C15orf53	5	0.18014	0.34371	1	4824	3	0.60565	0.73427	1	12115	1	0.463807832	-3.7
C16orf11	5	0.55976	0.69666	1	10004	2	0.17404	0.33735	0.965136	6294	3	0.156979125	-3.7
C16orf78	5	0.53556	0.6753	1	9566	2	0.10509	0.23565	0.906653	4680	3	0.17050325	-3.7
C16orf90	5	0.058524	0.15528	0.898009	3114	2	0.51134	0.658	1	10999	2	0.808884478	-3.7
C16orf92	5	0.80197	0.82015	1	12744	1	0.90018	0.90175	1	14748	0	0.086106711	-3.7
C16orf96	5	0.97151	0.97157	1	16869	0	0.25116	0.44255	1	7940	3	0.012525904	-3.7
C16orf97	5	0.94741	0.94783	1	16145	0	0.059731	0.16174	0.83441	3487	3	0.023269549	-3.7
C17orf112	5	0.97305	0.97307	1	16934	0	0.053392	0.14708	0.825534	3207	4	0.011855917	-3.7
C17orf47	5	0.25862	0.4393	1	5903	1	0.12819	0.27089	0.927735	5255	3	0.357238797	-3.7
C17orf74	5	0.9197	0.92078	1	15367	0	0.48644	0.63741	1	10704	2	0.035844122	-3.7
C17orf78	5	0.8857	0.88762	1	14454	0	0.94136	0.94197	1	15479	0	0.051772921	-3.7
C17orf99	5	0.45896	0.60936	1	8325	2	0.15423	0.30902	0.948094	5867	2	0.215126057	-3.7
C18orf42	2	0.97479	0.97479	1	16985	0	0.025213	0.077525	0.748911	1862	2	0.011088935	-3.7
C18orf63	5	0.96199	0.96226	1	16574	0	0.092144	0.21544	0.887417	4372	3	0.016707567	-3.7
C18orf64	5	0.89407	0.8958	1	14677	0	0.058831	0.15969	0.83258	3453	4	0.047788942	-3.7
C19orf18	5	0.28554	0.46198	1	6136	2	0.73241	0.78848	1	12924	1	0.335376825	-3.7
C19orf26	5	0.092581	0.21121	1	3543	3	0.80079	0.82579	1	13493	1	0.675285523	-3.7
C19orf33	5	0.19724	0.36828	1	5110	1	0.01144	0.040209	0.667328	1084	3	0.433821866	-3.7
C19orf45	5	0.33274	0.50152	1	6646	2	0.69835	0.77242	1	12696	1	0.299711743	-3.7
C1orf110	5	0.45669	0.60744	1	8297	1	0.092428	0.21589	0.888085	4378	2	0.216496613	-3.7
C1orf111	5	0.54042	0.67961	1	9646	2	0.90401	0.90549	1	14817	0	0.167740239	-3.7
C1orf115	5	0.91175	0.91311	1	15147	0	0.80807	0.83021	1	13576	1	0.039476901	-3.7
C1orf137	5	0.99469	0.99473	1	17731	0	0.0053095	0.021485	0.596712	643	5	0.002294784	-3.7
C1orf158	5	0.78463	0.80905	1	12464	1	0.01087	0.038543	0.660274	1048	4	0.092024638	-3.7
C1orf168	5	0.86534	0.86843	1	13975	1	0.072714	0.1846	0.855718	3884	3	0.061265182	-3.7
C1orf173	5	0.64865	0.73774	1	10842	1	0.20026	0.37407	0.9811	6861	2	0.132096669	-3.7
C1orf185	5	0.9459	0.94638	1	16101	0	0.39229	0.55993	1	9614	2	0.023934446	-3.7
C1orf195	7	0.092534	0.21112	1	3542	3	0.16567	0.32539	0.955287	6134	3	0.675470623	-3.7
C1orf204	5	0.42081	0.57657	1	7770	2	0.8523	0.86032	1	14113	1	0.239147959	-3.7
C1orf227	5	0.10208	0.22645	1	3677	3	0.59602	0.72932	1	12055	1	0.645027675	-3.7
C1orf234	5	0.061304	0.15989	0.915206	3146	2	0.17693	0.34134	0.967915	6345	1	0.796178697	-3.7
C1orf61	5	0.3204	0.49119	1	6510	2	0.11148	0.24548	0.912261	4846	3	0.308750483	-3.7
C1orf64	5	0.52184	0.66327	1	9325	2	0.5074	0.65481	1	10947	2	0.178309646	-3.7
C1orf65	5	0.25518	0.43636	1	5877	1	0.058396	0.15868	0.831912	3435	4	0.360155067	-3.7
C1orf68	5	0.95137	0.95175	1	16260	0	0.063137	0.16899	0.838599	3629	3	0.021477115	-3.7
C1orf87	5	0.28351	0.46028	1	6121	2	0.44814	0.60583	1	10258	2	0.336977896	-3.7
C1orf94	5	0.96323	0.96347	1	16614	0	0.023103	0.071965	0.7419	1744	4	0.016161804	-3.7
C1orf95	5	0.3387	0.50666	1	6715	2	0.18646	0.35476	0.973067	6565	1	0.295283381	-3.7
C1QA	5	0.52629	0.66718	1	9412	2	0.041009	0.11751	0.799424	2646	2	0.175756981	-3.7
C1QB	5	0.89439	0.89612	1	14689	0	0.027177	0.082726	0.762222	1953	3	0.04763383	-3.7
C1QC	5	0.88185	0.88379	1	14345	1	0.19144	0.36179	0.974964	6674	1	0.053650917	-3.7
C1QL2	5	0.78576	0.80977	1	12484	1	0.16386	0.32285	0.953145	6099	3	0.091638317	-3.7
C1QTNF4	5	0.88803	0.88989	1	14516	0	0.22291	0.40488	0.991173	7355	3	0.050663674	-3.7
C1QTNF5	5	0.53506	0.67484	1	9559	2	0.61516	0.73786	1	12167	1	0.170799183	-3.7
C1QTNF8	5	0.94498	0.94551	1	16076	0	0.4144	0.57798	1	9882	2	0.024333874	-3.7
C1QTNF9	1	0.078001	0.18752	0.999984	3376	1	0.922	0.92292	1	15120	0	0.726952406	-3.7
C20orf141	5	0.8515	0.85671	1	13669	1	0.039547	0.11393	0.793402	2586	4	0.067166164	-3.7
C20orf166	5	0.99439	0.99447	1	17714	0	0.0056063	0.022583	0.596712	672	5	0.002408314	-3.7
C20orf173	5	0.94846	0.94885	1	16171	0	0.43156	0.59214	1	10045	2	0.022802438	-3.7
C20orf195	5	0.97885	0.97882	1	17118	0	0.10191	0.2307	0.901161	4610	3	0.009297165	-3.7
C20orf78	5	0.99822	0.99822	1	17906	0	0.0017765	0.0076604	0.513545	266	5	0.000773733	-3.7
C20orf85	5	0.52278	0.66414	1	9345	1	0.52273	0.66751	1	11159	2	0.177740362	-3.7
C22orf31	5	0.97267	0.9727	1	16922	0	0.08333	0.20168	0.873625	4155	3	0.012021084	-3.7
C2CD4B	5	0.78316	0.80812	1	12437	1	0.075542	0.18913	0.862991	3945	3	0.092524145	-3.7
C2CD4C	5	0.89008	0.89188	1	14571	0	0.06112	0.1649	0.83441	3555	4	0.049693575	-3.7
C2CD4D	5	0.09892	0.22138	1	3632	3	0.46577	0.6204	1	10472	1	0.654861617	-3.7
C2orf40	5	0.37119	0.53416	1	7100	2	0.84419	0.85437	1	13999	1	0.272328637	-3.7
C2orf50	5	0.97908	0.97903	1	17128	0	0.014876	0.049943	0.692928	1297	4	0.009204	-3.7
C2orf53	5	0.19416	0.3639	1	5060	3	0.94998	0.95047	1	15665	0	0.439017944	-3.7
C2orf57	5	0.089415	0.2061	1	3511	3	0.92935	0.93009	1	15250	0	0.685922008	-3.7
C2orf70	5	0.61782	0.72429	1	10575	1	0.80291	0.82708	1	13522	1	0.140087511	-3.7
C2orf71	5	0.56416	0.70053	1	10074	2	0.80631	0.8291	1	13559	1	0.154573261	-3.7
C2orf72	5	0.50668	0.65009	1	9088	1	0.042206	0.12046	0.801209	2707	3	0.187026514	-3.7
C2orf73	5	0.23356	0.41801	1	5698	2	0.054096	0.14872	0.825534	3242	3	0.378813329	-3.7
C2orf78	5	0.18234	0.34689	1	4868	3	0.44716	0.60503	1	10242	2	0.45980822	-3.7
C2orf80	5	0.41214	0.56912	1	7636	2	0.49265	0.64254	1	10762	1	0.244796152	-3.7
C3orf14	5	0.51966	0.66138	1	9288	1	0.54138	0.68306	1	11395	2	0.179548942	-3.7
C3orf22	5	0.81363	0.82812	1	12958	1	0.86621	0.87113	1	14273	1	0.081906727	-3.7
C3orf30	5	0.95526	0.95557	1	16377	0	0.10535	0.23604	0.907072	4685	3	0.019737493	-3.7
C3orf36	5	0.72202	0.77321	1	11621	1	0.2127	0.39113	0.987444	7132	3	0.111702538	-3.7
C3orf55	7	0.96402	0.96427	1	16644	0	0.46917	0.62318	1	10508	2	0.015801345	-3.7
C3orf56	5	0.91689	0.91805	1	15286	0	0.11043	0.24385	0.912241	4814	2	0.037133665	-3.7
C3orf79	5	0.77326	0.80194	1	12284	1	0.62316	0.7409	1	12207	1	0.095858124	-3.7
C3orf84	5	0.083236	0.19618	1	3448	3	0.37019	0.54206	1	9350	2	0.70734527	-3.7
C4BPB	5	0.061758	0.16067	0.918277	3151	3	0.93152	0.93224	1	15298	0	0.794065206	-3.7
C4orf17	5	0.56378	0.70018	1	10070	2	0.47675	0.62937	1	10608	2	0.154790299	-3.7
C4orf22	5	0.78228	0.80756	1	12419	1	0.041086	0.1177	0.799424	2649	3	0.092825201	-3.7
C4orf45	5	0.93564	0.9363	1	15799	0	0.37829	0.54859	1	9452	2	0.028584977	-3.7
C4orf51	5	0.83349	0.84248	1	13294	1	0.15174	0.30554	0.94745	5801	3	0.0744404	-3.7
C4orf6	4	0.84127	0.84844	1	13443	0	0.36405	0.5372	1	9282	2	0.071378865	-3.7
C5orf38	5	0.85402	0.85874	1	13724	1	0.090083	0.21222	0.883095	4326	3	0.066138307	-3.7
C5orf46	4	0.89261	0.89439	1	14635	0	0.20294	0.37771	0.981803	6926	2	0.048473065	-3.7
C5orf49	5	0.53083	0.67114	1	9482	2	0.035774	0.10461	0.784214	2401	1	0.173186876	-3.7
C5orf52	5	0.74965	0.78826	1	11969	1	0.080122	0.19648	0.869652	4068	3	0.103330511	-3.7
C6	5	0.49664	0.64147	1	8935	2	0.35886	0.53299	1	9219	2	0.19282365	-3.7
C6orf118	5	0.54847	0.6867	1	9789	1	0.056328	0.15395	0.829171	3340	3	0.163232953	-3.7
C6orf141	5	0.7129	0.76847	1	11511	1	0.33604	0.5145	1	8932	2	0.114373082	-3.7
C6orf15	5	0.97358	0.9736	1	16949	0	0.40755	0.57239	1	9801	2	0.011619435	-3.7
C6orf201	5	0.92982	0.93052	1	15641	0	0.026339	0.080484	0.759742	1907	3	0.031274288	-3.7
C6orf222	5	0.74453	0.78542	1	11905	1	0.74329	0.79392	1	13023	1	0.104898044	-3.7
C7orf33	5	0.37735	0.53937	1	7182	2	0.17172	0.334	0.963319	6244	3	0.268113213	-3.7
C7orf34	5	0.0046919	0.019165	0.20459	1687	4	0.9726	0.9728	1	16152	0	1.717491176	-3.7
C7orf62	5	0.90736	0.9088	1	15031	0	0.20882	0.38583	0.98528	7050	2	0.041531682	-3.7
C7orf66	5	0.95865	0.95891	1	16479	0	0.12417	0.26478	0.92469	5155	2	0.018222152	-3.7
C7orf71	5	0.62798	0.72859	1	10664	1	0.038728	0.11194	0.791821	2546	3	0.137516794	-3.7
C7orf72	5	0.592	0.71371	1	10357	1	0.53707	0.67949	1	11342	2	0.146478218	-3.7
C8A	5	0.95745	0.9577	1	16443	0	0.0016189	0.0070303	0.504541	247	4	0.018770513	-3.7
C8B	5	0.99955	0.99954	1	17971	0	0.00045411	0.0020801	0.397186	94	5	0.000199821	-3.7
C8orf22	4	0.97952	0.97948	1	17148	0	0.099323	0.22669	0.900451	4531	2	0.009004427	-3.7
C8orf34	5	0.22701	0.40953	1	5595	3	0.85266	0.8606	1	14119	1	0.387714279	-3.7
C8orf4	5	0.91152	0.91289	1	15143	0	0.62134	0.74024	1	12200	1	0.03958155	-3.7
C8orf47	7	0.41464	0.57133	1	7677	3	0.62512	0.74163	1	12218	2	0.243112971	-3.7
C8orf48	5	0.90168	0.9032	1	14876	0	0.12495	0.26596	0.925319	5175	3	0.044216071	-3.7
C8orf74	5	0.14296	0.28919	1	4252	3	0.73166	0.78812	1	12917	1	0.538816729	-3.7
C8orf87	5	0.54449	0.68318	1	9716	1	0.02447	0.075588	0.746197	1823	4	0.165464856	-3.7
C9	5	0.69026	0.75724	1	11259	1	0.80656	0.82926	1	13561	1	0.120766453	-3.7
C9orf129	5	0.1639	0.32006	1	4570	2	0.24673	0.43668	1	7839	3	0.494768599	-3.7
C9orf135	5	0.48824	0.63427	1	8806	2	0.37449	0.54548	1	9397	2	0.19772583	-3.7
C9orf57	5	0.11314	0.24395	1	3822	3	0.28383	0.4725	1	8353	2	0.612699178	-3.7
C9orf62	5	0.91846	0.91956	1	15328	0	0.05602	0.15322	0.829171	3319	4	0.036419928	-3.7
C9orf92	5	0.81041	0.82589	1	12905	1	0.054267	0.14911	0.826228	3250	3	0.083077792	-3.7
CA1	5	0.59149	0.71353	1	10353	1	0.51936	0.66467	1	11117	2	0.146587762	-3.7
CA10	5	0.52484	0.66592	1	9385	2	0.20371	0.37877	0.982758	6941	3	0.176577941	-3.7
CA4	5	0.89065	0.89245	1	14587	0	0.022492	0.070345	0.739117	1714	4	0.049416106	-3.7
CA6	5	0.93569	0.93636	1	15801	0	0.0078343	0.029687	0.616961	866	4	0.028557147	-3.7
CA8	5	0.9965	0.99653	1	17823	0	0.0035038	0.014553	0.585407	447	5	0.001509623	-3.7
CABP2	5	0.9514	0.95179	1	16261	0	0.92344	0.92434	1	15140	0	0.021458862	-3.7
CABS1	5	0.95353	0.95386	1	16328	0	0.14489	0.29545	0.942477	5641	3	0.020515363	-3.7
CACHD1	5	0.92477	0.92565	1	15502	0	0.22814	0.41189	0.993137	7467	3	0.033553195	-3.7
CACNA1H	5	0.027256	0.082398	0.600286	2472	4	0.83421	0.84725	1	13869	1	1.08408333	-3.7
CACNA1S	5	0.077918	0.18739	0.999984	3374	3	0.39492	0.56209	1	9654	1	0.727253589	-3.7
CACNA2D1	5	0.63997	0.73386	1	10762	1	0.52956	0.67315	1	11243	2	0.134386783	-3.7
CACNG1	5	0.89647	0.89818	1	14743	0	0.043514	0.12359	0.80276	2771	2	0.04663662	-3.7
CACNG4	5	0.74227	0.78417	1	11879	1	0.79843	0.82441	1	13473	1	0.105589777	-3.7
CACNG5	5	0.67887	0.75174	1	11153	1	0.15509	0.31024	0.948615	5889	2	0.12393234	-3.7
CACNG6	5	0.25605	0.4371	1	5883	1	0.082164	0.19977	0.872121	4123	3	0.359419194	-3.7
CACNG7	5	0.8513	0.85654	1	13665	1	0.0051981	0.021085	0.596712	630	4	0.067252351	-3.7
CADM3	5	0.93274	0.93339	1	15726	0	0.13743	0.28463	0.935568	5479	3	0.029936856	-3.7
CADPS	5	0.97204	0.97207	1	16894	0	0.032153	0.095402	0.770706	2224	4	0.01230246	-3.7
CADPS2	5	0.34915	0.51555	1	6831	2	0.53701	0.67945	1	11340	1	0.287729209	-3.7
CALB1	5	0.92529	0.92614	1	15517	0	0.16748	0.32801	0.956616	6174	2	0.033323358	-3.7
CALB2	5	0.55974	0.69663	1	10003	2	0.3961	0.56307	1	9674	2	0.156997827	-3.7
CALCA	7	0.042064	0.11963	0.767507	2807	4	0.29414	0.4809	1	8482	1	0.922159897	-3.7
CALCB	5	0.071718	0.17728	0.97125	3287	3	0.31625	0.49871	1	8724	2	0.751340257	-3.7
CALCR	5	0.62968	0.72933	1	10685	1	0.015366	0.051285	0.694004	1327	1	0.137075922	-3.7
CALCRL	5	0.95171	0.95211	1	16272	0	0.037756	0.10952	0.790004	2492	4	0.021312873	-3.7
CALD1	5	0.78246	0.80768	1	12422	1	0.34378	0.52083	1	9038	2	0.092760671	-3.7
CALML3	5	0.97777	0.97774	1	17089	0	0.037842	0.10973	0.790004	2500	4	0.009776617	-3.7
CALML5	5	0.85928	0.86316	1	13827	1	0.042305	0.1207	0.801209	2713	3	0.063908694	-3.7
CALML6	5	0.24388	0.42692	1	5777	2	0.3965	0.56342	1	9682	1	0.369653499	-3.7
CALR3	5	0.21681	0.3955	1	5409	3	0.97811	0.9782	1	16292	0	0.402853512	-3.7
CAMK1G	5	0.82656	0.83737	1	13177	1	0.2006	0.37451	0.9811	6874	2	0.077082602	-3.7
CAP2	5	0.86818	0.87102	1	14040	1	0.21042	0.38797	0.985846	7085	2	0.059971873	-3.7
CAPN13	5	0.56318	0.69967	1	10062	2	0.099488	0.22694	0.900451	4533	3	0.155106747	-3.7
CAPN14	5	0.9454	0.94589	1	16085	0	0.88054	0.88336	1	14473	1	0.024159366	-3.7
CAPSL	5	0.6444	0.73584	1	10802	1	0.00032953	0.001532	0.351238	75	4	0.133216608	-3.7
CAPZA3	5	0.79442	0.81523	1	12624	1	0.064183	0.17068	0.839659	3659	2	0.088719847	-3.7
CARD11	5	0.39874	0.55753	1	7448	2	0.59464	0.72819	1	12036	2	0.253731759	-3.7
CARD14	5	0.15067	0.30073	1	4362	3	0.19955	0.37305	0.9811	6846	1	0.521823246	-3.7
CARD17	5	0.89232	0.89412	1	14631	0	0.054664	0.15001	0.826677	3268	4	0.048604191	-3.7
CARD18	4	0.23971	0.42332	1	5751	2	0.94285	0.94348	1	15516	0	0.373331213	-3.7
CARTPT	5	0.26523	0.44489	1	5959	2	0.038287	0.11084	0.790251	2523	2	0.351747356	-3.7
CASP12	5	0.17189	0.33178	1	4698	3	0.2104	0.38794	0.985846	7084	2	0.479149797	-3.7
CASP5	7	0.94753	0.94795	1	16147	1	0.004639	0.018938	0.595396	572	5	0.023214569	-3.7
CATSPER4	5	0.67204	0.74849	1	11074	1	0.87412	0.87779	1	14391	1	0.125813998	-3.7
CATSPERB	5	0.20126	0.37382	1	5172	3	0.46124	0.61675	1	10408	2	0.427337467	-3.7
CATSPERD	5	0.20477	0.37869	1	5220	3	0.87197	0.87597	1	14358	1	0.421716163	-3.7
CBLC	5	0.24074	0.42421	1	5758	2	0.85022	0.85878	1	14079	1	0.372419098	-3.7
CBLN1	5	0.97093	0.97101	1	16845	0	0.03647	0.10631	0.785762	2435	4	0.012776297	-3.7
CBLN2	5	0.90979	0.91115	1	15099	0	0.31051	0.49409	1	8658	2	0.04041012	-3.7
CBLN4	5	0.19002	0.35793	1	4990	2	0.50278	0.65097	1	10890	2	0.4462019	-3.7
CBY3	5	0.073427	0.18009	0.979066	3312	3	0.72793	0.78631	1	12897	1	0.744510402	-3.7
CCDC105	5	0.19643	0.3671	1	5098	3	0.10516	0.23576	0.906653	4683	1	0.435215615	-3.7
CCDC110	5	0.85856	0.86256	1	13817	1	0.27872	0.46828	1	8288	2	0.064210686	-3.7
CCDC140	5	0.13849	0.2826	1	4186	3	0.97073	0.971	1	16105	0	0.548827842	-3.7
CCDC144NL	4	0.0052858	0.021322	0.220181	1744	3	0.72175	0.78333	1	12849	1	1.671172061	-3.7
CCDC158	5	0.42845	0.58319	1	7899	1	0.32349	0.50445	1	8785	2	0.234189932	-3.7
CCDC160	5	0.29013	0.46581	1	6183	1	0.056736	0.15484	0.829171	3357	1	0.331791192	-3.7
CCDC166	5	0.76487	0.79698	1	12173	1	0.12324	0.26339	0.924426	5130	2	0.098552577	-3.7
CCDC172	5	0.91056	0.91195	1	15120	0	0.25525	0.4479	1	8006	2	0.040028972	-3.7
CCDC175	5	0.99057	0.99065	1	17548	0	0.004479	0.018317	0.595396	550	4	0.004079756	-3.7
CCDC177	5	0.937	0.93767	1	15840	0	0.17513	0.33886	0.966672	6312	3	0.027949979	-3.7
CCDC178	5	0.85448	0.85914	1	13732	1	0.077345	0.19206	0.864389	4000	2	0.065936061	-3.7
CCDC179	2	0.61294	0.72226	1	10531	0	0.83682	0.84905	1	13907	0	0.141306436	-3.7
CCDC27	5	0.90334	0.90482	1	14920	0	0.027495	0.083544	0.764007	1967	4	0.043437808	-3.7
CCDC3	7	0.7635	0.79615	1	12160	2	0.10249	0.23161	0.902173	4623	2	0.099005101	-3.7
CCDC33	5	0.90325	0.90473	1	14914	0	0.90487	0.90633	1	14830	0	0.043481009	-3.7
CCDC38	5	0.73143	0.77823	1	11745	1	0.97205	0.97228	1	16136	0	0.108892032	-3.7
CCDC42	5	0.95157	0.95195	1	16264	0	0.018518	0.059889	0.714565	1506	4	0.021385862	-3.7
CCDC54	5	0.40968	0.56699	1	7602	2	0.32797	0.50807	1	8846	1	0.246424601	-3.7
CCDC60	5	0.55601	0.69339	1	9932	1	0.15214	0.30609	0.94745	5817	3	0.159022426	-3.7
CCDC67	5	0.98372	0.9837	1	17303	0	0.0025893	0.0109	0.552284	354	4	0.007137329	-3.7
CCDC70	5	0.78413	0.80874	1	12453	1	0.44719	0.60505	1	10244	2	0.092191076	-3.7
CCDC85A	5	0.54109	0.6802	1	9656	2	0.043937	0.12461	0.803426	2792	1	0.167363372	-3.7
CCDC89	5	0.99572	0.99576	1	17783	0	0.0042789	0.017588	0.594473	532	5	0.001845323	-3.7
CCER1	5	0.57013	0.70507	1	10173	1	0.20574	0.38161	0.983877	6985	3	0.151767764	-3.7
CCK	5	0.99906	0.99905	1	17944	0	0.00075126	0.0033517	0.440594	137	5	0.000412776	-3.7
CCKAR	5	0.38108	0.54259	1	7224	1	0.073813	0.1864	0.85809	3911	2	0.265528215	-3.7
CCL11	5	0.94868	0.94907	1	16180	0	0.044894	0.12686	0.804993	2837	3	0.022701754	-3.7
CCL13	5	0.26307	0.44304	1	5937	1	0.66355	0.75715	1	12460	1	0.353557062	-3.7
CCL14	6	0.99659	0.99662	1	17829	0	0.0025404	0.010708	0.552284	348	4	0.001470402	-3.7
CCL15	5	0.18635	0.35265	1	4936	3	0.94947	0.94996	1	15653	0	0.452656112	-3.7
CCL17	5	0.30801	0.48085	1	6356	1	0.0051133	0.020773	0.596712	623	4	0.31799038	-3.7
CCL19	5	0.54896	0.68715	1	9798	2	0.84548	0.85532	1	14013	1	0.162948449	-3.7
CCL21	5	0.99474	0.99478	1	17733	0	0.0052555	0.02128	0.596712	637	5	0.002272955	-3.7
CCL24	5	0.18333	0.34824	1	4892	3	0.14522	0.29592	0.942477	5650	1	0.458121346	-3.7
CCL26	5	0.82001	0.83261	1	13071	1	0.19467	0.36627	0.976498	6755	3	0.079558377	-3.7
CCL4	2	0.80061	0.81926	1	12719	0	0.41241	0.57634	1	9855	1	0.086578249	-3.7
CCL7	5	0.98096	0.98091	1	17198	0	0.20051	0.3744	0.9811	6871	2	0.008370838	-3.7
CCL8	5	0.89611	0.89782	1	14733	0	0.067704	0.17639	0.848698	3743	3	0.046810724	-3.7
CCM2L	5	0.85129	0.85653	1	13663	1	0.25519	0.44781	1	8004	3	0.067257421	-3.7
CCR4	5	0.21689	0.39561	1	5411	2	0.37277	0.54413	1	9378	2	0.402732739	-3.7
CCR8	5	0.83697	0.84509	1	13358	1	0.054968	0.15071	0.827442	3277	4	0.073097037	-3.7
CCT8L2	5	0.38254	0.54381	1	7251	2	0.21785	0.39804	0.990298	7238	2	0.264552811	-3.7
CD164L2	5	0.98362	0.9836	1	17300	0	0.035438	0.10376	0.782814	2387	4	0.00718148	-3.7
CD177	5	0.018088	0.057994	0.469825	2223	4	0.98511	0.98518	1	16512	0	1.236616936	-3.7
CD1B	5	0.50836	0.65149	1	9118	2	0.0092534	0.033822	0.639027	953	3	0.186092246	-3.7
CD1E	23	0.082947	0.19574	1	3445	8	0.18965	0.35927	0.974964	6633	8	0.708320416	-3.7
CD2	5	0.84361	0.85033	1	13485	1	0.14532	0.29605	0.942477	5654	1	0.070412499	-3.7
CD200	5	0.3603	0.52502	1	6968	1	0.076195	0.19022	0.86326	3968	1	0.279824152	-3.7
CD200R1L	5	0.13586	0.27866	1	4151	2	0.23726	0.42417	0.997726	7655	3	0.554925367	-3.7
CD300LD	5	0.86907	0.87181	1	14062	1	0.84858	0.85755	1	14053	1	0.059578154	-3.7
CD34	5	0.7357	0.78056	1	11782	1	0.25366	0.44587	1	7982	3	0.107593708	-3.7
CD3E	5	0.5312	0.67147	1	9491	1	0.09706	0.22323	0.897847	4473	2	0.172973386	-3.7
CD5L	5	0.91125	0.91261	1	15137	0	0.2245	0.40704	0.991173	7393	3	0.039714777	-3.7
CD7	5	0.095887	0.21652	1	3584	2	0.59378	0.72747	1	12019	1	0.664501982	-3.7
CD8B	5	0.13244	0.27359	1	4107	3	0.23756	0.42456	0.997726	7661	1	0.562899781	-3.7
CDC20B	5	0.87775	0.87992	1	14257	1	0.23828	0.42551	0.997726	7679	3	0.055556811	-3.7
CDC42EP5	5	0.081774	0.1938	1	3428	3	0.53989	0.6818	1	11376	1	0.712646227	-3.7
CDH10	5	0.98735	0.98739	1	17430	0	0.034753	0.10203	0.780364	2353	4	0.005511276	-3.7
CDH11	5	0.29688	0.47147	1	6259	2	0.91992	0.92097	1	15083	0	0.326545937	-3.7
CDH13	5	0.68084	0.75269	1	11168	1	0.80943	0.83108	1	13589	1	0.123383854	-3.7
CDH15	5	0.059079	0.1562	0.901614	3120	3	0.91341	0.91465	1	14973	0	0.80631897	-3.7
CDH16	5	0.91929	0.92036	1	15353	0	0.27163	0.46259	1	8213	2	0.036042265	-3.7
CDH2	5	0.42753	0.58243	1	7881	2	0.7947	0.82217	1	13430	1	0.234756263	-3.7
CDH20	5	0.82003	0.83263	1	13073	1	0.048352	0.13513	0.810579	3002	4	0.079547945	-3.7
CDH5	5	0.7991	0.81829	1	12689	1	0.49509	0.6446	1	10799	2	0.087092756	-3.7
CDH7	5	0.80801	0.82425	1	12857	1	0.13196	0.2766	0.931921	5343	1	0.083941044	-3.7
CDH8	5	0.95752	0.95777	1	16444	0	0.35899	0.53309	1	9221	1	0.01873877	-3.7
CDH9	5	0.56384	0.70024	1	10073	2	0.14706	0.29862	0.943991	5693	3	0.154753085	-3.7
CDK15	5	0.99518	0.99522	1	17756	0	0.0048228	0.019648	0.595654	591	5	0.002080905	-3.7
CDK5R2	5	0.4808	0.62788	1	8692	2	0.5382	0.68042	1	11354	1	0.20212335	-3.7
CDR1	5	0.88331	0.88523	1	14390	0	0.053252	0.14673	0.825533	3201	3	0.052943876	-3.7
CDSN	5	0.1398	0.28454	1	4208	3	0.78259	0.81509	1	13332	1	0.545856673	-3.7
CDX2	5	0.91548	0.91667	1	15258	0	0.21521	0.39451	0.989047	7179	3	0.037786982	-3.7
CDX4	5	0.99503	0.99506	1	17746	0	0.0049674	0.020192	0.596712	607	5	0.002150731	-3.7
CDY1B	1	0.27093	0.44965	1	6003	1	0.72907	0.78687	1	12905	0	0.347125402	-3.7
CDY2B	1	0.30125	0.47516	1	6300	1	0.69875	0.7726	1	12701	0	0.323160126	-3.7
CDYL2	5	0.86686	0.8698	1	14010	1	0.055779	0.15266	0.829171	3310	3	0.060580597	-3.7
CEACAM16	5	0.98844	0.98851	1	17472	0	0.061683	0.16614	0.834579	3585	4	0.005018933	-3.7
CELA2A	5	0.1502	0.30001	1	4356	3	0.73844	0.79145	1	12978	1	0.522864269	-3.7
CELA3A	4	0.46239	0.61226	1	8394	1	0.023579	0.073197	0.743074	1774	1	0.213064113	-3.7
CELA3B	4	0.98789	0.98795	1	17450	0	0.012114	0.042168	0.669573	1132	4	0.005265034	-3.7
CER1	5	0.43441	0.58834	1	7984	2	0.028148	0.085244	0.766354	2000	3	0.230371624	-3.7
CERS3	5	0.88192	0.88387	1	14349	1	0.17777	0.34258	0.967915	6370	1	0.053611607	-3.7
CERS4	5	0.44996	0.60172	1	8193	1	0.048672	0.1359	0.812215	3013	4	0.220605553	-3.7
CES5A	5	0.054151	0.14789	0.866147	3075	2	0.45249	0.60947	1	10311	2	0.830061191	-3.7
CETN1	5	0.28698	0.4632	1	6155	2	0.0091987	0.033664	0.637489	951	2	0.334231449	-3.7
CFC1	2	0.020116	0.063534	0.499674	2289	2	0.97988	0.97997	1	16347	0	1.196993801	-3.7
CFC1B	4	4.54E-05	0.00021139	0.008134	468	4	0.99995	0.99996	1	17669	0	3.674915561	-3.7
CFHR2	4	0.10695	0.2342	1	3738	2	0.82711	0.84239	1	13781	1	0.630413109	-3.7
CFHR3	5	0.068999	0.1727	0.956385	3252	3	0.95785	0.95832	1	15816	0	0.762707662	-3.7
CFHR4	7	0.063519	0.16363	0.927702	3175	3	0.20499	0.38058	0.983299	6970	1	0.78613707	-3.7
CFHR5	5	0.77355	0.80213	1	12291	1	0.39444	0.5617	1	9646	1	0.095755241	-3.7
CFI	5	0.93274	0.93339	1	15671	0	0.012802	0.044059	0.676783	1172	4	0.029936856	-3.7
CFTR	5	0.82539	0.83654	1	13158	1	0.012751	0.043912	0.675903	1170	4	0.077513288	-3.7
CGN	5	0.41015	0.56738	1	7609	2	0.60909	0.73559	1	12130	1	0.246125977	-3.7
CH25H	5	0.27257	0.451	1	6016	1	0.56755	0.70505	1	11689	2	0.345823458	-3.7
CHGA	5	0.9357	0.93636	1	15802	0	0.0098434	0.035559	0.649103	983	3	0.028557147	-3.7
CHIA	5	0.96749	0.96777	1	16751	0	0.24389	0.43297	1	7774	3	0.014227845	-3.7
CHIC1	5	0.93799	0.93864	1	15874	0	0.13079	0.27482	0.930957	5315	3	0.027500942	-3.7
CHIT1	5	0.0099575	0.035128	0.321948	1965	4	0.01852	0.059893	0.714565	1507	1	1.454346576	-3.7
CHL1	5	0.55361	0.69126	1	9890	1	0.90431	0.90579	1	14823	0	0.160358573	-3.7
CHN2	5	0.67838	0.75152	1	11151	1	0.7345	0.7895	1	12944	1	0.124059457	-3.7
CHODL	5	0.97163	0.97167	1	16875	0	0.20424	0.37952	0.982824	6951	2	0.012481206	-3.7
CHRD	5	0.42147	0.57715	1	7780	1	0.51122	0.6579	1	10998	2	0.2387113	-3.7
CHRM1	5	0.066912	0.16925	0.94406	3228	2	0.33512	0.51375	1	8924	2	0.771471323	-3.7
CHRM4	5	0.099933	0.22302	1	3649	3	0.3354	0.51397	1	8927	2	0.651656189	-3.7
CHRNA1	5	0.35017	0.51644	1	6847	2	0.47544	0.62832	1	10592	1	0.286980128	-3.7
CHRNA4	5	0.25326	0.43477	1	5859	2	0.18659	0.35493	0.973204	6568	3	0.361740431	-3.7
CHRNA6	5	0.57663	0.70762	1	10232	1	0.20686	0.38315	0.984503	7008	1	0.150199901	-3.7
CHRNA9	5	0.82229	0.83423	1	13110	1	0.42296	0.58494	1	9967	2	0.078714196	-3.7
CHRNB3	5	0.053486	0.14679	0.861869	3067	3	0.8153	0.83471	1	13650	1	0.83330353	-3.7
CHRND	5	0.9427	0.94327	1	16010	0	0.40289	0.56863	1	9746	2	0.025363978	-3.7
CHST15	5	0.67546	0.75012	1	11116	1	0.18248	0.3493	0.970263	6480	3	0.124869255	-3.7
CHST4	5	0.40168	0.56002	1	7487	1	0.22035	0.40143	0.990513	7298	3	0.251796463	-3.7
CHST8	5	0.21202	0.38884	1	5323	2	0.85081	0.85921	1	14095	1	0.410229066	-3.7
CHST9	8	0.76549	0.79733	1	12180	2	0.38035	0.5503	1	9470	3	0.098361895	-3.7
CIB4	5	0.86524	0.86836	1	13969	1	0.58236	0.71755	1	11883	2	0.06130019	-3.7
CLC	5	0.94692	0.94734	1	16135	0	0.079659	0.19575	0.868822	4057	3	0.023494125	-3.7
CLCA1	5	0.95972	0.95997	1	16509	0	0.029866	0.089653	0.769882	2097	3	0.017742339	-3.7
CLCA4	5	0.46829	0.61731	1	8489	2	0.52452	0.66899	1	11179	2	0.209496688	-3.7
CLCNKB	7	0.41107	0.56816	1	7622	3	0.015576	0.051877	0.694004	1342	3	0.245529345	-3.7
CLDN1	5	0.045258	0.12735	0.795532	2883	3	0.44356	0.60202	1	10196	2	0.895001051	-3.7
CLDN14	5	0.39923	0.55794	1	7454	2	0.18111	0.34741	0.970263	6447	2	0.253412502	-3.7
CLDN17	5	0.7234	0.77391	1	11643	1	0.095904	0.2214	0.897296	4442	3	0.111309542	-3.7
CLDN2	5	0.11695	0.24986	1	3883	2	0.013318	0.045527	0.684246	1198	2	0.602303264	-3.7
CLDN22	2	0.97253	0.97256	1	16912	0	0.027471	0.083483	0.764007	1964	2	0.012083596	-3.7
CLDN24	2	0.37554	0.53781	1	7155	1	0.67234	0.76091	1	12514	0	0.269371127	-3.7
CLDN25	5	0.97674	0.97671	1	17049	0	0.079061	0.19481	0.867592	4042	3	0.010234366	-3.7
CLDN4	5	0.88721	0.88909	1	14497	0	0.5222	0.66704	1	11153	2	0.051054274	-3.7
CLDN6	5	0.47859	0.62601	1	8662	1	0.77755	0.81226	1	13287	1	0.203418729	-3.7
CLDN8	5	0.81311	0.82776	1	12950	1	0.41907	0.58176	1	9933	2	0.082095564	-3.7
CLDN9	5	0.15956	0.3137	1	4486	2	0.48642	0.6374	1	10703	2	0.503485481	-3.7
CLEC14A	5	0.38029	0.54192	1	7214	1	0.069511	0.17931	0.851447	3789	3	0.266064821	-3.7
CLEC2L	5	0.54502	0.68363	1	9725	1	0.063397	0.16942	0.839602	3634	3	0.165178887	-3.7
CLEC4F	5	0.96738	0.96766	1	16750	0	0.17095	0.33288	0.962412	6229	3	0.014277211	-3.7
CLIC3	5	0.8709	0.87348	1	14105	1	0.88995	0.89187	1	14587	1	0.058747035	-3.7
CLIC5	5	0.55028	0.68833	1	9825	1	0.34072	0.51835	1	8991	2	0.162203302	-3.7
CLIC6	5	0.83777	0.84572	1	13370	1	0.91176	0.91311	1	14939	0	0.072773399	-3.7
CLLU1OS	5	0.99789	0.99788	1	17891	0	0.0021069	0.0090227	0.550113	294	5	0.000921682	-3.7
CLNK	5	0.94062	0.94122	1	15950	0	0.021476	0.06769	0.73339	1661	4	0.026308853	-3.7
CLPSL1	5	0.1377	0.28144	1	4176	2	0.14143	0.29049	0.940019	5565	3	0.550614178	-3.7
CLPSL2	6	0.12915	0.26858	1	4055	3	0.30021	0.48585	1	8552	2	0.570926331	-3.7
CLRN2	5	0.82681	0.83756	1	13184	1	0.080172	0.19657	0.869652	4070	2	0.076984072	-3.7
CLRN3	5	0.53858	0.67799	1	9629	1	0.0032261	0.013458	0.577051	420	3	0.168776712	-3.7
CLVS1	5	0.23653	0.42058	1	5718	2	0.59805	0.73111	1	12079	1	0.376151383	-3.7
CLVS2	5	0.47918	0.62649	1	8670	1	0.13828	0.28589	0.936501	5497	3	0.203085857	-3.7
CMA1	5	0.65181	0.73917	1	10875	1	0.116	0.2524	0.91791	4952	3	0.131255668	-3.7
CMTM5	5	0.53042	0.67077	1	9475	2	0.032826	0.097115	0.770706	2268	2	0.173426369	-3.7
CNBD1	5	0.73068	0.77784	1	11735	1	0.0010532	0.0046289	0.46056	181	4	0.109109727	-3.7
CNDP1	5	0.97617	0.97616	1	17031	0	0.010268	0.036778	0.655125	1011	4	0.010478992	-3.7
CNFN	5	0.12792	0.26677	1	4029	2	0.82629	0.84187	1	13773	1	0.573863011	-3.7
CNGA2	5	0.65217	0.73936	1	10879	1	0.025178	0.077423	0.748911	1861	3	0.131144049	-3.7
CNGA3	5	0.23894	0.42269	1	5744	2	0.17324	0.3362	0.964276	6279	2	0.373978027	-3.7
CNGB3	5	0.45617	0.607	1	8292	2	0.031465	0.093679	0.769882	2187	2	0.216811309	-3.7
CNN1	5	0.32743	0.49705	1	6566	2	0.15451	0.30941	0.948094	5873	2	0.303599922	-3.7
CNN3	5	0.77785	0.80482	1	12351	1	0.014222	0.048096	0.687007	1258	4	0.09430124	-3.7
CNPY1	2	0.82881	0.83899	1	13217	0	0.19797	0.37089	0.980628	6809	1	0.076243216	-3.7
CNR1	5	0.74334	0.78475	1	11894	1	0.015312	0.051125	0.694004	1320	2	0.105268676	-3.7
CNTFR	5	0.1144	0.2459	1	3843	2	0.17494	0.33859	0.966369	6309	2	0.609241471	-3.7
CNTN1	5	0.045846	0.12872	0.798942	2900	4	0.96517	0.96557	1	15969	0	0.890353969	-3.7
CNTN3	5	0.92243	0.92337	1	15433	0	0.22901	0.41305	0.993137	7489	3	0.03462424	-3.7
CNTN5	5	0.9924	0.9925	1	17616	0	0.03976	0.11444	0.794781	2593	4	0.003269485	-3.7
CNTN6	5	0.55085	0.68881	1	9840	2	0.58851	0.72289	1	11955	2	0.161900557	-3.7
CNTNAP3	5	0.1312	0.27168	1	4094	3	0.48702	0.6379	1	10708	2	0.565942331	-3.7
CNTNAP3B	5	0.097015	0.21832	1	3606	3	0.35545	0.53025	1	9173	2	0.660906477	-3.7
COBL	5	0.90101	0.90255	1	14854	0	0.16278	0.32133	0.952127	6077	3	0.044528729	-3.7
COL12A1	5	0.18464	0.35018	1	4910	3	0.89262	0.89438	1	14635	1	0.455708662	-3.7
COL13A1	5	0.76959	0.79976	1	12229	1	0.14573	0.29667	0.94294	5666	3	0.097040321	-3.7
COL1A2	5	0.95673	0.95698	1	16418	0	0.039581	0.11402	0.793424	2588	3	0.019097138	-3.7
COL20A1	5	0.18257	0.34721	1	4874	3	0.68016	0.76428	1	12568	1	0.459407775	-3.7
COL25A1	5	0.93659	0.93728	1	15824	0	0.045212	0.12763	0.804993	2853	4	0.02813065	-3.7
COL26A1	5	0.24788	0.43034	1	5813	2	0.034668	0.1018	0.780344	2349	2	0.366188284	-3.7
COL28A1	5	0.52822	0.66887	1	9440	1	0.22731	0.41082	0.993025	7449	3	0.174658282	-3.7
COL2A1	5	0.80482	0.82209	1	12793	1	0.2181	0.3984	0.990298	7245	2	0.085080635	-3.7
COL3A1	5	0.48498	0.63142	1	8758	1	0.65627	0.75414	1	12411	1	0.199681666	-3.7
COL4A5	5	0.64829	0.73758	1	10837	1	0.0018116	0.0077978	0.518194	271	4	0.132190868	-3.7
COL4A6	5	0.98774	0.98779	1	17446	0	0.024834	0.076513	0.746742	1843	4	0.005335375	-3.7
COL5A1	5	0.40301	0.56118	1	7507	2	0.15581	0.31128	0.948713	5907	3	0.250897815	-3.7
COL5A3	5	0.23347	0.41794	1	5696	2	0.72352	0.78417	1	12866	1	0.378886062	-3.7
COL6A1	5	0.30456	0.47796	1	6326	2	0.039516	0.11385	0.793276	2584	1	0.320608448	-3.7
COL6A2	5	0.49848	0.64309	1	8962	1	0.21751	0.39756	0.990142	7231	3	0.191728244	-3.7
COL6A6	5	0.10664	0.23372	1	3735	3	0.19025	0.36012	0.974964	6648	2	0.631304122	-3.7
COL8A1	5	0.78327	0.8082	1	12439	1	0.20727	0.38372	0.984812	7016	3	0.092481154	-3.7
COL9A1	5	0.93661	0.93729	1	15825	0	0.10707	0.23868	0.90896	4729	1	0.028126016	-3.7
COLCA2	5	0.41625	0.5727	1	7694	2	0.30074	0.48629	1	8558	2	0.242072817	-3.7
COLEC10	5	0.33181	0.50073	1	6631	1	0.23781	0.42491	0.997726	7666	3	0.300396388	-3.7
COLEC12	5	0.91875	0.91983	1	15334	0	0.19052	0.3605	0.974964	6658	3	0.03629243	-3.7
COMP	5	0.078549	0.18844	1	3388	3	0.86678	0.8716	1	14288	1	0.724826904	-3.7
COX4I2	5	0.33561	0.50398	1	6682	2	0.26178	0.45449	1	8111	2	0.297586698	-3.7
COX6A2	5	0.62434	0.72703	1	10632	1	0.35247	0.5278	1	9133	2	0.138447668	-3.7
COX7B2	4	0.80154	0.81988	1	12739	1	0.034729	0.10197	0.780364	2352	2	0.086249708	-3.7
COX8C	4	0.96695	0.96721	1	16729	0	0.0029657	0.012445	0.568319	393	3	0.014479222	-3.7
CPA2	5	0.99208	0.99215	1	17608	0	0.054066	0.14865	0.825534	3240	4	0.003422663	-3.7
CPA3	5	0.97253	0.97257	1	16913	0	0.046631	0.13103	0.808397	2913	4	0.012079131	-3.7
CPA6	5	0.54882	0.687	1	9794	2	0.70594	0.77589	1	12746	1	0.163043263	-3.7
CPB1	5	0.82072	0.83315	1	13089	1	0.69515	0.77095	1	12673	1	0.079276801	-3.7
CPLX1	5	0.94571	0.94619	1	16096	0	0.053374	0.14704	0.825534	3206	4	0.024021646	-3.7
CPLX4	5	0.77813	0.805	1	12359	1	0.065202	0.17236	0.842594	3683	3	0.09420412	-3.7
CPN1	5	0.63662	0.73234	1	10736	1	0.076418	0.1906	0.863722	3974	3	0.135287244	-3.7
CPNE4	5	0.96209	0.96236	1	16579	0	0.079323	0.1952	0.867975	4049	3	0.016662437	-3.7
CPNE6	5	0.52178	0.66322	1	9324	2	0.90941	0.91079	1	14898	0	0.178342386	-3.7
CPVL	5	0.99394	0.99403	1	17688	0	0.0060567	0.024237	0.599143	727	5	0.002600508	-3.7
CPXCR1	5	0.97121	0.97129	1	16859	0	0.033257	0.0982	0.772832	2288	4	0.012651083	-3.7
CPXM2	5	0.73953	0.78264	1	11838	1	0.14358	0.29357	0.940892	5617	3	0.106437959	-3.7
CR2	5	0.53342	0.67339	1	9530	2	0.3887	0.55706	1	9571	2	0.171733337	-3.7
CRABP1	5	0.42937	0.584	1	7912	2	0.82353	0.84007	1	13740	1	0.233587153	-3.7
CRB1	5	0.51266	0.65524	1	9173	1	0.08706	0.20744	0.879455	4247	3	0.183599598	-3.7
CRCT1	5	0.0082134	0.030055	0.285621	1895	4	0.45476	0.61137	1	10344	1	1.522083268	-3.7
CREB3L3	5	0.68388	0.75419	1	11196	1	0.12722	0.26941	0.927607	5230	3	0.12251923	-3.7
CREG2	5	0.85442	0.85908	1	13731	1	0.037201	0.10815	0.7876	2471	4	0.065966392	-3.7
CRH	5	0.5246	0.66571	1	9378	2	0.38311	0.55256	1	9506	2	0.176714919	-3.7
CRHR1	5	0.57176	0.70572	1	10184	1	0.45388	0.61064	1	10332	2	0.151367575	-3.7
CRISP1	6	0.080826	0.19222	1	3416	4	0.57477	0.71112	1	11794	2	0.716201427	-3.7
CRISP2	5	0.75412	0.79077	1	12036	1	0.46158	0.61704	1	10412	1	0.101949815	-3.7
CRISP3	5	0.29927	0.47348	1	6284	2	0.045616	0.1286	0.805536	2875	2	0.324698361	-3.7
CRISPLD1	5	0.84787	0.8537	1	13584	1	0.51267	0.65909	1	11018	2	0.068694719	-3.7
CRMP1	5	0.067847	0.17072	0.949808	3237	3	0.57491	0.71124	1	11796	2	0.767715598	-3.7
CRNN	5	0.97175	0.97178	1	16880	0	0.018782	0.060601	0.714565	1526	4	0.012432043	-3.7
CRP	5	0.97365	0.97367	1	16951	0	0.23041	0.41491	0.994071	7515	3	0.011588211	-3.7
CRYAA	5	0.063308	0.16326	0.927237	3170	3	0.28527	0.47365	1	8375	2	0.787120208	-3.7
CRYAB	5	0.48339	0.63008	1	8734	1	0.35447	0.52945	1	9155	2	0.200604306	-3.7
CRYBA1	5	0.35649	0.5218	1	6916	2	0.88052	0.88334	1	14472	1	0.282495925	-3.7
CRYBA2	5	0.26402	0.44387	1	5943	1	0.019006	0.061176	0.714567	1538	4	0.352744207	-3.7
CRYBA4	5	0.89105	0.89283	1	14600	0	0.19079	0.36089	0.974964	6663	2	0.049231225	-3.7
CRYBB3	5	0.97001	0.97015	1	16826	0	0.1044	0.23457	0.905585	4664	1	0.013161112	-3.7
CRYGA	5	0.59541	0.71508	1	10391	1	0.35146	0.52698	1	9126	2	0.145645369	-3.7
CRYGB	5	0.46135	0.61141	1	8369	1	0.28488	0.47333	1	8368	2	0.213667462	-3.7
CRYGC	5	0.5072	0.65051	1	9093	2	0.4663	0.62086	1	10480	2	0.186746023	-3.7
CRYGD	4	0.03496	0.10202	0.693471	2649	3	0.97783	0.9779	1	16282	0	0.991314681	-3.7
CRYGN	5	0.89664	0.89834	1	14747	0	0.17165	0.33388	0.963319	6241	3	0.046559262	-3.7
CRYM	5	0.92351	0.92441	1	15463	0	0.56494	0.70281	1	11657	1	0.034135365	-3.7
CSAG1	3	0.97207	0.9721	1	16896	0	0.027929	0.084677	0.765281	1989	3	0.012289057	-3.7
CSF2	5	0.99142	0.99148	1	17579	0	0.043104	0.1226	0.80276	2747	4	0.003716042	-3.7
CSF3	6	0.15745	0.31062	1	4448	1	0.099506	0.22696	0.900451	4535	3	0.507770585	-3.7
CSH1	2	0.12097	0.25611	1	3941	1	0.87667	0.88002	1	14423	0	0.591573464	-3.7
CSH2	2	0.044441	0.12544	0.787557	2866	2	0.95556	0.95605	1	15769	0	0.901563955	-3.7
CSHL1	6	0.10437	0.23008	1	3704	3	0.32856	0.50854	1	8851	2	0.638121131	-3.7
CSMD1	5	0.24158	0.42492	1	5763	1	0.4836	0.63502	1	10673	2	0.371692827	-3.7
CSMD2	5	0.14664	0.29466	1	4302	3	0.73446	0.78948	1	12943	1	0.530678815	-3.7
CSMD3	5	0.0033591	0.013955	0.16249	1546	5	0.99664	0.99668	1	17019	0	1.855270159	-3.7
CSN1S1	5	0.47065	0.61934	1	8529	2	0.33021	0.50982	1	8867	2	0.20807087	-3.7
CSN2	5	0.9663	0.96655	1	16709	0	0.049849	0.13872	0.816722	3057	3	0.014775675	-3.7
CSN3	5	0.029716	0.088699	0.628988	2539	4	0.082644	0.20056	0.872153	4139	1	1.052081276	-3.7
CSNK1A1L	5	0.49842	0.64304	1	8960	1	0.88203	0.8847	1	14485	1	0.191762011	-3.7
CST1	5	0.20492	0.37893	1	5224	3	0.38658	0.55535	1	9545	2	0.42144101	-3.7
CST11	5	0.74823	0.78746	1	11951	1	0.36303	0.53638	1	9268	1	0.103771498	-3.7
CST2	5	0.2928	0.46803	1	6214	2	0.92097	0.92195	1	15102	0	0.329726308	-3.7
CST4	4	0.019284	0.061325	0.489323	2257	3	0.93492	0.93557	1	15361	0	1.212362443	-3.7
CST5	5	0.45774	0.6083	1	8310	1	0.0035065	0.014563	0.585407	448	3	0.215882184	-3.7
CST6	5	0.89237	0.89418	1	14632	0	0.14502	0.29563	0.942477	5644	2	0.048575048	-3.7
CST8	5	0.90437	0.90583	1	14949	0	0.057755	0.15721	0.830919	3406	3	0.0429533	-3.7
CST9	5	0.86983	0.8725	1	14085	1	0.0001628	0.00077711	0.30424	46	4	0.059234564	-3.7
CST9L	5	0.89653	0.89823	1	14744	0	0.025734	0.078877	0.752557	1887	3	0.046612444	-3.7
CSTL1	5	0.47218	0.62058	1	8559	2	0.36116	0.5349	1	9244	2	0.207202225	-3.7
CT47B1	5	0.30216	0.47593	1	6310	1	0.00068142	0.003056	0.435605	125	4	0.322456919	-3.7
CT62	5	0.24509	0.42795	1	5786	2	0.045	0.12712	0.804993	2842	2	0.368606969	-3.7
CTAG1A	3	0.17769	0.34013	1	4787	2	0.82015	0.83784	1	13701	0	0.468355061	-3.7
CTAG1B	3	0.02152	0.067353	0.520582	2330	2	0.26421	0.45647	1	8133	1	1.171643055	-3.7
CTAG2	6	0.86206	0.86558	1	13886	1	0.34143	0.51894	1	9004	3	0.062692787	-3.7
CTAGE1	5	0.81562	0.82951	1	12991	1	0.0057715	0.023212	0.596712	695	4	0.081178374	-3.7
CTGF	5	0.33552	0.50391	1	6679	2	0.029763	0.089363	0.768549	2094	2	0.297647023	-3.7
CTLA4	5	0.89422	0.89596	1	14682	0	0.20915	0.38626	0.98528	7058	2	0.047711379	-3.7
CTNNA3	5	0.90421	0.90568	1	14947	0	0.0518	0.14337	0.820516	3146	3	0.043025223	-3.7
CTNND2	5	0.95831	0.95857	1	16471	0	0.02019	0.064298	0.723476	1597	4	0.018376167	-3.7
CTSE	5	0.85332	0.85818	1	13709	1	0.88259	0.8852	1	14493	1	0.066421611	-3.7
CTTNBP2	5	0.9958	0.99585	1	17785	0	0.0041974	0.017257	0.590431	523	5	0.001806072	-3.7
CTXN3	4	0.83215	0.84145	1	13266	0	0.019537	0.062591	0.717762	1569	3	0.074971685	-3.7
CWH43	5	0.83896	0.84666	1	13398	1	0.028336	0.085731	0.766354	2007	4	0.072290958	-3.7
CX3CL1	5	0.55235	0.69013	1	9857	2	0.052081	0.14403	0.821458	3156	3	0.161069093	-3.7
CXCL12	11	0.95662	0.95688	1	16416	1	0.024805	0.076441	0.746742	1842	7	0.019142523	-3.7
CXCL17	5	0.45857	0.60902	1	8320	2	0.40032	0.56651	1	9723	2	0.215368445	-3.7
CXCL9	5	0.53195	0.6721	1	9506	1	0.0047312	0.019303	0.595654	581	4	0.172566105	-3.7
CXorf27	5	0.85573	0.86018	1	13762	1	0.006082	0.024331	0.599143	730	4	0.065410659	-3.7
CXorf57	5	0.65667	0.74145	1	10919	1	0.10771	0.23969	0.909241	4744	2	0.12991813	-3.7
CXorf58	5	0.81803	0.83119	1	13040	1	0.043303	0.12308	0.80276	2759	3	0.08029969	-3.7
CXorf61	5	0.36244	0.52682	1	6988	2	0.014821	0.049794	0.692461	1295	3	0.278337746	-3.7
CXorf66	5	0.99514	0.99518	1	17752	0	0.0048631	0.019796	0.595654	597	5	0.002098361	-3.7
CXXC11	5	0.55772	0.69491	1	9966	2	0.31793	0.50003	1	8741	1	0.158071439	-3.7
CYB5R2	5	0.93274	0.93339	1	15737	0	0.069993	0.18015	0.851447	3810	3	0.029936856	-3.7
CYLC1	5	0.98514	0.98512	1	17356	0	0.07604	0.18995	0.862991	3963	3	0.006510864	-3.7
CYLC2	5	0.99293	0.99302	1	17637	0	0.010414	0.037228	0.658586	1018	4	0.003042004	-3.7
CYP11A1	5	0.22955	0.41297	1	5647	3	0.20567	0.38151	0.98377	6984	1	0.384081496	-3.7
CYP11B1	6	0.2346	0.41889	1	5703	2	0.35403	0.52911	1	9148	3	0.377900007	-3.7
CYP11B2	5	0.89678	0.89849	1	14750	0	0.23591	0.42232	0.996984	7628	1	0.046486752	-3.7
CYP17A1	5	0.41716	0.57349	1	7707	2	0.46353	0.61858	1	10436	1	0.241474151	-3.7
CYP24A1	5	0.48989	0.63568	1	8833	1	0.62948	0.74335	1	12247	1	0.196761452	-3.7
CYP26B1	5	0.4624	0.61227	1	8395	2	0.039857	0.11467	0.794844	2598	3	0.21305702	-3.7
CYP2A13	5	0.56776	0.70371	1	10138	2	0.43416	0.59427	1	10080	2	0.152606277	-3.7
CYP2A7	3	0.15054	0.30053	1	4360	1	0.31782	0.49995	1	8739	1	0.522112169	-3.7
CYP2C19	5	0.94601	0.94649	1	16108	0	0.8731	0.87693	1	14377	1	0.02388397	-3.7
CYP2C9	5	0.89463	0.89633	1	14695	0	0.028417	0.085948	0.766354	2013	3	0.047532068	-3.7
CYP39A1	5	0.13312	0.27457	1	4115	3	0.78293	0.81529	1	13335	1	0.561346916	-3.7
CYP46A1	5	0.9953	0.99534	1	17762	0	0.0023785	0.010063	0.550113	328	5	0.002028542	-3.7
CYP4A22	5	0.0034629	0.014356	0.16605	1557	2	0.58826	0.72267	1	11951	2	1.84296655	-3.7
CYP4B1	5	0.093109	0.21209	1	3551	3	0.0090893	0.033336	0.636734	942	2	0.673479808	-3.7
CYP4F12	5	0.85171	0.85688	1	13675	1	0.23054	0.41508	0.994071	7519	2	0.067079994	-3.7
CYP4F22	5	0.90394	0.90541	1	14939	0	0.9574	0.95786	1	15810	0	0.043154713	-3.7
CYP4X1	5	0.25703	0.43793	1	5891	2	0.4488	0.60635	1	10265	1	0.358595303	-3.7
CYP4Z1	5	0.78507	0.80933	1	12473	1	0.047177	0.13229	0.808998	2945	2	0.091874361	-3.7
CYS1	5	0.99526	0.9953	1	17759	0	0.0027413	0.011547	0.557513	373	5	0.002045996	-3.7
CYTL1	5	0.95738	0.95764	1	16440	0	0.084649	0.20369	0.875746	4188	1	0.018797722	-3.7
CYYR1	5	0.63846	0.73318	1	10750	1	0.50354	0.6516	1	10902	1	0.13478939	-3.7
DAAM2	5	0.52162	0.6631	1	9319	2	0.16416	0.32327	0.953145	6108	2	0.178420972	-3.7
DAB1	5	0.66993	0.74752	1	11050	1	0.023297	0.072448	0.742583	1757	3	0.126377183	-3.7
DACH2	5	0.99446	0.99453	1	17719	0	0.0055386	0.022333	0.596712	662	5	0.002382112	-3.7
DACT2	5	0.96733	0.96761	1	16748	0	0.032351	0.095909	0.770706	2237	4	0.014299652	-3.7
DAO	5	0.50323	0.64715	1	9024	1	0.49276	0.64263	1	10764	2	0.188995044	-3.7
DAOA	12	0.74884	0.7878	1	11959	2	0.23272	0.41798	0.995833	7558	5	0.103584024	-3.7
DARC	5	0.58657	0.71156	1	10315	1	0.021488	0.067728	0.73339	1662	4	0.147788474	-3.7
DAW1	5	0.27367	0.45193	1	6030	2	0.028575	0.086338	0.766354	2024	2	0.344928828	-3.7
DAZL	4	0.9413	0.94188	1	15969	0	0.18636	0.35462	0.973067	6563	1	0.026004425	-3.7
DBH	5	0.95466	0.95498	1	16362	0	0.3999	0.56619	1	9719	2	0.020005724	-3.7
DBX2	5	0.67508	0.74994	1	11110	1	0.50069	0.64924	1	10864	2	0.124973482	-3.7
DCAF12L1	5	0.6982	0.76113	1	11352	1	0.027017	0.082304	0.762222	1940	4	0.11854116	-3.7
DCAF12L2	5	0.99777	0.99775	1	17886	0	0.0022262	0.0094642	0.550113	304	5	0.000978264	-3.7
DCAF8L1	5	0.76165	0.79513	1	12126	1	0.55916	0.69801	1	11595	2	0.09956186	-3.7
DCAF8L2	5	0.82851	0.83877	1	13214	1	0.031547	0.093886	0.769882	2193	4	0.076357111	-3.7
DCC	5	0.79478	0.81546	1	12629	1	0.13988	0.28822	0.938908	5526	3	0.088597337	-3.7
DCLK3	5	0.30465	0.47803	1	6327	2	0.013835	0.046989	0.686894	1231	3	0.320544847	-3.7
DCSTAMP	5	0.22099	0.40129	1	5492	2	0.051525	0.14271	0.820255	3131	3	0.396541663	-3.7
DCT	5	0.89364	0.89539	1	14661	0	0.49079	0.64095	1	10743	1	0.04798776	-3.7
DDAH1	7	0.97715	0.97712	1	17066	0	0.2911	0.47841	1	8445	3	0.010052097	-3.7
DDX53	5	0.99074	0.99082	1	17554	0	0.039399	0.11356	0.792672	2580	4	0.004005236	-3.7
DEC1	3	0.39775	0.55665	1	7440	1	0.71387	0.77958	1	12799	1	0.254417787	-3.7
DEFA5	5	0.50241	0.64643	1	9008	2	0.69308	0.77002	1	12657	1	0.189478497	-3.7
DEFA6	5	0.79352	0.81465	1	12606	1	0.028837	0.087028	0.766354	2038	3	0.089028938	-3.7
DEFB103A	2	0.02588	0.07879	0.581531	2440	1	0.54391	0.68519	1	11418	1	1.1035289	-3.7
DEFB103B	2	0.016422	0.053405	0.444709	2162	2	0.98358	0.98367	1	16464	0	1.272418081	-3.7
DEFB104A	2	0.012303	0.041919	0.370607	2037	2	0.9877	0.98778	1	16609	0	1.377589086	-3.7
DEFB104B	2	0.46373	0.61337	1	8415	1	0.3552	0.53006	1	9166	1	0.212277469	-3.7
DEFB105A	3	0.11203	0.24218	1	3808	1	0.65795	0.75484	1	12426	1	0.615861725	-3.7
DEFB105B	2	0.05721	0.15305	0.888833	3101	2	0.94279	0.94342	1	15513	0	0.815166666	-3.7
DEFB106B	2	0.10525	0.2315	1	3714	1	0.036579	0.10658	0.786293	2441	1	0.635449005	-3.7
DEFB107A	1	0.24041	0.42393	1	5755	1	0.75959	0.80238	1	13153	0	0.372705849	-3.7
DEFB107B	1	0.65322	0.73984	1	10889	0	0.34678	0.52325	1	9069	1	0.130862192	-3.7
DEFB108B	3	0.92474	0.92562	1	15501	0	0.68068	0.7645	1	12574	1	0.03356727	-3.7
DEFB110	3	0.47695	0.62461	1	8630	1	0.58996	0.72417	1	11970	1	0.204391067	-3.7
DEFB112	5	0.48988	0.63568	1	8832	2	0.73093	0.78777	1	12914	1	0.196761452	-3.7
DEFB113	3	0.62551	0.72752	1	10647	1	0.082222	0.19985	0.872121	4125	2	0.138155063	-3.7
DEFB114	1	0.36981	0.53297	1	7074	0	0.63019	0.74361	1	12252	0	0.273297236	-3.7
DEFB115	5	0.52361	0.66484	1	9360	2	0.22118	0.40259	0.990918	7314	2	0.177282859	-3.7
DEFB116	5	0.83172	0.84113	1	13259	1	0.11393	0.2492	0.91471	4906	3	0.075136877	-3.7
DEFB118	5	0.8556	0.86006	1	13759	1	0.4316	0.59219	1	10048	2	0.06547125	-3.7
DEFB119	9	0.97706	0.97703	1	17062	1	0.0048178	0.019631	0.595654	590	6	0.010092101	-3.7
DEFB121	3	0.86695	0.86989	1	14012	0	0.042815	0.12191	0.80276	2729	2	0.060535662	-3.7
DEFB123	3	0.57466	0.70683	1	10213	1	0.0020367	0.0087203	0.547702	286	2	0.150685026	-3.7
DEFB124	3	0.83383	0.84274	1	13300	0	0.41295	0.57678	1	9864	1	0.074306392	-3.7
DEFB125	5	0.87871	0.88081	1	14275	1	0.91253	0.91383	1	14949	0	0.055117763	-3.7
DEFB126	5	0.78948	0.8121	1	12543	1	0.52939	0.67299	1	11242	2	0.09039049	-3.7
DEFB127	5	0.62873	0.72893	1	10670	1	0.056112	0.15347	0.829171	3327	3	0.137314175	-3.7
DEFB128	3	0.50478	0.64849	1	9053	1	0.78816	0.81833	1	13377	0	0.188096717	-3.7
DEFB129	5	0.13111	0.27155	1	4091	2	0.27692	0.46679	1	8274	2	0.566150193	-3.7
DEFB132	5	0.97354	0.97356	1	16947	0	0.22529	0.40811	0.991173	7411	3	0.011637278	-3.7
DEFB134	1	0.41716	0.57349	1	7709	0	0.58284	0.71795	1	11889	0	0.241474151	-3.7
DEFB135	1	0.64014	0.73394	1	10765	0	0.35986	0.53379	1	9231	1	0.134339442	-3.7
DEFB136	2	0.85082	0.85614	1	13651	0	0.61439	0.73758	1	12163	0	0.067455212	-3.7
DEFB4A	1	0.65376	0.7401	1	10897	0	0.34624	0.52284	1	9064	1	0.130709596	-3.7
DEFB4B	2	0.02217	0.069076	0.530247	2346	2	0.97783	0.9779	1	16284	0	1.160672819	-3.7
DENND2A	5	0.042883	0.12168	0.774582	2829	4	0.97898	0.97907	1	16320	0	0.914780799	-3.7
DGAT2L6	5	0.7793	0.80571	1	12378	1	0.25818	0.45159	1	8069	2	0.093821246	-3.7
DHRS2	5	0.37542	0.5377	1	7153	2	0.69151	0.76932	1	12648	1	0.269459964	-3.7
DHRS7C	5	0.31736	0.48866	1	6466	2	0.071718	0.18299	0.854853	3854	3	0.310993209	-3.7
DIO3	5	0.72611	0.77537	1	11681	1	0.34536	0.52212	1	9053	2	0.110491006	-3.7
DIRAS2	5	0.90591	0.90737	1	14996	0	0.0080261	0.030239	0.618126	881	2	0.042215584	-3.7
DIRAS3	5	0.81675	0.83033	1	13010	1	0.26052	0.45345	1	8097	2	0.080749271	-3.7
DKK1	5	0.90782	0.90922	1	15047	0	0.78016	0.81371	1	13313	1	0.04133102	-3.7
DKK3	5	0.95844	0.95869	1	16475	0	0.060002	0.16237	0.83441	3501	3	0.018321803	-3.7
DKK4	5	0.084015	0.19742	1	3458	3	0.85869	0.86525	1	14192	1	0.704608852	-3.7
DKKL1	5	0.84076	0.84807	1	13428	1	0.071367	0.18242	0.854853	3840	3	0.071568299	-3.7
DLC1	12	0.33097	0.50002	1	6617	5	0.13913	0.28714	0.937315	5516	6	0.301012624	-3.7
DLG2	8	0.39226	0.55203	1	7376	3	0.029006	0.087434	0.766354	2051	4	0.25803732	-3.7
DLGAP2	5	0.48304	0.62975	1	8728	2	0.26751	0.45921	1	8171	2	0.200831824	-3.7
DLK1	5	0.18251	0.34713	1	4870	3	0.58803	0.72249	1	11946	1	0.459507852	-3.7
DLL3	5	0.85456	0.85921	1	13735	1	0.18243	0.34924	0.970263	6479	3	0.065900677	-3.7
DLX3	5	0.45368	0.60488	1	8257	2	0.025451	0.078138	0.750493	1874	2	0.218330775	-3.7
DLX5	5	0.55066	0.68864	1	9829	1	0.045207	0.12762	0.804993	2852	2	0.162007755	-3.7
DMBT1	5	0.79099	0.81305	1	12563	1	0.014938	0.050121	0.693597	1301	4	0.089882746	-3.7
DMD	16	0.92688	0.92769	1	15551	2	0.014582	0.049112	0.689369	1283	9	0.032597125	-3.7
DMGDH	5	0.87528	0.87753	1	14209	1	0.15461	0.30956	0.948094	5878	2	0.056738027	-3.7
DMKN	16	0.52285	0.66421	1	9347	5	0.42364	0.58549	1	9974	6	0.17769459	-3.7
DMP1	5	0.19079	0.35908	1	5004	1	0.010562	0.037651	0.65948	1027	4	0.444808783	-3.7
DMRT2	8	0.97028	0.97041	1	16831	0	0.47238	0.62584	1	10549	3	0.013044737	-3.7
DMRT3	5	0.90443	0.9059	1	14952	0	0.011004	0.038933	0.660274	1059	4	0.04291974	-3.7
DMRTA1	5	0.96835	0.96859	1	16779	0	0.029016	0.087462	0.766354	2055	2	0.013860019	-3.7
DMRTA2	5	0.42831	0.58307	1	7895	2	0.17299	0.33583	0.963825	6275	2	0.234279303	-3.7
DMRTB1	5	0.35345	0.51923	1	6880	1	0.22009	0.40105	0.990513	7288	3	0.284640223	-3.7
DMRTC1	4	0.07378	0.18069	0.979493	3321	2	0.42179	0.58397	1	9958	2	0.743065882	-3.7
DMRTC1B	2	0.42812	0.58292	1	7892	1	0.56741	0.70492	1	11688	1	0.234391044	-3.7
DNAAF1	5	0.15348	0.30485	1	4394	3	0.12589	0.2674	0.926448	5198	1	0.515913801	-3.7
DNAH5	5	0.045479	0.12788	0.796578	2891	4	0.97361	0.9738	1	16184	0	0.893197372	-3.7
DNAH9	10	0.73068	0.77784	1	11734	2	0.048023	0.13433	0.810324	2982	6	0.109109727	-3.7
DNAI2	5	0.17974	0.34313	1	4819	3	0.4239	0.58569	1	9977	2	0.46454131	-3.7
DNAJB8	5	0.49441	0.63956	1	8899	1	0.24994	0.44097	1	7912	2	0.194118706	-3.7
DNASE1L3	5	0.98389	0.98387	1	17309	0	0.035661	0.10432	0.784214	2395	3	0.007062282	-3.7
DNASE2B	8	0.95626	0.95653	1	16408	1	0.0077289	0.029396	0.616961	858	3	0.019301404	-3.7
DNMT3L	5	0.73687	0.78122	1	11804	1	0.80967	0.83122	1	13592	1	0.107226647	-3.7
DNTT	5	0.76195	0.79531	1	12134	1	0.10076	0.22896	0.900451	4575	2	0.099463557	-3.7
DOCK9	5	0.44319	0.59587	1	8097	2	0.84113	0.85216	1	13960	1	0.224848479	-3.7
DOK5	5	0.22622	0.40844	1	5583	3	0.072672	0.18454	0.855718	3883	2	0.388871732	-3.7
DOK6	5	0.42711	0.58205	1	7868	2	0.268	0.45962	1	8176	2	0.235039706	-3.7
DOK7	5	0.91504	0.91627	1	15241	0	0.2815	0.4706	1	8334	2	0.037976533	-3.7
DPCR1	5	0.22304	0.4041	1	5522	3	0.70588	0.77586	1	12745	1	0.39351115	-3.7
DPEP1	5	0.54231	0.68128	1	9672	1	0.46101	0.61656	1	10404	2	0.16667436	-3.7
DPEP3	5	0.50055	0.6449	1	8983	2	0.1263	0.26801	0.926847	5203	2	0.190507623	-3.7
DPF1	5	0.2988	0.47307	1	6277	2	0.096587	0.2225	0.897847	4462	2	0.325074592	-3.7
DPF3	5	0.27979	0.45712	1	6085	2	0.86716	0.87193	1	14294	1	0.339969777	-3.7
DPP10	5	0.67754	0.75112	1	11139	1	0.1129	0.24765	0.913286	4883	3	0.124290674	-3.7
DPPA2	5	0.2161	0.39452	1	5389	3	0.089967	0.21204	0.883095	4320	2	0.403930976	-3.7
DPPA5	5	0.85288	0.85782	1	13698	1	0.23302	0.41843	0.995833	7563	3	0.066603832	-3.7
DPRX	5	0.32977	0.49901	1	6606	2	0.56342	0.70154	1	11648	2	0.301890751	-3.7
DPT	5	0.51563	0.65787	1	9225	1	0.025089	0.077188	0.747844	1858	3	0.181859918	-3.7
DPYSL4	5	0.6147	0.72298	1	10549	1	0.243	0.43176	1	7760	1	0.140873717	-3.7
DRC1	5	0.47696	0.62462	1	8632	2	0.68064	0.76448	1	12573	1	0.204384114	-3.7
DRD1	5	0.98954	0.98959	1	17515	0	0.0069956	0.027285	0.609143	806	4	0.004544702	-3.7
DRD2	5	0.34047	0.50819	1	6731	1	0.15069	0.30399	0.946567	5780	3	0.293973885	-3.7
DRD3	5	0.96692	0.96717	1	16727	0	0.095545	0.22085	0.89681	4435	3	0.014497183	-3.7
DRGX	5	0.72328	0.77385	1	11642	1	0.26029	0.45327	1	8093	2	0.111343213	-3.7
DSCAM	5	0.23489	0.41914	1	5706	2	0.43179	0.59234	1	10050	1	0.377640891	-3.7
DSCAML1	5	0.89748	0.89916	1	14773	0	0.33129	0.5107	1	8879	2	0.046163021	-3.7
DSCR4	5	0.017873	0.057392	0.466542	2215	4	0.043299	0.12307	0.80276	2757	1	1.241148641	-3.7
DSG1	5	0.43117	0.58551	1	7938	2	0.84401	0.85424	1	13997	1	0.232465683	-3.7
DSG4	5	0.44602	0.59829	1	8141	1	0.25498	0.44757	1	7999	2	0.223088256	-3.7
DSPP	5	0.59316	0.71418	1	10367	1	0.023691	0.073521	0.744258	1779	2	0.146192316	-3.7
DTHD1	5	0.52389	0.66509	1	9367	2	0.53763	0.67997	1	11349	2	0.177119582	-3.7
DTX1	5	0.13043	0.2705	1	4084	3	0.73398	0.78924	1	12939	1	0.567832731	-3.7
DTX3	5	0.46229	0.61219	1	8392	2	0.14207	0.29139	0.940797	5577	3	0.213113769	-3.7
DUOX2	5	0.76599	0.7976	1	12188	1	0.057976	0.15772	0.831812	3414	4	0.098214855	-3.7
DUOXA1	5	0.90349	0.90496	1	14925	0	0.77742	0.81218	1	13286	1	0.043370617	-3.7
DUOXA2	5	0.9194	0.92047	1	15360	0	0.36321	0.53654	1	9271	2	0.035990361	-3.7
DUPD1	5	0.80503	0.82223	1	12799	1	0.44787	0.60562	1	10252	2	0.085006682	-3.7
DUSP13	13	0.70403	0.76403	1	11401	3	0.20183	0.3762	0.981273	6901	5	0.116889588	-3.7
DUSP15	8	0.76773	0.79864	1	12206	1	0.025272	0.07768	0.748911	1867	5	0.097648942	-3.7
DUSP21	5	0.98476	0.98473	1	17334	0	0.0012429	0.0054662	0.477024	205	4	0.006682831	-3.7
DUSP26	5	0.0081639	0.029896	0.284567	1892	4	0.96991	0.97017	1	16087	0	1.524386915	-3.7
DUSP27	5	0.52425	0.66539	1	9374	2	0.49674	0.64594	1	10822	1	0.17692373	-3.7
DUSP8	4	0.16431	0.32067	1	4577	1	0.032405	0.09604	0.770706	2240	3	0.493941668	-3.7
DYNLRB2	5	0.3338	0.5024	1	6660	2	0.058156	0.15812	0.831872	3420	2	0.298950369	-3.7
DYTN	5	0.77715	0.80437	1	12343	1	0.037095	0.10788	0.7876	2463	3	0.094544135	-3.7
EBF2	5	0.052232	0.14408	0.853202	3040	3	0.7326	0.78858	1	12926	1	0.8413963	-3.7
EBF4	5	0.83424	0.84305	1	13311	1	0.40859	0.57324	1	9809	1	0.074146667	-3.7
EBLN1	5	0.87411	0.87644	1	14179	1	0.11944	0.25762	0.920516	5039	2	0.05727781	-3.7
ECEL1	5	0.54444	0.68313	1	9713	2	0.82132	0.83861	1	13714	1	0.165496642	-3.7
ECHDC3	5	0.15644	0.30912	1	4433	2	0.41491	0.57838	1	9891	2	0.509872895	-3.7
EDA	5	0.30821	0.48102	1	6361	2	0.067293	0.17579	0.848186	3730	3	0.317836866	-3.7
EDAR	5	0.97003	0.97016	1	16827	0	0.10669	0.23814	0.908182	4721	3	0.013156635	-3.7
EDDM3A	5	0.54422	0.68294	1	9709	1	0.060428	0.16331	0.83441	3524	4	0.16561745	-3.7
EDDM3B	5	0.7804	0.80638	1	12391	1	0.27635	0.46636	1	8267	2	0.093460252	-3.7
EDN1	5	0.19144	0.36001	1	5011	2	0.24339	0.43229	1	7768	3	0.443685436	-3.7
EDN2	5	0.2268	0.40922	1	5593	2	0.11669	0.25348	0.917916	4968	3	0.388043149	-3.7
EDN3	5	0.98302	0.98301	1	17284	0	0.17845	0.34355	0.967915	6390	3	0.007442064	-3.7
EDNRA	7	0.41845	0.5746	1	7734	3	0.22145	0.40293	0.990918	7322	2	0.240634378	-3.7
EFCAB6	5	0.5345	0.67436	1	9552	1	0.040689	0.1167	0.797801	2632	4	0.171108198	-3.7
EFEMP1	5	0.2879	0.46398	1	6166	1	0.087443	0.20805	0.879819	4254	3	0.333500739	-3.7
EFHD1	9	0.55732	0.69455	1	9958	2	0.65024	0.75164	1	12378	3	0.158296484	-3.7
EFNB3	5	0.88335	0.88526	1	14392	0	0.59406	0.72771	1	12022	2	0.052929159	-3.7
EFS	5	0.453	0.6043	1	8242	1	0.081666	0.19896	0.871195	4111	2	0.218747406	-3.7
EGFL6	5	0.925	0.92586	1	15505	0	0.043701	0.12404	0.80276	2782	4	0.033454678	-3.7
EGFR	5	0.97948	0.97944	1	17147	0	0.10118	0.2296	0.900451	4591	3	0.009022164	-3.7
EGLN3	5	0.69818	0.76112	1	11351	1	0.15932	0.31634	0.950916	5991	2	0.118546866	-3.7
EGR4	5	0.48026	0.62744	1	8686	2	0.35328	0.52847	1	9143	2	0.202427798	-3.7
EIF4E1B	5	0.99475	0.99479	1	17735	0	0.0052489	0.021262	0.596712	635	5	0.002268589	-3.7
ELAVL2	5	0.4939	0.63914	1	8890	1	0.031094	0.092777	0.769882	2162	4	0.194404002	-3.7
ELAVL4	5	0.78598	0.80991	1	12487	1	0.46466	0.61953	1	10456	2	0.091563239	-3.7
ELOVL2	5	0.25874	0.43941	1	5904	2	0.0041547	0.01709	0.590431	518	2	0.357130064	-3.7
ELOVL4	5	0.59223	0.71381	1	10359	1	0.057661	0.15698	0.830919	3402	4	0.146417372	-3.7
ELSPBP1	5	0.85396	0.85869	1	13722	1	0.39605	0.56302	1	9673	2	0.066163595	-3.7
ELTD1	5	0.87838	0.8805	1	14269	1	0.13521	0.28135	0.93387	5425	3	0.05527064	-3.7
EMILIN3	5	0.47925	0.62654	1	8672	1	0.24951	0.4404	1	7902	3	0.203051197	-3.7
EML1	5	0.52242	0.6638	1	9338	2	0.59421	0.72784	1	12026	2	0.177962752	-3.7
EMX1	5	0.52936	0.66985	1	9460	2	0.12117	0.26026	0.92089	5088	2	0.174022438	-3.7
EN2	5	0.89013	0.89193	1	14573	0	0.17322	0.33617	0.964276	6278	3	0.049669228	-3.7
ENAM	5	0.85649	0.8608	1	13778	1	0.27265	0.46339	1	8226	1	0.065097742	-3.7
ENKUR	5	0.24297	0.42614	1	5772	2	0.43818	0.59754	1	10123	2	0.370447698	-3.7
ENPP3	5	0.020255	0.063913	0.502188	2292	4	0.80372	0.82754	1	13534	1	1.194410797	-3.7
ENPP4	5	0.45782	0.60836	1	8311	2	0.074435	0.18737	0.859262	3927	3	0.215839349	-3.7
ENPP5	5	0.59219	0.71379	1	10358	1	0.20917	0.3863	0.98528	7059	3	0.146429541	-3.7
ENPP7	5	0.12655	0.26465	1	4016	3	0.16636	0.32636	0.95613	6147	2	0.577328102	-3.7
ENTHD1	5	0.86097	0.86464	1	13864	1	0.4363	0.59596	1	10101	1	0.063164677	-3.7
ENTPD2	5	0.80285	0.82074	1	12759	1	0.42252	0.58457	1	9965	2	0.0857944	-3.7
ENTPD3	5	0.87919	0.88129	1	14281	1	0.44209	0.60081	1	10179	2	0.054881158	-3.7
ENTPD8	5	0.48062	0.62773	1	8691	2	0.30182	0.48719	1	8573	2	0.202227115	-3.7
EPB42	5	0.80949	0.82525	1	12883	1	0.53219	0.67539	1	11273	2	0.083414467	-3.7
EPCAM	5	0.3662	0.52996	1	7034	2	0.1837	0.35092	0.970708	6508	1	0.275756909	-3.7
EPHA4	5	0.83017	0.83994	1	13232	1	0.85472	0.86211	1	14151	1	0.075751736	-3.7
EPHA6	5	0.69583	0.75993	1	11321	1	0.22269	0.40461	0.991173	7349	2	0.11922641	-3.7
EPHA7	5	0.38351	0.54465	1	7261	1	0.77156	0.80889	1	13247	1	0.263882492	-3.7
EPHA8	5	0.40102	0.55947	1	7478	2	0.10013	0.22795	0.900451	4554	3	0.252223196	-3.7
EPHB1	5	0.99626	0.9963	1	17813	0	0.0037391	0.015483	0.590431	470	5	0.00160987	-3.7
EPHX2	5	0.423	0.57847	1	7797	2	0.37033	0.54216	1	9351	2	0.237719159	-3.7
EPN3	5	0.21254	0.3896	1	5337	2	0.77053	0.80836	1	13242	1	0.409381052	-3.7
EPPIN-WFDC6	2	0.93669	0.93737	1	15827	0	0.063313	0.16928	0.839372	3632	2	0.02808895	-3.7
EQTN	5	0.51382	0.65626	1	9194	2	0.93979	0.94042	1	15457	0	0.182924066	-3.7
ERAS	5	0.40943	0.56679	1	7596	2	0.011839	0.041388	0.669573	1112	3	0.246577821	-3.7
ERBB4	5	0.38862	0.54896	1	7330	2	0.34148	0.51899	1	9005	2	0.260459299	-3.7
ERC2	5	0.1709	0.33028	1	4684	3	0.92505	0.92588	1	15161	0	0.481117724	-3.7
ERVV-2	1	0.96135	0.9616	1	16557	0	0.038645	0.11173	0.79096	2544	1	0.017005545	-3.7
ESM1	5	0.94825	0.94867	1	16168	0	0.014242	0.048152	0.687007	1260	4	0.022884833	-3.7
ESPN	5	0.31043	0.48288	1	6378	2	0.020306	0.064589	0.723476	1607	3	0.316160782	-3.7
ESR1	5	0.48815	0.63417	1	8804	2	0.75676	0.80082	1	13130	1	0.197794307	-3.7
ESRP1	5	0.92379	0.92468	1	15471	0	0.31967	0.50141	1	8753	1	0.034008536	-3.7
ESX1	5	0.96708	0.96735	1	16733	0	0.0068437	0.026846	0.608948	791	3	0.014416364	-3.7
ETNK2	5	0.098897	0.22135	1	3631	3	0.92087	0.92186	1	15100	0	0.654920474	-3.7
ETNPPL	5	0.20501	0.37907	1	5226	3	0.52884	0.67253	1	11237	2	0.421280585	-3.7
ETV3L	5	0.43915	0.59237	1	8046	1	0.5384	0.6806	1	11357	2	0.227406944	-3.7
EVA1A	5	0.50853	0.65164	1	9121	1	0.67104	0.76035	1	12507	1	0.185992265	-3.7
EVA1C	5	0.1295	0.26913	1	4065	3	0.9403	0.94093	1	15469	0	0.570037889	-3.7
EVC2	5	0.52281	0.66416	1	9346	2	0.4506	0.60787	1	10285	2	0.177727284	-3.7
EVX2	5	0.95059	0.95099	1	16235	0	0.58707	0.72164	1	11936	2	0.02182405	-3.7
EXD2	5	0.7218	0.77311	1	11618	1	0.015963	0.052924	0.69979	1362	4	0.111758709	-3.7
EXOC3L4	5	0.45238	0.60377	1	8233	1	0.86521	0.87031	1	14262	1	0.21912847	-3.7
EYA2	5	0.69254	0.75835	1	11280	1	0.0054725	0.022078	0.596712	655	3	0.120130309	-3.7
EYA4	5	0.79415	0.81506	1	12618	1	0.52682	0.67086	1	11213	2	0.08881042	-3.7
F10	5	0.6505	0.73858	1	10861	1	0.056866	0.15513	0.829171	3363	2	0.131602457	-3.7
F11	5	0.73341	0.77932	1	11763	1	0.34504	0.52185	1	9051	1	0.108284178	-3.7
F13B	5	0.12124	0.25652	1	3945	3	0.87828	0.88145	1	14444	1	0.590878769	-3.7
F7	5	0.16078	0.31546	1	4505	3	0.26154	0.45429	1	8105	2	0.501055701	-3.7
F8A3	5	0.00042165	0.0019322	0.037864	919	4	0.8202	0.83788	1	13702	1	2.713947922	-3.7
F9	5	0.22487	0.40659	1	5556	3	0.40491	0.57023	1	9773	2	0.390843307	-3.7
FA2H	5	0.94964	0.95004	1	16209	0	0.048131	0.13458	0.810324	2990	2	0.022258109	-3.7
FAAH2	5	0.95163	0.95202	1	16268	0	0.05293	0.14603	0.82453	3188	3	0.021353928	-3.7
FABP1	5	0.69006	0.75716	1	11258	1	0.29576	0.48224	1	8501	2	0.120812337	-3.7
FABP12	5	0.44902	0.60088	1	8185	2	0.017655	0.057577	0.712375	1449	2	0.221212251	-3.7
FABP4	5	0.82588	0.83689	1	13168	1	0.72619	0.7855	1	12884	1	0.077331621	-3.7
FABP6	6	0.94094	0.94154	1	15955	0	0.60491	0.73401	1	12111	2	0.026161225	-3.7
FABP7	5	0.51546	0.65771	1	9224	2	0.97639	0.9765	1	16236	0	0.181965555	-3.7
FAIM2	5	0.96785	0.9681	1	16761	0	0.0028323	0.011916	0.559072	383	4	0.01407978	-3.7
FAM101A	5	0.82063	0.83309	1	13087	1	0.19747	0.37021	0.980628	6798	1	0.079308079	-3.7
FAM110D	5	0.96848	0.96871	1	16782	0	0.59472	0.72825	1	12038	2	0.013806217	-3.7
FAM131C	5	0.3874	0.54791	1	7315	1	0.37735	0.54782	1	9435	2	0.261290773	-3.7
FAM13C	5	0.90241	0.90389	1	14896	0	0.0090494	0.033208	0.636734	936	4	0.043884418	-3.7
FAM149A	5	0.95799	0.95826	1	16465	0	0.0045172	0.018472	0.595396	556	3	0.01851664	-3.7
FAM150A	5	0.32605	0.4959	1	6557	1	0.48511	0.63628	1	10689	2	0.304605892	-3.7
FAM153A	2	0.92017	0.92125	1	15382	0	0.079831	0.19602	0.869063	4062	2	0.035622499	-3.7
FAM153B	5	0.0025132	0.010605	0.133857	1426	5	0.99706	0.99709	1	17051	0	1.974489327	-3.7
FAM154A	5	0.9291	0.92983	1	15628	0	0.084641	0.20367	0.875746	4187	3	0.031596446	-3.7
FAM155B	5	0.99197	0.99204	1	17604	0	0.068515	0.1777	0.851126	3760	3	0.003470816	-3.7
FAM159B	5	0.68234	0.75342	1	11183	1	0.15899	0.31586	0.950767	5981	2	0.122962855	-3.7
FAM160A1	5	0.9906	0.99068	1	17551	0	0.0094173	0.034309	0.640846	963	4	0.004066605	-3.7
FAM162B	5	0.52294	0.66428	1	9349	2	0.52052	0.66563	1	11134	2	0.177648823	-3.7
FAM163B	5	0.37316	0.53581	1	7120	2	0.80214	0.82659	1	13509	1	0.270989185	-3.7
FAM167B	5	0.18318	0.34802	1	4890	2	0.018072	0.058682	0.713095	1482	2	0.458395797	-3.7
FAM170A	5	0.87825	0.88037	1	14266	1	0.082645	0.20056	0.872153	4140	3	0.055334765	-3.7
FAM170B	5	0.96737	0.96765	1	16749	0	0.25921	0.45243	1	8082	2	0.014281699	-3.7
FAM171A1	5	0.46957	0.61838	1	8510	2	0.43064	0.59137	1	10038	2	0.208744565	-3.7
FAM177B	5	0.039683	0.11368	0.741794	2760	3	0.4008	0.56692	1	9730	2	0.944315935	-3.7
FAM180A	5	0.86809	0.87093	1	14036	1	0.038632	0.1117	0.79096	2543	3	0.06001675	-3.7
FAM181A	5	0.549	0.68719	1	9803	2	0.0072697	0.028069	0.613567	822	3	0.162923169	-3.7
FAM181B	5	0.8	0.81886	1	12709	1	0.20552	0.38131	0.983662	6981	3	0.086790343	-3.7
FAM183A	5	0.93779	0.93845	1	15865	0	0.69312	0.77004	1	12658	1	0.027588861	-3.7
FAM186A	5	0.54309	0.68195	1	9685	2	0.89386	0.89554	1	14649	1	0.166247466	-3.7
FAM187B	5	0.90033	0.90189	1	14840	0	0.18115	0.34745	0.970263	6448	3	0.044846428	-3.7
FAM189A1	5	0.54991	0.68799	1	9820	2	0.19279	0.36367	0.976154	6707	3	0.162417874	-3.7
FAM189A2	5	0.45761	0.60819	1	8306	1	0.15389	0.30853	0.948094	5857	2	0.215960725	-3.7
FAM194A	5	0.0097825	0.034628	0.318173	1960	4	0.85395	0.86152	1	14139	1	1.460572591	-3.7
FAM194B	5	0.55276	0.69049	1	9868	2	0.090404	0.2127	0.883095	4337	3	0.160842607	-3.7
FAM196A	5	0.90854	0.90993	1	15068	0	0.8868	0.889	1	14541	1	0.040992016	-3.7
FAM19A1	5	0.55678	0.69406	1	9946	2	0.50252	0.65076	1	10886	2	0.158602984	-3.7
FAM19A3	5	0.94485	0.94537	1	16072	0	0.10041	0.2284	0.900451	4567	3	0.024398184	-3.7
FAM19A4	5	0.91469	0.91594	1	15233	0	0.30488	0.48961	1	8600	2	0.038132975	-3.7
FAM19A5	5	0.89204	0.89383	1	14626	0	0.049402	0.13766	0.814417	3044	3	0.048745073	-3.7
FAM217A	5	0.99634	0.99637	1	17818	0	0.0036647	0.015173	0.590431	458	5	0.001579357	-3.7
FAM218A	5	0.4284	0.58315	1	7897	2	0.2002	0.37397	0.9811	6858	2	0.23421972	-3.7
FAM24A	5	0.71145	0.76774	1	11499	1	0.20231	0.37684	0.981429	6915	2	0.114785832	-3.7
FAM25A	3	0.043387	0.12288	0.779512	2839	2	0.81692	0.83575	1	13668	0	0.910518797	-3.7
FAM26D	6	0.74802	0.78733	1	11949	1	0.31197	0.49528	1	8674	2	0.1038432	-3.7
FAM3B	5	0.91231	0.91362	1	15169	0	0.89932	0.9009	1	14729	0	0.039234402	-3.7
FAM3D	5	0.86865	0.87144	1	14054	1	0.34771	0.52399	1	9081	2	0.059762509	-3.7
FAM43B	5	0.73852	0.78208	1	11824	1	0.060141	0.16269	0.83441	3506	3	0.10674882	-3.7
FAM46D	5	0.44023	0.59333	1	8065	2	0.12366	0.26403	0.92469	5140	2	0.226703692	-3.7
FAM47A	5	0.69308	0.75862	1	11288	1	0.00072742	0.0032473	0.439421	132	3	0.119975712	-3.7
FAM47B	5	0.76337	0.79608	1	12156	1	0.10274	0.23199	0.902411	4629	2	0.099043287	-3.7
FAM47C	5	0.55228	0.69006	1	9854	1	0.012586	0.043456	0.674654	1160	3	0.161113146	-3.7
FAM50B	5	0.7382	0.78191	1	11819	1	0.023469	0.072913	0.742845	1766	3	0.106843233	-3.7
FAM69C	5	0.99901	0.999	1	17942	0	0.00099129	0.004365	0.457511	171	5	0.000434512	-3.7
FAM71A	5	0.21092	0.38728	1	5306	3	0.7412	0.79288	1	13006	1	0.41197493	-3.7
FAM71B	5	0.52967	0.67011	1	9464	1	0.20649	0.38264	0.984312	6999	3	0.173853901	-3.7
FAM71C	5	0.97986	0.9798	1	17159	0	0.014049	0.047613	0.687007	1247	4	0.008862565	-3.7
FAM71D	5	0.67063	0.74786	1	11059	1	0.07308	0.1852	0.856966	3890	3	0.126179695	-3.7
FAM78B	5	0.69532	0.75969	1	11314	1	0.057806	0.15733	0.830919	3409	3	0.11936359	-3.7
FAM81B	5	0.99259	0.99269	1	17622	0	0.03702	0.10769	0.7876	2457	4	0.003186353	-3.7
FAM9A	5	0.3662	0.52996	1	7033	2	0.070802	0.18149	0.854599	3824	2	0.275756909	-3.7
FANCD2OS	5	0.9141	0.91536	1	15215	0	0.023674	0.073469	0.744153	1778	4	0.03840807	-3.7
FAP	5	0.59063	0.71319	1	10345	1	0.11745	0.25459	0.918253	4993	3	0.146794755	-3.7
FATE1	5	0.97642	0.97641	1	17039	0	0.24888	0.43954	1	7891	3	0.010367781	-3.7
FAXC	5	0.48168	0.62862	1	8712	2	0.61532	0.73793	1	12168	1	0.201611806	-3.7
FBLN2	5	0.19066	0.35886	1	5002	3	0.45013	0.60751	1	10281	1	0.445074947	-3.7
FBLN5	5	0.80229	0.82035	1	12750	1	0.12797	0.27058	0.927735	5251	2	0.086000818	-3.7
FBLN7	5	0.39148	0.55141	1	7368	2	0.20117	0.37528	0.981273	6882	3	0.258525362	-3.7
FBP2	5	0.010846	0.037743	0.341219	1992	4	0.64312	0.7487	1	12329	1	1.423163583	-3.7
FBXL7	5	0.89145	0.89323	1	14609	0	0.028767	0.086846	0.766354	2037	4	0.049036699	-3.7
FBXW12	5	0.55538	0.69283	1	9926	2	0.17697	0.34141	0.967915	6348	2	0.159373315	-3.7
FCGBP	5	0.11892	0.25295	1	3912	3	0.8434	0.85379	1	13985	1	0.596965316	-3.7
FCN2	5	0.9723	0.97233	1	16904	0	0.044606	0.12619	0.804607	2821	4	0.012186314	-3.7
FCN3	5	0.6328	0.7307	1	10709	1	0.080636	0.19733	0.870052	4084	1	0.136260893	-3.7
FCRL3	5	0.72415	0.77432	1	11650	1	0.061885	0.16657	0.834863	3592	4	0.111079523	-3.7
FCRL4	5	0.88518	0.88708	1	14442	0	0.88823	0.89029	1	14568	1	0.052037212	-3.7
FDCSP	4	0.98726	0.9873	1	17426	0	0.012735	0.043871	0.675903	1167	4	0.005550863	-3.7
FERD3L	5	0.79371	0.81477	1	12611	1	0.14342	0.29335	0.940892	5612	3	0.08896497	-3.7
FERMT2	5	0.48295	0.62969	1	8727	2	0.19362	0.36481	0.976498	6722	2	0.200873204	-3.7
FETUB	5	0.71316	0.76858	1	11514	1	0.036464	0.10629	0.785762	2434	4	0.114310921	-3.7
FEZF1	5	0.7101	0.76708	1	11483	1	0.41755	0.58055	1	9915	2	0.11515934	-3.7
FFAR1	5	0.70534	0.7647	1	11416	1	0.86808	0.8727	1	14306	1	0.11650891	-3.7
FFAR3	5	0.3882	0.54859	1	7324	2	0.59298	0.72681	1	12008	2	0.260752113	-3.7
FGA	5	0.8891	0.89093	1	14544	0	0.86316	0.8687	1	14239	1	0.050156417	-3.7
FGD5	5	0.43675	0.59033	1	8018	1	0.10656	0.23793	0.908182	4718	3	0.228905146	-3.7
FGF1	5	0.61166	0.72176	1	10524	1	0.13717	0.28424	0.9352	5473	3	0.14160719	-3.7
FGF10	5	0.84361	0.85033	1	13492	1	0.033174	0.097988	0.772683	2283	4	0.070412499	-3.7
FGF14	5	0.58531	0.71106	1	10306	1	0.15735	0.31348	0.949396	5943	1	0.148093751	-3.7
FGF17	5	0.32917	0.49848	1	6591	2	0.3278	0.50794	1	8843	2	0.302352262	-3.7
FGF19	5	0.85751	0.86168	1	13796	1	0.1454	0.29618	0.942477	5659	3	0.064653987	-3.7
FGF20	5	0.4825	0.6293	1	8724	2	0.062206	0.16728	0.836565	3601	2	0.201142268	-3.7
FGF21	5	0.92509	0.92594	1	15509	0	0.91275	0.91405	1	14955	0	0.033417154	-3.7
FGF3	5	0.95448	0.9548	1	16358	0	0.18508	0.35284	0.971618	6540	2	0.02008759	-3.7
FGF4	5	0.88245	0.88441	1	14363	1	0.016619	0.054773	0.705076	1399	3	0.053346356	-3.7
FGFBP1	5	0.98722	0.98725	1	17424	0	0.026368	0.080554	0.759742	1909	4	0.005572858	-3.7
FGG	5	0.43082	0.58522	1	7932	2	0.44271	0.60131	1	10185	2	0.23268084	-3.7
FGL1	5	0.13846	0.28256	1	4185	3	0.54525	0.68629	1	11436	1	0.548889318	-3.7
FHL5	5	0.18725	0.35392	1	4947	2	0.66562	0.75803	1	12472	1	0.451094895	-3.7
FIBIN	5	0.15943	0.31353	1	4484	2	0.20434	0.37965	0.982824	6955	2	0.503720898	-3.7
FIGF	5	0.74652	0.78651	1	11932	1	0.46145	0.61691	1	10410	1	0.104295751	-3.7
FIGLA	5	0.50086	0.64514	1	8987	2	0.80412	0.82778	1	13538	1	0.19034603	-3.7
FIGN	5	0.47263	0.62097	1	8564	2	0.53711	0.67954	1	11343	2	0.206929381	-3.7
FLG	5	0.88684	0.88874	1	14490	0	0.13683	0.28374	0.934333	5469	1	0.051225273	-3.7
FLRT2	5	0.48444	0.63097	1	8747	2	0.67646	0.76268	1	12545	1	0.199991289	-3.7
FLRT3	5	0.44619	0.59843	1	8145	1	0.1224	0.26215	0.922796	5116	3	0.222986643	-3.7
FMN2	5	0.6302	0.72955	1	10686	1	0.17171	0.33398	0.963319	6243	3	0.136944938	-3.7
FMO1	5	0.42873	0.58344	1	7904	1	0.044779	0.1266	0.804607	2830	3	0.234003799	-3.7
FMO2	5	0.69664	0.76035	1	11332	1	0.022342	0.069948	0.737705	1704	4	0.11898645	-3.7
FMO3	5	0.36407	0.52815	1	7004	2	0.087667	0.2084	0.879819	4261	3	0.277242716	-3.7
FMOD	5	0.6205	0.72539	1	10599	1	0.0078039	0.029614	0.616961	863	3	0.139428436	-3.7
FNDC1	5	0.8568	0.86106	1	13785	1	0.32396	0.50481	1	8792	2	0.064966585	-3.7
FNDC4	5	0.18133	0.34542	1	4845	3	0.068513	0.1777	0.851126	3759	2	0.46165252	-3.7
FNDC7	5	0.42346	0.57885	1	7811	2	0.88753	0.88965	1	14559	1	0.237433962	-3.7
FOLH1	11	0.54237	0.68134	1	9673	3	0.29118	0.47849	1	8447	5	0.166636114	-3.7
FOLR1	5	0.92337	0.92427	1	15458	0	2.76E-05	0.00013332	0.125177	19	3	0.034201143	-3.7
FOXA2	5	0.33109	0.50012	1	6619	2	0.86287	0.86847	1	14237	1	0.300925777	-3.7
FOXA3	5	0.37163	0.53452	1	7108	2	0.43358	0.59379	1	10070	2	0.27203604	-3.7
FOXB1	5	0.77579	0.80353	1	12316	1	0.46373	0.61876	1	10441	2	0.094997904	-3.7
FOXB2	5	0.35447	0.52009	1	6895	2	0.011089	0.039189	0.660274	1067	2	0.283921497	-3.7
FOXC2	5	0.63642	0.73225	1	10734	1	0.58742	0.72195	1	11940	2	0.13534062	-3.7
FOXD3	5	0.56115	0.69788	1	10026	2	0.18561	0.35356	0.972499	6546	2	0.156219248	-3.7
FOXE1	5	0.93274	0.93339	1	15768	0	0.014165	0.047938	0.687007	1251	4	0.029936856	-3.7
FOXF1	5	0.2192	0.39875	1	5456	2	0.62121	0.74018	1	12199	1	0.399299304	-3.7
FOXG1	5	0.60297	0.71814	1	10456	1	0.0093872	0.034226	0.640729	962	4	0.143790883	-3.7
FOXI2	5	0.7662	0.79773	1	12191	1	0.017512	0.057185	0.712375	1440	4	0.098144075	-3.7
FOXJ1	5	0.60528	0.7191	1	10476	1	0.00079899	0.003559	0.451821	141	1	0.143210711	-3.7
FOXL1	5	0.43906	0.59231	1	8045	2	0.95676	0.95722	1	15797	0	0.227450935	-3.7
FOXL2	5	0.75076	0.78892	1	11988	1	0.6496	0.75137	1	12376	1	0.102967034	-3.7
FOXN1	5	0.31092	0.4833	1	6386	2	0.39004	0.55812	1	9588	1	0.315783205	-3.7
FOXN4	5	0.95715	0.95739	1	16431	0	0.75947	0.80231	1	13152	1	0.018911113	-3.7
FOXQ1	5	0.81441	0.82869	1	12972	1	0.0057092	0.022981	0.596712	688	4	0.081607902	-3.7
FOXR1	5	0.45585	0.60673	1	8285	1	0.549	0.68944	1	11474	2	0.217004531	-3.7
FOXR2	5	0.99739	0.99741	1	17861	0	0.0023037	0.0097677	0.550113	317	5	0.001126282	-3.7
FOXS1	5	0.96208	0.96235	1	16578	0	0.76764	0.80678	1	13221	1	0.016666949	-3.7
FRAS1	5	0.19861	0.37016	1	5132	2	0.23074	0.41534	0.994071	7521	3	0.431610514	-3.7
FREM1	7	0.69651	0.76027	1	11330	1	0.11759	0.25481	0.91831	4997	3	0.119032146	-3.7
FREM3	5	0.96262	0.96289	1	16594	0	0.32868	0.50863	1	8853	2	0.016423324	-3.7
FRG2B	1	0.54536	0.68394	1	9732	0	0.45464	0.61128	1	10343	0	0.164981996	-3.7
FRG2C	2	0.74084	0.78338	1	11862	0	0.27801	0.46771	1	8281	1	0.10602752	-3.7
FRK	5	0.92816	0.92892	1	15594	0	0.27045	0.46162	1	8204	2	0.032021686	-3.7
FRMD1	5	0.21735	0.39621	1	5419	2	0.13961	0.28782	0.938505	5523	3	0.402074567	-3.7
FRMD7	5	0.44921	0.60104	1	8188	1	0.13586	0.28229	0.934288	5437	2	0.221096624	-3.7
FRMPD1	5	0.50533	0.64895	1	9062	2	0.42658	0.58795	1	10001	2	0.187788763	-3.7
FRMPD2	5	0.48686	0.63305	1	8787	1	0.11084	0.24451	0.912261	4823	2	0.198561987	-3.7
FRMPD4	5	0.76623	0.79775	1	12192	1	0.45524	0.61177	1	10349	1	0.098133187	-3.7
FRRS1L	5	0.70623	0.76514	1	11428	1	0.016454	0.054316	0.703729	1390	2	0.116259093	-3.7
FRZB	5	0.84604	0.85227	1	13541	1	0.87953	0.88251	1	14460	1	0.069422799	-3.7
FSBP	5	0.62743	0.72833	1	10659	1	0.097528	0.22396	0.898288	4490	3	0.137671801	-3.7
FSCB	5	0.50978	0.65275	1	9137	2	0.14843	0.30062	0.94482	5730	2	0.18525312	-3.7
FSD1	5	0.012018	0.041143	0.364459	2033	4	0.92661	0.92744	1	15195	0	1.385704044	-3.7
FSHB	5	0.98684	0.98684	1	17411	0	0.022876	0.071362	0.7419	1729	4	0.005753255	-3.7
FSHR	5	0.49783	0.6425	1	8953	2	0.11905	0.25704	0.920492	5028	3	0.192126868	-3.7
FSTL1	5	0.78321	0.80815	1	12438	1	0.52198	0.66686	1	11149	2	0.092508023	-3.7
FSTL4	5	0.95299	0.95338	1	16312	0	0.0298	0.089464	0.769047	2095	3	0.020733963	-3.7
FSTL5	5	0.46777	0.61687	1	8485	2	0.74414	0.79434	1	13030	1	0.20980635	-3.7
FTHL17	5	0.30817	0.48099	1	6359	2	0.80052	0.82563	1	13487	1	0.317863953	-3.7
FTMT	5	0.95057	0.95096	1	16234	0	0.014225	0.048104	0.687007	1259	3	0.02183775	-3.7
FUT5	5	0.21926	0.39884	1	5457	2	0.93362	0.93431	1	15344	0	0.399201292	-3.7
FXYD4	5	0.98361	0.9836	1	17299	0	0.0069247	0.027085	0.608948	801	4	0.00718148	-3.7
FXYD7	5	0.22895	0.41216	1	5636	1	0.060527	0.16353	0.83441	3527	4	0.384934159	-3.7
FZD8	5	0.5471	0.68548	1	9763	1	0.33331	0.51231	1	8903	2	0.164005212	-3.7
FZD9	5	0.41719	0.57352	1	7710	2	0.031429	0.093589	0.769882	2186	2	0.241451433	-3.7
GAB4	5	0.084751	0.1986	1	3467	1	0.059534	0.16128	0.83441	3479	3	0.702020756	-3.7
GABRA1	5	0.90828	0.90968	1	15064	0	0.24212	0.43058	1	7744	2	0.041111353	-3.7
GABRA5	5	0.4456	0.59791	1	8136	2	0.72869	0.7867	1	12903	1	0.223364183	-3.7
GABRA6	5	0.88191	0.88386	1	14348	1	0.014449	0.048732	0.687936	1275	3	0.05361652	-3.7
GABRB3	5	0.87781	0.87997	1	14259	1	0.02302	0.071751	0.7419	1736	2	0.055532134	-3.7
GABRD	5	0.21327	0.39059	1	5345	3	0.06695	0.17522	0.847826	3722	2	0.40827888	-3.7
GABRG3	5	0.89182	0.89359	1	14622	0	0.45683	0.61303	1	10363	1	0.0488617	-3.7
GABRP	5	0.62265	0.7263	1	10616	1	0.12118	0.26027	0.92089	5089	3	0.138883956	-3.7
GABRQ	5	0.82376	0.83531	1	13137	1	0.036791	0.10712	0.787104	2450	3	0.078152319	-3.7
GAD2	5	0.32666	0.4964	1	6561	2	0.057006	0.15545	0.829171	3372	2	0.304168227	-3.7
GAGE12H	1	0.50633	0.64978	1	9082	0	0.49367	0.64342	1	10775	0	0.18723366	-3.7
GAL3ST2	5	0.039586	0.11345	0.741191	2756	4	0.9168	0.91791	1	15027	0	0.9451955	-3.7
GAL3ST3	5	0.94199	0.94257	1	15984	0	0.39482	0.56201	1	9653	2	0.025686387	-3.7
GALNT16	5	0.24965	0.4318	1	5829	2	0.49574	0.64513	1	10810	2	0.364717362	-3.7
GALNT5	5	0.54556	0.68413	1	9736	2	0.4886	0.63914	1	10722	1	0.164861365	-3.7
GALNT9	5	0.66859	0.74692	1	11038	1	0.16694	0.32721	0.956364	6160	3	0.126725911	-3.7
GALNTL5	5	0.44412	0.59664	1	8118	2	0.96182	0.96222	1	15901	0	0.224287634	-3.7
GALP	5	0.52506	0.66611	1	9392	2	0.91154	0.9129	1	14937	0	0.176454046	-3.7
GALR2	5	0.40804	0.56554	1	7579	1	0.27312	0.46378	1	8229	2	0.247536672	-3.7
GALR3	5	0.64743	0.73719	1	10830	1	0.48937	0.63978	1	10731	2	0.132420565	-3.7
GAP43	5	0.82309	0.83482	1	13124	1	0.022262	0.069732	0.737705	1701	4	0.078407155	-3.7
GAS2L2	5	0.19316	0.36248	1	5042	1	0.19	0.35977	0.974964	6640	2	0.440715951	-3.7
GAST	5	0.81975	0.83242	1	13067	1	0.14745	0.29921	0.943991	5704	3	0.079657494	-3.7
GATA1	5	0.99359	0.99368	1	17671	0	8.84E-05	0.00041371	0.21372	34	5	0.002753451	-3.7
GATA3	5	0.9163	0.91747	1	15273	0	0.23443	0.42038	0.996444	7596	3	0.037408128	-3.7
GATA4	5	0.059888	0.15757	0.90689	3128	2	0.88291	0.88548	1	14497	1	0.802526465	-3.7
GATA5	5	0.56545	0.70165	1	10097	1	0.20314	0.37798	0.981803	6931	2	0.15387947	-3.7
GBP7	5	0.95253	0.95294	1	16298	0	0.2235	0.40569	0.991173	7370	3	0.020934443	-3.7
GBX1	5	0.77664	0.80407	1	12334	1	0.17787	0.34273	0.967915	6376	2	0.094706141	-3.7
GBX2	5	0.35713	0.52234	1	6930	1	0.69907	0.77274	1	12706	1	0.282046715	-3.7
GCG	5	0.98365	0.98363	1	17301	0	0.0075221	0.028817	0.616961	836	4	0.007168234	-3.7
GCGR	5	0.52501	0.66607	1	9389	1	0.88275	0.88534	1	14494	1	0.176480127	-3.7
GCK	5	0.53828	0.67771	1	9624	1	0.44207	0.60079	1	10178	2	0.168956106	-3.7
GCKR	5	0.91351	0.91478	1	15201	0	0.41162	0.57571	1	9845	2	0.038683339	-3.7
GCM2	5	0.46149	0.61152	1	8373	2	0.084954	0.20419	0.876713	4192	3	0.213589335	-3.7
GCNT4	5	0.48015	0.62732	1	8684	2	0.19137	0.36169	0.974964	6673	2	0.202510866	-3.7
GCOM1	5	0.14332	0.2897	1	4256	2	0.14557	0.29643	0.942654	5662	3	0.538051505	-3.7
GDF10	5	0.90104	0.90258	1	14856	0	0.0090383	0.033178	0.636734	934	3	0.044514294	-3.7
GDF2	5	0.85224	0.8573	1	13686	1	0.2976	0.48374	1	8528	1	0.066867176	-3.7
GDF3	5	0.9425	0.94308	1	16000	0	0.035238	0.10324	0.781182	2380	3	0.025451465	-3.7
GDF5	5	0.14613	0.2939	1	4297	3	0.95669	0.95716	1	15795	0	0.531800414	-3.7
GDF7	5	0.77066	0.8004	1	12251	1	0.17573	0.3397	0.967308	6324	2	0.09669292	-3.7
GEM	5	0.53589	0.67559	1	9571	2	0.20181	0.37617	0.981273	6900	3	0.170316787	-3.7
GFPT2	5	0.75742	0.79264	1	12073	1	0.65791	0.75482	1	12425	1	0.100924015	-3.7
GFRA1	5	0.83194	0.84127	1	13263	1	0.57721	0.71317	1	11823	1	0.075064598	-3.7
GFRA2	5	0.023378	0.072235	0.547511	2376	3	0.96523	0.96564	1	15970	0	1.141252323	-3.7
GFRA4	5	0.16146	0.31647	1	4521	3	0.85828	0.86491	1	14187	1	0.499667453	-3.7
GH1	4	0.90503	0.90649	1	14966	0	0.21541	0.39477	0.989047	7184	2	0.042636982	-3.7
GH2	5	0.21839	0.39763	1	5438	2	0.49396	0.64367	1	10779	2	0.400520857	-3.7
GHRHR	5	0.58316	0.71024	1	10285	1	0.2544	0.44682	1	7991	3	0.148594872	-3.7
GIF	5	0.66573	0.7456	1	11007	1	0.0094357	0.034366	0.640846	964	4	0.127494101	-3.7
GIMAP7	5	0.92844	0.9292	1	15605	0	0.073815	0.1864	0.85809	3912	3	0.031890799	-3.7
GIP	5	0.065436	0.1668	0.938591	3200	2	0.41848	0.58129	1	9928	2	0.777803954	-3.7
GJA10	5	0.79006	0.81248	1	12547	1	0.93736	0.93805	1	15417	0	0.090187321	-3.7
GJA5	5	0.31443	0.48621	1	6428	1	0.17763	0.34236	0.967915	6364	3	0.313176113	-3.7
GJA8	5	0.83924	0.84689	1	13403	1	0.16687	0.32709	0.956364	6159	2	0.072172995	-3.7
GJB1	5	0.99592	0.99596	1	17794	0	0.0040771	0.016797	0.590431	503	5	0.001758103	-3.7
GJC3	5	0.88039	0.8824	1	14305	1	0.2323	0.41743	0.995431	7548	3	0.054334501	-3.7
GJD2	5	0.93274	0.93339	1	15695	0	0.059478	0.16115	0.83441	3477	4	0.029936856	-3.7
GK2	5	0.90111	0.90265	1	14861	0	0.012542	0.04334	0.674408	1156	3	0.044480614	-3.7
GKN1	5	0.90535	0.90681	1	14977	0	0.16177	0.31988	0.951587	6053	3	0.042483699	-3.7
GKN2	5	0.14181	0.28747	1	4231	3	0.9416	0.9422	1	15484	0	0.541407471	-3.7
GLI3	5	0.37656	0.5387	1	7173	2	0.43595	0.59568	1	10096	1	0.268653024	-3.7
GLIS1	5	0.73778	0.78167	1	11814	1	0.24575	0.43541	1	7814	3	0.106976556	-3.7
GLIS3	5	0.88196	0.88391	1	14351	1	0.033108	0.09783	0.772392	2281	4	0.053591953	-3.7
GLOD5	5	0.92261	0.92354	1	15441	0	0.053101	0.1464	0.825378	3194	1	0.03454429	-3.7
GLP2R	5	0.95449	0.95481	1	16359	0	0.016529	0.054518	0.703831	1393	3	0.020083041	-3.7
GLRA3	5	0.41882	0.5749	1	7741	2	0.51564	0.6616	1	11059	2	0.240407691	-3.7
GLRA4	5	0.98421	0.98418	1	17318	0	0.010349	0.037011	0.657206	1014	4	0.006925465	-3.7
GLT6D1	5	0.3843	0.5453	1	7273	2	0.26045	0.4534	1	8095	2	0.263364502	-3.7
GLYATL2	5	0.36768	0.53118	1	7047	2	0.37283	0.54418	1	9379	2	0.274758285	-3.7
GLYATL3	5	0.54229	0.68127	1	9671	2	0.93705	0.93775	1	15414	0	0.166680735	-3.7
GML	5	0.03985	0.1141	0.742948	2765	4	0.52123	0.66623	1	11141	1	0.942714356	-3.7
GMNC	5	0.39649	0.55559	1	7427	2	0.0068732	0.026937	0.608948	794	2	0.25524558	-3.7
GNAT3	5	0.50834	0.65147	1	9117	1	0.22181	0.40339	0.991065	7329	1	0.186105579	-3.7
GNG12	4	0.86847	0.87129	1	14049	0	0.16492	0.32435	0.953986	6122	2	0.05983727	-3.7
GNGT1	3	0.30318	0.47678	1	6316	1	0.1206	0.25939	0.92089	5068	2	0.321681971	-3.7
GOLGA6A	2	0.029359	0.087825	0.625401	2529	1	0.81947	0.83739	1	13697	0	1.056381842	-3.7
GOLGA6B	1	0.17673	0.33878	1	4772	1	0.82327	0.83989	1	13735	0	0.470082236	-3.7
GOLT1A	5	0.15093	0.30108	1	4367	3	0.097669	0.22417	0.89864	4492	2	0.521318093	-3.7
GOT1L1	5	0.88129	0.8833	1	14331	1	0.49684	0.64602	1	10824	2	0.05389177	-3.7
GPA33	5	0.14264	0.2887	1	4243	1	0.34233	0.51963	1	9019	1	0.539553216	-3.7
GPC6	5	0.97673	0.9767	1	17048	0	0.041219	0.11803	0.799424	2659	4	0.010238812	-3.7
GPHA2	5	0.24971	0.43185	1	5830	2	0.089721	0.21165	0.883095	4312	1	0.364667076	-3.7
GPR101	5	0.81709	0.83057	1	13015	1	0.078166	0.19336	0.86603	4019	2	0.08062376	-3.7
GPR115	5	0.99959	0.99958	1	17972	0	0.00041384	0.0019163	0.376184	91	5	0.000182442	-3.7
GPR119	5	0.90729	0.90873	1	15030	0	0.18792	0.35681	0.97449	6594	3	0.041565134	-3.7
GPR123	5	0.71794	0.77108	1	11575	1	0.4729	0.62627	1	10557	2	0.112900561	-3.7
GPR128	5	0.70447	0.76425	1	11405	1	0.024559	0.075813	0.746197	1826	4	0.116764553	-3.7
GPR139	5	0.35678	0.52204	1	6924	2	0.8025	0.82682	1	13515	1	0.282296219	-3.7
GPR142	5	0.63522	0.73172	1	10727	1	0.10891	0.24154	0.910298	4778	3	0.135655074	-3.7
GPR143	5	0.98602	0.98602	1	17386	0	0.2045	0.37987	0.98285	6960	3	0.006114276	-3.7
GPR148	5	0.86678	0.86974	1	14008	1	0.01542	0.051437	0.694004	1334	2	0.060610556	-3.7
GPR149	5	0.22689	0.40937	1	5594	3	0.36828	0.54056	1	9326	1	0.387883987	-3.7
GPR15	5	0.76009	0.7942	1	12105	1	0.25544	0.44816	1	8009	3	0.100070117	-3.7
GPR151	5	0.39252	0.55227	1	7381	2	0.060361	0.16316	0.83441	3519	3	0.257848548	-3.7
GPR152	5	0.96319	0.96343	1	16613	0	0.22559	0.4085	0.991208	7422	3	0.016179834	-3.7
GPR158	5	0.63931	0.73356	1	10755	1	0.86592	0.87089	1	14270	1	0.134564358	-3.7
GPR17	5	0.75899	0.79358	1	12093	1	0.55129	0.69143	1	11500	2	0.100409286	-3.7
GPR171	5	0.39654	0.55564	1	7428	2	0.97776	0.97784	1	16278	0	0.255206497	-3.7
GPR182	5	0.47689	0.62456	1	8629	2	0.80874	0.83063	1	13584	1	0.204425834	-3.7
GPR20	5	0.14862	0.29762	1	4332	3	0.36912	0.54123	1	9339	1	0.526337888	-3.7
GPR27	5	0.95428	0.95459	1	16353	0	0.00094106	0.0041555	0.451821	165	4	0.020183119	-3.7
GPR31	5	0.5586	0.69565	1	9987	2	0.12989	0.27348	0.928901	5302	2	0.157609211	-3.7
GPR32	5	0.74092	0.78342	1	11864	1	0.091356	0.21421	0.885255	4357	1	0.106005346	-3.7
GPR37	5	0.95086	0.95125	1	16243	0	0.037593	0.10911	0.790004	2484	1	0.02170533	-3.7
GPR39	5	0.18958	0.35732	1	4983	1	0.071995	0.18346	0.855718	3860	3	0.446942675	-3.7
GPR45	5	0.98199	0.98195	1	17240	0	0.10116	0.22956	0.900451	4589	3	0.007910626	-3.7
GPR50	5	0.32891	0.49826	1	6586	2	0.14252	0.29205	0.940892	5589	3	0.302543976	-3.7
GPR6	5	0.84299	0.84983	1	13478	1	0.070919	0.18167	0.854686	3828	3	0.070667942	-3.7
GPR61	5	0.33002	0.49921	1	6608	2	0.78642	0.81729	1	13365	1	0.301716724	-3.7
GPR87	5	0.45709	0.60776	1	8303	2	0.07878	0.19437	0.867077	4037	3	0.216267887	-3.7
GPR98	5	0.18259	0.34724	1	4875	3	0.40095	0.56705	1	9731	2	0.459370252	-3.7
GPRC5B	5	0.61793	0.72434	1	10577	1	0.091294	0.21411	0.885255	4355	3	0.140057531	-3.7
GPRC6A	5	0.94943	0.94983	1	16201	0	0.093021	0.21685	0.889667	4387	3	0.022354118	-3.7
GPRIN2	5	0.044604	0.12579	0.789043	2871	3	0.20585	0.38176	0.983877	6986	2	0.900353883	-3.7
GPX5	7	0.38595	0.54667	1	7298	3	0.017728	0.057772	0.712375	1453	2	0.262274759	-3.7
GPX6	5	0.96609	0.96634	1	16704	0	0.066302	0.17413	0.844997	3710	3	0.014870043	-3.7
GRAMD2	5	0.20336	0.37672	1	5196	2	0.0503	0.13976	0.818408	3074	3	0.423981323	-3.7
GRB14	5	0.69833	0.76119	1	11354	1	0.05595	0.15305	0.829171	3318	4	0.118506926	-3.7
GRB7	5	0.99169	0.99175	1	17590	0	0.2001	0.37384	0.9811	6854	3	0.003597791	-3.7
GREM1	6	0.29954	0.47372	1	6286	2	0.46274	0.61795	1	10430	2	0.324478279	-3.7
GRIA1	5	0.73329	0.77927	1	11761	1	0.10614	0.23728	0.907072	4710	3	0.108312043	-3.7
GRID2	5	0.21806	0.39719	1	5435	3	0.90719	0.90865	1	14863	0	0.401001694	-3.7
GRIK3	5	0.32782	0.49737	1	6572	2	0.50301	0.65116	1	10897	2	0.303320414	-3.7
GRIK4	5	0.28829	0.46431	1	6169	2	0.28125	0.47038	1	8332	2	0.333191963	-3.7
GRIN1	5	0.060149	0.15799	0.908726	3131	3	0.57089	0.70785	1	11737	1	0.801370401	-3.7
GRIN2A	5	0.10496	0.23104	1	3710	3	0.91286	0.91414	1	14957	0	0.636312824	-3.7
GRIN2B	5	0.95997	0.96022	1	16514	0	0.85442	0.86189	1	14147	1	0.017629253	-3.7
GRM5	5	0.60391	0.71854	1	10466	1	0.63806	0.74666	1	12295	1	0.14354905	-3.7
GRM7	5	0.89212	0.89391	1	14627	0	0.96178	0.96219	1	15899	0	0.048706204	-3.7
GRM8	5	0.35554	0.521	1	6906	2	0.069617	0.17951	0.851447	3792	2	0.283162277	-3.7
GRP	5	0.95001	0.95037	1	16217	0	0.022111	0.069334	0.736654	1695	4	0.022107281	-3.7
GRXCR1	5	0.35041	0.51664	1	6849	1	0.012312	0.042697	0.671034	1145	3	0.286811972	-3.7
GRXCR2	5	0.41561	0.57216	1	7686	2	0.94247	0.94309	1	15509	0	0.242482507	-3.7
GSC	5	0.3112	0.48353	1	6389	1	0.031192	0.092998	0.769882	2169	4	0.315576575	-3.7
GSC2	5	0.48886	0.63479	1	8816	1	0.3627	0.53613	1	9265	2	0.197369923	-3.7
GSTA1	1	0.30121	0.47513	1	6299	1	0.69879	0.77262	1	12703	0	0.323187547	-3.7
GSTA2	1	0.69546	0.75976	1	11316	0	0.30454	0.48936	1	8594	1	0.119323575	-3.7
GSTA3	4	0.86293	0.8663	1	13913	0	0.824	0.84037	1	13744	1	0.062331686	-3.7
GSTA5	5	0.073041	0.17945	0.977424	3306	3	0.95928	0.95974	1	15848	0	0.746056537	-3.7
GSTO2	5	0.36142	0.52597	1	6976	2	0.60698	0.73478	1	12118	1	0.279039026	-3.7
GSTT2	3	6.08E-05	0.00028341	0.009853	518	3	0.99994	0.99994	1	17635	0	3.54758483	-3.7
GSTT2B	2	0.093348	0.21245	1	3556	2	0.90665	0.90816	1	14853	0	0.672743265	-3.7
GSX1	5	0.98125	0.9812	1	17212	0	0.5194	0.6647	1	11118	2	0.00824246	-3.7
GSX2	5	0.49932	0.64381	1	8968	2	0.30895	0.49286	1	8643	2	0.191242282	-3.7
GTF2A1L	5	0.21547	0.39366	1	5382	3	0.42335	0.58525	1	9969	2	0.404878712	-3.7
GTSCR1	5	0.98159	0.98153	1	17221	0	0.12029	0.25895	0.92089	5063	3	0.008096422	-3.7
GTSF1L	5	0.88849	0.89033	1	14532	0	0.16014	0.3175	0.951497	6004	2	0.050448993	-3.7
GUCA1A	5	0.11647	0.24915	1	3875	3	0.52543	0.66974	1	11191	2	0.603539108	-3.7
GUCA1C	5	0.5435	0.68232	1	9699	2	0.005692	0.022904	0.596712	686	3	0.166011899	-3.7
GUCA2A	5	0.66297	0.74432	1	10979	1	0.06277	0.1684	0.837906	3619	2	0.128240311	-3.7
GUCA2B	5	0.69681	0.76043	1	11333	1	0.042034	0.12004	0.799894	2702	4	0.118940758	-3.7
GUCY1B3	5	0.92198	0.92293	1	15426	0	0.47793	0.63037	1	10619	2	0.034831237	-3.7
GUCY2C	5	0.034911	0.10189	0.693438	2646	3	0.91558	0.91674	1	15005	0	0.991868438	-3.7
GUCY2D	5	0.58706	0.71176	1	10322	1	0.40281	0.56857	1	9745	2	0.147666422	-3.7
GULP1	5	0.50544	0.64903	1	9063	2	0.078211	0.19343	0.86603	4021	2	0.187735228	-3.7
GXYLT2	5	0.9931	0.9932	1	17647	0	0.0093577	0.034145	0.640139	960	4	0.002963289	-3.7
GYPA	4	0.19115	0.35959	1	5008	1	0.1831	0.3501	0.970263	6498	2	0.444192394	-3.7
GYPB	3	0.73871	0.78219	1	11828	0	0.74089	0.79272	1	13001	1	0.106687741	-3.7
GYPE	1	0.1841	0.34941	1	4904	1	0.8159	0.8351	1	13655	0	0.45666467	-3.7
GZMA	5	0.12667	0.26484	1	4017	3	0.87998	0.88289	1	14466	1	0.577016421	-3.7
GZMB	5	0.82732	0.83791	1	13192	1	0.017948	0.058347	0.713095	1473	3	0.076802626	-3.7
GZMM	5	0.10325	0.22832	1	3689	3	0.068878	0.17828	0.851447	3768	1	0.641456044	-3.7
H2AFB3	5	0.058774	0.15572	0.899807	3116	3	0.98415	0.98423	1	16480	0	0.807655605	-3.7
H2BFWT	5	0.21876	0.39815	1	5441	2	0.03009	0.090211	0.769882	2108	2	0.39995328	-3.7
HABP2	5	0.86031	0.86405	1	13850	1	0.020013	0.063844	0.722198	1591	4	0.063461125	-3.7
HAMP	5	0.062823	0.16246	0.9253	3162	1	0.15805	0.31449	0.950104	5961	2	0.789253551	-3.7
HAND1	5	0.99687	0.9969	1	17840	0	0.0031345	0.013108	0.577051	408	5	0.001348404	-3.7
HAND2	5	0.99842	0.99842	1	17913	0	0.0015785	0.0068637	0.504541	244	5	0.000686728	-3.7
HAO1	5	0.87522	0.87748	1	14207	1	0.12118	0.26028	0.92089	5090	3	0.056762773	-3.7
HAO2	5	0.15377	0.30524	1	4396	3	0.65963	0.75552	1	12438	1	0.515358555	-3.7
HAP1	5	0.079273	0.18966	1	3397	3	0.53888	0.68098	1	11363	1	0.722024254	-3.7
HAPLN1	5	0.88968	0.89147	1	14561	0	0.43749	0.59697	1	10113	2	0.049893267	-3.7
HAPLN2	5	0.11328	0.24414	1	3825	3	0.97774	0.97783	1	16277	0	0.61236106	-3.7
HAPLN3	5	0.87298	0.8754	1	14148	1	0.34217	0.51951	1	9018	2	0.057793458	-3.7
HAS1	5	0.52643	0.66729	1	9416	1	0.38922	0.55747	1	9579	2	0.175685383	-3.7
HBB	3	0.59367	0.71438	1	10371	1	0.041143	0.11784	0.799424	2654	2	0.146070713	-3.7
HBD	3	0.27331	0.45164	1	6027	2	0.43549	0.59529	1	10092	1	0.345207601	-3.7
HBE1	5	0.34504	0.51206	1	6781	2	0.27902	0.46853	1	8293	2	0.290679148	-3.7
HBG1	1	0.79701	0.81692	1	12661	0	0.20299	0.37778	0.981803	6928	1	0.087820471	-3.7
HBG2	1	0.83836	0.84619	1	13383	0	0.16164	0.3197	0.951497	6050	1	0.072532111	-3.7
HBM	5	0.19716	0.36815	1	5108	3	0.48598	0.63702	1	10695	1	0.433975195	-3.7
HBQ1	5	0.082483	0.19496	1	3439	3	0.85086	0.85924	1	14096	1	0.710054484	-3.7
HBZ	5	0.22348	0.40468	1	5529	3	0.54461	0.68575	1	11429	1	0.392888259	-3.7
HCAR3	4	0.66126	0.74353	1	10958	1	0.23963	0.42725	0.999139	7701	2	0.128701504	-3.7
HCRT	5	0.74801	0.78733	1	11948	1	0.040085	0.1152	0.796154	2605	4	0.1038432	-3.7
HCRTR1	5	0.97261	0.97265	1	16919	0	0.0094465	0.034397	0.640846	966	4	0.012043409	-3.7
HCRTR2	5	0.04707	0.13168	0.809834	2928	3	0.10607	0.23717	0.907072	4707	2	0.880480182	-3.7
HDGFL1	5	0.36456	0.52858	1	7008	2	0.062846	0.16852	0.837906	3622	3	0.276889273	-3.7
HDGFRP3	5	0.70046	0.76226	1	11372	1	0.20287	0.37762	0.981803	6924	3	0.117896869	-3.7
HELT	5	0.89415	0.89589	1	14679	0	0.051365	0.14234	0.820255	3123	4	0.047745311	-3.7
HEPACAM2	5	0.63904	0.73344	1	10753	1	0.17675	0.3411	0.967915	6341	3	0.134635408	-3.7
HEPHL1	5	0.84426	0.85084	1	13506	1	0.47337	0.62664	1	10562	1	0.070152101	-3.7
HEPN1	5	0.5231	0.6644	1	9351	2	0.79961	0.82511	1	13480	1	0.177570376	-3.7
HES3	5	0.81169	0.82679	1	12931	1	0.0023507	0.0099463	0.550113	321	4	0.082604785	-3.7
HES4	5	0.48491	0.63137	1	8757	1	0.089977	0.21206	0.883095	4321	2	0.199716058	-3.7
HES5	5	0.41418	0.57092	1	7668	1	0.019056	0.061308	0.714567	1542	4	0.243424743	-3.7
HEY1	5	0.75161	0.78936	1	12003	1	0.82818	0.84314	1	13797	1	0.102724885	-3.7
HEY2	5	0.95257	0.95298	1	16300	0	0.09967	0.22723	0.900451	4538	3	0.020916214	-3.7
HFE2	5	0.14414	0.29094	1	4264	2	0.81483	0.83442	1	13646	1	0.536196566	-3.7
HFM1	5	0.58307	0.7102	1	10284	1	0.88771	0.88982	1	14561	1	0.148619332	-3.7
HHATL	5	0.046248	0.12968	0.801747	2913	4	0.89023	0.89212	1	14595	1	0.887126998	-3.7
HID1	5	0.045853	0.12874	0.798942	2901	3	0.99034	0.99043	1	16698	0	0.890286495	-3.7
HIPK4	5	0.03323	0.097631	0.674949	2605	3	0.76341	0.8044	1	13181	1	1.010412262	-3.7
HIST1H1A	5	0.1886	0.35584	1	4970	1	0.52321	0.66791	1	11167	2	0.448745234	-3.7
HIST1H2AA	5	0.21977	0.39952	1	5468	2	0.59013	0.72432	1	11972	2	0.398461475	-3.7
HIST1H2BA	5	0.77924	0.80566	1	12377	1	0.038979	0.11253	0.79202	2554	2	0.093848198	-3.7
HIST1H2BB	3	0.00058825	0.0026574	0.047196	1014	3	0.99941	0.99942	1	17344	0	2.575543069	-3.7
HIST1H2BI	3	0.042318	0.12028	0.770203	2811	3	0.95768	0.95813	1	15813	0	0.919806581	-3.7
HIST1H3G	5	0.00021446	0.00099868	0.024012	749	5	0.99979	0.99978	1	17492	0	3.000573647	-3.7
HIST1H3J	4	0.017412	0.056152	0.460493	2196	2	0.20635	0.38245	0.984312	6995	1	1.250634771	-3.7
HIST1H4F	5	0.14551	0.29296	1	4285	2	0.88878	0.89078	1	14578	1	0.533191673	-3.7
HIST1H4G	5	0.3876	0.54808	1	7319	2	0.25028	0.44142	1	7919	3	0.261156045	-3.7
HIST2H3D	2	0.010106	0.035557	0.325046	1970	2	0.98626	0.98631	1	16544	0	1.449074888	-3.7
HIST3H2A	5	0.0024227	0.010233	0.130511	1412	2	0.27372	0.46427	1	8237	1	1.989997026	-3.7
HIST3H2BB	3	0.18554	0.35147	1	4924	2	0.93253	0.93323	1	15320	0	0.454111739	-3.7
HIST3H3	3	0.010593	0.036988	0.33541	1986	2	0.90127	0.90279	1	14766	0	1.431939151	-3.7
HLA-DQB2	5	0.47304	0.62132	1	8573	1	0.10258	0.23175	0.902196	4626	3	0.206684666	-3.7
HMGB4	5	0.99707	0.9971	1	17849	0	0.0029273	0.012287	0.566927	390	5	0.001261284	-3.7
HMGCLL1	5	0.081743	0.19375	1	3427	3	0.88655	0.88878	1	14537	1	0.712758289	-3.7
HMGCS2	5	0.66697	0.74616	1	11017	1	0.1034	0.23301	0.903596	4644	3	0.127168036	-3.7
HMHB1	1	0.24512	0.42797	1	5787	1	0.75488	0.79983	1	13118	0	0.368586673	-3.7
HMP19	5	0.93274	0.93339	1	15712	0	0.2277	0.41132	0.993137	7455	2	0.029936856	-3.7
HMX1	5	0.34789	0.51448	1	6815	2	0.01107	0.039126	0.660274	1064	3	0.288631503	-3.7
HMX2	5	0.50954	0.65256	1	9134	2	0.17352	0.33662	0.964327	6285	2	0.185379551	-3.7
HNF1B	5	0.49581	0.64075	1	8921	2	0.17523	0.339	0.966672	6315	1	0.193311385	-3.7
HOOK1	5	0.74115	0.78354	1	11867	1	0.28395	0.47258	1	8355	2	0.105938828	-3.7
HORMAD2	5	0.35566	0.5211	1	6908	1	0.56822	0.70561	1	11700	1	0.283078927	-3.7
HOXA13	5	0.7506	0.78882	1	11985	1	0.051667	0.14305	0.820255	3140	3	0.103022087	-3.7
HOXB1	5	0.91005	0.91142	1	15112	0	0.021286	0.067198	0.732679	1651	2	0.040281446	-3.7
HOXB13	5	0.91461	0.91585	1	15230	0	0.034663	0.10179	0.780344	2348	4	0.03817565	-3.7
HOXB2	5	0.88854	0.89039	1	14533	0	0.58943	0.7237	1	11963	2	0.050419726	-3.7
HOXB4	5	0.70203	0.76305	1	11388	1	0.32446	0.50522	1	8802	2	0.117447003	-3.7
HOXB5	5	0.60112	0.7174	1	10440	1	0.39156	0.55937	1	9600	1	0.144238628	-3.7
HOXB6	5	0.46873	0.61768	1	8497	1	0.29686	0.48312	1	8519	2	0.209236461	-3.7
HOXB7	5	0.84476	0.85126	1	13516	1	0.054435	0.14949	0.826677	3256	4	0.069937773	-3.7
HOXB9	5	0.62083	0.72554	1	10602	1	0.022894	0.071413	0.7419	1730	3	0.139338639	-3.7
HOXC11	5	0.53538	0.67514	1	9564	2	0.3714	0.54303	1	9361	2	0.170606161	-3.7
HOXC12	5	0.19034	0.35841	1	4995	2	0.35756	0.53193	1	9200	2	0.445619882	-3.7
HOXC13	5	0.84406	0.8507	1	13502	1	0.88541	0.88774	1	14521	1	0.070223567	-3.7
HOXC5	5	0.87658	0.87876	1	14231	1	0.37497	0.54586	1	9408	1	0.05612972	-3.7
HOXC8	5	0.59084	0.71328	1	10347	1	0.40379	0.56933	1	9759	2	0.146739953	-3.7
HOXC9	5	0.51727	0.65932	1	9249	2	0.9229	0.92379	1	15134	0	0.18090375	-3.7
HOXD1	5	0.99252	0.99261	1	17619	0	0.034288	0.10082	0.777917	2334	4	0.003221354	-3.7
HOXD10	5	0.95601	0.95628	1	16402	0	0.81351	0.83359	1	13626	1	0.019414927	-3.7
HOXD11	5	0.97046	0.97056	1	16836	0	0.067001	0.17532	0.847978	3723	2	0.012977611	-3.7
HOXD12	5	0.46429	0.61384	1	8426	2	0.20814	0.38487	0.984819	7036	2	0.211944815	-3.7
HOXD13	5	0.35411	0.51979	1	6888	1	0.94187	0.94248	1	15492	0	0.28417208	-3.7
HOXD3	5	0.45149	0.60301	1	8217	2	0.012259	0.04254	0.670433	1142	3	0.219675486	-3.7
HOXD4	5	0.94531	0.94581	1	16081	0	0.023995	0.074318	0.744933	1796	4	0.024196099	-3.7
HOXD8	10	0.99985	0.99986	1	17988	0	0.019571	0.062667	0.717762	1571	7	6.08055E-05	-3.7
HOXD9	5	0.91239	0.9137	1	15172	0	0.52222	0.66705	1	11154	2	0.039196375	-3.7
HPCA	5	0.68038	0.75247	1	11162	1	0.046275	0.13018	0.808397	2899	2	0.12351081	-3.7
HPGD	15	0.77817	0.80503	1	12360	3	0.040292	0.11572	0.796488	2614	8	0.094187935	-3.7
HPGDS	5	0.77103	0.80063	1	12257	1	0.0069665	0.027197	0.609143	802	3	0.096568141	-3.7
HPN	5	0.57268	0.70607	1	10197	1	0.12975	0.27324	0.928454	5300	2	0.151152241	-3.7
HPR	3	0.62391	0.72685	1	10627	1	0.46814	0.62236	1	10498	1	0.138555205	-3.7
HR	5	0.096461	0.21743	1	3594	3	0.58214	0.71735	1	11880	1	0.662680534	-3.7
HRASLS	5	0.34938	0.51574	1	6835	2	0.017393	0.056871	0.712375	1434	3	0.287569184	-3.7
HRASLS2	5	0.98755	0.9876	1	17437	0	0.073504	0.18591	0.857588	3904	3	0.005418919	-3.7
HRASLS5	5	0.021182	0.066429	0.51613	2317	4	0.97906	0.97915	1	16323	0	1.177642285	-3.7
HRCT1	5	0.99325	0.99333	1	17653	0	0.050779	0.14092	0.819823	3094	4	0.002906448	-3.7
HRG	5	0.021189	0.066447	0.51613	2318	4	0.38702	0.55572	1	9551	1	1.177524622	-3.7
HRH3	5	0.44492	0.59732	1	8125	1	0.75965	0.80241	1	13154	1	0.223792944	-3.7
HRK	5	0.02069	0.065084	0.507404	2310	3	0.076661	0.19097	0.864225	3979	1	1.186525764	-3.7
HRNR	5	0.99091	0.99097	1	17563	0	0.14283	0.29247	0.940892	5595	3	0.003939493	-3.7
HS3ST4	5	0.6295	0.72926	1	10683	1	0.38904	0.55733	1	9578	2	0.137117607	-3.7
HS3ST5	5	0.12919	0.26865	1	4057	3	0.67514	0.76212	1	12538	1	0.570813155	-3.7
HS3ST6	5	0.95735	0.9576	1	16438	0	0.13251	0.2774	0.93204	5357	2	0.018815863	-3.7
HSD17B14	5	0.16331	0.31923	1	4558	2	0.16997	0.33153	0.960728	6214	3	0.495896302	-3.7
HSD17B2	5	0.75007	0.7885	1	11975	1	0.014876	0.049943	0.692928	1296	4	0.103198302	-3.7
HSD17B3	5	0.7426	0.78435	1	11883	1	0.12957	0.27297	0.928381	5295	3	0.105490099	-3.7
HSD3B1	5	0.017043	0.055138	0.454099	2186	4	0.97174	0.97197	1	16133	0	1.258548991	-3.7
HSD3B2	5	0.38232	0.54364	1	7246	2	0.54589	0.68683	1	11441	2	0.264688596	-3.7
HSF5	5	0.22836	0.41133	1	5623	2	0.099045	0.22626	0.900451	4519	3	0.385809614	-3.7
HSFY1	2	0.77486	0.80294	1	12305	0	0.65862	0.75511	1	12431	0	0.095316906	-3.7
HSFY2	3	0.84151	0.84863	1	13449	0	0.015415	0.051419	0.694004	1332	2	0.07128162	-3.7
HSPA12A	5	0.92373	0.92463	1	15470	0	0.13339	0.27865	0.932593	5381	2	0.03403202	-3.7
HSPB3	5	0.55693	0.69421	1	9949	2	0.39965	0.56597	1	9716	2	0.158509135	-3.7
HTR1A	5	0.90634	0.90778	1	15006	0	0.80927	0.83098	1	13588	1	0.04201939	-3.7
HTR1B	5	0.34926	0.51564	1	6832	2	0.68382	0.76592	1	12601	1	0.2876534	-3.7
HTR1E	5	0.14368	0.29025	1	4258	3	0.86778	0.87243	1	14301	1	0.537227772	-3.7
HTR3A	5	0.91528	0.91649	1	15250	0	0.0069161	0.02706	0.608948	799	4	0.037872269	-3.7
HTR3C	5	0.67048	0.74779	1	11057	1	0.20945	0.38668	0.98528	7063	3	0.126220347	-3.7
HTR3D	5	0.94437	0.9449	1	16061	0	0.20652	0.38268	0.984312	7000	3	0.024614151	-3.7
HTR3E	5	0.29081	0.46637	1	6190	2	0.4624	0.61768	1	10425	2	0.331269394	-3.7
HTR5A	5	0.6129	0.72224	1	10530	1	0.039194	0.11305	0.79202	2570	3	0.141318463	-3.7
HTR6	5	0.87987	0.8819	1	14292	1	0.9158	0.91695	1	15009	0	0.054580657	-3.7
HTRA1	5	0.10719	0.23456	1	3743	3	0.75395	0.79939	1	13108	1	0.629746047	-3.7
IBSP	5	0.98022	0.98017	1	17177	0	0.019321	0.062034	0.717285	1554	4	0.008698594	-3.7
ICOS	5	0.75996	0.79414	1	12102	1	0.49863	0.64751	1	10845	2	0.100102928	-3.7
ID4	5	0.91839	0.91948	1	15326	0	0.19643	0.36873	0.979848	6776	3	0.036457713	-3.7
IFI44L	5	0.87312	0.87552	1	14150	1	0.01774	0.057805	0.712375	1457	4	0.057733929	-3.7
IFIT1B	5	0.42552	0.58065	1	7842	2	0.14397	0.29415	0.941253	5628	2	0.23608557	-3.7
IFITM5	5	0.20841	0.3838	1	5268	2	0.91338	0.91462	1	14971	0	0.41589503	-3.7
IFNA1	3	0.010244	0.035972	0.327677	1977	3	0.98976	0.98986	1	16675	0	1.444035415	-3.7
IFNA10	2	0.96531	0.96555	1	16684	0	0.034692	0.10187	0.780344	2351	2	0.015225232	-3.7
IFNA13	2	0.21802	0.39714	1	5432	1	0.010742	0.038171	0.660274	1039	1	0.401056369	-3.7
IFNA14	4	0.56929	0.70474	1	10165	1	0.096911	0.22298	0.897847	4471	2	0.151971078	-3.7
IFNA16	2	0.70766	0.76583	1	11450	0	0.12473	0.26563	0.925319	5163	1	0.115867625	-3.7
IFNA17	1	0.40293	0.56111	1	7504	0	0.59707	0.73028	1	12067	0	0.250951991	-3.7
IFNA2	3	0.055606	0.15037	0.87753	3085	1	0.11098	0.24471	0.912261	4829	2	0.8228388	-3.7
IFNA21	1	0.037796	0.10905	0.723274	2715	1	0.9622	0.96265	1	15908	0	0.96237433	-3.7
IFNA4	2	0.33651	0.50476	1	6693	1	0.52212	0.66697	1	11152	1	0.296915068	-3.7
IFNA5	2	0.62481	0.72723	1	10638	0	0.24527	0.43477	1	7801	1	0.138328214	-3.7
IFNA6	3	0.91577	0.91695	1	15262	0	0.27419	0.46466	1	8245	2	0.037654345	-3.7
IFNA7	3	0.20686	0.38168	1	5246	2	0.87545	0.87897	1	14407	0	0.418300596	-3.7
IFNA8	4	0.35949	0.52434	1	6954	1	0.13653	0.28329	0.934288	5457	2	0.28038701	-3.7
IFNE	5	0.96174	0.96201	1	16568	0	0.12007	0.2586	0.92089	5056	3	0.016820413	-3.7
IFNG	5	0.90463	0.90608	1	14960	0	0.11266	0.24727	0.912885	4878	3	0.042833456	-3.7
IFNK	5	0.60313	0.71822	1	10459	1	0.0026037	0.01096	0.552284	355	3	0.143742505	-3.7
IFNL1	5	0.70817	0.76609	1	11460	1	0.32315	0.50419	1	8782	1	0.115720207	-3.7
IFNL2	2	0.090732	0.20827	1	3525	2	0.90927	0.91065	1	14892	0	0.681373283	-3.7
IFNL3	4	0.0096024	0.034097	0.315223	1948	3	0.92547	0.92631	1	15175	0	1.46728383	-3.7
IFNW1	3	0.072441	0.17848	0.974601	3298	2	0.80711	0.8296	1	13568	0	0.748410443	-3.7
IGDCC3	5	0.31468	0.48641	1	6434	2	0.9414	0.94201	1	15480	0	0.312997505	-3.7
IGF2	5	0.10966	0.23846	1	3779	2	0.19853	0.37165	0.980628	6824	3	0.62258446	-3.7
IGFBP1	5	0.90601	0.90746	1	14999	0	0.70848	0.77707	1	12766	1	0.042172509	-3.7
IGFBP2	5	0.92407	0.92495	1	15484	0	0.21297	0.39146	0.987444	7139	3	0.033881743	-3.7
IGFL1	5	0.99587	0.99591	1	17789	0	0.0041342	0.017009	0.590431	515	5	0.001779907	-3.7
IGFL2	6	0.031069	0.092205	0.647629	2564	2	0.72151	0.78321	1	12848	1	1.035245528	-3.7
IGFL3	5	0.41484	0.57149	1	7680	2	0.84358	0.85392	1	13987	1	0.242991365	-3.7
IGFN1	5	0.00063264	0.0028503	0.049452	1038	5	0.99937	0.99938	1	17330	0	2.545109427	-3.7
IGJ	5	0.40391	0.56192	1	7519	2	0.54372	0.68503	1	11416	2	0.25032551	-3.7
IGSF21	5	0.98333	0.98332	1	17292	0	0.19042	0.36036	0.974964	6654	3	0.007305128	-3.7
IGSF22	5	0.73106	0.77804	1	11740	1	0.032119	0.09531	0.770706	2222	4	0.108998075	-3.7
IGSF23	5	0.89952	0.90107	1	14823	0	0.97265	0.97285	1	16154	0	0.045241469	-3.7
IGSF9B	5	0.17304	0.33344	1	4719	3	0.55338	0.69324	1	11528	1	0.476982303	-3.7
IKZF2	5	0.66352	0.74455	1	10982	1	0.034496	0.10137	0.779275	2340	4	0.128106132	-3.7
IL13	5	0.84516	0.85157	1	13524	1	0.019428	0.062293	0.717762	1562	3	0.069779647	-3.7
IL13RA2	5	0.95515	0.95547	1	16371	0	0.030314	0.090779	0.769882	2118	3	0.019782944	-3.7
IL17A	5	0.14711	0.29536	1	4309	3	0.69651	0.77156	1	12680	1	0.529648321	-3.7
IL17F	5	0.39187	0.55172	1	7374	2	0.86958	0.87393	1	14323	1	0.258281272	-3.7
IL1F10	5	0.75251	0.78984	1	12014	1	0.00073882	0.003294	0.439421	135	4	0.102460876	-3.7
IL1RAPL1	5	0.78138	0.80701	1	12406	1	0.14083	0.2896	0.940019	5546	2	0.093121084	-3.7
IL1RAPL2	5	0.8001	0.81892	1	12712	1	0.5784	0.71415	1	11834	1	0.086758522	-3.7
IL2	5	0.79736	0.81713	1	12666	1	0.24284	0.43155	1	7757	3	0.087708845	-3.7
IL20	5	0.20605	0.38052	1	5233	2	0.91033	0.91168	1	14917	0	0.419622512	-3.7
IL20RA	5	0.53126	0.67152	1	9495	2	0.88452	0.88691	1	14510	1	0.172941048	-3.7
IL21	5	0.96401	0.96425	1	16643	0	0.052923	0.14601	0.82453	3187	3	0.015810352	-3.7
IL22	5	0.92528	0.92613	1	15516	0	0.0011695	0.0051369	0.472343	194	4	0.033328048	-3.7
IL25	5	0.65162	0.7391	1	10872	1	0.56982	0.70696	1	11722	2	0.131296798	-3.7
IL26	5	0.63035	0.72962	1	10689	1	0.16229	0.32064	0.951911	6062	2	0.13690327	-3.7
IL31	5	0.92396	0.92484	1	15477	0	0.039289	0.11329	0.792343	2575	3	0.033933395	-3.7
IL33	6	0.90698	0.90842	1	15022	1	0.010989	0.038892	0.660274	1056	5	0.041713313	-3.7
IL36A	5	0.77237	0.80143	1	12271	1	0.54836	0.68888	1	11464	2	0.096134405	-3.7
IL36B	5	0.88875	0.8906	1	14535	0	0.017791	0.057939	0.712375	1464	4	0.050317309	-3.7
IL36G	5	0.22629	0.40853	1	5586	3	0.6415	0.74806	1	12315	1	0.388776046	-3.7
IL36RN	5	0.17816	0.3408	1	4795	3	0.59045	0.72459	1	11975	2	0.467500414	-3.7
IL4	5	0.87475	0.87703	1	14192	1	0.10299	0.23236	0.902984	4633	2	0.056985551	-3.7
IL5	5	0.22213	0.40284	1	5510	2	0.057992	0.15776	0.831812	3415	3	0.394867413	-3.7
IL6	5	0.040952	0.11684	0.755255	2785	4	0.36908	0.5412	1	9337	1	0.932408452	-3.7
IL9	5	0.88046	0.88248	1	14309	1	0.0059448	0.023827	0.599143	716	4	0.054295128	-3.7
IMPG1	5	0.87359	0.87597	1	14160	1	0.23314	0.41858	0.995833	7568	3	0.057510767	-3.7
INHA	5	0.76817	0.7989	1	12210	1	0.035101	0.1029	0.780875	2373	3	0.097507579	-3.7
INHBA	5	0.94214	0.94273	1	15987	0	0.4173	0.58035	1	9913	2	0.025612672	-3.7
INS	5	0.26149	0.44171	1	5923	2	0.91314	0.9144	1	14964	0	0.354862769	-3.7
INS-IGF2	4	0.71474	0.76941	1	11540	1	0.13738	0.28456	0.935568	5476	3	0.113842173	-3.7
INSL4	5	0.56802	0.70392	1	10145	2	0.90808	0.90951	1	14875	0	0.152476695	-3.7
INSL5	5	0.48157	0.62853	1	8710	2	0.94478	0.94534	1	15557	0	0.201673988	-3.7
INSL6	5	0.9212	0.92221	1	15407	0	0.044816	0.12668	0.804607	2835	4	0.035170173	-3.7
INSM1	5	0.91416	0.91542	1	15216	0	0.56297	0.70116	1	11645	2	0.038379603	-3.7
INSM2	5	0.3909	0.55091	1	7359	2	0.036149	0.10553	0.785425	2419	3	0.258919344	-3.7
INSRR	5	0.34406	0.51123	1	6772	1	0.16491	0.32434	0.953986	6121	3	0.291383669	-3.7
INTU	5	0.71157	0.76781	1	11500	1	0.54346	0.6848	1	11410	2	0.114746236	-3.7
IP6K3	5	0.062047	0.16114	0.920116	3154	2	0.92631	0.92713	1	15190	0	0.792796641	-3.7
IQCA1	5	0.08955	0.20631	1	3514	2	0.56279	0.70101	1	11641	1	0.685479721	-3.7
IQCF1	5	0.88912	0.89096	1	14546	0	0.11032	0.24369	0.9119	4812	2	0.050141793	-3.7
IQCF2	5	0.21374	0.39125	1	5354	2	0.1145	0.25008	0.916067	4915	2	0.407545649	-3.7
IQCF3	5	0.48547	0.63184	1	8762	2	0.71892	0.78196	1	12831	1	0.199392884	-3.7
IQCF5	5	0.34032	0.50807	1	6730	2	0.025343	0.077859	0.74982	1870	2	0.294076448	-3.7
IQCF6	5	0.90379	0.90525	1	14932	0	0.14929	0.3019	0.945002	5750	2	0.043231467	-3.7
IQCJ	9	0.052177	0.14396	0.853202	3037	1	0.0065948	0.026096	0.606353	775	6	0.841758162	-3.7
IQUB	5	0.62098	0.72561	1	10604	1	0.00010764	0.00050772	0.24062	38	3	0.139296741	-3.7
IRG1	5	0.8687	0.87149	1	14056	1	0.026703	0.081467	0.762222	1922	4	0.059737592	-3.7
IRS4	5	0.93773	0.9384	1	15862	0	0.10729	0.23902	0.909241	4733	3	0.027612001	-3.7
IRX1	5	0.47049	0.6192	1	8524	1	0.050956	0.14137	0.820255	3103	3	0.208169052	-3.7
IRX2	5	0.79997	0.81884	1	12708	1	0.90526	0.90675	1	14834	0	0.08680095	-3.7
IRX4	5	0.84796	0.85378	1	13587	1	0.16632	0.32629	0.95613	6145	2	0.068654023	-3.7
ISL1	5	0.34701	0.51374	1	6805	2	0.07738	0.19212	0.864389	4002	3	0.289256619	-3.7
ISLR	5	0.84331	0.85008	1	13482	1	0.045585	0.12852	0.805334	2874	2	0.070540201	-3.7
ISM2	5	0.98859	0.98866	1	17479	0	0.039373	0.1135	0.792546	2579	4	0.004953037	-3.7
ISX	5	0.93274	0.93339	1	15764	0	0.0040557	0.016717	0.590431	502	3	0.029936856	-3.7
ITGB6	5	0.51356	0.65603	1	9190	1	0.59624	0.72951	1	12057	1	0.1830763	-3.7
ITGBL1	5	0.90696	0.9084	1	15020	0	0.192	0.36256	0.975058	6693	2	0.041722874	-3.7
ITIH6	5	0.35089	0.51708	1	6853	2	0.12546	0.26674	0.925767	5187	2	0.28644226	-3.7
ITK	5	0.66242	0.74406	1	10969	1	0.65986	0.75562	1	12440	1	0.128392042	-3.7
ITLN2	5	0.4275	0.5824	1	7879	1	0.031804	0.094526	0.770648	2208	3	0.234778634	-3.7
ITM2A	5	0.98495	0.98493	1	17344	0	0.037702	0.10939	0.790004	2490	4	0.006594634	-3.7
IVL	5	0.98901	0.98908	1	17500	0	0.01698	0.055736	0.709526	1412	4	0.00476858	-3.7
IZUMO1	5	0.86959	0.8723	1	14079	1	0.41296	0.57679	1	9865	1	0.059334128	-3.7
IZUMO2	5	0.99239	0.99248	1	17615	0	0.047683	0.13352	0.810175	2968	4	0.003278236	-3.7
IZUMO3	5	0.8533	0.85815	1	13708	1	0.15534	0.31059	0.948713	5895	3	0.066436793	-3.7
JAKMIP1	5	0.99592	0.99596	1	17793	0	0.0022427	0.0095247	0.550113	310	5	0.001758103	-3.7
JPH1	5	0.31821	0.48937	1	6485	1	0.019085	0.061389	0.714567	1545	2	0.310362658	-3.7
JPH2	5	0.87206	0.87454	1	14125	1	0.0078501	0.029737	0.616961	867	4	0.058220322	-3.7
JSRP1	5	0.281	0.45815	1	6095	2	0.56851	0.70583	1	11706	2	0.338992309	-3.7
KAAG1	5	0.43011	0.58463	1	7920	2	0.070031	0.18023	0.851447	3812	3	0.233118903	-3.7
KALRN	10	0.77285	0.80171	1	12280	2	0.32425	0.50505	1	8799	4	0.095982699	-3.7
KBTBD13	5	0.94271	0.94328	1	16011	0	0.31263	0.4958	1	8682	1	0.025359374	-3.7
KCNA10	5	0.49194	0.63744	1	8863	1	0.79311	0.82124	1	13414	1	0.195560688	-3.7
KCNA2	5	0.27938	0.45679	1	6083	2	0.56021	0.69889	1	11606	2	0.340283412	-3.7
KCNA4	5	0.71621	0.77019	1	11556	1	0.033101	0.097818	0.772392	2280	3	0.113402124	-3.7
KCNB1	5	0.0070082	0.026473	0.259384	1838	2	0.92421	0.92509	1	15146	0	1.57719684	-3.7
KCNB2	5	0.11466	0.2463	1	3849	3	0.99018	0.99027	1	16690	0	0.608535588	-3.7
KCNC2	5	0.98022	0.98017	1	17176	0	0.036235	0.10575	0.785632	2424	4	0.008698594	-3.7
KCND3	5	0.29	0.46572	1	6180	2	0.95362	0.95415	1	15728	0	0.331875111	-3.7
KCNE2	5	0.64116	0.73439	1	10778	1	0.0059114	0.023713	0.597847	714	3	0.134073245	-3.7
KCNF1	5	0.93838	0.93903	1	15885	0	0.052791	0.14571	0.82391	3185	4	0.027320533	-3.7
KCNG3	5	0.9023	0.90379	1	14891	0	0.59315	0.72695	1	12010	2	0.043932468	-3.7
KCNG4	5	0.22154	0.40203	1	5499	1	0.24603	0.43577	1	7821	3	0.395741538	-3.7
KCNH5	5	0.43003	0.58456	1	7919	2	0.79469	0.82217	1	13429	1	0.233170906	-3.7
KCNH7	5	0.4535	0.60474	1	8255	2	0.50265	0.65086	1	10888	2	0.218431304	-3.7
KCNIP1	5	0.95996	0.9602	1	16513	0	0.43991	0.59902	1	10150	2	0.017638298	-3.7
KCNJ13	5	0.97172	0.97175	1	16878	0	0.052209	0.14433	0.8219	3162	3	0.012445451	-3.7
KCNJ16	5	0.41875	0.57485	1	7738	2	0.093417	0.21747	0.889682	4402	3	0.240445464	-3.7
KCNJ4	5	0.047683	0.1332	0.81503	2943	4	0.80727	0.8297	1	13570	1	0.875495775	-3.7
KCNJ6	5	0.66954	0.74736	1	11049	1	0.47633	0.62901	1	10603	2	0.12647015	-3.7
KCNJ8	5	0.77912	0.80559	1	12374	1	0.084071	0.20281	0.875229	4173	3	0.093885933	-3.7
KCNJ9	5	0.69414	0.75913	1	11302	1	0.86417	0.86948	1	14247	1	0.119683845	-3.7
KCNK1	5	0.60326	0.71827	1	10460	1	0.23826	0.42549	0.997726	7678	3	0.143712272	-3.7
KCNK15	5	0.99657	0.9966	1	17828	0	0.0034261	0.014259	0.585407	436	5	0.001479117	-3.7
KCNK16	5	0.96709	0.96735	1	16735	0	0.041116	0.11777	0.799424	2651	2	0.014416364	-3.7
KCNK18	5	0.75426	0.79086	1	12039	1	0.0062157	0.024842	0.599527	745	4	0.10190039	-3.7
KCNK4	5	0.36276	0.52709	1	6991	2	0.013895	0.047181	0.686894	1237	2	0.278115223	-3.7
KCNQ2	5	0.54048	0.67966	1	9647	1	0.12649	0.26829	0.926847	5210	2	0.167708289	-3.7
KCNU1	5	0.16162	0.31669	1	4528	3	0.53138	0.6747	1	11264	1	0.49936565	-3.7
KCNV1	5	0.77331	0.80197	1	12286	1	0.058344	0.15857	0.831872	3431	4	0.095841877	-3.7
KCTD14	5	0.41406	0.5708	1	7664	2	0.055846	0.15281	0.829171	3315	3	0.243516036	-3.7
KCTD16	5	0.91453	0.91578	1	15227	0	0.23503	0.42119	0.996943	7607	3	0.038208845	-3.7
KCTD19	5	0.86231	0.86579	1	13897	1	0.053551	0.14745	0.825534	3215	4	0.062587435	-3.7
KCTD8	5	0.52888	0.66941	1	9451	1	0.028674	0.086591	0.766354	2031	3	0.174307804	-3.7
KDM4E	5	0.44798	0.60001	1	8172	2	0.11854	0.25629	0.91999	5017	1	0.221841511	-3.7
KERA	5	0.90566	0.90712	1	14987	0	0.012423	0.043012	0.673564	1150	3	0.042335258	-3.7
KHDC3L	5	0.036569	0.10601	0.709826	2689	2	0.86528	0.87036	1	14263	1	0.974653165	-3.7
KHDRBS3	5	0.58321	0.71026	1	10286	1	0.027067	0.082426	0.762222	1943	4	0.148582643	-3.7
KIAA1024L	5	0.99152	0.99158	1	17585	0	0.03164	0.094112	0.769882	2200	4	0.003672241	-3.7
KIAA1045	5	0.97958	0.97953	1	17151	0	0.14964	0.30243	0.945228	5762	3	0.008982258	-3.7
KIAA1239	5	0.79506	0.81564	1	12635	1	0.10299	0.23237	0.902984	4634	3	0.088501484	-3.7
KIAA1549L	5	0.52983	0.67026	1	9466	2	0.10022	0.22809	0.900451	4559	2	0.173756698	-3.7
KIAA1644	5	0.99152	0.99157	1	17584	0	0.042039	0.12006	0.799894	2703	4	0.003676621	-3.7
KIF19	5	0.60349	0.71837	1	10463	1	0.11638	0.25302	0.917916	4960	3	0.143651813	-3.7
KIF1A	5	0.74305	0.7846	1	11890	1	0.18649	0.35481	0.973067	6566	3	0.105351696	-3.7
KIF25	5	0.771	0.8006	1	12256	1	0.063924	0.17028	0.839659	3647	3	0.096584414	-3.7
KIF26A	5	0.49322	0.63853	1	8885	2	0.069177	0.17878	0.851447	3780	3	0.194818694	-3.7
KIF2B	5	0.13355	0.27521	1	4117	3	0.91102	0.91237	1	14926	0	0.56033579	-3.7
KIR2DL1	5	0.97636	0.97635	1	17038	0	0.45371	0.61049	1	10328	2	0.010394469	-3.7
KIR2DL3	2	0.75551	0.79157	1	12051	0	0.31221	0.49548	1	8675	1	0.101510674	-3.7
KIR3DL1	4	0.52106	0.66261	1	9313	1	0.13609	0.28263	0.934288	5443	2	0.178742014	-3.7
KIR3DL3	5	0.93634	0.93702	1	15821	0	0.39431	0.56158	1	9644	2	0.028251139	-3.7
KISS1	5	0.0928	0.21158	1	3548	3	0.97365	0.97383	1	16185	0	0.674525387	-3.7
KISS1R	5	0.79929	0.8184	1	12692	1	0.75535	0.80009	1	13121	1	0.087034379	-3.7
KLF1	5	0.060357	0.15832	0.909163	3136	3	0.15307	0.30739	0.948094	5838	2	0.800464219	-3.7
KLF14	5	0.50653	0.64996	1	9087	2	0.040039	0.11511	0.796154	2603	2	0.18711337	-3.7
KLHDC8A	5	0.0025165	0.010619	0.133857	1428	3	0.9518	0.95234	1	15700	0	1.973916379	-3.7
KLHDC9	5	0.33243	0.50127	1	6641	2	0.7548	0.7998	1	13115	1	0.299928286	-3.7
KLHL1	5	0.38156	0.54298	1	7236	2	0.97243	0.97263	1	16145	0	0.265216167	-3.7
KLHL14	5	0.23879	0.42255	1	5742	2	0.20199	0.37642	0.981273	6905	2	0.374121894	-3.7
KLHL38	5	0.43471	0.58859	1	7987	2	0.10571	0.23661	0.907072	4697	3	0.230187121	-3.7
KLHL40	5	0.11615	0.24865	1	3872	3	0.96385	0.96427	1	15946	0	0.604411536	-3.7
KLK11	5	0.95779	0.95803	1	16458	0	0.14588	0.29689	0.943308	5668	3	0.018620891	-3.7
KLK12	6	0.40694	0.56458	1	7562	1	0.024647	0.076033	0.746197	1835	4	0.248274511	-3.7
KLK13	5	0.69284	0.75851	1	11285	1	0.22629	0.40944	0.991735	7435	3	0.120038689	-3.7
KLK15	5	0.78116	0.80686	1	12401	1	0.16569	0.32543	0.955287	6135	3	0.093201814	-3.7
KLK2	9	0.81532	0.82932	1	12990	2	0.0086481	0.032047	0.627513	919	4	0.081277861	-3.7
KLK3	6	0.40193	0.56024	1	7493	2	0.092127	0.21541	0.887417	4371	2	0.251625887	-3.7
KLK5	5	0.34148	0.50905	1	6740	2	0.88864	0.89065	1	14576	1	0.293239558	-3.7
KLK6	7	0.93081	0.93153	1	15648	1	0.21281	0.39127	0.987444	7134	4	0.030803154	-3.7
KLK8	12	0.28633	0.46265	1	6145	3	0.10202	0.23088	0.901356	4613	6	0.334747433	-3.7
KLK9	5	0.98044	0.98039	1	17183	0	0.074072	0.18681	0.858255	3918	3	0.008601127	-3.7
KLRG2	5	0.21144	0.38802	1	5312	3	0.53206	0.67529	1	11270	2	0.411145889	-3.7
KNCN	5	0.84514	0.85156	1	13523	1	0.017224	0.056411	0.711917	1427	3	0.069784747	-3.7
KNDC1	5	0.71411	0.76908	1	11524	1	0.1273	0.26953	0.927671	5232	3	0.114028482	-3.7
KPNA7	5	0.090166	0.20733	1	3521	3	0.96026	0.96068	1	15867	0	0.683337852	-3.7
KPRP	5	0.84626	0.85245	1	13549	1	0.013611	0.046352	0.685798	1217	4	0.069331085	-3.7
KRBOX1	5	0.99372	0.9938	1	17675	0	0.0062844	0.025091	0.600954	750	5	0.002701008	-3.7
KRT1	5	0.81361	0.82811	1	12957	1	0.8823	0.88493	1	14490	1	0.081911971	-3.7
KRT12	5	0.29012	0.4658	1	6182	2	0.40987	0.57426	1	9825	2	0.331800516	-3.7
KRT13	5	0.32133	0.49196	1	6515	1	0.14935	0.30199	0.945002	5754	2	0.308070207	-3.7
KRT14	5	0.14989	0.29956	1	4353	3	0.40913	0.57368	1	9817	2	0.523516178	-3.7
KRT15	5	0.90327	0.90475	1	14916	0	0.22208	0.40376	0.991065	7335	2	0.043471408	-3.7
KRT16	4	0.58665	0.7116	1	10317	1	0.13476	0.2807	0.93387	5409	3	0.147764061	-3.7
KRT19	5	0.99281	0.9929	1	17631	0	0.038301	0.11088	0.790251	2524	4	0.003094489	-3.7
KRT2	5	0.54935	0.6875	1	9806	1	0.51626	0.66212	1	11069	2	0.162727297	-3.7
KRT20	5	0.62893	0.72902	1	10673	1	0.035367	0.10357	0.782218	2383	3	0.137260557	-3.7
KRT222	5	0.47136	0.61993	1	8540	2	0.043193	0.12281	0.80276	2754	2	0.207657347	-3.7
KRT24	5	0.76768	0.79861	1	12204	1	0.014281	0.048257	0.687007	1265	4	0.097665256	-3.7
KRT25	5	0.34422	0.51137	1	6773	2	0.001575	0.0068456	0.504541	243	3	0.291264754	-3.7
KRT27	5	0.78532	0.80949	1	12477	1	0.18817	0.35715	0.97457	6598	2	0.091788512	-3.7
KRT28	5	0.90447	0.90594	1	14956	0	0.63726	0.74636	1	12289	1	0.042900564	-3.7
KRT3	5	0.62813	0.72866	1	10665	1	0.83868	0.85042	1	13935	1	0.137475071	-3.7
KRT32	5	0.31451	0.48627	1	6431	1	0.063078	0.1689	0.838599	3626	3	0.313122523	-3.7
KRT33A	5	0.0031104	0.012986	0.154696	1511	2	0.42055	0.58296	1	9948	2	1.886524601	-3.7
KRT33B	3	0.077798	0.18721	0.999969	3371	2	0.71475	0.78002	1	12804	1	0.727670957	-3.7
KRT34	5	0.90103	0.90257	1	14855	0	0.18772	0.35653	0.974341	6588	3	0.044519106	-3.7
KRT35	5	0.34567	0.51261	1	6790	2	0.30104	0.48655	1	8564	2	0.290212926	-3.7
KRT36	5	0.7323	0.77871	1	11749	1	0.85831	0.86493	1	14188	1	0.108624248	-3.7
KRT37	5	0.91429	0.91555	1	15223	0	0.1189	0.25681	0.920492	5024	3	0.038317933	-3.7
KRT38	5	0.93697	0.93765	1	15838	0	0.15413	0.30888	0.948094	5865	3	0.027959242	-3.7
KRT39	5	0.6882	0.75627	1	11244	1	0.32662	0.507	1	8826	2	0.121323127	-3.7
KRT40	5	0.91876	0.91984	1	15336	0	0.85146	0.8597	1	14104	1	0.036287709	-3.7
KRT5	5	0.99413	0.99421	1	17696	0	0.0058681	0.023558	0.596712	711	5	0.002521873	-3.7
KRT6A	3	0.12991	0.26975	1	4076	1	0.83758	0.84959	1	13923	0	0.569038547	-3.7
KRT6B	2	0.57572	0.70724	1	10223	0	0.64095	0.74783	1	12310	0	0.150433185	-3.7
KRT6C	2	0.54409	0.68282	1	9705	1	0.45383	0.61061	1	10331	1	0.165693767	-3.7
KRT71	5	0.86469	0.86788	1	13960	1	0.89912	0.9007	1	14723	0	0.06154032	-3.7
KRT72	5	0.48001	0.62721	1	8681	2	0.10954	0.2425	0.910442	4795	2	0.202587026	-3.7
KRT73	5	0.98113	0.98109	1	17209	0	0.052598	0.14526	0.82317	3178	4	0.008291151	-3.7
KRT74	5	0.78135	0.80699	1	12404	1	0.71166	0.77855	1	12786	1	0.093131847	-3.7
KRT75	5	0.78656	0.81025	1	12499	1	0.21309	0.39164	0.987483	7141	3	0.09138096	-3.7
KRT76	5	0.30661	0.47966	1	6347	2	0.35068	0.52636	1	9116	2	0.319066497	-3.7
KRT77	5	0.99171	0.99177	1	17593	0	0.059334	0.16082	0.833925	3473	4	0.003589033	-3.7
KRT78	5	0.83391	0.8428	1	13304	1	0.22924	0.41336	0.993307	7493	2	0.074275473	-3.7
KRT79	5	0.91964	0.92072	1	15366	0	0.13607	0.2826	0.934288	5442	2	0.035872423	-3.7
KRT82	5	0.56242	0.69901	1	10051	1	0.05252	0.14507	0.823134	3174	4	0.155516611	-3.7
KRT83	3	0.037832	0.10914	0.723415	2717	3	0.96217	0.96262	1	15907	0	0.962016051	-3.7
KRT84	5	0.30546	0.4787	1	6334	2	0.069057	0.17858	0.851447	3773	2	0.319936573	-3.7
KRT9	5	0.19644	0.36714	1	5099	3	0.0037364	0.015474	0.590431	468	2	0.435168296	-3.7
KRTAP10-1	1	0.26664	0.44608	1	5971	1	0.73336	0.78895	1	12934	0	0.350587248	-3.7
KRTAP10-10	4	0.060931	0.15927	0.913769	3139	2	0.86744	0.87217	1	14296	0	0.79786602	-3.7
KRTAP10-11	4	0.081595	0.19351	1	3425	2	0.096098	0.22171	0.897296	4449	2	0.713296587	-3.7
KRTAP10-12	2	0.12982	0.26962	1	4073	1	0.42768	0.58891	1	10012	1	0.569247896	-3.7
KRTAP10-3	3	0.13649	0.27956	1	4158	1	0.065314	0.17255	0.842594	3687	1	0.553524968	-3.7
KRTAP10-4	2	0.0082507	0.030167	0.286239	1898	2	0.99175	0.99182	1	16758	0	1.520467877	-3.7
KRTAP10-5	2	0.1413	0.28672	1	4225	1	0.23211	0.41717	0.995431	7546	1	0.542542012	-3.7
KRTAP10-6	1	0.37076	0.53379	1	7092	0	0.62924	0.74326	1	12245	0	0.272629567	-3.7
KRTAP10-8	5	0.048517	0.13525	0.82262	2961	3	0.67147	0.76053	1	12511	1	0.868862726	-3.7
KRTAP10-9	2	0.011334	0.039149	0.350828	2009	2	0.96288	0.96331	1	15922	0	1.407279327	-3.7
KRTAP1-1	5	0.16653	0.32387	1	4612	3	0.31043	0.49403	1	8657	2	0.489629279	-3.7
KRTAP11-1	5	0.69382	0.75898	1	11297	1	0.14449	0.29488	0.942477	5632	2	0.119769668	-3.7
KRTAP12-1	3	0.0952	0.21544	1	3572	2	0.90194	0.90347	1	14775	0	0.66667366	-3.7
KRTAP12-2	4	0.92402	0.92489	1	15481	0	0.014186	0.047993	0.687007	1254	3	0.033909916	-3.7
KRTAP1-3	2	0.44368	0.59628	1	8109	1	0.31166	0.49503	1	8672	1	0.224549757	-3.7
KRTAP13-1	4	0.52513	0.66618	1	9394	1	0.33004	0.50971	1	8866	2	0.17640841	-3.7
KRTAP13-2	4	0.22556	0.40754	1	5571	1	0.29643	0.48277	1	8511	2	0.389829759	-3.7
KRTAP13-3	4	0.094911	0.215	1	3566	2	0.33742	0.51564	1	8955	2	0.66756154	-3.7
KRTAP13-4	5	0.42749	0.58239	1	7878	2	0.18232	0.34909	0.970263	6475	2	0.234786091	-3.7
KRTAP1-4	4	0.05577	0.15067	0.878698	3088	2	0.059304	0.16075	0.833923	3470	2	0.821973212	-3.7
KRTAP1-5	3	0.73865	0.78216	1	11826	0	0.25613	0.44904	1	8029	1	0.106704398	-3.7
KRTAP15-1	5	0.5136	0.65606	1	9191	2	0.19969	0.37325	0.9811	6848	3	0.18305644	-3.7
KRTAP16-1	5	0.78906	0.81183	1	12534	1	0.1823	0.34906	0.970263	6474	3	0.090534904	-3.7
KRTAP17-1	5	0.039729	0.1138	0.742246	2761	1	0.041822	0.11951	0.799443	2687	4	0.943857738	-3.7
KRTAP19-1	5	0.19803	0.36936	1	5122	3	0.50595	0.6536	1	10930	2	0.432550138	-3.7
KRTAP19-2	2	0.9715	0.97156	1	16868	0	0.028503	0.086165	0.766354	2019	2	0.012530374	-3.7
KRTAP19-3	3	0.015144	0.049883	0.422749	2125	3	0.98486	0.98493	1	16501	0	1.302047436	-3.7
KRTAP19-4	3	0.87934	0.88143	1	14284	0	0.23794	0.42508	0.997726	7668	2	0.054812172	-3.7
KRTAP19-5	3	0.81765	0.83097	1	13028	0	0.42812	0.58927	1	10015	1	0.080414655	-3.7
KRTAP19-6	3	0.13628	0.27927	1	4157	1	0.5934	0.72715	1	12016	1	0.553975715	-3.7
KRTAP19-7	3	0.19407	0.36379	1	5059	2	0.14373	0.2938	0.940892	5621	1	0.439149243	-3.7
KRTAP19-8	3	0.85525	0.85979	1	13751	0	0.053928	0.14834	0.825534	3233	2	0.06560761	-3.7
KRTAP20-1	3	0.99583	0.99587	1	17787	0	0.0041743	0.01717	0.590431	522	3	0.00179735	-3.7
KRTAP20-2	4	0.17451	0.33556	1	4741	1	0.0063322	0.025268	0.600954	755	3	0.474229814	-3.7
KRTAP20-3	1	0.96326	0.96351	1	16618	0	0.036738	0.10697	0.786935	2446	1	0.016143774	-3.7
KRTAP21-1	3	0.018571	0.059349	0.477914	2236	2	0.28668	0.47483	1	8387	1	1.226586594	-3.7
KRTAP21-2	5	0.027932	0.084156	0.609152	2488	2	0.021665	0.06819	0.734061	1672	2	1.074914915	-3.7
KRTAP21-3	2	0.51808	0.66002	1	9266	1	0.46957	0.62353	1	10515	1	0.180442904	-3.7
KRTAP22-1	2	0.93565	0.93631	1	15800	0	0.064349	0.17095	0.839817	3665	2	0.028580338	-3.7
KRTAP22-2	1	0.23787	0.42178	1	5732	1	0.76213	0.80373	1	13171	0	0.374914018	-3.7
KRTAP23-1	3	0.15384	0.30535	1	4398	2	0.25941	0.45257	1	8084	1	0.515202076	-3.7
KRTAP24-1	5	0.89616	0.89787	1	14736	0	0.39972	0.56604	1	9717	2	0.046786539	-3.7
KRTAP25-1	5	0.91003	0.91141	1	15110	0	0.0024065	0.010178	0.550113	332	4	0.040286211	-3.7
KRTAP26-1	5	0.88362	0.88553	1	14400	0	0.018312	0.059353	0.714565	1493	2	0.052796721	-3.7
KRTAP27-1	5	0.98742	0.98746	1	17433	0	0.046699	0.13117	0.808397	2917	3	0.005480488	-3.7
KRTAP29-1	5	0.63436	0.73136	1	10719	1	0.72178	0.78335	1	12850	1	0.135868796	-3.7
KRTAP3-1	5	0.92761	0.92837	1	15572	0	0.49731	0.64643	1	10832	2	0.032278902	-3.7
KRTAP3-2	2	0.98394	0.98391	1	17311	0	0.016063	0.053207	0.699902	1369	2	0.007044625	-3.7
KRTAP3-3	2	0.8958	0.89749	1	14720	0	0.05111	0.14174	0.820255	3107	2	0.046970382	-3.7
KRTAP4-11	4	0.00034371	0.0015924	0.033308	861	4	0.99939	0.9994	1	17340	0	2.797947831	-3.7
KRTAP4-12	1	0.30759	0.48046	1	6353	1	0.69241	0.76972	1	12653	0	0.318342763	-3.7
KRTAP4-2	3	0.1056	0.23203	1	3719	2	0.94989	0.95038	1	15663	0	0.63445586	-3.7
KRTAP4-4	1	0.10897	0.23735	1	3768	1	0.89103	0.89285	1	14606	0	0.624610764	-3.7
KRTAP4-5	3	0.16291	0.31864	1	4550	1	0.24551	0.4351	1	7811	2	0.496699707	-3.7
KRTAP4-6	3	0.01705	0.055158	0.454099	2187	1	0.83941	0.85095	1	13944	0	1.258391489	-3.7
KRTAP4-7	4	0.039067	0.11219	0.735926	2744	2	0.13643	0.28314	0.934288	5454	2	0.950045852	-3.7
KRTAP4-8	2	0.055272	0.14977	0.874853	3083	2	0.9339	0.93459	1	15349	0	0.82457517	-3.7
KRTAP4-9	4	0.30206	0.47586	1	6307	2	0.85002	0.85863	1	14070	0	0.3225208	-3.7
KRTAP5-1	3	0.04124	0.11757	0.757778	2794	2	0.83092	0.84494	1	13826	0	0.929703482	-3.7
KRTAP5-2	4	0.070443	0.17517	0.964172	3270	1	0.017675	0.057632	0.712375	1450	3	0.75654027	-3.7
KRTAP5-3	3	0.015349	0.05044	0.42587	2133	2	0.086929	0.20726	0.879455	4244	1	1.297224922	-3.7
KRTAP5-5	4	0.023556	0.072729	0.550558	2379	2	0.18987	0.35957	0.974964	6639	1	1.138292384	-3.7
KRTAP5-6	3	0.001029	0.0045261	0.07094	1149	2	0.051844	0.14346	0.820724	3148	1	2.344275855	-3.7
KRTAP6-1	4	0.41755	0.57383	1	7714	1	0.032755	0.096939	0.770706	2263	3	0.24121675	-3.7
KRTAP6-2	2	0.73704	0.7813	1	11806	0	0.17127	0.33337	0.96289	6235	1	0.107182176	-3.7
KRTAP8-1	2	0.78674	0.81037	1	12501	0	0.26666	0.45851	1	8164	1	0.091316645	-3.7
KRTAP9-1	3	0.99232	0.99241	1	17613	0	0.0076796	0.029247	0.616961	852	3	0.003308868	-3.7
KRTAP9-2	1	0.25577	0.43684	1	5881	1	0.74423	0.7944	1	13032	0	0.359677602	-3.7
KRTAP9-3	2	0.92437	0.92525	1	15494	0	0.075633	0.18929	0.862991	3949	2	0.033740906	-3.7
KRTAP9-4	2	0.0024137	0.010194	0.130297	1409	2	0.99759	0.9976	1	17090	0	1.991655371	-3.7
KRTAP9-6	2	0.0024007	0.010142	0.129807	1407	2	0.9976	0.99762	1	17094	0	1.993876394	-3.7
KRTAP9-7	1	0.85868	0.86268	1	13818	0	0.14132	0.29031	0.940019	5561	1	0.06415027	-3.7
KRTAP9-8	1	0.34279	0.51014	1	6758	1	0.65721	0.75453	1	12421	0	0.292310622	-3.7
KRTAP9-9	4	0.84941	0.85499	1	13619	0	0.28894	0.47667	1	8420	2	0.068038965	-3.7
KRTDAP	7	0.81791	0.83111	1	13035	1	0.36184	0.53545	1	9253	3	0.080341492	-3.7
LACRT	5	0.051329	0.14196	0.846589	3019	4	0.96132	0.96173	1	15888	0	0.847834009	-3.7
LAD1	5	0.043936	0.12425	0.784004	2853	3	0.46475	0.6196	1	10458	2	0.905703603	-3.7
LALBA	5	0.94592	0.94639	1	16103	0	0.55086	0.69106	1	11496	2	0.023929857	-3.7
LAMA1	5	0.7069	0.76547	1	11434	1	0.28865	0.47642	1	8417	2	0.116071825	-3.7
LAMB2	5	0.44158	0.59449	1	8082	2	0.93535	0.93601	1	15374	0	0.225855446	-3.7
LAMB4	5	0.39525	0.55453	1	7416	1	0.57362	0.71016	1	11777	2	0.256074954	-3.7
LARGE	5	0.88768	0.88955	1	14508	0	0.25265	0.44455	1	7963	3	0.050829636	-3.7
LBX1	5	0.49997	0.6444	1	8974	1	0.80297	0.82711	1	13523	1	0.190844468	-3.7
LCE1A	2	0.0031614	0.013172	0.156183	1518	1	0.85056	0.85902	1	14090	0	1.880348278	-3.7
LCE1B	3	0.15726	0.31031	1	4445	2	0.21403	0.39288	0.988469	7158	1	0.508204229	-3.7
LCE1C	1	0.083833	0.19713	1	3454	1	0.91617	0.9173	1	15016	0	0.705247278	-3.7
LCE1E	1	0.033772	0.099018	0.680725	2619	1	0.96623	0.96662	1	15998	0	1.00428585	-3.7
LCE1F	3	0.0005622	0.0025265	0.0455	1000	3	0.96191	0.96233	1	15903	0	2.597480697	-3.7
LCE2A	4	1.56E-05	7.23E-05	0.003982	327	4	0.99998	0.99999	1	17764	0	4.140885731	-3.7
LCE2B	2	0.035814	0.10415	0.703295	2667	2	0.96419	0.96461	1	15952	0	0.982340726	-3.7
LCE2C	2	0.0044598	0.018262	0.197761	1663	2	0.93676	0.93745	1	15406	0	1.738451662	-3.7
LCE2D	2	0.0072297	0.02715	0.264576	1848	1	0.32778	0.50793	1	8842	1	1.566230166	-3.7
LCE3A	5	0.027607	0.083279	0.605141	2478	2	0.2754	0.46561	1	8256	2	1.079464498	-3.7
LCE3B	5	0.80584	0.82276	1	12815	1	0.0025065	0.010577	0.552284	342	3	0.08472683	-3.7
LCE3C	4	0.21422	0.3919	1	5360	1	0.014331	0.048385	0.687084	1267	3	0.406824737	-3.7
LCE3D	2	0.23225	0.41661	1	5683	1	0.83103	0.84502	1	13827	0	0.38027031	-3.7
LCE4A	5	0.32825	0.49772	1	6576	2	0.26316	0.45562	1	8122	1	0.303014908	-3.7
LCE5A	4	0.0053909	0.021636	0.222651	1750	3	0.96283	0.96326	1	15920	0	1.664823027	-3.7
LCE6A	5	0.66267	0.74418	1	10975	1	0.57672	0.71275	1	11817	2	0.128322006	-3.7
LCK	5	0.26013	0.44059	1	5913	2	0.23898	0.42643	0.998491	7691	3	0.355965364	-3.7
LCN1	5	0.038038	0.10965	0.726512	2718	2	0.52996	0.67347	1	11249	2	0.959991364	-3.7
LCN10	5	0.77272	0.80163	1	12277	1	0.71251	0.77894	1	12794	1	0.096026038	-3.7
LCN12	5	0.56772	0.70367	1	10136	2	0.0053627	0.021687	0.596712	645	2	0.152630964	-3.7
LCN6	5	0.11429	0.24573	1	3840	3	0.72234	0.78361	1	12853	1	0.609541819	-3.7
LCN8	5	0.068347	0.17159	0.952354	3243	3	0.52651	0.67061	1	11207	2	0.765508026	-3.7
LCN9	5	0.52664	0.66745	1	9420	2	0.83162	0.84542	1	13839	1	0.175581263	-3.7
LCNL1	5	0.21487	0.39283	1	5369	2	0.53261	0.67573	1	11278	1	0.405795353	-3.7
LDB2	5	0.35101	0.51716	1	6854	2	0.13305	0.27817	0.932417	5372	2	0.286375073	-3.7
LDHAL6B	5	0.90809	0.90949	1	15059	0	0.011949	0.041721	0.669573	1120	4	0.041202072	-3.7
LDOC1	5	0.96479	0.96504	1	16669	0	0.10174	0.23046	0.901124	4605	3	0.015454685	-3.7
LECT1	5	0.71361	0.76881	1	11520	1	0.21251	0.39085	0.987391	7128	3	0.114180976	-3.7
LEFTY1	3	0.092773	0.21153	1	3546	2	0.65055	0.75176	1	12380	1	0.674628031	-3.7
LEFTY2	3	0.051334	0.14197	0.846589	3020	2	0.87375	0.87749	1	14386	0	0.847803418	-3.7
LELP1	5	0.116	0.24843	1	3869	2	0.71212	0.77876	1	12792	1	0.604795961	-3.7
LEMD1	10	0.23782	0.42173	1	5730	4	0.60869	0.73544	1	12128	3	0.374965504	-3.7
LENEP	3	0.83018	0.83995	1	13233	0	0.22864	0.41257	0.993137	7478	2	0.075746566	-3.7
LGALS13	5	0.29608	0.47081	1	6251	2	0.82303	0.83973	1	13732	1	0.327154321	-3.7
LGALS16	5	0.23803	0.42191	1	5734	2	0.13511	0.28121	0.93387	5422	3	0.374780181	-3.7
LGALS7	4	0.099874	0.22293	1	3646	3	0.2601	0.45312	1	8091	1	0.651831484	-3.7
LGALS7B	2	0.006647	0.025398	0.251452	1819	2	0.99335	0.99341	1	16831	0	1.595200481	-3.7
LGI1	5	0.8483	0.85405	1	13597	1	0.046033	0.12959	0.807249	2891	4	0.068516703	-3.7
LGI3	5	0.85366	0.85845	1	13718	1	0.20269	0.37736	0.981791	6922	3	0.066284995	-3.7
LGR5	5	0.91544	0.91664	1	15256	0	0.42683	0.58818	1	10003	1	0.037801195	-3.7
LGR6	5	0.027082	0.08192	0.598199	2466	3	0.65638	0.75418	1	12413	1	1.086610056	-3.7
LHCGR	5	0.93274	0.93339	1	15687	0	0.00033562	0.0015603	0.351238	80	4	0.029936856	-3.7
LHFPL1	5	0.65136	0.73896	1	10871	1	0.021968	0.068938	0.735346	1686	4	0.131379069	-3.7
LHX1	5	0.41415	0.57089	1	7667	2	0.67317	0.76125	1	12518	1	0.243447564	-3.7
LHX3	5	0.88473	0.88663	1	14431	0	0.21777	0.39795	0.990294	7237	3	0.052257578	-3.7
LHX5	5	0.10918	0.2377	1	3770	3	0.9862	0.98624	1	16542	0	0.623970818	-3.7
LHX6	8	0.90196	0.90348	1	14883	1	0.25729	0.45059	1	8051	4	0.044081457	-3.7
LHX8	5	0.84283	0.84969	1	13474	1	0.087646	0.20837	0.879819	4260	3	0.070739493	-3.7
LIF	7	0.45249	0.60386	1	8235	2	0.056739	0.15484	0.829171	3358	3	0.219063737	-3.7
LIFR	5	0.98129	0.98123	1	17214	0	0.061663	0.1661	0.834579	3583	4	0.008229182	-3.7
LIM2	5	0.57002	0.70502	1	10172	1	0.5912	0.72524	1	11982	2	0.151798563	-3.7
LIMCH1	5	0.345	0.51203	1	6780	1	0.10538	0.23609	0.907072	4686	2	0.290704593	-3.7
LIMS2	6	0.52995	0.67037	1	9469	2	0.82942	0.84396	1	13813	1	0.173685429	-3.7
LINGO1	5	0.50477	0.64849	1	9052	2	0.26621	0.45814	1	8159	2	0.188096717	-3.7
LINGO2	5	0.93771	0.93838	1	15861	0	0.15382	0.30843	0.948094	5855	3	0.027621257	-3.7
LINGO4	5	0.98276	0.98272	1	17276	0	0.016676	0.054923	0.705502	1402	3	0.007570205	-3.7
LIPF	5	0.89418	0.89591	1	14680	0	0.23391	0.41967	0.996444	7584	2	0.047735616	-3.7
LIPH	5	0.95685	0.95709	1	16422	0	0.051116	0.14175	0.820255	3109	4	0.019047221	-3.7
LIPI	5	0.88461	0.88651	1	14427	0	0.59331	0.72708	1	12015	2	0.052316361	-3.7
LIPJ	5	0.86396	0.86724	1	13938	1	0.15884	0.31563	0.95068	5979	2	0.061860699	-3.7
LIPK	5	0.96727	0.96755	1	16743	0	0.015492	0.05164	0.694004	1336	4	0.014326583	-3.7
LIPM	5	0.63713	0.73257	1	10740	1	0.023096	0.071951	0.7419	1743	4	0.13515087	-3.7
LMAN1L	5	0.50874	0.65184	1	9123	1	0.2499	0.44092	1	7911	2	0.185858993	-3.7
LMO1	5	0.16574	0.32276	1	4598	3	0.42182	0.58401	1	9959	2	0.491120293	-3.7
LMOD3	5	0.37077	0.5338	1	7093	2	0.91858	0.91965	1	15054	0	0.272621431	-3.7
LMX1A	5	0.75219	0.78967	1	12011	1	0.13282	0.27784	0.932417	5366	3	0.102554361	-3.7
LOC100507003	5	0.88635	0.88827	1	14469	0	0.94462	0.9452	1	15553	0	0.051455005	-3.7
LOC152586	5	0.56828	0.70414	1	10147	1	0.12565	0.26701	0.925787	5194	3	0.152340984	-3.7
LOR	5	0.50294	0.64691	1	9018	2	0.31157	0.49495	1	8668	2	0.189156135	-3.7
LOXL1	5	0.8042	0.82166	1	12779	1	0.01912	0.061485	0.714567	1548	2	0.085307855	-3.7
LPPR1	5	0.96988	0.97003	1	16817	0	0.058229	0.15827	0.831872	3423	3	0.013214834	-3.7
LPPR4	5	0.5211	0.66264	1	9314	1	0.79944	0.825	1	13479	1	0.178722352	-3.7
LPPR5	5	0.82179	0.83388	1	13101	1	0.16148	0.31947	0.951497	6043	2	0.078896442	-3.7
LRCH2	5	0.89065	0.89245	1	14583	0	0.03568	0.10437	0.784214	2396	3	0.049416106	-3.7
LRFN2	5	0.43682	0.59039	1	8020	1	0.25168	0.44326	1	7947	2	0.228861007	-3.7
LRFN5	5	0.88615	0.88806	1	14465	0	0.19026	0.36014	0.974964	6649	3	0.051557691	-3.7
LRIG3	5	0.51116	0.65396	1	9154	2	0.07168	0.18293	0.854853	3850	3	0.184448815	-3.7
LRIT1	5	0.74375	0.78498	1	11898	1	0.097872	0.22449	0.898992	4497	2	0.105141408	-3.7
LRP4	5	0.034244	0.10023	0.685881	2631	4	0.91019	0.91155	1	14913	0	0.99900227	-3.7
LRRC26	5	0.98692	0.98692	1	17415	0	0.018434	0.059681	0.714565	1501	4	0.00571805	-3.7
LRRC30	5	0.71057	0.76732	1	11488	1	0.094975	0.21999	0.894906	4427	3	0.115023482	-3.7
LRRC36	5	0.95775	0.95799	1	16455	0	0.030785	0.091974	0.769882	2146	3	0.018639024	-3.7
LRRC38	5	0.99537	0.99542	1	17769	0	0.0046282	0.018898	0.595396	570	5	0.001993638	-3.7
LRRC3C	5	0.095701	0.21622	1	3580	3	0.16325	0.32199	0.952939	6085	2	0.665104137	-3.7
LRRC4B	5	0.75562	0.79163	1	12053	1	0.22992	0.41428	0.993993	7504	3	0.101477756	-3.7
LRRC4C	5	0.12498	0.26229	1	4002	3	0.82856	0.84338	1	13800	1	0.581218267	-3.7
LRRC52	5	0.88227	0.88421	1	14357	1	0.87228	0.87622	1	14362	1	0.053444578	-3.7
LRRC55	5	0.9948	0.99484	1	17738	0	0.0052044	0.021111	0.596712	631	5	0.002246761	-3.7
LRRC61	5	0.88836	0.89019	1	14527	0	0.0074475	0.028608	0.616961	829	3	0.050517289	-3.7
LRRC71	5	0.039035	0.11212	0.735926	2742	2	0.72135	0.78312	1	12847	1	0.950316911	-3.7
LRRC72	5	0.90912	0.91049	1	15094	0	0.096652	0.22259	0.897847	4463	3	0.04072482	-3.7
LRRIQ1	5	0.82446	0.83585	1	13150	1	0.58646	0.7211	1	11932	1	0.077871653	-3.7
LRRN1	5	0.93274	0.93339	1	15771	0	0.64307	0.74869	1	12328	1	0.029936856	-3.7
LRRN4	5	0.74262	0.78436	1	11884	1	0.56625	0.70393	1	11671	2	0.105484562	-3.7
LRRTM1	5	0.84179	0.84885	1	13452	1	0.088443	0.20963	0.881846	4281	3	0.071169047	-3.7
LRRTM3	5	0.56574	0.70191	1	10101	2	0.12211	0.2617	0.922274	5110	2	0.15371857	-3.7
LRTM1	5	0.22958	0.41301	1	5648	2	0.11445	0.24998	0.916067	4914	2	0.384039433	-3.7
LTBP1	5	0.9486	0.949	1	16179	0	0.060922	0.16445	0.83441	3542	3	0.022733788	-3.7
LUM	5	0.87411	0.87644	1	14178	1	0.73329	0.78891	1	12932	1	0.05727781	-3.7
LUZP4	5	0.99222	0.99229	1	17610	0	0.036794	0.10712	0.787104	2451	4	0.003361385	-3.7
LY6D	5	0.2753	0.45334	1	6041	1	0.091152	0.21391	0.88497	4353	2	0.34357596	-3.7
LY6G6D	5	0.91602	0.9172	1	15268	0	0.0086187	0.031959	0.627513	916	4	0.037535954	-3.7
LY6G6F	5	0.95368	0.954	1	16334	0	0.067523	0.17612	0.848288	3739	3	0.020451625	-3.7
LY6H	5	0.49511	0.64016	1	8910	2	0.50634	0.65393	1	10935	2	0.193711466	-3.7
LY6K	5	0.97141	0.97147	1	16864	0	0.80336	0.82734	1	13529	1	0.012570606	-3.7
LYNX1	12	0.99036	0.99043	1	17540	1	0.32318	0.50421	1	8783	5	0.004176213	-3.7
LYPD2	5	0.019273	0.061288	0.489323	2255	4	0.66352	0.75714	1	12459	1	1.212624551	-3.7
LYPD4	5	0.41274	0.56963	1	7647	2	0.91947	0.92052	1	15073	0	0.244407146	-3.7
LYPD5	5	0.17791	0.34047	1	4792	3	0.56293	0.70113	1	11644	1	0.467921149	-3.7
LYVE1	5	0.43748	0.59096	1	8023	1	0.10722	0.23893	0.909241	4732	2	0.228441914	-3.7
LYZL1	4	0.0080486	0.029567	0.282034	1888	3	0.64593	0.74986	1	12352	1	1.529192739	-3.7
LYZL2	2	0.13555	0.2782	1	4146	1	0.606	0.73439	1	12116	0	0.555642874	-3.7
LYZL4	5	0.57212	0.70586	1	10188	1	0.02263	0.070713	0.740678	1719	3	0.151281428	-3.7
LYZL6	5	0.40913	0.56653	1	7593	1	0.38419	0.55342	1	9520	2	0.246777088	-3.7
MAATS1	5	0.71595	0.77006	1	11554	1	0.62432	0.74133	1	12214	1	0.113475435	-3.7
MAB21L1	5	0.95565	0.95596	1	16387	0	0.16363	0.32251	0.952939	6095	3	0.019560279	-3.7
MAB21L2	5	0.9741	0.97411	1	16961	0	0.17211	0.33453	0.963484	6251	2	0.011391998	-3.7
MAEL	5	0.95036	0.95074	1	16228	0	0.051009	0.14151	0.820255	3105	4	0.021938234	-3.7
MAF	5	0.13757	0.28123	1	4173	3	0.13413	0.27977	0.93387	5394	1	0.550938353	-3.7
MAFB	5	0.79733	0.81712	1	12665	1	0.22906	0.41311	0.993137	7490	3	0.087714159	-3.7
MAG	5	0.22356	0.4048	1	5530	3	0.92054	0.92156	1	15095	0	0.392759496	-3.7
MAGEA11	5	0.99476	0.9948	1	17736	0	0.0016902	0.0073118	0.510381	258	5	0.002264223	-3.7
MAGEA12	3	0.19105	0.35945	1	5007	1	0.24664	0.43655	1	7833	2	0.444361512	-3.7
MAGEA2	3	0.81043	0.8259	1	12906	0	0.6832	0.76564	1	12595	1	0.083072534	-3.7
MAGEA2B	1	0.73614	0.78081	1	11791	0	0.26386	0.45619	1	8128	1	0.107454633	-3.7
MAGEA3	2	0.12856	0.26771	1	4041	1	0.58052	0.71594	1	11857	1	0.572335406	-3.7
MAGEA4	5	0.97419	0.9742	1	16966	0	0.0076887	0.02927	0.616961	854	4	0.011351875	-3.7
MAGEA9	3	0.020217	0.063809	0.50159	2291	3	0.974	0.97417	1	16193	0	1.195118061	-3.7
MAGEA9B	2	0.25255	0.43419	1	5854	1	0.71477	0.78003	1	12805	0	0.362320183	-3.7
MAGEB1	5	0.9054	0.90686	1	14979	0	0.0055876	0.022509	0.596712	669	3	0.042459754	-3.7
MAGEB16	5	0.96922	0.96942	1	16801	0	0.011034	0.039021	0.660274	1061	4	0.013488025	-3.7
MAGEB18	5	0.90556	0.90703	1	14984	0	0.24786	0.43819	1	7864	2	0.042378348	-3.7
MAGEB3	5	0.77637	0.8039	1	12328	1	0.0068568	0.026888	0.608948	793	3	0.094797971	-3.7
MAGEB4	5	0.94114	0.94174	1	15963	0	0.21748	0.39751	0.990142	7230	3	0.026068983	-3.7
MAGEB5	5	0.93274	0.93339	1	15688	0	0.23771	0.42476	0.997726	7665	3	0.029936856	-3.7
MAGEB6	5	0.65247	0.73951	1	10884	1	0.14017	0.28862	0.938908	5536	3	0.131055949	-3.7
MAGEC3	5	0.98637	0.98637	1	17400	0	0.0040371	0.016649	0.590431	500	4	0.005960145	-3.7
MAGED4	3	0.21072	0.38699	1	5302	2	0.34562	0.52233	1	9058	1	0.412300257	-3.7
MAGED4B	2	0.96325	0.9635	1	16616	0	0.036746	0.107	0.786935	2448	2	0.016148281	-3.7
MAGEE1	5	0.98086	0.9808	1	17193	0	0.00062416	0.002825	0.435605	112	4	0.008419543	-3.7
MAGEE2	5	0.88761	0.88947	1	14506	0	0.0096565	0.035016	0.647442	974	3	0.050868695	-3.7
MAGI1	5	0.827	0.83768	1	13187	1	0.54535	0.68638	1	11438	2	0.076921853	-3.7
MAL	15	0.11564	0.24787	1	3863	2	0.049806	0.13861	0.816722	3054	5	0.605776033	-3.7
MAMDC2	5	0.98342	0.98342	1	17295	0	0.036997	0.10763	0.7876	2456	4	0.007260964	-3.7
MAMLD1	5	0.9769	0.97688	1	17057	0	0.12222	0.26188	0.922274	5112	2	0.010158782	-3.7
MAOB	5	0.99264	0.99274	1	17624	0	0.0090838	0.033325	0.636734	941	4	0.003164479	-3.7
MAP3K19	5	0.95413	0.95443	1	16350	0	0.082596	0.20047	0.872153	4138	3	0.020255918	-3.7
MAP6	5	0.85586	0.86027	1	13764	1	0.018194	0.059016	0.714565	1487	1	0.065365222	-3.7
MAPK15	5	0.071582	0.17705	0.970633	3285	2	0.69695	0.77176	1	12685	1	0.751904069	-3.7
MAPK4	5	0.71617	0.77017	1	11555	1	0.0071048	0.027606	0.610851	813	4	0.113413402	-3.7
MARK1	5	0.27997	0.45728	1	6087	2	0.9532	0.95375	1	15716	0	0.339817793	-3.7
MAS1	5	0.46033	0.61056	1	8350	2	0.44211	0.60083	1	10180	2	0.214271651	-3.7
MAS1L	5	0.95891	0.95916	1	16486	0	0.33049	0.51003	1	8870	2	0.018108941	-3.7
MASP1	5	0.90249	0.90397	1	14898	0	0.84813	0.85721	1	14049	1	0.043845982	-3.7
MATN3	5	0.53748	0.67702	1	9603	1	0.17206	0.33446	0.963484	6250	2	0.169398502	-3.7
MBD3L1	5	0.9072	0.90864	1	15028	0	0.47433	0.62743	1	10575	2	0.041608149	-3.7
MBD3L3	1	0.49773	0.64243	1	8952	0	0.50227	0.65054	1	10881	0	0.192174187	-3.7
MBL2	5	0.69683	0.76045	1	11334	1	0.048632	0.13582	0.81205	3012	4	0.118929336	-3.7
MBOAT4	5	0.18552	0.35145	1	4923	3	0.42626	0.58768	1	9997	1	0.454136452	-3.7
MC3R	5	0.82033	0.83286	1	13076	1	0.20429	0.37957	0.982824	6954	3	0.079427995	-3.7
MC4R	5	0.40619	0.56392	1	7552	2	0.50829	0.6555	1	10963	2	0.248782502	-3.7
MCF2L	5	0.56706	0.70306	1	10127	1	0.7504	0.79755	1	13079	1	0.15300761	-3.7
MCHR1	5	0.87011	0.87276	1	14088	1	0.29727	0.48345	1	8524	2	0.059105166	-3.7
MCIDAS	5	0.11488	0.24666	1	3852	3	0.9473	0.94783	1	15612	0	0.607901273	-3.7
MDFI	5	0.84685	0.8529	1	13563	1	0.36265	0.5361	1	9264	2	0.069101886	-3.7
MDGA2	5	0.67566	0.75022	1	11118	1	0.25209	0.44379	1	7954	1	0.124811362	-3.7
MEDAG	5	0.6226	0.72628	1	10614	1	0.08065	0.19735	0.870052	4085	3	0.138895915	-3.7
MEI4	5	0.24886	0.43112	1	5822	2	0.12351	0.2638	0.924668	5137	2	0.365401829	-3.7
MEIOB	5	0.84657	0.85268	1	13556	1	0.57091	0.70787	1	11738	2	0.069213923	-3.7
MEOX1	13	0.77301	0.8018	1	12281	2	0.028841	0.08704	0.766354	2039	6	0.095933948	-3.7
MEOX2	5	0.81808	0.83123	1	13042	1	0.033425	0.098644	0.773381	2296	4	0.080278791	-3.7
MEP1A	5	0.52646	0.66732	1	9417	1	0.046593	0.13094	0.808397	2912	2	0.175665859	-3.7
MEPE	5	0.3133	0.48527	1	6412	2	0.90734	0.90879	1	14865	0	0.314016556	-3.7
METTL11B	5	0.13673	0.27995	1	4162	3	0.5351	0.67781	1	11317	2	0.552919528	-3.7
METTL21C	5	0.98948	0.98953	1	17511	0	0.00069054	0.0030999	0.435605	127	4	0.004571035	-3.7
METTL24	5	0.65662	0.74142	1	10918	1	0.034518	0.10142	0.779275	2342	4	0.129935703	-3.7
MFAP2	5	0.021828	0.068155	0.525093	2337	3	0.25426	0.44664	1	7988	2	1.166502278	-3.7
MFAP3L	5	0.97102	0.9711	1	16851	0	0.049483	0.13784	0.8147	3047	4	0.012736046	-3.7
MFRP	5	0.18575	0.35178	1	4928	3	0.081872	0.19929	0.871351	4119	2	0.453728855	-3.7
MFSD2B	5	0.52728	0.66804	1	9429	1	0.23005	0.41445	0.993993	7507	2	0.175197533	-3.7
MGAT5B	5	0.0089132	0.0321	0.300153	1926	4	0.93776	0.93844	1	15426	0	1.493494968	-3.7
MGP	7	0.93835	0.939	1	15884	1	0.075277	0.18872	0.862103	3942	1	0.027334408	-3.7
MICU3	5	0.21881	0.39822	1	5450	3	0.96639	0.96677	1	16004	0	0.399876932	-3.7
MID2	5	0.75816	0.79307	1	12085	1	0.039519	0.11387	0.793276	2585	3	0.100688478	-3.7
MISP	5	0.57923	0.70867	1	10251	1	0.05863	0.15921	0.832428	3442	4	0.149555952	-3.7
MLF1	9	0.98038	0.98033	1	17180	0	0.059293	0.16072	0.833923	3469	6	0.008627707	-3.7
MLN	5	0.4782	0.62568	1	8657	1	0.20662	0.38281	0.984437	7003	3	0.203647727	-3.7
MLNR	5	0.53501	0.67479	1	9557	1	0.075228	0.18864	0.862031	3940	3	0.170831362	-3.7
MME	5	0.44613	0.59838	1	8144	2	0.14726	0.29893	0.943991	5700	1	0.223022931	-3.7
MMEL1	5	0.94495	0.94548	1	16074	0	0.50664	0.6542	1	10937	2	0.024347653	-3.7
MMP10	5	0.70035	0.76222	1	11370	1	0.12493	0.26593	0.925319	5173	3	0.11791966	-3.7
MMP13	5	0.75105	0.78906	1	11992	1	0.093947	0.21834	0.891175	4412	3	0.102889972	-3.7
MMP20	5	0.37537	0.53766	1	7151	2	0.10958	0.24256	0.910442	4798	3	0.269492272	-3.7
MMP23B	5	0.52873	0.6693	1	9447	2	0.78428	0.81604	1	13342	1	0.174379175	-3.7
MMP26	5	0.98685	0.98684	1	17412	0	0.00021758	0.0010322	0.331948	56	4	0.005753255	-3.7
MMP27	5	0.89729	0.89898	1	14765	0	0.0032551	0.013582	0.578248	423	4	0.04624997	-3.7
MMP28	5	0.52915	0.66965	1	9457	1	0.50924	0.6563	1	10972	2	0.174152127	-3.7
MMP3	5	0.96043	0.96069	1	16529	0	0.0040998	0.016874	0.590431	510	2	0.01741673	-3.7
MNX1	6	0.39039	0.55045	1	7354	2	0.13243	0.27728	0.93204	5355	1	0.259282124	-3.7
MOCOS	5	0.95231	0.95271	1	16291	0	0.18191	0.34851	0.970263	6467	3	0.021039276	-3.7
MOCS1	5	0.32101	0.49169	1	6513	1	0.44993	0.60732	1	10279	2	0.308308624	-3.7
MOGAT1	5	0.95316	0.95353	1	16318	0	0.013696	0.046597	0.686141	1223	4	0.020665639	-3.7
MOGAT2	5	0.75871	0.79342	1	12089	1	0.23082	0.41546	0.994071	7524	3	0.100496856	-3.7
MORN5	5	0.72723	0.77598	1	11697	1	0.86955	0.8739	1	14322	1	0.110149472	-3.7
MOS	5	0.21061	0.38683	1	5298	3	0.86688	0.87169	1	14291	1	0.412479852	-3.7
MOV10L1	10	0.7409	0.78341	1	11863	1	0.073464	0.18584	0.857588	3902	3	0.106010889	-3.7
MOXD1	5	0.51225	0.65486	1	9165	2	0.51743	0.66309	1	11089	2	0.183851536	-3.7
MPDZ	5	0.62495	0.72728	1	10640	1	0.17158	0.33379	0.963319	6240	2	0.138298355	-3.7
MPP4	5	0.6757	0.75024	1	11119	1	0.17782	0.34267	0.967915	6372	3	0.124799785	-3.7
MRAP	8	0.6257	0.72759	1	10648	2	0.020593	0.065373	0.727039	1616	5	0.138113279	-3.7
MRGPRD	5	0.32882	0.49818	1	6584	2	0.45064	0.60791	1	10286	2	0.302613712	-3.7
MRGPRF	5	0.94337	0.94391	1	16027	0	0.1298	0.27332	0.928548	5301	3	0.025069413	-3.7
MRGPRG	5	0.97759	0.97757	1	17082	0	0.003625	0.015022	0.590431	453	3	0.009852135	-3.7
MRGPRX1	5	0.29486	0.4698	1	6235	2	0.33443	0.5132	1	8911	2	0.328086988	-3.7
MRGPRX2	5	0.97349	0.97349	1	16946	0	0.0075982	0.02902	0.616961	842	4	0.011668505	-3.7
MRGPRX4	5	0.95368	0.954	1	16333	0	0.14504	0.29565	0.942477	5645	3	0.020451625	-3.7
MROH2B	5	0.75961	0.79394	1	12099	1	0.23404	0.41985	0.996444	7586	3	0.100212317	-3.7
MROH9	5	0.89377	0.8955	1	14666	0	0.060764	0.16408	0.83441	3536	2	0.04793441	-3.7
MS4A1	5	0.71318	0.76859	1	11515	1	0.24057	0.42853	1	7712	3	0.11430527	-3.7
MS4A12	5	0.85626	0.86062	1	13773	1	0.57624	0.71235	1	11811	2	0.065188566	-3.7
MS4A13	6	0.13871	0.28293	1	4190	3	0.69393	0.7704	1	12663	2	0.548321	-3.7
MS4A15	5	0.92151	0.92248	1	15416	0	0.14788	0.29985	0.944123	5718	3	0.035043041	-3.7
MS4A5	5	0.54984	0.68793	1	9819	1	0.24734	0.4375	1	7848	3	0.162455751	-3.7
MS4A6E	5	0.74388	0.78505	1	11899	1	0.026067	0.07977	0.756886	1898	3	0.105102682	-3.7
MS4A8	5	0.98016	0.98011	1	17171	0	0.20958	0.38683	0.98528	7066	2	0.00872518	-3.7
MSGN1	5	0.98203	0.982	1	17243	0	0.080183	0.19659	0.869652	4071	3	0.007888512	-3.7
MSI2	5	0.88326	0.88519	1	14389	0	0.54325	0.68462	1	11408	1	0.052963501	-3.7
MSLN	5	0.98882	0.98888	1	17494	0	0.038417	0.11118	0.790308	2533	4	0.004856407	-3.7
MSMB	7	0.4751	0.62303	1	8605	2	0.018678	0.060309	0.714565	1519	5	0.205491041	-3.7
MSTN	5	0.9996	0.99959	1	17974	0	0.00040058	0.0018563	0.376184	88	5	0.000178097	-3.7
MSX1	5	0.94576	0.94624	1	16097	0	0.087859	0.20869	0.879819	4269	3	0.023998697	-3.7
MT1A	2	0.0018047	0.0077813	0.106503	1315	2	0.9982	0.99819	1	17151	0	2.108947841	-3.7
MT1B	3	0.0069127	0.026212	0.257715	1831	2	0.77169	0.80896	1	13249	0	1.581499841	-3.7
MT1H	1	0.16313	0.31898	1	4553	1	0.83687	0.84909	1	13908	0	0.496236546	-3.7
MT1HL1	1	0.32666	0.4964	1	6560	1	0.67334	0.76132	1	12519	0	0.304168227	-3.7
MT1M	1	0.42738	0.58229	1	7874	0	0.57262	0.70932	1	11760	0	0.234860668	-3.7
MT3	2	0.47272	0.62105	1	8567	1	0.043449	0.12344	0.80276	2768	1	0.206873434	-3.7
MT4	3	0.098727	0.22106	1	3628	2	0.030945	0.092381	0.769882	2156	1	0.655489834	-3.7
MTMR8	5	0.90593	0.90739	1	14997	0	0.019756	0.063166	0.719513	1581	4	0.042206011	-3.7
MTNR1A	5	0.89663	0.89833	1	14746	0	0.046206	0.13002	0.808397	2894	2	0.046564097	-3.7
MTNR1B	5	0.66292	0.7443	1	10978	1	0.031322	0.093306	0.769882	2177	3	0.128251981	-3.7
MTTP	5	0.76996	0.79997	1	12234	1	0.18894	0.35826	0.974964	6614	3	0.096926299	-3.7
MUC15	5	0.71393	0.76899	1	11523	1	0.020915	0.066177	0.728864	1634	3	0.114079308	-3.7
MUC16	5	0.94364	0.94417	1	16034	0	0.064146	0.17062	0.839659	3657	3	0.024949803	-3.7
MUC17	5	0.47026	0.61899	1	8520	1	0.14537	0.29614	0.942477	5657	1	0.208316367	-3.7
MUC21	5	0.3307	0.49977	1	6615	2	0.045565	0.12848	0.805334	2872	2	0.301229817	-3.7
MUC7	5	0.92624	0.92707	1	15533	0	0.038187	0.11059	0.790251	2519	3	0.032887472	-3.7
MUCL1	5	0.38314	0.54433	1	7255	1	0.11186	0.24607	0.912355	4856	3	0.264137729	-3.7
MUM1L1	5	0.789	0.81179	1	12532	1	0.016502	0.054446	0.703831	1391	4	0.090556303	-3.7
MUSK	5	0.81213	0.82708	1	12938	1	0.061009	0.16463	0.83441	3550	3	0.082452481	-3.7
MXRA5	5	0.51477	0.6571	1	9209	2	0.9472	0.94773	1	15609	0	0.182368533	-3.7
MYADML2	5	0.20759	0.38268	1	5254	1	0.022029	0.069101	0.735485	1692	3	0.417164235	-3.7
MYBPC1	5	0.32978	0.49901	1	6607	2	0.12565	0.26701	0.925787	5193	1	0.301890751	-3.7
MYBPC2	5	0.45521	0.60619	1	8279	2	0.43881	0.59807	1	10130	2	0.217391232	-3.7
MYCN	5	0.84669	0.85278	1	13560	1	0.046269	0.13017	0.808397	2898	3	0.069162994	-3.7
MYF5	5	0.83688	0.84503	1	13357	1	0.11714	0.25412	0.917916	4985	3	0.073127873	-3.7
MYF6	5	0.87931	0.8814	1	14283	1	0.13856	0.28632	0.936693	5504	3	0.054826954	-3.7
MYH1	5	0.70101	0.76252	1	11375	1	0.17661	0.34091	0.967915	6339	3	0.117748761	-3.7
MYH14	5	0.87491	0.8772	1	14196	1	0.092955	0.21674	0.889667	4385	3	0.056901377	-3.7
MYH2	5	0.97644	0.97643	1	17040	0	0.024858	0.07657	0.746742	1846	4	0.010358886	-3.7
[truncated: 16,010 more rows]
