# Supplementary material for: A CRISPR Dropout Screen Identifies Genetic Vulnerabilities and Therapeutic Targets in Acute Myeloid Leukemia
Source: Cell Rep. 2016 Oct 18;17(4):1193–205. doi: 10.1016/j.celrep.2016.09.079 (PMC5081405; doi:10.1016/j.celrep.2016.09.079)
Supplement: Data S2. Human CRISPR Screen Data, Related to Figures 2 and 3 [file mmc6.zip › MV4-11.gene_summary.txt]

id	num	lo.neg	p.neg	fdr.neg	rank.neg	goodsgrna.neg	lo.pos	p.pos	fdr.pos	rank.pos	goodsgrna.pos
MRPS21	5	1.43e-08	8.2467e-07	0.001303	1	5	1.0	1.0	1.0	18009	0
TXNL4A	5	5.4205e-08	8.2467e-07	0.001303	2	4	0.9875	0.98753	1.0	16941	0
MCM6	5	5.6935e-08	8.2467e-07	0.001303	3	5	1.0	1.0	1.0	18008	0
PRPF31	5	9.4486e-08	8.2467e-07	0.001303	4	5	1.0	1.0	1.0	18007	0
NDUFC2	5	1.0585e-07	8.2467e-07	0.001303	5	5	1.0	1.0	1.0	18006	0
WDR77	5	1.0997e-07	8.2467e-07	0.001303	6	5	1.0	1.0	1.0	18005	0
MDH2	5	1.4947e-07	1.3745e-06	0.001303	7	5	1.0	1.0	1.0	18004	0
RPL37A	4	1.5328e-07	1.3745e-06	0.001303	8	3	0.97238	0.97256	1.0	16492	0
UBE2J2	5	1.5584e-07	1.3745e-06	0.001303	9	5	0.99999	0.99999	1.0	17959	0
CSTF3	8	1.5628e-07	1.3745e-06	0.001303	10	8	0.99998	0.99998	1.0	17947	0
HIST1H2AM	5	1.8761e-07	1.3745e-06	0.001303	11	5	1.0	1.0	1.0	18003	0
SLC7A5	5	2.1547e-07	1.3745e-06	0.001303	12	5	1.0	1.0	1.0	18002	0
RBM14	5	2.6353e-07	1.3745e-06	0.001303	13	5	1.0	1.0	1.0	18001	0
CENPM	10	2.6531e-07	1.3745e-06	0.001303	14	9	0.99994	0.99994	1.0	17913	0
WDR74	5	2.6803e-07	1.3745e-06	0.001303	15	5	0.9998	0.99981	1.0	17837	0
HYPK	5	2.736e-07	1.3745e-06	0.001303	16	5	1.0	1.0	1.0	18000	0
LSM4	6	3.0339e-07	1.3745e-06	0.001303	17	6	0.99945	0.99945	1.0	17733	0
RPS8	5	3.1031e-07	1.3745e-06	0.001303	18	5	0.99981	0.99982	1.0	17839	0
RPS19	5	3.3078e-07	1.3745e-06	0.001303	19	4	0.91967	0.92067	1.0	15414	0
MED27	8	4.7038e-07	1.9242e-06	0.001575	20	8	1.0	1.0	1.0	17999	0
GRWD1	5	5.3486e-07	1.9242e-06	0.001575	21	5	1.0	1.0	1.0	17983	0
ALG2	5	5.5331e-07	1.9242e-06	0.001575	22	5	1.0	1.0	1.0	17998	0
PRMT1	5	7.8614e-07	3.0238e-06	0.002368	23	5	1.0	1.0	1.0	17997	0
EIF4A3	5	9.0244e-07	4.1234e-06	0.00297	24	4	0.99727	0.99726	1.0	17461	0
VCP	5	9.4289e-07	4.1234e-06	0.00297	25	5	1.0	1.0	1.0	17995	0
ALYREF	5	1.0257e-06	4.6731e-06	0.003237	26	5	1.0	1.0	1.0	17994	0
NPLOC4	5	1.6166e-06	6.8723e-06	0.004385	27	5	0.99994	0.99994	1.0	17916	0
SF1	5	1.6424e-06	6.8723e-06	0.004385	28	5	1.0	1.0	1.0	17993	0
ARFRP1	12	1.8296e-06	7.422e-06	0.004385	29	11	0.99988	0.99988	1.0	17870	0
NDUFA13	5	1.9743e-06	7.9718e-06	0.004385	30	5	1.0	1.0	1.0	17992	0
CNOT4	5	1.9955e-06	7.9718e-06	0.004385	31	5	1.0	1.0	1.0	17991	0
HIST1H2AJ	3	2.0771e-06	8.5216e-06	0.004385	32	3	0.99733	0.99733	1.0	17469	0
RPP21	5	2.1011e-06	8.5216e-06	0.004385	33	4	0.99688	0.99686	1.0	17428	0
CDS2	5	2.1279e-06	8.5216e-06	0.004385	34	5	1.0	1.0	1.0	17990	0
PLK1	5	2.1407e-06	8.5216e-06	0.004385	35	5	1.0	1.0	1.0	17989	0
MDM4	15	2.1756e-06	9.0714e-06	0.004538	36	13	0.99999	0.99999	1.0	17961	0
CTPS1	5	2.2774e-06	9.6212e-06	0.004683	37	5	1.0	1.0	1.0	17988	0
ATP13A1	5	2.398e-06	1.0171e-05	0.004709	38	5	1.0	1.0	1.0	17987	0
EIF5A	5	2.4443e-06	1.0446e-05	0.004709	39	4	0.99159	0.99157	1.0	17104	0
ZNF217	5	2.5691e-06	1.0721e-05	0.004709	40	5	0.99885	0.99883	1.0	17638	0
PCYT1A	5	2.6641e-06	1.0721e-05	0.004709	41	5	1.0	1.0	1.0	17986	0
CCT3	5	2.72e-06	1.127e-05	0.00472	42	5	1.0	1.0	1.0	17985	0
MFAP1	5	2.7809e-06	1.127e-05	0.00472	43	5	1.0	1.0	1.0	17984	0
NLE1	7	3.2265e-06	1.237e-05	0.005054	44	4	0.92953	0.93031	1.0	15592	1
MOCS3	5	3.2379e-06	1.292e-05	0.005054	45	5	1.0	0.99999	1.0	17982	0
MED24	5	3.2559e-06	1.292e-05	0.005054	46	5	1.0	0.99999	1.0	17981	0
FPGS	5	3.379e-06	1.347e-05	0.005054	47	5	1.0	0.99999	1.0	17980	0
C17orf89	5	3.5058e-06	1.347e-05	0.005054	48	5	1.0	0.99999	1.0	17979	0
SMARCB1	5	3.5863e-06	1.4019e-05	0.005153	49	5	0.99998	0.99998	1.0	17952	0
MCM2	5	3.8115e-06	1.4569e-05	0.005248	50	4	0.91309	0.91434	1.0	15306	0
RPL27	5	3.8453e-06	1.5119e-05	0.005339	51	4	0.24348	0.42159	1.0	7572	1
NIP7	5	4.0237e-06	1.6219e-05	0.005617	52	5	0.99988	0.99988	1.0	17871	0
TSR2	5	4.3095e-06	1.7868e-05	0.005889	53	5	1.0	0.99999	1.0	17978	0
MYB	5	4.366e-06	1.8418e-05	0.005889	54	5	1.0	0.99999	1.0	17977	0
ARID2	5	4.3902e-06	1.8418e-05	0.005889	55	5	1.0	0.99999	1.0	17976	0
HTATSF1	5	4.6396e-06	1.8967e-05	0.005889	56	5	1.0	0.99999	1.0	17975	0
ZNF131	5	4.6725e-06	1.8967e-05	0.005889	57	5	1.0	0.99999	1.0	17974	0
RPL13	5	4.7408e-06	1.8967e-05	0.005889	58	5	0.99976	0.99976	1.0	17818	0
MRPL21	8	4.8739e-06	1.9517e-05	0.005957	59	6	0.98216	0.98222	1.0	16760	0
LAS1L	5	4.9107e-06	2.0067e-05	0.006023	60	5	0.99962	0.99962	1.0	17775	0
GTPBP4	5	5.1703e-06	2.2816e-05	0.006575	61	5	0.99975	0.99975	1.0	17817	0
POP5	5	5.2018e-06	2.2816e-05	0.006575	62	5	0.99999	0.99999	1.0	17973	0
PFDN5	8	5.357e-06	2.3366e-05	0.006575	63	7	0.80944	0.82337	1.0	13727	1
PPP1R8	15	5.3965e-06	2.3366e-05	0.006575	64	12	1.0	1.0	1.0	17996	0
RBMX	6	5.5476e-06	2.3915e-05	0.006626	65	6	0.99997	0.99997	1.0	17934	0
ILF3	5	5.944e-06	2.5565e-05	0.006976	66	5	0.99985	0.99985	1.0	17855	0
FAM96B	5	7.1759e-06	2.9963e-05	0.008054	67	5	0.99999	0.99999	1.0	17972	0
ELAC2	5	7.5424e-06	3.2712e-05	0.008663	68	5	0.99999	0.99999	1.0	17969	0
PPP4C	5	8.0417e-06	3.5461e-05	0.009255	69	4	0.99036	0.99038	1.0	17053	0
PRPF8	5	8.1975e-06	3.766e-05	0.009689	70	5	0.99999	0.99999	1.0	17971	0
CSNK2B	5	8.3921e-06	3.821e-05	0.009692	71	5	0.99999	0.99999	1.0	17970	0
CCND3	15	8.9459e-06	4.1508e-05	0.01024	72	10	0.65253	0.73496	1.0	12309	2
NDUFA2	6	8.9829e-06	4.1508e-05	0.01024	73	6	0.99999	0.99999	1.0	17968	0
BCL2	5	9.5744e-06	4.2608e-05	0.010345	74	4	0.9973	0.99729	1.0	17464	0
YRDC	5	9.5785e-06	4.3158e-05	0.010345	75	5	0.99941	0.99942	1.0	17720	0
PPWD1	5	1e-05	4.3708e-05	0.010345	76	5	0.99999	0.99999	1.0	17967	0
CAPZB	5	1.0175e-05	4.4257e-05	0.010345	77	5	0.99999	0.99999	1.0	17966	0
UBE2M	5	1.0197e-05	4.4807e-05	0.010345	78	5	0.99999	0.99999	1.0	17965	0
STK11	5	1.0463e-05	4.5907e-05	0.010465	79	5	0.99999	0.99999	1.0	17964	0
PPP2CA	5	1.077e-05	4.9205e-05	0.011077	80	4	0.99739	0.99739	1.0	17478	0
AARS	5	1.0834e-05	5.0305e-05	0.011184	81	4	0.98881	0.98885	1.0	16992	0
SRSF2	5	1.0942e-05	5.1404e-05	0.01129	82	5	0.99985	0.99985	1.0	17854	0
FASTKD5	5	1.1083e-05	5.3054e-05	0.011492	83	5	0.99999	0.99999	1.0	17963	0
MVD	5	1.1264e-05	5.3604e-05	0.011492	84	5	0.99999	0.99999	1.0	17962	0
CRNKL1	5	1.1931e-05	5.8002e-05	0.012289	85	5	0.99999	0.99999	1.0	17960	0
RPL35	5	1.223e-05	5.9651e-05	0.012491	86	4	0.98934	0.98938	1.0	17015	0
SMU1	5	1.2603e-05	6.13e-05	0.012689	87	5	0.99989	0.99989	1.0	17873	0
SDHC	9	1.2989e-05	6.4599e-05	0.013072	88	7	0.94645	0.9468	1.0	15909	1
SUPT5H	5	1.3001e-05	6.4599e-05	0.013072	89	5	0.99973	0.99973	1.0	17810	0
WDR75	5	1.3759e-05	6.8448e-05	0.013546	90	5	0.99994	0.99994	1.0	17908	0
B4GALT5	5	1.3792e-05	6.8448e-05	0.013546	91	5	0.99999	0.99998	1.0	17958	0
RPL8	5	1.3964e-05	7.0097e-05	0.013601	92	5	0.99999	0.99998	1.0	17957	0
RRM1	5	1.4294e-05	7.1197e-05	0.013601	93	4	0.97406	0.97423	1.0	16544	0
CDC23	5	1.4372e-05	7.1746e-05	0.013601	94	5	0.99999	0.99998	1.0	17956	0
RPS7	3	1.4412e-05	7.1746e-05	0.013601	95	3	0.99999	0.99998	1.0	17955	0
EIF4A1	4	1.5142e-05	7.3945e-05	0.01369	96	4	0.99998	0.99998	1.0	17954	0
ZNF259	5	1.5204e-05	7.3945e-05	0.01369	97	4	0.44808	0.59809	1.0	10254	1
WDR43	5	1.5418e-05	7.4495e-05	0.01369	98	5	0.99998	0.99998	1.0	17953	0
DNAJC11	5	1.5834e-05	7.8344e-05	0.014251	99	5	0.99987	0.99987	1.0	17864	0
HOXA10	5	1.6344e-05	7.9993e-05	0.014275	100	5	0.99998	0.99998	1.0	17951	0
CPSF4	5	1.664e-05	8.0543e-05	0.014275	101	5	0.99998	0.99998	1.0	17950	0
EEF2	5	1.6873e-05	8.1642e-05	0.014275	102	5	0.99998	0.99998	1.0	17949	0
SRCAP	5	1.6912e-05	8.1642e-05	0.014275	103	5	0.99984	0.99984	1.0	17849	0
CDC27	5	1.7373e-05	8.4941e-05	0.014709	104	5	0.99998	0.99998	1.0	17948	0
RPL18	5	1.78e-05	8.824e-05	0.015134	105	5	0.99986	0.99986	1.0	17859	0
SNRPB	5	1.8256e-05	9.1538e-05	0.015552	106	5	0.99997	0.99997	1.0	17930	0
TIMM13	5	1.8698e-05	9.3188e-05	0.015684	107	5	0.99998	0.99998	1.0	17946	0
TFB1M	5	1.9853e-05	9.8686e-05	0.016401	108	5	0.99998	0.99998	1.0	17945	0
PSMB3	5	2.0006e-05	0.00010033	0.016401	109	5	0.99998	0.99998	1.0	17944	0
NOP9	5	2.0323e-05	0.00010253	0.016401	110	3	0.97063	0.97083	1.0	16451	0
ORAOV1	5	2.0423e-05	0.00010308	0.016401	111	5	0.99998	0.99998	1.0	17943	0
HIST1H2AK	5	2.0638e-05	0.00010418	0.016401	112	5	0.99983	0.99983	1.0	17844	0
UTP20	5	2.0658e-05	0.00010418	0.016401	113	5	0.99998	0.99998	1.0	17942	0
HDAC3	5	2.0813e-05	0.00010418	0.016401	114	5	0.99806	0.99804	1.0	17540	0
EXOSC8	5	2.1154e-05	0.00010473	0.016401	115	4	0.97685	0.97696	1.0	16616	0
IMP3	5	2.2442e-05	0.00010858	0.016857	116	4	0.44143	0.59228	1.0	10163	1
CRCP	14	2.317e-05	0.00011078	0.016873	117	8	0.76127	0.79181	1.0	13209	3
SLC5A3	5	2.3579e-05	0.00011188	0.016873	118	3	0.70557	0.76061	1.0	12719	1
TXNL4B	5	2.3615e-05	0.00011188	0.016873	119	4	0.99621	0.9962	1.0	17379	0
NDOR1	5	2.3637e-05	0.00011243	0.016873	120	5	0.99952	0.99952	1.0	17745	0
LIPT2	5	2.3908e-05	0.00011463	0.016944	121	5	0.99998	0.99998	1.0	17940	0
CPAMD8	5	2.399e-05	0.00011518	0.016944	122	4	0.98722	0.98725	1.0	16929	0
NAA20	5	2.4332e-05	0.00011573	0.016944	123	5	0.99998	0.99998	1.0	17939	0
TOP3A	5	2.507e-05	0.00011848	0.017207	124	5	0.99997	0.99997	1.0	17938	0
DDX56	5	2.5568e-05	0.00012123	0.017465	125	5	0.99997	0.99997	1.0	17937	0
RAN	5	2.6313e-05	0.00012398	0.01772	126	5	0.99997	0.99997	1.0	17936	0
POLR3K	5	2.7073e-05	0.00012727	0.018012	127	4	0.99695	0.99693	1.0	17436	0
MRPL34	5	2.7283e-05	0.00012837	0.018012	128	3	0.94766	0.94799	1.0	15935	0
GART	5	2.756e-05	0.00013002	0.018012	129	4	0.99584	0.99585	1.0	17356	0
NDUFS1	5	2.7602e-05	0.00013002	0.018012	130	4	0.98787	0.9879	1.0	16955	0
POLR2L	4	2.8137e-05	0.00013167	0.018101	131	4	0.99924	0.99925	1.0	17683	0
TBCB	5	3.0179e-05	0.00014102	0.019239	132	5	0.99997	0.99997	1.0	17933	0
MRPL53	5	3.0797e-05	0.00014267	0.019318	133	4	0.98863	0.98865	1.0	16987	0
ZNRD1	5	3.1034e-05	0.00014377	0.019322	134	4	0.90138	0.90287	1.0	15080	0
RPS11	5	3.1482e-05	0.00014707	0.019474	135	5	0.99997	0.99997	1.0	17932	0
UMPS	5	3.1493e-05	0.00014707	0.019474	136	5	0.99997	0.99997	1.0	17929	0
EXOSC9	5	3.2332e-05	0.00015091	0.019694	137	5	0.99997	0.99997	1.0	17931	0
SF3B5	5	3.2343e-05	0.00015091	0.019694	138	4	0.99677	0.99675	1.0	17416	0
DNMT1	5	3.2985e-05	0.00015201	0.019695	139	5	0.99962	0.99962	1.0	17774	0
BRF1	13	3.3471e-05	0.00015421	0.019697	140	11	0.96322	0.96347	1.0	16285	1
PRIM1	5	3.3493e-05	0.00015421	0.019697	141	4	0.99019	0.99022	1.0	17050	0
POLD1	5	3.4227e-05	0.00015751	0.019768	142	5	0.99994	0.99994	1.0	17914	0
UBE2I	5	3.4354e-05	0.00015806	0.019768	143	5	0.99997	0.99997	1.0	17928	0
LARS2	5	3.5172e-05	0.00015916	0.019768	144	4	0.98803	0.98806	1.0	16962	0
TMEM261	5	3.5197e-05	0.00015916	0.019768	145	4	0.95677	0.95703	1.0	16135	0
CNOT3	5	3.6105e-05	0.00016356	0.020175	146	5	0.99996	0.99997	1.0	17927	0
LSM7	5	3.6547e-05	0.00016686	0.020371	147	5	0.99974	0.99974	1.0	17815	0
DHX9	5	3.6663e-05	0.00016741	0.020371	148	5	0.99996	0.99997	1.0	17926	0
CENPC	5	3.7038e-05	0.00017016	0.020566	149	5	0.99996	0.99997	1.0	17925	0
DHDDS	5	3.7869e-05	0.00017346	0.020825	150	4	0.99533	0.99533	1.0	17320	0
NELFCD	5	3.8393e-05	0.00017675	0.021081	151	5	0.99996	0.99996	1.0	17924	0
NAT10	5	3.9671e-05	0.00018335	0.021646	152	5	0.99996	0.99996	1.0	17923	0
WDHD1	5	3.9887e-05	0.0001839	0.021646	153	5	0.99996	0.99996	1.0	17922	0
MRP63	5	4.1079e-05	0.00018995	0.022134	154	4	0.99738	0.99738	1.0	17476	0
PSMG4	6	4.1244e-05	0.0001905	0.022134	155	5	0.99752	0.99751	1.0	17487	0
PDE4DIP	22	4.2049e-05	0.00019215	0.022182	156	12	0.49219	0.63652	1.0	10809	2
WDR33	5	4.4576e-05	0.00020424	0.023428	157	5	0.99978	0.99978	1.0	17827	0
UBE2D3	5	4.5479e-05	0.00020892	0.023813	158	5	0.99789	0.99785	1.0	17522	0
EXOSC4	5	4.5945e-05	0.00021139	0.023943	159	4	0.99272	0.99275	1.0	17169	0
HIST1H2BB	3	4.6653e-05	0.00021414	0.023989	160	3	0.99995	0.99996	1.0	17921	0
RANGAP1	5	4.6741e-05	0.00021469	0.023989	161	4	0.86209	0.8651	1.0	14423	1
ARMC5	5	4.7007e-05	0.00021579	0.023989	162	5	0.99994	0.99994	1.0	17910	0
SAMD4B	5	4.7514e-05	0.00021964	0.024267	163	5	0.99995	0.99996	1.0	17920	0
NCBP2	7	4.8102e-05	0.00022349	0.024541	164	7	0.99994	0.99994	1.0	17915	0
ESPL1	5	5.0179e-05	0.00023063	0.024695	165	5	0.99995	0.99995	1.0	17919	0
SART3	5	5.0451e-05	0.00023118	0.024695	166	5	0.9999	0.9999	1.0	17883	0
RPLP0	5	5.0596e-05	0.00023173	0.024695	167	4	0.95095	0.95124	1.0	16018	0
ECSIT	12	5.0987e-05	0.00023338	0.024695	168	10	0.018819	0.059657	0.778503	1379	1
SNRNP25	5	5.1091e-05	0.00023393	0.024695	169	4	0.96561	0.96583	1.0	16334	0
RPE	9	5.158e-05	0.00023448	0.024695	170	7	0.99115	0.99114	1.0	17088	0
PRPF38A	5	5.1657e-05	0.00023448	0.024695	171	5	0.99955	0.99955	1.0	17754	0
NDUFB5	5	5.2797e-05	0.00023888	0.025012	172	5	0.99995	0.99995	1.0	17918	0
EIF3A	5	5.397e-05	0.00024383	0.025382	173	5	0.99976	0.99976	1.0	17821	0
SLMO2	5	5.5089e-05	0.00024988	0.025827	174	5	0.99994	0.99995	1.0	17917	0
RFC2	5	5.5599e-05	0.00025097	0.025827	175	4	0.91529	0.91647	1.0	15341	0
MFN2	5	5.8471e-05	0.00026197	0.026616	176	5	0.99994	0.99994	1.0	17912	0
RPS20	4	5.8511e-05	0.00026252	0.026616	177	4	0.99994	0.99994	1.0	17911	0
DTL	5	5.8697e-05	0.00026307	0.026616	178	5	0.99971	0.99971	1.0	17802	0
PDSS1	5	5.939e-05	0.00026582	0.026744	179	5	0.99984	0.99984	1.0	17848	0
RPL27A	5	6.0305e-05	0.00027077	0.02709	180	5	0.99994	0.99994	1.0	17909	0
CPSF2	5	6.1061e-05	0.00027352	0.027214	181	5	0.99992	0.99993	1.0	17897	0
DLD	5	6.1687e-05	0.00027681	0.027349	182	5	0.99994	0.99994	1.0	17907	0
RTCB	5	6.1999e-05	0.00027791	0.027349	183	4	0.99725	0.99723	1.0	17455	0
TAF1	5	6.3152e-05	0.00028066	0.02747	184	5	0.99966	0.99967	1.0	17787	0
THG1L	5	6.4502e-05	0.00028506	0.02775	185	5	0.99994	0.99994	1.0	17906	0
SPC24	5	6.6309e-05	0.00029166	0.028097	186	5	0.99993	0.99994	1.0	17905	0
SDE2	5	6.651e-05	0.00029221	0.028097	187	5	0.99993	0.99994	1.0	17904	0
ING3	7	6.6876e-05	0.00029331	0.028097	188	7	0.99993	0.99994	1.0	17903	0
COPZ1	6	6.9319e-05	0.00030595	0.029153	189	6	0.99993	0.99993	1.0	17902	0
SETD1A	5	6.9707e-05	0.0003087	0.02926	190	5	0.99993	0.99993	1.0	17901	0
RPS18	3	7.1362e-05	0.00031585	0.029524	191	3	0.99993	0.99993	1.0	17900	0
UBL5	3	7.1875e-05	0.0003164	0.029524	192	3	0.99993	0.99993	1.0	17899	0
INCENP	5	7.2218e-05	0.0003175	0.029524	193	5	0.99993	0.99993	1.0	17898	0
PDCD2	7	7.2333e-05	0.00031805	0.029524	194	5	0.38371	0.54188	1.0	9448	2
FDPS	5	7.3653e-05	0.00032519	0.030033	195	5	0.99976	0.99976	1.0	17822	0
SMG5	5	7.4894e-05	0.00033014	0.030178	196	5	0.99967	0.99968	1.0	17789	0
EAPP	5	7.5094e-05	0.00033124	0.030178	197	4	0.53021	0.67007	1.0	11289	1
LRPPRC	5	7.5249e-05	0.00033179	0.030178	198	4	0.99312	0.99313	1.0	17187	0
RHEB	5	7.6357e-05	0.00033894	0.030313	199	5	0.99992	0.99993	1.0	17896	0
GINS2	5	7.6469e-05	0.00033894	0.030313	200	5	0.99992	0.99993	1.0	17895	0
TPI1	9	7.6493e-05	0.00033949	0.030313	201	8	0.99576	0.99575	1.0	17348	0
NOP58	5	7.6778e-05	0.00034004	0.030313	202	5	0.99992	0.99992	1.0	17894	0
INO80B	5	7.7089e-05	0.00034169	0.030313	203	5	0.99992	0.99992	1.0	17893	0
ZMAT2	5	7.8197e-05	0.00034829	0.030741	204	4	0.9967	0.99668	1.0	17408	0
SRFBP1	5	7.8464e-05	0.00034994	0.030741	205	4	0.93479	0.93543	1.0	15678	0
PFN1	5	7.9389e-05	0.00035598	0.03097	206	5	0.99992	0.99992	1.0	17892	0
SPTLC2	5	7.9389e-05	0.00035598	0.03097	207	5	0.99992	0.99992	1.0	17891	0
AATF	5	8.3383e-05	0.00037193	0.032202	208	5	0.99877	0.99876	1.0	17629	0
AARS2	5	8.6211e-05	0.00038952	0.033451	209	5	0.99976	0.99976	1.0	17824	0
SLC52A2	5	8.6484e-05	0.00039007	0.033451	210	3	0.8419	0.84788	1.0	14141	1
ATP5J2	7	8.7182e-05	0.00039227	0.033463	211	7	0.99991	0.99992	1.0	17890	0
SARS	5	8.744e-05	0.00039392	0.033463	212	5	0.99983	0.99984	1.0	17846	0
SMC4	5	8.7807e-05	0.00039722	0.033584	213	5	0.99991	0.99992	1.0	17889	0
ALG1	5	8.8547e-05	0.00040051	0.033705	214	3	0.98777	0.9878	1.0	16951	0
USP7	5	9.0258e-05	0.00040656	0.034055	215	5	0.99989	0.99989	1.0	17876	0
ARPC4	9	9.1321e-05	0.00041371	0.034493	216	6	0.33178	0.49719	1.0	8730	1
ZNHIT3	6	9.2086e-05	0.00041701	0.034497	217	4	0.64347	0.73075	1.0	12263	2
ALDOA	5	9.296e-05	0.00042306	0.034497	218	5	0.99983	0.99984	1.0	17845	0
TMED10	5	9.297e-05	0.00042306	0.034497	219	5	0.99991	0.99991	1.0	17888	0
PPAT	5	9.3264e-05	0.00042361	0.034497	220	5	0.99953	0.99953	1.0	17748	0
UBE2G2	5	9.3332e-05	0.00042361	0.034497	221	5	0.99991	0.99991	1.0	17887	0
TNPO3	5	9.4157e-05	0.00042525	0.034497	222	5	0.99991	0.99991	1.0	17886	0
FBL	5	9.4857e-05	0.000428	0.034565	223	5	0.99975	0.99975	1.0	17816	0
NDUFAF1	5	9.5423e-05	0.0004346	0.034917	224	5	0.9999	0.99991	1.0	17885	0
COX6C	3	9.5774e-05	0.00043625	0.034917	225	3	0.99927	0.99927	1.0	17688	0
ZNF492	5	9.6094e-05	0.00043845	0.034938	226	4	0.90152	0.90302	1.0	15082	0
WDR18	5	9.6534e-05	0.0004412	0.034956	227	4	0.98442	0.98446	1.0	16830	0
MCAT	5	9.6844e-05	0.00044395	0.034956	228	5	0.99988	0.99988	1.0	17868	0
EXOSC3	5	9.6974e-05	0.0004445	0.034956	229	4	0.98662	0.98664	1.0	16905	0
KIF23	5	9.858e-05	0.00044945	0.035192	230	5	0.9999	0.9999	1.0	17884	0
DDX42	5	9.9198e-05	0.00045329	0.035339	231	3	0.98454	0.98459	1.0	16834	0
RPL36	5	0.00010066	0.00046154	0.035597	232	5	0.9999	0.9999	1.0	17882	0
UTP6	5	0.00010073	0.00046209	0.035597	233	5	0.9999	0.9999	1.0	17881	0
CLP1	5	0.00010091	0.00046264	0.035597	234	5	0.99933	0.99933	1.0	17702	0
TAZ	5	0.00010161	0.00046594	0.035597	235	4	0.99385	0.99385	1.0	17220	0
CTDNEP1	5	0.00010182	0.00046649	0.035597	236	4	0.1151	0.24563	0.929224	4759	1
SLC20A1	5	0.00010399	0.00047693	0.036241	237	5	0.9999	0.9999	1.0	17880	0
MARS	5	0.00010449	0.00048023	0.036324	238	5	0.9999	0.9999	1.0	17879	0
TRAPPC1	5	0.00010532	0.00048463	0.036324	239	5	0.99989	0.9999	1.0	17878	0
RAD51	5	0.00010564	0.00048628	0.036324	240	4	0.98946	0.98949	1.0	17019	0
UFD1L	5	0.00010667	0.00048903	0.036324	241	5	0.99989	0.99989	1.0	17877	0
TPT1	6	0.00010708	0.00049013	0.036324	242	6	0.99949	0.99949	1.0	17743	0
MTIF2	5	0.00010711	0.00049013	0.036324	243	5	0.99989	0.99989	1.0	17875	0
CNOT1	5	0.00010902	0.00050387	0.03719	244	4	0.93402	0.9347	1.0	15671	0
ZWINT	5	0.0001115	0.00051212	0.037379	245	4	0.98788	0.98791	1.0	16956	0
NAA15	5	0.00011157	0.00051212	0.037379	246	4	0.96833	0.96856	1.0	16399	0
MARS2	5	0.0001119	0.00051267	0.037379	247	5	0.99989	0.99989	1.0	17874	0
NDUFB9	5	0.00011301	0.00051982	0.037748	248	5	0.99978	0.99978	1.0	17828	0
SNAPC3	5	0.00011508	0.00052971	0.038312	249	4	0.94089	0.94137	1.0	15782	0
SRSF3	5	0.00011621	0.00053411	0.038475	250	5	0.99789	0.99785	1.0	17524	0
MED20	5	0.00011717	0.00053796	0.038598	251	5	0.99988	0.99989	1.0	17872	0
DDX54	5	0.00011787	0.00054071	0.038641	252	4	0.98265	0.9827	1.0	16776	0
MRPL28	5	0.00012215	0.00055775	0.039702	253	5	0.99988	0.99988	1.0	17869	0
UFC1	5	0.00012341	0.0005638	0.039855	254	5	0.99899	0.99899	1.0	17652	0
PSMA7	5	0.00012396	0.00056435	0.039855	255	3	0.98798	0.98801	1.0	16960	0
ATP5D	5	0.00012466	0.00056655	0.039855	256	5	0.99988	0.99988	1.0	17867	0
PRR13	6	0.00012689	0.00057315	0.040163	257	5	0.99905	0.99904	1.0	17658	0
GEMIN2	5	0.00012819	0.00057699	0.040276	258	5	0.99814	0.99813	1.0	17550	0
OBFC1	5	0.00013006	0.00058799	0.040885	259	5	0.99987	0.99987	1.0	17866	0
PRMT5	5	0.00013213	0.00059844	0.041385	260	5	0.99922	0.99923	1.0	17679	0
DICER1	5	0.00013266	0.00060063	0.041385	261	5	0.99987	0.99987	1.0	17865	0
ATP6V0C	5	0.00013298	0.00060283	0.041385	262	4	0.99646	0.99644	1.0	17390	0
NSF	5	0.00013423	0.00060558	0.041385	263	5	0.99987	0.99987	1.0	17863	0
RPAP1	5	0.00013471	0.00060668	0.041385	264	5	0.99903	0.99903	1.0	17655	0
TBC1D10C	5	0.00013779	0.00062153	0.042238	265	2	0.92061	0.92159	1.0	15428	0
PGK1	5	0.0001406	0.00064022	0.043182	266	4	0.98652	0.98655	1.0	16901	0
SKP1	5	0.00014064	0.00064022	0.043182	267	4	0.97964	0.97971	1.0	16692	0
WDR24	5	0.00014147	0.00064517	0.043303	268	5	0.99986	0.99986	1.0	17862	0
CYP4F2	5	0.00014179	0.00064682	0.043303	269	5	0.99986	0.99986	1.0	17861	0
SACM1L	5	0.00014244	0.00065011	0.043363	270	5	0.99986	0.99986	1.0	17860	0
LSM5	5	0.00014364	0.00065671	0.043641	271	5	0.99986	0.99986	1.0	17858	0
PAICS	4	0.00014492	0.00066441	0.04399	272	4	0.99873	0.99872	1.0	17626	0
CSNK1A1	5	0.00014625	0.00066991	0.044067	273	5	0.99944	0.99944	1.0	17732	0
CSNK2A1	5	0.00014636	0.00067046	0.044067	274	5	0.99985	0.99986	1.0	17857	0
C1orf109	5	0.00014899	0.00068255	0.044519	275	5	0.99942	0.99942	1.0	17721	0
EXOC5	5	0.00014902	0.00068255	0.044519	276	5	0.99985	0.99985	1.0	17856	0
ELP5	5	0.00014934	0.00068475	0.044519	277	5	0.99984	0.99985	1.0	17852	0
CDC123	5	0.00015194	0.0006952	0.045035	278	4	0.98768	0.98771	1.0	16949	0
RPL19	3	0.00015354	0.00069905	0.045103	279	3	0.9998	0.9998	1.0	17834	0
KCNJ12	5	0.00015387	0.00070124	0.045103	280	5	0.99943	0.99944	1.0	17729	0
TRAPPC3	6	0.00015524	0.00070674	0.045294	281	5	0.99907	0.99907	1.0	17661	0
NDUFB10	5	0.00015589	0.00071004	0.045344	282	5	0.99984	0.99985	1.0	17853	0
PPIL1	5	0.00015851	0.00072379	0.045897	283	4	0.99658	0.99655	1.0	17398	0
TIMM23	5	0.00015866	0.00072379	0.045897	284	5	0.99984	0.99985	1.0	17851	0
EIF3D	5	0.00015924	0.00072818	0.045991	285	5	0.99932	0.99933	1.0	17701	0
RAB6A	13	0.00015968	0.00073038	0.045991	286	10	0.78625	0.80762	1.0	13480	2
POLRMT	5	0.0001602	0.00073313	0.046003	287	5	0.99984	0.99985	1.0	17850	0
ACSL4	5	0.00016243	0.00074248	0.046428	288	4	0.39853	0.55483	1.0	9638	1
MRPL23	5	0.00016529	0.00075787	0.047132	289	4	0.78666	0.80789	1.0	13483	1
ACIN1	5	0.00016544	0.00075897	0.047132	290	5	0.99983	0.99984	1.0	17847	0
HIST1H2BC	4	0.00016647	0.00076447	0.04731	291	4	0.9997	0.99971	1.0	17800	0
RPS6	3	0.00016898	0.00077492	0.047793	292	3	0.99488	0.99486	1.0	17285	0
GPX4	5	0.00017104	0.00078536	0.048208	293	5	0.99976	0.99976	1.0	17819	0
ERCC3	5	0.00017151	0.00078701	0.048208	294	5	0.99983	0.99983	1.0	17843	0
GTF3C4	5	0.00017258	0.00079031	0.048246	295	5	0.99829	0.99829	1.0	17562	0
HSPA9	5	0.00017586	0.00080625	0.04889	296	4	0.99673	0.99671	1.0	17410	0
SRP19	6	0.00017615	0.00080845	0.04889	297	5	0.99902	0.99902	1.0	17653	0
HIST1H2AG	3	0.00017642	0.000809	0.04889	298	3	0.99982	0.99983	1.0	17842	0
POLR2H	9	0.0001775	0.00081285	0.048959	299	8	0.98368	0.98374	1.0	16815	0
ACTR10	5	0.00017936	0.0008222	0.049258	300	5	0.99982	0.99983	1.0	17841	0
LETM1	5	0.00017959	0.0008233	0.049258	301	3	0.9547	0.95498	1.0	16089	0
TELO2	5	0.00018247	0.00083539	0.049685	302	5	0.99925	0.99926	1.0	17686	0
CKAP5	5	0.0001828	0.00083594	0.049685	303	4	0.99433	0.9943	1.0	17245	0
PABPC1	5	0.0001839	0.00084034	0.049782	304	5	0.99982	0.99982	1.0	17840	0
RAD21	5	0.00018571	0.00085023	0.050203	305	4	0.98275	0.98279	1.0	16780	0
BUD31	5	0.00018734	0.00085738	0.050459	306	4	0.34959	0.51263	1.0	8962	1
DDX49	5	0.00018993	0.00086838	0.05094	307	3	0.99159	0.99157	1.0	17109	0
TIMELESS	5	0.0001913	0.00087443	0.051128	308	3	0.98613	0.98616	1.0	16891	0
TRIAP1	5	0.00019255	0.00087992	0.051214	309	5	0.99981	0.99981	1.0	17838	0
POLR2F	5	0.00019291	0.00088157	0.051214	310	5	0.99905	0.99905	1.0	17660	0
NEDD8	3	0.00019563	0.00089642	0.051909	311	2	0.8629	0.8658	1.0	14435	0
MED13L	5	0.00019784	0.00091126	0.052599	312	5	0.9998	0.99981	1.0	17836	0
MRPL47	6	0.00019899	0.00091676	0.052747	313	5	0.94653	0.94689	1.0	15910	0
INTS7	5	0.00020129	0.0009294	0.052986	314	4	0.96285	0.96307	1.0	16272	0
IMP4	5	0.00020209	0.00093215	0.052986	315	4	0.98905	0.9891	1.0	17005	0
CDK6	5	0.00020236	0.0009338	0.052986	316	5	0.99872	0.99871	1.0	17623	0
PSMD3	5	0.00020305	0.0009371	0.052986	317	4	0.99095	0.99096	1.0	17081	0
LONP1	5	0.00020377	0.0009382	0.052986	318	5	0.9984	0.99839	1.0	17576	0
PTPN11	5	0.00020385	0.00093875	0.052986	319	5	0.9998	0.9998	1.0	17835	0
CDC73	5	0.00020449	0.0009415	0.052986	320	4	0.9892	0.98925	1.0	17012	0
PAM16	5	0.00021008	0.00096734	0.05427	321	5	0.99979	0.99979	1.0	17833	0
PSMC4	5	0.00021171	0.00097504	0.054395	322	4	0.99552	0.99553	1.0	17333	0
RPL11	5	0.00021216	0.00097778	0.054395	323	5	0.99979	0.99979	1.0	17832	0
MTA2	5	0.00021274	0.00098108	0.054395	324	5	0.99979	0.99979	1.0	17831	0
CCNK	5	0.00021291	0.00098163	0.054395	325	4	0.99682	0.99679	1.0	17421	0
SIN3A	5	0.00021529	0.00099208	0.054805	326	5	0.99978	0.99978	1.0	17830	0
KIAA1429	5	0.00022285	0.0010322	0.056734	327	5	0.99978	0.99978	1.0	17829	0
KAT8	5	0.00022322	0.0010333	0.056734	328	5	0.99929	0.9993	1.0	17693	0
GAPDH	5	0.00022427	0.0010391	0.056878	329	4	0.99771	0.99767	1.0	17508	0
NANS	5	0.00022617	0.0010465	0.057111	330	5	0.99977	0.99977	1.0	17826	0
TINF2	5	0.00022791	0.0010537	0.057145	331	5	0.99872	0.99872	1.0	17625	0
MRPS11	5	0.00022843	0.001057	0.057145	332	3	0.6583	0.73764	1.0	12349	1
RPS21	5	0.00022886	0.0010592	0.057145	333	4	0.99643	0.99641	1.0	17384	0
MYH9	5	0.00022933	0.0010608	0.057145	334	5	0.99977	0.99977	1.0	17825	0
RNF20	5	0.00023028	0.001063	0.057145	335	5	0.99831	0.99831	1.0	17567	0
CENPA	5	0.00023181	0.0010701	0.057335	336	3	0.75727	0.78938	1.0	13173	1
BIRC5	5	0.00023267	0.0010729	0.057335	337	5	0.99847	0.99846	1.0	17584	0
U2SURP	5	0.00023496	0.0010811	0.057604	338	3	0.9092	0.91056	1.0	15231	0
DDX51	5	0.00023617	0.0010872	0.057756	339	4	0.85377	0.85781	1.0	14293	1
GINS1	5	0.00023685	0.0010921	0.057848	340	5	0.99976	0.99976	1.0	17823	0
NUP160	5	0.00023787	0.001096	0.057882	341	3	0.98152	0.98156	1.0	16738	0
MASTL	5	0.00024216	0.0011163	0.058768	342	4	0.37258	0.53225	1.0	9309	1
PPP2R4	5	0.00024401	0.0011251	0.058768	343	5	0.99976	0.99976	1.0	17820	0
ARNT	5	0.00024476	0.0011257	0.058768	344	4	0.8526	0.85682	1.0	14275	1
RINT1	5	0.00024689	0.0011334	0.058768	345	4	0.98946	0.9895	1.0	17020	0
TFAP4	5	0.00024701	0.0011339	0.058768	346	4	0.974	0.97416	1.0	16541	0
RRS1	5	0.00024755	0.0011361	0.058768	347	5	0.99872	0.99871	1.0	17624	0
SF3A3	5	0.00024802	0.0011383	0.058768	348	4	0.57117	0.69968	1.0	11752	1
TAF6	5	0.00024814	0.0011389	0.058768	349	4	0.995	0.99499	1.0	17296	0
COA6	6	0.00025187	0.0011565	0.059364	350	5	0.57283	0.70032	1.0	11764	1
RPS3	4	0.00025222	0.001157	0.059364	351	3	0.97547	0.97558	1.0	16574	0
MTG1	5	0.00025308	0.001162	0.059448	352	4	0.98603	0.98605	1.0	16886	0
HIST2H2AA3	4	0.00025462	0.0011702	0.059672	353	4	0.99694	0.99692	1.0	17435	0
PSMB4	5	0.00025554	0.001173	0.059672	354	5	0.99931	0.99932	1.0	17699	0
TBC1D3F	1	0.00025907	0.0011856	0.060032	355	1	0.99974	0.99974	1.0	17814	0
INTS8	5	0.00025945	0.0011867	0.060032	356	4	0.96168	0.9619	1.0	16249	0
SMC5	5	0.00026069	0.0011933	0.060107	357	4	0.92655	0.92741	1.0	15532	0
SBDS	5	0.00026128	0.001196	0.060107	358	4	0.99531	0.99532	1.0	17317	0
MYC	5	0.00026198	0.0011988	0.060107	359	5	0.99974	0.99974	1.0	17813	0
ARL2	5	0.00026265	0.0012015	0.060107	360	5	0.99947	0.99948	1.0	17735	0
RBX1	5	0.00026455	0.0012092	0.060213	361	5	0.99974	0.99974	1.0	17812	0
COPB1	5	0.00026493	0.0012103	0.060213	362	5	0.99974	0.99974	1.0	17811	0
UQCRC1	5	0.00026626	0.001218	0.060429	363	4	0.99776	0.99772	1.0	17511	0
INO80	5	0.00026805	0.0012252	0.060616	364	5	0.99973	0.99973	1.0	17809	0
SPC25	5	0.00026843	0.001229	0.06064	365	5	0.99973	0.99973	1.0	17808	0
TRMT112	5	0.00026967	0.0012362	0.060654	366	4	0.99732	0.99732	1.0	17467	0
PSMA5	5	0.00027051	0.0012373	0.060654	367	5	0.99973	0.99973	1.0	17807	0
METTL17	5	0.00027141	0.00124	0.060654	368	5	0.99854	0.99853	1.0	17593	0
PMPCA	5	0.00027195	0.0012428	0.060654	369	4	0.91005	0.91139	1.0	15252	0
C9orf114	5	0.00027615	0.0012653	0.061501	370	5	0.9996	0.9996	1.0	17765	0
CSE1L	5	0.00027642	0.001267	0.061501	371	4	0.96349	0.96372	1.0	16291	0
NARS	5	0.0002772	0.0012708	0.061522	372	5	0.99972	0.99973	1.0	17805	0
MRPL13	5	0.00028725	0.0013186	0.063666	373	5	0.99971	0.99972	1.0	17804	0
FNTB	5	0.00028832	0.001323	0.06367	374	5	0.99966	0.99966	1.0	17785	0
COPS5	5	0.0002886	0.0013258	0.06367	375	4	0.94252	0.943	1.0	15821	0
GGPS1	5	0.00028945	0.0013296	0.063685	376	5	0.99971	0.99972	1.0	17803	0
RPS16	4	0.00029083	0.0013346	0.063752	377	3	0.94233	0.9428	1.0	15814	0
ALG14	5	0.00029433	0.0013538	0.064498	378	4	0.99451	0.99447	1.0	17255	0
HIST1H2BJ	4	0.00029541	0.0013582	0.064498	379	4	0.99765	0.99762	1.0	17500	0
RAD51C	6	0.00029594	0.001361	0.064498	380	5	0.99488	0.99486	1.0	17284	0
PPA2	5	0.00029759	0.0013665	0.064498	381	5	0.9997	0.99971	1.0	17801	0
INTS9	5	0.00029914	0.0013731	0.064498	382	4	0.994	0.99398	1.0	17225	0
SNRPD1	5	0.00029929	0.0013747	0.064498	383	5	0.99954	0.99954	1.0	17752	0
RPL3	5	0.00029943	0.0013753	0.064498	384	5	0.9997	0.99971	1.0	17799	0
RPL15	2	0.0003009	0.0013835	0.064664	385	2	0.9997	0.99971	1.0	17798	0
AHCYL1	5	0.00030173	0.001386	0.064664	386	4	0.023451	0.072093	0.796909	1629	1
ABCB7	5	0.00030701	0.0014121	0.065569	387	5	0.99931	0.99932	1.0	17698	0
CDCA2	5	0.0003072	0.0014127	0.065569	388	5	0.99969	0.9997	1.0	17797	0
RTEL1	5	0.00031115	0.0014374	0.066375	389	5	0.99969	0.9997	1.0	17796	0
MIOS	5	0.0003113	0.0014374	0.066375	390	4	0.99071	0.99074	1.0	17074	0
NOP16	5	0.00031272	0.0014434	0.066422	391	5	0.99838	0.99838	1.0	17573	0
DKC1	5	0.00031384	0.0014462	0.066422	392	5	0.99892	0.99892	1.0	17646	0
NOL6	5	0.0003147	0.0014495	0.066422	393	5	0.99969	0.99969	1.0	17795	0
NAMPT	5	0.00031881	0.0014693	0.067064	394	5	0.99968	0.99969	1.0	17794	0
RCC1	5	0.00031934	0.0014709	0.067064	395	5	0.99968	0.99969	1.0	17793	0
CEBPA	5	0.00032013	0.001477	0.067169	396	5	0.99968	0.99969	1.0	17792	0
SMG6	5	0.00032305	0.0014896	0.06729	397	5	0.99968	0.99968	1.0	17791	0
GPR89A	3	0.00032367	0.0014907	0.06729	398	3	0.98684	0.98684	1.0	16916	0
TUBGCP4	5	0.00032457	0.0014929	0.06729	399	5	0.99968	0.99968	1.0	17790	0
URI1	5	0.00032475	0.0014946	0.06729	400	4	0.94693	0.94726	1.0	15917	0
ATP6V1G1	5	0.00032659	0.0015017	0.067443	401	4	0.090079	0.20573	0.902365	4105	1
PQBP1	5	0.00032814	0.0015116	0.067698	402	4	0.43908	0.59027	1.0	10129	1
CHTF8	5	0.00032937	0.0015149	0.067698	403	4	0.99346	0.99345	1.0	17202	0
RPS12	4	0.00033068	0.0015259	0.06802	404	4	0.99869	0.99868	1.0	17615	0
AUP1	5	0.00033316	0.0015336	0.068066	405	3	0.88691	0.88869	1.0	14820	0
CENPW	6	0.00033379	0.0015358	0.068066	406	5	0.909	0.91037	1.0	15227	1
SCAP	5	0.00033425	0.0015383	0.068066	407	4	0.96382	0.96406	1.0	16296	0
RPL5	2	0.00033752	0.0015512	0.068327	408	2	0.99966	0.99967	1.0	17788	0
HIST1H2AC	4	0.00033779	0.0015518	0.068327	409	4	0.99966	0.99967	1.0	17786	0
COPA	5	0.00034068	0.0015671	0.06867	410	4	0.84066	0.84688	1.0	14128	1
SRSF1	5	0.00034084	0.0015682	0.06867	411	4	0.99722	0.9972	1.0	17452	0
TUBB	5	0.00034133	0.001571	0.06867	412	5	0.99871	0.9987	1.0	17621	0
ELP3	5	0.00034692	0.0015935	0.069201	413	4	0.3903	0.5476	1.0	9532	1
TOMM20	4	0.00034711	0.0015941	0.069201	414	4	0.99965	0.99966	1.0	17784	0
IREB2	5	0.00034985	0.0016062	0.069201	415	5	0.99965	0.99965	1.0	17783	0
NHLRC2	5	0.00035145	0.00161	0.069201	416	5	0.99884	0.99883	1.0	17637	0
NDUFB4	5	0.00035165	0.0016106	0.069201	417	5	0.99965	0.99965	1.0	17782	0
GAB2	5	0.0003521	0.0016122	0.069201	418	4	0.93934	0.9399	1.0	15753	0
KAT6A	5	0.00035273	0.0016155	0.069201	419	3	0.99663	0.99659	1.0	17402	0
HINFP	5	0.00035324	0.0016188	0.069201	420	3	0.97693	0.97704	1.0	16618	0
MTO1	5	0.00035366	0.0016205	0.069201	421	5	0.99965	0.99965	1.0	17781	0
PPP2R3C	5	0.00035376	0.0016216	0.069201	422	5	0.99909	0.99909	1.0	17662	0
POLR2B	5	0.0003548	0.0016271	0.069272	423	5	0.99965	0.99965	1.0	17780	0
NDUFA8	5	0.00036098	0.0016524	0.070183	424	4	0.97828	0.97837	1.0	16655	0
NCAPD3	5	0.00036254	0.0016601	0.070344	425	4	0.78257	0.80519	1.0	13434	1
TRUB2	5	0.00036431	0.0016683	0.070432	426	4	0.75368	0.78733	1.0	13134	1
ANAPC10	5	0.00036449	0.00167	0.070432	427	5	0.99964	0.99963	1.0	17779	0
MIPEP	5	0.00036674	0.0016826	0.070657	428	5	0.99963	0.99963	1.0	17778	0
MRPL50	5	0.00036704	0.0016832	0.070657	429	5	0.99963	0.99963	1.0	17777	0
DTYMK	5	0.00037019	0.0016969	0.071068	430	5	0.99789	0.99785	1.0	17526	0
SMARCC1	5	0.00037426	0.0017128	0.07157	431	4	0.99304	0.99305	1.0	17185	0
BRD7	5	0.00038133	0.0017381	0.072458	432	5	0.99962	0.99962	1.0	17776	0
MRPL48	5	0.00038336	0.0017447	0.072489	433	5	0.99962	0.99962	1.0	17773	0
ACLY	5	0.0003842	0.0017469	0.072489	434	5	0.99948	0.99948	1.0	17738	0
HIST1H2AL	3	0.0003909	0.0017728	0.073383	435	3	0.99961	0.99961	1.0	17772	0
NUTF2	5	0.00039189	0.0017766	0.073383	436	5	0.9996	0.9996	1.0	17767	0
C10orf88	5	0.00039429	0.0017876	0.073513	437	5	0.99961	0.9996	1.0	17771	0
RFTN1	5	0.00039491	0.0017887	0.073513	438	5	0.99961	0.9996	1.0	17770	0
MAD2L2	5	0.00039606	0.001792	0.073513	439	4	0.98178	0.98183	1.0	16748	0
SMC3	5	0.00039742	0.0018025	0.073587	440	5	0.9996	0.9996	1.0	17769	0
SEC61A1	5	0.00039797	0.0018047	0.073587	441	5	0.99861	0.99859	1.0	17597	0
TUFM	5	0.00039855	0.0018074	0.073587	442	5	0.99949	0.99949	1.0	17741	0
AURKB	5	0.00040005	0.0018102	0.073587	443	5	0.9996	0.9996	1.0	17768	0
PSMD11	5	0.00040209	0.0018167	0.073612	444	4	0.99705	0.99702	1.0	17442	0
PDE12	5	0.00040323	0.0018189	0.073612	445	5	0.9996	0.9996	1.0	17766	0
RIOK2	5	0.00040832	0.0018415	0.074357	446	4	0.98829	0.98833	1.0	16973	0
POLR3C	5	0.00041362	0.0018657	0.075166	447	5	0.99959	0.99959	1.0	17764	0
NCAPG2	5	0.00041518	0.001875	0.075373	448	4	0.67436	0.74513	1.0	12468	1
PFDN6	5	0.00042408	0.0019113	0.076661	449	4	0.98248	0.98253	1.0	16771	0
RPSA	2	0.00042612	0.0019196	0.076821	450	2	0.99957	0.99957	1.0	17763	0
MRPL17	5	0.00043024	0.0019404	0.077217	451	5	0.99957	0.99957	1.0	17762	0
RAD51AP1	5	0.00043102	0.0019421	0.077217	452	5	0.99957	0.99957	1.0	17761	0
UFSP2	5	0.00043158	0.0019454	0.077217	453	5	0.99957	0.99957	1.0	17760	0
MRPL39	5	0.00043247	0.0019503	0.077217	454	4	0.77572	0.80083	1.0	13365	1
SNRPD3	5	0.00043255	0.0019509	0.077217	455	4	0.98897	0.98902	1.0	17000	0
LIG1	5	0.00043379	0.0019602	0.077411	456	4	0.99666	0.99664	1.0	17405	0
OXR1	12	0.00043551	0.0019668	0.077411	457	9	0.96943	0.96963	1.0	16419	1
SLC35B1	5	0.00043687	0.0019729	0.077411	458	5	0.99956	0.99956	1.0	17759	0
NUDT21	5	0.0004375	0.0019762	0.077411	459	4	0.99753	0.99752	1.0	17492	0
HNRNPM	5	0.00043778	0.0019773	0.077411	460	5	0.99956	0.99956	1.0	17758	0
PPIL4	5	0.00044096	0.0019899	0.077515	461	5	0.99956	0.99956	1.0	17757	0
OLA1	5	0.00044211	0.0019938	0.077515	462	4	0.98184	0.98187	1.0	16750	0
RRN3	5	0.00044233	0.0019949	0.077515	463	5	0.99956	0.99956	1.0	17756	0
MTHFD1	5	0.0004437	0.0019993	0.077515	464	4	0.99737	0.99737	1.0	17475	0
GPS1	5	0.0004445	0.0020015	0.077515	465	4	0.2724	0.44635	1.0	7939	1
GTF2F2	5	0.00044542	0.0020064	0.07754	466	5	0.99955	0.99956	1.0	17755	0
SF3B3	5	0.00044981	0.0020268	0.077931	467	3	0.97344	0.9736	1.0	16524	0
CENPP	10	0.00044984	0.0020268	0.077931	468	8	0.64231	0.73022	1.0	12255	1
COA3	5	0.00045052	0.0020295	0.077931	469	5	0.99837	0.99836	1.0	17570	0
CDC16	5	0.00045241	0.0020356	0.077957	470	5	0.99849	0.99847	1.0	17588	0
COQ5	5	0.00045411	0.0020389	0.077957	471	5	0.99955	0.99955	1.0	17753	0
PSMD4	5	0.00046191	0.0020768	0.079032	472	4	0.71996	0.7682	1.0	12852	1
TCF3	5	0.00046209	0.0020779	0.079032	473	5	0.99812	0.99811	1.0	17549	0
LRR1	5	0.00046578	0.00209	0.079032	474	5	0.99953	0.99953	1.0	17751	0
FECH	5	0.000466	0.0020905	0.079032	475	4	0.26372	0.43892	1.0	7842	1
GFM2	5	0.00046685	0.0020938	0.079032	476	5	0.99953	0.99953	1.0	17750	0
POLR2G	5	0.00046769	0.0020966	0.079032	477	4	0.98373	0.98378	1.0	16817	0
ERCC6L	5	0.00046793	0.0020977	0.079032	478	5	0.99953	0.99953	1.0	17749	0
BRPF1	5	0.00047225	0.0021175	0.079611	479	5	0.99953	0.99953	1.0	17747	0
SAE1	6	0.00047417	0.0021279	0.079837	480	4	0.16573	0.32188	0.965827	6000	1
TFAM	6	0.00047653	0.0021373	0.080021	481	6	0.99952	0.99952	1.0	17746	0
TPRKB	5	0.00048019	0.0021538	0.080325	482	4	0.99466	0.99463	1.0	17265	0
POLR3A	5	0.00048061	0.0021543	0.080325	483	3	0.59477	0.70949	1.0	11897	1
MCRS1	5	0.00048441	0.0021747	0.080916	484	5	0.99918	0.99918	1.0	17674	0
MTOR	5	0.00048568	0.0021807	0.080974	485	3	0.47261	0.61945	1.0	10550	1
USP36	5	0.00049078	0.0021977	0.081439	486	4	0.99682	0.99679	1.0	17422	0
SLC4A7	5	0.00049393	0.0022148	0.081754	487	4	0.99326	0.99326	1.0	17191	0
ELOF1	5	0.0004942	0.0022153	0.081754	488	4	0.98649	0.98652	1.0	16900	0
LIG3	5	0.00050002	0.0022406	0.082465	489	4	0.94838	0.9487	1.0	15950	0
SRSF6	5	0.00050224	0.0022478	0.082465	490	5	0.9995	0.99949	1.0	17744	0
MBTPS1	5	0.00050229	0.0022483	0.082465	491	3	0.12658	0.2633	0.937475	5055	2
GMPS	5	0.00050719	0.0022692	0.083062	492	5	0.99949	0.99949	1.0	17742	0
COPS6	5	0.00051141	0.0022846	0.083456	493	5	0.99949	0.99949	1.0	17740	0
EFTUD2	5	0.00051231	0.0022907	0.083507	494	5	0.99949	0.99949	1.0	17739	0
MRPL11	5	0.00052102	0.0023242	0.084558	495	5	0.99858	0.99856	1.0	17596	0
XRN2	5	0.00052241	0.002333	0.084575	496	5	0.99948	0.99948	1.0	17737	0
AQR	5	0.00052385	0.0023407	0.084575	497	5	0.99948	0.99948	1.0	17736	0
RRM2	5	0.00052407	0.0023423	0.084575	498	4	0.76966	0.79697	1.0	13296	1
HAUS5	5	0.00052429	0.0023434	0.084575	499	4	0.79264	0.81184	1.0	13535	1
NCAPH2	5	0.00052604	0.0023517	0.084703	500	5	0.99884	0.99883	1.0	17636	0
SNRPA1	5	0.00052779	0.002361	0.08487	501	5	0.9994	0.99941	1.0	17718	0
POLR2A	5	0.00053132	0.0023731	0.085084	502	5	0.9987	0.9987	1.0	17619	0
LSM11	5	0.00053198	0.0023764	0.085084	503	3	0.80022	0.81693	1.0	13620	1
METTL16	5	0.00053497	0.002383	0.08515	504	4	0.94366	0.94409	1.0	15850	0
ENO1	5	0.00053997	0.0024089	0.085753	505	4	0.96314	0.96339	1.0	16282	0
TOP1	5	0.00054041	0.0024094	0.085753	506	5	0.99946	0.99946	1.0	17734	0
KEAP1	5	0.00054421	0.0024303	0.086326	507	3	0.59176	0.70822	1.0	11876	1
LSG1	5	0.00054695	0.0024407	0.086526	508	4	0.99769	0.99765	1.0	17506	0
URM1	8	0.00055321	0.0024644	0.087177	509	5	0.62914	0.72424	1.0	12151	2
GCLC	5	0.00055439	0.0024688	0.087177	510	4	0.83235	0.84024	1.0	14032	1
SRP54	5	0.00055875	0.0024875	0.08763	511	4	0.9597	0.95993	1.0	16197	0
YKT6	5	0.00055986	0.0024913	0.08763	512	5	0.99944	0.99944	1.0	17731	0
SPTSSA	5	0.00056127	0.0024963	0.087632	513	4	0.94968	0.94997	1.0	15979	0
SEC13	5	0.00056565	0.0025172	0.088027	514	5	0.99911	0.99912	1.0	17666	0
ILF2	5	0.0005661	0.0025188	0.088027	515	5	0.99943	0.99944	1.0	17730	0
DDX47	5	0.00056658	0.0025227	0.088027	516	5	0.99928	0.99929	1.0	17690	0
PRPF19	5	0.00056805	0.0025271	0.088027	517	5	0.99943	0.99943	1.0	17728	0
CEBPG	5	0.00057001	0.0025381	0.088146	518	5	0.99943	0.99943	1.0	17727	0
PGS1	5	0.00057068	0.0025403	0.088146	519	4	0.92885	0.92965	1.0	15574	0
DHPS	5	0.00057211	0.002548	0.088229	520	5	0.99943	0.99943	1.0	17726	0
KRTAP4-11	4	0.00057426	0.0025557	0.088229	521	3	0.97144	0.97164	1.0	16474	0
PTCD3	5	0.00057534	0.0025623	0.088229	522	5	0.99942	0.99943	1.0	17725	0
POLR2E	5	0.00057535	0.0025623	0.088229	523	4	0.9977	0.99767	1.0	17507	0
GTF2IRD2B	5	0.0005776	0.0025716	0.08827	524	5	0.99942	0.99943	1.0	17724	0
RPS4X	3	0.00057786	0.0025732	0.08827	525	3	0.99942	0.99943	1.0	17723	0
PPAN	5	0.00058056	0.0025842	0.08831	526	5	0.99863	0.99862	1.0	17603	0
SRSF7	5	0.00058058	0.0025842	0.08831	527	5	0.99942	0.99942	1.0	17722	0
PSMC2	5	0.00058212	0.0025925	0.088424	528	4	0.99159	0.99157	1.0	17096	0
PREB	5	0.00058508	0.0026106	0.088875	529	4	0.9742	0.97436	1.0	16549	0
MRPL35	5	0.00058935	0.0026321	0.089436	530	4	0.99553	0.99555	1.0	17334	0
HIST2H3C	2	0.00059438	0.002648	0.089675	531	2	0.99941	0.99941	1.0	17719	0
RPF2	5	0.00059543	0.0026541	0.089675	532	5	0.9994	0.99941	1.0	17717	0
RBM39	5	0.00059543	0.0026541	0.089675	533	5	0.9994	0.99941	1.0	17716	0
PSMB1	5	0.00060411	0.0026964	0.090873	534	5	0.9994	0.9994	1.0	17715	0
RUNX1	5	0.00060617	0.0027041	0.090873	535	4	0.54414	0.6826	1.0	11480	1
LCE1A	2	0.00060624	0.0027046	0.090873	536	1	0.89789	0.89944	1.0	15021	0
TFB2M	5	0.00061411	0.0027393	0.091865	537	5	0.99798	0.99795	1.0	17532	0
ATP5J	6	0.00061766	0.0027563	0.092265	538	5	0.72666	0.77193	1.0	12917	1
COG4	5	0.00061922	0.0027629	0.09229	539	3	0.5817	0.70398	1.0	11814	1
SEC24B	5	0.00062011	0.0027673	0.09229	540	5	0.99938	0.99938	1.0	17714	0
RBM8A	5	0.0006329	0.0028217	0.093868	541	5	0.99918	0.99919	1.0	17675	0
GIP	5	0.00063373	0.002825	0.093868	542	3	0.85772	0.86126	1.0	14356	1
PSMD13	5	0.00063794	0.0028487	0.094231	543	4	0.68146	0.74857	1.0	12524	1
SHQ1	5	0.0006389	0.0028525	0.094231	544	5	0.99936	0.99936	1.0	17713	0
DR1	5	0.00064228	0.002863	0.094231	545	5	0.99936	0.99936	1.0	17712	0
ISCA2	6	0.000643	0.0028652	0.094231	546	3	0.23966	0.41836	1.0	7525	3
GTF2A2	5	0.00064351	0.0028657	0.094231	547	4	0.97044	0.97064	1.0	16446	0
EXOC2	5	0.00064382	0.0028674	0.094231	548	5	0.99936	0.99936	1.0	17711	0
NDUFAF3	5	0.00064815	0.0028828	0.094497	549	5	0.99935	0.99935	1.0	17710	0
RPS29	2	0.0006516	0.0028982	0.094497	550	2	0.99935	0.99935	1.0	17709	0
RNASEH2A	5	0.00065168	0.0028987	0.094497	551	4	0.99424	0.99421	1.0	17238	0
BANF1	4	0.00065234	0.0029015	0.094497	552	2	0.52938	0.66932	1.0	11277	1
HIST1H2AD	4	0.00065347	0.0029048	0.094497	553	4	0.99727	0.99726	1.0	17460	0
ATP6V0B	5	0.00065425	0.002907	0.094497	554	4	0.61539	0.71821	1.0	12040	1
KIF11	5	0.00066389	0.0029526	0.095381	555	5	0.99934	0.99934	1.0	17708	0
HMGCS1	5	0.00066389	0.0029526	0.095381	557	5	0.99934	0.99934	1.0	17707	0
CERS2	5	0.00066389	0.0029526	0.095381	556	5	0.99934	0.99934	1.0	17706	0
SETD2	5	0.00066434	0.0029553	0.095381	558	4	0.99719	0.99717	1.0	17450	0
SMNDC1	5	0.00066873	0.0029702	0.095606	559	5	0.99933	0.99934	1.0	17705	0
P4HA1	5	0.00066984	0.0029729	0.095606	560	5	0.99933	0.99934	1.0	17704	0
IMPDH2	5	0.00067399	0.0029834	0.095654	561	5	0.99933	0.99933	1.0	17703	0
DMAP1	5	0.00067429	0.002985	0.095654	562	4	0.99647	0.99645	1.0	17394	0
TIMM10	5	0.00067572	0.0029911	0.095677	563	4	0.99757	0.99754	1.0	17495	0
IK	5	0.00067862	0.0030015	0.095841	564	3	0.88857	0.89027	1.0	14851	0
RPA1	5	0.00068527	0.003029	0.096548	565	5	0.99931	0.99932	1.0	17700	0
SCO2	5	0.00068882	0.0030461	0.096919	566	2	0.92968	0.93048	1.0	15597	0
RRAGA	5	0.00069001	0.0030538	0.096993	567	4	0.13108	0.27024	0.939355	5181	1
PLK4	5	0.00069142	0.0030598	0.097014	568	4	0.81599	0.82803	1.0	13804	1
TUBGCP2	5	0.0006966	0.0030812	0.097437	569	4	0.67034	0.74325	1.0	12433	1
CHMP7	5	0.00069834	0.0030889	0.097437	570	5	0.9993	0.99931	1.0	17697	0
CTDP1	5	0.00069911	0.0030933	0.097437	571	4	0.99532	0.99532	1.0	17318	0
TP53RK	5	0.00070049	0.0030955	0.097437	572	5	0.9993	0.99931	1.0	17696	0
SLC35A2	5	0.00070131	0.0031032	0.097437	573	5	0.9993	0.99931	1.0	17695	0
UGT2B11	4	0.00070362	0.0031159	0.097437	574	2	0.5634	0.69662	1.0	11699	1
NCAPD2	5	0.00070363	0.0031159	0.097437	575	5	0.9993	0.99931	1.0	17694	0
TRIM28	5	0.00070369	0.0031164	0.097437	576	5	0.99866	0.99864	1.0	17608	0
CWC25	5	0.00070932	0.0031445	0.098143	577	3	0.67048	0.74332	1.0	12436	1
RBM28	5	0.00071178	0.0031511	0.098179	578	5	0.99929	0.99929	1.0	17692	0
CENPO	5	0.00071413	0.0031599	0.098283	579	5	0.99929	0.99929	1.0	17691	0
FANCA	5	0.00071599	0.0031654	0.098284	580	5	0.99879	0.99878	1.0	17631	0
CLASRP	5	0.00072082	0.003183	0.098544	581	4	0.98873	0.98876	1.0	16989	0
BCAS2	5	0.00072344	0.0031901	0.098544	582	4	0.98324	0.98327	1.0	16798	0
MIS12	5	0.0007239	0.0031906	0.098544	583	5	0.99928	0.99928	1.0	17689	0
POTEJ	4	0.00072545	0.0031989	0.098544	584	3	0.61397	0.71758	1.0	12028	1
DNM2	5	0.00072584	0.0032011	0.098544	585	4	0.94968	0.94998	1.0	15980	0
TRA2B	7	0.00073506	0.0032319	0.099322	586	5	0.99876	0.99875	1.0	17628	0
RPS23	5	0.00073696	0.0032401	0.099406	587	4	0.99716	0.99715	1.0	17447	0
DHX29	5	0.00074291	0.003266	0.100029	588	5	0.99926	0.99927	1.0	17687	0
EIF2AK4	5	0.00074577	0.0032775	0.100212	589	3	0.62068	0.72046	1.0	12080	1
ZNF574	5	0.00075139	0.0033045	0.100864	590	3	0.95602	0.95628	1.0	16115	0
ACOT7	5	0.00075308	0.0033116	0.100911	591	3	0.90015	0.9017	1.0	15063	0
EXOC3	5	0.00075457	0.0033193	0.100975	592	5	0.99925	0.99926	1.0	17685	0
SNRNP35	5	0.00076161	0.003349	0.101706	593	5	0.99924	0.99925	1.0	17684	0
CENPQ	5	0.00077065	0.0033963	0.102593	594	5	0.99923	0.99924	1.0	17682	0
HIST1H2BH	4	0.00077147	0.0034001	0.102593	595	4	0.99532	0.99532	1.0	17319	0
PCBP1	5	0.0007746	0.0034122	0.102593	596	5	0.99812	0.99811	1.0	17548	0
TAF6L	5	0.00077493	0.0034133	0.102593	597	5	0.99923	0.99923	1.0	17681	0
DDOST	5	0.00077547	0.003415	0.102593	598	5	0.99869	0.99869	1.0	17617	0
MLX	5	0.00077583	0.0034166	0.102593	599	5	0.99922	0.99923	1.0	17680	0
MCM5	5	0.00077645	0.003421	0.102593	600	3	0.96377	0.96401	1.0	16295	0
RABGGTA	5	0.00077702	0.0034238	0.102593	601	3	0.95379	0.95408	1.0	16071	0
MCM7	5	0.00077839	0.0034304	0.10262	602	4	0.98188	0.98191	1.0	16751	0
ATP1A1	5	0.00078048	0.0034402	0.102745	603	3	0.90833	0.9097	1.0	15216	0
IGBP1	5	0.00078428	0.0034595	0.10306	604	5	0.99922	0.99922	1.0	17678	0
ISY1	5	0.00078464	0.0034622	0.10306	605	5	0.99922	0.99922	1.0	17677	0
TUT1	5	0.0007919	0.0034914	0.103756	606	5	0.99921	0.99921	1.0	17676	0
CENPI	5	0.00079519	0.0035062	0.104026	607	4	0.81239	0.82547	1.0	13758	1
NDUFB7	5	0.00080154	0.0035326	0.104636	608	3	0.98804	0.98807	1.0	16964	0
IWS1	5	0.00080852	0.0035667	0.105429	609	5	0.99839	0.99838	1.0	17575	0
MBNL1	5	0.00080925	0.0035711	0.105429	610	4	0.97993	0.97999	1.0	16696	0
CCDC47	5	0.00081922	0.0036129	0.106488	611	5	0.99889	0.99888	1.0	17642	0
ATP2A2	5	0.0008289	0.0036541	0.107528	612	4	0.71818	0.76724	1.0	12833	1
SUPV3L1	5	0.00084882	0.0037272	0.109499	613	5	0.99915	0.99916	1.0	17673	0
ZNHIT2	5	0.00085071	0.0037333	0.109499	614	3	0.94638	0.94674	1.0	15904	0
MRPL51	5	0.00085616	0.0037542	0.109883	615	5	0.99914	0.99916	1.0	17672	0
LUC7L3	5	0.00085689	0.0037586	0.109883	616	5	0.99796	0.99793	1.0	17531	0
SRRD	5	0.00086072	0.00378	0.110331	617	4	0.99515	0.99515	1.0	17307	0
COASY	5	0.00087269	0.0038306	0.111626	618	4	0.99395	0.99394	1.0	17223	0
XAB2	5	0.00087611	0.0038449	0.111862	619	5	0.99912	0.99914	1.0	17671	0
SUPT16H	5	0.00088384	0.0038773	0.112624	620	5	0.99912	0.99913	1.0	17670	0
SENP6	5	0.00088662	0.0038883	0.112761	621	5	0.99911	0.99913	1.0	17669	0
MEF2D	5	0.00089082	0.003901	0.112876	622	5	0.99911	0.99912	1.0	17668	0
CMTR1	5	0.00089142	0.0039048	0.112876	623	5	0.99911	0.99912	1.0	17667	0
TRRAP	5	0.00089402	0.0039158	0.113013	624	4	0.70982	0.76277	1.0	12761	1
SP1	5	0.00089704	0.0039257	0.113117	625	5	0.9991	0.99912	1.0	17665	0
NSMCE2	5	0.00089895	0.0039356	0.113221	626	5	0.9991	0.99911	1.0	17664	0
ASCC3	7	0.00090466	0.0039592	0.113712	627	5	0.98567	0.98566	1.0	16873	0
TOMM40	5	0.0009067	0.0039653	0.113712	628	3	0.65537	0.7363	1.0	12332	1
NOL12	5	0.00090856	0.0039746	0.113798	629	5	0.99909	0.9991	1.0	17663	0
MRPL38	5	0.00092198	0.0040379	0.115425	630	3	0.87906	0.88104	1.0	14681	0
ACO2	5	0.00092405	0.0040544	0.115713	631	3	0.60436	0.71355	1.0	11957	1
ATP5A1	5	0.00093447	0.0041	0.11683	632	3	0.94858	0.94891	1.0	15955	0
APC2	5	0.00094345	0.0041346	0.117631	633	3	0.89268	0.89434	1.0	14924	0
C12orf45	5	0.00094814	0.0041583	0.118117	634	4	0.9119	0.91323	1.0	15285	0
SPIDR	5	0.00095066	0.0041737	0.118213	635	3	0.49552	0.63945	1.0	10848	1
UBE3D	5	0.000951	0.0041748	0.118213	636	5	0.99905	0.99905	1.0	17659	0
SUPT6H	5	0.00095755	0.0042	0.118742	637	5	0.99904	0.99904	1.0	17657	0
SNRPD2	5	0.00096052	0.0042105	0.118851	638	5	0.99904	0.99904	1.0	17656	0
TIMM44	5	0.00097859	0.0042864	0.120692	639	4	0.20333	0.3761	0.985516	6872	1
PTBP1	5	0.00097958	0.0042891	0.120692	640	5	0.99902	0.99902	1.0	17654	0
CHD8	5	0.00099193	0.0043367	0.121796	641	3	0.96741	0.96768	1.0	16378	0
ELP6	5	0.00099395	0.0043419	0.121796	642	4	0.9854	0.9854	1.0	16867	0
PPIL2	5	0.00099706	0.0043523	0.121894	643	4	0.99614	0.99613	1.0	17374	0
MRPS24	5	0.00099811	0.0043589	0.121894	644	4	0.99339	0.99338	1.0	17197	0
PRPF3	5	0.0010089	0.0044057	0.12301	645	3	0.38992	0.54726	1.0	9525	2
YWHAE	4	0.0010155	0.0044321	0.123555	646	3	0.58853	0.70687	1.0	11859	1
FNTA	5	0.0010199	0.0044524	0.123931	647	4	0.88082	0.88274	1.0	14715	0
ID2	5	0.001024	0.0044716	0.124083	649	5	0.99847	0.99846	1.0	17585	0
ORC4	5	0.001024	0.0044711	0.124083	648	5	0.99898	0.99898	1.0	17651	0
SF3B14	5	0.0010286	0.0044832	0.124212	650	4	0.99484	0.99482	1.0	17282	0
NDUFS7	5	0.0010309	0.0044931	0.124295	651	4	0.70953	0.76261	1.0	12756	1
DDX6	5	0.0010424	0.0045426	0.125279	652	5	0.99896	0.99896	1.0	17649	0
BRIX1	5	0.0010424	0.0045426	0.125279	653	5	0.99896	0.99896	1.0	17650	0
FAM168A	5	0.0010462	0.0045624	0.125632	654	3	0.98649	0.98651	1.0	16899	0
SNAPC5	4	0.0010572	0.0046096	0.126501	655	4	0.99894	0.99894	1.0	17648	0
TCEB2	5	0.0010573	0.0046096	0.126501	656	3	0.9637	0.96394	1.0	16293	0
PSMG3	5	0.0010595	0.0046179	0.126501	657	2	0.88714	0.8889	1.0	14825	0
MAEA	5	0.0010605	0.004622	0.126501	658	5	0.99894	0.99894	1.0	17647	0
MAU2	5	0.0010744	0.0046773	0.127819	659	4	0.92507	0.92593	1.0	15500	0
GEMIN4	5	0.0010858	0.00473	0.129065	660	5	0.99891	0.99892	1.0	17645	0
BTAF1	5	0.0010908	0.0047553	0.129559	661	4	0.99288	0.99288	1.0	17178	0
MRPS5	5	0.0010993	0.0047949	0.130288	662	4	0.97473	0.97486	1.0	16557	0
SNAPC1	5	0.0010994	0.0047966	0.130288	663	4	0.91732	0.91839	1.0	15374	0
CCAR1	5	0.0011028	0.0048087	0.13042	664	5	0.9989	0.9989	1.0	17644	0
TRMT10C	5	0.0011059	0.0048207	0.130552	665	5	0.99889	0.99889	1.0	17643	0
DDX21	5	0.0011128	0.0048581	0.131273	666	5	0.99889	0.99888	1.0	17641	0
FAM103A1	5	0.001114	0.004862	0.131273	667	5	0.99889	0.99888	1.0	17640	0
MTPAP	5	0.0011179	0.0048785	0.131522	668	4	0.88142	0.88331	1.0	14723	0
TAF2	5	0.0011244	0.0049038	0.131937	669	5	0.99882	0.99881	1.0	17634	0
MRPS16	5	0.0011259	0.0049115	0.131937	670	4	0.9797	0.97977	1.0	16693	0
RAD51D	5	0.0011271	0.0049159	0.131937	671	3	0.30492	0.47422	1.0	8353	1
DNLZ	5	0.0011295	0.0049274	0.13205	672	4	0.98591	0.98593	1.0	16881	0
FAM72D	5	0.0011386	0.0049686	0.132957	673	5	0.99886	0.99885	1.0	17639	0
DHX8	5	0.0011425	0.0049807	0.133003	674	3	0.67655	0.7462	1.0	12486	1
PSMB2	5	0.0011433	0.0049851	0.133003	675	5	0.9985	0.99849	1.0	17589	0
BUB3	5	0.0011503	0.0050104	0.13348	676	4	0.83089	0.83913	1.0	14009	1
TUBG1	5	0.0011561	0.0050324	0.133816	677	4	0.95869	0.95892	1.0	16176	0
FAU	5	0.0011595	0.0050451	0.133816	678	4	0.86343	0.86628	1.0	14444	1
EIF4G2	5	0.0011626	0.0050588	0.133816	679	3	0.94944	0.94975	1.0	15974	0
DNAJC9	5	0.0011636	0.0050616	0.133816	680	4	0.94958	0.94988	1.0	15978	0
PRELID1	3	0.0011642	0.005067	0.133816	681	3	0.99884	0.99882	1.0	17635	0
CCNA2	5	0.0011644	0.0050676	0.133816	682	4	0.96057	0.9608	1.0	16222	0
FANCI	5	0.0011695	0.005089	0.134097	683	4	0.78457	0.80648	1.0	13459	1
PMF1-BGLAP	3	0.0011715	0.0050978	0.134097	684	2	0.86778	0.87029	1.0	14512	0
SNRNP200	5	0.0011723	0.0051006	0.134097	685	4	0.99159	0.99157	1.0	17100	0
ABCF1	5	0.0011784	0.005133	0.134753	686	3	0.92799	0.92878	1.0	15558	0
EIF2S3	5	0.0011814	0.0051473	0.134899	687	3	0.94969	0.94999	1.0	15981	0
ORC3	5	0.0011831	0.005155	0.134899	688	5	0.99882	0.99881	1.0	17633	0
CAND1	5	0.0011846	0.0051611	0.134899	689	4	0.9934	0.99339	1.0	17198	0
SARS2	5	0.0012041	0.0052479	0.13651	690	4	0.96409	0.96432	1.0	16300	0
DDX1	5	0.0012048	0.0052518	0.13651	691	5	0.9988	0.99878	1.0	17632	0
INTS2	5	0.001205	0.0052529	0.13651	692	4	0.98763	0.98766	1.0	16946	0
FBXO5	5	0.0012058	0.0052551	0.13651	693	4	0.74152	0.7803	1.0	13033	1
CARD8	10	0.0012073	0.0052606	0.13651	694	7	0.81986	0.83086	1.0	13856	1
CHORDC1	5	0.0012097	0.0052743	0.136644	695	5	0.99879	0.99878	1.0	17630	0
TMEM194B	5	0.0012119	0.0052809	0.136644	696	4	0.70797	0.76182	1.0	12743	1
MAX	11	0.0012182	0.0053035	0.13703	697	8	0.64043	0.72937	1.0	12241	2
MSMO1	10	0.0012257	0.0053342	0.137573	698	8	0.99997	0.99997	1.0	17935	0
DHX37	5	0.0012266	0.0053397	0.137573	699	4	0.99025	0.99029	1.0	17051	0
ZBTB11	5	0.001231	0.0053579	0.137843	700	4	0.97825	0.97834	1.0	16653	0
MIS18BP1	5	0.001245	0.0054162	0.139144	701	4	0.60951	0.71567	1.0	11997	1
SMARCE1	5	0.0012549	0.0054678	0.140271	702	4	0.96088	0.96109	1.0	16227	0
ROMO1	5	0.0012587	0.0054821	0.140337	703	4	0.95201	0.95231	1.0	16037	0
SRPRB	5	0.0012601	0.005486	0.140337	704	5	0.99874	0.99873	1.0	17627	0
GEMIN7	5	0.0012736	0.0055448	0.14164	705	3	0.99572	0.99571	1.0	17345	0
QRSL1	5	0.0012838	0.0055893	0.142576	706	4	0.88913	0.89081	1.0	14865	0
EMC3	5	0.0012889	0.005613	0.142601	707	4	0.96901	0.96923	1.0	16412	0
QARS	5	0.0012891	0.0056135	0.142601	708	5	0.99871	0.9987	1.0	17622	0
CDC45	5	0.0012893	0.0056141	0.142601	709	4	0.98089	0.98094	1.0	16724	0
THOC3	5	0.0012926	0.0056328	0.142874	710	5	0.99871	0.9987	1.0	17620	0
RPL10A	5	0.0012956	0.0056493	0.143091	711	4	0.99726	0.99724	1.0	17459	0
TICRR	5	0.0012996	0.0056619	0.14321	712	5	0.9987	0.99869	1.0	17618	0
C19orf40	5	0.0013064	0.0056916	0.143585	713	4	0.97705	0.97716	1.0	16621	0
RFC3	5	0.0013068	0.0056927	0.143585	714	4	0.97704	0.97715	1.0	16620	0
UPF1	5	0.0013098	0.0057031	0.143647	715	4	0.99627	0.99626	1.0	17381	0
NHP2L1	5	0.0013129	0.0057163	0.143736	716	4	0.99322	0.99323	1.0	17190	0
NUDCD3	5	0.001316	0.005735	0.143736	717	5	0.99868	0.99867	1.0	17614	0
SASS6	5	0.001317	0.0057383	0.143736	718	5	0.99868	0.99867	1.0	17613	0
CBFB	5	0.0013175	0.00574	0.143736	719	5	0.99794	0.99791	1.0	17529	0
IRF8	5	0.0013201	0.0057526	0.143736	720	5	0.99868	0.99867	1.0	17612	0
NAPA	5	0.0013218	0.0057565	0.143736	721	4	0.97399	0.97415	1.0	16538	0
PRUNE	5	0.0013234	0.0057625	0.143736	722	4	0.99072	0.99074	1.0	17076	0
TYMS	5	0.0013264	0.0057763	0.143879	723	5	0.99867	0.99866	1.0	17611	0
C1QBP	5	0.0013283	0.0057856	0.143913	724	5	0.99867	0.99866	1.0	17610	0
DBR1	5	0.0013331	0.0058054	0.144062	725	4	0.99675	0.99673	1.0	17413	0
PPM1D	5	0.0013335	0.0058076	0.144062	726	5	0.99867	0.99865	1.0	17609	0
DCLRE1B	5	0.0013431	0.0058483	0.144872	727	4	0.99482	0.9948	1.0	17281	0
TSC1	5	0.0013452	0.0058571	0.14489	728	5	0.99865	0.99864	1.0	17607	0
IRF2BP2	5	0.0013576	0.0059093	0.145411	729	5	0.99799	0.99796	1.0	17536	0
ZFP14	5	0.001358	0.0059104	0.145411	730	5	0.99864	0.99862	1.0	17605	0
POP7	5	0.001358	0.0059104	0.145411	732	5	0.99864	0.99862	1.0	17604	0
DARS	5	0.001358	0.0059104	0.145411	731	5	0.99864	0.99862	1.0	17606	0
NME6	5	0.0013624	0.0059286	0.145658	733	4	0.96557	0.96579	1.0	16333	0
MRPS31	5	0.001369	0.005961	0.146255	734	5	0.99863	0.99862	1.0	17602	0
FAM86B1	1	0.0013725	0.0059808	0.14645	735	1	0.99863	0.99861	1.0	17601	0
CCT4	5	0.0013735	0.0059852	0.14645	736	5	0.99863	0.99861	1.0	17600	0
FDX1L	5	0.0013755	0.0059967	0.146533	737	5	0.99862	0.99861	1.0	17599	0
DYNLRB1	5	0.0013783	0.0060083	0.146616	738	5	0.99862	0.99861	1.0	17598	0
BAP1	5	0.0013846	0.0060369	0.147115	739	5	0.9978	0.99777	1.0	17518	0
GEMIN8	5	0.0013904	0.0060616	0.147426	740	4	0.99719	0.99717	1.0	17449	0
SYS1	7	0.0013916	0.006066	0.147426	741	6	0.98343	0.98347	1.0	16807	0
EFTUD1	5	0.0013981	0.0060924	0.147868	742	3	0.94534	0.94576	1.0	15884	0
SF3A1	5	0.0014064	0.0061204	0.148348	743	3	0.65048	0.73397	1.0	12293	1
NAF1	5	0.0014149	0.00616	0.14896	744	4	0.99004	0.99009	1.0	17044	0
DPH3	6	0.0014153	0.0061622	0.14896	745	5	0.888	0.88971	1.0	14840	1
SOD1	5	0.0014225	0.0061859	0.149077	746	4	0.91611	0.91726	1.0	15353	0
PSMD2	5	0.0014225	0.0061859	0.149077	747	4	0.98975	0.98979	1.0	17036	0
AP2M1	5	0.0014249	0.0061963	0.149077	748	5	0.99858	0.99856	1.0	17595	0
TEN1	5	0.0014262	0.0062001	0.149077	749	4	0.79833	0.81564	1.0	13597	1
AKR1B15	5	0.0014388	0.0062491	0.149998	750	4	0.9925	0.99251	1.0	17157	0
ALG1L	2	0.0014402	0.0062551	0.149998	751	2	0.99856	0.99854	1.0	17594	0
GRPEL1	5	0.0014491	0.0062942	0.150733	752	3	0.95654	0.95681	1.0	16126	0
EIF2S2	4	0.0014529	0.0063107	0.150928	753	3	0.85818	0.86166	1.0	14362	0
EPRS	5	0.001456	0.0063255	0.151082	754	4	0.95758	0.95784	1.0	16149	0
LSM10	5	0.0014598	0.0063403	0.151147	755	3	0.97161	0.97181	1.0	16477	0
TTC27	5	0.0014624	0.0063486	0.151147	756	4	0.9972	0.99718	1.0	17451	0
TSR1	5	0.0014644	0.0063552	0.151147	757	4	0.9953	0.9953	1.0	17314	0
RHOA	5	0.0014658	0.0063618	0.151147	758	4	0.92351	0.92441	1.0	15476	0
CHCHD1	5	0.0014742	0.0063964	0.15177	759	5	0.99853	0.99851	1.0	17591	0
HNRNPK	5	0.0014806	0.0064245	0.152234	760	2	0.97247	0.97265	1.0	16500	0
HSPE1	2	0.0014824	0.0064338	0.152255	761	2	0.99852	0.9985	1.0	17590	0
SPRTN	5	0.0015015	0.006519	0.15407	762	4	0.92243	0.92334	1.0	15452	0
RFC5	5	0.0015041	0.0065344	0.154231	763	4	0.97513	0.97526	1.0	16563	0
HIST1H3G	5	0.0015099	0.0065575	0.154573	764	5	0.99849	0.99847	1.0	17587	0
COA5	3	0.0015121	0.0065674	0.154604	765	3	0.99849	0.99847	1.0	17586	0
UPF2	5	0.0015354	0.0066741	0.15691	766	4	0.97244	0.97263	1.0	16497	0
DDX10	5	0.0015383	0.0066851	0.156964	767	4	0.97988	0.97993	1.0	16695	0
ACTR6	5	0.0015515	0.0067378	0.157382	769	5	0.99845	0.99843	1.0	17581	0
LIPT1	5	0.0015515	0.0067378	0.157382	771	5	0.99845	0.99843	1.0	17580	0
TFEC	5	0.0015515	0.0067378	0.157382	768	5	0.99845	0.99843	1.0	17583	0
GTF2E2	5	0.0015515	0.0067378	0.157382	770	5	0.99845	0.99843	1.0	17582	0
GGTLC2	3	0.0015592	0.0067697	0.157922	772	3	0.99844	0.99843	1.0	17579	0
CYB5B	5	0.001568	0.0068022	0.158384	773	4	0.9789	0.97897	1.0	16673	0
BRF2	5	0.00157	0.0068071	0.158384	774	3	0.0032204	0.013512	0.612076	393	1
SNAPC4	5	0.0015753	0.006828	0.158665	775	4	0.96599	0.96622	1.0	16349	0
RPL24	3	0.0015797	0.006845	0.158751	776	3	0.99842	0.99841	1.0	17578	0
RNGTT	5	0.0015814	0.0068522	0.158751	777	3	0.98819	0.98823	1.0	16968	0
ZNF335	5	0.0015886	0.0068802	0.158751	778	4	0.99757	0.99754	1.0	17494	0
PGBD3	5	0.0015887	0.0068808	0.158751	779	4	0.99734	0.99734	1.0	17472	0
LDLR	5	0.0015916	0.0068907	0.158751	780	4	0.9629	0.96312	1.0	16274	0
CHN1	5	0.0015918	0.0068923	0.158751	781	5	0.99841	0.9984	1.0	17577	0
RPIA	5	0.0015921	0.0068934	0.158751	782	4	0.7627	0.79271	1.0	13224	1
ISCU	5	0.0016117	0.0069874	0.160604	783	4	0.99537	0.99538	1.0	17323	0
DAZAP1	5	0.0016144	0.0070001	0.160604	784	4	0.99053	0.99056	1.0	17066	0
GADD45B	5	0.0016146	0.0070006	0.160604	785	5	0.99839	0.99838	1.0	17574	0
EXOSC2	5	0.0016173	0.0070105	0.160627	786	4	0.80852	0.8227	1.0	13722	1
MRPL54	5	0.0016219	0.0070314	0.160781	787	4	0.98359	0.98365	1.0	16812	0
MTHFD1L	5	0.0016239	0.0070408	0.160781	788	5	0.99838	0.99837	1.0	17572	0
OXA1L	5	0.001625	0.0070441	0.160781	789	3	0.060885	0.15715	0.861783	3284	1
DDX20	5	0.0016298	0.0070688	0.161142	790	5	0.99837	0.99836	1.0	17571	0
CXCL1	4	0.0016356	0.0070842	0.161289	791	2	0.80849	0.82268	1.0	13721	1
ATP5L	4	0.0016447	0.0071238	0.161985	792	4	0.99836	0.99835	1.0	17569	0
HIST1H2BD	4	0.0016526	0.007159	0.16258	793	4	0.99378	0.99378	1.0	17216	0
VPS25	5	0.0016565	0.0071722	0.162582	794	4	0.99159	0.99157	1.0	17122	0
UXT	5	0.0016579	0.0071771	0.162582	795	5	0.99834	0.99834	1.0	17568	0
MDN1	5	0.0016666	0.0072084	0.162732	796	4	0.93007	0.93087	1.0	15602	0
TFDP1	5	0.001667	0.0072101	0.162732	797	4	0.99579	0.99579	1.0	17352	0
KAT7	5	0.0016721	0.007231	0.162732	798	4	0.98564	0.98564	1.0	16872	0
TXN	7	0.0016723	0.0072315	0.162732	799	6	0.99746	0.99745	1.0	17482	0
SDAD1	5	0.0016742	0.0072403	0.162732	800	4	0.99558	0.99559	1.0	17337	0
EIF4E	4	0.0016746	0.0072414	0.162732	801	4	0.99806	0.99804	1.0	17541	0
EIF4G1	5	0.0016763	0.0072486	0.162732	802	4	0.81527	0.82754	1.0	13791	1
OIP5	5	0.0016801	0.0072629	0.162732	803	4	0.99739	0.99738	1.0	17477	0
MRPL36	5	0.0016805	0.0072651	0.162732	804	2	0.79764	0.81516	1.0	13591	1
MED23	5	0.0016833	0.0072783	0.162825	805	3	0.99002	0.99006	1.0	17042	0
NFKB2	5	0.001687	0.0072942	0.162979	806	5	0.99831	0.99831	1.0	17566	0
UBAP2L	5	0.0016891	0.0073036	0.162986	807	4	0.99054	0.99058	1.0	17068	0
ARHGAP11A	5	0.0016933	0.0073233	0.162988	808	5	0.99831	0.9983	1.0	17564	0
VMA21	5	0.0016964	0.0073365	0.162988	809	4	0.99688	0.99686	1.0	17427	0
SRP68	4	0.0016966	0.0073371	0.162988	810	3	0.98977	0.98982	1.0	17039	0
GNB2L1	5	0.0016977	0.0073398	0.162988	811	5	0.9983	0.9983	1.0	17563	0
RPA3	5	0.0017135	0.0073987	0.163693	812	5	0.99829	0.99828	1.0	17561	0
ZNF236	5	0.0017145	0.0074031	0.163693	813	4	0.45767	0.60646	1.0	10376	1
LDB1	5	0.0017154	0.0074075	0.163693	814	4	0.99678	0.99675	1.0	17417	0
CSTF2T	5	0.0017186	0.0074273	0.163693	815	5	0.99828	0.99828	1.0	17560	0
UGCG	5	0.0017197	0.0074317	0.163693	816	4	0.78192	0.80477	1.0	13429	1
TRNT1	5	0.0017198	0.0074322	0.163693	817	4	0.99684	0.99682	1.0	17423	0
COX4I1	5	0.0017214	0.0074377	0.163693	818	4	0.98657	0.98659	1.0	16904	0
KRTAP4-2	3	0.0017224	0.0074443	0.163693	819	3	0.99828	0.99828	1.0	17559	0
TAF12	5	0.0017351	0.0074921	0.164544	820	3	0.95559	0.95587	1.0	16107	0
BYSL	5	0.0017408	0.007518	0.16487	821	4	0.99267	0.99269	1.0	17167	0
NUP88	5	0.0017445	0.0075317	0.16487	822	5	0.99795	0.99792	1.0	17530	0
SPI1	5	0.0017454	0.0075345	0.16487	823	4	0.96864	0.96887	1.0	16406	0
TOMM22	5	0.0017591	0.0075729	0.16515	824	4	0.97078	0.97099	1.0	16457	0
MMS19	5	0.0017592	0.0075729	0.16515	825	5	0.99824	0.99824	1.0	17558	0
MRPL12	5	0.0017613	0.0075784	0.16515	826	5	0.99824	0.99824	1.0	17557	0
SRSF10	6	0.001763	0.0075839	0.16515	827	5	0.97182	0.972	1.0	16479	0
COX11	5	0.001765	0.0075933	0.165154	828	4	0.97485	0.97497	1.0	16560	0
PDHA1	5	0.0017679	0.0076098	0.165154	829	4	0.90726	0.9087	1.0	15199	0
UTP11L	5	0.0017706	0.0076158	0.165154	830	4	0.99159	0.99157	1.0	17098	0
TAS2R46	4	0.0017714	0.0076208	0.165154	831	4	0.99823	0.99823	1.0	17556	0
TOP2A	5	0.0017896	0.0076994	0.166179	832	4	0.99739	0.99739	1.0	17479	0
KIF2A	5	0.0017931	0.0077142	0.166179	833	5	0.99821	0.9982	1.0	17552	0
ACTR2	5	0.0017931	0.0077142	0.166179	835	5	0.99821	0.9982	1.0	17555	0
FKBP3	5	0.0017931	0.0077142	0.166179	834	5	0.99821	0.9982	1.0	17554	0
SUCLA2	5	0.0017931	0.0077142	0.166179	836	5	0.99821	0.9982	1.0	17553	0
PELP1	5	0.0018022	0.0077472	0.16669	837	3	0.37068	0.53061	1.0	9279	1
UQCRFS1	5	0.0018056	0.0077676	0.166929	838	4	0.70809	0.7619	1.0	12744	1
UBE2H	5	0.0018158	0.0078083	0.167603	839	5	0.99818	0.99817	1.0	17551	0
VEZF1	5	0.0018425	0.0079237	0.169879	840	4	0.94899	0.94931	1.0	15965	0
UBA5	5	0.0018466	0.0079396	0.169944	841	4	0.9604	0.96063	1.0	16217	0
PSMA3	5	0.0018495	0.0079523	0.169944	842	4	0.99466	0.99463	1.0	17271	0
PIM1	5	0.0018499	0.007955	0.169944	843	4	0.98056	0.98061	1.0	16716	0
MSTO1	5	0.0018632	0.0080062	0.170736	844	4	0.80667	0.82141	1.0	13697	1
SUPT4H1	5	0.0018643	0.0080111	0.170736	845	4	0.91898	0.91997	1.0	15405	0
ATRIP	5	0.0018708	0.0080375	0.171096	846	3	0.87572	0.87777	1.0	14626	1
NARFL	5	0.0018837	0.0080765	0.171697	847	3	0.99159	0.99157	1.0	17114	0
RBM17	4	0.0018848	0.0080848	0.171697	848	4	0.99812	0.9981	1.0	17547	0
GNA11	5	0.0018883	0.0080974	0.171763	849	4	0.0047039	0.019251	0.641283	540	1
USP5	5	0.0018909	0.0081123	0.171875	850	5	0.99811	0.99809	1.0	17546	0
PUS1	5	0.0018953	0.0081321	0.172092	851	5	0.9981	0.99809	1.0	17545	0
CPSF3	5	0.0019067	0.0081728	0.172566	852	4	0.97871	0.97879	1.0	16669	0
EIF3K	5	0.0019077	0.0081783	0.172566	853	4	0.94025	0.94073	1.0	15771	0
GTF2B	5	0.0019089	0.0081832	0.172566	854	5	0.99809	0.99807	1.0	17544	0
SSRP1	5	0.0019139	0.0082019	0.172758	855	3	0.75275	0.78674	1.0	13129	1
HIST3H2A	5	0.0019192	0.0082255	0.173053	856	3	0.86476	0.86751	1.0	14478	1
KMT2D	5	0.0019248	0.008253	0.173331	857	5	0.99808	0.99805	1.0	17543	0
IPPK	5	0.0019262	0.008258	0.173331	858	5	0.99807	0.99805	1.0	17542	0
RPS2	3	0.0019335	0.0082772	0.173532	859	2	0.96199	0.96224	1.0	16255	0
NELFA	5	0.0019371	0.0082948	0.173612	860	4	0.97812	0.97821	1.0	16642	0
SEH1L	5	0.0019387	0.0083003	0.173612	861	4	0.97903	0.9791	1.0	16678	0
PPP1R10	5	0.0019482	0.0083481	0.17441	862	5	0.99805	0.99803	1.0	17539	0
MDM2	5	0.0019595	0.008396	0.175038	863	5	0.99804	0.99802	1.0	17538	0
RNF4	5	0.0019597	0.0083976	0.175038	864	3	0.95617	0.95643	1.0	16117	0
MPZ	5	0.0019715	0.0084454	0.175831	865	4	0.31218	0.48048	1.0	8465	1
PREPL	5	0.0019773	0.0084713	0.176166	866	5	0.99799	0.99796	1.0	17535	0
MRPS25	5	0.0019881	0.0085164	0.176899	867	4	0.99758	0.99755	1.0	17497	0
MED16	5	0.0019939	0.0085378	0.17714	868	5	0.99801	0.99798	1.0	17537	0
TXNRD1	5	0.0020008	0.0085664	0.177529	869	4	0.82391	0.83389	1.0	13909	1
MTMR6	5	0.0020092	0.008601	0.17786	870	5	0.99799	0.99796	1.0	17534	0
FANCD2	5	0.0020111	0.0086049	0.17786	871	4	0.90593	0.90741	1.0	15171	0
PAFAH1B1	5	0.0020134	0.008612	0.17786	872	5	0.99799	0.99796	1.0	17533	0
CEP350	5	0.0020436	0.0087335	0.180163	873	4	0.99437	0.99435	1.0	17250	0
ZBTB7A	5	0.0020654	0.0088314	0.181829	874	5	0.99793	0.9979	1.0	17528	0
USP3	5	0.002068	0.0088402	0.181829	875	4	0.96601	0.96625	1.0	16350	0
SFSWAP	5	0.0020698	0.0088446	0.181829	876	4	0.98367	0.98373	1.0	16814	0
SDHAF2	5	0.0020752	0.0088616	0.181972	877	4	0.8924	0.89408	1.0	14919	0
RBM12	5	0.0020797	0.0088809	0.182159	878	2	0.98449	0.98454	1.0	16832	0
DHX33	5	0.0020847	0.0089012	0.182236	879	5	0.99792	0.99787	1.0	17527	0
PSMC5	5	0.0020873	0.00891	0.182236	880	4	0.85577	0.85953	1.0	14322	1
HJURP	5	0.0020881	0.008915	0.182236	881	3	0.97107	0.97128	1.0	16465	0
BCS1L	5	0.0020983	0.008949	0.182725	882	4	0.99775	0.99772	1.0	17510	0
PFDN1	4	0.002107	0.0089798	0.1829	883	4	0.99588	0.99589	1.0	17358	0
NRDE2	5	0.0021103	0.0089881	0.1829	884	5	0.99789	0.99785	1.0	17525	0
RIOK1	5	0.0021103	0.0089881	0.1829	885	5	0.99789	0.99785	1.0	17523	0
SRP9	3	0.0021317	0.009065	0.184122	886	2	0.4502	0.59998	1.0	10286	1
DHX15	5	0.0021353	0.0090788	0.184122	887	5	0.99786	0.99783	1.0	17521	0
SAP18	5	0.0021354	0.0090788	0.184122	888	3	0.73218	0.77499	1.0	12957	1
EGR2	5	0.0021482	0.0091316	0.184826	889	3	0.060256	0.1561	0.861783	3256	1
NUP153	5	0.0021487	0.009134	0.184826	890	5	0.99785	0.99782	1.0	17520	0
GSPT1	5	0.0021532	0.0091547	0.184883	891	3	0.56926	0.69894	1.0	11742	1
TBL3	5	0.0021547	0.0091574	0.184883	892	5	0.99785	0.99781	1.0	17519	0
CDC37	5	0.002161	0.0091855	0.185242	893	4	0.98918	0.98923	1.0	17010	0
MRPL18	5	0.0021654	0.0092036	0.1854	894	3	0.9829	0.98294	1.0	16788	0
ARID1A	5	0.0021766	0.0092426	0.185978	895	4	0.91271	0.914	1.0	15300	0
PHB2	5	0.0022022	0.0093482	0.187705	896	5	0.9978	0.99776	1.0	17517	0
SDCBP	5	0.0022026	0.0093493	0.187705	897	5	0.9978	0.99776	1.0	17516	0
YEATS4	5	0.0022063	0.0093636	0.187783	898	5	0.99779	0.99776	1.0	17515	0
UBE2L3	6	0.0022114	0.0093872	0.188047	899	5	0.90735	0.90878	1.0	15201	1
ALAD	5	0.0022319	0.0094603	0.188836	900	4	0.97757	0.97767	1.0	16629	0
SAFB	5	0.0022321	0.0094603	0.188836	901	5	0.99777	0.99773	1.0	17514	0
TRPM7	5	0.0022346	0.009473	0.188836	902	5	0.99777	0.99773	1.0	17513	0
XRCC2	5	0.0022362	0.0094779	0.188836	903	5	0.99776	0.99773	1.0	17512	0
MCM3	5	0.0022366	0.009479	0.188836	904	4	0.96021	0.96043	1.0	16214	0
TAF8	5	0.0022492	0.0095192	0.189426	905	4	0.99583	0.99584	1.0	17355	0
LCE2A	4	0.0022574	0.009545	0.189731	906	4	0.99725	0.99723	1.0	17457	0
FTSJ3	5	0.0022625	0.0095615	0.189849	907	4	0.11615	0.24728	0.930434	4785	1
PLRG1	5	0.0022747	0.0096011	0.190407	908	4	0.28921	0.46081	1.0	8156	1
NMNAT1	5	0.0022798	0.0096176	0.190407	909	4	0.59985	0.71167	1.0	11930	1
AK2	5	0.0022811	0.0096214	0.190407	910	4	0.8435	0.84923	1.0	14162	1
TRMT6	5	0.002285	0.0096319	0.190407	911	4	0.79854	0.8158	1.0	13599	1
WDR82	5	0.0022941	0.0096621	0.19064	912	4	0.89498	0.89656	1.0	14965	0
ABT1	5	0.0022953	0.0096649	0.19064	913	4	0.89848	0.90002	1.0	15032	0
RPTOR	5	0.0023077	0.0097006	0.191136	914	4	0.98522	0.98522	1.0	16861	0
NOLC1	5	0.0023338	0.0097869	0.192626	915	4	0.99678	0.99676	1.0	17418	0
EIF2B5	5	0.0023404	0.0098111	0.192891	916	3	0.72519	0.77107	1.0	12901	1
HSBP1	3	0.0023451	0.0098265	0.192913	917	3	0.99765	0.99762	1.0	17501	0
SMC1A	5	0.0023468	0.0098336	0.192913	918	4	0.75777	0.78969	1.0	13177	1
TBCE	5	0.0023593	0.0098749	0.193511	919	4	0.99274	0.99277	1.0	17171	0
ATP6V0D1	5	0.0023698	0.0099106	0.194	920	4	0.99315	0.99316	1.0	17188	0
GNL1	5	0.0023731	0.0099233	0.194037	921	2	0.95822	0.95848	1.0	16165	0
WDR44	5	0.0024049	0.010026	0.195834	922	3	0.034274	0.10017	0.819109	2196	2
LSM12	5	0.0024194	0.010073	0.196265	923	4	0.66724	0.7418	1.0	12413	1
RPS14	2	0.0024202	0.010074	0.196265	924	2	0.99758	0.99755	1.0	17498	0
VCPIP1	5	0.0024241	0.010087	0.196265	925	3	0.87171	0.87394	1.0	14571	1
ACTR3C	5	0.0024313	0.010105	0.196265	926	4	0.99052	0.99056	1.0	17063	0
TAF1C	5	0.0024327	0.01011	0.196265	927	4	0.99572	0.99571	1.0	17346	0
COX20	4	0.0024332	0.010113	0.196265	928	4	0.99757	0.99754	1.0	17496	0
SRSF11	5	0.0024505	0.010168	0.197109	929	3	0.91656	0.91769	1.0	15359	0
KANSL3	5	0.0024604	0.010206	0.197642	930	4	0.93702	0.93768	1.0	15715	0
ATIC	5	0.0024627	0.01022	0.197685	931	4	0.96993	0.97013	1.0	16431	0
KRTAP5-11	3	0.0024666	0.010232	0.197717	932	2	0.86417	0.86699	1.0	14461	0
ACTL6A	5	0.0024725	0.010256	0.197972	933	3	0.59701	0.71044	1.0	11910	1
EIF6	5	0.0024896	0.010307	0.198723	934	2	0.76371	0.79327	1.0	13237	1
VPS16	5	0.0024939	0.010321	0.198723	935	4	0.71844	0.76738	1.0	12835	1
CCNH	5	0.0024964	0.010328	0.198723	936	3	0.94288	0.94336	1.0	15830	0
PAK1IP1	5	0.0025022	0.010345	0.198839	937	4	0.97271	0.97288	1.0	16506	0
CAD	5	0.00252	0.010413	0.199698	938	3	0.98763	0.98766	1.0	16947	0
ORC1	5	0.0025215	0.010421	0.199698	939	4	0.9949	0.99488	1.0	17287	0
SYVN1	5	0.0025222	0.010424	0.199698	940	4	0.99456	0.99453	1.0	17259	0
HAUS2	5	0.0025257	0.010435	0.199698	941	4	0.62823	0.72383	1.0	12143	1
MT1A	2	0.002545	0.010495	0.200642	942	1	0.43864	0.58991	1.0	10123	1
MED28	5	0.0025605	0.01055	0.201474	943	4	0.78143	0.80447	1.0	13424	1
ATP6V1A	5	0.0025703	0.010583	0.201895	944	4	0.98287	0.98292	1.0	16785	0
SMC6	5	0.0025823	0.01062	0.202384	945	4	0.45402	0.60335	1.0	10326	1
GNB1L	5	0.0026063	0.010694	0.203351	946	4	0.97893	0.979	1.0	16674	0
ANAPC11	9	0.0026094	0.010702	0.203351	947	6	0.035589	0.10349	0.819109	2273	2
CIAO1	5	0.0026138	0.010717	0.203351	948	4	0.96155	0.96177	1.0	16245	0
NRIP1	5	0.002615	0.010723	0.203351	949	3	0.12609	0.26253	0.937325	5044	1
CARS	5	0.0026163	0.010727	0.203351	950	3	0.98639	0.98642	1.0	16895	0
POLR2I	5	0.0026291	0.010768	0.203918	951	4	0.58741	0.70639	1.0	11853	1
DMXL1	5	0.0026348	0.010786	0.204047	952	4	0.48388	0.62924	1.0	10710	1
ANXA8L1	4	0.0026444	0.010818	0.204246	953	3	0.10846	0.23514	0.928743	4558	1
SIGLEC11	5	0.0026477	0.010825	0.204246	954	4	0.98899	0.98904	1.0	17001	0
DDX52	5	0.0026491	0.010831	0.204246	955	4	0.99674	0.99672	1.0	17412	0
GINS3	6	0.0026539	0.010847	0.204332	956	4	0.98832	0.98835	1.0	16976	0
NXF1	5	0.0026594	0.010864	0.204439	957	3	0.87495	0.87702	1.0	14613	1
DHODH	5	0.0026693	0.010895	0.204815	958	4	0.067315	0.16811	0.870323	3477	1
RNF40	5	0.0026927	0.010976	0.206109	959	3	0.27819	0.45133	1.0	8008	1
EIF1AD	5	0.0027027	0.011007	0.206482	960	3	0.95119	0.95147	1.0	16023	0
TARDBP	4	0.002721	0.011065	0.207154	961	4	0.99728	0.99726	1.0	17463	0
PA2G4	5	0.0027211	0.011066	0.207154	962	3	0.49632	0.64016	1.0	10861	1
WDR26	5	0.0027458	0.011153	0.208563	963	3	0.88603	0.88783	1.0	14804	0
ADSL	5	0.0027555	0.011184	0.208932	964	3	0.96039	0.96062	1.0	16216	0
UBE2S	5	0.0027607	0.0112	0.209013	965	4	0.39797	0.55434	1.0	9630	1
MRPS28	5	0.0027851	0.011291	0.210488	966	4	0.99251	0.99252	1.0	17159	0
GFM1	5	0.0028031	0.01135	0.211387	967	4	0.9578	0.95804	1.0	16154	0
GUK1	5	0.0028127	0.011382	0.211715	968	4	0.93847	0.93905	1.0	15740	0
MRGBP	5	0.002818	0.011398	0.211715	969	4	0.20241	0.37484	0.98504	6853	1
POLR2D	5	0.0028247	0.011419	0.211715	970	4	0.98459	0.98464	1.0	16837	0
HYDIN	5	0.0028271	0.011427	0.211715	971	4	0.81051	0.82414	1.0	13740	1
PDS5A	5	0.0028271	0.011427	0.211715	972	4	0.99466	0.99463	1.0	17263	0
ZBTB8OS	5	0.0028467	0.011488	0.212627	973	4	0.94453	0.94495	1.0	15865	0
RBBP4	5	0.0028526	0.011503	0.212688	974	4	0.87176	0.874	1.0	14573	1
UBE2C	10	0.0028578	0.011515	0.212688	975	6	0.99725	0.99723	1.0	17458	0
TAF5L	5	0.0028842	0.011601	0.214063	976	4	0.81147	0.82485	1.0	13749	1
DUT	7	0.0028938	0.011635	0.214462	977	5	0.96443	0.96468	1.0	16310	0
HMHA1	5	0.0028995	0.011651	0.214469	978	4	0.91665	0.91779	1.0	15360	0
CTNNBL1	5	0.0029023	0.011659	0.214469	979	4	0.85855	0.86197	1.0	14370	1
XPOT	5	0.0029161	0.011705	0.215099	980	4	0.96393	0.96417	1.0	16299	0
PNN	5	0.0029401	0.011783	0.216054	981	4	0.98883	0.98887	1.0	16993	0
CASC3	5	0.0029432	0.011792	0.216054	982	4	0.98586	0.98587	1.0	16878	0
DCTN5	9	0.0029441	0.011793	0.216054	983	5	0.27929	0.45225	1.0	8023	3
SWSAP1	5	0.0029494	0.011809	0.216126	984	4	0.97995	0.98001	1.0	16697	0
KANSL1	5	0.0029591	0.011843	0.216487	985	4	0.41468	0.56903	1.0	9850	1
FAM204A	5	0.0029642	0.011858	0.216487	986	4	0.87264	0.87484	1.0	14585	1
FCF1	5	0.0029774	0.011901	0.216487	989	4	0.99466	0.99463	1.0	17264	0
TAF1A	5	0.0029774	0.011901	0.216487	990	4	0.94131	0.94179	1.0	15793	0
CLCC1	5	0.0029774	0.011901	0.216487	987	4	0.54531	0.68366	1.0	11496	1
METTL7A	5	0.0029774	0.011901	0.216487	988	4	0.86407	0.8669	1.0	14458	1
GTF2H2C	4	0.0029945	0.011959	0.217317	991	3	0.99198	0.99197	1.0	17142	0
ZEB2	5	0.0029991	0.011972	0.217348	992	4	0.93714	0.93778	1.0	15718	0
BMS1	5	0.0030084	0.012	0.217418	993	4	0.82603	0.83549	1.0	13941	1
KATNB1	5	0.0030088	0.012	0.217418	994	4	0.97381	0.97397	1.0	16531	0
MRTO4	5	0.0030167	0.012022	0.217588	995	4	0.99494	0.99491	1.0	17290	0
TRNAU1AP	5	0.0030232	0.012045	0.217787	996	2	0.98479	0.98482	1.0	16844	0
LCE2C	2	0.0030293	0.012069	0.217956	997	2	0.97841	0.97848	1.0	16660	0
HIST1H2BM	4	0.0030342	0.012086	0.217956	998	4	0.99697	0.99694	1.0	17438	0
U2AF2	5	0.0030357	0.01209	0.217956	999	4	0.89741	0.89899	1.0	15013	0
MAGOH	4	0.0030439	0.012114	0.218153	1000	4	0.99696	0.99693	1.0	17437	0
UBA52	5	0.0030595	0.012159	0.218299	1001	4	0.99766	0.99763	1.0	17503	0
SCD	5	0.0030635	0.012173	0.218299	1002	4	0.89425	0.89587	1.0	14950	0
PPP2R1A	5	0.0030678	0.012187	0.218299	1003	3	0.93054	0.93133	1.0	15611	0
PGAM4	2	0.0030706	0.012193	0.218299	1004	2	0.99693	0.99691	1.0	17431	0
WBSCR16	5	0.0030715	0.012194	0.218299	1005	3	0.98822	0.98825	1.0	16970	0
PPCS	8	0.003072	0.012194	0.218299	1006	5	0.96968	0.96987	1.0	16424	0
ATXN7L3	5	0.0030825	0.012221	0.218346	1007	4	0.70339	0.75948	1.0	12704	1
NDUFA11	5	0.0030864	0.012236	0.218346	1008	4	0.99594	0.99593	1.0	17359	0
AOC3	10	0.0030872	0.012239	0.218346	1009	3	0.51499	0.65656	1.0	11099	2
CDK11A	5	0.0030891	0.012246	0.218346	1010	4	0.99612	0.99611	1.0	17371	0
PUF60	5	0.003106	0.012305	0.219188	1011	4	0.9233	0.9242	1.0	15471	0
HIST1H3D	5	0.0031219	0.012352	0.219813	1012	3	0.92731	0.92813	1.0	15546	0
POU5F1	6	0.0031274	0.012371	0.219928	1013	3	0.13302	0.27315	0.940569	5226	2
AHCTF1	5	0.00314	0.01241	0.220207	1014	4	0.99474	0.99472	1.0	17276	0
MRPL45	5	0.0031403	0.012411	0.220207	1015	4	0.99688	0.99686	1.0	17425	0
NUP155	5	0.0031578	0.012462	0.220874	1016	4	0.95878	0.95901	1.0	16178	0
ACAD9	5	0.0031616	0.012473	0.220874	1017	4	0.91692	0.91802	1.0	15367	0
PSMA2	5	0.0031709	0.012504	0.221202	1018	4	0.99425	0.99422	1.0	17240	0
RPL23	5	0.0031751	0.012519	0.221247	1019	4	0.99279	0.99281	1.0	17173	0
NARS2	5	0.0031915	0.012572	0.221971	1020	4	0.94029	0.94077	1.0	15772	0
DLST	5	0.0032088	0.01263	0.222772	1021	4	0.99424	0.99421	1.0	17239	0
BPTF	5	0.0032345	0.012719	0.224124	1022	4	0.97252	0.9727	1.0	16502	0
GPR132	5	0.0032712	0.012851	0.226087	1023	4	0.9791	0.97917	1.0	16681	0
RASD2	5	0.0032754	0.012866	0.226087	1024	2	0.77506	0.80038	1.0	13358	1
ZNF207	5	0.0032759	0.012868	0.226087	1025	3	0.50147	0.64462	1.0	10922	2
PARS2	5	0.0032798	0.012881	0.226087	1026	4	0.89408	0.89569	1.0	14947	0
OTUD4	7	0.003286	0.012899	0.226195	1027	6	0.004275	0.017632	0.628693	505	1
PPP1R7	5	0.0032905	0.012914	0.226235	1028	4	0.99515	0.99515	1.0	17306	0
C17orf49	6	0.0033099	0.012968	0.226967	1029	5	0.93765	0.93827	1.0	15727	0
RPL31	2	0.0033249	0.01301	0.227468	1030	2	0.99668	0.99665	1.0	17406	0
DIDO1	5	0.003337	0.013052	0.227987	1031	4	0.58624	0.7059	1.0	11841	1
TMEM242	5	0.0033557	0.013115	0.22886	1032	4	0.99159	0.99157	1.0	17099	0
DDX46	5	0.0033625	0.013132	0.228945	1033	4	0.99048	0.99053	1.0	17058	0
FBXW11	5	0.0034264	0.01334	0.232343	1034	4	0.23034	0.41028	0.996936	7410	1
C16orf80	5	0.003434	0.013362	0.232501	1035	4	0.98236	0.98242	1.0	16768	0
NOB1	5	0.0034496	0.013418	0.233046	1036	4	0.92239	0.92331	1.0	15451	0
AEBP2	5	0.0034505	0.013419	0.233046	1037	4	0.94741	0.94775	1.0	15928	0
HIRA	5	0.0034551	0.013434	0.233069	1038	4	0.9768	0.97689	1.0	16613	0
TRIM37	5	0.0034749	0.013502	0.234026	1039	4	0.99291	0.99292	1.0	17180	0
WDR36	5	0.0034827	0.013529	0.234277	1040	3	0.92633	0.92718	1.0	15524	0
GOLT1B	5	0.0034915	0.013559	0.234566	1041	4	0.48202	0.62764	1.0	10685	1
MAD2L1	5	0.0035019	0.013591	0.234859	1042	4	0.99081	0.99083	1.0	17077	0
ATF2	5	0.0035113	0.013615	0.234859	1044	4	0.43991	0.591	1.0	10139	1
MAK16	5	0.0035113	0.013615	0.234859	1043	4	0.25631	0.43257	1.0	7741	1
ACD	5	0.0035344	0.013695	0.23583	1045	2	0.9471	0.94743	1.0	15924	0
SYMPK	5	0.0035348	0.013697	0.23583	1046	4	0.98964	0.98968	1.0	17030	0
PFDN2	5	0.0035427	0.013725	0.236078	1047	4	0.99352	0.99351	1.0	17205	0
PCNA	5	0.0035534	0.013759	0.236438	1048	4	0.99159	0.99157	1.0	17127	0
PTTG1	5	0.0035578	0.013773	0.236458	1049	4	0.95166	0.95194	1.0	16031	0
GSS	5	0.0035694	0.013801	0.236596	1050	4	0.94896	0.94929	1.0	15961	0
HAUS4	5	0.0035748	0.013819	0.236596	1051	4	0.98284	0.98289	1.0	16784	0
DCTN3	6	0.0035792	0.013832	0.236596	1052	3	0.99394	0.99392	1.0	17222	0
RRP9	5	0.0035863	0.01385	0.236596	1053	3	0.97779	0.97789	1.0	16632	0
MIA2	5	0.0035873	0.013853	0.236596	1054	4	0.80639	0.82121	1.0	13695	1
ADNP	5	0.00359	0.01386	0.236596	1055	4	0.47548	0.62191	1.0	10594	1
DRAP1	5	0.0035944	0.013876	0.236635	1056	4	0.99435	0.99432	1.0	17246	0
SBNO1	5	0.0036002	0.013889	0.236636	1057	3	0.72611	0.77161	1.0	12908	1
TTC4	5	0.0036186	0.013947	0.237245	1058	4	0.98564	0.98564	1.0	16871	0
DDX27	5	0.0036204	0.013951	0.237245	1059	4	0.99049	0.99053	1.0	17059	0
H2AFZ	5	0.0036469	0.014036	0.23846	1060	3	0.88166	0.88353	1.0	14728	0
DGCR8	5	0.003655	0.014059	0.238636	1061	3	0.87367	0.8758	1.0	14602	1
POLR2C	5	0.0036602	0.01408	0.238757	1062	3	0.90022	0.90176	1.0	15064	0
UTP18	5	0.0036776	0.014135	0.239477	1063	4	0.49482	0.63883	1.0	10838	1
NCF1	5	0.0036834	0.014153	0.239555	1064	2	0.96259	0.96282	1.0	16267	0
PSMA1	5	0.0037216	0.014283	0.240845	1068	4	0.99694	0.99692	1.0	17434	0
CCNC	5	0.0037216	0.014283	0.240845	1066	4	0.99282	0.99283	1.0	17175	0
PNPT1	5	0.0037216	0.014283	0.240845	1067	4	0.99095	0.99096	1.0	17082	0
RBBP5	5	0.0037216	0.014283	0.240845	1065	4	0.99614	0.99613	1.0	17373	0
ISG20L2	5	0.0037286	0.014303	0.240963	1069	4	0.99693	0.99691	1.0	17433	0
MIDN	5	0.0037336	0.014319	0.240997	1070	4	0.98605	0.98607	1.0	16888	0
GINS4	5	0.0037409	0.014338	0.241095	1071	4	0.91901	0.92	1.0	15407	0
RBM25	5	0.0037502	0.014369	0.241397	1072	4	0.49985	0.64325	1.0	10903	1
MRGPRX3	5	0.0037724	0.014443	0.242408	1073	4	0.89619	0.8978	1.0	14987	0
EEF1B2	4	0.0037891	0.014489	0.242588	1074	4	0.99621	0.9962	1.0	17380	0
HIST1H2BG	5	0.0037899	0.014491	0.242588	1075	4	0.64339	0.73071	1.0	12261	1
GTF3C1	5	0.0037907	0.014494	0.242588	1076	4	0.69596	0.75566	1.0	12645	1
NACA	10	0.0037994	0.014519	0.242777	1077	7	0.98544	0.98545	1.0	16868	0
KIAA0391	11	0.0038298	0.014621	0.24425	1078	8	0.81961	0.83069	1.0	13852	1
GATC	5	0.0038603	0.014724	0.245758	1079	3	0.92766	0.92845	1.0	15553	0
CHIC2	5	0.003886	0.014812	0.246988	1080	4	0.2895	0.46106	1.0	8159	1
CCDC101	5	0.0039022	0.014868	0.247694	1081	4	0.97841	0.97848	1.0	16659	0
POP1	5	0.0039538	0.015023	0.249851	1082	4	0.98654	0.98655	1.0	16902	0
SF3B2	5	0.0039546	0.015025	0.249851	1083	3	0.98692	0.98692	1.0	16919	0
PHB	5	0.0039718	0.015077	0.250471	1084	4	0.98753	0.98756	1.0	16943	0
NPAT	5	0.0039809	0.015103	0.250471	1085	4	0.99587	0.99587	1.0	17357	0
GNL2	5	0.0039818	0.015107	0.250471	1086	3	0.45633	0.60535	1.0	10353	2
MRPL24	5	0.0039856	0.015118	0.250471	1087	4	0.98906	0.98912	1.0	17006	0
HEATR1	5	0.0039914	0.015137	0.250551	1088	4	0.99159	0.99157	1.0	17121	0
GAK	5	0.0039991	0.01516	0.250702	1089	4	0.98719	0.98723	1.0	16926	0
COL5A1	5	0.0040448	0.01528	0.252453	1090	2	0.24895	0.42627	1.0	7634	2
RANBP3	5	0.0040507	0.015302	0.252584	1091	4	0.97902	0.97908	1.0	16677	0
DCTN4	5	0.0040694	0.015362	0.25309	1092	4	0.99398	0.99396	1.0	17224	0
C10orf12	5	0.0040753	0.015381	0.25309	1093	4	0.93273	0.93345	1.0	15644	0
KRTAP5-3	3	0.0040789	0.015389	0.25309	1094	1	0.050471	0.13934	0.848651	2957	2
NELFE	5	0.0040791	0.015389	0.25309	1095	3	0.82832	0.8372	1.0	13972	1
NFATC2IP	5	0.0040925	0.015421	0.253392	1096	3	0.99052	0.99056	1.0	17065	0
POM121C	5	0.0041051	0.015467	0.253919	1097	3	0.52058	0.66153	1.0	11162	1
PSMC6	5	0.0041157	0.015503	0.254274	1098	4	0.027177	0.081805	0.807267	1823	1
RNASEH1	5	0.0041365	0.01556	0.254971	1099	4	0.92486	0.92573	1.0	15496	0
YAE1D1	7	0.0041445	0.015579	0.255063	1100	5	0.95342	0.95373	1.0	16064	0
TAF1B	5	0.0041589	0.01563	0.255659	1101	4	0.98057	0.98062	1.0	16717	0
ARCN1	5	0.0042172	0.015822	0.258571	1102	3	0.94933	0.94965	1.0	15972	0
PITRM1	5	0.0042318	0.015877	0.259071	1103	3	0.50565	0.6483	1.0	10984	1
SLU7	5	0.0042335	0.015882	0.259071	1104	4	0.41465	0.56901	1.0	9847	1
CTR9	5	0.0042437	0.015912	0.25933	1105	4	0.79038	0.81034	1.0	13511	1
COX6B1	5	0.004252	0.015938	0.259496	1106	3	0.83982	0.84622	1.0	14119	1
IL12RB1	5	0.0042559	0.015951	0.259496	1107	4	0.98036	0.98042	1.0	16707	0
IARS	5	0.0042628	0.015977	0.259682	1108	4	0.99305	0.99306	1.0	17186	0
ZC3H3	5	0.0042681	0.015993	0.259707	1109	4	0.89917	0.90071	1.0	15043	0
EEFSEC	5	0.0042835	0.016047	0.260356	1110	3	0.98234	0.9824	1.0	16766	0
MNAT1	5	0.0043007	0.016104	0.261039	1111	4	0.99734	0.99733	1.0	17471	0
HAUS8	5	0.0043601	0.016288	0.263675	1112	3	0.71253	0.76422	1.0	12788	1
SNRNP27	5	0.0043623	0.016296	0.263675	1113	4	0.99159	0.99157	1.0	17120	0
ACTB	4	0.0043762	0.016342	0.264185	1114	3	0.9641	0.96433	1.0	16301	0
ATPIF1	5	0.0043899	0.016379	0.264543	1115	3	0.92788	0.92867	1.0	15556	0
CCDC144NL	4	0.0043993	0.016411	0.264686	1116	4	0.9956	0.99561	1.0	17340	0
CTCF	5	0.0044057	0.016429	0.264686	1117	3	0.76067	0.79144	1.0	13202	1
MTERFD1	5	0.004412	0.016446	0.264686	1118	4	0.99605	0.99604	1.0	17367	0
UROS	5	0.004412	0.016446	0.264686	1119	4	0.74128	0.78017	1.0	13029	1
HIST2H2AC	4	0.0044176	0.016461	0.264688	1120	3	0.98462	0.98466	1.0	16838	0
ATP5C1	5	0.0044569	0.016573	0.266254	1121	4	0.98014	0.98021	1.0	16703	0
PTPMT1	5	0.0044814	0.016653	0.266961	1122	3	0.97513	0.97527	1.0	16564	0
MYADM	5	0.0044819	0.016654	0.266961	1123	4	0.98684	0.98684	1.0	16914	0
CENPE	5	0.0044836	0.016662	0.266961	1124	4	0.99159	0.99157	1.0	17134	0
AP2S1	7	0.0044962	0.016696	0.26727	1125	5	0.25446	0.43099	1.0	7709	1
HUWE1	5	0.0045477	0.016866	0.269749	1126	4	0.99734	0.99733	1.0	17470	0
GPN1	5	0.0045696	0.016933	0.27003	1127	4	0.99715	0.99714	1.0	17445	0
RPL28	9	0.0045709	0.016938	0.27003	1128	6	0.95571	0.95598	1.0	16111	1
DOHH	5	0.0045712	0.016939	0.27003	1129	3	0.0082682	0.029862	0.691243	778	1
PLEKHA3	5	0.0045722	0.016943	0.27003	1130	4	0.56441	0.69702	1.0	11708	1
DAXX	5	0.0046185	0.0171	0.272286	1131	4	0.9331	0.93381	1.0	15654	0
AK6	4	0.0046461	0.017185	0.273392	1132	4	0.99535	0.99536	1.0	17321	0
SCFD1	5	0.0046539	0.017209	0.273446	1133	4	0.99655	0.99652	1.0	17396	0
C9orf117	5	0.0046573	0.017222	0.273446	1134	2	0.32137	0.48821	1.0	8595	1
SAP30BP	5	0.0046618	0.017234	0.273446	1135	3	0.9126	0.91389	1.0	15297	0
GTF2H2	2	0.0046936	0.017325	0.274661	1136	2	0.99531	0.99531	1.0	17315	0
MED9	5	0.0047172	0.017401	0.275612	1137	4	0.99643	0.99641	1.0	17385	0
RRM2B	5	0.0047303	0.01744	0.275997	1138	3	0.88377	0.88564	1.0	14761	0
DEXI	5	0.0047559	0.017523	0.276695	1139	4	0.88017	0.88211	1.0	14703	0
AASS	5	0.0047589	0.017528	0.276695	1140	3	0.48134	0.62706	1.0	10676	1
SERBP1	5	0.0047597	0.017533	0.276695	1141	4	0.97483	0.97495	1.0	16559	0
MEGF11	5	0.0047633	0.017547	0.276695	1142	3	0.23622	0.41537	1.0	7478	1
KRTAP19-6	3	0.004769	0.017566	0.276695	1143	3	0.99523	0.99524	1.0	17311	0
CLNS1A	5	0.0047717	0.017577	0.276695	1144	2	0.94829	0.94863	1.0	15948	0
CEACAM8	5	0.0048138	0.0177	0.278391	1145	3	0.92516	0.92602	1.0	15501	0
SUMO1	6	0.0048461	0.017801	0.279729	1146	4	0.9425	0.94298	1.0	15818	0
HIST1H4J	3	0.0048528	0.017825	0.279873	1147	3	0.99515	0.99515	1.0	17305	0
CDK9	5	0.0048676	0.017865	0.280251	1148	3	0.94286	0.94336	1.0	15829	0
FUS	5	0.0048862	0.017925	0.280955	1149	4	0.78132	0.8044	1.0	13422	1
TERF1	2	0.0048997	0.017975	0.281335	1150	2	0.93389	0.93458	1.0	15669	0
PSMD14	5	0.0049019	0.017981	0.281335	1151	4	0.95775	0.958	1.0	16153	0
ANAPC1	4	0.0049362	0.018093	0.282844	1152	2	0.95948	0.9597	1.0	16193	0
SULT1C3	5	0.0049482	0.018133	0.283217	1153	4	0.92663	0.92748	1.0	15536	0
WAPAL	5	0.0049563	0.018158	0.283241	1154	3	0.70716	0.76141	1.0	12733	1
SCYL3	5	0.0049595	0.018166	0.283241	1155	4	0.49693	0.6407	1.0	10870	1
CLSPN	5	0.0049719	0.018203	0.283587	1156	4	0.99618	0.99617	1.0	17377	0
FKBP6	5	0.0049785	0.018224	0.283667	1157	2	0.096298	0.21578	0.910311	4265	3
NELFB	5	0.005002	0.018291	0.284457	1158	3	0.99703	0.997	1.0	17440	0
SMG8	5	0.0050211	0.018349	0.284986	1159	4	0.71708	0.76666	1.0	12823	1
MED30	5	0.005025	0.018361	0.284986	1160	3	0.97007	0.97027	1.0	16434	0
HSPA14	6	0.0050292	0.018376	0.284986	1161	3	0.96248	0.96272	1.0	16264	0
CHEK1	5	0.0050334	0.018388	0.284986	1162	4	0.92009	0.92109	1.0	15420	0
OGT	5	0.0050633	0.018476	0.285959	1163	4	0.98896	0.989	1.0	16998	0
LSM6	5	0.0050658	0.018483	0.285959	1164	2	0.66797	0.74215	1.0	12414	1
ZC3H4	5	0.0051085	0.018608	0.287642	1165	2	0.4773	0.62353	1.0	10617	2
NOL9	5	0.0051153	0.018627	0.287642	1166	4	0.99645	0.99643	1.0	17389	0
HEPN1	5	0.0051199	0.018639	0.287642	1167	4	0.88066	0.88258	1.0	14710	0
FTSJ2	5	0.0051257	0.018658	0.287675	1168	4	0.99577	0.99577	1.0	17350	0
BRD1	5	0.0051323	0.018677	0.287726	1169	3	0.97125	0.97146	1.0	16468	0
CHMP2A	5	0.005142	0.018704	0.287895	1170	4	0.99551	0.99552	1.0	17332	0
WRB	5	0.005164	0.018763	0.288434	1171	4	0.99404	0.99401	1.0	17227	0
YWHAZ	3	0.0051669	0.018771	0.288434	1172	2	0.89983	0.90137	1.0	15057	0
MED12	5	0.0051804	0.018815	0.288872	1173	4	0.99665	0.99662	1.0	17403	0
PITX1	5	0.0052041	0.018882	0.289646	1174	4	0.99281	0.99282	1.0	17174	0
WDR46	5	0.0052521	0.01902	0.291515	1175	3	0.80708	0.82171	1.0	13704	1
WDR81	5	0.0052811	0.019108	0.292622	1176	2	0.9068	0.90826	1.0	15187	0
DNAJC2	5	0.0052935	0.019144	0.29292	1177	4	0.99331	0.9933	1.0	17192	0
DGCR14	5	0.0053101	0.019191	0.293305	1178	3	0.14101	0.28514	0.946428	5419	2
MAT2A	5	0.0053134	0.019202	0.293305	1179	4	0.8228	0.83304	1.0	13895	1
MED18	5	0.0053246	0.019238	0.293602	1180	4	0.87347	0.87561	1.0	14600	1
C14orf166	5	0.00534	0.019281	0.294016	1181	4	0.99159	0.99157	1.0	17133	0
RPS24	5	0.0053522	0.019318	0.294328	1182	4	0.9974	0.9974	1.0	17480	0
VEZT	5	0.0053568	0.019337	0.294372	1183	4	0.99286	0.99287	1.0	17177	0
RAB1A	7	0.0053718	0.019375	0.294619	1184	5	0.98207	0.98211	1.0	16757	0
ZNF644	10	0.005375	0.019386	0.294619	1185	6	0.28181	0.45446	1.0	8056	3
NFYC	5	0.0054012	0.019467	0.295598	1186	4	0.66619	0.74129	1.0	12409	1
TMEM189	5	0.0054213	0.019517	0.296108	1187	4	0.9823	0.98236	1.0	16764	0
NIPA2	5	0.0054568	0.019633	0.297626	1188	4	0.99752	0.99751	1.0	17488	0
HIST1H4I	4	0.005467	0.019669	0.297917	1189	3	0.0033691	0.014074	0.612076	406	1
DDX59	5	0.0055276	0.019875	0.30065	1190	4	0.85333	0.85744	1.0	14284	1
EIF2B4	5	0.0055302	0.019883	0.30065	1191	2	0.51641	0.65784	1.0	11108	2
RPAIN	7	0.0056042	0.020085	0.303446	1192	4	0.25037	0.42748	1.0	7657	2
DCTN2	5	0.0056386	0.020188	0.30463	1193	4	0.99454	0.99451	1.0	17258	0
VPS72	5	0.005641	0.020197	0.30463	1194	4	0.99498	0.99497	1.0	17294	0
MT1E	2	0.0056785	0.020308	0.3059	1195	2	0.99432	0.99429	1.0	17243	0
CDK12	5	0.0056802	0.020315	0.3059	1196	3	0.96843	0.96865	1.0	16401	0
ARID4B	5	0.0056885	0.020333	0.305909	1197	4	0.99647	0.99645	1.0	17393	0
TANGO6	5	0.0057261	0.02046	0.307571	1198	4	0.99299	0.993	1.0	17184	0
NDUFB3	5	0.0057696	0.020609	0.309553	1199	3	0.98977	0.98982	1.0	17038	0
KDSR	5	0.0057804	0.020645	0.309823	1200	4	0.9906	0.99064	1.0	17069	0
DNAJA3	5	0.0057906	0.020674	0.31001	1201	3	0.9449	0.94532	1.0	15875	0
MRE11A	5	0.0058172	0.020747	0.310839	1202	4	0.98309	0.98314	1.0	16792	0
MRPS17	5	0.0058302	0.020791	0.311102	1203	3	0.97228	0.97246	1.0	16488	0
HDDC2	5	0.0058324	0.020803	0.311102	1204	4	0.97556	0.97567	1.0	16576	0
CCT6A	4	0.0058386	0.020826	0.311102	1205	4	0.99416	0.99414	1.0	17232	0
CYC1	5	0.0058452	0.02085	0.311102	1206	3	0.67758	0.74668	1.0	12492	1
HYOU1	5	0.0058454	0.020851	0.311102	1207	4	0.97528	0.97541	1.0	16568	0
UBA1	5	0.005858	0.020879	0.311271	1208	4	0.91054	0.91188	1.0	15258	0
SSBP1	5	0.005872	0.020927	0.311476	1209	4	0.98857	0.98859	1.0	16984	0
IGFLR1	5	0.0058726	0.020928	0.311476	1210	4	0.80255	0.81853	1.0	13650	1
GNL3	5	0.005879	0.020955	0.31162	1211	4	0.99582	0.99582	1.0	17354	0
POLG	5	0.0059086	0.021054	0.312697	1212	3	0.94917	0.94948	1.0	15969	0
SSU72	5	0.0059118	0.021062	0.312697	1213	4	0.99644	0.99642	1.0	17386	0
CLTC	5	0.0059472	0.021169	0.31403	1214	4	0.99685	0.99682	1.0	17424	0
ACACA	5	0.0059703	0.021236	0.314766	1215	3	0.74553	0.78257	1.0	13067	1
COPB2	5	0.0059867	0.021282	0.315191	1216	4	0.90898	0.91034	1.0	15225	0
TIMM22	5	0.0060035	0.021339	0.31577	1217	4	0.68487	0.75021	1.0	12563	1
ZNF285	5	0.0060206	0.021399	0.316397	1218	4	0.87521	0.87727	1.0	14620	1
CASR	5	0.0060325	0.021435	0.316665	1219	3	0.37247	0.53215	1.0	9306	2
ATR	5	0.0060756	0.021564	0.31806	1220	3	0.9714	0.97161	1.0	16472	0
CENPL	5	0.006076	0.021564	0.31806	1221	2	0.54643	0.68466	1.0	11513	1
BIN2	5	0.0060859	0.021596	0.318252	1222	2	0.26257	0.43793	1.0	7821	2
YARS	5	0.0060911	0.021613	0.318252	1223	4	0.96738	0.96765	1.0	16377	0
GTF2H4	5	0.0061102	0.021666	0.318777	1224	3	0.93654	0.93721	1.0	15709	0
POLR3B	5	0.0061202	0.021698	0.318994	1225	4	0.98852	0.98854	1.0	16981	0
SREK1	5	0.0061334	0.021732	0.319226	1226	4	0.99724	0.99723	1.0	17454	0
CIT	5	0.006144	0.021762	0.319402	1227	4	0.80205	0.81819	1.0	13645	1
PDXK	5	0.0061678	0.021828	0.320109	1228	4	0.89593	0.89753	1.0	14985	0
ENHO	5	0.0061864	0.021883	0.320662	1229	4	0.86355	0.86639	1.0	14446	1
HGS	5	0.0061948	0.021919	0.320925	1230	4	0.88366	0.88553	1.0	14760	0
MRPS15	5	0.0062157	0.021982	0.321545	1231	3	0.93222	0.93296	1.0	15636	0
PGAM1	3	0.0062212	0.021997	0.321545	1232	2	0.95456	0.95482	1.0	16084	0
ARPP19	5	0.0062279	0.022016	0.321557	1233	3	0.80674	0.82147	1.0	13700	1
TEX261	5	0.0062455	0.022067	0.322043	1234	3	0.49785	0.6415	1.0	10885	1
ERCC2	5	0.0062763	0.022164	0.323068	1235	4	0.10046	0.22238	0.914796	4376	1
STRADA	5	0.0062785	0.022173	0.323068	1236	3	0.98168	0.98171	1.0	16742	0
LMO2	5	0.006289	0.022206	0.323287	1237	4	0.084186	0.19614	0.897382	3929	1
XPO1	5	0.0063116	0.022275	0.324025	1238	3	0.98082	0.98087	1.0	16722	0
IL7	7	0.0063278	0.022333	0.324619	1239	5	0.4735	0.6202	1.0	10565	1
ZC3H7A	5	0.0063406	0.022368	0.324744	1240	4	0.94619	0.94657	1.0	15901	0
NDUFA1	4	0.0063516	0.022396	0.324744	1241	4	0.99365	0.99365	1.0	17210	0
ZNF714	4	0.0063516	0.022396	0.324744	1242	4	0.99365	0.99365	1.0	17211	0
DAND5	5	0.0063574	0.022414	0.324745	1243	3	0.93676	0.93743	1.0	15712	0
UBE2F	5	0.0063718	0.022456	0.325003	1244	4	0.99618	0.99618	1.0	17378	0
SLC31A1	5	0.0063759	0.022468	0.325003	1245	4	0.87758	0.87959	1.0	14654	0
ZNF407	5	0.0064094	0.02257	0.326212	1246	3	0.66598	0.7412	1.0	12407	1
PSMA6	5	0.0064222	0.022604	0.326443	1247	4	0.96051	0.96074	1.0	16220	0
WDR48	5	0.006434	0.022644	0.32676	1248	4	0.99543	0.99544	1.0	17326	0
INTS4	5	0.0064407	0.022663	0.326776	1249	3	0.69114	0.7533	1.0	12605	1
NSA2	4	0.0064559	0.022718	0.327307	1250	4	0.99354	0.99354	1.0	17208	0
PRPF4	5	0.0064825	0.022794	0.327772	1251	4	0.8107	0.82427	1.0	13741	1
MRPL43	5	0.0064853	0.022805	0.327772	1252	4	0.97813	0.97822	1.0	16644	0
EXTL3	5	0.0064856	0.022805	0.327772	1253	3	0.53112	0.6709	1.0	11301	2
PIK3R4	5	0.0064949	0.022829	0.32785	1254	4	0.99245	0.99246	1.0	17154	0
ACTR5	5	0.0065126	0.022873	0.327887	1255	3	0.9019	0.90338	1.0	15091	0
MRPL40	5	0.0065149	0.02288	0.327887	1256	3	0.94604	0.94643	1.0	15895	0
KRTAP5-6	3	0.0065176	0.022886	0.327887	1257	2	0.020414	0.063927	0.780558	1473	1
DPF2	5	0.0065335	0.022935	0.328334	1258	4	0.58206	0.70413	1.0	11817	1
THRSP	5	0.0065432	0.022959	0.328404	1259	4	0.98039	0.98045	1.0	16709	0
RSPH10B2	4	0.006571	0.023042	0.329338	1260	3	0.96293	0.96316	1.0	16276	0
RUVBL2	5	0.0066078	0.023153	0.330662	1261	3	0.98321	0.98325	1.0	16795	0
HDAC8	10	0.0066386	0.023259	0.331871	1262	6	0.077982	0.18593	0.88676	3776	2
NDUFAF7	5	0.0066434	0.023275	0.331871	1263	4	0.81645	0.8284	1.0	13812	1
HIAT1	5	0.006656	0.023315	0.332188	1264	4	0.98002	0.98007	1.0	16701	0
NAA25	5	0.006682	0.023409	0.333256	1265	4	0.98669	0.98671	1.0	16907	0
RBM44	5	0.0066982	0.023462	0.333535	1266	4	0.13854	0.28149	0.944405	5365	1
ZNF141	4	0.0066986	0.023465	0.333535	1267	3	0.97814	0.97822	1.0	16648	0
C10orf95	5	0.0067137	0.023513	0.333944	1268	4	0.51353	0.65523	1.0	11083	1
SNAP23	6	0.006768	0.02368	0.336052	1269	4	0.78306	0.8055	1.0	13442	1
ATG14	5	0.0068514	0.023951	0.339639	1270	4	0.55997	0.69529	1.0	11677	1
HAUS6	5	0.0069061	0.024119	0.341748	1271	3	0.88619	0.88799	1.0	14806	0
HARS	5	0.0069303	0.024167	0.342156	1272	3	0.9634	0.96365	1.0	16289	0
DGCR6	3	0.0069456	0.024211	0.34251	1273	1	0.11112	0.23935	0.928883	4636	1
GEN1	5	0.0069579	0.024241	0.342539	1274	4	0.91284	0.91412	1.0	15303	0
ZCRB1	5	0.006961	0.024251	0.342539	1275	4	0.82464	0.83445	1.0	13916	1
MEPCE	10	0.0069783	0.02431	0.343109	1276	5	0.99508	0.99506	1.0	17300	0
NRF1	5	0.0069956	0.024359	0.343393	1277	4	0.40445	0.55996	1.0	9717	1
POLR1B	5	0.0069985	0.024369	0.343393	1278	4	0.99573	0.99573	1.0	17347	0
NOP56	5	0.0070186	0.024426	0.34393	1279	3	0.69721	0.75632	1.0	12652	1
TECR	5	0.0070349	0.024477	0.34438	1280	4	0.99159	0.99157	1.0	17108	0
TMEM167A	5	0.007063	0.02456	0.345279	1281	4	0.77695	0.80161	1.0	13381	1
ETF1	5	0.0070693	0.024582	0.345318	1282	4	0.18276	0.3468	0.974037	6411	1
SPAG5	5	0.0070771	0.024607	0.345351	1283	2	0.92103	0.922	1.0	15432	0
FARSA	5	0.0070803	0.024623	0.345351	1284	4	0.9571	0.95736	1.0	16138	0
INTS6	8	0.0071129	0.024723	0.346485	1285	6	0.80763	0.82209	1.0	13710	1
PDCL3	5	0.0071184	0.024744	0.346515	1286	4	0.87674	0.87876	1.0	14642	1
NSUN4	5	0.0071382	0.0248	0.347023	1287	3	0.34176	0.50583	1.0	8849	2
CPSF3L	5	0.0071553	0.024849	0.347438	1288	4	0.98537	0.98537	1.0	16865	0
ANAPC5	5	0.0071806	0.024923	0.348213	1289	3	0.89658	0.89816	1.0	15000	0
ANKRD34B	5	0.0072435	0.025121	0.350554	1290	4	0.99437	0.99435	1.0	17249	0
TIGD4	5	0.0072502	0.025146	0.350554	1291	4	0.95888	0.9591	1.0	16180	0
FBXO7	5	0.0072528	0.025149	0.350554	1292	3	0.88447	0.88629	1.0	14776	0
RABGGTB	5	0.0072771	0.025223	0.351301	1293	4	0.81925	0.83043	1.0	13849	1
SPAG7	5	0.0072935	0.025269	0.351673	1294	4	0.7628	0.79277	1.0	13226	1
LYL1	5	0.0073036	0.025296	0.351776	1295	4	0.93616	0.93684	1.0	15703	0
PABPC3	5	0.0073175	0.025341	0.352138	1296	4	0.23052	0.41043	0.996936	7413	1
CDH1	5	0.0073473	0.025431	0.353119	1297	3	0.8694	0.87179	1.0	14537	1
HIST1H2BL	3	0.0073735	0.025513	0.353983	1298	2	0.9601	0.96032	1.0	16211	0
CABIN1	5	0.0073853	0.025549	0.354199	1299	2	0.18032	0.3433	0.97401	6345	2
PKM	5	0.0074049	0.025619	0.354909	1300	4	0.99159	0.99157	1.0	17105	0
HSPD1	3	0.0074515	0.025758	0.356386	1301	3	0.99255	0.99256	1.0	17163	0
LIG4	5	0.0074549	0.025766	0.356386	1302	4	0.99466	0.99463	1.0	17269	0
EP300	5	0.0074647	0.025794	0.356508	1303	3	0.82357	0.83362	1.0	13904	1
ALAS1	5	0.0074893	0.025864	0.357191	1304	4	0.99451	0.99447	1.0	17254	0
EMC7	5	0.0075046	0.025908	0.357524	1305	4	0.70528	0.76045	1.0	12717	1
G2E3	5	0.0075189	0.025943	0.357743	1306	4	0.92064	0.92163	1.0	15429	0
N6AMT1	5	0.0075313	0.025981	0.357959	1307	4	0.88611	0.8879	1.0	14805	0
NDUFS5	5	0.0075435	0.026015	0.357959	1308	4	0.98147	0.9815	1.0	16735	0
CCDC115	5	0.0075446	0.026019	0.357959	1309	3	0.97393	0.97408	1.0	16535	0
NUS1	4	0.0075505	0.026038	0.357959	1310	3	0.98054	0.98059	1.0	16715	0
EEF1G	5	0.0075675	0.026086	0.358343	1311	3	0.0024505	0.010413	0.577898	324	2
ZNF404	5	0.0075858	0.026137	0.358632	1312	3	0.77188	0.79835	1.0	13316	1
NUDC	5	0.0075912	0.026155	0.358632	1313	4	0.98338	0.98342	1.0	16806	0
FKBP1A	5	0.0075961	0.026167	0.358632	1314	3	0.56557	0.69747	1.0	11714	1
KRTAP4-8	2	0.0076691	0.026371	0.360897	1315	1	0.03255	0.095665	0.816489	2109	1
BCAP29	5	0.0076732	0.026386	0.360897	1316	4	0.99748	0.99747	1.0	17484	0
MCM4	5	0.0076755	0.026392	0.360897	1317	3	0.95973	0.95996	1.0	16200	0
SMARCD1	5	0.007709	0.026498	0.36205	1318	4	0.96227	0.96252	1.0	16260	0
NKAP	5	0.0077206	0.026531	0.36205	1319	3	0.95775	0.958	1.0	16152	0
MRPS22	5	0.007723	0.026537	0.36205	1320	4	0.99518	0.99519	1.0	17308	0
DHX16	5	0.0077402	0.026592	0.362525	1321	3	0.75903	0.79049	1.0	13189	1
RNMT	5	0.0077495	0.026612	0.362528	1322	4	0.39713	0.55358	1.0	9622	1
NDUFB2	5	0.0077691	0.026675	0.3631	1323	4	0.99638	0.99636	1.0	17382	0
POLD3	5	0.0078039	0.026783	0.364285	1324	3	0.76421	0.79359	1.0	13245	1
ZBED6	5	0.0078114	0.026802	0.364285	1325	4	0.31638	0.484	1.0	8524	1
MPHOSPH10	4	0.0078637	0.026951	0.366034	1326	3	0.98918	0.98924	1.0	17011	0
CITED2	5	0.0078824	0.02701	0.366564	1327	3	0.90257	0.90404	1.0	15106	0
SNRNP40	5	0.0079385	0.02717	0.36845	1328	4	0.97232	0.97251	1.0	16489	0
PWP2	5	0.0079979	0.027356	0.370691	1329	4	0.99727	0.99726	1.0	17462	0
GSAP	5	0.0080171	0.027411	0.371157	1330	4	0.99354	0.99353	1.0	17207	0
HBS1L	5	0.0080331	0.027458	0.371525	1331	4	0.91516	0.91635	1.0	15340	0
IDO1	5	0.0080709	0.027571	0.37249	1332	4	0.69947	0.75748	1.0	12672	1
ZNF547	5	0.0080709	0.027571	0.37249	1333	4	0.90335	0.90482	1.0	15119	0
NOP2	5	0.0080811	0.027605	0.372664	1334	4	0.82864	0.83744	1.0	13975	1
ADAT3	5	0.0080953	0.027648	0.372963	1335	3	0.98947	0.9895	1.0	17021	0
DPAGT1	5	0.0081056	0.02767	0.372988	1336	4	0.99067	0.9907	1.0	17073	0
CDC7	5	0.0081206	0.027711	0.373257	1337	3	0.89818	0.89972	1.0	15025	0
TTI1	5	0.0081264	0.027732	0.373259	1338	4	0.95067	0.95096	1.0	16007	0
GGTLC1	4	0.0081513	0.027813	0.374063	1339	3	0.80817	0.82245	1.0	13717	1
SGOL1	5	0.0081574	0.027834	0.374063	1340	4	0.81556	0.82773	1.0	13795	1
SCARB2	5	0.0081639	0.027854	0.374063	1341	4	0.1821	0.34588	0.97401	6391	1
HIST1H2BN	2	0.0081961	0.027957	0.375128	1342	2	0.99157	0.99154	1.0	17089	0
LSM2	5	0.0082029	0.027975	0.375128	1343	4	0.98821	0.98824	1.0	16969	0
MS4A2	5	0.0082388	0.028082	0.376293	1344	4	0.59757	0.7107	1.0	11913	1
TSC2	5	0.0082513	0.028118	0.376366	1345	3	0.99159	0.99157	1.0	17093	0
ERCC1	5	0.0082552	0.02813	0.376366	1346	4	0.79677	0.81458	1.0	13577	1
COPS8	5	0.008283	0.028205	0.377087	1347	4	0.99416	0.99414	1.0	17233	0
LYRM4	5	0.0082962	0.028242	0.377306	1348	4	0.99159	0.99157	1.0	17136	0
ZNF622	5	0.0083175	0.02831	0.377929	1349	4	0.989	0.98906	1.0	17003	0
IARS2	5	0.0083329	0.028357	0.378287	1350	3	0.89899	0.90051	1.0	15041	0
FIS1	5	0.0083571	0.028437	0.379063	1351	4	0.91361	0.91484	1.0	15318	0
PRPF38B	5	0.0083654	0.028467	0.379193	1352	4	0.91886	0.91986	1.0	15404	0
UBN1	5	0.0084067	0.028584	0.380471	1353	4	0.91324	0.91447	1.0	15310	0
NFS1	5	0.0084254	0.028647	0.381016	1354	3	0.86238	0.86535	1.0	14427	1
XRCC6	5	0.0084383	0.028677	0.381137	1355	4	0.99497	0.99495	1.0	17293	0
POLE	5	0.0084612	0.028742	0.381717	1356	4	0.97417	0.97433	1.0	16548	0
SIN3B	5	0.0085889	0.029117	0.386412	1357	4	0.95748	0.95773	1.0	16146	0
EIF3J	7	0.0086274	0.029225	0.387315	1358	5	0.8933	0.89493	1.0	14933	1
ATP5H	4	0.0086289	0.029228	0.387315	1359	2	0.92465	0.92553	1.0	15492	0
PSTK	5	0.0087041	0.029434	0.389474	1360	3	0.85932	0.86265	1.0	14382	1
PGD	5	0.0087041	0.029434	0.389474	1361	4	0.98571	0.98571	1.0	16875	0
NFU1	10	0.0087171	0.029471	0.389675	1362	7	0.89522	0.8968	1.0	14970	1
THAP1	8	0.008746	0.029559	0.390424	1363	6	0.42852	0.58106	1.0	10005	1
ALG11	5	0.0087609	0.029607	0.390424	1364	2	0.87747	0.87949	1.0	14651	0
ORC6	5	0.0087636	0.029619	0.390424	1365	4	0.99748	0.99747	1.0	17485	0
GBF1	5	0.0087746	0.029648	0.390424	1366	3	0.82765	0.8367	1.0	13965	1
EIF2B1	5	0.0087774	0.029657	0.390424	1367	3	0.97785	0.97794	1.0	16634	0
CHAMP1	5	0.0087801	0.029664	0.390424	1368	3	0.94388	0.94432	1.0	15854	0
PPM1G	5	0.0087838	0.029679	0.390424	1369	4	0.98949	0.98952	1.0	17022	0
UQCR11	3	0.0088208	0.029782	0.39149	1370	1	0.89526	0.89683	1.0	14971	0
MRPL55	5	0.0088545	0.029891	0.392642	1371	4	0.97397	0.97412	1.0	16536	0
SPDL1	5	0.0088729	0.029949	0.393113	1372	3	0.88704	0.88881	1.0	14823	0
CBFA2T3	5	0.0089149	0.030069	0.394393	1373	4	0.92977	0.93056	1.0	15599	0
IFITM3	3	0.0089216	0.03009	0.394393	1374	3	0.99108	0.99108	1.0	17087	0
REEP4	5	0.0089503	0.030179	0.395029	1375	4	0.95001	0.9503	1.0	15988	0
ARF4	5	0.0089526	0.030183	0.395029	1376	4	0.99466	0.99463	1.0	17268	0
MRPL9	5	0.0089774	0.030257	0.39534	1377	4	0.69795	0.75669	1.0	12661	1
UEVLD	5	0.0089808	0.030267	0.39534	1378	4	0.99476	0.99474	1.0	17279	0
TCP10L	5	0.0089829	0.030272	0.39534	1379	3	0.91771	0.9188	1.0	15383	0
C21orf59	5	0.0090327	0.030421	0.396587	1380	4	0.70611	0.76088	1.0	12722	1
PPRC1	5	0.0090453	0.03046	0.396587	1381	4	0.9923	0.99231	1.0	17148	0
MNT	5	0.0090494	0.03047	0.396587	1382	3	0.71336	0.76465	1.0	12795	1
NMD3	5	0.0090505	0.030472	0.396587	1383	4	0.67077	0.74345	1.0	12439	1
ZDHHC2	5	0.0090523	0.030478	0.396587	1384	4	0.9941	0.99408	1.0	17229	0
DYNC1I2	5	0.0090593	0.030506	0.396665	1385	4	0.8415	0.84756	1.0	14137	1
MRPL46	5	0.009091	0.030599	0.397586	1386	3	0.449	0.59889	1.0	10264	1
LYPD3	5	0.0091665	0.030829	0.400283	1387	4	0.81184	0.82508	1.0	13754	1
CACNA1D	5	0.0091808	0.03087	0.400354	1388	2	0.8591	0.86246	1.0	14379	1
CPOX	5	0.0092071	0.030936	0.400354	1389	4	0.97445	0.97458	1.0	16554	0
SMARCD2	5	0.0092185	0.030967	0.400354	1390	3	0.92782	0.9286	1.0	15555	0
RTTN	5	0.0092223	0.030979	0.400354	1391	3	0.080154	0.18953	0.890174	3834	2
C10orf2	5	0.0092247	0.030987	0.400354	1392	3	0.85913	0.86248	1.0	14380	1
CENPN	5	0.0092251	0.030988	0.400354	1393	4	0.9261	0.92696	1.0	15521	0
GLB1	5	0.0092266	0.03099	0.400354	1394	4	0.6742	0.74505	1.0	12466	1
NTF4	5	0.0093634	0.031398	0.404896	1395	2	0.98749	0.98752	1.0	16938	0
TAPT1	5	0.0093662	0.031406	0.404896	1396	3	0.92906	0.92986	1.0	15583	0
MRPL10	5	0.0093747	0.031428	0.404896	1397	4	0.99054	0.99057	1.0	17067	0
MRPS27	5	0.0093761	0.031431	0.404896	1398	2	0.97757	0.97767	1.0	16630	0
NOL10	5	0.009386	0.03146	0.404975	1399	4	0.35802	0.51992	1.0	9076	1
HIST1H4E	5	0.0094458	0.031624	0.4068	1400	3	0.97061	0.9708	1.0	16449	0
HSD17B10	5	0.0094885	0.031739	0.407528	1401	4	0.99767	0.99764	1.0	17504	0
RPN2	5	0.0094903	0.031746	0.407528	1402	2	0.22761	0.4079	0.994879	7380	1
TOP2B	5	0.0094917	0.031749	0.407528	1403	4	0.99233	0.99234	1.0	17150	0
C6orf165	5	0.0095134	0.031816	0.408102	1404	4	0.55474	0.69216	1.0	11630	1
SMG7	5	0.0095643	0.031962	0.409662	1405	4	0.982	0.98204	1.0	16754	0
NUP93	5	0.0095716	0.031983	0.409662	1406	4	0.94383	0.94428	1.0	15853	0
TMEM186	5	0.0095807	0.03201	0.409716	1407	4	0.61859	0.71958	1.0	12063	1
NCAPH	5	0.0095946	0.032056	0.410016	1408	3	0.661	0.73888	1.0	12366	1
RPLP1	5	0.0096245	0.032144	0.410849	1409	4	0.99159	0.99157	1.0	17116	0
KIAA2013	5	0.009691	0.032336	0.413001	1410	2	0.084392	0.19647	0.897382	3941	1
RPL7	2	0.0097317	0.032453	0.414203	1411	2	0.99027	0.9903	1.0	17052	0
PSMG2	5	0.0097475	0.032496	0.414464	1412	4	0.84659	0.85177	1.0	14193	1
MARCH6	5	0.0097567	0.032521	0.414486	1413	4	0.98061	0.98067	1.0	16719	0
ANKK1	5	0.0098549	0.032823	0.417762	1414	4	0.082129	0.1928	0.893374	3885	1
TPM4	5	0.0098551	0.032824	0.417762	1415	3	0.68078	0.74823	1.0	12519	1
RRP1	5	0.0098733	0.032879	0.41816	1416	3	0.88888	0.89058	1.0	14857	0
NDNL2	5	0.0098953	0.032945	0.418703	1417	3	0.98215	0.98221	1.0	16759	0
BRMS1	5	0.0099163	0.032987	0.418938	1418	4	0.99531	0.99531	1.0	17316	0
LSMD1	5	0.0099645	0.033147	0.420673	1419	3	0.81627	0.82826	1.0	13809	1
GNB3	5	0.0099791	0.033196	0.421005	1420	3	0.034508	0.10076	0.819109	2213	2
RPA2	5	0.0099997	0.033256	0.421468	1421	3	0.94639	0.94675	1.0	15905	0
TFRC	5	0.010012	0.033291	0.421617	1422	3	0.89214	0.89381	1.0	14915	0
GTF3A	5	0.010025	0.033326	0.421766	1423	4	0.92361	0.9245	1.0	15477	0
EPG5	5	0.010045	0.033388	0.422249	1424	4	0.14624	0.29292	0.947559	5567	1
PER3	5	0.010067	0.033454	0.422793	1425	4	0.011549	0.039428	0.741359	955	1
VARS2	5	0.010104	0.033567	0.423276	1426	3	0.98615	0.98617	1.0	16893	0
ATHL1	5	0.010106	0.033571	0.423276	1427	3	0.43628	0.58783	1.0	10101	2
HIST3H3	3	0.010107	0.033574	0.423276	1428	3	0.98989	0.98994	1.0	17041	0
HPRT1	5	0.010127	0.033623	0.423276	1429	3	0.97596	0.97605	1.0	16586	0
KRTAP13-4	5	0.010128	0.033627	0.423276	1430	2	0.22284	0.40348	0.992542	7319	3
SEL1L	5	0.010131	0.033634	0.423276	1431	4	0.98147	0.98151	1.0	16736	0
WARS	5	0.010144	0.033677	0.42352	1432	4	0.90155	0.90305	1.0	15083	0
DYNC1H1	5	0.010166	0.03375	0.424143	1433	4	0.3396	0.50399	1.0	8818	1
RPL13A	4	0.010189	0.033811	0.424614	1434	3	0.9499	0.95019	1.0	15986	0
NDUFV1	5	0.010209	0.033874	0.425118	1435	4	0.98539	0.9854	1.0	16866	0
XPO5	5	0.010228	0.033932	0.425546	1436	4	0.59098	0.70789	1.0	11871	1
TARS	5	0.010253	0.034001	0.426111	1437	3	0.89379	0.8954	1.0	14940	0
AHR	5	0.010281	0.034098	0.427034	1438	4	0.18753	0.35367	0.975552	6528	1
KMT2A	5	0.010348	0.034277	0.428973	1439	2	0.32092	0.48786	1.0	8588	2
ARF6	5	0.010354	0.034302	0.428984	1440	4	0.99159	0.99157	1.0	17111	0
COQ2	5	0.010373	0.034363	0.429456	1441	4	0.99222	0.99222	1.0	17146	0
EIF2B3	5	0.010391	0.034413	0.429783	1442	4	0.87142	0.87366	1.0	14568	1
CINP	5	0.010427	0.034528	0.430861	1443	4	0.98965	0.9897	1.0	17031	0
SEPHS2	5	0.010434	0.034547	0.430861	1444	4	0.36671	0.52724	1.0	9224	1
BUD13	5	0.010481	0.034694	0.432274	1445	3	0.27483	0.44841	1.0	7973	1
COX5B	5	0.010494	0.034733	0.432274	1447	3	0.96678	0.96702	1.0	16362	0
RCL1	5	0.010494	0.034732	0.432274	1446	4	0.99466	0.99463	1.0	17267	0
KRTAP5-1	3	0.010529	0.034829	0.432914	1448	1	0.22842	0.40857	0.994879	7393	2
CROCC	5	0.010531	0.034832	0.432914	1449	4	0.37083	0.53075	1.0	9283	1
ABCE1	5	0.010566	0.034947	0.433743	1450	3	0.56591	0.6976	1.0	11716	1
FARSB	5	0.010566	0.034947	0.433743	1451	4	0.68485	0.7502	1.0	12562	1
OGDH	5	0.010598	0.035051	0.434543	1452	4	0.97947	0.97954	1.0	16689	0
EMC8	5	0.010601	0.03506	0.434543	1453	2	0.52572	0.66613	1.0	11232	2
C9orf78	5	0.010638	0.035174	0.435661	1454	4	0.59125	0.70801	1.0	11873	1
MED31	5	0.010669	0.035264	0.43647	1455	3	0.95062	0.95092	1.0	16006	0
HSPA1L	5	0.01069	0.035332	0.436753	1456	4	0.70132	0.75843	1.0	12686	1
MANBAL	4	0.010694	0.035345	0.436753	1457	1	0.18757	0.35372	0.975552	6529	2
ST3GAL2	5	0.010702	0.035366	0.436753	1458	3	0.45136	0.60099	1.0	10300	1
KIF20A	5	0.010709	0.035384	0.436753	1459	3	0.41489	0.56919	1.0	9852	2
SAMM50	5	0.010742	0.035483	0.437675	1460	3	0.87907	0.88106	1.0	14682	0
THAP11	5	0.010762	0.035549	0.437745	1461	3	0.6261	0.72283	1.0	12124	1
GPR160	5	0.010766	0.035561	0.437745	1462	4	0.99159	0.99157	1.0	17135	0
DONSON	5	0.010766	0.035561	0.437745	1463	4	0.98755	0.98757	1.0	16944	0
UPK1A	5	0.01083	0.035763	0.439935	1464	3	0.85307	0.85722	1.0	14281	1
PHF5A	5	0.010857	0.035834	0.440499	1465	4	0.90573	0.90721	1.0	15169	0
SET	2	0.010877	0.035894	0.440935	1466	2	0.98912	0.98918	1.0	17009	0
CEBPZ	5	0.01089	0.035927	0.44104	1467	4	0.9956	0.99561	1.0	17341	0
MCM3AP	5	0.01096	0.03613	0.443228	1468	4	0.99006	0.9901	1.0	17045	0
DPH2	5	0.011008	0.036267	0.444591	1469	4	0.53552	0.6749	1.0	11351	1
IRF2BP1	5	0.011014	0.03629	0.444591	1470	4	0.96805	0.96828	1.0	16393	0
DAPP1	5	0.011032	0.036347	0.444989	1471	3	0.14045	0.28433	0.946149	5411	1
KRT83	3	0.011041	0.036374	0.44501	1472	3	0.98896	0.98901	1.0	16999	0
INTS12	5	0.011082	0.036492	0.44616	1473	3	0.051623	0.14136	0.850541	2992	1
UBXN2B	5	0.011117	0.036609	0.447281	1474	4	0.80508	0.82031	1.0	13680	1
CCT8	5	0.011141	0.036679	0.447646	1475	4	0.94235	0.94282	1.0	15816	0
CEPT1	5	0.011154	0.036711	0.447646	1476	4	0.94814	0.94848	1.0	15945	0
CHCHD4	5	0.011155	0.036713	0.447646	1477	3	0.96518	0.96541	1.0	16323	0
ST6GALNAC4	5	0.011178	0.036786	0.447961	1478	2	0.21247	0.38898	0.986628	7095	2
GRB2	5	0.01118	0.036792	0.447961	1479	4	0.99376	0.99376	1.0	17215	0
MAP7D3	5	0.011191	0.03682	0.447961	1480	2	0.37321	0.53279	1.0	9316	2
ALK	5	0.011198	0.036839	0.447961	1481	2	0.15817	0.31078	0.959679	5831	2
TTC19	5	0.011219	0.0369	0.448178	1482	4	0.91213	0.91344	1.0	15290	0
PLAGL2	5	0.011221	0.036906	0.448178	1483	3	0.13481	0.27587	0.942118	5272	2
UBFD1	5	0.011247	0.036978	0.448744	1484	3	0.97723	0.97734	1.0	16624	0
PMF1	5	0.011272	0.037049	0.449308	1485	4	0.99513	0.99512	1.0	17303	0
PSMD12	5	0.011294	0.037117	0.449825	1486	4	0.68071	0.7482	1.0	12517	1
CFL1	5	0.01132	0.037192	0.450428	1487	3	0.97718	0.97728	1.0	16622	0
DEFB103B	2	0.011377	0.037353	0.451967	1488	1	0.83496	0.84227	1.0	14061	0
OSGEP	5	0.011385	0.037373	0.451967	1489	3	0.66207	0.73936	1.0	12375	1
TIMM9	4	0.011393	0.037394	0.451967	1490	2	0.9585	0.95875	1.0	16172	0
ANAPC4	5	0.01144	0.03753	0.453304	1491	3	0.93094	0.93173	1.0	15617	0
HIST1H2AH	4	0.011457	0.037587	0.45369	1492	3	0.47821	0.62434	1.0	10625	1
SLC25A1	5	0.011517	0.037764	0.45531	1493	4	0.98874	0.98877	1.0	16990	0
SLC17A7	5	0.011519	0.037772	0.45531	1494	4	0.44015	0.59118	1.0	10140	1
SKA3	5	0.011542	0.037837	0.455654	1495	4	0.98809	0.98811	1.0	16966	0
ANGPTL3	5	0.011547	0.037851	0.455654	1496	4	0.54437	0.68282	1.0	11483	1
ECT2	5	0.011567	0.037913	0.456097	1497	4	0.88191	0.88378	1.0	14733	0
RPL17	2	0.01159	0.037974	0.456526	1498	2	0.98841	0.98843	1.0	16978	0
MRPS10	5	0.011622	0.038071	0.457191	1499	4	0.98289	0.98293	1.0	16786	0
FAM32A	5	0.011624	0.03808	0.457191	1500	4	0.5961	0.71003	1.0	11904	1
AKAP8L	5	0.011635	0.038123	0.457308	1501	3	0.79736	0.81497	1.0	13587	1
RBM27	5	0.011642	0.038141	0.457308	1502	4	0.9953	0.9953	1.0	17313	0
CHD1	5	0.011729	0.038433	0.460501	1503	3	0.44647	0.59666	1.0	10231	1
RRP12	5	0.01175	0.038504	0.461051	1504	4	0.93617	0.93684	1.0	15704	0
ATP6AP1	5	0.011769	0.038558	0.461389	1505	4	0.99417	0.99414	1.0	17234	0
CMTR2	5	0.011788	0.038603	0.461483	1506	4	0.97668	0.97677	1.0	16609	0
RACGAP1	5	0.011794	0.038618	0.461483	1507	4	0.99546	0.99547	1.0	17328	0
CDC5L	5	0.011803	0.038643	0.461483	1508	4	0.99707	0.99704	1.0	17443	0
HCN2	5	0.01185	0.03878	0.462589	1509	3	0.95724	0.95751	1.0	16143	0
TTC9B	5	0.011854	0.038787	0.462589	1510	3	0.85653	0.86022	1.0	14331	1
CACNB3	5	0.011898	0.038941	0.463876	1511	4	0.99049	0.99054	1.0	17060	0
ZFP36L2	5	0.0119	0.038946	0.463876	1512	4	0.80038	0.81704	1.0	13623	1
SSBP4	5	0.011938	0.039062	0.464938	1513	3	0.9621	0.96235	1.0	16256	0
UQCRB	6	0.011947	0.039087	0.464938	1514	4	0.53417	0.67366	1.0	11336	2
ZW10	5	0.011966	0.039145	0.465075	1515	3	0.21278	0.38941	0.986628	7107	2
UBE3A	5	0.011968	0.03915	0.465075	1516	4	0.94559	0.94601	1.0	15890	0
UQCRQ	3	0.011991	0.03922	0.465604	1517	2	0.94314	0.94361	1.0	15838	0
ZNF479	5	0.012022	0.039318	0.466124	1518	3	0.13825	0.28103	0.944084	5360	1
SNW1	5	0.012023	0.039325	0.466124	1519	3	0.98852	0.98854	1.0	16980	0
AZIN1	5	0.012033	0.03935	0.466124	1520	4	0.38437	0.54244	1.0	9456	1
MAD2L1BP	5	0.012038	0.039368	0.466124	1521	3	0.92803	0.92884	1.0	15559	0
CSTF1	5	0.012085	0.039503	0.467412	1522	4	0.78474	0.8066	1.0	13460	1
NOC2L	5	0.012112	0.039574	0.46795	1523	4	0.99614	0.99614	1.0	17375	0
CHMP5	5	0.012131	0.039627	0.468273	1524	3	0.081872	0.1924	0.892633	3881	2
KIF1A	5	0.012288	0.040069	0.47318	1525	4	0.70789	0.76178	1.0	12740	1
DOT1L	5	0.012423	0.040468	0.47758	1526	1	0.83174	0.83976	1.0	14019	1
SIGLEC7	5	0.012453	0.040557	0.478277	1527	3	0.38455	0.5426	1.0	9459	2
EIF5B	5	0.01246	0.04058	0.478277	1528	4	0.94258	0.94306	1.0	15823	0
SART1	5	0.012508	0.040708	0.479473	1529	3	0.85372	0.85778	1.0	14290	1
TCEAL7	5	0.012547	0.040838	0.480579	1530	4	0.92821	0.92901	1.0	15562	0
ZNF329	5	0.012555	0.040862	0.480579	1531	3	0.78638	0.80771	1.0	13481	1
TRAF3	5	0.012565	0.040892	0.480579	1532	3	0.71119	0.76351	1.0	12777	1
PRAMEF5	1	0.012573	0.040909	0.480579	1533	1	0.98743	0.98746	1.0	16935	0
SEC63	5	0.012641	0.04109	0.482389	1534	3	0.99672	0.9967	1.0	17409	0
CALCB	5	0.012657	0.041136	0.482427	1535	4	0.82919	0.83786	1.0	13984	1
SYCP2	5	0.012668	0.041168	0.482427	1536	4	0.71405	0.76502	1.0	12801	1
TADA2B	5	0.012671	0.041173	0.482427	1537	4	0.96803	0.96827	1.0	16392	0
EIF1AX	5	0.012704	0.041258	0.483105	1538	4	0.99488	0.99486	1.0	17286	0
BANP	5	0.012746	0.04138	0.484059	1539	4	0.66382	0.74016	1.0	12389	1
SNRPF	5	0.012757	0.041414	0.484059	1540	3	0.94785	0.94818	1.0	15938	0
RPS15	2	0.01276	0.04142	0.484059	1541	2	0.98724	0.98727	1.0	16930	0
SLC7A1	5	0.012812	0.041591	0.485742	1542	3	0.6258	0.72269	1.0	12121	1
CMAS	5	0.012836	0.041661	0.485953	1543	4	0.9879	0.98793	1.0	16957	0
TM2D3	5	0.012838	0.041663	0.485953	1544	4	0.97463	0.97476	1.0	16556	0
TMEM147	5	0.012852	0.041704	0.486113	1545	4	0.9717	0.97189	1.0	16478	0
FIP1L1	5	0.01287	0.041762	0.486471	1546	4	0.99159	0.99157	1.0	17095	0
MAGT1	5	0.012904	0.041858	0.487197	1547	3	0.87644	0.87847	1.0	14639	1
LCE2D	2	0.01291	0.041878	0.487197	1548	2	0.98709	0.98711	1.0	16922	0
SRBD1	5	0.012919	0.041905	0.487197	1549	4	0.97304	0.97322	1.0	16516	0
PDE3B	5	0.01296	0.042021	0.488231	1550	3	0.99037	0.9904	1.0	17054	0
TTF1	5	0.012985	0.042099	0.488822	1551	4	0.79106	0.81078	1.0	13519	1
BCLAF1	5	0.013002	0.042145	0.489037	1552	3	0.99234	0.99234	1.0	17151	0
WSB2	8	0.013016	0.042187	0.489213	1553	4	0.95909	0.95932	1.0	16186	1
IKBKAP	5	0.013037	0.042248	0.489605	1554	3	0.6877	0.75159	1.0	12585	1
NAB1	5	0.013047	0.042279	0.489647	1555	3	0.24391	0.42196	1.0	7580	2
CRX	5	0.013088	0.042387	0.490586	1556	3	0.014549	0.047926	0.757117	1139	1
GTF2H1	5	0.013112	0.042449	0.490983	1557	4	0.99753	0.99751	1.0	17490	0
RPL4	4	0.013146	0.04256	0.491606	1558	3	0.98321	0.98325	1.0	16796	0
MTG2	5	0.013147	0.042563	0.491606	1559	3	0.012423	0.041937	0.747128	1006	1
HIST3H2BB	3	0.013155	0.042585	0.491606	1560	3	0.98684	0.98684	1.0	16915	0
STIP1	5	0.013186	0.04267	0.492281	1561	2	0.522	0.66279	1.0	11183	2
SMC2	5	0.013217	0.042763	0.493037	1562	4	0.98709	0.98711	1.0	16921	0
YLPM1	5	0.013236	0.04283	0.493488	1563	3	0.44623	0.59644	1.0	10229	1
MTMR9	5	0.013263	0.042918	0.494085	1564	4	0.95949	0.95971	1.0	16194	0
ZNF320	5	0.013268	0.042938	0.494085	1565	4	0.9257	0.92656	1.0	15513	0
RPUSD4	5	0.013275	0.042964	0.494085	1566	3	0.94841	0.94874	1.0	15951	0
SHFM1	2	0.013293	0.043018	0.494389	1567	2	0.98671	0.98672	1.0	16908	0
KDM5B	5	0.013307	0.043059	0.494548	1568	4	0.99656	0.99653	1.0	17397	0
PSG2	3	0.013331	0.043129	0.495034	1569	3	0.98667	0.98668	1.0	16906	0
AFF1	5	0.013374	0.043267	0.496011	1570	4	0.85038	0.85496	1.0	14240	1
POLB	5	0.013374	0.043269	0.496011	1571	4	0.99732	0.99731	1.0	17466	0
AP1M1	5	0.013385	0.043298	0.496029	1572	2	0.099141	0.22032	0.913809	4340	2
TSG101	5	0.013423	0.043398	0.496859	1573	4	0.99748	0.99747	1.0	17483	0
C20orf194	5	0.013448	0.043477	0.497443	1574	4	0.95674	0.957	1.0	16133	0
TAF5	5	0.013467	0.043534	0.497467	1575	4	0.3506	0.5135	1.0	8981	1
RPS9	5	0.013497	0.043611	0.497467	1576	4	0.89323	0.89487	1.0	14931	0
IAH1	5	0.013498	0.043613	0.497467	1577	3	0.28044	0.45325	1.0	8038	2
C10orf68	5	0.013499	0.043614	0.497467	1578	4	0.99436	0.99434	1.0	17247	0
KRTAP19-3	3	0.013501	0.043617	0.497467	1579	2	0.25512	0.43154	1.0	7721	1
ZNF569	5	0.013525	0.043683	0.49767	1580	4	0.023181	0.071368	0.79475	1616	1
EXOSC10	5	0.013527	0.04369	0.49767	1581	2	0.52025	0.66122	1.0	11156	1
SOS1	5	0.01355	0.043747	0.498007	1582	4	0.95757	0.95783	1.0	16148	0
CSF1R	5	0.013568	0.04379	0.49818	1583	3	0.23007	0.41004	0.996675	7409	2
EIF2S1	5	0.013619	0.043945	0.499299	1584	3	0.37901	0.5377	1.0	9395	1
SYCP3	5	0.01365	0.044027	0.499299	1586	4	0.045638	0.12821	0.841745	2742	1
HUS1	5	0.01365	0.044027	0.499299	1588	4	0.97525	0.97538	1.0	16567	0
SLC35A1	5	0.01365	0.044027	0.499299	1587	4	0.98613	0.98615	1.0	16890	0
KANSL2	5	0.01365	0.044027	0.499299	1585	4	0.90664	0.90807	1.0	15183	0
PISD	5	0.013677	0.044111	0.499829	1589	3	0.77973	0.80339	1.0	13402	1
NUP54	5	0.013691	0.044148	0.499829	1590	4	0.99369	0.99369	1.0	17214	0
EFNB3	5	0.013694	0.044161	0.499829	1591	3	0.41119	0.56598	1.0	9804	1
GPSM1	11	0.013705	0.044185	0.499829	1592	6	0.57567	0.70146	1.0	11778	3
SPTLC1	3	0.013752	0.044318	0.501013	1593	2	0.83053	0.83886	1.0	14002	0
SEC61B	5	0.013783	0.044414	0.501546	1594	2	0.84414	0.84978	1.0	14171	1
MRPL2	5	0.013786	0.04442	0.501546	1595	3	0.23226	0.41189	0.997956	7433	1
NUPR1	7	0.013837	0.044586	0.502914	1596	3	0.17268	0.33212	0.969185	6166	3
FLT3	5	0.013841	0.044597	0.502914	1597	3	0.020798	0.064989	0.781665	1496	1
ATP5B	5	0.013851	0.044636	0.503033	1598	4	0.98616	0.98618	1.0	16894	0
SHOC2	5	0.013875	0.044703	0.50348	1599	4	0.88831	0.89001	1.0	14846	0
DYM	5	0.013911	0.044797	0.503908	1601	3	0.63748	0.72801	1.0	12210	1
FGG	5	0.013911	0.044797	0.503908	1600	3	0.48449	0.62979	1.0	10718	1
PPM1H	5	0.01395	0.044911	0.504694	1602	2	0.49191	0.63627	1.0	10806	1
MED17	5	0.013954	0.044923	0.504694	1603	4	0.31169	0.48006	1.0	8456	1
CBX3	5	0.013973	0.044984	0.504849	1604	4	0.96888	0.9691	1.0	16409	0
YPEL5	5	0.013975	0.044993	0.504849	1605	4	0.99673	0.99671	1.0	17411	0
HAUS1	5	0.013996	0.04505	0.505176	1606	2	0.9555	0.95579	1.0	16105	0
PRAMEF7	1	0.014028	0.045137	0.505483	1608	1	0.98597	0.986	1.0	16882	0
TEFM	5	0.014028	0.045136	0.505483	1607	4	0.99681	0.99678	1.0	17420	0
TEKT2	5	0.014038	0.045162	0.505483	1609	4	0.97605	0.97614	1.0	16588	0
RPL32	2	0.014093	0.045306	0.50678	1610	2	0.98591	0.98593	1.0	16880	0
ZNF101	5	0.014146	0.045449	0.507961	1611	4	0.96474	0.96498	1.0	16318	0
HNRNPH1	5	0.014156	0.045479	0.507961	1612	3	0.88949	0.89113	1.0	14874	0
TOPBP1	5	0.014162	0.045496	0.507961	1613	4	0.99011	0.99014	1.0	17047	0
CIRH1A	5	0.014202	0.045606	0.508873	1614	4	0.99218	0.99218	1.0	17144	0
WBSCR22	5	0.014217	0.045648	0.509024	1615	2	0.99383	0.99382	1.0	17219	0
RPLP2	5	0.014248	0.045737	0.509705	1616	3	0.98749	0.98752	1.0	16940	0
LIMS3	5	0.014295	0.045883	0.510895	1617	4	0.87829	0.88031	1.0	14666	0
GFI1	5	0.014305	0.045901	0.510895	1618	4	0.69871	0.75709	1.0	12668	1
ATP6V1B2	5	0.01432	0.04594	0.51102	1619	4	0.92741	0.92822	1.0	15549	0
WNK1	5	0.014386	0.046143	0.512954	1620	2	0.87844	0.88044	1.0	14668	0
HCCS	5	0.014441	0.046291	0.514286	1621	4	0.68364	0.74961	1.0	12550	1
HNRNPC	5	0.014454	0.046335	0.514458	1622	4	0.95765	0.9579	1.0	16151	0
UTP23	5	0.014464	0.046364	0.514458	1623	4	0.98862	0.98864	1.0	16986	0
RFWD2	5	0.014478	0.046402	0.514568	1624	4	0.97052	0.97072	1.0	16448	0
MGLL	5	0.014494	0.046451	0.514794	1625	3	0.99249	0.9925	1.0	17156	0
ZNF468	8	0.014521	0.046527	0.515317	1626	4	0.99869	0.99868	1.0	17616	0
ATP8B3	5	0.014569	0.046662	0.516233	1627	4	0.9841	0.98415	1.0	16824	0
RPL38	2	0.014576	0.046676	0.516233	1628	2	0.97862	0.9787	1.0	16665	0
YJEFN3	5	0.014583	0.0467	0.516233	1629	3	0.381	0.53947	1.0	9412	1
DAZL	4	0.014603	0.046752	0.516233	1630	3	0.84043	0.84669	1.0	14124	0
HIST1H3B	5	0.014604	0.046753	0.516233	1631	4	0.60009	0.71177	1.0	11934	1
HNRNPA1L2	3	0.014629	0.046818	0.516638	1632	1	0.35037	0.51332	1.0	8976	1
HIST1H4B	5	0.014692	0.047003	0.517921	1633	4	0.93184	0.9326	1.0	15631	0
RPP38	5	0.014704	0.047041	0.517921	1634	3	0.91003	0.91137	1.0	15251	0
PKMYT1	5	0.014704	0.047041	0.517921	1635	4	0.99544	0.99544	1.0	17327	0
CCDC178	5	0.014709	0.047059	0.517921	1636	4	0.26893	0.44338	1.0	7906	1
FAM71E1	5	0.014717	0.047078	0.517921	1637	4	0.58795	0.70662	1.0	11857	1
MED6	5	0.014782	0.047274	0.519651	1638	3	0.65302	0.73519	1.0	12317	1
UBE2Q1	5	0.014789	0.047293	0.519651	1639	4	0.56853	0.69864	1.0	11735	1
CCT6B	5	0.014836	0.047435	0.520447	1640	3	0.9741	0.97426	1.0	16545	0
ZRSR2	5	0.014842	0.047447	0.520447	1641	3	0.79032	0.81029	1.0	13510	1
CXADR	5	0.014848	0.04747	0.520447	1642	4	0.11225	0.24114	0.928883	4667	1
POLR3H	5	0.014853	0.047481	0.520447	1643	4	0.9893	0.98934	1.0	17014	0
LY6K	5	0.01491	0.047646	0.521871	1644	3	0.7864	0.80772	1.0	13482	1
NDC1	5	0.014956	0.047784	0.521871	1647	4	0.99646	0.99644	1.0	17391	0
TSEN54	5	0.014956	0.047784	0.521871	1646	4	0.99238	0.99239	1.0	17152	0
TMA16	5	0.014956	0.047784	0.521871	1648	4	0.070438	0.17334	0.874436	3570	1
DAP3	5	0.014956	0.047784	0.521871	1645	4	0.99701	0.99698	1.0	17439	0
UBE2D2	6	0.014963	0.047807	0.521871	1649	4	0.98411	0.98415	1.0	16825	0
FAM25A	3	0.014967	0.047816	0.521871	1650	3	0.98503	0.98505	1.0	16856	0
NDC80	5	0.014978	0.047843	0.521871	1651	3	0.85731	0.86087	1.0	14345	1
SP3	5	0.015035	0.04801	0.523377	1652	3	0.98473	0.98476	1.0	16841	0
TTC1	5	0.015066	0.048081	0.523827	1653	4	0.9851	0.9851	1.0	16857	0
ADSS	5	0.015134	0.048262	0.52548	1654	4	0.096044	0.21536	0.910311	4259	1
AKR1B1	5	0.015175	0.048373	0.526371	1655	2	0.19936	0.37051	0.982847	6789	2
GEMIN5	5	0.015223	0.04852	0.527655	1656	4	0.99661	0.99658	1.0	17400	0
LILRA1	5	0.015238	0.048555	0.527719	1657	4	0.99768	0.99765	1.0	17505	0
HSP90AA1	5	0.015262	0.048619	0.528094	1658	2	0.91168	0.91302	1.0	15281	0
FAM57B	5	0.015312	0.048749	0.52919	1659	1	0.002979	0.012581	0.607541	372	4
TMED2	5	0.015332	0.048804	0.529467	1660	4	0.99252	0.99253	1.0	17160	0
DDX28	5	0.015394	0.048965	0.530895	1661	4	0.95047	0.95078	1.0	15999	0
BCL2L2-PABPN1	1	0.01545	0.049134	0.532096	1662	1	0.98455	0.98459	1.0	16835	0
TTI2	5	0.015451	0.049135	0.532096	1663	3	0.31157	0.47995	1.0	8455	2
SUGP1	5	0.015472	0.049187	0.532123	1664	3	0.95124	0.95152	1.0	16027	0
MED15	5	0.015475	0.049197	0.532123	1665	2	0.85478	0.85867	1.0	14305	1
PRPF40A	5	0.015496	0.049262	0.532505	1666	4	0.9382	0.93878	1.0	15736	0
FAM98B	5	0.015517	0.049333	0.53274	1667	4	0.99443	0.9944	1.0	17252	0
NDUFS3	5	0.015529	0.049362	0.53274	1668	2	0.77772	0.80211	1.0	13388	1
FDXR	5	0.015534	0.049372	0.53274	1669	4	0.99558	0.9956	1.0	17338	0
ZNF776	5	0.015558	0.049436	0.533109	1670	3	0.92687	0.92771	1.0	15539	0
RELL1	5	0.01562	0.049611	0.53468	1671	3	0.8776	0.87962	1.0	14656	0
ZNF593	5	0.015644	0.049693	0.535243	1672	3	0.23966	0.41835	1.0	7524	2
HIST2H3A	2	0.01567	0.049758	0.535408	1673	2	0.9402	0.94069	1.0	15768	0
VIPR2	5	0.015674	0.049768	0.535408	1674	3	0.79408	0.81281	1.0	13554	1
ARHGEF19	5	0.015694	0.049829	0.535744	1675	3	0.071218	0.17464	0.87674	3587	2
COPS2	5	0.015733	0.049932	0.536295	1676	4	0.99159	0.99157	1.0	17126	0
COPE	5	0.015737	0.049944	0.536295	1677	3	0.95852	0.95877	1.0	16173	0
MCL1	5	0.015747	0.049974	0.536295	1678	3	0.70397	0.75978	1.0	12707	1
LAMP1	5	0.015765	0.050025	0.536295	1679	3	0.96299	0.96322	1.0	16277	0
MRPS23	5	0.015768	0.050029	0.536295	1680	4	0.95391	0.95418	1.0	16073	0
CST11	5	0.015843	0.050239	0.53822	1681	4	0.98935	0.98939	1.0	17016	0
CCDC59	5	0.015867	0.050304	0.5386	1682	4	0.99744	0.99743	1.0	17481	0
ZZZ3	5	0.015897	0.050379	0.53908	1683	3	0.79538	0.81367	1.0	13565	1
PMVK	5	0.01591	0.050411	0.539101	1684	3	0.87851	0.88051	1.0	14671	0
LIN52	5	0.015926	0.050456	0.539269	1685	2	0.97283	0.973	1.0	16511	0
ALKBH7	5	0.01595	0.050521	0.539642	1686	2	0.29394	0.46487	1.0	8214	2
LCE3D	2	0.01602	0.050739	0.541554	1687	1	0.55764	0.69438	1.0	11664	1
PCF11	5	0.016028	0.05076	0.541554	1688	4	0.7188	0.76757	1.0	12839	1
THOC2	5	0.016043	0.050812	0.541754	1689	3	0.99159	0.99157	1.0	17118	0
AKR1D1	5	0.016053	0.050844	0.541754	1690	4	0.99431	0.99428	1.0	17242	0
MCCD1	5	0.016074	0.050896	0.541754	1691	1	0.010638	0.03678	0.731726	902	4
PTMS	5	0.016075	0.050899	0.541754	1692	3	0.30451	0.47388	1.0	8344	1
PTDSS1	5	0.016106	0.050981	0.541987	1693	4	0.6002	0.7118	1.0	11936	1
TCOF1	5	0.016115	0.051012	0.541987	1694	4	0.87845	0.88045	1.0	14669	0
TIPIN	5	0.016115	0.051012	0.541987	1695	3	0.95638	0.95665	1.0	16124	0
TMEM141	5	0.016128	0.051046	0.54203	1696	1	0.30382	0.47329	1.0	8335	2
ARID3A	5	0.016151	0.051107	0.542364	1697	4	0.99716	0.99715	1.0	17446	0
CPNE3	5	0.016174	0.051175	0.542761	1698	4	0.88279	0.88465	1.0	14745	0
ELP4	5	0.01632	0.051572	0.545843	1699	4	0.97241	0.9726	1.0	16495	0
FAM104B	5	0.016324	0.051582	0.545843	1700	2	0.60502	0.71381	1.0	11962	1
WDR55	5	0.016342	0.05163	0.545843	1701	3	0.97741	0.97753	1.0	16626	0
MEIS3	5	0.016362	0.051692	0.545843	1702	3	0.96286	0.96308	1.0	16273	0
COQ7	5	0.016394	0.051784	0.545843	1703	3	0.77012	0.79726	1.0	13301	1
IPO13	5	0.016398	0.051795	0.545843	1704	3	0.96661	0.96685	1.0	16359	0
RRP15	5	0.016409	0.051829	0.545843	1710	4	0.99491	0.99488	1.0	17289	0
GBE1	5	0.016409	0.051829	0.545843	1705	4	0.77217	0.79854	1.0	13320	1
RSL1D1	5	0.016409	0.051829	0.545843	1709	4	0.97824	0.97832	1.0	16652	0
UPF3B	5	0.016409	0.051829	0.545843	1708	4	0.60815	0.71513	1.0	11989	1
SLC25A3	5	0.016409	0.051829	0.545843	1707	4	0.97881	0.97889	1.0	16670	0
MRPS18C	5	0.016409	0.051829	0.545843	1706	4	0.99766	0.99763	1.0	17502	0
TUBA1B	4	0.016457	0.051965	0.546911	1711	3	0.96154	0.96176	1.0	16244	0
NPIPA5	1	0.016465	0.051991	0.546911	1712	1	0.98354	0.9836	1.0	16809	0
YARS2	5	0.01648	0.052022	0.546916	1713	2	0.87933	0.88131	1.0	14689	0
TSTA3	5	0.016502	0.05208	0.547031	1714	4	0.35852	0.52034	1.0	9086	1
ZNF813	5	0.01653	0.052165	0.547031	1715	3	0.8137	0.82638	1.0	13778	1
GZMA	5	0.016537	0.052187	0.547031	1716	2	0.29186	0.46308	1.0	8185	2
TRAPPC8	5	0.016559	0.052252	0.547031	1718	4	0.9625	0.96273	1.0	16265	0
GTF2A1L	5	0.016559	0.052252	0.547031	1717	4	0.97215	0.97233	1.0	16486	0
IFNA2	3	0.01656	0.052256	0.547031	1719	2	0.72268	0.7697	1.0	12884	0
TPR	5	0.016563	0.052264	0.547031	1720	2	0.95982	0.96005	1.0	16204	0
ARPC5	5	0.016567	0.052276	0.547031	1721	4	0.30694	0.47596	1.0	8385	1
ISCA1	3	0.016666	0.052575	0.549836	1722	3	0.98333	0.98338	1.0	16802	0
ARL4D	5	0.01671	0.052688	0.5507	1723	2	0.15553	0.30683	0.958425	5759	3
TGIF2LY	3	0.016755	0.052809	0.551588	1724	3	0.98325	0.98328	1.0	16799	0
DENND4A	5	0.016778	0.052874	0.551588	1725	4	0.99159	0.99157	1.0	17097	0
DDX58	5	0.016783	0.052882	0.551588	1726	4	0.73613	0.77718	1.0	12988	1
AVEN	5	0.016789	0.052898	0.551588	1727	4	0.98969	0.98974	1.0	17032	0
ZNF627	5	0.016797	0.052926	0.551588	1728	3	0.12654	0.26321	0.937475	5052	1
DPF1	5	0.016811	0.052961	0.551635	1729	4	0.99472	0.9947	1.0	17274	0
CCDC27	5	0.016846	0.053059	0.552335	1730	4	0.80037	0.81703	1.0	13622	1
MAPKAPK5	5	0.016871	0.05313	0.552754	1731	4	0.99251	0.99252	1.0	17158	0
EIF3L	5	0.016884	0.053163	0.552778	1732	4	0.95901	0.95924	1.0	16182	0
DDX23	5	0.016942	0.053317	0.553745	1734	2	0.9168	0.91792	1.0	15363	0
LIM2	5	0.016942	0.053315	0.553745	1733	4	0.99018	0.99021	1.0	17049	0
ANKRD17	5	0.016961	0.053377	0.554047	1735	4	0.97003	0.97023	1.0	16433	0
PSMD8	5	0.017017	0.053533	0.555342	1736	2	0.89714	0.89872	1.0	15008	0
CECR1	5	0.017053	0.053648	0.55622	1737	1	0.28441	0.45671	1.0	8088	2
ZBTB14	5	0.01709	0.053743	0.556885	1738	4	0.97913	0.9792	1.0	16683	0
PSPC1	5	0.0171	0.053776	0.556906	1739	3	0.94857	0.9489	1.0	15954	0
P2RY10	5	0.017121	0.05383	0.557138	1740	3	0.81421	0.82677	1.0	13784	1
ADAM21	5	0.017159	0.053935	0.557905	1741	4	0.71806	0.76718	1.0	12831	1
PTPRH	5	0.017192	0.054028	0.558456	1742	2	0.90725	0.90869	1.0	15197	0
MGAT1	5	0.017214	0.054095	0.558456	1743	4	0.99509	0.99508	1.0	17301	0
MMP16	5	0.017224	0.054117	0.558456	1744	3	0.32821	0.49411	1.0	8681	1
C3orf17	5	0.017239	0.054154	0.558456	1745	4	0.15225	0.30199	0.954805	5696	1
GLS	5	0.017257	0.054203	0.558456	1746	3	0.99045	0.9905	1.0	17057	0
ASPA	5	0.017258	0.054209	0.558456	1747	4	0.98922	0.98927	1.0	17013	0
C17orf75	5	0.017283	0.054277	0.558456	1748	4	0.96003	0.96025	1.0	16206	0
PSG4	3	0.017284	0.054281	0.558456	1749	2	0.92529	0.92616	1.0	15506	0
TAS2R19	5	0.017292	0.054296	0.558456	1750	4	0.9976	0.99757	1.0	17499	0
MRPS18B	5	0.017293	0.054298	0.558456	1751	3	0.36411	0.52507	1.0	9180	1
RTF1	5	0.017331	0.0544	0.559129	1752	4	0.27201	0.44601	1.0	7936	1
HIST1H4D	5	0.01734	0.054426	0.559129	1753	3	0.76332	0.79306	1.0	13233	1
GFER	5	0.017376	0.054541	0.55999	1754	3	0.57743	0.70219	1.0	11787	1
CLIC3	5	0.017409	0.054626	0.560546	1755	4	0.68073	0.74822	1.0	12518	1
RPAP2	5	0.017433	0.054692	0.560777	1756	1	0.30327	0.47283	1.0	8325	1
MED26	5	0.01745	0.054739	0.560777	1757	4	0.99561	0.99562	1.0	17342	0
TMEM126B	5	0.017452	0.054742	0.560777	1758	3	0.99159	0.99157	1.0	17112	0
PRKACA	5	0.017503	0.054881	0.561659	1759	3	0.99045	0.9905	1.0	17056	0
RPS13	4	0.017505	0.05489	0.561659	1760	3	0.8396	0.84605	1.0	14117	0
PRIMPOL	5	0.017579	0.055099	0.563477	1761	4	0.77661	0.8014	1.0	13378	1
THEM6	5	0.017636	0.055248	0.56468	1762	4	0.9897	0.98975	1.0	17034	0
C19orf83	5	0.017663	0.055335	0.564982	1763	3	0.54803	0.68609	1.0	11537	2
ASB17	5	0.017665	0.055341	0.564982	1764	3	0.6697	0.74295	1.0	12427	1
MARCH5	5	0.017716	0.05548	0.566081	1765	3	0.99506	0.99504	1.0	17299	0
ZFYVE27	5	0.017737	0.055536	0.566333	1766	3	0.71373	0.76484	1.0	12797	1
GCN1L1	5	0.017761	0.0556	0.566662	1767	3	0.93973	0.94026	1.0	15760	0
CELF5	5	0.017851	0.055846	0.56865	1768	4	0.99495	0.99492	1.0	17292	0
MLLT1	5	0.017858	0.055867	0.56865	1769	2	0.73672	0.77752	1.0	12996	1
DHRS11	5	0.017868	0.055889	0.56865	1770	2	0.21759	0.39609	0.990812	7198	3
PPP1R14B	5	0.017882	0.055927	0.568709	1771	4	0.60297	0.71294	1.0	11950	1
C10orf25	5	0.017927	0.056038	0.569126	1772	2	0.075743	0.1822	0.88255	3716	2
EIF3C	3	0.017933	0.05606	0.569126	1773	1	0.72497	0.77094	1.0	12898	0
SCNM1	5	0.017933	0.056062	0.569126	1774	4	0.99368	0.99368	1.0	17213	0
MRPS35	5	0.018032	0.056344	0.570886	1775	3	0.9305	0.93129	1.0	15609	0
SCAF11	5	0.018039	0.056363	0.570886	1778	4	0.97106	0.97128	1.0	16464	0
THOC7	5	0.018039	0.056363	0.570886	1777	4	0.95974	0.95997	1.0	16201	0
THAP5	5	0.018039	0.056363	0.570886	1776	4	0.99466	0.99463	1.0	17270	0
FAF2	5	0.0181	0.056539	0.572351	1779	3	0.95788	0.95814	1.0	16156	0
GPN2	5	0.018174	0.056743	0.573882	1780	4	0.93877	0.93936	1.0	15743	0
AGPAT2	5	0.018186	0.056766	0.573882	1781	3	0.91459	0.91582	1.0	15329	0
KDM8	5	0.018194	0.056786	0.573882	1782	3	0.92221	0.92313	1.0	15449	0
BAZ1B	5	0.018209	0.056823	0.573938	1783	3	0.96607	0.96631	1.0	16352	0
PNPLA8	5	0.018225	0.056866	0.574044	1784	4	0.98293	0.98297	1.0	16789	0
ARMC7	5	0.018292	0.057076	0.57534	1785	4	0.99598	0.99597	1.0	17360	0
KARS	5	0.018295	0.057083	0.57534	1786	3	0.82175	0.83224	1.0	13882	1
CALML6	5	0.018302	0.057106	0.57534	1787	2	0.022744	0.070253	0.794076	1592	2
PRPF18	5	0.018309	0.057122	0.57534	1788	4	0.99555	0.99557	1.0	17335	0
STAT5B	5	0.018331	0.057182	0.575627	1789	4	0.99725	0.99723	1.0	17456	0
LOC729574	3	0.01838	0.057321	0.576494	1790	2	0.92371	0.9246	1.0	15478	0
ANKHD1-EIF4EBP3	5	0.018383	0.057332	0.576494	1791	4	0.986	0.98602	1.0	16883	0
DNMBP	5	0.018465	0.057543	0.578288	1792	3	0.52361	0.66425	1.0	11203	2
MRPL15	5	0.01851	0.057671	0.579133	1793	2	0.041116	0.11721	0.839934	2513	2
CNFN	5	0.01852	0.057691	0.579133	1794	2	0.78558	0.80717	1.0	13472	1
FKBPL	5	0.018551	0.057782	0.579721	1795	3	0.65575	0.73647	1.0	12335	1
C2orf76	5	0.018565	0.057821	0.579784	1796	4	0.51483	0.65643	1.0	11097	1
BOP1	5	0.018582	0.057871	0.579963	1797	4	0.86446	0.86725	1.0	14466	1
HIST1H2BF	1	0.018592	0.057906	0.579967	1798	1	0.98141	0.98145	1.0	16734	0
MRPL49	5	0.018603	0.057936	0.579967	1799	3	0.94371	0.94415	1.0	15851	0
FAM170A	5	0.01862	0.05798	0.580085	1800	4	0.85139	0.8558	1.0	14254	1
ADAM2	5	0.018664	0.058103	0.581	1801	4	0.99665	0.99662	1.0	17404	0
NOM1	5	0.018691	0.058179	0.581388	1802	4	0.99691	0.99688	1.0	17429	0
ELL	5	0.018702	0.058207	0.581388	1803	4	0.98958	0.98961	1.0	17028	0
PSMC3	5	0.018796	0.058458	0.583382	1804	4	0.65582	0.7365	1.0	12336	1
C17orf70	5	0.018799	0.058471	0.583382	1805	4	0.99775	0.99772	1.0	17509	0
NIFK	5	0.018829	0.058546	0.583805	1806	3	0.99294	0.99294	1.0	17181	0
TOMM7	2	0.018866	0.058655	0.584347	1807	2	0.98113	0.98118	1.0	16730	0
NSL1	5	0.018875	0.058671	0.584347	1808	3	0.2842	0.45651	1.0	8082	1
CMSS1	5	0.018894	0.058715	0.584347	1809	4	0.39514	0.55183	1.0	9592	1
POLA2	5	0.0189	0.05873	0.584347	1810	2	0.9895	0.98954	1.0	17023	0
WDR7	5	0.018919	0.058785	0.584571	1811	2	0.98367	0.98373	1.0	16813	0
G6PD	5	0.018934	0.058819	0.584582	1812	3	0.82086	0.83159	1.0	13873	1
MED21	5	0.018954	0.058873	0.584806	1813	3	0.94427	0.94469	1.0	15860	0
ANLN	5	0.018974	0.058932	0.585067	1814	4	0.56861	0.69867	1.0	11736	1
FLRT1	5	0.019003	0.059018	0.585489	1815	4	0.99753	0.99751	1.0	17491	0
DMRTC1	4	0.019023	0.059068	0.585489	1816	1	0.22823	0.4084	0.994879	7390	2
DEFB129	5	0.01903	0.059081	0.585489	1817	4	0.99577	0.99577	1.0	17349	0
RPS15A	3	0.019043	0.059124	0.585489	1818	3	0.98096	0.98101	1.0	16727	0
DDX55	5	0.019048	0.059137	0.585489	1819	4	0.99581	0.99582	1.0	17353	0
LARS	5	0.019059	0.059173	0.585516	1820	3	0.86522	0.86794	1.0	14479	1
WDR59	5	0.019117	0.059347	0.58667	1821	2	0.072828	0.17734	0.878613	3635	1
STX18	5	0.019125	0.059373	0.58667	1822	4	0.91561	0.91678	1.0	15346	0
BUB1	5	0.019131	0.059387	0.58667	1823	4	0.99723	0.99722	1.0	17453	0
INTS5	5	0.019206	0.059581	0.588265	1824	4	0.96567	0.96589	1.0	16337	0
IGLL1	5	0.019225	0.059638	0.588507	1825	2	0.8772	0.8792	1.0	14646	0
NSMCE1	5	0.019248	0.059704	0.588805	1826	4	0.84718	0.85225	1.0	14202	1
ST8SIA6	5	0.019259	0.059734	0.588805	1827	3	0.27904	0.45205	1.0	8019	1
CADM4	5	0.01929	0.059819	0.589317	1828	4	0.8653	0.86801	1.0	14480	1
FAM122A	5	0.019347	0.059965	0.590441	1829	4	0.95496	0.95526	1.0	16094	0
DIMT1	5	0.019366	0.060014	0.590594	1830	3	0.94036	0.94084	1.0	15774	0
NDUFA3	4	0.019408	0.06013	0.591412	1831	2	0.77502	0.80036	1.0	13356	1
C19orf33	5	0.019442	0.06022	0.591981	1832	1	0.051193	0.14062	0.850161	2977	3
CPM	5	0.019468	0.06029	0.592227	1833	4	0.98195	0.98198	1.0	16753	0
FBXO25	5	0.019474	0.060311	0.592227	1834	4	0.98133	0.98137	1.0	16733	0
SLC25A51	4	0.019501	0.060377	0.592551	1835	2	0.74441	0.78189	1.0	13057	1
POLR3E	5	0.019543	0.060499	0.593286	1836	3	0.95904	0.95927	1.0	16183	0
TPM2	7	0.019551	0.060518	0.593286	1837	1	0.042506	0.1207	0.840112	2569	3
USP39	5	0.019619	0.060712	0.594794	1838	4	0.996	0.99599	1.0	17361	0
C19orf53	5	0.019628	0.060738	0.594794	1839	3	0.73201	0.77489	1.0	12955	1
KCTD9	3	0.019658	0.060818	0.594966	1840	3	0.98034	0.9804	1.0	16705	0
INTS3	5	0.019659	0.060821	0.594966	1841	3	0.94473	0.94515	1.0	15869	0
DIS3	5	0.019685	0.0609	0.595168	1842	3	0.97062	0.97083	1.0	16450	0
RHPN1	5	0.019695	0.060925	0.595168	1843	4	0.71956	0.76799	1.0	12847	1
COX5A	5	0.019704	0.060946	0.595168	1844	4	0.99732	0.99732	1.0	17468	0
CYB561D2	5	0.019714	0.060974	0.595168	1845	1	0.23395	0.4134	0.998467	7456	2
L1TD1	5	0.019735	0.061036	0.595451	1846	4	0.82643	0.83581	1.0	13946	1
WDR61	5	0.019747	0.06107	0.595456	1847	3	0.9648	0.96505	1.0	16319	0
ELAC1	5	0.01979	0.061191	0.596312	1848	4	0.28365	0.45603	1.0	8076	1
API5	5	0.019817	0.061259	0.596389	1849	4	0.91285	0.91412	1.0	15304	0
HMGCR	5	0.01983	0.061292	0.596389	1850	4	0.99333	0.99332	1.0	17194	0
C12orf29	5	0.019832	0.061298	0.596389	1851	4	0.99451	0.99448	1.0	17256	0
DEFB103A	2	0.019867	0.061395	0.596957	1852	2	0.98013	0.9802	1.0	16702	0
LDLRAP1	5	0.019875	0.061426	0.596957	1853	4	0.77409	0.79976	1.0	13345	1
NOL8	5	0.019884	0.061456	0.596957	1854	4	0.95476	0.95504	1.0	16091	0
TRAPPC11	5	0.019907	0.061521	0.597265	1855	3	0.82119	0.83185	1.0	13875	1
LONP2	5	0.019931	0.061578	0.597501	1856	2	0.32676	0.49285	1.0	8667	2
TEX30	10	0.019943	0.061611	0.597501	1857	6	0.4201	0.5737	1.0	9915	2
FAM216B	5	0.019995	0.061751	0.597889	1858	4	0.37243	0.53212	1.0	9305	1
RPS27L	5	0.019995	0.061751	0.597889	1860	4	0.99752	0.99751	1.0	17489	0
MMGT1	5	0.019995	0.061751	0.597889	1859	4	0.99159	0.99157	1.0	17137	0
STAT2	5	0.020078	0.061962	0.599611	1861	3	0.39366	0.55054	1.0	9575	2
CARS2	5	0.02012	0.062075	0.600379	1862	3	0.2445	0.42244	1.0	7586	2
LHX4	5	0.020177	0.06223	0.601261	1863	3	0.29514	0.4659	1.0	8228	1
GEMIN6	5	0.020188	0.06226	0.601261	1864	4	0.99392	0.99391	1.0	17221	0
COLGALT1	5	0.02019	0.062266	0.601261	1865	4	0.92153	0.92248	1.0	15436	0
SH3GL3	5	0.020229	0.06239	0.601821	1866	3	0.97029	0.97049	1.0	16440	0
UNKL	13	0.020231	0.062391	0.601821	1867	4	0.21105	0.38695	0.986347	7063	6
JTB	5	0.020256	0.062457	0.602134	1868	4	0.98799	0.98803	1.0	16961	0
HOXA9	5	0.020275	0.062493	0.602157	1869	3	0.92056	0.92155	1.0	15427	0
EXOC1	5	0.020297	0.062555	0.602438	1870	3	0.34745	0.51079	1.0	8940	2
ODF1	5	0.020316	0.062608	0.602567	1871	3	0.69911	0.7573	1.0	12670	1
EIF3B	5	0.020325	0.062636	0.602567	1872	4	0.95924	0.95947	1.0	16191	0
TAF10	5	0.020384	0.062808	0.6039	1873	2	0.56099	0.69569	1.0	11685	1
ANKRD65	9	0.02042	0.062906	0.604518	1874	5	0.82712	0.8363	1.0	13956	2
PSMD7	5	0.020483	0.063081	0.60588	1875	2	0.90274	0.90421	1.0	15108	0
ZNF680	6	0.020514	0.06316	0.605951	1876	4	0.91321	0.91445	1.0	15309	1
ZNF429	5	0.020523	0.063183	0.605951	1877	4	0.88172	0.88359	1.0	14731	0
CDIPT	5	0.020526	0.063189	0.605951	1878	4	0.97246	0.97265	1.0	16499	0
VN1R1	5	0.020612	0.063416	0.607718	1879	3	0.06721	0.16793	0.870323	3472	1
PLVAP	5	0.02062	0.063441	0.607718	1880	4	0.95271	0.95303	1.0	16054	0
RFWD3	5	0.020668	0.063582	0.608328	1881	4	0.73545	0.77678	1.0	12982	1
ZBTB17	5	0.020669	0.063585	0.608328	1882	3	0.92389	0.92477	1.0	15480	0
ME1	5	0.02069	0.063635	0.608328	1883	4	0.98336	0.9834	1.0	16804	0
CHKA	5	0.020702	0.063666	0.608328	1884	3	0.98976	0.9898	1.0	17037	0
NUP50	4	0.02071	0.063682	0.608328	1885	3	0.94877	0.94909	1.0	15959	0
DUSP12	5	0.020725	0.06373	0.608328	1886	3	0.75456	0.78781	1.0	13144	1
DDX18	5	0.020729	0.063741	0.608328	1887	4	0.93741	0.93803	1.0	15722	0
UQCRC2	5	0.020756	0.063809	0.608387	1888	3	0.2502	0.42734	1.0	7655	1
CYP2C9	5	0.020759	0.063817	0.608387	1889	4	0.95786	0.95813	1.0	16155	0
SFT2D1	5	0.020778	0.063868	0.608387	1890	4	0.37489	0.53416	1.0	9341	1
EIF4H	5	0.020783	0.063883	0.608387	1891	4	0.95076	0.95106	1.0	16013	0
LMOD1	5	0.020819	0.063969	0.608893	1892	4	0.99605	0.99604	1.0	17366	0
PYROXD1	5	0.020848	0.064036	0.609209	1893	4	0.99644	0.99642	1.0	17387	0
CLEC18B	4	0.020877	0.064118	0.609429	1894	3	0.98245	0.98251	1.0	16770	0
MTF1	5	0.020921	0.064246	0.609429	1895	4	0.85226	0.85654	1.0	14268	1
CD200R1	7	0.020924	0.064255	0.609429	1896	3	0.72042	0.76846	1.0	12858	2
IPO7	5	0.020938	0.064301	0.609429	1897	3	0.98762	0.98765	1.0	16945	0
SRF	5	0.020947	0.064329	0.609429	1898	3	0.97261	0.9728	1.0	16504	0
C1orf131	5	0.020956	0.064351	0.609429	1899	3	0.45842	0.60711	1.0	10391	1
PWP1	5	0.020957	0.064353	0.609429	1900	3	0.019641	0.06184	0.779338	1427	2
STRAP	5	0.020961	0.064364	0.609429	1902	3	0.852	0.85631	1.0	14262	1
MLLT10	7	0.020961	0.064364	0.609429	1901	5	0.93535	0.936	1.0	15686	1
RIMKLB	5	0.021008	0.064502	0.609982	1903	3	0.94744	0.94778	1.0	15929	0
KRTAP21-2	5	0.021015	0.064521	0.609982	1904	1	0.086086	0.1992	0.899669	3987	3
METTL3	5	0.021023	0.064537	0.609982	1905	4	0.29668	0.46718	1.0	8251	1
MRRF	5	0.021029	0.06456	0.609982	1906	4	0.99751	0.9975	1.0	17486	0
WTAP	5	0.021041	0.064593	0.609982	1907	3	0.47971	0.62562	1.0	10645	1
WDR70	5	0.02105	0.064626	0.609982	1908	3	0.96141	0.96164	1.0	16239	0
IMMT	5	0.021179	0.064979	0.612993	1909	4	0.99215	0.99214	1.0	17143	0
SMIM17	5	0.02125	0.065187	0.614631	1910	4	0.88905	0.89074	1.0	14860	0
USP37	5	0.021284	0.065269	0.615029	1911	3	0.73022	0.77394	1.0	12938	1
MATR3	5	0.021293	0.065297	0.615029	1912	3	0.78967	0.80986	1.0	13503	1
CHD4	5	0.021311	0.065345	0.615163	1913	4	0.98836	0.98839	1.0	16977	0
EID2	5	0.021362	0.065476	0.616068	1914	4	0.4867	0.63166	1.0	10739	1
SNX3	5	0.021421	0.065629	0.617114	1915	3	0.91884	0.91984	1.0	15403	0
CUTC	5	0.02143	0.065656	0.617114	1916	4	0.77276	0.79891	1.0	13326	1
TMEM50B	5	0.021448	0.065714	0.61734	1917	2	0.80095	0.81743	1.0	13631	1
PRPH	5	0.021508	0.065867	0.618458	1918	2	0.94126	0.94175	1.0	15790	0
CUL4A	5	0.021547	0.065979	0.619013	1919	4	0.9942	0.99417	1.0	17235	0
PARL	5	0.021557	0.066007	0.619013	1920	2	0.94467	0.94511	1.0	15868	0
GADD45GIP1	5	0.021566	0.066029	0.619013	1921	4	0.80805	0.82238	1.0	13716	1
GRM7	5	0.021586	0.066078	0.619064	1922	3	0.26931	0.4437	1.0	7909	1
CPSF6	5	0.021596	0.066104	0.619064	1923	4	0.99605	0.99604	1.0	17364	0
UBE2T	5	0.021652	0.066252	0.619834	1924	3	0.97369	0.97384	1.0	16529	0
WDR20	5	0.021665	0.066286	0.619834	1925	3	0.076557	0.18359	0.884027	3740	1
NDUFA6	5	0.021683	0.066322	0.619834	1926	4	0.98681	0.98681	1.0	16912	0
TBCD	5	0.021684	0.066324	0.619834	1927	3	0.93321	0.93392	1.0	15656	0
CYFIP1	5	0.021729	0.066448	0.620665	1928	3	0.99253	0.99254	1.0	17162	0
RIF1	5	0.021743	0.066481	0.620665	1929	3	0.95747	0.95772	1.0	16145	0
ARIH1	5	0.021781	0.066573	0.6212	1930	4	0.98876	0.98879	1.0	16991	0
COX7C	2	0.021791	0.066608	0.621201	1931	2	0.97821	0.9783	1.0	16651	0
ZNF93	5	0.021814	0.066659	0.621356	1932	4	0.98857	0.98859	1.0	16985	0
TM9SF2	5	0.021843	0.066736	0.621752	1933	4	0.88835	0.89004	1.0	14847	0
MON2	5	0.02188	0.066823	0.621984	1934	4	0.65526	0.73624	1.0	12331	1
SLC39A7	5	0.021882	0.06683	0.621984	1935	1	0.40435	0.55988	1.0	9715	2
STMN1	5	0.021939	0.066963	0.622906	1936	3	0.26623	0.44109	1.0	7871	2
TFG	5	0.022034	0.067229	0.625053	1937	3	0.98549	0.9855	1.0	16870	0
C1orf54	5	0.02208	0.067364	0.625659	1939	4	0.97348	0.97364	1.0	16526	0
DSN1	5	0.02208	0.067364	0.625659	1938	4	0.26738	0.44205	1.0	7885	1
STK39	5	0.022102	0.067434	0.625918	1940	3	0.98394	0.98398	1.0	16821	0
KRTAP10-2	2	0.022112	0.067461	0.625918	1941	1	0.044074	0.12446	0.840112	2658	1
ZNF506	5	0.02215	0.067559	0.626503	1942	3	0.3529	0.51553	1.0	9009	1
EIF3F	4	0.022214	0.067731	0.626823	1943	3	0.75414	0.78758	1.0	13139	1
RPRD2	5	0.022219	0.067749	0.626823	1944	4	0.98803	0.98806	1.0	16963	0
MGAT2	5	0.022249	0.06783	0.626823	1945	4	0.99617	0.99616	1.0	17376	0
NDUFB1	5	0.022253	0.067843	0.626823	1946	3	0.5864	0.70597	1.0	11842	1
FANCF	5	0.022261	0.067866	0.626823	1947	1	0.73417	0.77608	1.0	12973	1
NPFFR2	5	0.022262	0.067868	0.626823	1948	4	0.7466	0.7832	1.0	13074	1
MYBBP1A	5	0.022263	0.067868	0.626823	1949	2	0.46477	0.61262	1.0	10458	1
RFT1	5	0.022272	0.067901	0.626823	1950	3	0.16191	0.31628	0.963761	5909	1
SIK2	5	0.022282	0.067926	0.626823	1951	3	0.39341	0.55032	1.0	9568	1
POLR1C	5	0.022286	0.067942	0.626823	1952	4	0.93963	0.94018	1.0	15759	0
WEE1	5	0.022312	0.068013	0.627162	1953	4	0.9583	0.95856	1.0	16167	0
SUV420H1	5	0.022339	0.068095	0.627596	1954	4	0.61503	0.71805	1.0	12037	1
RUNDC3A	5	0.022367	0.068174	0.627999	1955	3	0.42838	0.58093	1.0	10000	1
PNMAL2	5	0.02243	0.06833	0.628761	1956	3	0.53263	0.67226	1.0	11321	2
HIST2H3D	2	0.022439	0.068358	0.628761	1957	1	0.90286	0.90433	1.0	15110	0
TPP1	5	0.02244	0.068361	0.628761	1958	3	0.99253	0.99254	1.0	17161	0
TCEB1	3	0.022468	0.06843	0.629072	1959	2	0.95801	0.95827	1.0	16158	0
MVK	5	0.022502	0.068511	0.629493	1960	4	0.84608	0.85134	1.0	14185	1
EIF3H	5	0.022549	0.068638	0.630138	1961	4	0.96888	0.9691	1.0	16410	0
SV2C	5	0.022556	0.068651	0.630138	1962	4	0.98481	0.98484	1.0	16847	0
NOP14	5	0.022574	0.068708	0.630233	1963	3	0.94534	0.94575	1.0	15883	0
SLC2A14	7	0.022584	0.068731	0.630233	1964	5	0.88993	0.89159	1.0	14884	1
EWSR1	5	0.022626	0.06884	0.63091	1965	4	0.97613	0.97622	1.0	16592	0
PARPBP	5	0.02264	0.06888	0.630956	1966	4	0.99707	0.99705	1.0	17444	0
BFSP1	5	0.022706	0.069046	0.63107	1967	2	0.18285	0.34692	0.974037	6414	3
AURKA	5	0.022707	0.069051	0.63107	1968	3	0.92584	0.92671	1.0	15517	0
PSMD6	5	0.02271	0.069057	0.63107	1969	4	0.99062	0.99066	1.0	17070	0
LTV1	5	0.022714	0.069067	0.63107	1970	4	0.64948	0.7335	1.0	12286	1
RPS10	2	0.022722	0.069096	0.63107	1971	1	0.30706	0.47607	1.0	8387	1
KIAA0947	5	0.022725	0.069103	0.63107	1972	3	0.96981	0.97	1.0	16428	0
CCDC66	5	0.022747	0.069166	0.631103	1973	4	0.99611	0.9961	1.0	17368	0
LIN9	5	0.022751	0.069176	0.631103	1974	3	0.9296	0.93039	1.0	15593	0
RIT1	5	0.022772	0.069239	0.631277	1975	2	0.12866	0.26652	0.938224	5112	2
SREBF1	5	0.022791	0.069278	0.631277	1976	3	0.99284	0.99285	1.0	17176	0
CENPT	5	0.022801	0.069301	0.631277	1977	4	0.99564	0.99564	1.0	17343	0
TIMMDC1	5	0.022835	0.069402	0.631629	1978	3	0.96493	0.96517	1.0	16320	0
MAF1	5	0.022856	0.069466	0.631629	1979	2	0.95976	0.95999	1.0	16203	0
WSB1	5	0.022858	0.069474	0.631629	1980	3	0.80336	0.8191	1.0	13660	1
COG2	5	0.022879	0.069517	0.631629	1981	4	0.90486	0.90634	1.0	15145	0
AGR3	5	0.022893	0.069548	0.631629	1982	4	0.2315	0.41126	0.997463	7424	1
ZNF658	5	0.022894	0.06955	0.631629	1983	3	0.87412	0.87621	1.0	14607	1
MORC2	5	0.022913	0.069591	0.63169	1984	4	0.99107	0.99107	1.0	17085	0
ACER1	5	0.02294	0.069684	0.631986	1985	4	0.60578	0.71412	1.0	11968	1
EIF5	5	0.022943	0.069694	0.631986	1986	3	0.98639	0.98643	1.0	16896	0
TRIM77	5	0.022962	0.06975	0.632171	1987	4	0.9869	0.98691	1.0	16917	0
NPRL2	5	0.022984	0.069804	0.632346	1988	4	0.98317	0.9832	1.0	16794	0
EEF1E1	5	0.023046	0.069978	0.633606	1989	3	0.69308	0.75422	1.0	12623	1
FCAR	12	0.023082	0.07008	0.633765	1990	6	0.044126	0.12459	0.840112	2663	4
HAUS7	5	0.02309	0.070096	0.633765	1991	4	0.96166	0.96189	1.0	16248	0
JMJD6	5	0.023093	0.070102	0.633765	1992	4	0.89294	0.89458	1.0	14930	0
TRIQK	5	0.02317	0.070315	0.634867	1993	3	0.2861	0.45812	1.0	8112	1
EIF2B2	5	0.023172	0.070321	0.634867	1994	3	0.97346	0.97362	1.0	16525	0
PAXIP1	5	0.023175	0.070329	0.634867	1995	4	0.97914	0.97921	1.0	16684	0
MOB4	3	0.023253	0.070535	0.636227	1996	3	0.97581	0.97591	1.0	16582	0
TRAPPC5	5	0.023268	0.070578	0.636227	1997	2	0.88712	0.88889	1.0	14824	0
SLC7A6OS	5	0.023279	0.0706	0.636227	1998	3	0.94137	0.94185	1.0	15794	0
CCDC84	5	0.023289	0.070621	0.636227	1999	2	0.19667	0.36672	0.981349	6727	2
[truncated: 16,010 more rows]
