# Supplementary material for: A CRISPR Dropout Screen Identifies Genetic Vulnerabilities and Therapeutic Targets in Acute Myeloid Leukemia
Source: Cell Rep. 2016 Oct 18;17(4):1193–205. doi: 10.1016/j.celrep.2016.09.079 (PMC5081405; doi:10.1016/j.celrep.2016.09.079)
Supplement: Data S2. Human CRISPR Screen Data, Related to Figures 2 and 3 [file mmc6.zip › MOLM-13.gene_summary.txt]

id	num	lo.neg	p.neg	fdr.neg	rank.neg	goodsgrna.neg	lo.pos	p.pos	fdr.pos	rank.pos	goodsgrna.pos
PPP1R8	15	2.6867e-10	2.7489e-07	0.00099	1	14	0.99997	0.99997	1.0	17868	0
NIP7	5	1.0491e-09	2.7489e-07	0.00099	2	5	0.99992	0.99992	1.0	17808	0
CRCP	14	1.5068e-09	2.7489e-07	0.00099	3	12	0.99978	0.99976	1.0	17675	0
SF3B5	5	2.6462e-09	2.7489e-07	0.00099	4	5	1.0	1.0	1.0	18001	0
SNRPD1	5	6.579e-09	2.7489e-07	0.00099	5	5	1.0	1.0	1.0	18009	0
CCND3	15	7.447e-09	5.4978e-07	0.001485	6	12	0.9338	0.93432	1.0	15358	1
SDHC	9	1.251e-08	8.2467e-07	0.001485	7	8	0.99966	0.99966	1.0	17618	0
LSM4	6	2.0284e-08	8.2467e-07	0.001485	8	6	0.99988	0.99988	1.0	17761	0
EEF2	5	2.1355e-08	8.2467e-07	0.001485	9	5	1.0	1.0	1.0	17999	0
RPL13	5	2.4941e-08	8.2467e-07	0.001485	10	5	1.0	1.0	1.0	18008	0
RUVBL2	5	3.5892e-08	1.3745e-06	0.002122	11	5	0.99999	0.99999	1.0	17927	0
MCM2	5	6.6722e-08	1.9242e-06	0.002122	12	5	1.0	1.0	1.0	18007	0
LRR1	5	8.5093e-08	1.9242e-06	0.002122	13	5	1.0	1.0	1.0	18006	0
CDC27	5	9.3171e-08	1.9242e-06	0.002122	14	5	1.0	1.0	1.0	18005	0
NAA50	5	1.0495e-07	1.9242e-06	0.002122	15	5	0.99999	0.99999	1.0	17919	0
TCEB2	5	1.1102e-07	2.474e-06	0.002122	16	5	1.0	1.0	1.0	18004	0
ARFRP1	12	1.2418e-07	2.474e-06	0.002122	17	11	1.0	1.0	1.0	17953	0
SEC13	5	1.3098e-07	2.474e-06	0.002122	18	5	1.0	1.0	1.0	18003	0
EIF4A3	5	1.4016e-07	2.474e-06	0.002122	19	5	1.0	1.0	1.0	18002	0
MCM7	5	2.2884e-07	3.0238e-06	0.002122	20	5	1.0	1.0	1.0	18000	0
UTP20	5	2.5405e-07	3.0238e-06	0.002122	21	5	1.0	1.0	1.0	17998	0
RPL27A	5	2.6399e-07	3.2987e-06	0.002122	22	5	0.99999	0.99999	1.0	17924	0
UBE2M	5	2.9237e-07	3.5736e-06	0.002122	23	5	1.0	1.0	1.0	17997	0
SNRNP25	5	3.0364e-07	3.5736e-06	0.002122	24	5	0.99999	0.99999	1.0	17926	0
IKBKAP	5	3.4068e-07	3.5736e-06	0.002122	25	5	1.0	1.0	1.0	17996	0
RPS9	5	3.5111e-07	3.5736e-06	0.002122	26	4	0.94397	0.9443	1.0	15565	0
RANGAP1	5	3.7236e-07	3.5736e-06	0.002122	27	4	0.98611	0.98603	1.0	16577	0
NAA20	5	4.1123e-07	3.5736e-06	0.002122	28	5	1.0	1.0	1.0	17995	0
SNAPC4	5	4.9097e-07	4.1234e-06	0.002122	29	4	0.97052	0.97055	1.0	16143	0
PPAT	5	5.0351e-07	4.1234e-06	0.002122	30	5	1.0	1.0	1.0	17994	0
PSMD3	5	5.2925e-07	4.1234e-06	0.002122	31	5	1.0	1.0	1.0	17992	0
PSMG4	6	5.7864e-07	4.1234e-06	0.002122	32	6	1.0	1.0	1.0	17991	0
RPS20	4	6.1043e-07	4.1234e-06	0.002122	33	4	1.0	1.0	1.0	17990	0
RAB5C	5	6.358e-07	4.1234e-06	0.002122	34	5	0.99998	0.99998	1.0	17894	0
RPS6	3	6.3702e-07	4.1234e-06	0.002122	35	3	1.0	1.0	1.0	17989	0
DNAJC9	5	6.942e-07	4.6731e-06	0.002275	36	5	1.0	1.0	1.0	17988	0
ERCC3	5	7.2069e-07	4.6731e-06	0.002275	37	5	1.0	1.0	1.0	17987	0
CENPM	10	8.0664e-07	5.2229e-06	0.002351	38	9	0.98372	0.98366	1.0	16502	1
SNRPD3	5	8.1044e-07	5.2229e-06	0.002351	39	4	0.92256	0.92328	1.0	15139	0
RRM1	5	8.2209e-07	5.2229e-06	0.002351	40	5	1.0	1.0	1.0	17986	0
TINF2	5	8.3908e-07	5.4978e-06	0.002415	41	5	1.0	1.0	1.0	17980	0
THG1L	5	8.5664e-07	5.7727e-06	0.002418	42	5	1.0	1.0	1.0	17985	0
RNF20	5	8.8836e-07	5.7727e-06	0.002418	43	5	1.0	1.0	1.0	17984	0
BUD31	5	9.374e-07	6.3225e-06	0.00253	44	5	0.99982	0.99981	1.0	17712	0
PRPF38B	5	1.0097e-06	6.3225e-06	0.00253	45	5	1.0	1.0	1.0	17983	0
SF1	5	1.0887e-06	6.8723e-06	0.002633	46	5	1.0	1.0	1.0	17982	0
PSMA7	5	1.1028e-06	6.8723e-06	0.002633	47	5	1.0	1.0	1.0	17981	0
NARS	5	1.3078e-06	7.9718e-06	0.002871	48	5	1.0	1.0	1.0	17979	0
ATP5A1	5	1.3273e-06	7.9718e-06	0.002871	49	5	0.99879	0.99873	1.0	17382	0
LCE2A	4	1.3283e-06	7.9718e-06	0.002871	50	4	1.0	1.0	1.0	17978	0
TCF12	5	1.5226e-06	9.0714e-06	0.003142	51	5	1.0	1.0	1.0	17977	0
MED27	8	1.5634e-06	9.0714e-06	0.003142	52	8	1.0	1.0	1.0	17976	0
PSMC4	5	1.6165e-06	9.6212e-06	0.003269	53	4	0.99505	0.99502	1.0	17017	0
DDX20	5	1.6644e-06	1.0171e-05	0.003387	54	4	0.95379	0.95395	1.0	15763	0
DCLRE1B	5	1.7932e-06	1.0721e-05	0.003387	55	5	1.0	1.0	1.0	17975	0
GNB1L	5	1.8198e-06	1.0721e-05	0.003387	56	5	1.0	1.0	1.0	17974	0
TRMT112	5	1.8654e-06	1.0721e-05	0.003387	57	5	1.0	1.0	1.0	17973	0
DTL	5	1.9986e-06	1.182e-05	0.00367	58	5	0.99978	0.99977	1.0	17681	0
POP5	5	2.036e-06	1.237e-05	0.003762	59	5	1.0	1.0	1.0	17972	0
CDC37	5	2.1992e-06	1.292e-05	0.003762	60	5	1.0	1.0	1.0	17971	0
RBM14	5	2.2149e-06	1.292e-05	0.003762	61	4	0.61264	0.72017	1.0	11907	1
PPIL1	5	2.2977e-06	1.347e-05	0.003762	62	5	1.0	1.0	1.0	17970	0
MCM6	5	2.384e-06	1.5119e-05	0.003762	63	5	1.0	1.0	1.0	17969	0
QARS	5	2.4174e-06	1.5119e-05	0.003762	64	5	1.0	1.0	1.0	17968	0
SAE1	6	2.4261e-06	1.5119e-05	0.003762	65	5	0.9689	0.96898	1.0	16104	0
COPB2	5	2.4441e-06	1.5119e-05	0.003762	66	5	1.0	1.0	1.0	17967	0
DHDDS	5	2.6566e-06	1.5119e-05	0.003762	67	5	0.99955	0.99953	1.0	17566	0
TPT1	6	2.7364e-06	1.5669e-05	0.003762	68	6	0.99982	0.99981	1.0	17700	0
ELL	5	2.8348e-06	1.5669e-05	0.003762	69	5	1.0	1.0	1.0	17966	0
MDM4	15	2.8568e-06	1.5669e-05	0.003762	70	13	1.0	1.0	1.0	17993	0
RPL8	5	2.865e-06	1.5669e-05	0.003762	71	5	1.0	1.0	1.0	17965	0
RPL23	5	2.8803e-06	1.5669e-05	0.003762	72	5	1.0	1.0	1.0	17964	0
KAT8	5	2.9038e-06	1.5669e-05	0.003762	73	5	1.0	1.0	1.0	17963	0
ARPC4	9	2.9351e-06	1.5669e-05	0.003762	74	9	1.0	1.0	1.0	17961	0
YRDC	5	3.0404e-06	1.5669e-05	0.003762	75	5	1.0	1.0	1.0	17962	0
PTPMT1	5	3.0624e-06	1.6219e-05	0.003843	76	5	0.9982	0.99814	1.0	17288	0
CDK6	5	3.1736e-06	1.6768e-05	0.003872	77	5	1.0	1.0	1.0	17960	0
C7orf26	5	3.189e-06	1.6768e-05	0.003872	78	5	1.0	1.0	1.0	17959	0
RPL13A	4	3.2704e-06	1.7868e-05	0.003924	79	4	1.0	1.0	1.0	17958	0
UBL5	3	3.3368e-06	1.7868e-05	0.003924	80	3	1.0	1.0	1.0	17957	0
WDR77	5	3.4255e-06	1.7868e-05	0.003924	81	5	1.0	1.0	1.0	17956	0
ATP6V0D1	5	3.4643e-06	1.7868e-05	0.003924	82	5	0.99937	0.99933	1.0	17515	0
PIM1	5	3.6675e-06	1.8418e-05	0.003949	83	5	0.99999	0.99999	1.0	17928	0
ARL2	5	3.6845e-06	1.8418e-05	0.003949	84	5	1.0	1.0	1.0	17955	0
RPL28	9	3.9758e-06	2.1167e-05	0.004485	85	8	0.96896	0.96905	1.0	16106	1
NELFCD	5	4.1901e-06	2.2816e-05	0.004778	86	5	0.99998	0.99998	1.0	17903	0
HIST1H2AC	4	4.4811e-06	2.4465e-05	0.005007	87	4	1.0	1.0	1.0	17954	0
CDC73	5	4.4871e-06	2.4465e-05	0.005007	88	4	0.98676	0.98667	1.0	16602	0
EIF3L	5	4.6845e-06	2.5015e-05	0.005059	89	5	1.0	1.0	1.0	17952	0
PFDN6	5	4.7754e-06	2.5565e-05	0.005059	90	5	1.0	1.0	1.0	17951	0
HIST1H2AH	4	4.8444e-06	2.5565e-05	0.005059	91	4	0.99991	0.99991	1.0	17796	0
TFRC	5	4.9516e-06	2.6664e-05	0.00522	92	5	0.99998	0.99998	1.0	17889	0
CCT7	5	5.1774e-06	2.7764e-05	0.005257	93	4	0.92267	0.92338	1.0	15142	0
OIP5	5	5.2199e-06	2.7764e-05	0.005257	94	4	0.58165	0.70749	1.0	11712	1
CDC16	5	5.2214e-06	2.7764e-05	0.005257	95	5	0.99999	1.0	1.0	17950	0
RAE1	5	5.2661e-06	2.8314e-05	0.005257	96	4	0.70914	0.76488	1.0	12556	1
RABGGTB	5	5.2939e-06	2.8314e-05	0.005257	97	5	0.99999	1.0	1.0	17949	0
WBSCR22	5	5.4805e-06	2.8863e-05	0.005284	98	5	0.99976	0.99974	1.0	17661	0
NHP2L1	5	5.871e-06	2.9963e-05	0.005284	99	5	0.99999	1.0	1.0	17948	0
PABPC1	5	5.8818e-06	2.9963e-05	0.005284	100	5	0.99999	1.0	1.0	17947	0
GINS4	5	5.9542e-06	2.9963e-05	0.005284	101	5	0.99999	1.0	1.0	17946	0
PCYT1A	5	6.0091e-06	3.0513e-05	0.005284	102	5	0.99999	1.0	1.0	17945	0
CTR9	5	6.1311e-06	3.0513e-05	0.005284	103	5	0.99999	1.0	1.0	17944	0
SYMPK	5	6.1984e-06	3.0513e-05	0.005284	104	5	0.99999	1.0	1.0	17943	0
STAG2	5	6.2399e-06	3.1063e-05	0.005328	105	5	0.99999	1.0	1.0	17942	0
DNLZ	5	6.4583e-06	3.2162e-05	0.005464	106	5	0.99999	0.99999	1.0	17941	0
PRPF8	5	6.6153e-06	3.3811e-05	0.005691	107	5	0.99999	0.99999	1.0	17940	0
PPIL2	5	6.7269e-06	3.4361e-05	0.00573	108	5	0.99999	0.99999	1.0	17939	0
NUP98	5	7.0002e-06	3.4911e-05	0.005768	109	5	0.99999	0.99999	1.0	17938	0
CDC20	5	7.1971e-06	3.5461e-05	0.00579	110	5	0.99999	0.99999	1.0	17937	0
TUBB	5	7.2625e-06	3.6011e-05	0.00579	111	5	0.99983	0.99983	1.0	17718	0
RAD51C	6	7.3241e-06	3.6011e-05	0.00579	112	5	0.99699	0.99691	1.0	17162	0
RPL36	5	7.5392e-06	3.711e-05	0.005817	113	5	0.9996	0.99959	1.0	17589	0
HIST1H2AK	5	7.7279e-06	3.766e-05	0.005817	114	5	0.99993	0.99994	1.0	17825	0
SLMO2	5	7.774e-06	3.766e-05	0.005817	115	5	0.99999	0.99999	1.0	17936	0
DHODH	5	7.8577e-06	3.821e-05	0.005817	116	5	0.99999	0.99999	1.0	17935	0
IMP3	5	7.8729e-06	3.821e-05	0.005817	117	4	0.41202	0.56827	1.0	9694	1
PLK1	5	7.9056e-06	3.821e-05	0.005817	118	5	0.99999	0.99999	1.0	17934	0
ESPL1	5	7.9688e-06	3.8759e-05	0.005817	119	5	0.99958	0.99956	1.0	17573	0
GTPBP4	5	8.0134e-06	3.8759e-05	0.005817	120	5	0.99918	0.99914	1.0	17458	0
EIF4G2	5	8.2153e-06	3.9859e-05	0.005932	121	4	0.99579	0.99576	1.0	17065	0
RNASEH2A	5	8.4836e-06	4.0959e-05	0.006046	122	5	0.99999	0.99999	1.0	17933	0
EIF3F	4	8.6422e-06	4.2058e-05	0.006059	123	4	0.99988	0.99988	1.0	17762	0
UBE3D	5	8.6514e-06	4.2058e-05	0.006059	124	4	0.99545	0.99542	1.0	17047	0
GNB2L1	5	8.728e-06	4.2058e-05	0.006059	125	5	0.99999	0.99999	1.0	17932	0
RPF2	5	8.8299e-06	4.3158e-05	0.006102	126	5	0.99977	0.99976	1.0	17671	0
LUC7L3	5	8.8973e-06	4.3158e-05	0.006102	127	5	0.99999	0.99999	1.0	17931	0
ACSL4	5	9.077e-06	4.3708e-05	0.006102	128	5	0.99999	0.99999	1.0	17930	0
NUP85	5	9.1512e-06	4.3708e-05	0.006102	129	5	0.99999	0.99999	1.0	17929	0
POLR2H	9	9.4375e-06	4.5357e-05	0.00617	130	8	0.99989	0.99989	1.0	17776	0
RPL18	5	9.4478e-06	4.5357e-05	0.00617	131	5	0.99982	0.99981	1.0	17708	0
NUDCD3	5	9.5001e-06	4.5357e-05	0.00617	132	4	0.7018	0.7612	1.0	12499	1
GTF3C2	5	1.0022e-05	4.5907e-05	0.00617	133	4	0.95351	0.9537	1.0	15755	0
PPWD1	5	1.0086e-05	4.5907e-05	0.00617	134	5	0.99999	0.99999	1.0	17925	0
NPLOC4	5	1.018e-05	4.6456e-05	0.006197	135	5	0.99999	0.99999	1.0	17923	0
COASY	5	1.0435e-05	4.7006e-05	0.006225	136	5	0.99999	0.99999	1.0	17922	0
POLD3	5	1.071e-05	4.9205e-05	0.006468	137	5	0.99991	0.99991	1.0	17793	0
CDK1	5	1.0952e-05	5.0855e-05	0.006589	138	5	0.99999	0.99999	1.0	17921	0
DUT	7	1.0975e-05	5.0855e-05	0.006589	139	5	0.82975	0.83875	1.0	13657	1
HAUS4	5	1.1041e-05	5.1954e-05	0.006683	140	5	0.99999	0.99999	1.0	17920	0
LIAS	5	1.1066e-05	5.2504e-05	0.006706	141	5	0.99986	0.99986	1.0	17744	0
MVK	5	1.1547e-05	5.5253e-05	0.006862	142	4	0.80265	0.81949	1.0	13384	1
RPS6KA1	5	1.1564e-05	5.5253e-05	0.006862	143	5	0.99999	0.99999	1.0	17918	0
NOP2	5	1.1639e-05	5.5253e-05	0.006862	144	5	0.99999	0.99999	1.0	17917	0
SRSF7	5	1.1663e-05	5.5253e-05	0.006862	145	5	0.9984	0.99833	1.0	17318	0
GART	5	1.1793e-05	5.5803e-05	0.006883	146	4	0.90823	0.90928	1.0	14857	0
PNO1	5	1.2742e-05	6.35e-05	0.007779	147	5	0.99999	0.99999	1.0	17916	0
PPAN	5	1.2911e-05	6.4599e-05	0.007861	148	5	0.99999	0.99999	1.0	17915	0
ATP5L	4	1.3335e-05	6.6249e-05	0.007876	149	4	0.99999	0.99999	1.0	17914	0
POLR3A	5	1.3482e-05	6.6249e-05	0.007876	150	5	0.99999	0.99999	1.0	17913	0
WDR18	5	1.3569e-05	6.6798e-05	0.007876	151	5	0.99946	0.99944	1.0	17540	0
C18orf21	7	1.3594e-05	6.6798e-05	0.007876	152	7	0.9999	0.9999	1.0	17779	0
SOD1	5	1.3753e-05	6.7348e-05	0.007876	153	5	0.99999	0.99999	1.0	17912	0
GTF2B	5	1.3753e-05	6.7348e-05	0.007876	154	5	0.99999	0.99999	1.0	17911	0
POLR3C	5	1.3928e-05	6.7898e-05	0.007889	155	5	0.99999	0.99999	1.0	17910	0
CNOT3	5	1.4124e-05	6.8997e-05	0.007927	156	5	0.99999	0.99999	1.0	17909	0
GTF3C5	5	1.4415e-05	6.9547e-05	0.007927	157	4	0.93349	0.93403	1.0	15351	0
MRPS10	5	1.452e-05	6.9547e-05	0.007927	158	5	0.99999	0.99999	1.0	17908	0
SRSF1	5	1.4749e-05	7.0647e-05	0.008002	159	5	0.9989	0.99885	1.0	17402	0
FAM96B	5	1.4921e-05	7.2296e-05	0.00806	160	5	0.99997	0.99997	1.0	17859	0
CLP1	5	1.4968e-05	7.2296e-05	0.00806	161	5	0.99783	0.99776	1.0	17253	0
MBTPS1	5	1.5005e-05	7.2846e-05	0.00806	162	4	0.99365	0.9936	1.0	16917	0
NCBP2	7	1.5175e-05	7.3396e-05	0.00806	163	7	0.99998	0.99999	1.0	17907	0
CSNK1A1	5	1.524e-05	7.3396e-05	0.00806	164	5	0.99998	0.99999	1.0	17906	0
GTF3C4	5	1.541e-05	7.3945e-05	0.008071	165	4	0.99637	0.99632	1.0	17113	0
PREB	5	1.5458e-05	7.4495e-05	0.008082	166	5	0.99998	0.99998	1.0	17896	0
MED11	5	1.5525e-05	7.5045e-05	0.008093	167	5	0.99921	0.99917	1.0	17469	0
RPLP0	5	1.5789e-05	7.9443e-05	0.008466	168	5	0.99987	0.99987	1.0	17750	0
DNMT1	5	1.5812e-05	7.9443e-05	0.008466	169	4	0.98775	0.98769	1.0	16638	0
RCC1	5	1.6149e-05	8.1093e-05	0.008548	170	5	0.99998	0.99998	1.0	17905	0
NIFK	5	1.6214e-05	8.1642e-05	0.008548	171	5	0.99998	0.99998	1.0	17904	0
CPSF1	5	1.6255e-05	8.1642e-05	0.008548	172	5	0.99829	0.99822	1.0	17301	0
POLR2F	5	1.6516e-05	8.2742e-05	0.008564	173	5	0.99998	0.99998	1.0	17902	0
HIST1H2AJ	3	1.6536e-05	8.2742e-05	0.008564	174	3	0.99547	0.99545	1.0	17048	0
WDR43	5	1.6738e-05	8.3841e-05	0.008628	175	5	0.99998	0.99998	1.0	17891	0
TTC4	5	1.6781e-05	8.5491e-05	0.008698	176	5	0.99998	0.99998	1.0	17901	0
TAZ	5	1.6815e-05	8.5491e-05	0.008698	177	5	0.99998	0.99998	1.0	17900	0
GMPPB	5	1.6895e-05	8.6041e-05	0.008705	178	5	0.99927	0.99924	1.0	17487	0
TYMS	5	1.7378e-05	8.769e-05	0.008822	179	5	0.99979	0.99978	1.0	17689	0
BCL2	5	1.7649e-05	8.8789e-05	0.008883	180	5	0.99998	0.99998	1.0	17899	0
GRWD1	5	1.8121e-05	9.0439e-05	0.008911	181	4	0.98289	0.98282	1.0	16473	0
SBDS	5	1.8283e-05	9.0989e-05	0.008911	182	5	0.99998	0.99998	1.0	17898	0
ZNF407	5	1.8355e-05	9.1538e-05	0.008911	183	5	0.99998	0.99998	1.0	17897	0
CHEK1	5	1.8486e-05	9.1538e-05	0.008911	184	5	0.99961	0.9996	1.0	17595	0
RPS7	3	1.851e-05	9.1538e-05	0.008911	185	3	0.99998	0.99998	1.0	17895	0
PPA1	5	1.8667e-05	9.3188e-05	0.009023	186	4	0.98465	0.98459	1.0	16532	0
PRIM1	5	1.9656e-05	9.9235e-05	0.009557	187	5	0.99936	0.99933	1.0	17512	0
CCT4	5	2.0007e-05	0.00010088	0.009664	188	5	0.99996	0.99997	1.0	17851	0
SRBD1	5	2.0315e-05	0.00010308	0.009822	189	5	0.99998	0.99998	1.0	17893	0
FBXW7	11	2.0364e-05	0.00010363	0.009823	190	9	0.99939	0.99936	1.0	17524	0
EIF6	5	2.1274e-05	0.00010693	0.010082	191	3	0.99357	0.99353	1.0	16912	0
HIST1H4J	3	2.1756e-05	0.00010858	0.01018	192	2	0.93795	0.93847	1.0	15437	0
RRP12	5	2.2097e-05	0.00010968	0.01018	193	4	0.96644	0.96654	1.0	16047	0
GAPDH	5	2.2126e-05	0.00011023	0.01018	194	5	0.99998	0.99998	1.0	17892	0
UBE2I	5	2.2286e-05	0.00011023	0.01018	195	4	0.98869	0.98867	1.0	16670	0
DDX55	5	2.2715e-05	0.00011188	0.01028	196	5	0.99998	0.99998	1.0	17890	0
TPX2	5	2.4047e-05	0.00011848	0.010591	197	5	0.99998	0.99998	1.0	17887	0
CLTC	5	2.4047e-05	0.00011848	0.010591	198	5	0.99998	0.99998	1.0	17888	0
XRCC5	5	2.4594e-05	0.00012013	0.010591	199	4	0.60452	0.71676	1.0	11864	1
RBMX	6	2.4676e-05	0.00012013	0.010591	200	6	0.99998	0.99998	1.0	17886	0
NDUFB9	5	2.4684e-05	0.00012013	0.010591	201	4	0.92861	0.92928	1.0	15273	0
NAT10	5	2.4775e-05	0.00012068	0.010591	202	5	0.9999	0.9999	1.0	17785	0
POLR1C	5	2.499e-05	0.00012123	0.010591	203	5	0.99998	0.99998	1.0	17885	0
SLC7A5	5	2.5232e-05	0.00012123	0.010591	204	4	0.95474	0.9549	1.0	15784	0
MAD2L2	5	2.5255e-05	0.00012123	0.010591	205	5	0.99959	0.99958	1.0	17581	0
MED25	5	2.5336e-05	0.00012178	0.010591	206	5	0.99997	0.99998	1.0	17884	0
COPS6	5	2.5394e-05	0.00012178	0.010591	207	5	0.99997	0.99998	1.0	17883	0
SSRP1	5	2.5992e-05	0.00012233	0.010591	208	5	0.99997	0.99998	1.0	17882	0
BCS1L	5	2.6589e-05	0.00012343	0.010635	209	5	0.99997	0.99998	1.0	17881	0
PRPF31	5	2.6737e-05	0.00012507	0.010668	210	5	0.99956	0.99954	1.0	17569	0
NAMPT	5	2.7001e-05	0.00012562	0.010668	211	5	0.99997	0.99998	1.0	17880	0
XRCC6	5	2.7172e-05	0.00012562	0.010668	212	5	0.99997	0.99998	1.0	17879	0
GTF2H3	5	2.7346e-05	0.00012617	0.010668	213	5	0.99986	0.99986	1.0	17740	0
UPF1	5	2.7518e-05	0.00012727	0.010711	214	5	0.99997	0.99998	1.0	17878	0
TBCD	5	2.7841e-05	0.00012892	0.010741	215	5	0.99997	0.99998	1.0	17877	0
PRPF19	5	2.791e-05	0.00012892	0.010741	216	5	0.99978	0.99977	1.0	17680	0
DDX47	5	2.8155e-05	0.00013002	0.010741	217	5	0.99997	0.99998	1.0	17876	0
PSMD1	5	2.8218e-05	0.00013002	0.010741	218	5	0.99997	0.99998	1.0	17875	0
ECD	5	2.8763e-05	0.00013277	0.010918	219	4	0.9212	0.92196	1.0	15107	0
ARPC2	5	2.9874e-05	0.00013827	0.011217	220	5	0.99997	0.99997	1.0	17874	0
RPS11	5	2.998e-05	0.00013827	0.011217	221	5	0.99997	0.99997	1.0	17873	0
UXT	5	3e-05	0.00013827	0.011217	222	5	0.99993	0.99994	1.0	17819	0
HNRNPU	5	3.0273e-05	0.00013992	0.011243	223	5	0.99997	0.99997	1.0	17872	0
TXNL4B	5	3.0289e-05	0.00013992	0.011243	224	5	0.99921	0.99917	1.0	17468	0
RPS16	4	3.0399e-05	0.00014047	0.011243	225	4	0.99997	0.99997	1.0	17871	0
FAU	5	3.1717e-05	0.00014927	0.011711	226	5	0.99997	0.99997	1.0	17870	0
NMD3	5	3.1772e-05	0.00014927	0.011711	227	5	0.99997	0.99997	1.0	17869	0
PCBP1	5	3.2315e-05	0.00015091	0.011711	228	5	0.99935	0.99931	1.0	17508	0
SRP19	6	3.242e-05	0.00015146	0.011711	229	6	0.9996	0.99958	1.0	17584	0
DDX18	5	3.2426e-05	0.00015146	0.011711	230	4	0.9771	0.97709	1.0	16317	0
RPL15	2	3.2673e-05	0.00015201	0.011711	231	2	0.99997	0.99997	1.0	17867	0
NSF	5	3.3151e-05	0.00015366	0.011711	234	5	0.99997	0.99997	1.0	17864	0
DHX15	5	3.3151e-05	0.00015366	0.011711	232	5	0.99997	0.99997	1.0	17866	0
PHB	5	3.3151e-05	0.00015366	0.011711	233	5	0.99997	0.99997	1.0	17865	0
SNAP23	6	3.3278e-05	0.00015421	0.011711	235	6	0.99997	0.99997	1.0	17863	0
PHB2	5	3.3418e-05	0.00015476	0.011711	236	5	0.99997	0.99997	1.0	17862	0
BANF1	4	3.347e-05	0.00015476	0.011711	237	4	0.99997	0.99997	1.0	17861	0
EMC3	5	3.3493e-05	0.00015476	0.011711	238	4	0.89605	0.89739	1.0	14679	0
SRSF6	5	3.3869e-05	0.00015641	0.011786	239	5	0.99997	0.99997	1.0	17860	0
PMF1	5	3.4267e-05	0.00015916	0.011943	240	5	0.99939	0.99937	1.0	17525	0
ACTB	4	3.4969e-05	0.00016301	0.012181	241	4	0.99997	0.99997	1.0	17858	0
KRTAP4-11	4	3.6352e-05	0.00016961	0.012622	242	4	0.99996	0.99997	1.0	17857	0
TMEM164	7	3.6911e-05	0.00017291	0.012814	243	6	0.99956	0.99953	1.0	17568	0
RAN	5	3.7496e-05	0.00017675	0.012967	244	5	0.99996	0.99997	1.0	17856	0
HIST1H2BH	4	3.7614e-05	0.00017675	0.012967	245	4	0.99824	0.99817	1.0	17291	0
DYNLRB1	5	3.7926e-05	0.0001773	0.012967	246	5	0.99996	0.99997	1.0	17855	0
WDR1	5	3.8059e-05	0.00017785	0.012967	247	5	0.99923	0.9992	1.0	17476	0
ATP6V0C	5	3.8523e-05	0.0001806	0.012998	248	5	0.99996	0.99997	1.0	17854	0
POLR2A	5	3.8622e-05	0.0001806	0.012998	249	5	0.9998	0.99979	1.0	17693	0
SBNO1	5	3.8812e-05	0.00018115	0.012998	250	4	0.99024	0.99024	1.0	16744	0
CDK7	5	3.8881e-05	0.00018115	0.012998	251	5	0.99996	0.99997	1.0	17853	0
SEC61A1	5	3.9638e-05	0.00018335	0.013103	252	5	0.99996	0.99997	1.0	17852	0
POP1	5	4.0291e-05	0.00018775	0.013312	253	5	0.99994	0.99995	1.0	17832	0
POLR2I	5	4.0356e-05	0.00018775	0.013312	254	5	0.99971	0.9997	1.0	17639	0
POLE3	5	4.1202e-05	0.00019105	0.013493	255	4	0.99155	0.99155	1.0	16813	0
VPS28	5	4.1611e-05	0.0001927	0.013556	256	4	0.98656	0.98646	1.0	16594	0
RPL37A	4	4.2511e-05	0.00019875	0.013911	257	4	0.99313	0.99308	1.0	16884	0
WDR75	5	4.2622e-05	0.0001993	0.013911	258	5	0.99786	0.99778	1.0	17257	0
POLR2C	5	4.3364e-05	0.00020149	0.01401	259	4	0.98185	0.98179	1.0	16453	0
EIF4A1	4	4.4047e-05	0.00020589	0.014261	260	4	0.99982	0.99981	1.0	17707	0
SS18L2	4	4.4436e-05	0.00020699	0.014282	261	4	0.99967	0.99966	1.0	17621	0
TCP1	5	4.5036e-05	0.00021084	0.014475	262	5	0.99995	0.99996	1.0	17850	0
RPS29	2	4.5148e-05	0.00021139	0.014475	263	2	0.99995	0.99996	1.0	17849	0
PTPN11	5	4.572e-05	0.00021689	0.014795	264	5	0.99995	0.99996	1.0	17848	0
TAF1C	5	4.5945e-05	0.00021799	0.014814	265	5	0.99921	0.99917	1.0	17470	0
VMP1	5	4.6596e-05	0.00022074	0.014926	266	5	0.9999	0.9999	1.0	17783	0
FNTB	5	4.6979e-05	0.00022129	0.014926	267	5	0.99995	0.99996	1.0	17847	0
PRMT5	5	4.7188e-05	0.00022239	0.014944	268	5	0.99995	0.99996	1.0	17846	0
DNAJC11	5	4.8189e-05	0.00022733	0.015161	269	5	0.99995	0.99996	1.0	17845	0
TIMM10	5	4.8296e-05	0.00022733	0.015161	270	5	0.99888	0.99882	1.0	17397	0
DHPS	5	4.848e-05	0.00022843	0.015161	271	5	0.99995	0.99996	1.0	17844	0
MCL1	5	4.894e-05	0.00022898	0.015161	272	5	0.99995	0.99996	1.0	17843	0
DPP9	5	4.988e-05	0.00023503	0.015448	273	5	0.99995	0.99996	1.0	17842	0
NAA15	5	4.9914e-05	0.00023503	0.015448	274	5	0.99984	0.99983	1.0	17719	0
ELOVL1	5	5.0877e-05	0.00023723	0.015536	275	4	0.35787	0.52199	1.0	9014	1
CTDNEP1	5	5.1402e-05	0.00023998	0.015541	276	4	0.9972	0.99713	1.0	17191	0
DR1	5	5.1523e-05	0.00024053	0.015541	277	4	0.99738	0.99733	1.0	17210	0
RER1	5	5.2228e-05	0.00024108	0.015541	278	4	0.56412	0.7004	1.0	11611	1
PGD	5	5.2288e-05	0.00024163	0.015541	279	5	0.99974	0.99972	1.0	17653	0
CYB5B	5	5.2302e-05	0.00024163	0.015541	280	4	0.99722	0.99715	1.0	17196	0
SARS2	5	5.2859e-05	0.00024328	0.015586	281	5	0.99995	0.99995	1.0	17841	0
WDR25	5	5.3244e-05	0.00024438	0.015586	282	4	0.99623	0.99618	1.0	17102	0
CAD	5	5.3362e-05	0.00024493	0.015586	283	5	0.99995	0.99995	1.0	17840	0
ZNF131	5	5.3763e-05	0.00024768	0.015685	284	5	0.99995	0.99995	1.0	17839	0
OSGEP	5	5.3808e-05	0.00024823	0.015685	285	5	0.99934	0.9993	1.0	17506	0
PSMB4	5	5.4621e-05	0.00025152	0.015783	286	4	0.99119	0.99121	1.0	16796	0
HNRNPL	5	5.4637e-05	0.00025152	0.015783	287	5	0.99995	0.99995	1.0	17838	0
DCTN4	5	5.4867e-05	0.00025262	0.015797	288	4	0.99626	0.99622	1.0	17106	0
IK	5	5.5803e-05	0.00025702	0.016016	289	4	0.78811	0.80999	1.0	13219	1
POLR3K	5	5.7037e-05	0.00026417	0.016405	290	5	0.99994	0.99995	1.0	17837	0
SAFB	5	5.717e-05	0.00026527	0.016417	291	5	0.99994	0.99995	1.0	17836	0
ATP6V1B2	5	5.7773e-05	0.00026857	0.016564	292	5	0.99994	0.99995	1.0	17835	0
SKP2	6	5.8053e-05	0.00027022	0.016609	293	6	0.99994	0.99995	1.0	17834	0
NCAPD3	5	5.8481e-05	0.00027187	0.01663	294	5	0.99984	0.99983	1.0	17724	0
RFWD2	5	5.8562e-05	0.00027242	0.01663	295	5	0.99994	0.99995	1.0	17833	0
UROD	5	5.8956e-05	0.00027407	0.016674	296	4	0.81675	0.82925	1.0	13514	1
PSMB3	5	5.9935e-05	0.00027846	0.016885	297	5	0.99994	0.99995	1.0	17831	0
CHMP6	5	6.0353e-05	0.00028121	0.016994	298	4	0.99231	0.9923	1.0	16847	0
EXOSC4	5	6.1177e-05	0.00028396	0.017088	299	5	0.99965	0.99964	1.0	17613	0
SEH1L	5	6.1474e-05	0.00028506	0.017088	300	5	0.99994	0.99994	1.0	17830	0
RUNX1	5	6.1592e-05	0.00028561	0.017088	301	5	0.99994	0.99994	1.0	17829	0
GTF3C1	5	6.2375e-05	0.00028836	0.017196	302	5	0.99994	0.99994	1.0	17828	0
HYPK	5	6.3954e-05	0.00029441	0.017498	303	4	0.99634	0.99629	1.0	17112	0
CIRH1A	5	6.4575e-05	0.00029661	0.017571	304	5	0.99994	0.99994	1.0	17827	0
MCM3	5	6.5055e-05	0.00029881	0.017643	305	4	0.99604	0.99601	1.0	17090	0
ATP6V0E1	5	6.5562e-05	0.000301	0.017664	306	5	0.99993	0.99994	1.0	17826	0
DCTN5	9	6.5782e-05	0.00030155	0.017664	307	7	0.15959	0.31352	0.960773	5869	1
BUB3	5	6.585e-05	0.0003021	0.017664	308	5	0.9999	0.9999	1.0	17787	0
ITSN2	5	6.6334e-05	0.0003054	0.017799	309	5	0.99993	0.99994	1.0	17824	0
TOPBP1	5	6.7808e-05	0.00031365	0.018221	310	4	0.79606	0.81513	1.0	13310	1
AP2M1	5	6.9032e-05	0.0003175	0.018358	311	5	0.99993	0.99994	1.0	17823	0
TBCB	5	6.9084e-05	0.00031805	0.018358	312	5	0.99993	0.99994	1.0	17822	0
WEE1	5	6.9785e-05	0.0003208	0.018458	313	5	0.99993	0.99994	1.0	17821	0
NOP9	5	7.0623e-05	0.000323	0.018525	314	5	0.99993	0.99994	1.0	17820	0
LAMTOR2	7	7.1295e-05	0.00032629	0.018655	315	7	0.99993	0.99994	1.0	17818	0
WDHD1	5	7.1923e-05	0.00032849	0.018707	316	5	0.99993	0.99993	1.0	17817	0
MBD2	5	7.2244e-05	0.00032959	0.018707	317	5	0.99993	0.99993	1.0	17816	0
TRMT6	5	7.2674e-05	0.00033234	0.018707	318	5	0.99993	0.99993	1.0	17815	0
SART3	5	7.2852e-05	0.00033289	0.018707	319	4	0.99675	0.99669	1.0	17138	0
PFN1	5	7.3079e-05	0.00033344	0.018707	320	5	0.99993	0.99993	1.0	17814	0
GNL2	5	7.3161e-05	0.00033344	0.018707	321	5	0.99993	0.99993	1.0	17813	0
SRSF2	5	7.4004e-05	0.00033729	0.018778	322	5	0.99993	0.99993	1.0	17812	0
FPGS	5	7.4029e-05	0.00033756	0.018778	323	5	0.99849	0.99843	1.0	17335	0
PKMYT1	5	7.404e-05	0.00033784	0.018778	324	4	0.30579	0.47766	1.0	8365	1
ADRM1	5	7.477e-05	0.00034004	0.018842	325	3	0.10501	0.23049	0.922435	4500	2
EMC2	5	7.5742e-05	0.00034444	0.018969	327	5	0.99992	0.99993	1.0	17811	0
RRN3	5	7.5742e-05	0.00034444	0.018969	326	5	0.99992	0.99993	1.0	17810	0
RPL10A	5	7.6017e-05	0.00034609	0.019002	328	5	0.99972	0.99971	1.0	17645	0
RPE	9	7.6306e-05	0.00034774	0.019035	329	7	0.13818	0.28171	0.948227	5348	1
DPAGT1	5	7.8294e-05	0.00035928	0.019607	330	4	0.97443	0.97439	1.0	16251	0
ELOF1	5	7.9606e-05	0.00036533	0.019876	331	5	0.99992	0.99992	1.0	17809	0
UBE2D3	5	7.9757e-05	0.00036643	0.019876	332	5	0.99907	0.99904	1.0	17427	0
FTSJ3	5	8.0097e-05	0.00036753	0.019876	333	3	0.96827	0.96836	1.0	16087	0
EIF3I	5	8.134e-05	0.00037577	0.020261	334	5	0.99932	0.99928	1.0	17502	0
MED21	5	8.1891e-05	0.00037852	0.020349	335	5	0.99835	0.99828	1.0	17306	0
ANAPC2	5	8.2678e-05	0.00038072	0.020373	336	5	0.99969	0.99968	1.0	17629	0
HIST1H2AM	5	8.289e-05	0.00038182	0.020373	337	4	0.99214	0.99213	1.0	16838	0
IARS	5	8.3085e-05	0.00038237	0.020373	338	5	0.99992	0.99992	1.0	17807	0
ZNF574	5	8.3928e-05	0.00038732	0.020513	339	5	0.99992	0.99992	1.0	17806	0
HIST2H3C	2	8.4026e-05	0.00038787	0.020513	340	2	0.99992	0.99992	1.0	17805	0
CEBPA	5	8.414e-05	0.00038842	0.020513	341	5	0.99992	0.99992	1.0	17804	0
TELO2	5	8.577e-05	0.00039667	0.020818	342	5	0.99987	0.99987	1.0	17752	0
HDAC3	5	8.5942e-05	0.00039832	0.020818	343	5	0.99978	0.99976	1.0	17674	0
SKP1	5	8.6171e-05	0.00039887	0.020818	344	5	0.99928	0.99925	1.0	17489	0
GET4	5	8.6374e-05	0.00039942	0.020818	345	5	0.99991	0.99992	1.0	17803	0
RPA1	5	8.6573e-05	0.00039997	0.020818	346	5	0.99965	0.99964	1.0	17612	0
ATP6AP2	5	8.7097e-05	0.00040216	0.02086	347	3	0.9945	0.99446	1.0	16997	0
ATP6V1G1	5	8.7443e-05	0.00040491	0.02086	348	4	0.14478	0.29153	0.951699	5511	1
POLR2B	5	8.7556e-05	0.00040574	0.02086	349	5	0.99991	0.99991	1.0	17802	0
SPC25	5	8.7556e-05	0.00040574	0.02086	350	5	0.99991	0.99991	1.0	17801	0
WDR3	5	8.7614e-05	0.00040656	0.02086	351	4	0.97012	0.97016	1.0	16135	0
KIF23	5	8.8719e-05	0.00041426	0.021103	352	5	0.99991	0.99991	1.0	17800	0
UROS	5	8.8751e-05	0.00041426	0.021103	353	5	0.99991	0.99991	1.0	17799	0
PSMD2	5	8.9068e-05	0.00041481	0.021103	354	5	0.99991	0.99991	1.0	17798	0
HJURP	5	8.9606e-05	0.00041756	0.021183	355	4	0.97377	0.97376	1.0	16227	0
COPS4	5	9.036e-05	0.00042141	0.021318	356	4	0.98406	0.984	1.0	16511	0
RRP7A	5	9.1763e-05	0.0004302	0.02167	357	5	0.99991	0.99991	1.0	17797	0
SNRNP35	5	9.2316e-05	0.0004324	0.02167	358	5	0.99991	0.99991	1.0	17795	0
GINS1	5	9.2476e-05	0.00043378	0.02167	359	4	0.88521	0.88687	1.0	14471	0
PSMA6	5	9.2937e-05	0.00043515	0.02167	360	5	0.99991	0.99991	1.0	17794	0
DPH3	6	9.3514e-05	0.00043625	0.02167	361	5	0.99452	0.99448	1.0	16998	0
MEPCE	10	9.3665e-05	0.00043625	0.02167	362	8	0.99986	0.99986	1.0	17743	0
URM1	8	9.3752e-05	0.0004368	0.02167	363	6	0.057794	0.15331	0.847454	3258	2
SPC24	5	9.498e-05	0.00044395	0.021964	364	5	0.99954	0.99952	1.0	17562	0
GOSR2	5	9.5759e-05	0.00044835	0.022121	365	5	0.9999	0.99991	1.0	17792	0
EXOC5	5	9.7963e-05	0.00045714	0.022425	366	5	0.9999	0.9999	1.0	17791	0
PDE4DIP	22	9.8039e-05	0.00045714	0.022425	367	15	0.87966	0.88141	1.0	14372	1
RPS3	4	9.8357e-05	0.00045824	0.022425	368	4	0.9999	0.9999	1.0	17790	0
PQBP1	5	9.8959e-05	0.00046099	0.022491	369	5	0.9999	0.9999	1.0	17789	0
IREB2	5	9.92e-05	0.00046209	0.022491	370	5	0.9999	0.9999	1.0	17788	0
NELFB	5	0.0001007	0.00046979	0.022804	371	4	0.99704	0.99696	1.0	17168	0
PSMA4	5	0.00010126	0.00047309	0.022903	372	5	0.9999	0.9999	1.0	17786	0
WDR61	5	0.00010235	0.00047886	0.023072	373	5	0.9999	0.9999	1.0	17784	0
AP1G1	5	0.00010317	0.00048408	0.023072	376	5	0.9999	0.9999	1.0	17780	0
ORC4	5	0.00010317	0.00048408	0.023072	375	5	0.9999	0.9999	1.0	17782	0
FARSB	5	0.00010317	0.00048408	0.023072	374	5	0.9999	0.9999	1.0	17781	0
TUBG2	5	0.00010331	0.00048463	0.023072	377	2	0.95729	0.95741	1.0	15851	0
CTCF	5	0.00010332	0.00048463	0.023072	378	4	0.9959	0.99587	1.0	17079	0
ALG13	11	0.00010366	0.00048628	0.023072	379	6	0.32759	0.49612	1.0	8631	3
BRMS1	5	0.00010378	0.00048683	0.023072	380	5	0.9995	0.99947	1.0	17548	0
GTSE1	5	0.00010417	0.00048903	0.023107	381	5	0.9999	0.9999	1.0	17778	0
OBFC1	5	0.0001046	0.00049013	0.023107	382	5	0.9999	0.9999	1.0	17777	0
CNOT1	5	0.0001051	0.00049178	0.023124	383	4	0.96134	0.96144	1.0	15937	0
PWP2	5	0.00010543	0.00049343	0.023132	384	5	0.99912	0.99908	1.0	17442	0
POLD2	5	0.00010576	0.00049453	0.023132	385	5	0.99989	0.99989	1.0	17775	0
NDOR1	5	0.00010617	0.00049618	0.023149	386	5	0.9991	0.99906	1.0	17437	0
TEN1	5	0.00010671	0.00049783	0.023166	387	5	0.99989	0.99989	1.0	17774	0
XRCC2	5	0.00010738	0.00050222	0.023242	388	5	0.99907	0.99904	1.0	17428	0
SP3	5	0.00010759	0.00050332	0.023242	389	5	0.99989	0.99989	1.0	17773	0
U2AF1	5	0.00010767	0.00050332	0.023242	390	5	0.99989	0.99989	1.0	17772	0
TMEM189	5	0.00010885	0.00051047	0.023468	391	5	0.99989	0.99989	1.0	17771	0
MED19	5	0.00010896	0.00051157	0.023468	392	5	0.99989	0.99989	1.0	17770	0
HIST1H2AD	4	0.00010914	0.00051212	0.023468	393	4	0.99989	0.99989	1.0	17769	0
BIRC5	5	0.00010974	0.00051597	0.023515	394	5	0.99904	0.999	1.0	17423	0
YAE1D1	7	0.00010979	0.00051597	0.023515	395	5	0.39428	0.55296	1.0	9464	1
ERH	5	0.00011016	0.00051707	0.023515	396	5	0.99989	0.99989	1.0	17768	0
DHX38	5	0.00011059	0.00051982	0.02358	397	4	0.9907	0.99071	1.0	16771	0
PSMG2	5	0.00011207	0.00052751	0.023859	398	5	0.99989	0.99989	1.0	17767	0
SMU1	5	0.00011219	0.00052861	0.023859	399	5	0.99985	0.99984	1.0	17729	0
POLR1A	5	0.00011423	0.00053906	0.02427	400	4	0.99291	0.99287	1.0	16873	0
PSMC3	5	0.00011451	0.00054071	0.024283	401	5	0.99989	0.99989	1.0	17766	0
EMC7	5	0.00011558	0.00054621	0.024469	402	5	0.99957	0.99956	1.0	17571	0
CCAR1	5	0.00011627	0.00054951	0.024556	403	5	0.99988	0.99988	1.0	17765	0
DDX56	5	0.00011654	0.00055115	0.024569	404	5	0.99988	0.99988	1.0	17764	0
SREBF1	5	0.00011766	0.0005561	0.024728	405	5	0.99958	0.99956	1.0	17574	0
RPL14	5	0.00011784	0.00055885	0.024789	406	5	0.99988	0.99988	1.0	17763	0
CDC23	5	0.00011824	0.0005627	0.024801	407	4	0.99581	0.99578	1.0	17068	0
CHORDC1	5	0.00011832	0.0005627	0.024801	408	5	0.99988	0.99988	1.0	17760	0
HRSP12	5	0.0001184	0.00056325	0.024801	409	5	0.99988	0.99988	1.0	17759	0
MSMO1	10	0.00011931	0.00056545	0.024837	410	8	0.98677	0.98668	1.0	16604	0
NAPA	5	0.00012053	0.0005704	0.024933	411	5	0.99988	0.99988	1.0	17758	0
PSMD6	5	0.00012053	0.0005704	0.024933	412	5	0.99988	0.99988	1.0	17757	0
COPS5	5	0.0001214	0.00057425	0.025026	413	5	0.99958	0.99956	1.0	17575	0
SARNP	5	0.00012221	0.00057699	0.025026	414	4	0.9669	0.96702	1.0	16052	0
RPS24	5	0.00012252	0.00057754	0.025026	415	5	0.99988	0.99988	1.0	17756	0
SPDL1	5	0.00012297	0.00057809	0.025026	416	5	0.99988	0.99988	1.0	17755	0
CPSF3	5	0.00012333	0.00058084	0.025085	417	5	0.99849	0.99843	1.0	17336	0
LSG1	5	0.00012487	0.00058634	0.025225	418	5	0.99988	0.99987	1.0	17754	0
LYRM4	5	0.00012499	0.00058689	0.025225	419	4	0.9945	0.99446	1.0	16951	0
MTF1	5	0.00012574	0.00058964	0.025283	420	5	0.99984	0.99983	1.0	17720	0
STK11	5	0.00012749	0.00059404	0.025374	421	4	0.99332	0.99329	1.0	16896	0
ORAOV1	5	0.00012758	0.00059459	0.025374	422	4	0.99501	0.99497	1.0	17011	0
TBL3	5	0.00012835	0.00059899	0.025501	423	5	0.99987	0.99987	1.0	17753	0
ATG9A	5	0.00013006	0.00060778	0.025815	424	5	0.99987	0.99987	1.0	17751	0
GTF2A2	5	0.00013249	0.00061933	0.026213	425	4	0.99499	0.99495	1.0	17008	0
C1orf109	5	0.00013318	0.00062153	0.026213	426	5	0.99987	0.99987	1.0	17749	0
UBE2L3	6	0.00013329	0.00062153	0.026213	427	6	0.99987	0.99987	1.0	17748	0
FAM103A1	5	0.00013379	0.00062318	0.026221	428	5	0.99987	0.99987	1.0	17747	0
UQCRC2	5	0.00013503	0.00062647	0.026299	429	4	0.17414	0.33491	0.971011	6209	1
UPF2	5	0.00013605	0.00062867	0.02633	430	5	0.99986	0.99986	1.0	17746	0
LAS1L	5	0.00013706	0.00063307	0.026414	431	5	0.99977	0.99976	1.0	17669	0
UBE2C	10	0.00013728	0.00063362	0.026414	432	9	0.99941	0.99939	1.0	17532	0
RAD51D	5	0.00013824	0.00063747	0.026475	433	5	0.99986	0.99986	1.0	17745	0
CSE1L	5	0.00013834	0.00063802	0.026475	434	4	0.99588	0.99585	1.0	17077	0
CCNA2	5	0.00013873	0.00064187	0.026573	435	3	0.97897	0.97893	1.0	16371	0
RPL35A	3	0.00014019	0.00064627	0.026694	436	3	0.99979	0.99977	1.0	17686	0
HIST1H2BL	3	0.00014111	0.00064792	0.026701	437	3	0.99986	0.99986	1.0	17742	0
HSPD1	3	0.00014174	0.00065231	0.026796	438	3	0.99986	0.99986	1.0	17741	0
ZNF259	5	0.00014232	0.00065451	0.026796	439	5	0.99978	0.99977	1.0	17682	0
GUK1	5	0.00014248	0.00065616	0.026796	441	5	0.99986	0.99986	1.0	17738	0
TWISTNB	5	0.00014248	0.00065616	0.026796	440	5	0.99986	0.99986	1.0	17739	0
LONP1	5	0.00014439	0.00066991	0.027233	442	4	0.99678	0.99672	1.0	17142	0
PGS1	5	0.00014497	0.00067321	0.027233	443	5	0.99977	0.99975	1.0	17667	0
CPSF4	5	0.00014509	0.00067431	0.027233	444	5	0.99985	0.99985	1.0	17737	0
DPH1	5	0.00014513	0.00067486	0.027233	445	5	0.99985	0.99985	1.0	17736	0
PRPF38A	5	0.00014551	0.0006754	0.027233	446	5	0.99985	0.99985	1.0	17735	0
SLU7	5	0.0001457	0.00067595	0.027233	447	5	0.99985	0.99985	1.0	17734	0
MYB	5	0.00014651	0.00068035	0.027349	448	4	0.9319	0.93251	1.0	15329	0
DAD1	5	0.00014839	0.00069575	0.027826	449	4	0.9945	0.99446	1.0	16958	0
TFAM	6	0.0001486	0.00069685	0.027826	450	6	0.99985	0.99985	1.0	17733	0
TOX4	5	0.00014863	0.00069685	0.027826	451	5	0.99985	0.99985	1.0	17732	0
LSM5	5	0.00014916	0.00069905	0.027852	452	5	0.99985	0.99985	1.0	17731	0
CARS	5	0.0001502	0.00070509	0.028031	453	5	0.99942	0.99939	1.0	17535	0
ATP2A2	5	0.00015089	0.00070949	0.028144	454	5	0.99985	0.99984	1.0	17730	0
HAUS8	5	0.00015159	0.00071169	0.028169	455	4	0.96273	0.96285	1.0	15968	0
COG3	5	0.00015293	0.00071994	0.028433	456	5	0.99985	0.99984	1.0	17728	0
ACTR3	5	0.00015512	0.00073093	0.028804	457	5	0.99984	0.99984	1.0	17727	0
MARS	5	0.00015609	0.00073643	0.028957	458	4	0.99727	0.99721	1.0	17200	0
NOP58	5	0.00015637	0.00073808	0.028959	459	5	0.99908	0.99904	1.0	17432	0
INTS9	5	0.00015768	0.00074413	0.029133	460	5	0.99984	0.99983	1.0	17726	0
SLC35B1	5	0.00015843	0.00074853	0.029241	461	3	0.81887	0.83077	1.0	13542	1
KLHL5	5	0.00015864	0.00075017	0.029242	462	5	0.99984	0.99983	1.0	17725	0
RGPD6	1	0.00015985	0.00075567	0.029312	463	1	0.99984	0.99983	1.0	17723	0
SMC4	5	0.00016005	0.00075677	0.029312	464	4	0.97987	0.97983	1.0	16400	0
POLD1	5	0.00016179	0.00076117	0.029312	465	5	0.99982	0.99981	1.0	17705	0
ATP5D	5	0.00016214	0.00076172	0.029312	466	5	0.99984	0.99983	1.0	17722	0
NSMCE1	5	0.00016215	0.00076172	0.029312	467	4	0.97535	0.97538	1.0	16277	0
COQ5	5	0.00016219	0.00076172	0.029312	468	5	0.99984	0.99983	1.0	17721	0
GPN2	5	0.00016326	0.00076557	0.029397	469	4	0.99542	0.99539	1.0	17044	0
ERCC2	5	0.0001639	0.00077107	0.029482	470	4	0.56825	0.7022	1.0	11632	1
PPP1CB	5	0.00016394	0.00077107	0.029482	471	5	0.99937	0.99934	1.0	17516	0
TONSL	5	0.00016457	0.00077437	0.029546	472	5	0.99826	0.99819	1.0	17294	0
INTS12	5	0.00016582	0.00078041	0.029713	473	3	0.98606	0.98597	1.0	16575	0
DYNC1I2	5	0.00016637	0.00078316	0.029755	474	5	0.99835	0.99828	1.0	17308	0
BRPF1	5	0.0001669	0.00078536	0.029776	475	5	0.99983	0.99983	1.0	17717	0
CHMP2A	5	0.00016922	0.00079526	0.030088	476	5	0.99983	0.99982	1.0	17716	0
RACGAP1	5	0.00017085	0.0008046	0.030314	477	5	0.9994	0.99938	1.0	17529	0
DHX33	5	0.00017087	0.0008046	0.030314	478	5	0.99983	0.99982	1.0	17715	0
SUPT6H	5	0.00017286	0.00080955	0.030394	479	5	0.99902	0.99897	1.0	17419	0
INO80	5	0.00017296	0.0008101	0.030394	480	5	0.99958	0.99956	1.0	17576	0
CCT3	5	0.0001735	0.0008123	0.030413	481	5	0.99983	0.99982	1.0	17714	0
SSU72	5	0.00017426	0.00081725	0.030535	482	5	0.99983	0.99981	1.0	17713	0
C21orf59	5	0.00017606	0.00082769	0.030732	483	5	0.99982	0.99981	1.0	17711	0
PPM1D	5	0.00017611	0.00082824	0.030732	484	5	0.99982	0.99981	1.0	17710	0
PDPK1	5	0.00017652	0.00082879	0.030732	485	4	0.9945	0.99446	1.0	16992	0
MTHFD1	5	0.00017655	0.00082934	0.030732	486	5	0.99982	0.99981	1.0	17709	0
MED6	5	0.00017761	0.00083484	0.03087	487	5	0.99884	0.99879	1.0	17394	0
EIF3D	5	0.00017781	0.00083649	0.03087	488	5	0.99982	0.99981	1.0	17706	0
SNUPN	5	0.00017914	0.00084199	0.030966	489	5	0.99982	0.99981	1.0	17704	0
ILF3	5	0.00017931	0.00084254	0.030966	490	5	0.99982	0.99981	1.0	17703	0
HSD17B10	5	0.00017999	0.00084611	0.031034	491	4	0.99745	0.99738	1.0	17217	0
MOCS3	5	0.00018098	0.00085133	0.031162	492	5	0.99982	0.99981	1.0	17702	0
ATP6V1A	5	0.0001812	0.00085353	0.031179	493	5	0.99982	0.99981	1.0	17701	0
ELP3	5	0.00018225	0.00085793	0.031273	494	4	0.82691	0.83665	1.0	13623	1
CENPA	5	0.00018247	0.00085958	0.031273	495	5	0.99941	0.99939	1.0	17533	0
TM2D1	5	0.00018379	0.00086398	0.03137	496	5	0.99982	0.9998	1.0	17699	0
TGS1	5	0.00018532	0.00086975	0.031482	497	5	0.99981	0.9998	1.0	17698	0
SDE2	5	0.00018561	0.00087058	0.031482	498	5	0.99949	0.99947	1.0	17544	0
MSTO1	5	0.00018754	0.00087937	0.031737	499	5	0.99843	0.99836	1.0	17322	0
DBR1	5	0.00018862	0.00088322	0.031812	500	5	0.99981	0.9998	1.0	17697	0
SETDB1	5	0.00018971	0.00088707	0.031887	501	4	0.47627	0.62345	1.0	10466	1
FARSA	5	0.0001913	0.00089587	0.032109	502	4	0.86092	0.86403	1.0	14077	1
CKAP5	5	0.00019208	0.00089697	0.032109	503	5	0.99839	0.99832	1.0	17316	0
CHCHD4	5	0.00019285	0.00089862	0.032109	504	5	0.99981	0.99979	1.0	17696	0
NOL9	5	0.00019364	0.00090191	0.032164	505	5	0.99971	0.9997	1.0	17638	0
MED23	5	0.00019492	0.00090741	0.032251	506	5	0.99981	0.99979	1.0	17695	0
CMPK1	5	0.00019501	0.00090796	0.032251	507	4	0.79967	0.81751	1.0	13349	1
ARID2	5	0.00019634	0.00091181	0.032319	508	5	0.9998	0.99979	1.0	17694	0
PES1	5	0.00019712	0.00091346	0.032319	509	4	0.6572	0.73976	1.0	12205	1
POMP	5	0.00019914	0.00092391	0.032625	510	4	0.54876	0.68674	1.0	11380	1
UQCRC1	5	0.00020025	0.0009283	0.032716	511	5	0.9998	0.99979	1.0	17692	0
POLR2L	4	0.00020266	0.000936	0.032923	512	3	0.99162	0.99162	1.0	16814	0
PSMA1	5	0.00020645	0.00095799	0.0335	515	5	0.99979	0.99978	1.0	17688	0
GLMN	5	0.00020645	0.00095799	0.0335	514	5	0.99979	0.99978	1.0	17690	0
RPAP1	5	0.00020645	0.00095799	0.0335	513	5	0.99979	0.99978	1.0	17691	0
RPS19	5	0.0002079	0.00096514	0.033684	516	4	0.94802	0.94823	1.0	15646	0
RPL4	4	0.00020883	0.00097064	0.033746	517	4	0.99979	0.99978	1.0	17687	0
RAB10	5	0.00020884	0.00097064	0.033746	518	5	0.99968	0.99968	1.0	17626	0
RPA3	5	0.0002102	0.00097504	0.033806	519	4	0.9961	0.99605	1.0	17094	0
C12orf45	5	0.00021059	0.00097613	0.033806	520	4	0.9262	0.92689	1.0	15224	0
TRMT61A	5	0.0002119	0.00098273	0.033969	521	4	0.97357	0.97358	1.0	16220	0
RPA2	5	0.00021291	0.00098768	0.034029	522	5	0.99951	0.99948	1.0	17550	0
GEMIN6	5	0.00021318	0.00098823	0.034029	523	5	0.99979	0.99977	1.0	17685	0
TAMM41	5	0.00021376	0.00099043	0.034039	524	5	0.99979	0.99977	1.0	17684	0
JMJD1C	5	0.00021525	0.00099703	0.034146	525	4	0.89379	0.89516	1.0	14642	0
TAF1B	5	0.00021542	0.00099813	0.034146	526	5	0.99978	0.99977	1.0	17683	0
FGFR1OP2	9	0.00021594	0.00099923	0.034146	527	7	0.87908	0.88087	1.0	14362	1
AURKB	5	0.00021656	0.0010025	0.034167	528	5	0.99973	0.99972	1.0	17651	0
STEAP3	5	0.00021674	0.0010036	0.034167	529	4	0.97809	0.97805	1.0	16345	0
EPN1	5	0.00021895	0.0010146	0.03443	530	5	0.99852	0.99847	1.0	17339	0
TTC27	5	0.00021925	0.0010152	0.03443	531	4	0.38449	0.54453	1.0	9344	1
RAD1	5	0.00022035	0.0010196	0.034514	532	5	0.99978	0.99977	1.0	17679	0
ATP13A1	5	0.0002214	0.0010267	0.03469	533	5	0.99978	0.99977	1.0	17678	0
GNL3	5	0.00022212	0.0010311	0.03469	534	5	0.99978	0.99977	1.0	17677	0
PGGT1B	5	0.00022279	0.0010322	0.03469	535	5	0.99854	0.99848	1.0	17340	0
MNT	5	0.00022371	0.0010333	0.03469	536	5	0.99978	0.99976	1.0	17676	0
CABIN1	5	0.00022458	0.0010344	0.03469	537	4	0.71844	0.76975	1.0	12621	1
RPL35	5	0.00022497	0.0010372	0.034718	538	4	0.9787	0.97868	1.0	16363	0
CBFB	5	0.00022688	0.0010443	0.03479	539	5	0.99974	0.99973	1.0	17654	0
NSMCE2	5	0.00022731	0.0010471	0.03479	540	5	0.99977	0.99976	1.0	17673	0
SNRPA1	5	0.00022731	0.0010471	0.03479	542	5	0.99977	0.99976	1.0	17670	0
RBM39	5	0.00022731	0.0010471	0.03479	541	5	0.99977	0.99976	1.0	17672	0
DDX17	5	0.00022973	0.0010559	0.035018	543	5	0.99977	0.99976	1.0	17668	0
WRB	5	0.00023218	0.0010652	0.035263	544	5	0.99977	0.99975	1.0	17666	0
GTF2IRD2B	5	0.00023435	0.0010734	0.035471	545	4	0.98514	0.98506	1.0	16541	0
KIAA1429	5	0.00023653	0.0010872	0.035801	546	4	0.87915	0.88093	1.0	14365	1
TCEA1	5	0.00023685	0.0010894	0.035801	547	5	0.99976	0.99975	1.0	17665	0
HMGCS1	5	0.00023689	0.0010894	0.035801	548	5	0.9996	0.99958	1.0	17583	0
RICTOR	5	0.00023804	0.0010954	0.03581	549	5	0.99976	0.99975	1.0	17664	0
PPP2R4	5	0.00023838	0.0010971	0.03581	550	5	0.99976	0.99975	1.0	17663	0
DDOST	5	0.0002386	0.0010976	0.03581	551	5	0.99889	0.99884	1.0	17400	0
RPLP2	5	0.00023872	0.0010976	0.03581	552	4	0.9945	0.99446	1.0	16961	0
HADHA	5	0.00024041	0.001107	0.03605	553	5	0.99976	0.99975	1.0	17662	0
ABCF1	5	0.00024315	0.0011213	0.036429	554	4	0.96696	0.96707	1.0	16053	0
PGK1	5	0.00024349	0.0011227	0.036429	555	3	0.98812	0.98807	1.0	16649	0
KRTAP21-2	5	0.00024802	0.001135	0.036764	556	2	0.16172	0.31668	0.961492	5930	2
YARS2	5	0.00024909	0.0011383	0.036766	557	5	0.99975	0.99974	1.0	17660	0
ATR	5	0.00025022	0.0011422	0.036766	558	4	0.94885	0.94906	1.0	15664	0
NUP133	5	0.00025022	0.0011422	0.036766	559	5	0.99843	0.99836	1.0	17323	0
DEXI	5	0.00025047	0.0011433	0.036766	560	5	0.99975	0.99974	1.0	17659	0
EIF2B1	5	0.00025194	0.0011499	0.036913	561	4	0.99411	0.99408	1.0	16937	0
TOP2A	5	0.00025287	0.0011537	0.036922	562	5	0.99975	0.99973	1.0	17658	0
RPS4X	3	0.00025292	0.0011543	0.036922	563	3	0.99975	0.99973	1.0	17657	0
ATP6V1E1	5	0.00025398	0.0011592	0.037015	564	4	0.95501	0.95518	1.0	15791	0
TP53RK	5	0.00025551	0.0011686	0.037247	565	5	0.99974	0.99973	1.0	17656	0
PIK3R4	5	0.00025817	0.0011774	0.037461	566	5	0.99974	0.99973	1.0	17655	0
TRAPPC3	6	0.00026002	0.0011845	0.037619	567	5	0.81086	0.82513	1.0	13456	1
AP2S1	7	0.00026041	0.0011867	0.037619	568	6	0.99891	0.99886	1.0	17403	0
ARMC7	5	0.00026086	0.0011894	0.037619	569	5	0.99969	0.99968	1.0	17630	0
H2AFZ	5	0.00026138	0.0011911	0.037619	570	5	0.99974	0.99972	1.0	17652	0
C17orf70	5	0.00026187	0.0011927	0.037619	571	5	0.99785	0.99778	1.0	17256	0
ZC3H18	5	0.00026397	0.0012021	0.037847	572	4	0.31833	0.48831	1.0	8515	1
NELFA	5	0.00026568	0.0012098	0.037974	573	4	0.99489	0.99486	1.0	17003	0
GABPA	5	0.00026597	0.0012103	0.037974	574	5	0.99968	0.99968	1.0	17627	0
PRPF4	5	0.00026674	0.0012147	0.038046	575	4	0.82411	0.83461	1.0	13598	1
POLE	5	0.00026774	0.0012213	0.038186	576	5	0.99973	0.99972	1.0	17650	0
TOP2B	5	0.0002684	0.0012241	0.038205	577	4	0.99694	0.99686	1.0	17153	0
MED18	5	0.00026905	0.0012274	0.038242	578	5	0.99973	0.99972	1.0	17649	0
SFSWAP	5	0.00027066	0.0012323	0.03833	579	5	0.99973	0.99972	1.0	17648	0
RAD51	5	0.00027236	0.0012378	0.038368	580	4	0.91253	0.91356	1.0	14933	0
SACM1L	5	0.00027252	0.0012378	0.038368	581	5	0.99973	0.99971	1.0	17647	0
NOL10	5	0.00027347	0.0012422	0.038439	582	4	0.92951	0.93015	1.0	15292	0
IMPDH2	5	0.00027478	0.0012494	0.038593	583	5	0.99973	0.99971	1.0	17646	0
RPS21	5	0.00028176	0.0012818	0.039528	584	5	0.99972	0.99971	1.0	17644	0
INTS6	8	0.00028339	0.0012884	0.039663	585	7	0.99972	0.9997	1.0	17643	0
SF3B4	5	0.00028467	0.001295	0.039798	586	5	0.99972	0.9997	1.0	17642	0
SH3GL1	6	0.00028762	0.0013088	0.040152	587	6	0.99971	0.9997	1.0	17641	0
HSPA8	4	0.00029001	0.0013208	0.040334	588	4	0.99971	0.9997	1.0	17640	0
SCAP	5	0.00029039	0.0013214	0.040334	589	4	0.98367	0.98361	1.0	16500	0
TOP3A	5	0.00029042	0.0013214	0.040334	590	5	0.99825	0.99818	1.0	17293	0
RFC5	5	0.00029281	0.0013302	0.040534	591	3	0.70006	0.76031	1.0	12482	1
VPS72	5	0.00029709	0.0013456	0.040881	592	5	0.9997	0.99969	1.0	17637	0
SRP54	5	0.00029718	0.0013461	0.040881	593	5	0.9997	0.99969	1.0	17636	0
ATP5J2	7	0.00029909	0.0013525	0.041004	594	6	0.8633	0.86612	1.0	14109	1
TARS	5	0.00030124	0.0013643	0.041293	595	4	0.94627	0.94647	1.0	15611	0
TRNT1	5	0.00030218	0.0013676	0.041318	596	5	0.99874	0.99868	1.0	17373	0
GTF3A	5	0.00030313	0.001372	0.041318	597	4	0.9841	0.98404	1.0	16512	0
TSR2	5	0.00030328	0.001372	0.041318	598	5	0.99936	0.99933	1.0	17513	0
CHD4	5	0.00030431	0.0013764	0.041381	599	5	0.9997	0.99969	1.0	17635	0
NDUFV1	5	0.0003049	0.0013797	0.041411	600	5	0.9997	0.99969	1.0	17634	0
NOP56	5	0.0003059	0.0013857	0.041523	601	4	0.67894	0.74991	1.0	12341	1
WAC	5	0.00030701	0.0013901	0.041586	602	5	0.99864	0.99858	1.0	17358	0
TUBGCP2	5	0.00030834	0.0013967	0.041714	603	4	0.98943	0.98944	1.0	16710	0
DHX9	5	0.00030951	0.0014099	0.042026	604	5	0.99969	0.99968	1.0	17633	0
ABT1	5	0.00031018	0.0014121	0.042026	605	5	0.99839	0.99832	1.0	17317	0
TSR1	5	0.00031063	0.0014154	0.042026	606	5	0.99969	0.99968	1.0	17632	0
PRR23D1	2	0.00031093	0.0014165	0.042026	607	2	0.99969	0.99968	1.0	17631	0
DDX52	5	0.00031294	0.0014259	0.042234	608	5	0.99892	0.99887	1.0	17406	0
TMED10	5	0.00031487	0.0014341	0.042388	609	5	0.99969	0.99968	1.0	17628	0
CPSF3L	5	0.00031559	0.0014358	0.042388	610	4	0.90963	0.91064	1.0	14880	0
PRMT1	5	0.00031684	0.0014385	0.042399	611	4	0.97333	0.97333	1.0	16213	0
COPE	5	0.00031847	0.0014478	0.042605	612	4	0.97837	0.97833	1.0	16355	0
MYC	5	0.00032217	0.0014649	0.043019	613	5	0.99968	0.99967	1.0	17624	0
UMPS	5	0.00032332	0.0014698	0.043019	615	3	0.66763	0.74459	1.0	12268	1
MYH9	5	0.00032332	0.0014698	0.043019	614	4	0.98462	0.98456	1.0	16531	0
LIMS3	5	0.00032394	0.0014715	0.043019	616	5	0.99968	0.99967	1.0	17623	0
IPO9	5	0.00032658	0.0014852	0.043351	617	4	0.73358	0.77777	1.0	12738	1
VPS26A	5	0.00032815	0.0014896	0.043403	618	5	0.99967	0.99967	1.0	17622	0
HIST1H2BJ	4	0.00032882	0.0014918	0.043403	619	4	0.99703	0.99696	1.0	17167	0
ISCU	5	0.00032986	0.0014979	0.043508	620	5	0.99967	0.99966	1.0	17620	0
ZSWIM8	5	0.00033304	0.0015138	0.043901	621	5	0.99967	0.99966	1.0	17619	0
KIAA0391	11	0.00033473	0.0015221	0.044069	622	9	0.72856	0.7751	1.0	12703	1
RPL30	3	0.00033829	0.0015386	0.044475	623	3	0.99966	0.99965	1.0	17617	0
EFTUD1	5	0.00033915	0.0015452	0.044594	624	4	0.99354	0.9935	1.0	16908	0
KIN	5	0.00034016	0.0015512	0.044649	625	5	0.99966	0.99965	1.0	17616	0
MED31	5	0.00034036	0.0015529	0.044649	626	4	0.9945	0.99446	1.0	16971	0
SEC14L1	5	0.00034122	0.0015545	0.044649	627	5	0.99966	0.99965	1.0	17615	0
SAMM50	5	0.00034515	0.0015715	0.045041	628	5	0.99949	0.99946	1.0	17543	0
TPI1	9	0.00034569	0.0015748	0.045041	629	7	0.99939	0.99937	1.0	17527	0
RPL6	3	0.00034654	0.0015765	0.045041	630	3	0.99965	0.99965	1.0	17614	0
PSMC6	5	0.00034724	0.0015781	0.045041	631	4	0.0072822	0.027275	0.639605	767	1
VARS	5	0.00034879	0.0015869	0.045164	632	4	0.99539	0.99536	1.0	17043	0
FBL	5	0.00034886	0.0015875	0.045164	633	4	0.96879	0.96887	1.0	16099	0
PTAR1	5	0.00035033	0.0015924	0.045209	634	5	0.99799	0.99791	1.0	17270	0
FABP4	5	0.00035048	0.0015941	0.045209	635	5	0.99916	0.99913	1.0	17453	0
PSMD4	5	0.00035455	0.0016144	0.045714	636	4	0.97332	0.97332	1.0	16212	0
SARS	5	0.00035519	0.0016188	0.045726	637	5	0.99964	0.99964	1.0	17611	0
CRNKL1	5	0.00035557	0.0016199	0.045726	638	5	0.99964	0.99964	1.0	17610	0
PITPNB	5	0.00035817	0.0016326	0.046011	639	4	0.97968	0.97964	1.0	16394	0
HNRNPK	5	0.00036069	0.0016447	0.046197	640	5	0.9977	0.99762	1.0	17241	0
ADAT2	5	0.00036081	0.0016447	0.046197	641	5	0.99764	0.99757	1.0	17233	0
YARS	5	0.00036136	0.0016469	0.046197	642	5	0.99964	0.99963	1.0	17609	0
RPL27	5	0.00036279	0.0016518	0.046238	643	5	0.99932	0.99928	1.0	17501	0
PSMD12	5	0.00036397	0.0016557	0.046238	644	5	0.99756	0.99749	1.0	17223	0
TRAPPC9	5	0.00036429	0.0016568	0.046238	645	5	0.99964	0.99963	1.0	17608	0
SPI1	5	0.00036458	0.0016601	0.046238	646	5	0.99964	0.99962	1.0	17607	0
LSM12	5	0.00036517	0.0016612	0.046238	647	4	0.98297	0.9829	1.0	16477	0
SRPK1	5	0.00036714	0.0016733	0.046503	648	5	0.99963	0.99962	1.0	17606	0
CCNK	5	0.00036901	0.0016804	0.046562	649	5	0.99963	0.99962	1.0	17605	0
CHD8	5	0.00036931	0.0016826	0.046562	650	5	0.99963	0.99962	1.0	17604	0
C19orf40	5	0.00036941	0.0016832	0.046562	651	5	0.99963	0.99962	1.0	17603	0
UBA52	5	0.00037199	0.0016969	0.04687	652	5	0.99963	0.99961	1.0	17602	0
LSM10	5	0.00037375	0.0017024	0.04695	653	5	0.99854	0.99849	1.0	17341	0
GINS2	5	0.00037398	0.0017062	0.046984	654	5	0.99963	0.99961	1.0	17601	0
TAF6	5	0.00037888	0.0017304	0.047317	655	4	0.99642	0.99637	1.0	17117	0
DOLK	5	0.0003794	0.0017315	0.047317	656	5	0.99835	0.99828	1.0	17307	0
GTF2H4	5	0.00037979	0.0017332	0.047317	657	5	0.99919	0.99915	1.0	17460	0
CSTF3	8	0.00038031	0.0017343	0.047317	658	6	0.99363	0.99358	1.0	16914	0
NOB1	5	0.0003813	0.0017392	0.047317	659	4	0.70532	0.76297	1.0	12526	1
RBM17	4	0.0003814	0.0017392	0.047317	660	4	0.99962	0.9996	1.0	17600	0
NUF2	5	0.00038153	0.0017392	0.047317	661	5	0.99962	0.9996	1.0	17599	0
ZMYND8	5	0.00038204	0.0017409	0.047317	662	5	0.99962	0.9996	1.0	17598	0
USP48	5	0.00038224	0.001742	0.047317	663	5	0.99962	0.9996	1.0	17597	0
MCM5	5	0.00038653	0.0017662	0.047902	664	5	0.99961	0.9996	1.0	17596	0
SIK3	5	0.00038983	0.0017788	0.048121	665	5	0.99961	0.99959	1.0	17594	0
NFYC	5	0.00039071	0.0017832	0.048121	666	4	0.92325	0.92395	1.0	15158	0
SMC5	5	0.00039086	0.0017849	0.048121	667	5	0.99961	0.99959	1.0	17593	0
RSL1D1	5	0.00039106	0.0017854	0.048121	668	5	0.99895	0.9989	1.0	17411	0
C10orf12	5	0.00039169	0.0017876	0.048121	669	5	0.99961	0.99959	1.0	17592	0
NDUFAB1	5	0.00039484	0.0018047	0.048407	670	4	0.97847	0.97843	1.0	16358	0
RBM22	5	0.00039523	0.0018058	0.048407	671	5	0.9996	0.99959	1.0	17591	0
CINP	5	0.00039544	0.0018063	0.048407	672	5	0.9996	0.99959	1.0	17590	0
ADAM21	5	0.00039732	0.0018162	0.048588	673	5	0.9996	0.99959	1.0	17588	0
HUS1	5	0.00039847	0.0018211	0.048588	674	5	0.9996	0.99959	1.0	17587	0
TOP1MT	5	0.00039868	0.0018211	0.048588	675	5	0.9996	0.99958	1.0	17586	0
CCDC115	5	0.00039995	0.001825	0.048619	676	5	0.9996	0.99958	1.0	17585	0
ME2	5	0.00040493	0.0018514	0.049249	677	5	0.9996	0.99958	1.0	17582	0
MT1E	2	0.00040785	0.0018657	0.049483	678	2	0.95507	0.95526	1.0	15792	0
FEN1	5	0.00040793	0.0018657	0.049483	679	4	0.9881	0.98806	1.0	16647	0
RIOK1	5	0.00041014	0.0018728	0.0496	680	5	0.99907	0.99904	1.0	17430	0
CITED2	5	0.00041267	0.0018844	0.0497	681	4	0.99708	0.99701	1.0	17174	0
TIPIN	5	0.00041279	0.0018849	0.0497	682	4	0.99699	0.99691	1.0	17161	0
GBE1	5	0.00041325	0.0018877	0.0497	683	5	0.99959	0.99957	1.0	17580	0
DDX6	5	0.00041325	0.0018877	0.0497	684	5	0.99959	0.99957	1.0	17579	0
PI4KB	5	0.00041407	0.0018926	0.049758	685	4	0.36192	0.52541	1.0	9065	1
MED20	5	0.00041942	0.0019113	0.050117	686	5	0.99954	0.99952	1.0	17561	0
TEX10	5	0.00041962	0.0019119	0.050117	687	5	0.99958	0.99956	1.0	17578	0
MAD2L1	5	0.00042126	0.0019207	0.050275	688	5	0.99958	0.99956	1.0	17577	0
IPO11	5	0.00042601	0.0019426	0.050775	689	5	0.99957	0.99956	1.0	17572	0
KAT7	5	0.00042642	0.0019454	0.050775	690	4	0.91194	0.91298	1.0	14922	0
TCF3	5	0.00042908	0.001958	0.051031	691	4	0.99737	0.99731	1.0	17207	0
RPP14	5	0.00043326	0.0019751	0.051401	692	5	0.99957	0.99955	1.0	17570	0
PSMC2	5	0.00043569	0.0019833	0.051541	693	4	0.9945	0.99446	1.0	16995	0
SNRNP27	5	0.00043941	0.0019982	0.051852	694	4	0.9945	0.99446	1.0	16948	0
SNAPC3	5	0.00044738	0.0020312	0.052581	695	5	0.99955	0.99953	1.0	17567	0
RPS13	4	0.0004484	0.0020328	0.052581	696	4	0.99896	0.99891	1.0	17412	0
DYNC1H1	5	0.00044986	0.0020378	0.052581	697	4	0.5861	0.70931	1.0	11743	1
ACTR8	5	0.00045073	0.0020405	0.052581	698	5	0.99955	0.99953	1.0	17565	0
PDSS1	5	0.00045113	0.0020416	0.052581	699	5	0.99776	0.99768	1.0	17247	0
PRKAA1	5	0.00045201	0.0020438	0.052581	700	5	0.99955	0.99953	1.0	17564	0
USP32	5	0.00045341	0.0020488	0.052633	701	5	0.99955	0.99953	1.0	17563	0
TRMT5	5	0.00045868	0.0020751	0.053174	702	5	0.99954	0.99952	1.0	17560	0
SLC39A4	5	0.0004588	0.0020757	0.053174	703	5	0.99954	0.99952	1.0	17559	0
SYNCRIP	5	0.00046288	0.0020927	0.053439	704	5	0.99917	0.99914	1.0	17455	0
DDX27	5	0.00046328	0.0020938	0.053439	705	5	0.99954	0.99951	1.0	17558	0
COPB1	5	0.0004634	0.0020949	0.053439	706	5	0.99954	0.99951	1.0	17557	0
GNL3L	5	0.00046488	0.0021004	0.053503	707	4	0.97592	0.97596	1.0	16292	0
VCP	5	0.00046578	0.0021054	0.053553	708	5	0.99953	0.99951	1.0	17556	0
INTS3	5	0.00046897	0.0021235	0.053939	709	5	0.99925	0.99921	1.0	17481	0
TAF12	5	0.00047334	0.0021397	0.054274	710	5	0.99889	0.99884	1.0	17401	0
LAMTOR3	5	0.00047532	0.0021477	0.0544	711	5	0.99952	0.9995	1.0	17554	0
GGTLC2	3	0.00047699	0.0021521	0.054435	712	3	0.99952	0.9995	1.0	17553	0
PPCS	8	0.00047952	0.0021675	0.054747	713	7	0.94761	0.94781	1.0	15638	1
MCM4	5	0.00048061	0.0021708	0.054753	714	4	0.90125	0.90247	1.0	14756	0
PTBP1	5	0.0004819	0.0021758	0.054753	715	5	0.99922	0.99918	1.0	17473	0
CCDC84	5	0.00048247	0.0021769	0.054753	716	4	0.87552	0.87742	1.0	14300	1
MDH2	5	0.00048527	0.0021859	0.054904	717	5	0.99951	0.99949	1.0	17552	0
SUPT5H	5	0.00048653	0.0021928	0.054937	718	4	0.99689	0.99682	1.0	17147	0
HMGB1	2	0.00048686	0.0021933	0.054937	719	2	0.99951	0.99949	1.0	17551	0
SLC11A2	5	0.00048955	0.0022032	0.055109	720	4	0.88542	0.88708	1.0	14475	0
GRPEL1	5	0.0004908	0.0022087	0.05517	721	5	0.99845	0.99838	1.0	17327	0
ANAPC1	4	0.00049425	0.0022247	0.055466	722	4	0.99784	0.99776	1.0	17255	0
ROMO1	5	0.00049518	0.0022291	0.055466	723	4	0.76737	0.79702	1.0	13027	1
TIMM23	5	0.00049544	0.0022307	0.055466	724	5	0.9995	0.99948	1.0	17549	0
YKT6	5	0.00049592	0.0022329	0.055466	725	4	0.97866	0.97863	1.0	16362	0
HIST1H2AB	3	0.00049775	0.0022428	0.055635	726	2	0.62281	0.72438	1.0	11962	1
CDCA8	5	0.00050023	0.0022516	0.055776	727	4	0.99586	0.99583	1.0	17072	0
PPP2CA	5	0.00050541	0.0022725	0.056153	728	5	0.99949	0.99947	1.0	17547	0
CTAGE5	5	0.00050554	0.0022731	0.056153	729	5	0.99949	0.99947	1.0	17546	0
SNF8	5	0.00050719	0.0022808	0.056216	730	5	0.99949	0.99947	1.0	17545	0
RB1CC1	5	0.00050766	0.0022819	0.056216	731	4	0.99586	0.99583	1.0	17073	0
UTP23	5	0.00050979	0.0022907	0.056356	732	5	0.99922	0.99918	1.0	17471	0
WDR33	5	0.00051592	0.0023192	0.056981	733	5	0.99948	0.99946	1.0	17542	0
MED9	5	0.00052036	0.0023357	0.057308	734	5	0.9977	0.99762	1.0	17240	0
TUBG1	5	0.00052424	0.0023528	0.057648	735	5	0.99948	0.99945	1.0	17541	0
HINFP	5	0.00053965	0.0024226	0.059278	736	4	0.98736	0.98728	1.0	16626	0
EIF5A	5	0.00054558	0.0024528	0.059814	737	4	0.9945	0.99446	1.0	16962	0
C16orf80	5	0.00054607	0.0024534	0.059814	738	5	0.99945	0.99943	1.0	17539	0
RFK	5	0.00054648	0.002455	0.059814	739	5	0.99852	0.99847	1.0	17337	0
DDX54	5	0.00054741	0.0024578	0.059814	740	4	0.97486	0.97483	1.0	16266	0
RPS27L	5	0.0005502	0.002466	0.059866	741	5	0.99945	0.99943	1.0	17538	0
IRF8	5	0.00055055	0.0024666	0.059866	742	5	0.99906	0.99902	1.0	17424	0
GMPS	5	0.00055145	0.0024726	0.059892	743	5	0.9986	0.99855	1.0	17352	0
MED28	5	0.000552	0.0024743	0.059892	744	5	0.99935	0.99932	1.0	17509	0
TFB1M	5	0.00055304	0.0024798	0.059904	745	4	0.99102	0.99103	1.0	16785	0
NDUFA8	5	0.00055373	0.0024814	0.059904	746	4	0.97942	0.97938	1.0	16385	0
SMARCA5	5	0.00055646	0.0024941	0.060128	747	4	0.9945	0.99446	1.0	16942	0
PHAX	5	0.00055941	0.0025073	0.060366	748	4	0.98035	0.98034	1.0	16417	0
UBE2G2	5	0.00056093	0.0025144	0.060457	749	4	0.9952	0.99517	1.0	17032	0
WDR74	5	0.00056207	0.0025188	0.060467	750	5	0.99944	0.99942	1.0	17537	0
EIF2B5	5	0.00056288	0.0025216	0.060467	751	4	0.99708	0.99701	1.0	17184	0
TCOF1	5	0.00056565	0.0025337	0.060676	752	4	0.98986	0.98986	1.0	16730	0
EEF1E1	5	0.00057015	0.0025573	0.061087	753	5	0.99943	0.99941	1.0	17536	0
CDC123	5	0.00057052	0.0025584	0.061087	754	4	0.89762	0.89891	1.0	14709	0
HGS	5	0.00057205	0.0025672	0.061087	755	4	0.93011	0.93076	1.0	15299	0
TM9SF2	5	0.00057227	0.0025672	0.061087	756	4	0.99258	0.99256	1.0	16859	0
RBBP4	5	0.00057252	0.0025677	0.061087	757	4	0.9972	0.99713	1.0	17192	0
IWS1	5	0.00058371	0.0026178	0.062195	758	5	0.99942	0.99939	1.0	17534	0
BRF1	13	0.00058645	0.0026304	0.062413	759	8	0.99199	0.992	1.0	16833	1
KARS	5	0.00059546	0.0026684	0.063114	760	3	0.87169	0.8738	1.0	14229	1
HIST3H2A	5	0.00059722	0.0026755	0.063114	761	3	0.19581	0.36597	0.9788	6722	1
TFDP1	5	0.00059768	0.0026788	0.063114	762	5	0.9994	0.99938	1.0	17531	0
EIF3J	7	0.00059769	0.0026788	0.063114	763	6	0.96195	0.96206	1.0	15948	0
MRPL4	5	0.00059783	0.0026788	0.063114	764	5	0.9994	0.99938	1.0	17530	0
THOC2	5	0.00059846	0.002681	0.063114	765	4	0.9945	0.99446	1.0	16988	0
SPIDR	5	0.00060147	0.0026991	0.063458	766	5	0.9994	0.99937	1.0	17528	0
RFC4	5	0.00060669	0.0027244	0.063969	767	4	0.65575	0.7391	1.0	12194	1
NOP10	3	0.00060773	0.0027288	0.063989	768	3	0.99939	0.99937	1.0	17526	0
EXOSC2	5	0.00060986	0.0027382	0.064125	769	4	0.97373	0.97373	1.0	16226	0
MRTO4	5	0.00061414	0.002753	0.064318	770	5	0.99939	0.99936	1.0	17523	0
HARS	5	0.00061427	0.0027536	0.064318	771	4	0.99631	0.99627	1.0	17109	0
RABGGTA	5	0.00061608	0.0027635	0.064465	772	5	0.99938	0.99935	1.0	17522	0
GEMIN4	5	0.0006185	0.0027701	0.064536	773	5	0.99926	0.99922	1.0	17485	0
RAB1A	7	0.00062221	0.002786	0.06474	774	6	0.99931	0.99928	1.0	17498	0
COX5A	5	0.00062251	0.002786	0.06474	775	5	0.99938	0.99935	1.0	17521	0
MED7	5	0.00062316	0.0027904	0.064758	776	4	0.9945	0.99446	1.0	16972	0
WBP11	5	0.00062446	0.0027981	0.064821	777	5	0.99938	0.99935	1.0	17520	0
U2SURP	5	0.00062547	0.0028003	0.064821	778	3	0.81417	0.82743	1.0	13489	1
DHX29	5	0.00062627	0.0028053	0.064852	779	5	0.99937	0.99934	1.0	17519	0
MEN1	5	0.00062808	0.0028091	0.064858	780	5	0.99937	0.99934	1.0	17518	0
MEF2BNB	5	0.00063096	0.0028217	0.065066	781	5	0.99937	0.99934	1.0	17517	0
ALG11	5	0.00063523	0.0028421	0.065452	782	5	0.99936	0.99933	1.0	17514	0
CDT1	5	0.00063819	0.0028597	0.065773	783	4	0.99229	0.99227	1.0	16845	0
C9orf114	5	0.00064123	0.0028696	0.065916	784	4	0.69755	0.75904	1.0	12465	1
ACTR6	5	0.00064567	0.0028883	0.066177	786	5	0.99935	0.99932	1.0	17510	0
PHF5A	5	0.00064567	0.0028883	0.066177	785	5	0.99935	0.99932	1.0	17511	0
NUBP2	5	0.00064946	0.0029037	0.066445	787	3	0.89296	0.89435	1.0	14620	0
COX11	5	0.00065911	0.0029394	0.067177	788	4	0.79128	0.81199	1.0	13259	1
DDX51	5	0.00065987	0.0029432	0.06718	789	5	0.99934	0.9993	1.0	17507	0
U2AF2	5	0.00066087	0.0029471	0.067183	790	3	0.39612	0.55453	1.0	9489	2
VDAC3	5	0.00066777	0.0029735	0.067653	791	5	0.99933	0.99929	1.0	17505	0
BPTF	5	0.00066857	0.0029779	0.067653	792	5	0.99933	0.99929	1.0	17504	0
NRF1	5	0.00066904	0.002979	0.067653	793	4	0.96279	0.9629	1.0	15970	0
UBTF	5	0.00067168	0.00299	0.067817	794	5	0.99933	0.99929	1.0	17503	0
POLR3E	5	0.00067816	0.0030164	0.068329	795	5	0.99932	0.99928	1.0	17500	0
KANSL3	5	0.00067877	0.0030202	0.068331	796	4	0.61639	0.72169	1.0	11927	1
RPL36AL	5	0.00068142	0.0030334	0.068543	797	5	0.9993	0.99926	1.0	17494	0
INTS2	5	0.00068462	0.0030455	0.06873	798	5	0.99932	0.99928	1.0	17499	0
KIAA0100	5	0.00068882	0.0030612	0.068997	799	3	0.75655	0.79071	1.0	12924	1
CNEP1R1	5	0.00069325	0.0030829	0.06935	800	5	0.99931	0.99927	1.0	17497	0
COG1	5	0.00069397	0.0030845	0.06935	801	4	0.96793	0.96802	1.0	16074	0
CSTF1	5	0.00069585	0.0030939	0.069461	802	4	0.90967	0.91067	1.0	14881	0
UTP18	5	0.00069696	0.0030972	0.069461	803	3	0.97082	0.97084	1.0	16149	0
CMTR2	5	0.00069785	0.003101	0.069461	804	5	0.9993	0.99927	1.0	17496	0
PSMG3	5	0.00070049	0.0031104	0.069584	805	5	0.9993	0.99927	1.0	17495	0
HAUS3	5	0.0007022	0.0031236	0.069706	807	4	0.9945	0.99446	1.0	16977	0
RNMT	5	0.0007022	0.0031236	0.069706	806	4	0.84751	0.85271	1.0	13900	1
AIFM1	5	0.00070586	0.0031395	0.069801	808	4	0.4735	0.62107	1.0	10446	1
DAZAP1	5	0.00070612	0.0031406	0.069801	809	5	0.99929	0.99926	1.0	17493	0
HMHA1	5	0.00070666	0.0031428	0.069801	810	4	0.92598	0.92669	1.0	15220	0
NSA2	4	0.0007075	0.0031456	0.069801	811	3	0.76556	0.79595	1.0	13008	1
TOMM22	5	0.00070811	0.0031472	0.069801	812	5	0.99929	0.99926	1.0	17492	0
TANGO6	5	0.00070932	0.0031533	0.069849	813	5	0.99872	0.99866	1.0	17368	0
KIF18A	5	0.00071128	0.0031593	0.069897	814	5	0.99929	0.99926	1.0	17491	0
TUT1	5	0.00071372	0.003172	0.070053	815	4	0.99113	0.99114	1.0	16791	0
TFAP4	5	0.00071489	0.0031742	0.070053	816	5	0.99797	0.9979	1.0	17266	0
PSMD7	5	0.00071645	0.0031824	0.070149	817	4	0.91427	0.91519	1.0	14971	0
PHF12	5	0.00071833	0.0031912	0.070257	818	5	0.99928	0.99925	1.0	17490	0
TAF6L	5	0.00072086	0.0032005	0.070363	819	5	0.99928	0.99924	1.0	17488	0
NCBP1	5	0.00072233	0.0032038	0.070363	820	5	0.99884	0.99879	1.0	17390	0
RPS5	4	0.00072381	0.0032099	0.07041	821	3	0.98443	0.98437	1.0	16520	0
SPRTN	5	0.00072628	0.0032192	0.070529	822	5	0.99927	0.99924	1.0	17486	0
TOMM40	5	0.00072798	0.0032247	0.070564	823	4	0.94982	0.95004	1.0	15687	0
IPPK	5	0.00074529	0.0032863	0.071773	824	5	0.99919	0.99915	1.0	17461	0
FAM210A	5	0.00074585	0.003288	0.071773	825	5	0.99925	0.99922	1.0	17484	0
CCDC59	5	0.00074756	0.0032973	0.07189	826	4	0.97745	0.97743	1.0	16329	0
PNKP	5	0.00074933	0.0033072	0.072019	827	5	0.99925	0.99921	1.0	17483	0
CYCS	4	0.00075163	0.0033209	0.072231	828	4	0.99925	0.99921	1.0	17482	0
BOP1	5	0.00075354	0.0033286	0.072311	829	5	0.999	0.99895	1.0	17418	0
TBL1XR1	5	0.0007584	0.0033506	0.072625	830	4	0.55578	0.69306	1.0	11484	1
DERL1	5	0.00075861	0.0033512	0.072625	831	5	0.99924	0.9992	1.0	17480	0
TUBGCP4	5	0.00076243	0.0033649	0.072795	832	4	0.99662	0.99656	1.0	17130	0
EBNA1BP2	5	0.00076442	0.0033732	0.072795	833	3	0.98037	0.98037	1.0	16418	0
ACTR2	5	0.00076532	0.0033792	0.072795	835	5	0.99923	0.9992	1.0	17478	0
MTBP	5	0.00076532	0.0033792	0.072795	836	5	0.99923	0.9992	1.0	17479	0
RAD17	5	0.00076532	0.0033792	0.072795	834	5	0.99923	0.9992	1.0	17477	0
ELOVL5	11	0.00077092	0.0034122	0.073389	837	7	0.69552	0.75803	1.0	12453	2
POLR1B	5	0.00077169	0.003415	0.073389	838	4	0.99045	0.99047	1.0	16758	0
PCID2	5	0.0007743	0.0034254	0.073526	839	4	0.99632	0.99627	1.0	17110	0
ZBTB8OS	5	0.00077605	0.0034326	0.073591	840	4	0.99742	0.99736	1.0	17214	0
CDS2	5	0.00078266	0.0034644	0.074187	841	5	0.99922	0.99918	1.0	17472	0
LCE1F	3	0.00078621	0.0034787	0.074404	842	2	0.94181	0.9422	1.0	15521	0
NHLRC2	5	0.00078743	0.0034886	0.07448	843	4	0.96924	0.96931	1.0	16114	0
NEDD1	5	0.00078838	0.0034952	0.07448	844	4	0.9945	0.99446	1.0	16994	0
GTF2E2	5	0.00079026	0.0035018	0.07448	845	5	0.99921	0.99917	1.0	17467	0
PAFAH1B1	5	0.00079063	0.0035024	0.07448	846	5	0.99921	0.99917	1.0	17466	0
BUB1	5	0.00079081	0.0035029	0.07448	847	5	0.99921	0.99917	1.0	17465	0
G2E3	5	0.00079537	0.0035227	0.074812	848	5	0.9992	0.99917	1.0	17464	0
DOT1L	5	0.00079846	0.0035354	0.074992	849	4	0.85189	0.85638	1.0	13960	1
HIPK1	5	0.00080418	0.0035661	0.075515	850	5	0.9992	0.99916	1.0	17463	0
FCGR1B	5	0.00080528	0.0035716	0.075515	851	5	0.99919	0.99916	1.0	17462	0
RFC2	5	0.00080675	0.0035749	0.075515	852	4	0.8489	0.85385	1.0	13922	1
PPP1R7	5	0.00080744	0.0035788	0.075515	853	5	0.99768	0.9976	1.0	17238	0
SPTSSA	5	0.00080774	0.003581	0.075515	854	4	0.51708	0.65885	1.0	10957	1
HNRNPH1	5	0.00081196	0.0035991	0.075802	855	5	0.99907	0.99904	1.0	17429	0
MDM2	5	0.00081418	0.003603	0.075802	856	5	0.99919	0.99915	1.0	17459	0
KAT2A	5	0.00082103	0.0036294	0.076266	857	4	0.89814	0.89942	1.0	14720	0
POLR2G	5	0.00082466	0.0036415	0.076266	858	5	0.99918	0.99914	1.0	17457	0
PPP2R2A	5	0.0008247	0.003642	0.076266	859	5	0.99884	0.99879	1.0	17391	0
BRAP	5	0.00082485	0.003642	0.076266	860	5	0.99918	0.99914	1.0	17456	0
DGCR8	5	0.00083359	0.003675	0.076868	861	4	0.98729	0.98721	1.0	16623	0
DMAP1	5	0.00083505	0.00368	0.076882	862	5	0.99916	0.99913	1.0	17454	0
HMOX2	5	0.0008423	0.0037168	0.077518	863	5	0.99916	0.99912	1.0	17452	0
GCLC	5	0.00084275	0.003719	0.077518	864	4	0.88244	0.88412	1.0	14429	0
RPP21	5	0.00084872	0.003741	0.077886	865	4	0.52595	0.66662	1.0	11076	1
POLR3B	5	0.00085017	0.0037481	0.077945	866	5	0.99915	0.99911	1.0	17451	0
MED4	5	0.00085248	0.0037553	0.07795	867	5	0.99915	0.99911	1.0	17450	0
L1TD1	5	0.00085345	0.0037608	0.07795	868	5	0.99915	0.99911	1.0	17449	0
FECH	5	0.00085403	0.0037652	0.07795	869	5	0.99915	0.99911	1.0	17448	0
GPS1	5	0.00085408	0.0037657	0.07795	870	4	0.9961	0.99605	1.0	17095	0
SAP18	5	0.00085792	0.0037811	0.078112	871	3	0.95086	0.95105	1.0	15710	0
ARMC1	6	0.00085852	0.0037822	0.078112	872	5	0.99903	0.99898	1.0	17420	0
TRAPPC1	5	0.00086277	0.0038009	0.078375	873	5	0.99914	0.9991	1.0	17447	0
CENPO	5	0.00086375	0.0038037	0.078375	874	5	0.99914	0.9991	1.0	17446	0
TERT	5	0.00086687	0.0038168	0.078468	875	5	0.99913	0.99909	1.0	17445	0
PAICS	4	0.00086703	0.0038168	0.078468	876	4	0.99913	0.99909	1.0	17444	0
TRIAP1	5	0.00086793	0.0038234	0.078514	877	4	0.98885	0.98884	1.0	16678	0
DHX37	5	0.00087483	0.0038509	0.078988	878	4	0.98848	0.98845	1.0	16662	0
SMC3	5	0.0008773	0.0038614	0.079112	879	5	0.99912	0.99909	1.0	17443	0
C3orf17	5	0.00088902	0.003912	0.080057	880	5	0.99911	0.99907	1.0	17441	0
PSMA5	5	0.00089342	0.0039329	0.080394	881	5	0.99911	0.99907	1.0	17440	0
C15orf41	5	0.00089643	0.0039444	0.080447	882	5	0.9991	0.99907	1.0	17439	0
EIF4E	4	0.00089647	0.0039444	0.080447	883	4	0.9991	0.99907	1.0	17438	0
MON2	5	0.00091019	0.0040071	0.081633	884	5	0.99909	0.99905	1.0	17435	0
STAT5B	5	0.00091141	0.0040153	0.081708	885	5	0.99909	0.99905	1.0	17434	0
CD48	5	0.00091263	0.0040214	0.081739	886	4	0.99722	0.99715	1.0	17195	0
SUZ12	5	0.0009159	0.0040362	0.081889	887	5	0.99908	0.99905	1.0	17433	0
EIF1AD	5	0.00091642	0.0040379	0.081889	888	4	0.97238	0.97239	1.0	16181	0
CRLS1	8	0.00091976	0.0040538	0.08212	889	7	0.99796	0.99788	1.0	17263	0
URI1	5	0.00092721	0.0040824	0.082607	890	4	0.32917	0.49744	1.0	8653	1
SRSF3	5	0.00092959	0.0040945	0.082665	892	5	0.99907	0.99904	1.0	17426	0
ATP1B3	5	0.00092959	0.0040945	0.082665	891	5	0.99907	0.99904	1.0	17431	0
UBE2N	5	0.00093304	0.0041121	0.082928	893	4	0.9945	0.99446	1.0	16944	0
PSG2	3	0.00093677	0.0041261	0.083117	894	3	0.99899	0.99894	1.0	17416	0
CFB	5	0.00093862	0.0041341	0.083136	895	5	0.99906	0.99902	1.0	17425	0
ANAPC10	5	0.00093954	0.0041363	0.083136	896	4	0.97277	0.97276	1.0	16197	0
WARS	5	0.00094173	0.0041445	0.083161	897	4	0.30788	0.47945	1.0	8394	1
ALYREF	5	0.00094241	0.0041467	0.083161	898	5	0.99875	0.99868	1.0	17374	0
RTCB	5	0.00094541	0.0041588	0.08331	899	3	0.54768	0.68577	1.0	11361	1
RFC3	5	0.00094814	0.0041737	0.083515	900	4	0.16807	0.32592	0.966248	6069	1
EXOC6	5	0.0009584	0.0042176	0.08423	901	5	0.99904	0.99899	1.0	17422	0
CBWD1	2	0.00095887	0.0042187	0.08423	902	2	0.95788	0.95803	1.0	15861	0
RRP1	5	0.00096585	0.0042495	0.084751	903	4	0.99506	0.99504	1.0	17019	0
MIS12	5	0.00096777	0.0042589	0.084843	904	5	0.99903	0.99898	1.0	17421	0
NXF1	5	0.00097115	0.0042688	0.084907	905	3	0.70044	0.76051	1.0	12484	1
COPA	5	0.00097181	0.0042715	0.084907	906	4	0.81925	0.83104	1.0	13546	1
KDM2A	5	0.0010053	0.0044024	0.087411	907	5	0.99899	0.99895	1.0	17417	0
DNTTIP2	5	0.0010153	0.0044425	0.088014	908	5	0.99898	0.99894	1.0	17415	0
SCD	5	0.0010154	0.0044425	0.088014	909	4	0.99672	0.99666	1.0	17136	0
ECSIT	12	0.0010176	0.0044491	0.088048	910	9	0.010466	0.036512	0.676481	972	1
MCM3AP	5	0.0010237	0.0044788	0.088496	911	5	0.99898	0.99893	1.0	17414	0
ALG2	5	0.0010243	0.0044815	0.088496	912	5	0.99856	0.9985	1.0	17343	0
CPSF2	5	0.0010289	0.0044925	0.088615	913	5	0.99897	0.99892	1.0	17413	0
PRR13	6	0.0010309	0.0045013	0.088692	914	5	0.9791	0.97906	1.0	16378	0
WDR12	5	0.001046	0.0045733	0.089914	916	4	0.98944	0.98944	1.0	16711	0
TNPO3	5	0.001046	0.0045733	0.089914	915	4	0.99356	0.99351	1.0	16910	0
ASNA1	5	0.0010511	0.0045937	0.090216	917	3	0.97435	0.97433	1.0	16244	0
DNM2	5	0.0010525	0.0045997	0.090236	918	4	0.98489	0.98481	1.0	16536	0
RBM48	5	0.001055	0.004608	0.090299	919	5	0.99895	0.9989	1.0	17410	0
DARS	5	0.001057	0.0046195	0.090427	920	5	0.99894	0.9989	1.0	17409	0
MAGOH	4	0.0010603	0.0046316	0.090566	921	4	0.99894	0.99889	1.0	17408	0
MARCH5	5	0.0010744	0.004691	0.091627	922	4	0.99233	0.99231	1.0	16849	0
F8A3	5	0.001078	0.0047053	0.09175	923	4	0.98745	0.98738	1.0	16628	0
NUTF2	5	0.0010785	0.0047075	0.09175	924	5	0.99892	0.99887	1.0	17407	0
EMC4	5	0.0010809	0.0047212	0.091919	925	4	0.58768	0.70992	1.0	11758	1
SLC25A5	5	0.0010865	0.0047438	0.092169	926	4	0.70834	0.76448	1.0	12548	1
SUPT16H	5	0.0010867	0.0047443	0.092169	927	5	0.99891	0.99886	1.0	17405	0
TERF1	2	0.0010905	0.0047597	0.092368	928	2	0.99891	0.99886	1.0	17404	0
ATP5B	5	0.001094	0.004774	0.092478	929	4	0.99223	0.99222	1.0	16840	0
RRS1	5	0.0010951	0.0047757	0.092478	930	4	0.99026	0.99026	1.0	16746	0
ETNK1	5	0.0010973	0.0047872	0.092602	931	4	0.65453	0.73854	1.0	12185	1
CCT2	5	0.0011017	0.0048098	0.092814	933	4	0.94326	0.94364	1.0	15550	0
ISY1	5	0.0011017	0.0048098	0.092814	932	4	0.97326	0.97327	1.0	16209	0
NPM1	3	0.0011028	0.0048136	0.092814	934	3	0.9774	0.97738	1.0	16328	0
CHAF1A	5	0.0011052	0.0048235	0.092905	935	4	0.99282	0.99278	1.0	16868	0
GSPT1	5	0.0011121	0.0048576	0.093462	936	5	0.99889	0.99883	1.0	17399	0
ARF1	5	0.001119	0.0048922	0.093959	937	4	0.99216	0.99215	1.0	16839	0
DNM1L	5	0.0011212	0.0049005	0.093959	938	5	0.99888	0.99882	1.0	17398	0
NOMO2	5	0.0011213	0.0049005	0.093959	939	4	0.65596	0.73919	1.0	12195	1
SETD1A	5	0.0011224	0.0049043	0.093959	940	5	0.99888	0.99882	1.0	17396	0
COX20	4	0.0011268	0.0049175	0.094112	941	4	0.99887	0.99882	1.0	17395	0
TGFBRAP1	5	0.0011413	0.0049752	0.094988	942	4	0.99344	0.99341	1.0	16902	0
THOC3	5	0.0011418	0.0049769	0.094988	943	4	0.97666	0.97665	1.0	16304	0
SMC6	5	0.0011425	0.0049791	0.094988	944	4	0.99495	0.99492	1.0	17005	0
TFB2M	5	0.0011472	0.0050049	0.09538	945	4	0.93166	0.93227	1.0	15326	0
EXOSC3	5	0.0011579	0.0050478	0.095784	948	5	0.99884	0.99879	1.0	17392	0
ORC6	5	0.0011579	0.0050478	0.095784	946	5	0.99884	0.99879	1.0	17393	0
TSG101	5	0.0011579	0.0050478	0.095784	947	5	0.99884	0.99879	1.0	17389	0
SUPT4H1	5	0.0011585	0.0050517	0.095784	949	4	0.113	0.24321	0.92932	4713	1
DIS3	5	0.0011589	0.0050528	0.095784	950	4	0.9589	0.95904	1.0	15885	0
SPCS2	5	0.0011611	0.0050588	0.095798	951	3	0.80929	0.82403	1.0	13440	1
MED16	5	0.0011709	0.0050967	0.096387	952	3	0.43852	0.59111	1.0	10025	1
NDUFAF1	5	0.0011717	0.0051006	0.096387	953	5	0.99752	0.99746	1.0	17220	0
GPR89A	3	0.0011736	0.0051099	0.096462	954	2	0.96042	0.96055	1.0	15912	0
CENPE	5	0.0011774	0.0051297	0.096685	955	4	0.9945	0.99446	1.0	16949	0
USP7	5	0.0011782	0.0051325	0.096685	956	4	0.99699	0.99692	1.0	17163	0
UBE2T	5	0.0011814	0.0051468	0.096853	957	4	0.67386	0.74751	1.0	12308	1
BTAF1	5	0.0011856	0.0051622	0.097041	958	5	0.99881	0.99875	1.0	17388	0
PA2G4	5	0.0011871	0.0051699	0.097084	959	5	0.99873	0.99866	1.0	17371	0
IRS2	5	0.0011929	0.005194	0.097437	960	5	0.99881	0.99874	1.0	17387	0
HSPE1	2	0.0011971	0.0052133	0.097689	961	2	0.9988	0.99874	1.0	17386	0
NRDE2	5	0.0011992	0.0052204	0.097689	962	5	0.9988	0.99874	1.0	17385	0
MAK16	5	0.0012003	0.0052237	0.097689	963	5	0.9988	0.99874	1.0	17384	0
HIST2H3A	2	0.0012032	0.0052386	0.097865	964	2	0.9988	0.99874	1.0	17383	0
GTF2H2C	4	0.001209	0.0052644	0.098216	965	4	0.99879	0.99873	1.0	17381	0
AARS2	5	0.0012098	0.0052683	0.098216	966	4	0.9853	0.98521	1.0	16545	0
MEMO1	5	0.0012145	0.0052826	0.09823	967	5	0.99879	0.99873	1.0	17380	0
EP300	5	0.0012165	0.0052903	0.09823	968	4	0.99498	0.99494	1.0	17007	0
RPL3	5	0.0012173	0.0052936	0.09823	969	4	0.97899	0.97896	1.0	16373	0
DLST	5	0.0012179	0.0052958	0.09823	970	4	0.99658	0.99651	1.0	17124	0
RPS2	3	0.0012184	0.0052963	0.09823	971	3	0.99878	0.99872	1.0	17379	0
RPL11	5	0.0012231	0.0053123	0.098376	972	4	0.97104	0.97106	1.0	16153	0
HMGN4	4	0.0012248	0.0053243	0.098376	973	4	0.99878	0.99872	1.0	17378	0
GEMIN7	5	0.0012255	0.0053276	0.098376	974	2	0.81616	0.82881	1.0	13508	1
RBM12B	5	0.0012269	0.0053298	0.098376	975	4	0.80454	0.82077	1.0	13402	1
ARCN1	5	0.0012273	0.0053315	0.098376	976	3	0.792	0.81246	1.0	13269	1
ATXN2L	5	0.001231	0.0053496	0.09861	977	5	0.99877	0.99871	1.0	17377	0
FABP5	2	0.0012379	0.005387	0.099136	978	2	0.99876	0.9987	1.0	17376	0
POLR3H	5	0.0012388	0.0053909	0.099136	979	5	0.99786	0.99779	1.0	17258	0
CDC42	5	0.0012398	0.0053947	0.099136	980	4	0.99696	0.99689	1.0	17158	0
FAM86B1	1	0.0012512	0.0054453	0.099964	981	1	0.99875	0.99868	1.0	17375	0
GEMIN2	5	0.0012546	0.0054585	0.100104	982	4	0.97732	0.9773	1.0	16325	0
ZNF492	5	0.0012591	0.0054761	0.100232	983	4	0.9317	0.93232	1.0	15327	0
CCDC94	5	0.0012598	0.0054766	0.100232	984	3	0.58422	0.70855	1.0	11732	1
LRRC24	5	0.0012646	0.0054953	0.100472	985	5	0.99874	0.99867	1.0	17372	0
CDC7	5	0.0012688	0.0055118	0.10059	986	2	0.89091	0.89233	1.0	14576	0
TMEM230	7	0.001269	0.0055129	0.10059	987	6	0.50436	0.6477	1.0	10813	1
PSMB1	5	0.0012768	0.0055432	0.101037	988	5	0.99872	0.99866	1.0	17370	0
RPL31	2	0.0012778	0.0055487	0.101037	989	2	0.99872	0.99866	1.0	17369	0
ARIH1	5	0.0012813	0.005563	0.101195	990	4	0.99739	0.99733	1.0	17211	0
EXOSC1	5	0.0012821	0.0055701	0.101223	991	5	0.99872	0.99866	1.0	17367	0
STX5	5	0.001284	0.0055778	0.101238	992	5	0.99872	0.99866	1.0	17366	0
SRP14	5	0.0012854	0.0055822	0.101238	993	5	0.99871	0.99865	1.0	17365	0
RNF11	5	0.0012942	0.0056212	0.101844	994	5	0.99871	0.99865	1.0	17364	0
SCO2	5	0.0012983	0.0056383	0.10205	995	4	0.98895	0.98894	1.0	16684	0
FAM60A	5	0.0013244	0.0057499	0.103965	996	5	0.99868	0.99862	1.0	17363	0
ZNF823	5	0.0013291	0.0057713	0.104248	997	5	0.99867	0.99861	1.0	17362	0
RRP15	5	0.0013324	0.0057917	0.104511	998	4	0.95722	0.95734	1.0	15850	0
ACTR10	5	0.0013357	0.0058093	0.104524	999	5	0.99837	0.9983	1.0	17311	0
SDHAF2	5	0.001336	0.0058093	0.104524	1000	5	0.99866	0.9986	1.0	17361	0
GTF2E1	5	0.0013363	0.0058098	0.104524	1001	5	0.99866	0.9986	1.0	17360	0
CD3EAP	5	0.0013416	0.0058323	0.104825	1002	5	0.99866	0.9986	1.0	17359	0
PDS5A	5	0.0013508	0.0058703	0.105402	1003	4	0.99708	0.99701	1.0	17178	0
ABCE1	5	0.0013834	0.0060088	0.107684	1004	5	0.99862	0.99856	1.0	17357	0
PUF60	5	0.0013837	0.0060094	0.107684	1005	4	0.66646	0.74403	1.0	12261	1
MED30	5	0.0013854	0.0060162	0.1077	1006	3	0.66525	0.74346	1.0	12251	1
RRP9	5	0.0013887	0.0060303	0.107844	1007	4	0.9908	0.99081	1.0	16774	0
KTI12	5	0.0013931	0.0060462	0.107984	1008	4	0.98924	0.98925	1.0	16701	0
SHOC2	5	0.001394	0.0060501	0.107984	1009	5	0.99861	0.99856	1.0	17355	0
MAU2	5	0.0013981	0.006066	0.108161	1010	4	0.98768	0.98763	1.0	16637	0
MAX	11	0.0014018	0.0060819	0.10826	1011	8	0.073855	0.18021	0.878728	3690	2
ACBD7	5	0.0014023	0.0060836	0.10826	1012	5	0.9986	0.99855	1.0	17354	0
MRPS14	5	0.001408	0.0061083	0.108593	1013	4	0.98405	0.98399	1.0	16509	0
CHMP7	5	0.0014098	0.0061166	0.108633	1014	5	0.99859	0.99854	1.0	17351	0
PWP1	5	0.0014115	0.0061259	0.108691	1015	4	0.73859	0.78054	1.0	12781	1
GPN1	5	0.0014127	0.0061336	0.108721	1016	5	0.99859	0.99854	1.0	17350	0
ZNF622	5	0.0014147	0.0061468	0.108848	1017	5	0.99859	0.99853	1.0	17349	0
CTNNBL1	5	0.0014174	0.0061562	0.108857	1018	4	0.30393	0.47608	1.0	8341	1
XRN2	5	0.0014182	0.0061595	0.108857	1019	5	0.99858	0.99853	1.0	17348	0
UBE2V1	10	0.0014205	0.0061721	0.108964	1020	6	0.86604	0.86857	1.0	14140	2
DKC1	5	0.001422	0.0061776	0.108964	1021	5	0.99858	0.99853	1.0	17347	0
ORC1	5	0.0014258	0.0061946	0.109158	1022	5	0.99857	0.99852	1.0	17346	0
ATG12	6	0.001428	0.0062023	0.109187	1023	5	0.87472	0.87665	1.0	14277	1
TIMM44	5	0.0014307	0.0062161	0.109322	1024	5	0.99857	0.99852	1.0	17345	0
KPNB1	5	0.0014353	0.0062331	0.109515	1025	4	0.99694	0.99686	1.0	17154	0
SAMD4B	5	0.0014408	0.0062584	0.109774	1026	4	0.68998	0.7553	1.0	12419	1
SF3B3	5	0.001441	0.0062601	0.109774	1027	5	0.99856	0.99851	1.0	17344	0
SYS1	7	0.0014451	0.0062793	0.110004	1028	5	0.99411	0.99408	1.0	16938	0
INO80B	5	0.0014492	0.0063002	0.110263	1029	5	0.99855	0.9985	1.0	17342	0
CIAPIN1	5	0.0014517	0.0063107	0.110338	1030	3	0.96815	0.96823	1.0	16081	0
ATP6AP1	5	0.0014552	0.0063266	0.11051	1031	3	0.62628	0.72588	1.0	11983	1
EIF3K	5	0.0014579	0.0063365	0.110575	1032	4	0.96228	0.96243	1.0	15960	0
ZNHIT2	5	0.0014598	0.0063458	0.110631	1033	4	0.99665	0.99658	1.0	17133	0
JADE2	5	0.0014686	0.006386	0.111223	1034	4	0.99676	0.99669	1.0	17139	0
POLA2	5	0.0014702	0.0063937	0.11125	1035	4	0.99489	0.99485	1.0	17002	0
INTS1	5	0.0014734	0.0064085	0.111272	1036	4	0.91585	0.9167	1.0	15003	0
TBCA	5	0.0014751	0.0064135	0.111272	1037	5	0.99852	0.99847	1.0	17338	0
VEZT	5	0.0014751	0.0064135	0.111272	1038	4	0.83882	0.84571	1.0	13785	1
TSEN15	6	0.0014836	0.0064464	0.111736	1039	5	0.29321	0.46695	1.0	8207	1
NIPBL	5	0.0014873	0.006464	0.111934	1040	4	0.99186	0.99187	1.0	16830	0
SNRPF	5	0.0014892	0.0064712	0.11195	1041	4	0.99708	0.99701	1.0	17175	0
ILF2	5	0.0015039	0.0065377	0.112992	1042	4	0.99721	0.99714	1.0	17193	0
NUP93	5	0.0015123	0.0065745	0.113247	1043	5	0.99849	0.99843	1.0	17334	0
ARGLU1	5	0.0015148	0.0065828	0.113247	1044	5	0.99849	0.99842	1.0	17333	0
EXOSC6	5	0.0015149	0.0065828	0.113247	1045	4	0.3852	0.54513	1.0	9353	1
AHCY	5	0.0015149	0.0065828	0.113247	1046	3	0.96373	0.96385	1.0	15994	0
CCDC175	5	0.0015153	0.0065839	0.113247	1047	4	0.99513	0.99511	1.0	17025	0
PSMA2	5	0.001527	0.0066416	0.114131	1048	5	0.99847	0.99841	1.0	17332	0
SUPV3L1	5	0.0015298	0.0066559	0.114267	1049	5	0.99847	0.99841	1.0	17331	0
ZBTB44	5	0.0015323	0.0066664	0.114338	1050	5	0.99847	0.9984	1.0	17330	0
SIN3B	5	0.0015338	0.0066735	0.114351	1051	5	0.99847	0.9984	1.0	17329	0
CTDP1	5	0.0015389	0.0066977	0.114657	1052	5	0.99797	0.99789	1.0	17265	0
DONSON	5	0.0015462	0.0067252	0.115018	1053	5	0.99845	0.99839	1.0	17328	0
RUNX2	5	0.0015569	0.0067719	0.115707	1054	3	0.86988	0.87208	1.0	14192	1
PABPN1	4	0.001559	0.0067813	0.115757	1055	4	0.99844	0.99838	1.0	17326	0
HYOU1	5	0.0015629	0.0067978	0.115866	1056	3	0.83966	0.8464	1.0	13794	1
ATP5C1	5	0.0015636	0.0068005	0.115866	1057	4	0.99693	0.99685	1.0	17151	0
ALG1	5	0.0015687	0.0068181	0.116012	1058	5	0.99843	0.99836	1.0	17325	0
TXNDC15	5	0.0015697	0.0068219	0.116012	1059	5	0.99843	0.99836	1.0	17324	0
ZNRD1	5	0.0015768	0.0068522	0.116416	1060	4	0.92477	0.92549	1.0	15194	0
UFSP2	5	0.0015836	0.0068786	0.116754	1061	5	0.99842	0.99835	1.0	17321	0
SELRC1	5	0.0015896	0.0069022	0.116944	1062	5	0.99841	0.99834	1.0	17320	0
CCT6A	4	0.0015898	0.0069028	0.116944	1063	4	0.99841	0.99834	1.0	17319	0
MRPL17	5	0.001597	0.0069336	0.117356	1064	4	0.97813	0.97809	1.0	16349	0
RPS8	5	0.001606	0.0069676	0.117822	1065	4	0.88816	0.88971	1.0	14522	0
XAB2	5	0.001608	0.0069792	0.117906	1066	4	0.99395	0.99391	1.0	16932	0
SNAPC5	4	0.0016115	0.0069946	0.118056	1067	4	0.99839	0.99832	1.0	17315	0
RECQL5	5	0.0016184	0.0070237	0.118418	1068	5	0.99838	0.99831	1.0	17314	0
LSM2	5	0.0016197	0.0070292	0.118418	1069	5	0.99838	0.99831	1.0	17313	0
RMI2	5	0.0016226	0.0070397	0.118483	1070	5	0.99838	0.99831	1.0	17312	0
MGEA5	5	0.0016396	0.0071051	0.119434	1071	4	0.9945	0.99446	1.0	16990	0
INTS4	5	0.0016408	0.0071117	0.119434	1072	5	0.99836	0.99829	1.0	17310	0
LIPT2	5	0.0016425	0.0071183	0.119434	1073	5	0.99836	0.99829	1.0	17309	0
PIK3C3	5	0.0016433	0.0071227	0.119434	1074	4	0.94121	0.94164	1.0	15507	0
SPTLC2	5	0.0016477	0.0071397	0.11946	1075	4	0.98526	0.98517	1.0	16544	0
NUP88	5	0.001648	0.0071419	0.11946	1076	5	0.9982	0.99813	1.0	17287	0
ERCC1	5	0.0016487	0.0071441	0.11946	1077	4	0.9789	0.97887	1.0	16370	0
MUC1	11	0.0016543	0.0071694	0.119772	1078	8	0.91893	0.91972	1.0	15069	2
LCMT1	5	0.0016678	0.0072172	0.120459	1079	4	0.98852	0.98849	1.0	16666	0
CENPC	5	0.0016734	0.0072425	0.120769	1080	3	0.08146	0.19264	0.893242	3883	1
COX16	4	0.0016789	0.0072629	0.120996	1081	3	0.90973	0.91073	1.0	14882	0
MPHOSPH8	5	0.0016827	0.0072827	0.121214	1082	5	0.99832	0.99825	1.0	17305	0
ELP6	5	0.0016893	0.0073091	0.121541	1083	5	0.99831	0.99825	1.0	17304	0
RPS14	2	0.001694	0.0073283	0.121718	1084	2	0.99831	0.99824	1.0	17303	0
SMARCD1	5	0.0016953	0.0073332	0.121718	1085	5	0.9983	0.99824	1.0	17302	0
SRSF10	6	0.0016982	0.007342	0.121752	1086	4	0.88606	0.88769	1.0	14487	1
YTHDC1	5	0.0017	0.0073519	0.121804	1087	4	0.97846	0.97841	1.0	16357	0
GAB2	5	0.0017025	0.0073624	0.121865	1088	3	0.98577	0.98569	1.0	16561	0
DTYMK	5	0.0017049	0.0073756	0.121971	1089	4	0.99725	0.99718	1.0	17197	0
TDO2	5	0.0017189	0.0074322	0.12263	1090	5	0.99828	0.99821	1.0	17300	0
PRKAA2	5	0.0017203	0.007435	0.12263	1091	5	0.99828	0.99821	1.0	17299	0
ZNF90	5	0.0017213	0.0074383	0.12263	1092	5	0.99828	0.99821	1.0	17298	0
TMEM249	5	0.001722	0.0074426	0.12263	1093	5	0.99828	0.99821	1.0	17297	0
TRA2B	7	0.0017268	0.0074624	0.122831	1094	5	0.18266	0.34721	0.974608	6414	1
KMT2B	5	0.0017277	0.0074685	0.122831	1095	5	0.99827	0.99821	1.0	17296	0
COMMD6	5	0.0017351	0.0074982	0.123149	1096	2	0.20112	0.37339	0.980281	6859	3
TUBGCP5	5	0.0017356	0.0075015	0.123149	1097	5	0.99826	0.9982	1.0	17295	0
RABGEF1	5	0.0017419	0.0075273	0.12346	1098	4	0.99602	0.99599	1.0	17088	0
GPKOW	5	0.001751	0.0075565	0.123825	1099	5	0.99825	0.99818	1.0	17292	0
DICER1	5	0.0017536	0.0075663	0.123875	1100	4	0.46896	0.61723	1.0	10386	1
PIGY	4	0.0017555	0.0075762	0.12392	1101	3	0.93014	0.93078	1.0	15300	0
ETF1	5	0.0017571	0.0075828	0.12392	1102	4	0.43417	0.5874	1.0	9971	1
DENND4A	5	0.0017599	0.0075916	0.123951	1103	4	0.91099	0.91204	1.0	14909	0
PPP2R1A	5	0.001764	0.0076103	0.124124	1104	3	0.29154	0.46554	1.0	8191	2
HUWE1	5	0.0017709	0.0076329	0.124124	1105	3	0.68563	0.75315	1.0	12384	1
RBBP5	5	0.0017714	0.0076367	0.124124	1108	4	0.99667	0.9966	1.0	17134	0
PPA2	5	0.0017714	0.0076367	0.124124	1106	5	0.99799	0.99791	1.0	17269	0
FBXW11	5	0.0017714	0.0076367	0.124124	1107	5	0.99774	0.99766	1.0	17244	0
POLRMT	5	0.0017845	0.0076862	0.12463	1109	5	0.99822	0.99815	1.0	17290	0
NDUFA2	6	0.001785	0.0076884	0.12463	1110	5	0.99923	0.99919	1.0	17475	0
SP1	5	0.0017867	0.007695	0.12463	1111	4	0.43731	0.59007	1.0	10009	1
CDIPT	5	0.001787	0.0076955	0.12463	1112	5	0.99821	0.99815	1.0	17289	0
NEDD8	3	0.0017969	0.0077417	0.125266	1113	3	0.99125	0.99126	1.0	16800	0
CTPS1	5	0.0018025	0.0077599	0.125447	1114	4	0.83654	0.84389	1.0	13755	1
BAZ1B	5	0.0018127	0.0078083	0.126116	1115	4	0.98379	0.98373	1.0	16503	0
IRF2BP1	5	0.0018232	0.0078467	0.126519	1116	5	0.99818	0.99811	1.0	17286	0
EPRS	5	0.0018234	0.0078473	0.126519	1117	5	0.99759	0.99752	1.0	17226	0
BAP1	5	0.0018301	0.0078786	0.126911	1118	4	0.98592	0.98583	1.0	16571	0
MARS2	5	0.0018432	0.0079325	0.127664	1119	5	0.99816	0.99809	1.0	17285	0
ATP5F1	5	0.0018504	0.0079583	0.127966	1120	5	0.99815	0.99808	1.0	17284	0
TSTA3	5	0.0018525	0.0079666	0.127984	1121	5	0.99815	0.99808	1.0	17283	0
BYSL	5	0.001856	0.0079759	0.12802	1122	4	0.98286	0.98279	1.0	16472	0
SIGLEC11	5	0.0018586	0.0079875	0.128091	1123	4	0.55885	0.69578	1.0	11525	1
KRTAP5-3	3	0.0018674	0.0080249	0.128576	1124	1	0.15785	0.31094	0.960773	5825	1
C1D	3	0.0018695	0.0080337	0.128603	1125	3	0.99813	0.99806	1.0	17282	0
RPS23	5	0.0018793	0.0080623	0.128946	1126	5	0.99812	0.99805	1.0	17281	0
ACTG1	5	0.0018837	0.0080787	0.129095	1127	4	0.99104	0.99105	1.0	16786	0
ANAPC11	9	0.0018915	0.0081139	0.129507	1128	5	0.9986	0.99855	1.0	17353	0
ATF4	4	0.0018924	0.0081189	0.129507	1129	4	0.99811	0.99804	1.0	17280	0
CBLL1	5	0.0018951	0.0081326	0.129531	1130	4	0.99657	0.9965	1.0	17123	0
MED12	5	0.0018954	0.0081348	0.129531	1131	3	0.84128	0.84768	1.0	13819	1
TIMM13	5	0.001899	0.0081491	0.129644	1132	4	0.99144	0.99145	1.0	16809	0
PSMD14	5	0.0019019	0.0081601	0.129705	1133	5	0.9981	0.99803	1.0	17279	0
SKA2	9	0.0019073	0.0081777	0.12987	1134	6	0.64802	0.73551	1.0	12137	1
CCNL1	5	0.0019096	0.0081882	0.129921	1135	5	0.99809	0.99802	1.0	17278	0
PSMD11	5	0.0019142	0.0082052	0.130077	1136	4	0.99726	0.99719	1.0	17199	0
CHERP	5	0.0019214	0.008231	0.130257	1137	5	0.99808	0.99801	1.0	17277	0
ZNF559	12	0.0019216	0.008231	0.130257	1138	7	0.26717	0.44476	1.0	7874	2
C10orf76	5	0.0019419	0.0083124	0.131429	1139	4	0.97963	0.97959	1.0	16391	0
YBX1	2	0.0019479	0.008336	0.131688	1140	2	0.99805	0.99797	1.0	17276	0
PNPT1	5	0.0019512	0.0083476	0.131754	1141	5	0.99805	0.99797	1.0	17275	0
RPS12	4	0.0019572	0.0083718	0.132018	1142	4	0.99744	0.99737	1.0	17215	0
RCL1	5	0.0019588	0.0083789	0.132018	1143	4	0.99708	0.99701	1.0	17172	0
MIOS	5	0.0019618	0.0083905	0.132084	1144	4	0.98674	0.98664	1.0	16601	0
SETD2	5	0.0019669	0.0084108	0.132242	1145	4	0.99241	0.99238	1.0	16856	0
STRAP	5	0.0019686	0.0084152	0.132242	1146	4	0.99568	0.99565	1.0	17058	0
CHMP4B	5	0.0019787	0.0084581	0.132364	1149	5	0.99802	0.99794	1.0	17273	0
MTERFD1	5	0.0019787	0.0084581	0.132364	1147	5	0.99802	0.99794	1.0	17272	0
CPSF6	5	0.0019787	0.0084581	0.132364	1148	5	0.99802	0.99794	1.0	17274	0
CS	5	0.0019787	0.0084581	0.132364	1150	5	0.99802	0.99794	1.0	17271	0
SPATA5L1	5	0.001979	0.0084597	0.132364	1151	4	0.94201	0.94239	1.0	15527	0
EIF5B	5	0.0019883	0.0085048	0.132954	1152	4	0.68848	0.75457	1.0	12408	1
HAUS5	5	0.0020154	0.0086131	0.134531	1153	4	0.9958	0.99577	1.0	17066	0
LPCAT3	5	0.0020199	0.0086302	0.134581	1154	4	0.99264	0.99261	1.0	16863	0
CHD7	5	0.0020205	0.0086313	0.134581	1155	4	0.98321	0.98313	1.0	16480	0
RWDD4	5	0.0020234	0.0086423	0.134605	1156	5	0.99798	0.9979	1.0	17268	0
GEMIN8	5	0.002025	0.0086478	0.134605	1157	5	0.99798	0.9979	1.0	17267	0
SF3A3	5	0.0020335	0.0086758	0.134925	1158	4	0.75519	0.78994	1.0	12917	1
AMD1	5	0.002037	0.0086874	0.134987	1159	5	0.99796	0.99789	1.0	17264	0
EPT1	5	0.0020537	0.0087489	0.135827	1160	4	0.98067	0.98065	1.0	16426	0
SRF	5	0.0020663	0.0088061	0.136597	1161	4	0.99195	0.99196	1.0	16832	0
WNK1	5	0.0020725	0.0088303	0.136754	1162	5	0.99793	0.99785	1.0	17262	0
HEATR1	5	0.0020739	0.0088314	0.136754	1163	4	0.9945	0.99446	1.0	16947	0
RNF145	5	0.0020867	0.0088787	0.137368	1164	4	0.95394	0.9541	1.0	15768	0
USP5	5	0.0020979	0.0089238	0.137947	1165	3	0.92882	0.92949	1.0	15280	0
TMEM208	5	0.0021188	0.0089996	0.138983	1166	4	0.982	0.98195	1.0	16455	0
RBMXL1	3	0.0021203	0.0090062	0.138983	1167	3	0.99788	0.9978	1.0	17261	0
POLR2E	5	0.0021263	0.0090296	0.139224	1168	3	0.98979	0.98979	1.0	16726	0
FANCE	5	0.0021289	0.0090436	0.139312	1169	5	0.99787	0.99779	1.0	17260	0
ANKRD49	5	0.0021313	0.0090508	0.139312	1170	5	0.99787	0.99779	1.0	17259	0
MAPKAP1	13	0.0021479	0.0091173	0.140095	1171	8	0.92085	0.92164	1.0	15101	2
PFDN2	5	0.0021495	0.0091222	0.140095	1172	4	0.93101	0.93162	1.0	15318	0
UFD1L	5	0.0021498	0.009125	0.140095	1173	4	0.98363	0.98357	1.0	16494	0
MRPL15	5	0.0021618	0.0091778	0.140767	1174	4	0.79189	0.81239	1.0	13267	1
ZRSR2	5	0.0021637	0.0091844	0.140767	1175	5	0.99784	0.99776	1.0	17254	0
NUP50	4	0.0021724	0.0092173	0.141066	1176	4	0.99783	0.99775	1.0	17252	0
HIRA	5	0.0021731	0.0092195	0.141066	1177	5	0.99783	0.99775	1.0	17251	0
E2F5	6	0.0021788	0.0092421	0.141291	1178	5	0.99862	0.99856	1.0	17356	0
LARS	5	0.0021816	0.0092553	0.141373	1179	5	0.99782	0.99774	1.0	17250	0
TMEM261	5	0.0021911	0.0092872	0.141739	1180	5	0.99781	0.99773	1.0	17249	0
LAGE3	5	0.0021948	0.009302	0.141751	1181	4	0.92104	0.92182	1.0	15106	0
MVD	5	0.0021954	0.0093037	0.141751	1182	4	0.99612	0.99607	1.0	17099	0
CEBPZ	5	0.0022037	0.0093358	0.142038	1183	3	0.98939	0.98939	1.0	16708	0
ZNF217	5	0.002205	0.0093383	0.142038	1184	4	0.66759	0.74457	1.0	12267	1
OPA3	6	0.0022144	0.0093801	0.142553	1185	4	0.8318	0.84029	1.0	13685	1
CEP350	5	0.0022218	0.0094109	0.142901	1186	3	0.27662	0.45282	1.0	7998	1
PIGW	5	0.0022231	0.0094191	0.142905	1187	4	0.98987	0.98987	1.0	16732	0
SNRPB	5	0.0022275	0.0094356	0.142981	1188	3	0.66417	0.74294	1.0	12243	1
CTU2	5	0.0022298	0.00944	0.142981	1189	4	0.96633	0.96644	1.0	16045	0
WDR7	5	0.0022362	0.0094603	0.143169	1190	5	0.99776	0.99768	1.0	17248	0
TXNL4A	5	0.0022523	0.0095236	0.143693	1191	4	0.64261	0.73306	1.0	12099	1
ELF1	5	0.002253	0.0095241	0.143693	1192	5	0.99775	0.99767	1.0	17246	0
COG8	5	0.0022535	0.0095258	0.143693	1193	4	0.98733	0.98726	1.0	16625	0
NCAPD2	5	0.0022538	0.0095269	0.143693	1194	5	0.99775	0.99767	1.0	17245	0
ZNF658	5	0.0022715	0.0095948	0.144554	1195	4	0.91847	0.91929	1.0	15058	0
GPN3	5	0.0022727	0.0096	0.144554	1196	4	0.84497	0.85069	1.0	13864	1
ACTL6A	5	0.0022762	0.009611	0.144598	1197	4	0.9898	0.9898	1.0	16728	0
DDX10	5	0.0022839	0.009639	0.144899	1198	5	0.99772	0.99764	1.0	17243	0
AQR	5	0.0022883	0.0096533	0.144993	1199	4	0.97908	0.97905	1.0	16377	0
ANXA2R	5	0.0022941	0.0096825	0.145282	1200	5	0.99771	0.99763	1.0	17242	0
PRKAR1A	5	0.0022966	0.0096945	0.145282	1201	4	0.98584	0.98575	1.0	16564	0
RBM15	5	0.0022972	0.0096967	0.145282	1202	4	0.98586	0.98577	1.0	16567	0
GDI2	5	0.0023	0.0097072	0.145317	1203	3	0.95307	0.95324	1.0	15746	0
TCEB1	3	0.0023074	0.0097358	0.145624	1204	3	0.99441	0.99438	1.0	16941	0
MRPL55	5	0.0023211	0.0097924	0.14635	1205	5	0.99768	0.9976	1.0	17239	0
ANAPC5	5	0.0023383	0.0098655	0.14732	1206	5	0.99766	0.99759	1.0	17237	0
GATC	5	0.0023453	0.009893	0.147587	1207	5	0.99765	0.99758	1.0	17236	0
SERBP1	5	0.0023474	0.0099029	0.147587	1208	5	0.99765	0.99758	1.0	17235	0
BCAS2	5	0.0023509	0.00992	0.147587	1209	5	0.99765	0.99757	1.0	17234	0
UBA2	5	0.0023527	0.0099244	0.147587	1211	4	0.97644	0.97645	1.0	16299	0
FIP1L1	5	0.0023527	0.0099244	0.147587	1210	4	0.9945	0.99446	1.0	16989	0
PTTG1	5	0.0023586	0.0099474	0.147792	1212	4	0.99599	0.99595	1.0	17085	0
GTF2F1	5	0.0023613	0.0099546	0.147792	1213	4	0.67687	0.74895	1.0	12328	1
RNPS1	5	0.002368	0.0099854	0.148095	1214	3	0.50969	0.65235	1.0	10872	2
TOE1	5	0.0023697	0.0099914	0.148095	1215	5	0.99763	0.99756	1.0	17232	0
KDM5B	5	0.0023749	0.010011	0.148258	1216	5	0.99763	0.99755	1.0	17231	0
SF3B14	5	0.0023868	0.010065	0.148714	1217	5	0.99761	0.99754	1.0	17230	0
NDUFAF6	5	0.0023872	0.010065	0.148714	1218	5	0.99761	0.99754	1.0	17229	0
PSMC5	5	0.0023881	0.010066	0.148714	1219	5	0.99761	0.99754	1.0	17228	0
GPR183	5	0.0023938	0.010091	0.148835	1220	4	0.99566	0.99563	1.0	17056	0
ORC3	5	0.0023938	0.010091	0.148835	1221	5	0.99761	0.99753	1.0	17227	0
PAK1IP1	5	0.0024172	0.010189	0.150156	1222	4	0.99631	0.99626	1.0	17108	0
SON	5	0.0024253	0.010215	0.150413	1223	4	0.86902	0.87129	1.0	14176	1
SRP9	3	0.0024289	0.010224	0.150428	1224	2	0.94933	0.94955	1.0	15675	0
KDSR	5	0.0024329	0.010243	0.15047	1225	5	0.99757	0.9975	1.0	17225	0
MARCH6	5	0.0024351	0.010252	0.15047	1226	5	0.99756	0.9975	1.0	17224	0
RNFT1	5	0.0024361	0.010256	0.15047	1227	3	0.57005	0.70292	1.0	11640	1
RPL18A	3	0.0024373	0.01026	0.15047	1228	3	0.99756	0.99749	1.0	17222	0
STX18	5	0.0024727	0.010413	0.152579	1229	4	0.95542	0.9556	1.0	15802	0
BMS1	5	0.0024762	0.010432	0.152745	1230	3	0.46397	0.61295	1.0	10328	2
ABHD12	5	0.0024834	0.010465	0.152795	1231	5	0.99752	0.99746	1.0	17221	0
GNAQ	5	0.0024864	0.01047	0.152795	1232	4	0.99093	0.99093	1.0	16780	0
VPS45	5	0.0024864	0.01047	0.152795	1233	4	0.91608	0.91692	1.0	15008	0
STK3	5	0.0024864	0.01047	0.152795	1234	4	0.95642	0.95654	1.0	15832	0
ATP1A1	5	0.0024883	0.010479	0.1528	1235	4	0.69174	0.75617	1.0	12431	1
VPS41	5	0.0025055	0.010548	0.153694	1236	3	0.97116	0.97119	1.0	16156	0
VHL	5	0.0025132	0.010582	0.154058	1237	4	0.86156	0.86458	1.0	14084	1
GTF2H5	3	0.0025166	0.010595	0.154117	1238	3	0.99748	0.99742	1.0	17219	0
KAT6A	5	0.0025312	0.010647	0.154752	1239	4	0.96761	0.96772	1.0	16063	0
CMTR1	5	0.0025368	0.010664	0.154875	1240	4	0.99626	0.99622	1.0	17107	0
EAPP	5	0.0025738	0.010784	0.156489	1241	4	0.96953	0.96958	1.0	16122	0
NUP153	5	0.0025886	0.010823	0.156929	1242	4	0.96858	0.96866	1.0	16095	0
S100P	5	0.0025961	0.010845	0.157121	1243	3	0.33058	0.49859	1.0	8673	2
WTAP	5	0.0026042	0.010867	0.157314	1244	4	0.84324	0.84929	1.0	13842	1
THAP1	8	0.0026248	0.010931	0.158007	1245	6	0.99923	0.99919	1.0	17474	0
HIST3H3	3	0.0026253	0.010932	0.158007	1246	2	0.7842	0.80751	1.0	13180	0
ADSS	5	0.0026452	0.010991	0.158729	1247	4	0.9188	0.9196	1.0	15064	0
RAD21	5	0.0026556	0.01102	0.159015	1248	3	0.98613	0.98605	1.0	16578	0
DLD	5	0.0026947	0.011149	0.160756	1249	4	0.96723	0.96734	1.0	16057	0
TARDBP	4	0.0026979	0.011158	0.160756	1250	3	0.92417	0.92486	1.0	15179	0
IPO13	5	0.0027043	0.011181	0.160952	1251	4	0.99672	0.99665	1.0	17135	0
NCAPG2	5	0.0027097	0.011198	0.161004	1252	4	0.98101	0.98099	1.0	16436	0
USP39	5	0.0027108	0.011202	0.161004	1253	3	0.99225	0.99223	1.0	16842	0
KAT5	5	0.0027341	0.011284	0.162052	1254	3	0.88436	0.88604	1.0	14456	0
ATP6V1F	5	0.0027393	0.011303	0.162199	1255	3	0.98972	0.98972	1.0	16724	0
COG4	5	0.0027584	0.011364	0.162937	1256	4	0.17182	0.33147	0.969385	6158	1
ELAC2	5	0.0027838	0.011454	0.164107	1257	4	0.98724	0.98716	1.0	16621	0
FARS2	5	0.0027993	0.011502	0.164661	1258	4	0.97066	0.97068	1.0	16147	0
EMC8	5	0.0028717	0.011714	0.16746	1259	4	0.86985	0.87205	1.0	14191	1
CENPP	10	0.0028738	0.011717	0.16746	1260	7	0.99953	0.99951	1.0	17555	0
EIF2S3	5	0.0028794	0.011736	0.16746	1261	4	0.99522	0.99519	1.0	17033	0
SMG5	5	0.0028834	0.011747	0.16746	1262	4	0.98644	0.98635	1.0	16591	0
RNGTT	5	0.0028839	0.011747	0.16746	1263	4	0.99497	0.99494	1.0	17006	0
PGAM1	3	0.0028865	0.011755	0.16746	1264	3	0.99711	0.99704	1.0	17186	0
AGFG1	5	0.0028878	0.011763	0.16746	1265	4	0.79231	0.81266	1.0	13274	1
MFAP1	5	0.0029103	0.011829	0.168157	1266	4	0.84957	0.85442	1.0	13929	1
IFNAR2	5	0.0029108	0.01183	0.168157	1267	4	0.97578	0.97582	1.0	16288	0
ISCA1	3	0.0029174	0.011857	0.168407	1268	3	0.99708	0.99701	1.0	17185	0
OGDH	5	0.0029424	0.011937	0.169397	1269	4	0.99372	0.99366	1.0	16921	0
HIST2H2AA3	4	0.0029518	0.01197	0.169606	1271	4	0.99705	0.99697	1.0	17169	0
RBM26	5	0.0029518	0.01197	0.169606	1270	4	0.99174	0.99174	1.0	16821	0
SNRPD2	5	0.0030115	0.012169	0.172283	1272	4	0.99502	0.99499	1.0	17012	0
HIST1H2BF	1	0.0030151	0.012185	0.172373	1273	1	0.99698	0.99691	1.0	17160	0
HIST2H2AC	4	0.0030375	0.012259	0.173205	1274	3	0.19217	0.36082	0.9788	6636	1
FH	5	0.0030392	0.012263	0.173205	1275	3	0.81449	0.82765	1.0	13493	1
CSGALNACT1	5	0.0030517	0.012302	0.173426	1276	4	0.89447	0.89583	1.0	14651	0
ZNF410	5	0.0030524	0.012303	0.173426	1277	4	0.91092	0.91197	1.0	14906	0
NUS1	4	0.0030541	0.012307	0.173426	1278	3	0.96792	0.96801	1.0	16073	0
NUBP1	5	0.0030699	0.012354	0.173956	1279	4	0.99708	0.99701	1.0	17173	0
IL18	5	0.0030891	0.012412	0.174633	1280	4	0.86095	0.86406	1.0	14078	1
POLR2D	5	0.0031012	0.012448	0.175006	1281	4	0.99164	0.99163	1.0	16815	0
CCNH	5	0.0031182	0.012504	0.17564	1282	4	0.96822	0.9683	1.0	16083	0
LILRA1	5	0.0031201	0.012513	0.17564	1283	3	0.16535	0.32199	0.964509	6012	1
SMARCC1	5	0.0031498	0.012603	0.176713	1284	4	0.98366	0.98361	1.0	16498	0
HEATR3	5	0.0031547	0.012617	0.176713	1285	4	0.9945	0.99446	1.0	16964	0
DKK4	5	0.0031555	0.012619	0.176713	1286	4	0.86185	0.86484	1.0	14088	1
PTH2	5	0.0031654	0.012645	0.176853	1287	2	0.082695	0.19467	0.895013	3917	1
CHCHD7	9	0.0031664	0.012649	0.176853	1288	7	0.99968	0.99968	1.0	17625	0
NLE1	7	0.0031752	0.012676	0.1771	1289	4	0.98248	0.98244	1.0	16463	0
AKR1B15	5	0.0031809	0.012695	0.177224	1290	4	0.94581	0.94604	1.0	15601	0
FKBPL	5	0.0031945	0.012731	0.177593	1291	4	0.57823	0.70609	1.0	11692	1
IBA57	5	0.0032246	0.01283	0.178835	1292	4	0.15128	0.3014	0.958528	5662	1
RHOQ	4	0.0032319	0.012852	0.178949	1293	3	0.98443	0.98437	1.0	16526	0
TAF5L	5	0.0032337	0.012858	0.178949	1294	4	0.67734	0.74916	1.0	12334	1
PCYT2	5	0.003237	0.012869	0.178963	1295	4	0.86627	0.86876	1.0	14145	1
TRRAP	5	0.0032452	0.012894	0.179177	1296	4	0.54572	0.684	1.0	11338	1
LSM11	5	0.0032528	0.012922	0.179428	1297	4	0.99385	0.99381	1.0	16928	0
DIEXF	5	0.003257	0.01294	0.179534	1298	4	0.88891	0.89044	1.0	14539	0
NMT1	5	0.0032645	0.012964	0.179731	1299	4	0.96805	0.96814	1.0	16077	0
ZNF593	5	0.0032682	0.012977	0.179775	1300	3	0.92266	0.92337	1.0	15141	0
RRM2	5	0.0033082	0.013097	0.181271	1301	4	0.85508	0.85904	1.0	14004	1
PSMD13	5	0.0033106	0.013105	0.181271	1302	4	0.22415	0.40532	0.996507	7324	1
LSM7	5	0.0033194	0.013135	0.181535	1303	4	0.9932	0.99316	1.0	16889	0
INTS8	5	0.0033312	0.013176	0.181972	1304	3	0.52882	0.66911	1.0	11111	1
CCDC181	5	0.0033951	0.013374	0.184537	1305	4	0.93547	0.93599	1.0	15386	0
TAGLN2	5	0.003398	0.013382	0.184537	1306	3	0.70069	0.76064	1.0	12487	1
ATP2B1	5	0.0034129	0.013429	0.185036	1307	3	0.34382	0.51005	1.0	8814	1
FBXO5	5	0.0034227	0.013458	0.185036	1308	4	0.99738	0.99733	1.0	17209	0
RNF4	5	0.003427	0.01347	0.185036	1309	4	0.97439	0.97436	1.0	16246	0
MRPL43	5	0.0034279	0.013475	0.185036	1310	4	0.98827	0.98825	1.0	16658	0
DEFB129	5	0.0034296	0.013479	0.185036	1311	4	0.36744	0.52996	1.0	9132	1
UBAP1	5	0.0034305	0.01348	0.185036	1312	4	0.88626	0.88788	1.0	14491	0
DIMT1	5	0.0034403	0.013509	0.185287	1313	4	0.9352	0.9357	1.0	15382	0
VDAC2	5	0.0034435	0.013522	0.185327	1314	4	0.53444	0.67403	1.0	11186	1
ANKRD32	5	0.0034513	0.013543	0.185472	1315	4	0.85357	0.85776	1.0	13978	1
RBX1	5	0.0034583	0.013569	0.185685	1316	4	0.93033	0.93095	1.0	15307	0
GNL1	5	0.0034709	0.013607	0.18607	1317	4	0.99611	0.99606	1.0	17097	0
UQCR11	3	0.0034851	0.01365	0.186507	1318	1	0.89103	0.89245	1.0	14579	0
MDN1	5	0.0035141	0.013738	0.187575	1319	3	0.92321	0.92391	1.0	15155	0
ZNF596	5	0.0035356	0.013812	0.188392	1320	4	0.99708	0.99701	1.0	17181	0
ATP6V1H	5	0.0035383	0.013819	0.188392	1321	4	0.9945	0.99446	1.0	16968	0
MRGPRX3	5	0.0035416	0.013833	0.188445	1322	3	0.95555	0.95572	1.0	15803	0
ELP5	5	0.0035724	0.013925	0.189552	1323	4	0.99335	0.99331	1.0	16899	0
HIST2H3D	2	0.0035827	0.013953	0.189783	1324	2	0.99642	0.99637	1.0	17116	0
SDAD1	5	0.0035932	0.013983	0.190042	1325	4	0.98797	0.98792	1.0	16643	0
HCCS	5	0.0035963	0.013993	0.190042	1326	4	0.955	0.95518	1.0	15790	0
EXOC2	5	0.0036178	0.014063	0.190732	1327	4	0.74748	0.78555	1.0	12846	1
ZNF7	10	0.0036197	0.014065	0.190732	1328	7	0.76485	0.79554	1.0	13001	1
NHP2	6	0.0036308	0.014099	0.191058	1329	5	0.99064	0.99066	1.0	16768	0
NKAP	5	0.0036347	0.014114	0.191108	1330	4	0.99363	0.99358	1.0	16915	0
URB1	5	0.0036631	0.014212	0.192144	1331	3	0.23382	0.41626	1.0	7487	1
FDFT1	5	0.0036631	0.014212	0.192144	1332	4	0.87245	0.8745	1.0	14240	1
FAM72D	5	0.0036786	0.01426	0.192653	1333	4	0.8455	0.85111	1.0	13869	1
UBE2V2	5	0.0036859	0.014281	0.192781	1334	4	0.91783	0.91867	1.0	15045	0
RARS	5	0.0036913	0.014302	0.192781	1335	4	0.94731	0.9475	1.0	15629	0
EIF2B4	5	0.0036954	0.014319	0.192781	1336	3	0.95053	0.95074	1.0	15703	0
EFTUD2	5	0.0036956	0.014319	0.192781	1337	4	0.99369	0.99364	1.0	16919	0
MRPS16	5	0.0037014	0.014339	0.192781	1338	4	0.98651	0.98642	1.0	16592	0
NUP155	5	0.0037032	0.014345	0.192781	1339	4	0.98366	0.98361	1.0	16499	0
MED14	5	0.0037051	0.014351	0.192781	1340	4	0.99512	0.9951	1.0	17023	0
RHOA	5	0.0037065	0.014355	0.192781	1341	4	0.95868	0.95884	1.0	15878	0
GGTLC1	4	0.0037171	0.014392	0.193132	1342	3	0.33992	0.50664	1.0	8773	1
PRPF40A	5	0.0037216	0.014409	0.193217	1343	4	0.99699	0.99692	1.0	17164	0
NDUFA9	5	0.0037271	0.014424	0.193279	1344	4	0.9907	0.99071	1.0	16772	0
ZNF706	5	0.0037354	0.014451	0.193492	1345	4	0.91477	0.91568	1.0	14985	0
MPHOSPH10	4	0.0037388	0.014462	0.193492	1346	3	0.056337	0.15088	0.846573	3206	1
COX17	4	0.0037552	0.014521	0.194142	1347	4	0.99624	0.9962	1.0	17104	0
RPN1	5	0.0038022	0.014688	0.196224	1348	4	0.93242	0.93297	1.0	15339	0
CAMLG	5	0.003825	0.014767	0.197033	1349	1	0.91214	0.91318	1.0	14926	0
KRTAP10-8	5	0.003826	0.01477	0.197033	1350	3	0.47524	0.62257	1.0	10460	2
PAM16	5	0.0038341	0.01479	0.197108	1351	4	0.98985	0.98985	1.0	16729	0
MED24	5	0.0038359	0.014798	0.197108	1352	4	0.98994	0.98994	1.0	16735	0
CAPZB	5	0.0038437	0.014827	0.197329	1353	4	0.99689	0.99682	1.0	17148	0
PSMB5	10	0.003848	0.014836	0.197329	1354	7	0.71492	0.76789	1.0	12591	1
FAM32A	5	0.0038619	0.014881	0.197636	1356	4	0.29668	0.46991	1.0	8254	1
CD4	5	0.0038619	0.014881	0.197636	1355	4	0.7812	0.80561	1.0	13148	1
MAT2A	5	0.0038924	0.014981	0.198621	1357	4	0.98352	0.98347	1.0	16492	0
USPL1	5	0.0038936	0.014986	0.198621	1358	4	0.96603	0.96613	1.0	16042	0
MOB4	3	0.0038939	0.014988	0.198621	1359	3	0.98893	0.98891	1.0	16681	0
MAPRE1	5	0.0039349	0.015119	0.200037	1360	3	0.42709	0.5813	1.0	9875	2
ZFP41	5	0.0039356	0.01512	0.200037	1361	4	0.99054	0.99056	1.0	16761	0
DHX36	5	0.0039404	0.015129	0.200037	1362	4	0.9002	0.90144	1.0	14743	0
INTS7	5	0.0039557	0.015177	0.20053	1363	4	0.99371	0.99365	1.0	16920	0
EFR3A	5	0.003976	0.015234	0.201137	1364	4	0.99233	0.99231	1.0	16848	0
FBXO7	5	0.0040079	0.015341	0.202387	1365	4	0.94845	0.94865	1.0	15656	0
SUPT20H	5	0.0040124	0.015351	0.202387	1366	3	0.90527	0.9064	1.0	14818	0
CFL1	5	0.0040156	0.015368	0.202456	1367	4	0.98851	0.98848	1.0	16665	0
FLII	5	0.0040351	0.015423	0.202963	1368	4	0.8805	0.8822	1.0	14390	1
C1orf227	5	0.0040371	0.015429	0.202963	1369	4	0.90603	0.90719	1.0	14824	0
EIF2S1	5	0.0040539	0.015479	0.20348	1370	4	0.90173	0.90296	1.0	14766	0
SRPRB	5	0.0040908	0.015582	0.204675	1371	4	0.9918	0.9918	1.0	16826	0
XRCC3	5	0.0040969	0.015597	0.204728	1372	4	0.99294	0.9929	1.0	16876	0
COPZ1	6	0.0041087	0.015641	0.205155	1373	5	0.9208	0.92158	1.0	15100	1
COX6C	3	0.0041197	0.015674	0.205204	1374	3	0.99588	0.99585	1.0	17076	0
KLF10	5	0.0041206	0.015675	0.205204	1375	4	0.99718	0.99711	1.0	17190	0
ATP6V0B	5	0.0041223	0.015679	0.205204	1376	2	0.22185	0.40216	0.994784	7279	2
CDC6	5	0.0041594	0.015787	0.206251	1378	4	0.99652	0.99647	1.0	17122	0
TCEAL7	5	0.0041594	0.015787	0.206251	1377	4	0.95694	0.95707	1.0	15843	0
ZFC3H1	5	0.0041618	0.015793	0.206251	1379	3	0.1781	0.34063	0.974294	6285	1
CARD8	10	0.0041827	0.015864	0.20702	1380	7	0.23938	0.42103	1.0	7549	2
TUFM	5	0.0041894	0.015877	0.207043	1381	4	0.96773	0.96782	1.0	16067	0
KRR1	5	0.0042064	0.015934	0.207638	1382	4	0.98325	0.98317	1.0	16483	0
SNW1	5	0.004215	0.015966	0.207903	1383	4	0.98785	0.98779	1.0	16639	0
PLK4	5	0.004267	0.016149	0.210135	1384	4	0.99214	0.99212	1.0	16837	0
RPS18	3	0.0042769	0.01618	0.210384	1385	3	0.99518	0.99515	1.0	17029	0
UTP11L	5	0.0042852	0.016201	0.210503	1386	4	0.9945	0.99446	1.0	16967	0
PTGES3	9	0.0043083	0.016269	0.211244	1387	7	0.96396	0.96409	1.0	15999	1
DCPS	5	0.0043314	0.016344	0.212062	1388	4	0.08012	0.19043	0.891234	3848	1
PRPF18	5	0.0043736	0.016474	0.213591	1389	4	0.9159	0.91674	1.0	15004	0
SPTLC1	3	0.0043977	0.016545	0.214356	1390	3	0.9956	0.99558	1.0	17053	0
ATP5O	5	0.0044293	0.016637	0.215398	1391	4	0.95384	0.954	1.0	15764	0
DPY19L4	5	0.0044496	0.016699	0.216047	1392	4	0.9886	0.98856	1.0	16669	0
TDGF1	4	0.0045104	0.016897	0.218351	1393	4	0.99313	0.99308	1.0	16883	0
CSNK2B	5	0.0045158	0.016914	0.218351	1394	3	0.81984	0.83149	1.0	13552	1
SRCAP	5	0.0045159	0.016914	0.218351	1395	4	0.9477	0.9479	1.0	15640	0
ST6GALNAC4	5	0.0045477	0.017002	0.219329	1396	4	0.91841	0.91924	1.0	15057	0
YWHAE	4	0.0045519	0.017015	0.219342	1397	4	0.99545	0.99542	1.0	17046	0
ALAD	5	0.0045786	0.017091	0.220162	1398	4	0.99504	0.99501	1.0	17014	0
NARS2	5	0.0045947	0.017137	0.220607	1399	4	0.33948	0.50624	1.0	8768	1
DHX16	5	0.0046112	0.017188	0.2211	1400	3	0.72888	0.77527	1.0	12705	1
CKS2	4	0.0046265	0.017247	0.221698	1401	4	0.99537	0.99533	1.0	17040	0
NUP43	5	0.0046323	0.017269	0.221756	1402	4	0.99644	0.99639	1.0	17118	0
TRAM1L1	5	0.0046348	0.017276	0.221756	1403	4	0.9908	0.99081	1.0	16775	0
RPTOR	5	0.0046436	0.017306	0.221953	1404	3	0.83774	0.84487	1.0	13770	1
ENSA	9	0.0046512	0.017333	0.221953	1405	5	0.98106	0.98105	1.0	16438	0
PICALM	5	0.0046528	0.017338	0.221953	1406	4	0.75496	0.78981	1.0	12914	1
C17orf49	6	0.0046542	0.017341	0.221953	1407	5	0.95614	0.95626	1.0	15823	0
SENP6	5	0.0046585	0.017353	0.221953	1408	3	0.68762	0.75415	1.0	12400	1
GINS3	6	0.0046737	0.017401	0.22241	1409	5	0.90384	0.90501	1.0	14801	1
BRF2	5	0.0047039	0.017492	0.223415	1410	3	0.16044	0.31481	0.960773	5895	2
WDR36	5	0.00473	0.017567	0.224211	1411	3	0.89155	0.89297	1.0	14591	0
COX5B	5	0.0047448	0.01761	0.224599	1412	4	0.46807	0.61647	1.0	10374	1
NCAPH2	5	0.0047614	0.017663	0.22512	1413	4	0.90911	0.91013	1.0	14870	0
KIF14	5	0.0047718	0.017692	0.225332	1414	4	0.93088	0.9315	1.0	15316	0
TPRKB	5	0.0047817	0.017723	0.225564	1415	4	0.99708	0.99701	1.0	17180	0
RPL38	2	0.0048029	0.017792	0.226286	1416	2	0.9952	0.99517	1.0	17031	0
GATA4	5	0.004819	0.017832	0.226636	1417	4	0.93931	0.93979	1.0	15463	0
VPS18	5	0.0048265	0.017856	0.226777	1418	4	0.99747	0.99741	1.0	17218	0
NDUFA13	5	0.0048595	0.017973	0.228096	1419	4	0.98152	0.98145	1.0	16448	0
DYNLL1	4	0.0048853	0.018058	0.229016	1420	4	0.99298	0.99294	1.0	16879	0
HLA-DRB1	4	0.0048925	0.018085	0.229042	1422	3	0.99114	0.99115	1.0	16792	0
HIST1H2BC	4	0.0048925	0.018085	0.229042	1421	3	0.87701	0.87886	1.0	14328	0
JMJD6	5	0.0049154	0.018162	0.229848	1423	4	0.89057	0.89201	1.0	14568	0
CHKA	5	0.0049301	0.018207	0.230264	1424	4	0.04516	0.12707	0.817336	2798	1
RPL7	2	0.0049585	0.018292	0.231172	1425	2	0.99504	0.99502	1.0	17016	0
COX6B1	5	0.0049715	0.018328	0.231462	1426	3	0.96288	0.96299	1.0	15974	0
PRB4	4	0.0049837	0.01837	0.231834	1427	3	0.74469	0.78396	1.0	12829	1
PARS2	5	0.0049982	0.018415	0.232233	1428	4	0.98233	0.98229	1.0	16460	0
MED13L	5	0.0050141	0.018464	0.232694	1429	4	0.9956	0.99557	1.0	17051	0
CHI3L2	5	0.0050334	0.018523	0.233279	1430	2	0.19279	0.36171	0.9788	6651	3
FAM50A	5	0.0050653	0.018608	0.233965	1431	4	0.91106	0.91211	1.0	14910	0
PPP4C	5	0.0050656	0.01861	0.233965	1432	4	0.96429	0.96442	1.0	16003	0
RNF113A	5	0.0050691	0.018617	0.233965	1433	4	0.34087	0.50746	1.0	8783	1
C8orf82	5	0.0050848	0.018669	0.234451	1434	3	0.96122	0.96133	1.0	15933	0
LYPLA1	5	0.0050921	0.01869	0.23455	1435	4	0.98596	0.98587	1.0	16573	0
PRAMEF6	1	0.0051317	0.018813	0.235938	1436	1	0.99487	0.99483	1.0	17001	0
SHQ1	5	0.0051373	0.018832	0.236008	1437	4	0.82754	0.8371	1.0	13634	1
RTEL1	5	0.0051478	0.018858	0.236174	1438	4	0.99662	0.99655	1.0	17129	0
PMS1	5	0.0051758	0.018936	0.236658	1441	4	0.97353	0.97352	1.0	16217	0
ZNF429	5	0.0051758	0.018936	0.236658	1439	4	0.71288	0.76681	1.0	12578	1
YEATS4	5	0.0051758	0.018936	0.236658	1440	4	0.99736	0.9973	1.0	17206	0
COL11A2	5	0.0052297	0.0191	0.23854	1442	4	0.83663	0.84396	1.0	13758	1
AARS	5	0.0052377	0.019127	0.238704	1443	3	0.84054	0.84711	1.0	13807	1
LDHA	4	0.0052471	0.019151	0.238841	1444	2	0.98443	0.98437	1.0	16523	0
LAMTOR4	5	0.0052533	0.019167	0.238881	1445	4	0.99673	0.99667	1.0	17137	0
TICRR	5	0.0052829	0.01926	0.239873	1446	4	0.99487	0.99483	1.0	17000	0
PNN	5	0.0052917	0.019285	0.240022	1447	4	0.99534	0.99529	1.0	17038	0
RPLP1	5	0.0053154	0.019356	0.240731	1448	3	0.9834	0.98334	1.0	16489	0
RBM43	5	0.00534	0.019426	0.241431	1449	4	0.94244	0.94282	1.0	15533	0
COQ10B	5	0.0053452	0.019439	0.241431	1450	4	0.7678	0.79728	1.0	13030	1
DNAJC8	4	0.0053603	0.019491	0.241906	1451	2	0.98102	0.981	1.0	16437	0
SNRNP200	5	0.0053752	0.019528	0.242203	1452	4	0.9945	0.99446	1.0	16991	0
ODF2L	5	0.0053868	0.019554	0.242258	1453	4	0.89494	0.8963	1.0	14668	0
CDC45	5	0.0053892	0.019559	0.242258	1454	4	0.99526	0.99522	1.0	17035	0
DDX24	5	0.0054176	0.019644	0.243139	1455	4	0.59924	0.71458	1.0	11835	1
TIMM9	4	0.0054333	0.019686	0.243496	1456	4	0.99457	0.99452	1.0	16999	0
LRRC63	5	0.0054568	0.019759	0.244232	1457	4	0.92339	0.92408	1.0	15163	0
NGDN	5	0.0054969	0.019889	0.245667	1458	3	0.99042	0.99043	1.0	16755	0
GLYR1	5	0.0055154	0.019953	0.246118	1459	2	0.19028	0.35809	0.977022	6600	2
KRTAP9-4	2	0.0055155	0.019953	0.246118	1460	2	0.97928	0.97924	1.0	16383	0
GFPT1	5	0.0055202	0.019971	0.246173	1461	4	0.93436	0.93487	1.0	15370	0
CRYGS	5	0.0055374	0.020025	0.246635	1462	4	0.78573	0.80847	1.0	13190	1
METAP1	5	0.0055406	0.020036	0.246635	1463	4	0.97566	0.97569	1.0	16283	0
UBE2S	5	0.0055467	0.02005	0.246642	1464	4	0.987	0.9869	1.0	16610	0
TNFRSF10C	5	0.005573	0.020128	0.247434	1465	4	0.95184	0.95201	1.0	15726	0
RANBP3	5	0.0056144	0.020256	0.248033	1466	4	0.99259	0.99257	1.0	16860	0
KIF11	5	0.0056151	0.02026	0.248033	1471	4	0.98915	0.98915	1.0	16696	0
MCMDC2	5	0.0056151	0.02026	0.248033	1470	4	0.9945	0.99446	1.0	16973	0
CCDC66	5	0.0056151	0.02026	0.248033	1468	4	0.16502	0.32151	0.963621	6008	1
SCFD1	5	0.0056151	0.02026	0.248033	1467	4	0.87497	0.87688	1.0	14286	1
CERS2	5	0.0056151	0.02026	0.248033	1469	4	0.99067	0.99069	1.0	16770	0
HIST1H2BN	2	0.0056238	0.020285	0.248174	1472	2	0.99438	0.99434	1.0	16940	0
DEFB105A	3	0.0056315	0.020309	0.248301	1473	3	0.99437	0.99434	1.0	16939	0
TUBGCP3	5	0.0056371	0.020331	0.248395	1474	3	0.9945	0.99446	1.0	16980	0
KRTAP5-10	3	0.0056662	0.020425	0.249156	1475	2	0.96165	0.96175	1.0	15941	0
RPP38	5	0.0056685	0.020436	0.249156	1476	4	0.99677	0.9967	1.0	17141	0
DSCC1	5	0.0056698	0.020437	0.249156	1477	4	0.97943	0.97939	1.0	16386	0
SPAG5	5	0.0056735	0.020448	0.249156	1478	4	0.99569	0.99566	1.0	17059	0
NDC80	5	0.005681	0.020472	0.249282	1479	4	0.38261	0.5429	1.0	9323	1
DROSHA	5	0.0056898	0.020489	0.249321	1480	4	0.45081	0.60168	1.0	10170	1
GEN1	5	0.0057211	0.020589	0.250341	1481	4	0.99607	0.99603	1.0	17092	0
SAP30BP	5	0.0057243	0.020601	0.250341	1482	4	0.99676	0.9967	1.0	17140	0
TTK	5	0.0057676	0.020734	0.251788	1483	4	0.91451	0.91543	1.0	14980	0
RPL36A	3	0.0057896	0.020811	0.252552	1484	2	0.97099	0.971	1.0	16152	0
SMARCE1	5	0.0058094	0.020865	0.253032	1485	3	0.88268	0.88435	1.0	14432	0
HMGCLL1	5	0.0058136	0.020879	0.253032	1486	4	0.58384	0.70838	1.0	11728	1
DNAJB6	3	0.0058348	0.020941	0.253614	1487	3	0.98957	0.98956	1.0	16717	0
ANKRD33B	5	0.0058566	0.021004	0.254202	1488	1	0.53811	0.67724	1.0	11236	1
NOP16	5	0.0058959	0.021124	0.255487	1489	4	0.98358	0.98352	1.0	16493	0
ZWILCH	5	0.0059171	0.021189	0.255942	1490	3	0.90985	0.91085	1.0	14885	0
PSMB7	5	0.0059182	0.02119	0.255942	1491	4	0.9885	0.98847	1.0	16663	0
PPP1R21	5	0.0059405	0.021253	0.256533	1492	4	0.9945	0.99446	1.0	16950	0
VPS35	5	0.0059676	0.021342	0.257429	1493	3	0.57524	0.70493	1.0	11676	1
PET117	4	0.0059982	0.021443	0.258476	1494	4	0.99183	0.99183	1.0	16828	0
ATL2	5	0.0060035	0.021458	0.258482	1495	3	0.61762	0.72219	1.0	11934	1
RAB6A	13	0.0060261	0.021529	0.25917	1496	7	0.83639	0.84377	1.0	13753	1
NVL	5	0.0060325	0.02155	0.259248	1497	4	0.69774	0.75913	1.0	12467	1
EMC6	5	0.0060395	0.021573	0.259352	1498	2	0.94176	0.94215	1.0	15518	0
ZC3H8	5	0.006048	0.021603	0.259395	1499	4	0.99044	0.99046	1.0	16757	0
NOL6	5	0.0060493	0.021609	0.259395	1500	4	0.98033	0.98032	1.0	16414	0
PDRG1	5	0.006054	0.02162	0.259395	1501	4	0.96998	0.97002	1.0	16131	0
GBF1	5	0.0060712	0.021672	0.259842	1502	4	0.99368	0.99363	1.0	16918	0
VEZF1	5	0.0060864	0.021719	0.260078	1503	3	0.98261	0.98256	1.0	16465	0
TAF8	5	0.0060985	0.021749	0.260078	1505	4	0.9022	0.90341	1.0	14774	0
ADAM2	5	0.0060985	0.021749	0.260078	1506	4	0.97018	0.97023	1.0	16136	0
CENPQ	5	0.0060985	0.021749	0.260078	1504	4	0.96456	0.96468	1.0	16010	0
TAS2R30	4	0.0061627	0.021941	0.262117	1507	4	0.99384	0.9938	1.0	16927	0
COX10	5	0.0061652	0.021949	0.262117	1508	4	0.83609	0.84354	1.0	13748	1
USP17L10	4	0.0061791	0.021989	0.262422	1509	2	0.36681	0.52944	1.0	9123	2
ACAT2	5	0.0061917	0.022032	0.262766	1510	4	0.40284	0.56032	1.0	9576	1
GLTSCR2	5	0.0062424	0.022193	0.264506	1511	4	0.98888	0.98887	1.0	16680	0
OXR1	12	0.0062718	0.02229	0.26549	1512	8	0.31912	0.48898	1.0	8524	1
AATF	5	0.0062907	0.022352	0.266042	1513	4	0.95685	0.95697	1.0	15841	0
PSMB6	5	0.0062954	0.022366	0.266042	1514	3	0.89103	0.89245	1.0	14580	0
ATG7	5	0.0063182	0.022428	0.266605	1515	4	0.99329	0.99325	1.0	16893	0
NASP	5	0.0063871	0.022625	0.268773	1516	4	0.77935	0.80439	1.0	13135	1
SLC5A3	5	0.0064051	0.022678	0.26922	1517	4	0.41475	0.57059	1.0	9721	1
ANGPTL3	5	0.0064113	0.022699	0.26922	1518	4	0.95537	0.95555	1.0	15798	0
RPL19	3	0.0064148	0.022708	0.26922	1519	3	0.99359	0.99354	1.0	16913	0
KDM1A	5	0.0064407	0.022788	0.269994	1520	3	0.9945	0.99446	1.0	16974	0
HSPA9	5	0.006455	0.02283	0.270318	1521	4	0.95617	0.95629	1.0	15824	0
AURKA	5	0.0064991	0.022964	0.271511	1522	4	0.90618	0.90734	1.0	14827	0
ZNHIT1	5	0.0065058	0.022979	0.271511	1523	3	0.96513	0.96524	1.0	16021	0
GTF2H1	5	0.0065059	0.022979	0.271511	1524	4	0.89765	0.89895	1.0	14710	0
DEFB4B	2	0.0065111	0.022992	0.271511	1525	2	0.99349	0.99345	1.0	16905	0
RNF40	5	0.0065219	0.023021	0.271609	1526	4	0.55612	0.69338	1.0	11487	1
ZNF830	5	0.0065252	0.02303	0.271609	1527	4	0.084135	0.19698	0.896497	3957	1
EIF3H	5	0.0065737	0.023181	0.273214	1528	4	0.65826	0.74023	1.0	12211	1
MRPL47	6	0.0065826	0.023206	0.273326	1529	5	0.99517	0.99514	1.0	17027	0
LOH12CR1	5	0.0065918	0.023232	0.273458	1530	4	0.86423	0.86695	1.0	14119	1
NUFIP1	5	0.0066029	0.023261	0.273599	1531	4	0.88496	0.88661	1.0	14468	0
SPTY2D1	5	0.0066071	0.023275	0.273599	1532	4	0.94993	0.95015	1.0	15688	0
HSF2	5	0.0066169	0.023303	0.273756	1533	4	0.71407	0.76745	1.0	12584	1
ZNF254	10	0.0066517	0.023418	0.27489	1534	6	0.16881	0.327	0.966248	6090	3
TTC1	5	0.006656	0.02343	0.27489	1535	3	0.80671	0.82223	1.0	13419	1
ZFAND1	5	0.0066792	0.023495	0.275257	1537	4	0.99517	0.99514	1.0	17028	0
COPS2	5	0.0066792	0.023495	0.275257	1536	4	0.9945	0.99446	1.0	16969	0
DPY30	4	0.0066849	0.023508	0.275257	1538	4	0.99332	0.99328	1.0	16895	0
ZC3H14	12	0.0066904	0.023526	0.275257	1539	7	0.66694	0.74425	1.0	12264	2
POU5F1	6	0.006695	0.023538	0.275257	1540	4	0.61635	0.72168	1.0	11926	2
RQCD1	5	0.0067264	0.02363	0.276152	1541	4	0.99708	0.99701	1.0	17176	0
XPO1	5	0.0067453	0.023692	0.276532	1542	3	0.99174	0.99174	1.0	16820	0
MEF2C	5	0.0067461	0.023693	0.276532	1543	4	0.99236	0.99233	1.0	16852	0
TOMM70A	5	0.0067546	0.023719	0.276558	1544	4	0.26135	0.43972	1.0	7801	1
EIF3B	5	0.0067589	0.023734	0.276558	1545	4	0.99659	0.99652	1.0	17125	0
NOL12	5	0.0067615	0.023741	0.276558	1546	4	0.80196	0.81904	1.0	13379	1
HEATR5B	5	0.0067707	0.023767	0.276674	1547	3	0.92479	0.9255	1.0	15195	0
IRF2BP2	5	0.0067913	0.023823	0.277122	1548	4	0.92572	0.92643	1.0	15215	0
SRP72	5	0.0067944	0.023836	0.277122	1549	4	0.81476	0.82786	1.0	13496	1
URB2	5	0.0068043	0.023874	0.277231	1550	3	0.84106	0.84751	1.0	13815	1
FAM83A	5	0.0068058	0.02388	0.277231	1551	4	0.0019002	0.0081854	0.472381	309	1
SLC52A2	5	0.0068101	0.023892	0.277231	1552	4	0.98291	0.98285	1.0	16474	0
RPL32	2	0.0068252	0.023931	0.277505	1553	2	0.99317	0.99313	1.0	16887	0
NUP160	5	0.0068643	0.024046	0.278664	1554	4	0.9945	0.99446	1.0	16943	0
PLEKHJ1	5	0.0068985	0.02415	0.279695	1555	4	0.96883	0.96891	1.0	16101	0
PTGIR	5	0.0069391	0.024254	0.280712	1556	4	0.99512	0.9951	1.0	17022	0
MTOR	5	0.0069533	0.024297	0.280866	1557	4	0.96613	0.96624	1.0	16043	0
MRPL14	5	0.0069536	0.024298	0.280866	1558	4	0.99353	0.99349	1.0	16907	0
MYL12A	5	0.0070304	0.02453	0.283222	1559	4	0.32665	0.49533	1.0	8616	1
PCF11	5	0.007032	0.024534	0.283222	1560	4	0.79093	0.81178	1.0	13253	1
VARS2	5	0.0070383	0.024556	0.283295	1561	4	0.99597	0.99594	1.0	17084	0
TMEM199	5	0.0070627	0.024627	0.283937	1562	4	0.98112	0.9811	1.0	16439	0
SPAG11A	4	0.0070681	0.024646	0.283977	1563	4	0.99293	0.99289	1.0	16875	0
UBQLN1	5	0.0070882	0.024723	0.284676	1564	4	0.98757	0.98751	1.0	16632	0
PSG11	4	0.0071025	0.024763	0.284962	1565	4	0.9929	0.99286	1.0	16872	0
RREB1	5	0.007173	0.024992	0.287404	1566	4	0.9945	0.99446	1.0	16966	0
LSM14A	5	0.0071884	0.025028	0.287637	1567	3	0.92801	0.92868	1.0	15260	0
ISCA2	6	0.007221	0.025128	0.288603	1568	3	0.80695	0.82239	1.0	13421	1
ABHD11	5	0.0072552	0.025221	0.289492	1569	4	0.99049	0.99051	1.0	16759	0
AKTIP	5	0.0072745	0.02528	0.289982	1570	4	0.97471	0.97468	1.0	16260	0
DOHH	5	0.0072915	0.025328	0.290268	1571	3	0.13447	0.27613	0.946258	5255	1
FLT3	5	0.007295	0.025337	0.290268	1572	3	0.11685	0.2492	0.930819	4820	1
ZEB2	5	0.0073084	0.025383	0.290606	1573	3	0.94734	0.94753	1.0	15632	0
C8orf33	5	0.007323	0.025431	0.290975	1574	4	0.99121	0.99123	1.0	16797	0
ZNF273	4	0.0073657	0.025557	0.291813	1575	2	0.22923	0.41225	0.99924	7427	1
RPIA	5	0.0073668	0.025558	0.291813	1576	4	0.91864	0.91944	1.0	15060	0
NDC1	5	0.0073717	0.025569	0.291813	1577	4	0.91395	0.91488	1.0	14965	0
FAM98B	5	0.0073717	0.025569	0.291813	1578	4	0.93357	0.93412	1.0	15353	0
RIOK2	5	0.0073937	0.02564	0.292437	1579	3	0.7737	0.80081	1.0	13076	1
HNRNPA1	4	0.0074096	0.025693	0.292853	1580	1	0.097557	0.21867	0.914481	4304	3
PISD	5	0.0074466	0.025814	0.294046	1581	4	0.14964	0.29889	0.955915	5630	1
VPS13B	5	0.0074519	0.025834	0.294085	1582	4	0.97481	0.97479	1.0	16265	0
PVRL2	5	0.0074704	0.025895	0.294594	1583	2	0.70322	0.76192	1.0	12511	1
DCTN2	5	0.0075267	0.02606	0.296289	1584	4	0.7553	0.79	1.0	12918	1
POTEJ	4	0.0075543	0.026132	0.296708	1585	3	0.98056	0.98055	1.0	16424	0
CRCT1	5	0.0075562	0.026135	0.296708	1586	3	0.13629	0.27886	0.946869	5303	1
CENPL	5	0.007561	0.026147	0.296708	1587	3	0.7436	0.78336	1.0	12822	1
ARHGAP11A	5	0.0075681	0.026169	0.296777	1588	4	0.99586	0.99583	1.0	17074	0
TUBA1B	4	0.0075977	0.026254	0.29755	1589	3	0.97678	0.97678	1.0	16309	0
ZNF335	5	0.0076156	0.026306	0.297954	1590	3	0.84959	0.85445	1.0	13930	1
PPP1R11	5	0.0076282	0.026345	0.298134	1591	4	0.80462	0.82082	1.0	13403	1
AFG3L2	5	0.0076331	0.026355	0.298134	1592	3	0.4028	0.56028	1.0	9575	2
C10orf2	5	0.0076763	0.02648	0.299364	1593	4	0.9956	0.99558	1.0	17052	0
MICB	5	0.007688	0.026523	0.299556	1594	3	0.96566	0.96577	1.0	16036	0
HIST1H3B	5	0.0076965	0.026546	0.299556	1595	4	0.99641	0.99636	1.0	17114	0
PMPCA	5	0.0077006	0.026559	0.299556	1596	4	0.80646	0.82205	1.0	13416	1
RNF24	6	0.007702	0.026564	0.299556	1597	5	0.99318	0.99313	1.0	16888	0
HTATSF1	5	0.0077121	0.026599	0.299638	1598	4	0.98324	0.98316	1.0	16482	0
YWHAZ	3	0.007717	0.026617	0.299638	1599	3	0.99228	0.99227	1.0	16844	0
NR2C2AP	5	0.0077199	0.026624	0.299638	1600	4	0.78905	0.81054	1.0	13232	1
NACA	10	0.0077296	0.026656	0.299638	1601	7	0.30137	0.47391	1.0	8310	2
MRPS24	5	0.0077308	0.026661	0.299638	1602	4	0.80026	0.8179	1.0	13355	1
COPS8	5	0.0077357	0.026674	0.299638	1603	3	0.30723	0.47888	1.0	8387	1
MRPL10	5	0.0077433	0.026688	0.299638	1604	3	0.31906	0.48893	1.0	8523	2
UBE2Q2	5	0.0077527	0.026714	0.299733	1605	4	0.90468	0.90581	1.0	14809	0
MYOT	5	0.0077584	0.026729	0.299733	1606	3	0.92181	0.92256	1.0	15124	0
C2CD2L	5	0.0077856	0.026798	0.300259	1607	4	0.98229	0.98225	1.0	16458	0
NFIL3	5	0.0077887	0.02681	0.300259	1608	4	0.99604	0.996	1.0	17089	0
RIMBP3B	5	0.0077987	0.026845	0.300473	1609	4	0.99695	0.99687	1.0	17156	0
IGBP1	5	0.0078156	0.026891	0.30079	1610	4	0.95356	0.95374	1.0	15757	0
NOL11	5	0.007828	0.026921	0.300948	1611	4	0.99204	0.99204	1.0	16835	0
FAM91A1	5	0.0078505	0.026981	0.30143	1612	3	0.88295	0.88463	1.0	14438	0
SCG3	6	0.0078842	0.027073	0.302106	1613	5	0.83671	0.84403	1.0	13760	1
DCTN6	5	0.0078849	0.027075	0.302106	1614	3	0.93379	0.93432	1.0	15356	0
HAUS6	5	0.0079147	0.027162	0.302709	1615	3	0.79588	0.81502	1.0	13306	1
UBE2W	5	0.0079198	0.027178	0.302709	1616	4	0.99305	0.99301	1.0	16881	0
ACIN1	5	0.0079206	0.02718	0.302709	1617	4	0.99585	0.99582	1.0	17070	0
SMARCB1	5	0.0079264	0.027201	0.302754	1618	4	0.44571	0.59728	1.0	10113	1
SGCG	5	0.0079484	0.027273	0.303368	1619	4	0.99715	0.99708	1.0	17188	0
TRMT10C	5	0.0079851	0.027382	0.304397	1620	4	0.98815	0.98811	1.0	16651	0
UBE4B	5	0.0080476	0.027581	0.306262	1621	4	0.91135	0.91242	1.0	14916	0
EXOSC5	5	0.0080491	0.027584	0.306262	1622	2	0.93938	0.93985	1.0	15466	0
TMEM55A	5	0.0080927	0.027713	0.307507	1623	4	0.98963	0.98962	1.0	16720	0
PLRG1	5	0.0081147	0.027777	0.308025	1624	4	0.90803	0.90909	1.0	14849	0
ATIC	5	0.0081502	0.027884	0.309024	1625	4	0.97595	0.97599	1.0	16293	0
COX15	5	0.0081631	0.027919	0.309033	1626	4	0.79088	0.81176	1.0	13251	1
CUL3	5	0.0081631	0.027919	0.309033	1627	4	0.91024	0.91126	1.0	14893	0
TCP10L2	3	0.008212	0.02807	0.310516	1628	2	0.7631	0.79451	1.0	12980	0
TBCE	5	0.0082257	0.028111	0.310775	1629	4	0.86797	0.87028	1.0	14163	1
PMPCB	5	0.008275	0.028241	0.311899	1630	4	0.99708	0.99701	1.0	17171	0
PRDM10	5	0.0082777	0.028247	0.311899	1631	4	0.99396	0.99392	1.0	16933	0
HIST1H2BB	3	0.0082956	0.028301	0.312303	1632	2	0.9678	0.96789	1.0	16069	0
RPL24	3	0.0083393	0.028439	0.313627	1633	2	0.85465	0.85868	1.0	13998	0
AAMP	5	0.0083645	0.028515	0.314278	1634	4	0.18496	0.35047	0.974828	6474	1
RDM1	5	0.0084042	0.028623	0.315278	1635	4	0.99504	0.99501	1.0	17015	0
SF3B2	5	0.0084174	0.028667	0.31557	1636	3	0.99016	0.99015	1.0	16739	0
POLR1E	5	0.0084324	0.028707	0.315584	1637	4	0.99348	0.99344	1.0	16904	0
WDR70	5	0.0084333	0.02871	0.315584	1638	3	0.23336	0.41584	1.0	7481	2
AKIRIN2	5	0.0084371	0.028721	0.315584	1639	3	0.87916	0.88094	1.0	14366	1
AGPAT2	5	0.0084672	0.02881	0.316364	1640	3	0.87483	0.87675	1.0	14281	1
RPAP2	5	0.0084866	0.028865	0.316654	1641	4	0.87294	0.87495	1.0	14249	1
ATG5	6	0.0084892	0.028871	0.316654	1642	5	0.99909	0.99905	1.0	17436	0
DNAJC2	5	0.0085553	0.029076	0.318394	1643	4	0.96904	0.96912	1.0	16108	0
ADRBK1	5	0.0085586	0.029083	0.318394	1644	4	0.99595	0.99592	1.0	17082	0
MED29	5	0.0085587	0.029083	0.318394	1645	4	0.99377	0.99372	1.0	16926	0
ITPR3	5	0.0085872	0.029162	0.31906	1646	4	0.9735	0.97348	1.0	16216	0
DNAJB9	5	0.0086123	0.029229	0.319478	1647	3	0.14673	0.29446	0.952825	5562	1
NAPRT1	5	0.0086142	0.029235	0.319478	1648	4	0.83582	0.84334	1.0	13745	1
PKHD1L1	5	0.0086309	0.029285	0.319831	1649	3	0.86257	0.86547	1.0	14098	1
C6orf62	5	0.0086473	0.029336	0.320127	1650	3	0.96249	0.96263	1.0	15963	0
CLCC1	5	0.0086514	0.029348	0.320127	1651	4	0.99024	0.99024	1.0	16745	0
TPM4	5	0.0087062	0.02951	0.321602	1652	3	0.12708	0.26498	0.940121	5076	2
NOTCH2NL	5	0.0087091	0.029519	0.321602	1653	4	0.98725	0.98717	1.0	16622	0
SIRPB1	10	0.0087297	0.029585	0.322126	1654	1	0.044138	0.12465	0.814818	2751	5
GGPS1	5	0.0087609	0.029673	0.322889	1655	4	0.90401	0.90518	1.0	14805	0
AHCTF1	5	0.0087756	0.02972	0.323162	1656	4	0.93724	0.93778	1.0	15421	0
DPF2	5	0.0087807	0.029734	0.323162	1657	4	0.97111	0.97113	1.0	16154	0
WDR82	5	0.0088235	0.029875	0.324502	1658	4	0.95941	0.95958	1.0	15896	0
DCDC1	5	0.0088424	0.029941	0.325023	1659	4	0.7454	0.78437	1.0	12831	1
PYROXD1	5	0.0088648	0.030009	0.325567	1660	4	0.99538	0.99534	1.0	17042	0
EZH2	5	0.0089201	0.030171	0.327117	1661	4	0.99036	0.99036	1.0	16749	0
ALG14	5	0.0089251	0.030191	0.327141	1662	3	0.97313	0.97312	1.0	16207	0
CHTF8	5	0.0089513	0.030272	0.327825	1663	4	0.74264	0.7828	1.0	12815	1
PSMD8	5	0.0089982	0.030417	0.329193	1664	4	0.73499	0.77856	1.0	12747	1
CDK9	5	0.0090104	0.030461	0.329471	1665	4	0.21955	0.399	0.993245	7233	1
PSMA3	5	0.0090771	0.030654	0.330403	1666	3	0.70054	0.76057	1.0	12485	1
CLTA	5	0.0090777	0.030657	0.330403	1667	4	0.9541	0.95426	1.0	15771	0
PEX1	5	0.0090777	0.030657	0.330403	1669	4	0.14064	0.28532	0.95006	5406	1
EIF4E2	5	0.0090777	0.030657	0.330403	1668	4	0.98888	0.98887	1.0	16679	0
ZNF726	5	0.0090777	0.030657	0.330403	1671	4	0.2801	0.45582	1.0	8041	1
BCCIP	5	0.0090777	0.030657	0.330403	1670	4	0.99651	0.99645	1.0	17120	0
RCHY1	7	0.0090985	0.030721	0.330899	1672	5	0.068182	0.17069	0.869642	3530	2
DPH6	6	0.009146	0.030865	0.332165	1673	5	0.99153	0.99153	1.0	16812	0
MCPH1	5	0.0091488	0.030876	0.332165	1674	4	0.66031	0.74117	1.0	12223	1
UBE2J2	5	0.0092373	0.03113	0.334698	1675	4	0.83093	0.83963	1.0	13674	1
OGT	5	0.0093381	0.031449	0.337924	1676	4	0.99543	0.9954	1.0	17045	0
FZR1	5	0.0093492	0.031483	0.338089	1677	3	0.96292	0.96303	1.0	15975	0
KRTAP5-11	3	0.0093732	0.031557	0.338558	1678	2	0.46046	0.60997	1.0	10284	1
KIAA0196	5	0.0093764	0.031566	0.338558	1679	4	0.61844	0.72256	1.0	11937	1
DMRTC2	5	0.0093824	0.031583	0.338558	1680	2	0.15123	0.30132	0.958528	5660	2
PPIL4	5	0.009398	0.031625	0.33881	1681	4	0.8188	0.83072	1.0	13541	1
THOC5	5	0.0094175	0.031682	0.339215	1682	4	0.97583	0.97587	1.0	16289	0
POM121	4	0.0094455	0.031769	0.339917	1683	3	0.14023	0.28474	0.950029	5397	1
ANGEL2	5	0.009452	0.031785	0.339917	1684	4	0.87537	0.87728	1.0	14297	1
NDUFAF2	5	0.0095243	0.031999	0.341995	1685	4	0.34544	0.51142	1.0	8835	1
CUL2	5	0.0095889	0.032204	0.343989	1686	4	0.88209	0.88378	1.0	14419	0
DAP3	5	0.0096007	0.032237	0.344137	1687	4	0.98084	0.98082	1.0	16431	0
PSG6	5	0.0096226	0.032306	0.344616	1688	4	0.9945	0.99446	1.0	16981	0
TRIB1	5	0.0096308	0.03233	0.344616	1689	4	0.98583	0.98575	1.0	16563	0
FOXH1	5	0.0096354	0.032339	0.344616	1690	4	0.99571	0.99568	1.0	17061	0
DNAJC17	5	0.0096409	0.032359	0.344617	1691	4	0.88344	0.88511	1.0	14445	0
KANSL1	5	0.0096647	0.032431	0.345186	1692	4	0.14517	0.2921	0.951699	5526	1
DDX43	5	0.0096978	0.032521	0.345941	1693	4	0.992	0.992	1.0	16834	0
C8orf47	7	0.0097117	0.032565	0.346146	1694	5	0.84955	0.8544	1.0	13928	1
TRIM49D1	3	0.0097174	0.032579	0.346146	1695	2	0.93521	0.93571	1.0	15384	0
CDC5L	5	0.009742	0.032651	0.346701	1696	4	0.79984	0.81762	1.0	13352	1
NUP54	5	0.0097899	0.032813	0.348218	1697	4	0.86991	0.87212	1.0	14194	1
MRE11A	5	0.0098085	0.032868	0.348596	1698	4	0.995	0.99496	1.0	17010	0
USE1	5	0.0098214	0.032903	0.348764	1699	4	0.89408	0.89544	1.0	14648	0
COX4I1	5	0.0099126	0.033176	0.35138	1700	4	0.9882	0.98817	1.0	16654	0
MED22	5	0.0099173	0.033189	0.35138	1701	4	0.99298	0.99294	1.0	16878	0
ANKFY1	5	0.0099481	0.033286	0.352204	1702	4	0.93268	0.93323	1.0	15342	0
ENY2	5	0.0099645	0.033333	0.352336	1703	3	0.94398	0.94431	1.0	15566	0
IARS2	5	0.0099668	0.033338	0.352336	1704	2	0.58621	0.70935	1.0	11745	1
ATXN10	5	0.0099856	0.033396	0.352745	1705	4	0.19803	0.36913	0.9788	6785	1
MRPS25	5	0.010019	0.033488	0.353508	1706	4	0.99715	0.99708	1.0	17187	0
DAZL	4	0.010048	0.033571	0.354176	1707	3	0.87663	0.87847	1.0	14319	0
MMGT1	5	0.010141	0.033832	0.3563	1710	4	0.9945	0.99446	1.0	16954	0
PCDHB14	5	0.010141	0.033832	0.3563	1709	4	0.92822	0.92889	1.0	15262	0
COMMD8	5	0.010141	0.033832	0.3563	1708	4	0.44516	0.59677	1.0	10104	1
MRPL21	8	0.010148	0.033857	0.356358	1711	6	0.82214	0.83318	1.0	13575	1
UQCRB	6	0.010168	0.033914	0.356548	1712	4	0.5057	0.64887	1.0	10829	2
ANAPC7	5	0.010178	0.033944	0.356548	1713	3	0.98521	0.98513	1.0	16543	0
NDUFAF4	4	0.010182	0.033952	0.356548	1714	3	0.13142	0.27155	0.944952	5174	1
ANAPC4	5	0.010184	0.033954	0.356548	1715	4	0.9945	0.99446	1.0	16960	0
UNC50	5	0.010193	0.03398	0.356612	1716	3	0.12574	0.26291	0.939213	5039	1
GSTA5	5	0.010214	0.034049	0.356983	1717	4	0.68755	0.75411	1.0	12399	1
DDX42	5	0.010216	0.034055	0.356983	1718	4	0.99702	0.99695	1.0	17166	0
GOSR1	5	0.010254	0.034172	0.357791	1720	3	0.97688	0.97688	1.0	16313	0
DDB1	5	0.010254	0.034172	0.357791	1719	4	0.99385	0.99381	1.0	16929	0
DDX49	5	0.010304	0.03433	0.35924	1721	3	0.98877	0.98875	1.0	16676	0
CNOT4	5	0.010347	0.034442	0.360199	1722	4	0.84061	0.84715	1.0	13810	1
NELFE	5	0.010394	0.034597	0.36161	1723	4	0.78257	0.80649	1.0	13159	1
ZNF148	5	0.010465	0.0348	0.363525	1724	4	0.98912	0.98912	1.0	16695	0
CHAF1B	5	0.010503	0.034925	0.364618	1725	4	0.99661	0.99654	1.0	17127	0
ZNF227	5	0.010552	0.03506	0.365675	1726	3	0.87735	0.87919	1.0	14340	1
NUDCD1	5	0.010558	0.035086	0.365675	1727	4	0.98055	0.98054	1.0	16422	0
UCHL5	5	0.010558	0.035087	0.365675	1728	3	0.98895	0.98895	1.0	16685	0
HNRNPD	5	0.010589	0.035177	0.366402	1729	4	0.99057	0.9906	1.0	16764	0
HNRNPA1L2	3	0.010645	0.035338	0.367868	1730	2	0.65289	0.73777	1.0	12173	1
ZNF479	5	0.010686	0.035462	0.368935	1731	4	0.95439	0.95455	1.0	15778	0
LOC729020	5	0.010693	0.035482	0.368935	1732	3	0.7101	0.76538	1.0	12562	1
C1GALT1C1	5	0.010702	0.03551	0.369013	1733	3	0.89235	0.89376	1.0	14608	0
RNMTL1	5	0.010713	0.035545	0.369166	1734	3	0.83382	0.84184	1.0	13722	1
HIST1H4C	5	0.010731	0.035599	0.369507	1735	4	0.85088	0.85555	1.0	13944	1
ZNF812	5	0.010782	0.035762	0.370988	1736	4	0.8773	0.87914	1.0	14337	1
YME1L1	5	0.0108	0.035812	0.371293	1737	4	0.99017	0.99017	1.0	16741	0
TAF1	5	0.01083	0.035898	0.371968	1738	3	0.98987	0.98988	1.0	16733	0
RBM8A	5	0.01084	0.035923	0.372016	1739	4	0.97872	0.97869	1.0	16365	0
XRRA1	5	0.010874	0.036025	0.37258	1740	4	0.81567	0.82848	1.0	13505	1
TMEM258	5	0.010879	0.036037	0.37258	1741	4	0.91724	0.91808	1.0	15029	0
POLR2M	5	0.01088	0.036039	0.37258	1742	4	0.39481	0.55343	1.0	9472	1
PTCD3	5	0.01092	0.036153	0.373537	1743	4	0.7733	0.80057	1.0	13073	1
CCT8	5	0.010934	0.036191	0.373714	1744	4	0.87722	0.87906	1.0	14335	1
SUPT7L	5	0.010944	0.036215	0.37375	1745	4	0.99577	0.99574	1.0	17063	0
ZNF182	5	0.010969	0.036294	0.374352	1746	3	0.86408	0.86681	1.0	14117	1
EXOSC7	5	0.010993	0.036357	0.374784	1747	4	0.60009	0.71492	1.0	11841	1
C1orf54	5	0.011016	0.036431	0.37534	1748	4	0.99224	0.99223	1.0	16841	0
FAM49B	5	0.011036	0.036495	0.375782	1749	4	0.98507	0.98499	1.0	16538	0
RABL2A	2	0.011071	0.036588	0.376518	1750	2	0.98893	0.98892	1.0	16682	0
EPB41	5	0.011081	0.036616	0.37654	1751	4	0.35002	0.51532	1.0	8900	1
SNRNP70	5	0.011085	0.036632	0.37654	1752	3	0.71357	0.76717	1.0	12582	1
WDR44	5	0.011109	0.036709	0.377116	1753	4	0.068669	0.17152	0.869642	3542	1
SLC38A9	5	0.011127	0.036768	0.377363	1754	4	0.33317	0.50085	1.0	8705	1
SERPINB1	5	0.01113	0.036775	0.377363	1755	3	0.97406	0.97406	1.0	16237	0
MEF2D	5	0.011164	0.03686	0.377937	1756	4	0.97705	0.97704	1.0	16316	0
USP36	5	0.011167	0.036872	0.377937	1757	4	0.98918	0.98919	1.0	16698	0
DNAJA3	5	0.011198	0.036959	0.378565	1758	4	0.88259	0.88426	1.0	14430	0
ZNF468	8	0.011202	0.036976	0.378565	1759	3	0.90645	0.9076	1.0	14830	1
RHEB	5	0.011228	0.03705	0.37899	1760	4	0.99591	0.99587	1.0	17080	0
SAR1A	5	0.011231	0.037059	0.37899	1761	4	0.99345	0.99341	1.0	16903	0
WDR46	5	0.01124	0.037086	0.379044	1762	2	0.39182	0.55082	1.0	9438	1
RMI1	5	0.011276	0.037201	0.380009	1763	4	0.92122	0.92199	1.0	15108	0
EIF3A	5	0.011294	0.037259	0.380249	1764	3	0.84761	0.85279	1.0	13901	1
ABCB7	5	0.011301	0.037273	0.380249	1765	4	0.9969	0.99683	1.0	17150	0
SOX12	5	0.011307	0.037288	0.380249	1766	4	0.99688	0.99681	1.0	17145	0
ELP2	5	0.011358	0.037429	0.381474	1767	4	0.93302	0.93356	1.0	15345	0
LIPT1	5	0.011445	0.037695	0.383096	1769	4	0.99372	0.99366	1.0	16922	0
TFEC	5	0.011445	0.037695	0.383096	1770	4	0.99503	0.99501	1.0	17013	0
HNRNPA2B1	5	0.011445	0.037695	0.383096	1772	4	0.27193	0.44879	1.0	7937	1
KRAS	5	0.011445	0.037695	0.383096	1768	4	0.78981	0.81106	1.0	13240	1
METTL14	5	0.011445	0.037695	0.383096	1771	4	0.9845	0.98444	1.0	16527	0
SPPL3	5	0.011477	0.037785	0.383796	1773	4	0.88654	0.88814	1.0	14494	0
DDX41	5	0.011538	0.037966	0.385416	1774	4	0.98928	0.98928	1.0	16705	0
METTL23	8	0.011581	0.038088	0.386443	1775	5	0.77563	0.80202	1.0	13098	1
MRPL42	5	0.011627	0.03822	0.387557	1776	4	0.97782	0.97779	1.0	16341	0
NUPL2	5	0.011645	0.038278	0.38793	1777	4	0.56022	0.69698	1.0	11549	1
MRPS21	5	0.011658	0.03832	0.388135	1778	3	0.76371	0.79486	1.0	12988	1
SMIM7	5	0.011729	0.038546	0.390068	1779	4	0.94297	0.94335	1.0	15543	0
GOLT1B	5	0.011731	0.038554	0.390068	1780	4	0.98564	0.98554	1.0	16557	0
MASTL	5	0.011752	0.038628	0.390393	1781	4	0.70285	0.76172	1.0	12508	1
PFAS	5	0.011755	0.038638	0.390393	1782	3	0.35029	0.51557	1.0	8901	1
TSC2	5	0.011768	0.038676	0.390393	1783	2	0.93744	0.93798	1.0	15426	0
CFD	5	0.011769	0.03868	0.390393	1784	2	0.82111	0.83243	1.0	13564	1
PRKACA	5	0.011779	0.038706	0.390393	1785	4	0.90913	0.91015	1.0	14871	0
PRPF6	5	0.011784	0.038716	0.390393	1786	4	0.96155	0.96165	1.0	15938	0
IFNGR1	5	0.011817	0.038805	0.390976	1787	4	0.94425	0.94457	1.0	15572	0
DDX1	5	0.011822	0.038817	0.390976	1788	4	0.95849	0.95864	1.0	15872	0
ATAD5	5	0.01186	0.038921	0.391798	1789	3	0.966	0.96611	1.0	16041	0
PLAGL2	5	0.011879	0.038981	0.392187	1790	4	0.39636	0.55473	1.0	9492	1
ZNF790	5	0.011907	0.039078	0.392936	1791	4	0.9945	0.99446	1.0	16965	0
MYBBP1A	5	0.011985	0.039293	0.394877	1792	4	0.97532	0.97534	1.0	16275	0
SCRT1	5	0.012005	0.039352	0.395253	1793	4	0.99526	0.99522	1.0	17036	0
PRC1	5	0.01203	0.039437	0.395888	1794	3	0.7839	0.80733	1.0	13176	1
LYPD2	5	0.012114	0.039669	0.397989	1795	4	0.83954	0.84629	1.0	13793	1
PDXK	5	0.012194	0.0399	0.400089	1796	4	0.99745	0.99738	1.0	17216	0
KRTAP5-6	3	0.01224	0.040022	0.400921	1797	2	0.021458	0.066949	0.757727	1591	1
N4BP2L2	11	0.012242	0.040028	0.400921	1798	7	0.87068	0.87285	1.0	14209	2
LTV1	5	0.012296	0.040188	0.402305	1799	4	0.47498	0.62234	1.0	10456	1
ESF1	5	0.012327	0.040284	0.402832	1800	4	0.99293	0.99289	1.0	16874	0
KLRC2	3	0.012327	0.040285	0.402832	1801	3	0.98767	0.98762	1.0	16636	0
DENND3	5	0.012345	0.040335	0.403103	1802	3	0.94476	0.94508	1.0	15584	0
USP15	5	0.012359	0.040372	0.403247	1803	3	0.76285	0.79437	1.0	12977	1
VMA21	5	0.012368	0.040399	0.403298	1804	4	0.97198	0.97198	1.0	16173	0
METAP2	5	0.012388	0.040449	0.403568	1805	4	0.99559	0.99557	1.0	17050	0
NEK3	5	0.012395	0.040472	0.403575	1806	4	0.76404	0.79506	1.0	12990	1
NDUFS7	5	0.012416	0.040522	0.403856	1807	4	0.89342	0.89481	1.0	14632	0
SEC31A	5	0.012441	0.040593	0.40433	1808	4	0.97944	0.9794	1.0	16387	0
RPL34	1	0.012452	0.04062	0.40433	1809	1	0.98755	0.98748	1.0	16630	0
SRRM1	5	0.012457	0.040637	0.40433	1810	3	0.58176	0.70754	1.0	11714	1
BCLAF1	5	0.012521	0.040818	0.405747	1811	3	0.078263	0.18739	0.885977	3809	1
KMT2D	5	0.012528	0.040835	0.405747	1812	3	0.83595	0.84344	1.0	13746	1
UBXN7	5	0.012538	0.04087	0.405747	1814	4	0.95059	0.9508	1.0	15705	0
E4F1	5	0.012538	0.040869	0.405747	1813	4	0.96949	0.96954	1.0	16120	0
RABL3	5	0.012573	0.040972	0.406532	1815	4	0.65903	0.74058	1.0	12214	1
RUVBL1	5	0.012603	0.041064	0.40723	1816	3	0.58819	0.71015	1.0	11762	1
FANCI	5	0.012623	0.041116	0.407513	1817	4	0.95708	0.95721	1.0	15847	0
FBXO43	5	0.012635	0.04114	0.407528	1818	4	0.99708	0.99701	1.0	17179	0
PSMB2	5	0.012651	0.04119	0.407805	1819	3	0.9953	0.99526	1.0	17037	0
FAM175A	5	0.012659	0.041215	0.407826	1820	4	0.92185	0.9226	1.0	15127	0
SETD8	5	0.012668	0.041247	0.407917	1821	4	0.98453	0.98447	1.0	16528	0
FBXO8	5	0.012693	0.041316	0.408378	1822	3	0.69189	0.75625	1.0	12432	1
CYHR1	5	0.012805	0.041647	0.411268	1823	3	0.9945	0.99446	1.0	16957	0
KRTAP21-1	3	0.012807	0.041654	0.411268	1824	2	0.46099	0.61043	1.0	10290	1
GCN1L1	5	0.012826	0.041712	0.411613	1825	3	0.98435	0.98429	1.0	16518	0
RNF139	5	0.01287	0.041836	0.412414	1826	3	0.49578	0.64018	1.0	10710	1
KRTAP4-7	4	0.012872	0.041839	0.412414	1827	3	0.88454	0.88621	1.0	14461	0
GSDMB	5	0.012898	0.041908	0.412871	1828	3	0.9854	0.98532	1.0	16547	0
EXOC3	5	0.012919	0.041969	0.413246	1829	3	0.66573	0.74368	1.0	12255	1
SMC1A	5	0.01295	0.042053	0.413378	1830	4	0.82639	0.83628	1.0	13618	1
MRPL45	5	0.012971	0.042117	0.413378	1831	4	0.99326	0.99321	1.0	16892	0
DEFB103B	2	0.013007	0.042206	0.413378	1832	2	0.98699	0.98689	1.0	16609	0
RAB14	5	0.01301	0.042212	0.413378	1836	4	0.94732	0.94751	1.0	15630	0
PSIP1	5	0.01301	0.042212	0.413378	1833	4	0.9933	0.99326	1.0	16894	0
LRRC19	5	0.01301	0.042212	0.413378	1834	4	0.72246	0.77181	1.0	12657	1
SNAPC1	5	0.01301	0.042212	0.413378	1838	4	0.99687	0.9968	1.0	17144	0
POLR3G	5	0.01301	0.042212	0.413378	1837	4	0.9945	0.99446	1.0	16983	0
FKBP3	5	0.01301	0.042212	0.413378	1839	4	0.92789	0.92855	1.0	15258	0
SUCLA2	5	0.01301	0.042212	0.413378	1835	4	0.53351	0.67322	1.0	11170	1
PCNA	5	0.01302	0.042244	0.413461	1840	4	0.9945	0.99446	1.0	16970	0
MTFR1	5	0.013066	0.04237	0.414452	1841	3	0.91506	0.91595	1.0	14991	0
MGAT2	5	0.013073	0.042391	0.414452	1842	3	0.93965	0.94009	1.0	15473	0
PPCDC	5	0.013114	0.042489	0.415189	1843	4	0.064705	0.16493	0.863443	3440	1
RPL17	2	0.013126	0.04252	0.415264	1844	2	0.98687	0.98678	1.0	16608	0
NIPAL2	5	0.013245	0.042897	0.418721	1845	4	0.75763	0.79132	1.0	12930	1
RALBP1	5	0.013284	0.043007	0.419561	1846	4	0.99734	0.99728	1.0	17205	0
EIF5	5	0.01335	0.043194	0.420945	1847	2	0.30932	0.48069	1.0	8406	2
XPO5	5	0.013351	0.043195	0.420945	1848	4	0.97615	0.97618	1.0	16296	0
SWSAP1	5	0.013372	0.043253	0.421274	1849	4	0.92652	0.92722	1.0	15233	0
HAUS7	5	0.013381	0.043284	0.421351	1850	3	0.98639	0.9863	1.0	16589	0
NDUFB7	5	0.013395	0.043326	0.42153	1851	4	0.9724	0.97241	1.0	16182	0
NDUFAF3	5	0.013416	0.043381	0.421699	1852	4	0.99393	0.99389	1.0	16930	0
HIST1H2BG	5	0.013427	0.043411	0.421699	1853	3	0.90772	0.90882	1.0	14844	0
ZNF669	5	0.01343	0.04342	0.421699	1854	3	0.44216	0.59421	1.0	10078	1
UQCRFS1	5	0.013437	0.043437	0.421699	1855	4	0.75685	0.79087	1.0	12925	1
KDM8	5	0.013572	0.043797	0.424749	1856	4	0.77462	0.80136	1.0	13090	1
SRRT	5	0.01358	0.043821	0.424749	1857	3	0.97778	0.97775	1.0	16340	0
PDSS2	5	0.01358	0.043822	0.424749	1858	3	0.31874	0.48864	1.0	8518	1
MMS19	5	0.013602	0.043882	0.425101	1859	4	0.99171	0.9917	1.0	16819	0
KRTAP4-6	3	0.013613	0.043921	0.42525	1860	1	0.1188	0.25223	0.934092	4863	1
MRPS34	5	0.013623	0.043953	0.425336	1861	4	0.9945	0.99446	1.0	16959	0
MBTD1	5	0.013641	0.043998	0.425538	1862	3	0.85103	0.85566	1.0	13945	1
RINT1	5	0.01367	0.044086	0.426165	1863	3	0.97247	0.97247	1.0	16187	0
PIK3CD	5	0.013705	0.044179	0.426828	1864	4	0.99708	0.99701	1.0	17177	0
MTFMT	5	0.013712	0.044202	0.426828	1865	4	0.85811	0.86162	1.0	14040	1
SRFBP1	5	0.013743	0.044291	0.427454	1866	4	0.76114	0.79341	1.0	12965	1
MCMBP	5	0.013783	0.044403	0.428307	1867	4	0.2993	0.47213	1.0	8291	1
MRPS22	5	0.013806	0.04446	0.428629	1868	3	0.92417	0.92486	1.0	15180	0
CCNC	5	0.013847	0.044597	0.429718	1869	4	0.99617	0.99613	1.0	17101	0
INTS5	5	0.013868	0.044662	0.429855	1870	4	0.97057	0.9706	1.0	16145	0
RPL37	3	0.013876	0.044676	0.429855	1871	2	0.95592	0.95606	1.0	15816	0
SIN3A	5	0.013878	0.044683	0.429855	1872	4	0.63448	0.72947	1.0	12034	1
FAR2	5	0.013895	0.044739	0.430164	1873	4	0.73682	0.77956	1.0	12767	1
STRADA	5	0.014004	0.045062	0.433042	1874	3	0.99122	0.99123	1.0	16798	0
LIG3	5	0.014011	0.045086	0.433043	1875	4	0.99175	0.99174	1.0	16822	0
GK2	5	0.014047	0.045183	0.433746	1876	3	0.82864	0.83795	1.0	13643	1
COX7B	4	0.014096	0.045304	0.434676	1877	3	0.98196	0.9819	1.0	16454	0
NUDT4	5	0.014107	0.045338	0.434771	1878	4	0.93746	0.93799	1.0	15427	0
ISYNA1	5	0.014191	0.045587	0.436927	1879	4	0.99737	0.99732	1.0	17208	0
ARID4B	5	0.014208	0.045635	0.437136	1880	4	0.86256	0.86546	1.0	14097	1
IMP4	5	0.014218	0.045658	0.437136	1881	4	0.68825	0.75444	1.0	12404	1
DDX46	5	0.014257	0.045784	0.437876	1883	3	0.41529	0.57104	1.0	9728	1
MTG2	5	0.014257	0.045783	0.437876	1882	4	0.98259	0.98255	1.0	16464	0
NUDC	5	0.014327	0.045972	0.439312	1884	4	0.99516	0.99513	1.0	17026	0
NFS1	5	0.014331	0.045983	0.439312	1885	3	0.29418	0.46779	1.0	8218	1
PDCL3	5	0.014383	0.046138	0.440269	1886	4	0.99144	0.99145	1.0	16808	0
BAG4	5	0.014388	0.046153	0.440269	1887	4	0.9945	0.99446	1.0	16984	0
ADIPOR1	5	0.014395	0.046168	0.440269	1888	4	0.99612	0.99607	1.0	17098	0
WDR24	5	0.0144	0.046181	0.440269	1889	4	0.99626	0.99621	1.0	17105	0
PAF1	5	0.014456	0.046358	0.441723	1890	4	0.91886	0.91965	1.0	15067	0
DYM	5	0.014468	0.046383	0.44173	1891	3	0.99374	0.99368	1.0	16923	0
NLRP2	5	0.014483	0.04643	0.441947	1892	4	0.88915	0.89067	1.0	14542	0
THEM6	5	0.014505	0.046494	0.442315	1893	4	0.99097	0.99098	1.0	16783	0
MCM9	5	0.014522	0.046535	0.442473	1894	4	0.98881	0.9888	1.0	16677	0
MMP15	5	0.014554	0.046623	0.442905	1895	4	0.55219	0.68985	1.0	11435	1
HIST2H2BE	1	0.014557	0.046629	0.442905	1896	1	0.98544	0.98536	1.0	16548	0
ZNF226	9	0.014623	0.046823	0.444514	1897	5	0.74759	0.78561	1.0	12847	2
CYP7A1	5	0.014642	0.046875	0.44477	1898	3	0.89655	0.89787	1.0	14691	0
EDDM3B	5	0.014654	0.04691	0.444792	1899	3	0.99106	0.99106	1.0	16787	0
PMVK	5	0.01466	0.046927	0.444792	1900	4	0.95896	0.9591	1.0	15887	0
SPTBN4	5	0.014682	0.046995	0.44497	1901	4	0.91552	0.91637	1.0	14998	0
HIST1H3G	5	0.014684	0.047	0.44497	1902	3	0.7603	0.7929	1.0	12957	1
QRSL1	5	0.014692	0.04702	0.44497	1903	4	0.98942	0.98942	1.0	16709	0
AP3M1	5	0.014744	0.047156	0.446026	1904	4	0.93602	0.93654	1.0	15395	0
HIST2H4A	3	0.01476	0.047205	0.446259	1905	1	8.2679e-05	0.00037083	0.143461	46	2
CDC25A	5	0.014774	0.047254	0.446482	1906	3	0.95401	0.95416	1.0	15769	0
ZNF569	5	0.014799	0.04732	0.446871	1907	4	0.99322	0.99318	1.0	16890	0
KIFC2	5	0.014813	0.04736	0.447016	1908	2	0.96956	0.96961	1.0	16123	0
MOS	5	0.014829	0.047406	0.447217	1909	4	0.049772	0.13819	0.824756	3017	1
BPY2C	5	0.014856	0.04748	0.447683	1910	4	0.9749	0.97489	1.0	16268	0
SRP68	4	0.014872	0.04753	0.447707	1911	3	0.15159	0.30189	0.958528	5670	1
ANP32A	5	0.014872	0.047533	0.447707	1912	3	0.99578	0.99575	1.0	17064	0
ANKLE2	5	0.014891	0.047582	0.447933	1913	3	0.93576	0.93628	1.0	15390	0
BRD9	5	0.014898	0.047611	0.447973	1914	4	0.65041	0.73664	1.0	12152	1
ZNHIT6	5	0.014921	0.047677	0.448363	1915	4	0.99091	0.99091	1.0	16779	0
DEFB104A	2	0.014929	0.047702	0.448363	1916	2	0.98507	0.985	1.0	16539	0
GPIHBP1	5	0.014954	0.047767	0.448744	1917	2	0.95772	0.95786	1.0	15860	0
BDP1	5	0.015058	0.04806	0.450792	1920	4	0.92091	0.92169	1.0	15103	0
SUB1	5	0.015058	0.04806	0.450792	1918	4	0.84639	0.85184	1.0	13878	1
SMIM19	5	0.015058	0.04806	0.450792	1919	4	0.9945	0.99446	1.0	16956	0
SYNJ1	5	0.015127	0.048231	0.45216	1921	3	0.95834	0.95849	1.0	15870	0
CCT6B	5	0.015146	0.048275	0.452332	1922	3	0.86859	0.8709	1.0	14168	1
TMEM147	5	0.015188	0.048399	0.453087	1923	4	0.96469	0.96481	1.0	16015	0
CHMP3	6	0.0152	0.04843	0.453087	1924	4	0.49877	0.64277	1.0	10740	1
RFT1	5	0.0152	0.048431	0.453087	1925	4	0.93871	0.9392	1.0	15448	0
MRPL41	5	0.015348	0.048848	0.45612	1926	4	0.94414	0.94445	1.0	15570	0
SMARCA4	5	0.015349	0.04885	0.45612	1927	4	0.99661	0.99654	1.0	17128	0
ZNF428	5	0.015349	0.048851	0.45612	1928	2	0.87196	0.87406	1.0	14233	1
GATAD1	5	0.015355	0.048866	0.45612	1929	4	0.99641	0.99637	1.0	17115	0
MROH1	5	0.01536	0.048882	0.45612	1930	4	0.91788	0.91873	1.0	15047	0
ZNF813	5	0.015395	0.048978	0.456781	1931	3	0.73224	0.77705	1.0	12730	1
CTU1	5	0.015463	0.04917	0.458296	1932	4	0.98907	0.98907	1.0	16691	0
VPS29	5	0.015471	0.049191	0.458296	1933	4	0.37565	0.53695	1.0	9236	1
RPS6KB1	5	0.015489	0.049247	0.458581	1934	3	0.76289	0.79439	1.0	12978	1
APC2	5	0.015608	0.049589	0.461527	1935	3	0.59664	0.71351	1.0	11817	1
ZNF114	5	0.01562	0.049623	0.4616	1936	4	0.54774	0.68582	1.0	11362	1
ORC5	5	0.015653	0.049723	0.462298	1937	4	0.99588	0.99585	1.0	17078	0
ZNF880	5	0.015674	0.049775	0.462539	1938	4	0.95707	0.9572	1.0	15846	0
ACER1	5	0.015709	0.049882	0.463165	1939	3	0.9911	0.99111	1.0	16790	0
GPT	5	0.015713	0.049894	0.463165	1940	4	0.95599	0.95612	1.0	15817	0
AUP1	5	0.015726	0.049926	0.463227	1941	4	0.99264	0.99261	1.0	16864	0
ALAS1	5	0.01576	0.050017	0.46383	1942	3	0.36904	0.53132	1.0	9151	1
JAM2	5	0.015783	0.05008	0.464172	1943	4	0.92145	0.92222	1.0	15115	0
NUDT21	5	0.015833	0.050216	0.465191	1944	4	0.95336	0.95355	1.0	15752	0
FAF2	5	0.015845	0.050255	0.465222	1945	2	0.23471	0.41701	1.0	7499	2
PTMS	5	0.01585	0.050271	0.465222	1946	3	0.20954	0.38519	0.984782	7043	2
CEBPD	5	0.016042	0.05082	0.469959	1947	4	0.99356	0.99352	1.0	16911	0
IFITM3	3	0.016046	0.050835	0.469959	1948	3	0.98395	0.98389	1.0	16506	0
MED10	5	0.016085	0.050956	0.470599	1949	3	0.38134	0.5418	1.0	9310	2
WDR45	5	0.016085	0.050956	0.470599	1950	3	0.89029	0.89174	1.0	14559	0
ADSL	5	0.016142	0.051126	0.471926	1951	3	0.96884	0.96892	1.0	16102	0
DRD5	5	0.01621	0.051321	0.473485	1952	3	0.065175	0.16572	0.864209	3453	1
UTP6	5	0.016278	0.051514	0.475022	1953	4	0.44595	0.59747	1.0	10114	1
HIST1H3J	4	0.016327	0.05164	0.475939	1954	2	0.23163	0.41438	1.0	7460	1
MT1A	2	0.016349	0.0517	0.476253	1955	2	0.98365	0.9836	1.0	16496	0
MTPAP	5	0.016398	0.051837	0.477265	1956	4	0.98056	0.98055	1.0	16423	0
TMX1	5	0.016506	0.052139	0.479798	1957	3	0.98477	0.9847	1.0	16534	0
RAB28	5	0.016527	0.052204	0.48015	1958	4	0.9945	0.99446	1.0	16986	0
RAC2	5	0.016546	0.052267	0.480473	1959	4	0.80138	0.81865	1.0	13371	1
ZDHHC2	5	0.016554	0.052292	0.480473	1960	2	0.9302	0.93084	1.0	15303	0
C14orf39	5	0.016632	0.05251	0.482233	1961	4	0.83096	0.83964	1.0	13675	1
PIEZO1	5	0.016651	0.052568	0.482517	1962	4	0.75253	0.7884	1.0	12889	1
CNFN	5	0.016672	0.052625	0.482796	1963	2	0.38197	0.54233	1.0	9312	2
TBK1	5	0.016684	0.052659	0.482857	1964	3	0.99695	0.99688	1.0	17157	0
TMEM168	5	0.01671	0.052738	0.483342	1965	4	0.99708	0.99701	1.0	17183	0
EEF1D	11	0.016721	0.052773	0.483351	1966	7	0.86139	0.86443	1.0	14083	1
HIST1H2BI	3	0.016733	0.05281	0.483351	1967	3	0.98327	0.98319	1.0	16484	0
PRPF3	5	0.016741	0.052829	0.483351	1968	4	0.92766	0.92832	1.0	15252	0
ANKRD36	5	0.016745	0.052847	0.483351	1969	4	0.95233	0.95251	1.0	15731	0
MBTPS2	5	0.016812	0.053012	0.484618	1970	3	0.94735	0.94754	1.0	15633	0
TTI1	5	0.016841	0.05309	0.485081	1971	4	0.95944	0.9596	1.0	15897	0
DAXX	5	0.016859	0.053138	0.485086	1972	4	0.98666	0.98656	1.0	16597	0
FBXL3	5	0.016868	0.05316	0.485086	1973	4	0.9437	0.94403	1.0	15560	0
ARHGAP21	5	0.016871	0.053171	0.485086	1974	4	0.76535	0.79583	1.0	13007	1
CAND1	5	0.01692	0.053305	0.486058	1975	3	0.96452	0.96464	1.0	16007	0
RNF19A	5	0.016955	0.053405	0.486729	1976	4	0.91917	0.91995	1.0	15074	0
TSEN2	5	0.017002	0.053541	0.487715	1977	4	0.57961	0.70667	1.0	11701	1
LCN1	5	0.017025	0.053605	0.487908	1978	3	0.93883	0.93932	1.0	15452	0
STX2	5	0.017029	0.053616	0.487908	1979	4	0.43713	0.5899	1.0	10008	1
RPL5	2	0.017059	0.053703	0.488456	1980	2	0.98294	0.98287	1.0	16475	0
FDXR	5	0.017068	0.053731	0.48846	1981	4	0.98592	0.98584	1.0	16572	0
PSTPIP1	5	0.017087	0.053776	0.488628	1982	4	0.041276	0.11769	0.807861	2617	1
UBE2R2	5	0.017106	0.053825	0.488826	1983	4	0.95793	0.95808	1.0	15864	0
KRTAP20-2	4	0.017152	0.053949	0.489372	1984	2	0.15886	0.31245	0.960773	5845	1
SUDS3	5	0.017167	0.053992	0.489372	1985	2	0.87795	0.87977	1.0	14350	1
SEC63	5	0.017173	0.054008	0.489372	1986	4	0.98491	0.98484	1.0	16537	0
MEIS1	5	0.017178	0.054026	0.489372	1987	4	0.79425	0.81395	1.0	13287	1
PRELID1	3	0.017181	0.054031	0.489372	1988	2	0.96567	0.96578	1.0	16037	0
GNA14	5	0.017187	0.054049	0.489372	1989	3	0.33596	0.50323	1.0	8731	1
ANKRD65	9	0.0172	0.054083	0.48944	1990	4	0.40262	0.56013	1.0	9572	3
NSMAF	5	0.017216	0.054128	0.489602	1991	2	0.99122	0.99123	1.0	16799	0
CCL15	5	0.017264	0.054266	0.490571	1992	4	0.93452	0.93504	1.0	15372	0
MRPS18C	5	0.017272	0.05429	0.490571	1993	4	0.61706	0.72196	1.0	11930	1
SMG6	5	0.017319	0.054407	0.491378	1994	4	0.97873	0.9787	1.0	16368	0
SSX5	9	0.017368	0.054543	0.492362	1995	3	0.023027	0.071097	0.760715	1683	4
HAPLN4	5	0.01742	0.054675	0.493297	1996	4	0.93801	0.93853	1.0	15439	0
FLI1	5	0.017431	0.054701	0.493297	1997	3	0.49584	0.64024	1.0	10711	1
ATP13A4	5	0.017459	0.054778	0.493739	1998	4	0.94444	0.94475	1.0	15578	0
TRIM77	5	0.017485	0.05485	0.494146	1999	3	0.73619	0.77923	1.0	12762	1
[truncated: 16,010 more rows]
