# Supplementary material for: A CRISPR Dropout Screen Identifies Genetic Vulnerabilities and Therapeutic Targets in Acute Myeloid Leukemia
Source: Cell Rep. 2016 Oct 18;17(4):1193–205. doi: 10.1016/j.celrep.2016.09.079 (PMC5081405; doi:10.1016/j.celrep.2016.09.079)
Supplement: Data S2. Human CRISPR Screen Data, Related to Figures 2 and 3 [file mmc6.zip › HT-1080.gene_summary.txt]

id	num	lo.neg	p.neg	fdr.neg	rank.neg	goodsgrna.neg	lo.pos	p.pos	fdr.pos	rank.pos	goodsgrna.pos
PPP1R8	15	6.8682e-11	2.7489e-07	0.000381	1	15	1.0	1.0	1.0	18009	0
BRF1	13	1.0858e-10	2.7489e-07	0.000381	2	12	0.9957	0.99566	1.0	16638	1
MOCS3	5	2.2891e-10	2.7489e-07	0.000381	3	5	1.0	1.0	1.0	18008	0
ARFRP1	12	1.8977e-09	2.7489e-07	0.000381	4	12	1.0	1.0	1.0	17998	0
TUBD1	10	4.9028e-09	2.7489e-07	0.000381	5	10	1.0	1.0	1.0	18007	0
ARPC4	9	5.5149e-09	2.7489e-07	0.000381	6	9	1.0	1.0	1.0	18006	0
NDUFS7	5	5.6062e-09	2.7489e-07	0.000381	7	5	1.0	1.0	1.0	18005	0
PSMB5	10	5.6406e-09	2.7489e-07	0.000381	8	10	1.0	1.0	1.0	18004	0
URM1	8	6.6457e-09	2.7489e-07	0.000381	9	7	0.60823	0.72166	1.0	11865	1
FAU	5	1.2291e-08	2.7489e-07	0.000381	10	5	1.0	1.0	1.0	18003	0
CPSF1	5	1.3251e-08	2.7489e-07	0.000381	11	5	1.0	1.0	1.0	18002	0
RPL13	5	1.6597e-08	2.7489e-07	0.000381	12	5	1.0	1.0	1.0	18001	0
SARS2	5	1.7572e-08	2.7489e-07	0.000381	13	5	1.0	1.0	1.0	17974	0
SNAPC2	5	3.4375e-08	8.2467e-07	0.000669	14	5	0.99878	0.99878	1.0	17028	0
WDR18	5	4.0566e-08	8.2467e-07	0.000669	15	5	1.0	1.0	1.0	18000	0
RPL13A	4	4.525e-08	8.2467e-07	0.000669	16	4	1.0	1.0	1.0	17999	0
CSTF3	8	4.6306e-08	8.2467e-07	0.000669	17	8	1.0	1.0	1.0	17997	0
NDUFA2	6	5.1058e-08	8.2467e-07	0.000669	18	6	1.0	1.0	1.0	17996	0
RRS1	5	5.7422e-08	1.0996e-06	0.000669	19	5	1.0	1.0	1.0	17995	0
DDX54	5	6.3482e-08	1.3745e-06	0.000669	20	5	1.0	1.0	1.0	17994	0
TPI1	9	6.7322e-08	1.3745e-06	0.000669	21	9	1.0	1.0	1.0	17993	0
PARS2	5	6.9368e-08	1.3745e-06	0.000669	22	5	1.0	1.0	1.0	17992	0
POLE	5	7.9872e-08	1.3745e-06	0.000669	23	5	1.0	1.0	1.0	17991	0
NELFCD	5	8.7928e-08	1.3745e-06	0.000669	24	5	1.0	1.0	1.0	17990	0
WDR74	5	8.8304e-08	1.3745e-06	0.000669	25	5	1.0	1.0	1.0	17989	0
RPS19	5	9.4685e-08	1.3745e-06	0.000669	26	5	1.0	1.0	1.0	17988	0
GMPPB	5	9.8455e-08	1.3745e-06	0.000669	27	5	1.0	1.0	1.0	17987	0
TBL3	5	9.9148e-08	1.3745e-06	0.000669	28	5	1.0	1.0	1.0	17969	0
ALG2	5	1.1117e-07	1.3745e-06	0.000669	29	5	1.0	1.0	1.0	17986	0
MARS	5	1.1503e-07	1.3745e-06	0.000669	30	5	0.99956	0.99956	1.0	17272	0
NAT10	5	1.1537e-07	1.3745e-06	0.000669	31	5	1.0	1.0	1.0	17985	0
SNUPN	5	1.1623e-07	1.3745e-06	0.000669	32	5	1.0	1.0	1.0	17984	0
ADAT3	5	1.348e-07	1.3745e-06	0.000669	33	5	1.0	1.0	1.0	17983	0
PUF60	5	1.3899e-07	1.3745e-06	0.000669	34	5	1.0	1.0	1.0	17982	0
FNTB	5	1.4588e-07	1.3745e-06	0.000669	35	5	1.0	1.0	1.0	17981	0
DNM2	5	1.4728e-07	1.3745e-06	0.000669	36	5	0.99996	0.99996	1.0	17665	0
POLD1	5	1.489e-07	1.3745e-06	0.000669	37	5	1.0	1.0	1.0	17980	0
PTPMT1	5	1.6108e-07	1.6493e-06	0.000693	38	5	1.0	1.0	1.0	17979	0
ECSIT	12	1.6821e-07	1.9242e-06	0.000693	39	11	0.9978	0.99776	1.0	16862	0
PWP2	5	1.713e-07	1.9242e-06	0.000693	40	5	0.99999	0.99999	1.0	17852	0
PFDN5	8	1.7863e-07	1.9242e-06	0.000693	41	8	1.0	1.0	1.0	17967	0
CTU2	5	1.8006e-07	1.9242e-06	0.000693	42	5	1.0	1.0	1.0	17978	0
RUVBL2	5	2.0666e-07	1.9242e-06	0.000693	43	5	1.0	1.0	1.0	17977	0
SNRPD3	5	2.2077e-07	1.9242e-06	0.000693	44	5	1.0	1.0	1.0	17976	0
ARHGAP1	5	2.3317e-07	1.9242e-06	0.000693	45	5	1.0	1.0	1.0	17975	0
MCM3	5	2.3917e-07	1.9242e-06	0.000693	46	4	0.76376	0.797	1.0	12989	1
EIF4A3	5	2.413e-07	1.9242e-06	0.000693	47	5	1.0	1.0	1.0	17940	0
RPL18	5	2.457e-07	1.9242e-06	0.000693	48	5	1.0	1.0	1.0	17973	0
SDHC	9	2.4953e-07	1.9242e-06	0.000693	49	9	1.0	1.0	1.0	17972	0
PSMG4	6	2.597e-07	1.9242e-06	0.000693	50	6	1.0	1.0	1.0	17971	0
LSM11	5	2.6761e-07	2.474e-06	0.000874	51	5	1.0	1.0	1.0	17970	0
PPAN	5	2.8302e-07	3.0238e-06	0.001027	52	5	1.0	1.0	1.0	17968	0
ATP6V0C	5	3.0516e-07	3.0238e-06	0.001027	53	5	1.0	1.0	1.0	17966	0
HSD17B10	5	3.8205e-07	3.5736e-06	0.001129	54	5	1.0	1.0	1.0	17965	0
MTG2	5	4.1166e-07	3.5736e-06	0.001129	55	5	1.0	1.0	1.0	17964	0
PSMA7	5	4.1727e-07	3.5736e-06	0.001129	56	5	1.0	1.0	1.0	17963	0
IKBKAP	5	4.2647e-07	3.5736e-06	0.001129	57	5	1.0	1.0	1.0	17962	0
TINF2	5	4.9999e-07	4.1234e-06	0.001179	58	5	1.0	1.0	1.0	17961	0
C10orf2	5	5.1215e-07	4.1234e-06	0.001179	59	5	1.0	1.0	1.0	17960	0
OIP5	5	5.1219e-07	4.1234e-06	0.001179	60	4	0.18949	0.35698	0.995574	6451	1
YRDC	5	5.4251e-07	4.1234e-06	0.001179	61	5	1.0	1.0	1.0	17959	0
SRSF1	5	5.487e-07	4.1234e-06	0.001179	62	5	1.0	1.0	1.0	17958	0
TBCD	5	5.5721e-07	4.1234e-06	0.001179	63	5	0.99999	0.99999	1.0	17804	0
GINS4	5	5.7682e-07	4.3982e-06	0.001238	64	5	1.0	1.0	1.0	17957	0
CCND1	5	5.819e-07	4.6731e-06	0.001254	65	5	1.0	1.0	1.0	17956	0
SIN3A	5	5.8389e-07	4.6731e-06	0.001254	66	5	1.0	1.0	1.0	17955	0
CKAP5	5	5.9649e-07	5.2229e-06	0.001254	67	5	1.0	1.0	1.0	17954	0
WBSCR22	5	6.099e-07	5.2229e-06	0.001254	68	5	1.0	1.0	1.0	17953	0
TCEB2	5	6.1699e-07	5.2229e-06	0.001254	69	5	1.0	1.0	1.0	17952	0
POLR2L	4	6.1817e-07	5.2229e-06	0.001254	70	4	1.0	1.0	1.0	17951	0
EIF3B	5	6.2715e-07	5.2229e-06	0.001254	71	5	1.0	1.0	1.0	17950	0
MCM2	5	6.358e-07	5.2229e-06	0.001254	72	5	0.99999	0.99999	1.0	17820	0
PSMC4	5	6.4849e-07	5.2229e-06	0.001254	73	5	1.0	1.0	1.0	17949	0
VARS	5	6.6094e-07	5.2229e-06	0.001254	74	5	1.0	1.0	1.0	17948	0
AP2S1	7	6.6656e-07	5.2229e-06	0.001254	75	7	1.0	1.0	1.0	17947	0
DHPS	5	6.9322e-07	5.7727e-06	0.001283	76	5	1.0	1.0	1.0	17946	0
PSMB4	5	6.9944e-07	5.7727e-06	0.001283	77	5	1.0	1.0	1.0	17945	0
VPS28	5	7.0075e-07	5.7727e-06	0.001283	78	5	1.0	1.0	1.0	17944	0
NELFB	5	7.2321e-07	5.7727e-06	0.001283	79	5	0.99997	0.99997	1.0	17712	0
RPAIN	7	7.4497e-07	5.7727e-06	0.001283	80	7	1.0	1.0	1.0	17943	0
INTS9	5	7.5738e-07	5.7727e-06	0.001283	81	5	1.0	1.0	1.0	17942	0
HYPK	5	7.7646e-07	6.3225e-06	0.001389	82	5	1.0	1.0	1.0	17941	0
ILF3	5	7.9266e-07	6.8723e-06	0.001491	83	5	0.99876	0.99875	1.0	17025	0
BUB3	5	8.6439e-07	7.9718e-06	0.001583	84	5	1.0	1.0	1.0	17939	0
CENPP	10	9.4321e-07	8.5216e-06	0.001583	85	10	1.0	1.0	1.0	17938	0
YPEL5	5	9.4665e-07	8.5216e-06	0.001583	86	5	1.0	1.0	1.0	17937	0
SF3B5	5	9.9996e-07	9.0714e-06	0.001583	87	5	0.99999	0.99999	1.0	17849	0
AURKB	5	1.004e-06	9.0714e-06	0.001583	90	5	1.0	1.0	1.0	17935	0
NAA50	5	1.004e-06	9.0714e-06	0.001583	89	5	1.0	1.0	1.0	17936	0
FAM96B	5	1.004e-06	9.0714e-06	0.001583	88	5	1.0	1.0	1.0	17934	0
NHP2L1	5	1.1435e-06	9.6212e-06	0.001583	91	5	1.0	1.0	1.0	17933	0
RPL36	5	1.199e-06	9.6212e-06	0.001583	92	5	1.0	1.0	1.0	17932	0
NDUFA13	5	1.2525e-06	9.6212e-06	0.001583	93	5	1.0	1.0	1.0	17931	0
PRPF8	5	1.2807e-06	9.6212e-06	0.001583	94	5	1.0	1.0	1.0	17929	0
RPL10A	5	1.2943e-06	9.6212e-06	0.001583	95	5	1.0	1.0	1.0	17930	0
GNB2L1	5	1.3629e-06	1.0171e-05	0.001583	96	5	1.0	1.0	1.0	17928	0
CYB5B	5	1.3848e-06	1.0171e-05	0.001583	97	5	1.0	1.0	1.0	17927	0
PSMD2	5	1.4354e-06	1.0171e-05	0.001583	98	5	1.0	1.0	1.0	17926	0
NOC4L	5	1.4529e-06	1.0171e-05	0.001583	99	4	0.9	0.90138	1.0	14640	0
DKC1	5	1.4672e-06	1.0171e-05	0.001583	100	5	1.0	1.0	1.0	17925	0
MCM7	5	1.5013e-06	1.0171e-05	0.001583	101	4	0.99154	0.99151	1.0	16432	0
TSR2	5	1.5208e-06	1.0171e-05	0.001583	102	5	1.0	1.0	1.0	17924	0
POLR2A	5	1.5603e-06	1.0171e-05	0.001583	103	5	1.0	1.0	1.0	17923	0
DPAGT1	5	1.586e-06	1.0171e-05	0.001583	104	5	1.0	1.0	1.0	17922	0
SNRNP25	5	1.5871e-06	1.0171e-05	0.001583	105	5	0.99995	0.99995	1.0	17644	0
ARMC7	5	1.59e-06	1.0171e-05	0.001583	106	5	1.0	1.0	1.0	17882	0
EPRS	5	1.6502e-06	1.0171e-05	0.001583	107	5	1.0	1.0	1.0	17921	0
SNRPD1	5	1.6535e-06	1.0171e-05	0.001583	108	5	1.0	1.0	1.0	17920	0
WDR77	5	1.6535e-06	1.0171e-05	0.001583	109	5	1.0	1.0	1.0	17919	0
CRCP	14	1.6562e-06	1.0171e-05	0.001583	110	10	0.28259	0.46031	1.0	8092	2
HIST1H2AJ	3	1.6604e-06	1.0171e-05	0.001583	111	3	0.99211	0.9921	1.0	16450	0
PPP4C	5	1.7361e-06	1.0171e-05	0.001583	112	5	1.0	1.0	1.0	17917	0
HDAC3	5	1.7361e-06	1.0171e-05	0.001583	113	5	1.0	1.0	1.0	17918	0
PDCD2	7	1.8524e-06	1.0721e-05	0.001583	114	6	0.34783	0.51506	1.0	8828	1
SNRNP35	5	1.8604e-06	1.0721e-05	0.001583	115	5	1.0	1.0	1.0	17916	0
CENPM	10	1.8768e-06	1.0721e-05	0.001583	116	9	0.99996	0.99996	1.0	17679	0
CHMP2A	5	1.906e-06	1.0721e-05	0.001583	117	5	1.0	1.0	1.0	17915	0
DDX47	5	1.9163e-06	1.0721e-05	0.001583	118	5	1.0	1.0	1.0	17914	0
PGK1	5	1.9466e-06	1.0721e-05	0.001583	119	5	1.0	1.0	1.0	17913	0
ATP6V1A	5	1.9645e-06	1.0721e-05	0.001583	120	5	1.0	1.0	1.0	17912	0
CDC45	5	2.033e-06	1.0721e-05	0.001583	121	5	1.0	1.0	1.0	17911	0
RRM1	5	2.0616e-06	1.0721e-05	0.001583	122	5	1.0	1.0	1.0	17910	0
WDHD1	5	2.1682e-06	1.127e-05	0.00165	123	5	1.0	1.0	1.0	17909	0
HNRNPU	5	2.3037e-06	1.237e-05	0.001766	124	5	1.0	1.0	1.0	17908	0
RPL23	5	2.3451e-06	1.292e-05	0.001766	125	5	0.99998	0.99998	1.0	17739	0
ELP3	5	2.3665e-06	1.292e-05	0.001766	126	5	1.0	1.0	1.0	17907	0
PKMYT1	5	2.3765e-06	1.292e-05	0.001766	127	5	0.99993	0.99993	1.0	17595	0
NIP7	5	2.4242e-06	1.347e-05	0.001766	128	5	0.99984	0.99984	1.0	17466	0
CCT3	5	2.4593e-06	1.347e-05	0.001766	129	5	1.0	1.0	1.0	17906	0
SF3B14	5	2.4872e-06	1.347e-05	0.001766	130	5	1.0	1.0	1.0	17905	0
KIF18B	5	2.5347e-06	1.347e-05	0.001766	131	5	1.0	1.0	1.0	17904	0
CDC16	5	2.595e-06	1.347e-05	0.001766	132	5	1.0	1.0	1.0	17903	0
TONSL	5	2.6507e-06	1.347e-05	0.001766	133	5	1.0	1.0	1.0	17902	0
BANF1	4	2.662e-06	1.347e-05	0.001766	134	4	1.0	1.0	1.0	17901	0
RPP25L	5	2.7513e-06	1.4019e-05	0.001766	135	5	1.0	1.0	1.0	17900	0
NCBP2	7	2.8317e-06	1.4019e-05	0.001766	136	7	0.99999	0.99999	1.0	17811	0
ARL2	5	2.8822e-06	1.4019e-05	0.001766	137	5	0.99996	0.99996	1.0	17677	0
SNRPD2	5	2.9007e-06	1.4019e-05	0.001766	138	5	1.0	1.0	1.0	17899	0
ANAPC10	5	2.9007e-06	1.4019e-05	0.001766	139	5	1.0	1.0	1.0	17898	0
EEF1G	5	2.9388e-06	1.4019e-05	0.001766	140	5	1.0	1.0	1.0	17897	0
STX5	5	2.9652e-06	1.4019e-05	0.001766	141	5	0.99912	0.99913	1.0	17112	0
UTP23	5	3.1016e-06	1.4019e-05	0.001766	143	5	1.0	1.0	1.0	17895	0
BCL2L1	5	3.1016e-06	1.4019e-05	0.001766	142	5	1.0	1.0	1.0	17896	0
EXOC5	5	3.1298e-06	1.4569e-05	0.001773	144	5	1.0	1.0	1.0	17894	0
ATP5A1	5	3.1385e-06	1.4569e-05	0.001773	145	5	1.0	1.0	1.0	17893	0
SEC61A1	5	3.1681e-06	1.4569e-05	0.001773	146	5	1.0	1.0	1.0	17891	0
OXSM	5	3.1681e-06	1.4569e-05	0.001773	147	5	1.0	1.0	1.0	17892	0
SNRNP70	5	3.1979e-06	1.4569e-05	0.001773	148	5	1.0	1.0	1.0	17890	0
UBE2I	5	3.372e-06	1.6219e-05	0.001841	149	5	1.0	1.0	1.0	17889	0
COPS5	5	3.372e-06	1.6219e-05	0.001841	150	5	1.0	1.0	1.0	17888	0
SMC1A	5	3.4185e-06	1.6219e-05	0.001841	151	5	1.0	1.0	1.0	17887	0
ZNF259	5	3.4427e-06	1.6219e-05	0.001841	152	4	0.97528	0.97522	1.0	15992	0
DHDDS	5	3.4844e-06	1.6219e-05	0.001841	153	5	1.0	1.0	1.0	17886	0
SUPT6H	5	3.5064e-06	1.6219e-05	0.001841	154	5	0.99987	0.99986	1.0	17500	0
COG1	5	3.507e-06	1.6219e-05	0.001841	155	5	1.0	1.0	1.0	17885	0
YKT6	5	3.5225e-06	1.6219e-05	0.001841	156	5	1.0	1.0	1.0	17884	0
EEF2	5	3.5782e-06	1.6219e-05	0.001841	157	5	0.99999	0.99999	1.0	17812	0
RPA2	5	3.6131e-06	1.6768e-05	0.001841	158	5	1.0	1.0	1.0	17883	0
NGRN	5	3.6651e-06	1.6768e-05	0.001841	159	4	0.95204	0.95229	1.0	15494	0
MRPL53	5	3.7279e-06	1.6768e-05	0.001841	160	5	0.99954	0.99955	1.0	17257	0
HAUS1	5	3.8089e-06	1.6768e-05	0.001841	161	5	1.0	1.0	1.0	17881	0
CTCF	5	3.8089e-06	1.6768e-05	0.001841	162	5	1.0	1.0	1.0	17880	0
RAD51	5	3.8242e-06	1.6768e-05	0.001841	163	5	1.0	1.0	1.0	17879	0
NFS1	5	3.8256e-06	1.6768e-05	0.001841	164	4	0.48718	0.63347	1.0	10595	1
HAUS5	5	3.9563e-06	1.7868e-05	0.001927	165	5	1.0	1.0	1.0	17878	0
UXT	5	3.9668e-06	1.7868e-05	0.001927	166	5	1.0	1.0	1.0	17877	0
SYS1	7	3.9796e-06	1.7868e-05	0.001927	167	5	0.99544	0.99541	1.0	16621	0
RPP38	5	4.0143e-06	1.8418e-05	0.001974	168	5	1.0	1.0	1.0	17876	0
PPP2CA	5	4.0947e-06	1.8967e-05	0.002021	169	5	1.0	1.0	1.0	17875	0
TUFM	5	4.2134e-06	1.9517e-05	0.002032	170	5	1.0	1.0	1.0	17873	0
RPL27	5	4.2134e-06	1.9517e-05	0.002032	171	5	1.0	1.0	1.0	17874	0
TSR1	5	4.2564e-06	1.9517e-05	0.002032	172	5	1.0	1.0	1.0	17872	0
MSTO1	5	4.2619e-06	1.9517e-05	0.002032	173	5	1.0	1.0	1.0	17871	0
SYMPK	5	4.3916e-06	2.0617e-05	0.002063	174	5	1.0	1.0	1.0	17870	0
EIF1AX	5	4.4852e-06	2.0617e-05	0.002063	175	5	1.0	1.0	1.0	17869	0
MRPL32	5	4.5128e-06	2.0617e-05	0.002063	176	5	1.0	1.0	1.0	17868	0
NUDCD3	5	4.5221e-06	2.0617e-05	0.002063	177	4	0.99351	0.99349	1.0	16522	0
DTL	5	4.5597e-06	2.0617e-05	0.002063	178	5	1.0	1.0	1.0	17867	0
PGS1	5	4.5702e-06	2.0617e-05	0.002063	179	5	0.99985	0.99984	1.0	17471	0
FARS2	5	4.596e-06	2.0617e-05	0.002063	180	4	0.98747	0.98746	1.0	16281	0
MCM5	5	4.6785e-06	2.1167e-05	0.002072	181	5	1.0	1.0	1.0	17866	0
LSM4	6	4.7743e-06	2.1167e-05	0.002072	182	5	0.89246	0.89405	1.0	14526	1
MRPL47	6	4.8101e-06	2.1167e-05	0.002072	183	6	1.0	1.0	1.0	17865	0
NDUFB7	5	4.8231e-06	2.1167e-05	0.002072	184	5	0.99993	0.99994	1.0	17605	0
PMVK	5	4.8831e-06	2.1716e-05	0.00211	185	5	1.0	1.0	1.0	17864	0
ERCC3	5	4.9006e-06	2.2266e-05	0.00211	186	5	0.99999	1.0	1.0	17855	0
SARS	5	4.9205e-06	2.2266e-05	0.00211	187	5	1.0	1.0	1.0	17862	0
NOP16	5	4.9205e-06	2.2266e-05	0.00211	190	5	1.0	1.0	1.0	17860	0
LUC7L3	5	4.9205e-06	2.2266e-05	0.00211	188	5	1.0	1.0	1.0	17861	0
LRR1	5	4.9205e-06	2.2266e-05	0.00211	189	5	1.0	1.0	1.0	17863	0
MRPL21	8	4.9901e-06	2.3366e-05	0.002151	191	8	0.99999	0.99999	1.0	17836	0
TUBG1	5	5.0182e-06	2.3915e-05	0.002151	192	5	0.99999	1.0	1.0	17858	0
KIF23	5	5.0182e-06	2.3915e-05	0.002151	193	5	0.99999	1.0	1.0	17859	0
TIMM13	5	5.0862e-06	2.5015e-05	0.002151	194	5	0.99999	0.99999	1.0	17809	0
MRPL41	5	5.1335e-06	2.5015e-05	0.002151	196	5	0.99999	1.0	1.0	17856	0
CDC27	5	5.1335e-06	2.5015e-05	0.002151	195	5	0.99999	1.0	1.0	17857	0
UBA52	5	5.2198e-06	2.5015e-05	0.002151	198	5	0.99999	1.0	1.0	17853	0
ACO2	5	5.2198e-06	2.5015e-05	0.002151	197	5	0.99999	1.0	1.0	17854	0
CPSF2	5	5.3807e-06	2.5015e-05	0.002151	199	5	0.99999	0.99999	1.0	17848	0
SAMM50	5	5.3807e-06	2.5015e-05	0.002151	201	5	0.99999	0.99999	1.0	17850	0
PRPF38B	5	5.3807e-06	2.5015e-05	0.002151	200	5	0.99999	0.99999	1.0	17851	0
DOHH	5	5.4879e-06	2.5565e-05	0.002151	202	5	0.99954	0.99955	1.0	17253	0
MAX	11	5.4971e-06	2.5565e-05	0.002151	203	7	0.058013	0.15476	0.860816	3236	1
RAD51C	6	5.5131e-06	2.5565e-05	0.002151	204	6	0.99999	0.99999	1.0	17847	0
HNRNPK	5	5.53e-06	2.5565e-05	0.002151	205	5	0.99999	0.99999	1.0	17846	0
MRP63	5	5.5506e-06	2.5565e-05	0.002151	206	5	0.99999	0.99999	1.0	17844	0
SMU1	5	5.5506e-06	2.5565e-05	0.002151	207	5	0.99999	0.99999	1.0	17845	0
GPR89A	3	5.5558e-06	2.5565e-05	0.002151	208	2	0.0088866	0.032168	0.588742	984	1
HMGCR	5	5.5817e-06	2.5565e-05	0.002151	209	5	0.99999	0.99999	1.0	17843	0
CPSF3L	5	5.6337e-06	2.5565e-05	0.002151	210	5	0.99999	0.99999	1.0	17842	0
TUBA1B	4	5.6424e-06	2.5565e-05	0.002151	211	4	0.99999	0.99999	1.0	17841	0
YARS2	5	5.652e-06	2.5565e-05	0.002151	212	4	0.99574	0.9957	1.0	16642	0
UTP6	5	5.6844e-06	2.5565e-05	0.002151	213	5	0.99999	0.99999	1.0	17840	0
DDX5	5	5.7621e-06	2.5565e-05	0.002151	214	5	0.99915	0.99915	1.0	17117	0
PXN	5	5.967e-06	2.6115e-05	0.002187	215	5	0.99999	0.99999	1.0	17839	0
BIRC5	5	6.1663e-06	2.6664e-05	0.002193	216	5	0.99993	0.99993	1.0	17600	0
EIF3J	7	6.2298e-06	2.6664e-05	0.002193	217	7	0.99999	0.99999	1.0	17838	0
TELO2	5	6.3124e-06	2.6664e-05	0.002193	218	4	0.98782	0.98783	1.0	16292	0
RBBP4	5	6.3772e-06	2.6664e-05	0.002193	219	5	0.99999	0.99999	1.0	17837	0
LSM10	5	6.4862e-06	2.7214e-05	0.002218	220	5	0.99988	0.99988	1.0	17521	0
ARHGEF7	5	6.6869e-06	2.7214e-05	0.002218	221	5	0.99999	0.99999	1.0	17835	0
STX4	5	6.7189e-06	2.7764e-05	0.002232	222	5	0.99999	0.99999	1.0	17834	0
SART3	5	6.8849e-06	2.7764e-05	0.002232	223	5	0.99999	0.99999	1.0	17833	0
NCAPG2	5	6.9095e-06	2.7764e-05	0.002232	224	5	0.99999	0.99999	1.0	17832	0
EXOSC2	5	7.0521e-06	2.8314e-05	0.002246	225	5	0.99999	0.99999	1.0	17831	0
PRPF31	5	7.0521e-06	2.8314e-05	0.002246	226	5	0.99999	0.99999	1.0	17830	0
SSBP1	5	7.1316e-06	2.8314e-05	0.002246	227	5	0.99996	0.99996	1.0	17671	0
INO80	5	7.2523e-06	2.8863e-05	0.00228	228	5	0.99999	0.99999	1.0	17829	0
NR2C2AP	5	7.3984e-06	2.9963e-05	0.002356	229	5	0.99999	0.99999	1.0	17828	0
NDUFS2	5	7.5755e-06	3.1612e-05	0.002454	232	5	0.99999	0.99999	1.0	17826	0
OSGEP	5	7.5755e-06	3.1612e-05	0.002454	231	5	0.99999	0.99999	1.0	17827	0
SCD	5	7.5755e-06	3.1612e-05	0.002454	230	5	0.99999	0.99999	1.0	17825	0
IK	5	7.6331e-06	3.2162e-05	0.002475	233	5	0.99989	0.99988	1.0	17524	0
NHP2	6	7.6679e-06	3.2162e-05	0.002475	234	6	0.99999	0.99999	1.0	17824	0
CDIPT	5	7.7425e-06	3.3262e-05	0.002517	235	5	0.99999	0.99999	1.0	17823	0
C9orf114	5	7.783e-06	3.3262e-05	0.002517	236	5	0.99999	0.99999	1.0	17822	0
EIF5	5	7.8124e-06	3.3262e-05	0.002517	237	5	0.99999	0.99999	1.0	17821	0
HYOU1	5	7.8284e-06	3.3262e-05	0.002517	238	4	0.99752	0.9975	1.0	16833	0
EIF3I	5	7.901e-06	3.3811e-05	0.002537	239	5	0.99999	0.99999	1.0	17819	0
XRCC3	5	7.9299e-06	3.3811e-05	0.002537	240	5	0.99988	0.99987	1.0	17517	0
HNRNPL	5	8.0412e-06	3.4361e-05	0.002557	241	5	0.99999	0.99999	1.0	17818	0
GEMIN5	5	8.0667e-06	3.4361e-05	0.002557	242	5	0.99999	0.99999	1.0	17817	0
PSMB7	5	8.2117e-06	3.4911e-05	0.002566	243	5	0.99999	0.99999	1.0	17816	0
COX4I1	5	8.2494e-06	3.4911e-05	0.002566	244	5	0.99999	0.99999	1.0	17815	0
PCID2	5	8.2873e-06	3.4911e-05	0.002566	245	5	0.99999	0.99999	1.0	17814	0
PSMB1	5	8.3491e-06	3.5461e-05	0.002596	246	5	0.99999	0.99999	1.0	17813	0
RPS8	5	8.4776e-06	3.5736e-05	0.002606	247	5	0.99994	0.99994	1.0	17615	0
U2AF1	5	8.5698e-06	3.656e-05	0.002655	248	5	0.99986	0.99985	1.0	17486	0
GPX4	5	8.8089e-06	3.8485e-05	0.002783	249	5	0.99999	0.99999	1.0	17774	0
DDX59	5	8.8348e-06	3.8759e-05	0.002792	250	5	0.99999	0.99999	1.0	17810	0
RPP21	5	9.0101e-06	3.9309e-05	0.002809	251	4	0.99822	0.99823	1.0	16930	0
TRNT1	5	9.0413e-06	3.9309e-05	0.002809	252	5	0.99999	0.99999	1.0	17808	0
SRFBP1	5	9.2907e-06	3.9859e-05	0.002837	253	5	0.99999	0.99999	1.0	17807	0
SELRC1	5	9.3637e-06	4.0409e-05	0.002843	254	5	0.99999	0.99999	1.0	17806	0
MBNL1	5	9.4003e-06	4.0409e-05	0.002843	255	5	0.99999	0.99999	1.0	17805	0
SCO2	5	9.4478e-06	4.0409e-05	0.002843	256	4	0.66793	0.74763	1.0	12255	1
SPCS3	5	9.6094e-06	4.0959e-05	0.002864	257	5	0.99999	0.99999	1.0	17803	0
ACTR10	5	9.722e-06	4.1508e-05	0.002864	258	5	0.99999	0.99999	1.0	17801	0
PPA1	5	9.722e-06	4.1508e-05	0.002864	259	5	0.99999	0.99999	1.0	17800	0
RBM14	5	9.722e-06	4.1508e-05	0.002864	260	5	0.99999	0.99999	1.0	17802	0
GTPBP4	5	9.804e-06	4.1508e-05	0.002864	261	5	0.99988	0.99987	1.0	17519	0
RRP7A	5	9.8954e-06	4.2058e-05	0.002891	262	5	0.99989	0.99988	1.0	17529	0
PRMT1	5	9.989e-06	4.2608e-05	0.002918	263	5	0.99999	0.99999	1.0	17799	0
PRMT5	5	1.0075e-05	4.3158e-05	0.002944	264	5	0.99999	0.99999	1.0	17798	0
TOP3A	5	1.0258e-05	4.3708e-05	0.002959	265	5	0.99841	0.99841	1.0	16957	0
COPB1	5	1.027e-05	4.3708e-05	0.002959	266	5	0.99999	0.99999	1.0	17797	0
MFAP1	5	1.0584e-05	4.5357e-05	0.003059	267	5	0.99999	0.99999	1.0	17796	0
MARS2	5	1.0887e-05	4.7006e-05	0.003124	268	5	0.99999	0.99999	1.0	17777	0
RPS11	5	1.089e-05	4.7006e-05	0.003124	271	5	0.99999	0.99999	1.0	17794	0
RNGTT	5	1.089e-05	4.7006e-05	0.003124	269	5	0.99999	0.99999	1.0	17793	0
CCT8	5	1.089e-05	4.7006e-05	0.003124	270	5	0.99999	0.99999	1.0	17795	0
C18orf21	7	1.1122e-05	4.9755e-05	0.003282	272	7	0.99999	0.99999	1.0	17792	0
NVL	5	1.1185e-05	4.9755e-05	0.003282	273	5	0.99999	0.99999	1.0	17791	0
NRF1	5	1.1317e-05	5.0305e-05	0.003306	274	5	0.99986	0.99985	1.0	17485	0
TRAPPC3	6	1.1479e-05	5.1404e-05	0.003354	275	6	0.99999	0.99999	1.0	17790	0
POLR3H	5	1.1589e-05	5.1404e-05	0.003354	276	5	0.99999	0.99999	1.0	17789	0
TUT1	5	1.1644e-05	5.1954e-05	0.003354	277	4	0.9352	0.9358	1.0	15194	0
CPSF4	5	1.1645e-05	5.1954e-05	0.003354	278	5	0.99999	0.99999	1.0	17788	0
IBA57	5	1.1648e-05	5.1954e-05	0.003354	279	4	0.92563	0.92633	1.0	15044	0
TUBGCP2	5	1.1657e-05	5.2504e-05	0.003365	280	5	0.99999	0.99999	1.0	17787	0
RRP12	5	1.167e-05	5.2504e-05	0.003365	281	5	0.99999	0.99999	1.0	17786	0
IARS	5	1.1742e-05	5.3054e-05	0.003388	282	5	0.99999	0.99999	1.0	17785	0
GTF3C5	5	1.1795e-05	5.3604e-05	0.003411	283	5	0.99999	0.99999	1.0	17784	0
POLR2C	5	1.2163e-05	5.6352e-05	0.003573	284	5	0.99952	0.99953	1.0	17245	0
UTP20	5	1.2676e-05	5.8552e-05	0.0037	285	5	0.99999	0.99999	1.0	17783	0
NCL	5	1.2989e-05	6.185e-05	0.003854	286	5	0.99999	0.99999	1.0	17782	0
KAT8	5	1.2989e-05	6.185e-05	0.003854	287	5	0.99999	0.99999	1.0	17781	0
RPL8	5	1.2989e-05	6.185e-05	0.003854	288	5	0.99999	0.99999	1.0	17780	0
SF1	5	1.306e-05	6.185e-05	0.003854	289	5	0.99999	0.99999	1.0	17779	0
RPL15	2	1.3195e-05	6.24e-05	0.003875	290	2	0.99999	0.99999	1.0	17778	0
THG1L	5	1.3346e-05	6.35e-05	0.003916	292	5	0.99999	0.99999	1.0	17776	0
NUP88	5	1.3346e-05	6.35e-05	0.003916	291	5	0.99999	0.99999	1.0	17775	0
CNOT3	5	1.362e-05	6.4049e-05	0.003937	293	5	0.99993	0.99993	1.0	17598	0
RAB6A	13	1.3693e-05	6.4599e-05	0.003957	294	9	0.056751	0.15264	0.857419	3206	3
CPSF3	5	1.4102e-05	6.6249e-05	0.004017	295	5	0.99999	0.99999	1.0	17773	0
ABCF1	5	1.4143e-05	6.6249e-05	0.004017	296	4	0.99245	0.99243	1.0	16467	0
LARS2	5	1.4211e-05	6.6249e-05	0.004017	297	5	0.99916	0.99916	1.0	17119	0
CENPW	6	1.4614e-05	6.8448e-05	0.004136	298	6	0.99999	0.99999	1.0	17772	0
RPL11	5	1.4843e-05	6.9547e-05	0.004175	299	5	0.99999	0.99999	1.0	17770	0
DMAP1	5	1.4843e-05	6.9547e-05	0.004175	300	5	0.99999	0.99999	1.0	17771	0
ARIH1	5	1.5182e-05	7.1197e-05	0.004246	301	5	0.99998	0.99999	1.0	17769	0
PNO1	5	1.5244e-05	7.1197e-05	0.004246	302	5	0.99998	0.99999	1.0	17768	0
NOP56	5	1.5442e-05	7.1746e-05	0.004264	303	5	0.99998	0.99999	1.0	17767	0
POLE4	5	1.5481e-05	7.2296e-05	0.004269	304	5	0.99998	0.99999	1.0	17766	0
GPN1	5	1.5538e-05	7.2296e-05	0.004269	305	5	0.99998	0.99998	1.0	17730	0
SYNCRIP	5	1.5626e-05	7.3396e-05	0.004305	307	5	0.99998	0.99999	1.0	17764	0
BUB1	5	1.5626e-05	7.3396e-05	0.004305	306	5	0.99998	0.99999	1.0	17765	0
NDUFA3	4	1.59e-05	7.6694e-05	0.00447	308	4	0.99998	0.99998	1.0	17763	0
WDR70	5	1.5908e-05	7.6694e-05	0.00447	309	5	0.99998	0.99998	1.0	17762	0
PSMB3	5	1.6193e-05	7.7244e-05	0.004473	311	5	0.99998	0.99998	1.0	17760	0
SSRP1	5	1.6193e-05	7.7244e-05	0.004473	310	5	0.99998	0.99998	1.0	17761	0
MTOR	5	1.6623e-05	7.8893e-05	0.004554	312	5	0.99998	0.99998	1.0	17759	0
POLD2	5	1.6691e-05	7.9443e-05	0.004571	313	5	0.99997	0.99997	1.0	17705	0
UNC50	5	1.6756e-05	7.9993e-05	0.004576	314	5	0.99998	0.99998	1.0	17758	0
BCS1L	5	1.6784e-05	8.0543e-05	0.004576	315	5	0.99985	0.99985	1.0	17477	0
RPL14	5	1.683e-05	8.0543e-05	0.004576	316	5	0.99991	0.9999	1.0	17560	0
PRPF19	5	1.6915e-05	8.0543e-05	0.004576	317	5	0.99998	0.99998	1.0	17757	0
RPLP1	5	1.6955e-05	8.1093e-05	0.004578	318	4	0.9963	0.99628	1.0	16737	0
EIF2S3	5	1.6982e-05	8.1093e-05	0.004578	319	5	0.99998	0.99998	1.0	17756	0
ELP6	5	1.7588e-05	8.4941e-05	0.004765	320	5	0.9998	0.99979	1.0	17431	0
SPDL1	5	1.7589e-05	8.4941e-05	0.004765	321	5	0.99998	0.99998	1.0	17755	0
ATP5B	5	1.8085e-05	8.714e-05	0.004874	322	5	0.9997	0.9997	1.0	17356	0
VPS52	5	1.8225e-05	8.824e-05	0.00492	323	5	0.99998	0.99998	1.0	17754	0
EIF5A	5	1.832e-05	8.8789e-05	0.004935	324	4	0.9963	0.99628	1.0	16713	0
NARS	5	1.8821e-05	9.2638e-05	0.005133	325	5	0.99998	0.99998	1.0	17753	0
WDR33	5	1.9028e-05	9.4837e-05	0.005234	326	5	0.99998	0.99998	1.0	17752	0
SKP1	5	1.9046e-05	9.5387e-05	0.005234	327	5	0.99998	0.99998	1.0	17751	0
RPA3	5	1.9168e-05	9.5937e-05	0.005234	328	5	0.99996	0.99996	1.0	17662	0
RPL18A	3	1.9248e-05	9.5937e-05	0.005234	329	3	0.99998	0.99998	1.0	17750	0
PFDN6	5	1.9348e-05	9.5937e-05	0.005234	330	5	0.99998	0.99998	1.0	17749	0
POLRMT	5	1.9385e-05	9.6486e-05	0.005234	331	5	0.99998	0.99998	1.0	17729	0
DENND4C	5	1.955e-05	9.6486e-05	0.005234	332	5	0.99998	0.99998	1.0	17748	0
CCNK	5	1.9877e-05	9.8136e-05	0.005276	333	5	0.99998	0.99998	1.0	17746	0
NASP	5	1.9877e-05	9.8136e-05	0.005276	334	5	0.99998	0.99998	1.0	17747	0
RPS9	5	1.9891e-05	9.8136e-05	0.005276	335	5	0.99994	0.99994	1.0	17624	0
RABGGTA	5	2.0238e-05	9.9785e-05	0.005283	336	5	0.99998	0.99998	1.0	17745	0
PSMC6	5	2.0427e-05	9.9785e-05	0.005283	337	5	0.99998	0.99998	1.0	17743	0
CINP	5	2.0427e-05	9.9785e-05	0.005283	338	5	0.99998	0.99998	1.0	17744	0
WDR55	5	2.0487e-05	0.00010033	0.005283	339	4	0.9971	0.99707	1.0	16794	0
SUPT5H	5	2.051e-05	0.00010033	0.005283	340	5	0.99998	0.99998	1.0	17742	0
BRF2	5	2.0683e-05	0.00010033	0.005283	341	5	0.99967	0.99967	1.0	17335	0
IMP3	5	2.0805e-05	0.00010033	0.005283	342	4	0.70838	0.76708	1.0	12525	1
EMC7	5	2.1075e-05	0.00010143	0.005295	343	5	0.99998	0.99998	1.0	17741	0
MAD2L1	5	2.1075e-05	0.00010143	0.005295	344	5	0.99998	0.99998	1.0	17740	0
GRWD1	5	2.1103e-05	0.00010143	0.005295	345	5	0.99983	0.99983	1.0	17457	0
SMC5	5	2.1346e-05	0.00010253	0.005337	346	5	0.99998	0.99998	1.0	17738	0
RAN	5	2.1785e-05	0.00010473	0.005404	348	5	0.99998	0.99998	1.0	17736	0
FBL	5	2.1785e-05	0.00010473	0.005404	347	5	0.99998	0.99998	1.0	17737	0
MED30	5	2.1859e-05	0.00010473	0.005404	349	5	0.99988	0.99987	1.0	17512	0
SACM1L	5	2.2012e-05	0.00010528	0.005409	350	5	0.99998	0.99998	1.0	17735	0
CCDC115	5	2.2209e-05	0.00010583	0.005409	351	5	0.99998	0.99998	1.0	17734	0
PLK1	5	2.223e-05	0.00010583	0.005409	352	5	0.99998	0.99998	1.0	17733	0
ELAVL1	5	2.2498e-05	0.00010638	0.005409	354	5	0.99998	0.99998	1.0	17731	0
DDX56	5	2.2498e-05	0.00010638	0.005409	353	5	0.99998	0.99998	1.0	17732	0
VCP	5	2.2783e-05	0.00010693	0.005409	356	5	0.99987	0.99986	1.0	17497	0
GNB1L	5	2.2783e-05	0.00010693	0.005409	355	4	0.99472	0.99471	1.0	16579	0
SLC4A7	5	2.408e-05	0.00011408	0.005718	357	5	0.99998	0.99998	1.0	17727	0
SDE2	5	2.4192e-05	0.00011463	0.005718	358	5	0.99998	0.99998	1.0	17726	0
GINS1	5	2.4208e-05	0.00011463	0.005718	359	5	0.99998	0.99998	1.0	17725	0
RPS20	4	2.4227e-05	0.00011463	0.005718	360	4	0.99998	0.99998	1.0	17724	0
RPS16	4	2.4334e-05	0.00011463	0.005718	361	4	0.99998	0.99998	1.0	17723	0
RBMX	6	2.4471e-05	0.00011518	0.00573	362	6	0.99998	0.99997	1.0	17722	0
PSMA4	5	2.4932e-05	0.00011628	0.005769	363	5	0.99998	0.99997	1.0	17721	0
EAPP	5	2.5117e-05	0.00011683	0.005778	364	5	0.99975	0.99975	1.0	17396	0
DNAJC9	5	2.5301e-05	0.00011738	0.005778	365	5	0.99997	0.99997	1.0	17703	0
HJURP	5	2.5674e-05	0.00011793	0.005778	366	5	0.99997	0.99997	1.0	17720	0
CCDC94	5	2.5821e-05	0.00011793	0.005778	367	5	0.99997	0.99997	1.0	17719	0
SRBD1	5	2.5974e-05	0.00011848	0.005778	368	5	0.99997	0.99997	1.0	17718	0
MEMO1	5	2.6122e-05	0.00011903	0.005778	369	5	0.99997	0.99997	1.0	17717	0
DARS2	5	2.6205e-05	0.00011903	0.005778	370	5	0.99997	0.99997	1.0	17716	0
NSL1	5	2.6229e-05	0.00011903	0.005778	371	5	0.99997	0.99997	1.0	17715	0
HSPA9	5	2.6534e-05	0.00012013	0.005816	372	5	0.99981	0.99981	1.0	17446	0
NHLRC2	5	2.6637e-05	0.00012123	0.005822	374	5	0.99997	0.99997	1.0	17714	0
NIFK	5	2.6637e-05	0.00012123	0.005822	373	5	0.99997	0.99997	1.0	17713	0
AP2M1	5	2.6713e-05	0.00012123	0.005822	375	5	0.99996	0.99996	1.0	17680	0
INTS6	8	2.7373e-05	0.00012453	0.005902	376	7	0.99994	0.99994	1.0	17623	0
PHB	5	2.756e-05	0.00012453	0.005902	377	5	0.99986	0.99985	1.0	17479	0
RPP14	5	2.7573e-05	0.00012453	0.005902	378	5	0.99997	0.99997	1.0	17709	0
MED20	5	2.7573e-05	0.00012453	0.005902	380	5	0.99997	0.99997	1.0	17711	0
HARS	5	2.7573e-05	0.00012453	0.005902	379	5	0.99997	0.99997	1.0	17710	0
EXOC8	5	2.8029e-05	0.00012617	0.005948	381	5	0.99997	0.99997	1.0	17708	0
LSM7	5	2.8134e-05	0.00012617	0.005948	382	4	0.98387	0.9838	1.0	16175	0
MRPL52	10	2.8196e-05	0.00012672	0.005959	383	7	0.77429	0.80318	1.0	13076	1
EIF3A	5	2.8334e-05	0.00012727	0.005969	384	4	0.99032	0.99033	1.0	16386	0
EMC4	5	2.8408e-05	0.00012782	0.005979	385	5	0.99997	0.99997	1.0	17707	0
CMPK1	5	2.8612e-05	0.00012892	0.006015	386	5	0.99997	0.99997	1.0	17706	0
SRSF11	5	2.8817e-05	0.00012947	0.006025	387	5	0.99997	0.99997	1.0	17704	0
GABPB1	5	2.9171e-05	0.00013057	0.006061	388	5	0.99992	0.99991	1.0	17580	0
ALG13	11	2.9278e-05	0.0001314	0.006083	389	7	0.16197	0.31732	0.984391	5801	3
RPL19	3	2.9656e-05	0.00013332	0.006156	390	3	0.99968	0.99968	1.0	17342	0
RPAP1	5	2.9961e-05	0.00013442	0.006191	391	5	0.99984	0.99983	1.0	17462	0
MAD2L1BP	5	3.0179e-05	0.00013607	0.006251	392	5	0.99997	0.99997	1.0	17702	0
MVK	5	3.0766e-05	0.00014047	0.006437	393	5	0.99989	0.99989	1.0	17530	0
HCFC1	5	3.0927e-05	0.00014157	0.006471	394	4	0.99589	0.99586	1.0	16656	0
CDK1	5	3.1111e-05	0.00014322	0.00653	395	5	0.99997	0.99997	1.0	17700	0
MCM4	5	3.1182e-05	0.00014432	0.006563	396	4	0.98937	0.98939	1.0	16355	0
WDR43	5	3.1509e-05	0.00014762	0.006696	397	5	0.99997	0.99997	1.0	17699	0
TXNL4A	5	3.1752e-05	0.00014982	0.006779	398	4	0.42971	0.58441	1.0	9844	1
LSM6	5	3.1814e-05	0.00015036	0.006787	399	5	0.99997	0.99997	1.0	17698	0
HAUS4	5	3.1856e-05	0.00015091	0.006795	400	5	0.99997	0.99997	1.0	17697	0
KLF16	5	3.1898e-05	0.00015146	0.006802	401	5	0.99997	0.99997	1.0	17696	0
RABIF	5	3.1984e-05	0.00015256	0.006835	402	5	0.9998	0.99979	1.0	17433	0
RPS13	4	3.2557e-05	0.00015421	0.006891	403	4	0.99997	0.99997	1.0	17695	0
ADSL	5	3.3043e-05	0.00015586	0.006948	404	5	0.99997	0.99997	1.0	17694	0
FAM50A	5	3.3316e-05	0.00015696	0.00698	405	5	0.99997	0.99997	1.0	17693	0
PRIM1	5	3.3465e-05	0.00015751	0.006987	406	5	0.99858	0.99858	1.0	16991	0
SBDS	5	3.3679e-05	0.00015971	0.00705	407	5	0.99997	0.99997	1.0	17691	0
TRMT112	5	3.3679e-05	0.00015971	0.00705	408	5	0.99997	0.99997	1.0	17692	0
TMEM258	5	3.4089e-05	0.00016411	0.007226	409	5	0.99997	0.99997	1.0	17690	0
RNF25	5	3.4368e-05	0.00016576	0.007281	410	4	0.96825	0.96833	1.0	15838	0
POMP	5	3.4815e-05	0.00016741	0.007335	411	5	0.99997	0.99997	1.0	17689	0
RABGGTB	5	3.5221e-05	0.00016961	0.007414	412	5	0.99996	0.99996	1.0	17688	0
DDX23	5	3.5357e-05	0.00017071	0.007444	413	5	0.99996	0.99996	1.0	17687	0
EFTUD1	5	3.5783e-05	0.00017181	0.007474	414	5	0.99996	0.99996	1.0	17686	0
GUK1	5	3.581e-05	0.00017236	0.007479	415	5	0.99985	0.99984	1.0	17473	0
AGFG1	5	3.6151e-05	0.00017456	0.00752	418	5	0.99996	0.99996	1.0	17684	0
MTIF2	5	3.6151e-05	0.00017456	0.00752	417	5	0.99996	0.99996	1.0	17683	0
TFB2M	5	3.6151e-05	0.00017456	0.00752	416	5	0.99996	0.99996	1.0	17685	0
SEC13	5	3.6426e-05	0.00017675	0.007542	419	5	0.99927	0.99928	1.0	17150	0
ATP5J2	7	3.6443e-05	0.00017675	0.007542	420	6	0.99978	0.99978	1.0	17420	0
CLTC	5	3.6715e-05	0.00017785	0.007542	422	4	0.9284	0.9291	1.0	15086	0
UBTF	5	3.6715e-05	0.00017785	0.007542	421	5	0.99958	0.99958	1.0	17283	0
ZNHIT2	5	3.7035e-05	0.0001784	0.007542	423	4	0.96409	0.96423	1.0	15742	0
PAM16	5	3.7066e-05	0.0001784	0.007542	424	5	0.99951	0.99952	1.0	17238	0
MRPL34	5	3.7096e-05	0.0001784	0.007542	425	5	0.9999	0.99989	1.0	17540	0
CEBPZ	5	3.7148e-05	0.0001784	0.007542	426	5	0.99996	0.99996	1.0	17682	0
VRK1	5	3.7211e-05	0.00017895	0.007547	427	5	0.99996	0.99996	1.0	17681	0
POT1	5	3.8134e-05	0.00018225	0.007651	428	4	0.99559	0.99556	1.0	16627	0
TOE1	5	3.8135e-05	0.00018225	0.007651	429	5	0.99996	0.99996	1.0	17678	0
PSMC3	5	3.9505e-05	0.00018665	0.007817	430	5	0.99996	0.99996	1.0	17676	0
RTEL1	5	4.0145e-05	0.00018885	0.007877	431	5	0.99988	0.99988	1.0	17522	0
MRTO4	5	4.0365e-05	0.0001894	0.007877	432	5	0.99996	0.99996	1.0	17674	0
TFB1M	5	4.0365e-05	0.0001894	0.007877	433	5	0.99996	0.99996	1.0	17675	0
EIF2B2	5	4.0602e-05	0.0001905	0.007887	435	5	0.99963	0.99963	1.0	17311	0
HSCB	5	4.0602e-05	0.0001905	0.007887	434	4	0.99507	0.99504	1.0	16600	0
PSMB2	5	4.1342e-05	0.0001938	0.008005	436	5	0.99996	0.99996	1.0	17673	0
POLR3C	5	4.1812e-05	0.0001949	0.008032	437	4	0.64281	0.73627	1.0	12096	1
SOD1	5	4.1972e-05	0.00019545	0.008036	438	5	0.99996	0.99996	1.0	17670	0
LIPT2	5	4.2224e-05	0.0001971	0.008085	439	5	0.99996	0.99996	1.0	17669	0
CHCHD4	5	4.225e-05	0.00019765	0.00809	440	4	0.9966	0.99658	1.0	16747	0
SKIV2L2	5	4.252e-05	0.00019985	0.008147	441	5	0.99989	0.99988	1.0	17528	0
C16orf80	5	4.2697e-05	0.00020039	0.008147	442	5	0.99996	0.99996	1.0	17668	0
DNLZ	5	4.2786e-05	0.00020039	0.008147	443	5	0.99996	0.99996	1.0	17667	0
RAC1	4	4.3246e-05	0.00020259	0.008203	444	4	0.99996	0.99996	1.0	17666	0
PSMD12	5	4.3326e-05	0.00020314	0.008203	445	5	0.99996	0.99996	1.0	17663	0
ERCC6L	5	4.3326e-05	0.00020314	0.008203	446	5	0.99996	0.99996	1.0	17664	0
SOD2	5	4.3926e-05	0.00020754	0.008362	447	5	0.99996	0.99996	1.0	17661	0
HAUS2	5	4.3998e-05	0.00020809	0.008365	448	5	0.99996	0.99996	1.0	17660	0
MVD	5	4.4068e-05	0.00020864	0.008368	449	5	0.99979	0.99979	1.0	17425	0
PAK1IP1	5	4.488e-05	0.00021304	0.008451	450	5	0.99996	0.99996	1.0	17659	0
RPL27A	5	4.488e-05	0.00021304	0.008451	454	5	0.99996	0.99996	1.0	17655	0
MRPL51	5	4.488e-05	0.00021304	0.008451	451	5	0.99996	0.99996	1.0	17657	0
WDR61	5	4.488e-05	0.00021304	0.008451	452	5	0.99996	0.99996	1.0	17656	0
TUBGCP4	5	4.488e-05	0.00021304	0.008451	453	5	0.99996	0.99996	1.0	17658	0
RAE1	5	4.5283e-05	0.00021414	0.008476	455	5	0.99987	0.99986	1.0	17501	0
PPWD1	5	4.6638e-05	0.00022019	0.008658	457	5	0.99995	0.99996	1.0	17653	0
MTMR9	5	4.6638e-05	0.00022019	0.008658	456	5	0.99995	0.99996	1.0	17654	0
SLMO2	5	4.6638e-05	0.00022019	0.008658	458	5	0.99995	0.99996	1.0	17652	0
HIST1H2BH	4	4.7193e-05	0.00022404	0.00879	459	4	0.99821	0.9982	1.0	16919	0
MLST8	5	4.7466e-05	0.00022513	0.008814	460	5	0.99995	0.99995	1.0	17651	0
ATP6V1B2	5	4.8636e-05	0.00023173	0.009015	462	5	0.99995	0.99995	1.0	17649	0
PRPF38A	5	4.8636e-05	0.00023173	0.009015	461	5	0.99995	0.99995	1.0	17650	0
ELOF1	5	4.891e-05	0.00023228	0.009015	463	5	0.99995	0.99995	1.0	17648	0
EIF3F	4	4.903e-05	0.00023228	0.009015	464	4	0.99995	0.99995	1.0	17647	0
DDX55	5	4.9482e-05	0.00023503	0.009095	465	5	0.99995	0.99995	1.0	17646	0
CTPS1	5	4.9542e-05	0.00023613	0.009095	466	5	0.99995	0.99995	1.0	17645	0
TICRR	5	4.9799e-05	0.00023778	0.009095	468	5	0.99889	0.99888	1.0	17054	0
POLR3A	5	4.9799e-05	0.00023778	0.009095	467	5	0.99975	0.99975	1.0	17394	0
DNMT1	5	4.9979e-05	0.00023833	0.009095	469	5	0.99995	0.99995	1.0	17643	0
SPNS1	5	5.0144e-05	0.00023833	0.009095	470	5	0.99994	0.99994	1.0	17628	0
SAE1	6	5.0244e-05	0.00023888	0.009095	471	6	0.99983	0.99983	1.0	17459	0
PLK4	5	5.042e-05	0.00023888	0.009095	473	5	0.99995	0.99995	1.0	17642	0
MAPRE1	5	5.042e-05	0.00023888	0.009095	472	5	0.99995	0.99995	1.0	17641	0
DYNC1I2	5	5.0824e-05	0.00024108	0.009159	474	5	0.99995	0.99995	1.0	17640	0
USP39	5	5.1305e-05	0.00024328	0.009206	475	5	0.99954	0.99955	1.0	17256	0
CLP1	5	5.1557e-05	0.00024383	0.009206	476	5	0.99995	0.99995	1.0	17639	0
TAF6	5	5.1588e-05	0.00024383	0.009206	477	4	0.97717	0.97711	1.0	16035	0
RTN4IP1	5	5.2557e-05	0.00024933	0.009354	480	5	0.99995	0.99995	1.0	17636	0
GTF2A2	5	5.2557e-05	0.00024933	0.009354	478	5	0.99995	0.99995	1.0	17638	0
NDUFB10	5	5.2557e-05	0.00024933	0.009354	479	5	0.99995	0.99995	1.0	17637	0
NOP9	5	5.2793e-05	0.00024988	0.009356	481	4	0.99583	0.9958	1.0	16653	0
COX6B1	5	5.3047e-05	0.00025042	0.009357	482	5	0.99995	0.99995	1.0	17635	0
PRELID1	3	5.3382e-05	0.00025262	0.009403	483	3	0.99995	0.99995	1.0	17634	0
CDK4	5	5.3552e-05	0.00025317	0.009403	484	5	0.99995	0.99995	1.0	17633	0
IPO9	5	5.3606e-05	0.00025372	0.009403	485	5	0.99921	0.99921	1.0	17129	0
RPS7	3	5.4029e-05	0.00025427	0.009403	486	3	0.99959	0.99959	1.0	17290	0
RBM22	5	5.4082e-05	0.00025427	0.009403	487	5	0.99995	0.99995	1.0	17632	0
DDX51	5	5.4254e-05	0.00025482	0.009404	488	5	0.9987	0.9987	1.0	17014	0
ATMIN	5	5.4385e-05	0.00025537	0.009405	489	5	0.99969	0.99969	1.0	17349	0
QRSL1	5	5.4605e-05	0.00025647	0.009426	490	5	0.99995	0.99995	1.0	17631	0
MDN1	5	5.511e-05	0.00025922	0.009508	491	5	0.99994	0.99995	1.0	17630	0
ACTR1A	5	5.5457e-05	0.00026142	0.009569	492	5	0.99994	0.99995	1.0	17629	0
TBCB	5	5.633e-05	0.00026637	0.00973	493	5	0.99994	0.99994	1.0	17627	0
CRNKL1	5	5.6716e-05	0.00026829	0.009781	494	5	0.99994	0.99994	1.0	17626	0
SLC11A2	5	5.7237e-05	0.00027187	0.009891	495	5	0.99994	0.99994	1.0	17625	0
PPIL2	5	5.8043e-05	0.00027407	0.009951	496	5	0.99994	0.99994	1.0	17622	0
PDPK1	5	5.8524e-05	0.00027626	0.00999	498	4	0.9963	0.99628	1.0	16727	0
PGGT1B	5	5.8524e-05	0.00027626	0.00999	497	5	0.9996	0.99959	1.0	17294	0
SAP18	5	5.9243e-05	0.00028011	0.010089	500	4	0.9963	0.99628	1.0	16723	0
DDX20	5	5.9243e-05	0.00028011	0.010089	499	5	0.9997	0.9997	1.0	17354	0
MRPL23	5	5.939e-05	0.00028121	0.010108	501	4	0.74353	0.78543	1.0	12831	1
PMF1	5	5.9773e-05	0.00028286	0.010147	502	5	0.99994	0.99994	1.0	17621	0
CLASRP	5	5.9958e-05	0.00028341	0.010147	503	5	0.99994	0.99994	1.0	17620	0
ZBTB8OS	5	6.0419e-05	0.00028506	0.010186	504	5	0.99915	0.99915	1.0	17116	0
MED27	8	6.178e-05	0.00029166	0.010401	505	6	0.99946	0.99946	1.0	17219	0
NUDT21	5	6.1983e-05	0.00029276	0.01042	506	5	0.99994	0.99994	1.0	17619	0
POLR2H	9	6.2501e-05	0.00029441	0.010458	507	8	0.99991	0.99991	1.0	17576	0
EIF1AD	5	6.2744e-05	0.00029551	0.010473	508	4	0.94786	0.94815	1.0	15414	0
NOL6	5	6.2949e-05	0.00029606	0.010473	509	5	0.99994	0.99994	1.0	17618	0
MRPL28	5	6.3118e-05	0.00029661	0.010473	510	5	0.99994	0.99994	1.0	17617	0
ERCC2	5	6.3318e-05	0.00029716	0.010473	511	5	0.99901	0.99902	1.0	17082	0
GFM2	5	6.4135e-05	0.00029936	0.010529	512	5	0.99994	0.99994	1.0	17616	0
DDB1	5	6.4577e-05	0.000301	0.010567	513	5	0.99989	0.99989	1.0	17538	0
ISCA2	6	6.5285e-05	0.00030265	0.010583	514	4	0.91486	0.91578	1.0	14869	1
LONP1	5	6.5461e-05	0.00030265	0.010583	515	5	0.99907	0.99908	1.0	17097	0
LIMS1	6	6.6353e-05	0.0003087	0.010729	516	6	0.99993	0.99994	1.0	17614	0
CENPO	5	6.6472e-05	0.0003087	0.010729	517	5	0.99993	0.99994	1.0	17613	0
SRSF2	5	6.6479e-05	0.0003087	0.010729	518	5	0.99982	0.99981	1.0	17450	0
GTF3C4	5	6.6635e-05	0.00030925	0.010729	519	5	0.99993	0.99994	1.0	17612	0
MRPL24	5	6.6686e-05	0.0003098	0.010729	520	5	0.99993	0.99994	1.0	17611	0
RPS6	3	6.7233e-05	0.00031255	0.010781	521	3	0.99993	0.99994	1.0	17610	0
POLE3	5	6.7343e-05	0.00031255	0.010781	522	5	0.99956	0.99956	1.0	17271	0
PNPT1	5	6.7431e-05	0.0003131	0.010781	523	5	0.99993	0.99994	1.0	17609	0
C12orf45	5	6.8516e-05	0.0003175	0.010844	524	5	0.99993	0.99994	1.0	17608	0
COQ4	5	6.8725e-05	0.00031805	0.010844	525	5	0.99987	0.99986	1.0	17495	0
NCAPH	5	6.9058e-05	0.0003186	0.010844	526	5	0.99993	0.99994	1.0	17607	0
N6AMT1	5	6.9065e-05	0.0003186	0.010844	528	4	0.93743	0.938	1.0	15235	0
TEN1	5	6.9065e-05	0.0003186	0.010844	527	4	0.99089	0.99087	1.0	16407	0
WDR75	5	6.9093e-05	0.0003186	0.010844	529	4	0.99691	0.99689	1.0	16775	0
MYC	5	6.9265e-05	0.00031915	0.010844	530	5	0.99993	0.99994	1.0	17606	0
GGPS1	5	7.0768e-05	0.000323	0.010873	533	5	0.99993	0.99993	1.0	17603	0
TP53RK	5	7.0768e-05	0.000323	0.010873	532	5	0.99993	0.99993	1.0	17604	0
CSTF1	5	7.0768e-05	0.000323	0.010873	531	5	0.99993	0.99993	1.0	17602	0
ZNF207	5	7.0834e-05	0.000323	0.010873	535	5	0.99857	0.99857	1.0	16987	0
CHMP4B	5	7.0834e-05	0.000323	0.010873	534	4	0.9963	0.99628	1.0	16711	0
TRMT6	5	7.1816e-05	0.00032465	0.010908	536	5	0.99993	0.99993	1.0	17601	0
DCTN2	5	7.1882e-05	0.00032574	0.010924	537	4	0.79929	0.81893	1.0	13308	1
XAB2	5	7.2076e-05	0.00032794	0.010978	538	5	0.99953	0.99954	1.0	17251	0
UBE2C	10	7.2912e-05	0.00033289	0.011123	539	8	0.99997	0.99997	1.0	17701	0
SMC4	5	7.3622e-05	0.00033564	0.011194	540	5	0.99993	0.99993	1.0	17599	0
ICMT	5	7.4073e-05	0.00033674	0.01121	541	5	0.99993	0.99993	1.0	17597	0
RANGAP1	5	7.4443e-05	0.00033949	0.01128	542	5	0.99993	0.99993	1.0	17596	0
SLC30A9	5	7.5035e-05	0.00034224	0.011351	543	5	0.99992	0.99993	1.0	17594	0
SF3B4	5	7.5483e-05	0.00034554	0.011436	544	4	0.9947	0.99468	1.0	16578	0
COPS8	5	7.5617e-05	0.00034609	0.011436	545	5	0.99992	0.99992	1.0	17593	0
NMD3	5	7.6385e-05	0.00034994	0.011542	546	5	0.99992	0.99992	1.0	17592	0
MRPL38	5	7.6607e-05	0.00035103	0.011554	547	5	0.99972	0.99972	1.0	17367	0
RTCB	5	7.6765e-05	0.00035158	0.011554	548	4	0.77279	0.80227	1.0	13065	1
ANAPC4	5	7.7471e-05	0.00035653	0.011653	549	5	0.99992	0.99992	1.0	17590	0
RCC1	5	7.7471e-05	0.00035653	0.011653	551	5	0.99992	0.99992	1.0	17591	0
FCHO2	5	7.7471e-05	0.00035653	0.011653	550	5	0.99992	0.99992	1.0	17589	0
RNASEH2A	5	7.8168e-05	0.00036093	0.011754	552	5	0.99992	0.99992	1.0	17588	0
TPR	5	7.8197e-05	0.00036093	0.011754	553	5	0.99966	0.99966	1.0	17326	0
RFC5	5	7.8893e-05	0.00036313	0.011801	554	5	0.9994	0.99941	1.0	17193	0
VPS53	5	7.8971e-05	0.00036368	0.011801	555	5	0.99992	0.99992	1.0	17587	0
RACGAP1	5	7.9172e-05	0.00036478	0.011815	556	5	0.99992	0.99992	1.0	17586	0
POLR2I	5	7.9594e-05	0.00036753	0.011883	557	4	0.98447	0.98441	1.0	16195	0
TTC4	5	8.0354e-05	0.00037138	0.011922	558	4	0.95457	0.95479	1.0	15547	0
NUTF2	5	8.0406e-05	0.00037138	0.011922	559	5	0.99992	0.99992	1.0	17585	0
KANSL1	5	8.0406e-05	0.00037138	0.011922	560	5	0.99992	0.99992	1.0	17583	0
TUBB	5	8.0406e-05	0.00037138	0.011922	561	5	0.99992	0.99992	1.0	17584	0
UROD	5	8.145e-05	0.00037522	0.011999	563	4	0.99577	0.99573	1.0	16645	0
LAS1L	5	8.145e-05	0.00037522	0.011999	562	5	0.99987	0.99987	1.0	17504	0
CCNA2	5	8.2011e-05	0.00037577	0.011999	564	5	0.99992	0.99992	1.0	17582	0
YARS	5	8.2389e-05	0.00037852	0.012061	565	5	0.99963	0.99963	1.0	17303	0
POLR1B	5	8.2517e-05	0.00037907	0.012061	566	5	0.99992	0.99992	1.0	17581	0
NCAPH2	5	8.4011e-05	0.00038622	0.012267	567	4	0.95755	0.95769	1.0	15613	0
SLC31A1	5	8.4671e-05	0.00038952	0.012307	569	5	0.99992	0.99991	1.0	17578	0
RIOK2	5	8.4671e-05	0.00038952	0.012307	568	5	0.99992	0.99991	1.0	17579	0
PSMD6	5	8.4671e-05	0.00038952	0.012307	570	5	0.99992	0.99991	1.0	17577	0
DIS3	5	8.5573e-05	0.00039337	0.012407	571	5	0.99991	0.99991	1.0	17575	0
NRBP1	5	8.5696e-05	0.00039447	0.012415	572	5	0.99991	0.99991	1.0	17574	0
DSCR4	5	8.6114e-05	0.00039502	0.012415	573	4	0.67091	0.74898	1.0	12268	1
UQCRC1	5	8.7237e-05	0.00039942	0.012531	574	4	0.56151	0.69835	1.0	11521	1
FZR1	5	8.7494e-05	0.00040216	0.012596	575	5	0.99991	0.99991	1.0	17573	0
COPB2	5	8.7775e-05	0.00040546	0.012672	576	5	0.99991	0.99991	1.0	17572	0
LSM2	5	8.7963e-05	0.00040601	0.012672	577	5	0.99991	0.99991	1.0	17571	0
ACTR8	5	8.8183e-05	0.00040711	0.012685	578	5	0.99991	0.99991	1.0	17570	0
FASTKD5	5	8.8548e-05	0.00041041	0.012755	579	5	0.99943	0.99943	1.0	17204	0
FTSJ3	5	8.8841e-05	0.00041151	0.012755	580	4	0.90247	0.90376	1.0	14689	0
RTFDC1	5	8.902e-05	0.00041151	0.012755	581	5	0.99991	0.99991	1.0	17569	0
RPS3	4	9.0257e-05	0.00041976	0.012989	582	4	0.99991	0.99991	1.0	17568	0
MRPL4	5	9.0973e-05	0.00042416	0.013097	583	4	0.9913	0.99126	1.0	16420	0
COX5A	5	9.1147e-05	0.00042471	0.013097	584	5	0.99991	0.99991	1.0	17567	0
POLR1A	5	9.1422e-05	0.0004269	0.013115	585	5	0.99955	0.99955	1.0	17262	0
HCCS	5	9.1536e-05	0.00042745	0.013115	586	5	0.99991	0.9999	1.0	17566	0
DDX11	5	9.1633e-05	0.000428	0.013115	587	5	0.99991	0.9999	1.0	17565	0
PSMD11	5	9.1872e-05	0.0004291	0.013115	588	5	0.9999	0.9999	1.0	17546	0
MRPL11	5	9.2185e-05	0.00042965	0.013115	589	5	0.99991	0.9999	1.0	17564	0
CTNNBL1	5	9.2294e-05	0.00042965	0.013115	590	4	0.6957	0.76084	1.0	12431	1
GNL3	5	9.2577e-05	0.00043185	0.013154	591	5	0.99991	0.9999	1.0	17563	0
RFC4	5	9.3052e-05	0.00043405	0.013154	592	4	0.96545	0.96556	1.0	15774	0
URB2	5	9.3463e-05	0.00043625	0.013154	593	5	0.99991	0.9999	1.0	17558	0
CENPC	5	9.3463e-05	0.00043625	0.013154	596	5	0.99991	0.9999	1.0	17559	0
DLD	5	9.3463e-05	0.00043625	0.013154	595	5	0.99991	0.9999	1.0	17561	0
GINS2	5	9.3463e-05	0.00043625	0.013154	594	5	0.99991	0.9999	1.0	17562	0
DUT	7	9.3726e-05	0.0004368	0.013154	597	6	0.79929	0.81893	1.0	13309	1
DNAJC11	5	9.3813e-05	0.0004368	0.013154	598	5	0.99983	0.99982	1.0	17454	0
UBIAD1	5	9.4426e-05	0.000439	0.013199	599	4	0.9963	0.99628	1.0	16722	0
POLR3B	5	9.5793e-05	0.0004445	0.013342	600	5	0.9999	0.9999	1.0	17556	0
EFTUD2	5	9.7095e-05	0.00045054	0.013393	601	5	0.99904	0.99905	1.0	17090	0
ATP2A2	5	9.8082e-05	0.00045439	0.013393	605	5	0.9999	0.9999	1.0	17550	0
TUBE1	5	9.8082e-05	0.00045439	0.013393	606	5	0.9999	0.9999	1.0	17552	0
MRPS25	5	9.8082e-05	0.00045439	0.013393	607	5	0.9999	0.9999	1.0	17554	0
MAK16	5	9.8082e-05	0.00045439	0.013393	608	5	0.9999	0.9999	1.0	17551	0
RBX1	5	9.8082e-05	0.00045439	0.013393	609	5	0.9999	0.9999	1.0	17553	0
RPS23	5	9.8082e-05	0.00045439	0.013393	602	5	0.9999	0.9999	1.0	17548	0
SHOC2	5	9.8082e-05	0.00045439	0.013393	604	5	0.9999	0.9999	1.0	17555	0
RHEB	5	9.8082e-05	0.00045439	0.013393	603	5	0.9999	0.9999	1.0	17549	0
MAPKAP1	13	9.8127e-05	0.00045439	0.013393	610	8	0.00041295	0.0019119	0.190462	178	4
UTP11L	5	9.8134e-05	0.00045439	0.013393	611	4	0.9963	0.99628	1.0	16735	0
KCTD10	5	9.9497e-05	0.00046154	0.013582	612	5	0.99941	0.99941	1.0	17197	0
SNW1	5	0.00010021	0.00046484	0.013644	613	5	0.9999	0.9999	1.0	17547	0
PPP2R1A	5	0.00010046	0.00046539	0.013644	614	4	0.27304	0.45214	1.0	7972	1
ORAOV1	5	0.00010049	0.00046594	0.013644	615	5	0.9999	0.9999	1.0	17545	0
UBE2M	5	0.00010063	0.00046704	0.013654	616	5	0.9999	0.9999	1.0	17544	0
RPLP0	5	0.00010161	0.00047034	0.013728	617	5	0.9999	0.9999	1.0	17543	0
NDUFS5	5	0.00010265	0.00047364	0.013775	618	5	0.9999	0.9999	1.0	17542	0
NDUFAF3	5	0.00010283	0.00047501	0.013775	621	4	0.99743	0.99741	1.0	16826	0
COPA	5	0.00010283	0.00047501	0.013775	619	4	0.96741	0.9675	1.0	15815	0
VPS16	5	0.00010283	0.00047501	0.013775	620	5	0.99959	0.99958	1.0	17288	0
COG3	5	0.00010324	0.00047803	0.013841	622	5	0.9999	0.99989	1.0	17541	0
PFDN2	5	0.00010368	0.00048023	0.01386	624	5	0.9985	0.9985	1.0	16974	0
RPIA	5	0.00010368	0.00048023	0.01386	623	4	0.96404	0.96418	1.0	15741	0
TRUB2	5	0.00010391	0.00048188	0.013885	625	5	0.99986	0.99985	1.0	17490	0
DYNC1H1	5	0.00010436	0.00048408	0.013904	627	3	0.73126	0.77887	1.0	12720	1
TUBGCP6	5	0.00010436	0.00048408	0.013904	626	4	0.99398	0.99396	1.0	16544	0
RPL36AL	5	0.00010471	0.00048573	0.013929	628	5	0.9999	0.99989	1.0	17539	0
RINT1	5	0.0001062	0.00049178	0.014074	629	5	0.99989	0.99989	1.0	17537	0
RPL35A	3	0.00010641	0.00049233	0.014074	630	3	0.99989	0.99989	1.0	17536	0
VPS54	5	0.00010667	0.00049398	0.014098	631	5	0.99989	0.99989	1.0	17535	0
PRPF4	5	0.00010752	0.00049783	0.014186	632	4	0.8365	0.845	1.0	13727	1
SUPV3L1	5	0.00010833	0.00050167	0.014228	635	5	0.99989	0.99989	1.0	17533	0
KDSR	5	0.00010833	0.00050167	0.014228	634	5	0.99989	0.99989	1.0	17534	0
DSCC1	5	0.00010833	0.00050167	0.014228	633	5	0.99989	0.99989	1.0	17532	0
ACTL6A	5	0.00010911	0.00050552	0.014314	636	5	0.99989	0.99989	1.0	17531	0
WARS2	5	0.00011011	0.00050827	0.01437	637	4	0.98612	0.98611	1.0	16245	0
GAPDH	5	0.00011108	0.00051542	0.014549	638	5	0.99977	0.99977	1.0	17407	0
GINS3	6	0.00011148	0.00051707	0.014573	639	6	0.99985	0.99984	1.0	17472	0
STK11	5	0.00011201	0.00052037	0.014643	640	5	0.99989	0.99988	1.0	17527	0
PAK2	5	0.0001124	0.00052202	0.014666	641	4	0.73648	0.78166	1.0	12759	1
MAPK1	5	0.00011345	0.00052806	0.014813	642	5	0.99989	0.99988	1.0	17526	0
NEDD8	3	0.00011389	0.00052971	0.014836	643	3	0.99989	0.99988	1.0	17525	0
SDAD1	5	0.00011478	0.00053301	0.014905	644	5	0.99989	0.99988	1.0	17523	0
ABCB7	5	0.00011526	0.00053576	0.014959	645	4	0.15205	0.30285	0.975	5590	1
COMMD3	5	0.00011626	0.00054016	0.015058	646	4	0.96238	0.96254	1.0	15706	0
GEMIN8	5	0.00011737	0.00054621	0.015203	647	4	0.99708	0.99705	1.0	16792	0
PSMA6	5	0.00011934	0.0005561	0.015375	651	5	0.99988	0.99987	1.0	17520	0
ARCN1	5	0.00011934	0.0005561	0.015375	648	5	0.99988	0.99987	1.0	17515	0
TOP1	5	0.00011934	0.0005561	0.015375	650	5	0.99988	0.99987	1.0	17518	0
FARSB	5	0.00011934	0.0005561	0.015375	649	5	0.99988	0.99987	1.0	17516	0
KRTAP4-11	4	0.00011947	0.00055665	0.015375	652	4	0.99988	0.99987	1.0	17514	0
SNAPC4	5	0.0001211	0.0005649	0.015579	653	4	0.98268	0.98262	1.0	16142	0
SNAP23	6	0.00012171	0.00056875	0.015661	654	6	0.99988	0.99987	1.0	17513	0
XRN1	5	0.0001235	0.0005748	0.015783	655	5	0.99988	0.99987	1.0	17511	0
LTV1	5	0.00012371	0.00057589	0.015783	656	5	0.99988	0.99987	1.0	17510	0
MEF2BNB	5	0.00012385	0.00057699	0.015783	657	5	0.99988	0.99987	1.0	17509	0
CHD4	5	0.00012408	0.00057754	0.015783	658	5	0.99879	0.99878	1.0	17029	0
NUP155	5	0.0001242	0.00057754	0.015783	659	5	0.99988	0.99987	1.0	17508	0
JUN	5	0.00012495	0.00057974	0.01581	660	5	0.99902	0.99903	1.0	17084	0
NDUFS8	5	0.00012512	0.00058029	0.01581	661	5	0.99987	0.99987	1.0	17507	0
CDC23	5	0.00012628	0.00058689	0.015929	662	4	0.98805	0.98807	1.0	16303	0
IGBP1	5	0.00012651	0.00058799	0.015929	663	4	0.99593	0.9959	1.0	16658	0
ABT1	5	0.00012723	0.00058909	0.015929	664	4	0.99369	0.99368	1.0	16532	0
CCT4	5	0.00012725	0.00058909	0.015929	666	5	0.99987	0.99987	1.0	17506	0
OBFC1	5	0.00012725	0.00058909	0.015929	665	5	0.99987	0.99987	1.0	17505	0
EIF2B5	5	0.00012804	0.00059239	0.015994	667	5	0.99912	0.99913	1.0	17107	0
URB1	5	0.00012933	0.00060008	0.016135	668	5	0.99987	0.99987	1.0	17503	0
ZFP36L1	5	0.00012947	0.00060063	0.016135	669	4	0.97571	0.97563	1.0	15999	0
SNRPF	5	0.00012947	0.00060063	0.016135	670	4	0.9963	0.99628	1.0	16702	0
FDXR	5	0.00012972	0.00060118	0.016135	671	5	0.99987	0.99987	1.0	17502	0
CD3EAP	5	0.00013091	0.00060833	0.016303	672	5	0.99958	0.99958	1.0	17280	0
RPL28	9	0.0001318	0.00061218	0.016338	673	8	0.99998	0.99998	1.0	17728	0
ING3	7	0.00013201	0.00061273	0.016338	674	7	0.99987	0.99986	1.0	17499	0
MRPS18B	5	0.00013248	0.00061328	0.016338	675	5	0.99987	0.99986	1.0	17498	0
SUPT16H	5	0.00013274	0.00061328	0.016338	676	5	0.99987	0.99986	1.0	17496	0
PTGES3	9	0.00013312	0.00061713	0.016416	677	8	0.99996	0.99996	1.0	17672	0
WDR7	5	0.00013654	0.00062812	0.016684	678	5	0.99986	0.99986	1.0	17494	0
COPZ1	6	0.00013699	0.00062922	0.016689	679	6	0.99986	0.99986	1.0	17493	0
EIF5B	5	0.00013874	0.00063747	0.016872	680	5	0.99986	0.99986	1.0	17492	0
EFR3A	5	0.00013892	0.00063802	0.016872	681	5	0.99986	0.99985	1.0	17491	0
SLC25A37	5	0.00014065	0.00064682	0.017055	682	5	0.99986	0.99985	1.0	17489	0
WDR82	5	0.00014067	0.00064682	0.017055	683	4	0.99425	0.99424	1.0	16558	0
FDX1L	5	0.00014175	0.00065231	0.017175	684	5	0.99986	0.99985	1.0	17488	0
BUD31	5	0.00014263	0.00065451	0.017184	685	5	0.99935	0.99936	1.0	17174	0
TRAPPC1	5	0.00014313	0.00065946	0.017184	686	5	0.99927	0.99928	1.0	17148	0
ANAPC2	5	0.00014322	0.00066001	0.017184	687	5	0.99911	0.99912	1.0	17101	0
MRPS5	5	0.00014347	0.00066166	0.017184	688	5	0.99968	0.99968	1.0	17336	0
VPS45	5	0.00014362	0.00066221	0.017184	689	5	0.99986	0.99985	1.0	17484	0
GOLT1B	5	0.00014362	0.00066221	0.017184	693	5	0.99986	0.99985	1.0	17483	0
SMNDC1	5	0.00014362	0.00066221	0.017184	691	5	0.99986	0.99985	1.0	17480	0
NUF2	5	0.00014362	0.00066221	0.017184	694	5	0.99986	0.99985	1.0	17482	0
SMG6	5	0.00014362	0.00066221	0.017184	690	5	0.99986	0.99985	1.0	17481	0
TAF1B	5	0.00014362	0.00066221	0.017184	692	5	0.99986	0.99985	1.0	17487	0
PDRG1	5	0.0001457	0.00067156	0.017402	695	5	0.99985	0.99985	1.0	17478	0
NAA20	5	0.00014634	0.00067431	0.017448	696	4	0.99678	0.99677	1.0	16767	0
FARSA	5	0.00014805	0.00068695	0.017749	697	4	0.1118	0.24195	0.934102	4664	1
PHB2	5	0.00014903	0.00069025	0.017809	698	5	0.99981	0.99981	1.0	17448	0
SFSWAP	5	0.0001493	0.00069135	0.017812	699	5	0.99985	0.99985	1.0	17476	0
NSF	5	0.00015113	0.00069905	0.017984	700	5	0.99985	0.99984	1.0	17475	0
CHTF8	5	0.00015177	0.00070234	0.018044	701	5	0.99898	0.99899	1.0	17073	0
CDC73	5	0.00015295	0.00070674	0.018105	702	4	0.3828	0.54446	1.0	9264	1
SPC25	5	0.0001532	0.00070674	0.018105	703	5	0.99985	0.99984	1.0	17474	0
SIGLEC11	5	0.00015387	0.00070949	0.018149	704	4	0.99045	0.99047	1.0	16395	0
CHAF1A	5	0.00015564	0.00071939	0.018365	705	5	0.99984	0.99984	1.0	17470	0
MCM3AP	5	0.00015584	0.00071994	0.018365	706	5	0.99984	0.99984	1.0	17469	0
PPP1R12A	5	0.00015609	0.00072104	0.018367	707	5	0.99984	0.99984	1.0	17468	0
ACSL4	5	0.00015638	0.00072214	0.018369	708	5	0.99984	0.99984	1.0	17467	0
NONO	5	0.00015854	0.00073203	0.018594	709	5	0.99984	0.99984	1.0	17465	0
SRCAP	5	0.00015915	0.00073698	0.018693	710	4	0.87414	0.87638	1.0	14241	1
ANAPC1	4	0.00016013	0.00074413	0.018822	711	4	0.99984	0.99983	1.0	17464	0
POLR2G	5	0.00016023	0.00074413	0.018822	712	4	0.9953	0.99526	1.0	16612	0
KARS	5	0.00016224	0.00075182	0.018963	714	4	0.73959	0.78334	1.0	12798	1
PCYT1A	5	0.00016224	0.00075182	0.018963	713	5	0.99971	0.99971	1.0	17359	0
SRP19	6	0.00016363	0.00076007	0.019118	715	5	0.9995	0.99951	1.0	17233	0
UPF2	5	0.00016373	0.00076117	0.019118	717	5	0.99984	0.99983	1.0	17461	0
NDUFV2	5	0.00016373	0.00076117	0.019118	716	5	0.99984	0.99983	1.0	17463	0
ERH	5	0.00016478	0.00076942	0.019299	718	5	0.99982	0.99982	1.0	17452	0
ALG1	5	0.00016529	0.00077327	0.019368	719	5	0.99931	0.99932	1.0	17165	0
GLRX5	5	0.00016648	0.00077986	0.019506	720	5	0.99983	0.99983	1.0	17460	0
ECD	5	0.00016716	0.00078206	0.019534	721	4	0.97569	0.97561	1.0	15998	0
PDCD11	5	0.00016754	0.00078371	0.019548	722	4	0.83732	0.84564	1.0	13735	1
EIF2S1	5	0.00016886	0.00079086	0.019699	723	4	0.49133	0.63706	1.0	10641	1
TAF1C	5	0.00016971	0.00079416	0.019754	724	5	0.99968	0.99968	1.0	17344	0
KRR1	5	0.00017076	0.00079856	0.019836	725	5	0.99983	0.99983	1.0	17458	0
SLC35B1	5	0.0001724	0.0008035	0.019931	726	5	0.99974	0.99974	1.0	17386	0
MFN2	5	0.0001728	0.0008046	0.019931	727	5	0.99983	0.99982	1.0	17456	0
ALDOA	5	0.00017345	0.00081065	0.020054	728	5	0.99983	0.99982	1.0	17455	0
TIMM10	5	0.00017413	0.00081395	0.02008	729	4	0.98809	0.98811	1.0	16305	0
MRPS18A	5	0.00017417	0.00081395	0.02008	730	5	0.99974	0.99974	1.0	17382	0
MCAT	5	0.00017464	0.0008178	0.020147	731	5	0.99983	0.99982	1.0	17453	0
MDM4	15	0.00017646	0.00082714	0.02035	732	11	0.40607	0.56415	1.0	9563	2
PCBP1	5	0.00017699	0.00082934	0.020376	733	5	0.99968	0.99968	1.0	17341	0
WWTR1	5	0.00017802	0.00083154	0.020402	734	5	0.99969	0.99969	1.0	17347	0
CDC37	5	0.00018069	0.00084474	0.020698	735	5	0.99964	0.99964	1.0	17318	0
DHX33	5	0.00018136	0.00084914	0.020777	736	5	0.99963	0.99963	1.0	17305	0
SF3A2	5	0.00018359	0.00086178	0.021058	737	4	0.45191	0.60335	1.0	10126	1
RAF1	5	0.00018436	0.00086508	0.021108	738	5	0.99982	0.99981	1.0	17451	0
HINFP	5	0.00018504	0.00086618	0.021108	739	5	0.99981	0.99981	1.0	17449	0
CSE1L	5	0.0001875	0.00088102	0.021441	740	5	0.99981	0.99981	1.0	17447	0
LETM1	5	0.00018887	0.00088652	0.021546	741	4	0.99737	0.99736	1.0	16819	0
DDX21	5	0.00019132	0.00089807	0.021593	746	5	0.99981	0.9998	1.0	17441	0
ACTR3	5	0.00019132	0.00089807	0.021593	744	5	0.99981	0.9998	1.0	17443	0
ORC4	5	0.00019132	0.00089807	0.021593	743	5	0.99981	0.9998	1.0	17445	0
MIS12	5	0.00019132	0.00089807	0.021593	748	5	0.99981	0.9998	1.0	17442	0
KIF11	5	0.00019132	0.00089807	0.021593	745	5	0.99981	0.9998	1.0	17444	0
PYROXD1	5	0.00019132	0.00089807	0.021593	747	5	0.99981	0.9998	1.0	17438	0
KANSL2	5	0.00019132	0.00089807	0.021593	749	5	0.99981	0.9998	1.0	17440	0
TRIAP1	5	0.00019132	0.00089807	0.021593	742	5	0.99981	0.9998	1.0	17439	0
RBBP5	5	0.00019208	0.00090136	0.021644	750	5	0.99976	0.99975	1.0	17399	0
TPT1	6	0.00019424	0.00091016	0.021826	751	6	0.99981	0.9998	1.0	17437	0
RICTOR	5	0.00019497	0.00091401	0.021889	752	5	0.99981	0.9998	1.0	17436	0
PSMA3	5	0.00019606	0.00091676	0.021925	753	4	0.9963	0.99628	1.0	16686	0
SPC24	5	0.00019701	0.00091896	0.021949	754	5	0.9987	0.9987	1.0	17015	0
NUBP2	5	0.00019853	0.00092501	0.021958	755	5	0.99951	0.99952	1.0	17242	0
BYSL	5	0.00019856	0.00092501	0.021958	756	5	0.9998	0.9998	1.0	17435	0
RAP1B	9	0.00019863	0.00092501	0.021958	757	8	0.99911	0.99912	1.0	17102	0
PRKCE	5	0.00019916	0.0009261	0.021958	758	5	0.9998	0.9998	1.0	17434	0
POP1	5	0.00019935	0.00092665	0.021958	760	5	0.99975	0.99974	1.0	17389	0
RCL1	5	0.00019935	0.00092665	0.021958	759	4	0.99822	0.99823	1.0	16927	0
POLR2E	5	0.00020062	0.00093298	0.022069	761	5	0.9998	0.99979	1.0	17432	0
WDR3	5	0.00020075	0.0009338	0.022069	762	4	0.99407	0.99405	1.0	16548	0
ATP6V0D1	5	0.00020366	0.0009437	0.022271	763	5	0.99949	0.99949	1.0	17229	0
ZMAT2	5	0.00020388	0.0009448	0.022271	764	5	0.99943	0.99943	1.0	17207	0
NCBP1	5	0.0002041	0.00094645	0.02228	765	5	0.99952	0.99953	1.0	17246	0
AARS2	5	0.00020453	0.0009481	0.02229	766	5	0.9998	0.99979	1.0	17430	0
UBL5	3	0.0002051	0.00095167	0.022345	767	3	0.99979	0.99979	1.0	17429	0
MTX2	5	0.00020626	0.00095799	0.022406	770	5	0.99979	0.99979	1.0	17427	0
CCDC84	5	0.00020626	0.00095799	0.022406	768	5	0.99979	0.99979	1.0	17428	0
AASDHPPT	5	0.00020626	0.00095799	0.022406	769	5	0.99979	0.99979	1.0	17426	0
KIAA0391	11	0.00020758	0.00096569	0.022557	771	9	0.57197	0.70728	1.0	11662	2
PSMD3	5	0.00020865	0.00097394	0.02272	772	4	0.99726	0.99723	1.0	16805	0
CTDP1	5	0.00020895	0.00097558	0.022725	773	5	0.99979	0.99979	1.0	17424	0
KIAA1432	5	0.00020926	0.00097668	0.022725	774	5	0.99979	0.99979	1.0	17423	0
MRPL49	5	0.0002102	0.00097943	0.02276	775	4	0.98742	0.9874	1.0	16279	0
KXD1	5	0.0002109	0.00098163	0.022781	776	5	0.99979	0.99979	1.0	17422	0
ELP4	5	0.00021182	0.00098438	0.022816	777	4	0.99532	0.99529	1.0	16614	0
GPN2	5	0.0002128	0.00098878	0.022888	778	5	0.99979	0.99978	1.0	17421	0
HAUS6	5	0.00021749	0.0010058	0.023253	779	5	0.99978	0.99978	1.0	17419	0
SUPT4H1	5	0.00021826	0.0010102	0.023324	780	5	0.99978	0.99978	1.0	17418	0
RANBP3	5	0.00022357	0.0010372	0.023819	781	4	0.99739	0.99737	1.0	16822	0
DONSON	5	0.00022404	0.0010383	0.023819	784	5	0.99978	0.99978	1.0	17414	0
PSMA5	5	0.00022404	0.0010383	0.023819	785	5	0.99978	0.99978	1.0	17417	0
NAA25	5	0.00022404	0.0010383	0.023819	782	5	0.99978	0.99978	1.0	17416	0
MAT2A	5	0.00022404	0.0010383	0.023819	783	5	0.99978	0.99978	1.0	17415	0
TFRC	5	0.00022486	0.0010416	0.023844	786	4	0.9032	0.90447	1.0	14700	0
RPS2	3	0.00022596	0.0010449	0.023844	787	3	0.99977	0.99977	1.0	17413	0
RPA1	5	0.00022611	0.0010449	0.023844	788	5	0.99976	0.99975	1.0	17398	0
SH3GL1	6	0.00022636	0.0010454	0.023844	789	6	0.99977	0.99977	1.0	17412	0
VPS18	5	0.00022664	0.001046	0.023844	790	5	0.99977	0.99977	1.0	17411	0
IKBIP	10	0.00022708	0.0010482	0.023864	791	5	1.2304e-08	8.2467e-07	0.000464	22	5
MRGBP	5	0.00022711	0.0010495	0.023865	792	5	0.99977	0.99977	1.0	17410	0
TSSC1	5	0.00022784	0.0010526	0.023903	793	5	0.99977	0.99977	1.0	17409	0
ATP5C1	5	0.00022933	0.0010586	0.024011	794	5	0.99977	0.99977	1.0	17408	0
MRPL17	5	0.00023	0.0010619	0.024055	795	5	0.99977	0.99977	1.0	17406	0
MED11	5	0.00023286	0.0010718	0.024177	796	5	0.99977	0.99976	1.0	17405	0
RPAP2	5	0.0002332	0.0010729	0.024177	797	5	0.99977	0.99976	1.0	17404	0
GATAD2A	5	0.00023341	0.0010734	0.024177	798	5	0.99977	0.99976	1.0	17403	0
GSPT1	5	0.00023357	0.001074	0.024177	800	5	0.99965	0.99965	1.0	17323	0
NOL12	5	0.00023357	0.001074	0.024177	799	5	0.9989	0.99889	1.0	17058	0
EMC3	5	0.00023478	0.00108	0.024254	801	5	0.99977	0.99976	1.0	17402	0
COA6	6	0.00023505	0.0010806	0.024254	802	5	0.98267	0.98261	1.0	16141	0
THAP1	8	0.00023553	0.0010822	0.024254	803	6	0.99135	0.99132	1.0	16423	0
KANSL3	5	0.00023556	0.0010828	0.024254	804	5	0.9996	0.99959	1.0	17292	0
ATP5D	5	0.00023702	0.0010932	0.024457	805	5	0.99937	0.99937	1.0	17183	0
DOLK	5	0.00023787	0.0010982	0.024538	806	4	0.95079	0.95105	1.0	15466	0
C3orf17	5	0.00024027	0.0011108	0.024765	807	5	0.99976	0.99976	1.0	17401	0
SS18L2	4	0.0002403	0.0011111	0.024765	808	4	0.99952	0.99953	1.0	17249	0
ELP2	5	0.00024099	0.0011166	0.024857	809	5	0.99944	0.99945	1.0	17215	0
TXNL4B	5	0.00024316	0.0011312	0.025119	810	5	0.99976	0.99975	1.0	17397	0
NRAS	5	0.00024316	0.0011312	0.025119	811	5	0.99976	0.99975	1.0	17400	0
AP2A1	5	0.00024672	0.0011422	0.025332	812	5	0.99975	0.99975	1.0	17395	0
NFU1	10	0.00024793	0.0011444	0.025349	813	8	0.9999	0.9999	1.0	17557	0
ILF2	5	0.00024909	0.0011515	0.025476	814	5	0.99975	0.99975	1.0	17393	0
HIST1H2BJ	4	0.00024956	0.0011543	0.025506	815	4	0.99861	0.99861	1.0	16997	0
SNAPC3	5	0.00024989	0.0011559	0.025511	816	5	0.99975	0.99975	1.0	17392	0
PSMD13	5	0.0002506	0.0011592	0.025521	817	4	0.97426	0.97418	1.0	15972	0
UBE3D	5	0.00025061	0.0011592	0.025521	818	5	0.99975	0.99975	1.0	17391	0
UBA6	5	0.00025178	0.0011669	0.025659	819	5	0.99975	0.99975	1.0	17390	0
RFC2	5	0.00025331	0.0011735	0.025773	820	5	0.99975	0.99974	1.0	17388	0
VMP1	5	0.00025389	0.0011779	0.025838	821	5	0.99975	0.99974	1.0	17387	0
MRPL44	5	0.00025654	0.0011873	0.02598	822	5	0.99955	0.99956	1.0	17263	0
KDM8	5	0.00025669	0.0011873	0.02598	823	5	0.99974	0.99974	1.0	17385	0
CTU1	5	0.00025736	0.0011905	0.02602	824	5	0.99974	0.99974	1.0	17384	0
TBC1D3F	1	0.00025907	0.0011977	0.026145	825	1	0.99974	0.99974	1.0	17383	0
DAXX	5	0.00026239	0.0012087	0.026345	826	5	0.99964	0.99965	1.0	17320	0
PPP2R5C	5	0.00026372	0.0012131	0.026345	827	5	0.99974	0.99973	1.0	17381	0
GTF3C1	5	0.00026384	0.0012142	0.026345	828	5	0.99861	0.99861	1.0	16995	0
HMGCS1	5	0.00026384	0.0012142	0.026345	829	5	0.99958	0.99958	1.0	17287	0
TOP2A	5	0.00026384	0.0012142	0.026345	830	5	0.99967	0.99967	1.0	17334	0
IPO11	5	0.00026767	0.0012312	0.026428	835	5	0.99973	0.99973	1.0	17372	0
ABCE1	5	0.00026767	0.0012312	0.026428	834	5	0.99973	0.99973	1.0	17377	0
ZC3H8	5	0.00026767	0.0012312	0.026428	836	5	0.99973	0.99973	1.0	17380	0
GTF2E1	5	0.00026767	0.0012312	0.026428	837	5	0.99973	0.99973	1.0	17375	0
MSL2	5	0.00026767	0.0012312	0.026428	833	5	0.99973	0.99973	1.0	17374	0
PSMA2	5	0.00026767	0.0012312	0.026428	832	5	0.99973	0.99973	1.0	17378	0
ALG11	5	0.00026767	0.0012312	0.026428	831	5	0.99973	0.99973	1.0	17379	0
SLU7	5	0.00026767	0.0012312	0.026428	839	5	0.99973	0.99973	1.0	17373	0
WDR48	5	0.00026767	0.0012312	0.026428	838	5	0.99973	0.99973	1.0	17376	0
MRPS12	5	0.00027047	0.0012477	0.02675	840	4	0.99336	0.99335	1.0	16514	0
CHMP6	5	0.00027141	0.0012516	0.026801	841	4	0.99567	0.99563	1.0	16633	0
WDR73	5	0.00027509	0.0012659	0.027075	842	5	0.99972	0.99972	1.0	17371	0
EIF3H	5	0.00027579	0.0012719	0.027172	843	5	0.99972	0.99972	1.0	17370	0
MRPL10	5	0.00027634	0.0012763	0.027234	844	5	0.99972	0.99972	1.0	17369	0
MRE11A	5	0.00027744	0.0012824	0.027321	845	5	0.99972	0.99972	1.0	17368	0
C19orf53	5	0.00027792	0.0012835	0.027321	846	5	0.99872	0.99872	1.0	17019	0
POLA2	5	0.00027833	0.0012873	0.027371	847	4	0.99672	0.9967	1.0	16762	0
POP5	5	0.00027926	0.0012912	0.02742	848	5	0.99972	0.99972	1.0	17366	0
XRCC5	5	0.00027973	0.0012961	0.027493	849	5	0.99972	0.99972	1.0	17365	0
TOMM22	5	0.00028155	0.0013049	0.027647	850	4	0.99599	0.99597	1.0	16664	0
POLR2D	5	0.00028301	0.0013131	0.027673	854	4	0.96347	0.96362	1.0	15732	0
OGT	5	0.00028301	0.0013131	0.027673	853	5	0.99971	0.99971	1.0	17360	0
ISCU	5	0.00028301	0.0013131	0.027673	851	5	0.99963	0.99963	1.0	17309	0
RPF2	5	0.00028301	0.0013131	0.027673	852	5	0.99952	0.99953	1.0	17244	0
METTL17	5	0.00028331	0.0013142	0.027673	855	5	0.99972	0.99972	1.0	17364	0
PRPF4B	5	0.00028379	0.0013153	0.027673	856	5	0.99972	0.99972	1.0	17363	0
MRPL35	5	0.00028532	0.0013208	0.027756	857	5	0.99971	0.99972	1.0	17362	0
XRN2	5	0.00028596	0.001323	0.02777	858	5	0.99971	0.99971	1.0	17361	0
SNRNP200	5	0.00028663	0.0013258	0.027795	859	4	0.9963	0.99628	1.0	16739	0
TRMT61A	5	0.00028749	0.0013302	0.027855	860	4	0.13275	0.27419	0.961296	5133	1
ATP6AP1	5	0.00029298	0.0013549	0.02834	861	4	0.99798	0.99797	1.0	16890	0
C10orf76	5	0.00029383	0.0013588	0.028388	862	4	0.98786	0.98787	1.0	16294	0
CDK9	5	0.00029548	0.0013665	0.028483	863	4	0.93365	0.93424	1.0	15173	0
COPE	5	0.00029548	0.0013665	0.028483	864	4	0.99743	0.99741	1.0	16825	0
WRB	5	0.00029664	0.0013709	0.028508	865	5	0.9997	0.9997	1.0	17357	0
TIMM23	5	0.00029664	0.0013709	0.028508	866	5	0.9997	0.9997	1.0	17358	0
LCE2A	4	0.00030044	0.0013841	0.028749	867	4	0.9997	0.9997	1.0	17355	0
TPRKB	5	0.00030073	0.0013863	0.028762	868	4	0.99822	0.99823	1.0	16935	0
PRPF18	5	0.00030178	0.001389	0.028786	869	5	0.9997	0.9997	1.0	17353	0
KIF18A	5	0.00030473	0.0014017	0.02896	870	5	0.9997	0.99969	1.0	17352	0
PSMG1	6	0.00030496	0.0014028	0.02896	871	6	0.9997	0.99969	1.0	17351	0
RPN1	5	0.00030507	0.0014028	0.02896	872	5	0.99969	0.99969	1.0	17350	0
RRP9	5	0.00030531	0.0014039	0.02896	873	4	0.99769	0.99765	1.0	16846	0
MED22	5	0.00030878	0.0014195	0.029233	874	5	0.99907	0.99908	1.0	17098	0
SMG8	5	0.00030891	0.0014204	0.029233	875	5	0.99969	0.99969	1.0	17348	0
NDUFAF1	5	0.0003116	0.0014325	0.029394	876	4	0.76544	0.79798	1.0	12999	1
PDCL3	5	0.0003121	0.0014347	0.029394	877	5	0.99969	0.99968	1.0	17346	0
SRSF7	5	0.00031257	0.0014352	0.029394	878	4	0.2926	0.46865	1.0	8220	1
CIRH1A	5	0.00031272	0.0014358	0.029394	879	4	0.52985	0.67039	1.0	11107	1
ANKRD11	5	0.00031296	0.0014363	0.029394	880	5	0.99969	0.99968	1.0	17345	0
NACA	10	0.00031534	0.0014456	0.029551	881	8	0.98519	0.98512	1.0	16219	1
E2F3	5	0.00031697	0.0014506	0.029619	882	5	0.99968	0.99968	1.0	17343	0
ZNF429	5	0.00032049	0.0014643	0.029866	883	5	0.99968	0.99968	1.0	17340	0
SPATA5L1	5	0.00032163	0.0014698	0.029944	884	5	0.99968	0.99968	1.0	17339	0
NUP85	5	0.0003223	0.0014742	0.029999	885	5	0.99965	0.99965	1.0	17322	0
INO80B	5	0.00032439	0.0014808	0.0301	886	5	0.99968	0.99968	1.0	17338	0
COX10	5	0.00032475	0.001483	0.03011	887	5	0.99968	0.99968	1.0	17337	0
CDC6	5	0.00032707	0.0014929	0.030243	888	5	0.99967	0.99967	1.0	17332	0
RAD1	5	0.00032707	0.0014929	0.030243	889	5	0.99967	0.99967	1.0	17333	0
SCAP	5	0.00032953	0.0015028	0.030409	890	4	0.99798	0.99796	1.0	16889	0
C19orf52	5	0.00032959	0.0015045	0.030409	891	5	0.99967	0.99967	1.0	17331	0
PPP1R10	5	0.00033077	0.001516	0.030584	892	4	0.040209	0.11506	0.816016	2537	1
NLE1	7	0.00033089	0.0015166	0.030584	893	5	0.99884	0.99882	1.0	17043	0
GMPS	5	0.00033171	0.0015199	0.030617	894	4	0.99105	0.99103	1.0	16413	0
CDC20	5	0.00033295	0.001527	0.030726	895	5	0.99967	0.99967	1.0	17330	0
GTF2H3	5	0.00033459	0.0015331	0.030814	896	5	0.99967	0.99967	1.0	17329	0
MECR	5	0.00033532	0.0015353	0.030823	897	5	0.99966	0.99967	1.0	17328	0
DNAJA3	5	0.00033688	0.0015435	0.030931	898	4	0.95265	0.95289	1.0	15507	0
QARS	5	0.00033707	0.0015441	0.030931	899	5	0.99966	0.99966	1.0	17327	0
HAUS7	5	0.00034052	0.0015627	0.031271	900	4	0.99811	0.9981	1.0	16911	0
HNRNPH1	5	0.00034336	0.0015726	0.031375	902	4	0.01144	0.039563	0.630522	1130	1
IDH3A	5	0.00034336	0.0015726	0.031375	901	5	0.99963	0.99963	1.0	17313	0
RAB10	5	0.00034339	0.0015732	0.031375	903	5	0.99963	0.99963	1.0	17307	0
ZNF131	5	0.00034523	0.0015809	0.031494	904	5	0.99965	0.99966	1.0	17325	0
ZEB1	5	0.00034692	0.0015875	0.03159	905	5	0.99894	0.99893	1.0	17067	0
GART	5	0.00034872	0.0015963	0.031713	906	5	0.99965	0.99965	1.0	17324	0
RPS18	3	0.00034974	0.0015999	0.031713	907	3	0.99965	0.99965	1.0	17321	0
CSNK1A1	5	0.00034991	0.0016007	0.031713	909	4	0.89768	0.89914	1.0	14606	0
KIAA1033	5	0.00034991	0.0016007	0.031713	908	4	0.19344	0.36265	0.997681	6545	1
PMM2	5	0.00035576	0.0016271	0.032165	910	5	0.99964	0.99965	1.0	17319	0
MRPS21	5	0.00035586	0.0016271	0.032165	911	4	0.68071	0.75363	1.0	12335	1
DEXI	5	0.00035759	0.0016359	0.032303	912	5	0.99964	0.99964	1.0	17317	0
KIAA1429	5	0.00035798	0.0016381	0.032311	913	5	0.99964	0.99964	1.0	17316	0
CRCT1	5	0.00035823	0.0016403	0.032319	914	2	0.43756	0.59118	1.0	9948	2
RRP1	5	0.00035895	0.0016447	0.03237	915	4	0.99794	0.99792	1.0	16885	0
EIF2B3	5	0.00036098	0.001659	0.032616	916	5	0.99964	0.99964	1.0	17315	0
EMC1	5	0.00036331	0.0016678	0.032739	917	4	0.58817	0.71356	1.0	11752	1
GRPEL1	5	0.00036384	0.0016689	0.032739	918	5	0.99962	0.99961	1.0	17302	0
TRAPPC5	5	0.00036454	0.0016727	0.032779	919	4	0.99778	0.99774	1.0	16859	0
WEE1	5	0.00036936	0.0016969	0.032959	920	5	0.99963	0.99963	1.0	17308	0
NSMCE2	5	0.00036936	0.0016969	0.032959	922	5	0.99963	0.99963	1.0	17304	0
NAPA	5	0.00036936	0.0016969	0.032959	923	5	0.99963	0.99963	1.0	17310	0
ARHGAP11B	5	0.00036936	0.0016969	0.032959	924	5	0.99963	0.99963	1.0	17306	0
YTHDF2	5	0.00036936	0.0016969	0.032959	925	5	0.99963	0.99963	1.0	17314	0
GLMN	5	0.00036936	0.0016969	0.032959	921	5	0.99963	0.99963	1.0	17312	0
PSMG3	5	0.00036966	0.0016991	0.032959	926	4	0.99675	0.99674	1.0	16763	0
LYRM4	5	0.0003701	0.0017002	0.032959	928	4	0.9963	0.99628	1.0	16701	0
THOC3	5	0.0003701	0.0017002	0.032959	929	4	0.98915	0.98919	1.0	16347	0
RPS21	5	0.0003701	0.0017002	0.032959	927	5	0.99931	0.99932	1.0	17159	0
MBTPS1	5	0.00037597	0.0017244	0.033392	930	4	0.98946	0.98949	1.0	16358	0
MYH9	5	0.000377	0.0017304	0.033473	931	4	0.99759	0.99756	1.0	16839	0
DHX36	5	0.00038082	0.0017486	0.033788	932	5	0.99962	0.99961	1.0	17301	0
MRPS33	5	0.00038551	0.0017772	0.034303	933	5	0.99961	0.99961	1.0	17300	0
ADIPOR1	5	0.00038725	0.001786	0.034436	934	5	0.99961	0.9996	1.0	17299	0
NOP58	5	0.00038941	0.0017909	0.034495	935	5	0.99961	0.9996	1.0	17298	0
CLNS1A	5	0.00039356	0.0018096	0.034817	936	5	0.99961	0.9996	1.0	17296	0
HIST1H2BB	3	0.00039641	0.0018206	0.034992	937	3	0.9996	0.9996	1.0	17295	0
HEATR1	5	0.0003994	0.0018365	0.03526	938	4	0.9963	0.99628	1.0	16689	0
CFL1	5	0.00040005	0.0018398	0.035286	939	5	0.9996	0.99959	1.0	17293	0
POLG2	5	0.00040254	0.0018492	0.035428	940	5	0.99958	0.99958	1.0	17279	0
TCP1	5	0.00040535	0.0018613	0.035621	941	5	0.99959	0.99959	1.0	17291	0
PCNA	5	0.00040714	0.0018701	0.035752	942	4	0.99822	0.99823	1.0	16933	0
ARHGAP27	10	0.00040969	0.0018789	0.035882	943	4	0.022317	0.069505	0.745354	1676	3
TBCE	5	0.000412	0.001886	0.03598	944	5	0.99959	0.99958	1.0	17289	0
ISG20L2	5	0.00041407	0.0018954	0.036021	945	5	0.99943	0.99944	1.0	17208	0
MIOS	5	0.00041463	0.0018965	0.036021	946	4	0.59163	0.71494	1.0	11767	1
ATP1A1	5	0.0004161	0.0019011	0.036021	947	4	0.87616	0.87825	1.0	14267	1
SSU72	5	0.00041694	0.0019042	0.036021	952	5	0.99958	0.99958	1.0	17282	0
GTF2E2	5	0.00041694	0.0019042	0.036021	950	5	0.99958	0.99958	1.0	17281	0
TWISTNB	5	0.00041694	0.0019042	0.036021	948	5	0.99958	0.99958	1.0	17285	0
RAD17	5	0.00041694	0.0019042	0.036021	951	5	0.99958	0.99958	1.0	17286	0
BCCIP	5	0.00041694	0.0019042	0.036021	949	5	0.99958	0.99958	1.0	17284	0
PNN	5	0.00042203	0.0019284	0.03644	953	4	0.97349	0.97344	1.0	15953	0
COX11	5	0.00042291	0.0019322	0.036464	954	5	0.99958	0.99957	1.0	17278	0
ZNF148	5	0.00042391	0.0019372	0.036464	955	5	0.99958	0.99957	1.0	17277	0
RPS24	5	0.00042393	0.0019372	0.036464	956	5	0.99947	0.99948	1.0	17223	0
HIST1H2AK	5	0.00042413	0.0019377	0.036464	957	5	0.99958	0.99957	1.0	17276	0
SNRNP40	5	0.00042726	0.0019514	0.036684	958	4	0.93944	0.93995	1.0	15266	0
COX7B	4	0.00043035	0.0019602	0.036755	960	4	0.99957	0.99957	1.0	17275	0
RPL4	4	0.00043035	0.0019602	0.036755	959	4	0.99957	0.99957	1.0	17274	0
INTS2	5	0.00043069	0.0019613	0.036755	961	5	0.99957	0.99957	1.0	17273	0
PSME3	5	0.00043426	0.0019778	0.037026	962	5	0.99878	0.99877	1.0	17027	0
UBA1	5	0.00043769	0.0019932	0.037208	963	5	0.99831	0.99832	1.0	16945	0
NDUFAF7	5	0.00043773	0.0019932	0.037208	964	4	0.99584	0.99582	1.0	16654	0
LOH12CR1	5	0.00043812	0.0019938	0.037208	965	5	0.99956	0.99956	1.0	17270	0
TTC27	5	0.00044191	0.0020103	0.037477	966	5	0.9994	0.99941	1.0	17195	0
PCF11	5	0.00044267	0.0020125	0.037478	967	5	0.99956	0.99956	1.0	17269	0
SFPQ	5	0.00044382	0.0020163	0.037478	968	5	0.99956	0.99956	1.0	17268	0
INTS4	5	0.00044393	0.0020169	0.037478	969	5	0.99956	0.99956	1.0	17267	0
SGOL1	5	0.00044496	0.0020196	0.037478	970	5	0.99956	0.99956	1.0	17266	0
NOP2	5	0.00044542	0.0020207	0.037478	971	5	0.99955	0.99956	1.0	17265	0
NUP93	5	0.00044634	0.002024	0.037501	972	5	0.99955	0.99956	1.0	17264	0
EIF4A1	4	0.00044984	0.0020367	0.037619	973	4	0.99955	0.99955	1.0	17261	0
ATP6AP2	5	0.00044996	0.0020367	0.037619	975	4	0.9963	0.99628	1.0	16707	0
DDOST	5	0.00044996	0.0020367	0.037619	974	4	0.99081	0.99079	1.0	16405	0
RPUSD4	5	0.00045052	0.0020394	0.037623	976	5	0.99935	0.99935	1.0	17173	0
MNAT1	5	0.00045085	0.0020411	0.037623	977	5	0.99955	0.99955	1.0	17260	0
PDCD7	5	0.0004512	0.0020433	0.037625	978	5	0.99955	0.99955	1.0	17259	0
MTBP	5	0.00045318	0.0020493	0.037698	979	5	0.99955	0.99955	1.0	17258	0
POLR1C	5	0.00045673	0.0020614	0.037881	980	5	0.99935	0.99936	1.0	17176	0
FTSJ2	5	0.00045797	0.0020663	0.037934	981	5	0.99954	0.99955	1.0	17255	0
PMPCB	5	0.0004596	0.0020762	0.037999	982	4	0.99822	0.99823	1.0	16923	0
SMC3	5	0.0004596	0.0020762	0.037999	983	4	0.32605	0.49658	1.0	8576	1
BLOC1S1	5	0.00045962	0.0020762	0.037999	984	5	0.99954	0.99955	1.0	17254	0
MAD2L2	5	0.00046209	0.0020828	0.038081	985	4	0.99703	0.99701	1.0	16783	0
ELAC2	5	0.00046315	0.0020856	0.038093	986	4	0.9972	0.99718	1.0	16800	0
WBP1	5	0.00046588	0.0020927	0.038185	987	4	0.98491	0.98483	1.0	16210	0
CERS2	5	0.00046817	0.0021015	0.038306	988	5	0.99953	0.99954	1.0	17252	0
DCTN6	5	0.0004697	0.0021103	0.038428	989	5	0.99912	0.99913	1.0	17113	0
TIMMDC1	5	0.00047128	0.0021158	0.038489	990	5	0.99953	0.99954	1.0	17250	0
RNF20	5	0.00047494	0.0021351	0.0388	991	4	0.99725	0.99722	1.0	16802	0
RSL1D1	5	0.00047921	0.0021593	0.03916	993	5	0.99952	0.99953	1.0	17248	0
EXOSC3	5	0.00047921	0.0021593	0.03916	992	5	0.99952	0.99953	1.0	17247	0
PKN2	5	0.000487	0.0021939	0.039748	994	5	0.99951	0.99952	1.0	17243	0
GEMIN6	5	0.00048786	0.0021977	0.039748	995	5	0.99951	0.99952	1.0	17241	0
TEX10	5	0.00048872	0.0022005	0.039748	996	4	0.99362	0.9936	1.0	16526	0
MRPS28	5	0.00048873	0.0022005	0.039748	997	5	0.99951	0.99952	1.0	17240	0
RPP30	5	0.00049173	0.0022137	0.039936	998	4	0.9963	0.99628	1.0	16724	0
MTG1	5	0.0004922	0.0022153	0.039936	999	5	0.99951	0.99952	1.0	17239	0
EIF3D	5	0.00049539	0.0022318	0.040193	1000	4	0.99508	0.99505	1.0	16602	0
U2AF2	5	0.00049871	0.0022461	0.04041	1001	5	0.9995	0.99951	1.0	17237	0
MRPL27	5	0.00049971	0.0022505	0.040427	1002	5	0.9995	0.99951	1.0	17236	0
FDPS	5	0.00050047	0.0022527	0.040427	1003	5	0.9995	0.99951	1.0	17235	0
C10orf32	5	0.00050072	0.0022538	0.040427	1004	5	0.9995	0.99951	1.0	17234	0
SERBP1	5	0.00050287	0.0022615	0.040525	1005	5	0.9995	0.99951	1.0	17232	0
NDUFA9	5	0.00050384	0.0022659	0.040563	1006	2	0.96948	0.9695	1.0	15860	0
FNTA	5	0.00050468	0.0022681	0.040563	1007	4	0.99362	0.99361	1.0	16527	0
RAB1B	5	0.00051	0.0022868	0.040845	1008	5	0.99949	0.9995	1.0	17231	0
C17orf89	5	0.00051064	0.0022885	0.040845	1009	5	0.99949	0.9995	1.0	17230	0
GEMIN2	5	0.00051301	0.0022975	0.040967	1010	4	0.8707	0.87327	1.0	14201	1
CTDNEP1	5	0.0005155	0.0023094	0.041137	1011	4	0.75289	0.79074	1.0	12905	1
RPL31	2	0.00051749	0.0023165	0.041212	1012	2	0.99948	0.99949	1.0	17228	0
EIF2S2	4	0.00051917	0.0023181	0.041212	1013	4	0.99948	0.99949	1.0	17227	0
FOSL1	5	0.00052156	0.0023297	0.041376	1014	4	0.99446	0.99445	1.0	16568	0
PTCD3	5	0.00052298	0.0023374	0.041418	1015	4	0.99496	0.99493	1.0	16593	0
C12orf49	5	0.00052303	0.0023374	0.041418	1016	5	0.999	0.99901	1.0	17079	0
POLR2F	5	0.0005233	0.002339	0.041418	1017	5	0.99904	0.99905	1.0	17087	0
ATP5J2-PTCD1	5	0.00052354	0.0023412	0.041418	1018	3	0.99265	0.99263	1.0	16478	0
MED4	5	0.00052411	0.0023445	0.041424	1019	5	0.99948	0.99948	1.0	17226	0
BMS1	5	0.00052464	0.0023462	0.041424	1020	5	0.99948	0.99948	1.0	17225	0
VPS26A	5	0.00052582	0.0023517	0.041459	1021	5	0.99947	0.99948	1.0	17224	0
TOMM40	5	0.00052626	0.0023528	0.041459	1022	4	0.95681	0.95697	1.0	15591	0
EIF2B1	5	0.00052933	0.0023616	0.041574	1023	4	0.99523	0.9952	1.0	16607	0
EEFSEC	5	0.00053508	0.0023885	0.042007	1024	4	0.9076	0.90875	1.0	14772	0
SMG5	5	0.00053663	0.0023995	0.042156	1025	4	0.98169	0.98162	1.0	16117	0
TIMM22	5	0.0005372	0.0024017	0.042156	1026	5	0.99946	0.99947	1.0	17222	0
NCKAP1	5	0.00054068	0.0024166	0.042376	1027	5	0.99946	0.99946	1.0	17221	0
RRN3	5	0.00054162	0.0024237	0.04246	1028	5	0.99946	0.99946	1.0	17220	0
CLCC1	5	0.00054444	0.0024347	0.042611	1029	5	0.99946	0.99946	1.0	17218	0
GABPA	5	0.00054513	0.0024391	0.042646	1030	5	0.99912	0.99913	1.0	17110	0
PDSS2	5	0.00054783	0.0024435	0.042682	1031	5	0.99945	0.99946	1.0	17217	0
VEZT	5	0.00054896	0.0024484	0.042727	1032	4	0.99423	0.99421	1.0	16557	0
CYCS	4	0.00055232	0.0024561	0.04282	1033	4	0.99945	0.99945	1.0	17216	0
TSC2	5	0.00055523	0.0024726	0.043065	1034	4	0.0045941	0.018851	0.487773	696	1
NAPG	5	0.00056159	0.0025029	0.043424	1035	5	0.99944	0.99944	1.0	17212	0
PSMA1	5	0.00056159	0.0025029	0.043424	1038	5	0.99944	0.99944	1.0	17211	0
RQCD1	5	0.00056159	0.0025029	0.043424	1036	5	0.99944	0.99944	1.0	17213	0
YEATS4	5	0.00056159	0.0025029	0.043424	1037	5	0.99944	0.99944	1.0	17214	0
NUBP1	5	0.00056438	0.0025111	0.043483	1040	4	0.95024	0.9505	1.0	15458	0
PSMD4	5	0.00056438	0.0025111	0.043483	1039	5	0.99834	0.99833	1.0	16947	0
ZFYVE20	5	0.00056727	0.0025221	0.043596	1041	4	0.97414	0.97407	1.0	15969	0
RNASEH2B	5	0.00056749	0.0025227	0.043596	1042	5	0.99943	0.99944	1.0	17210	0
PDSS1	5	0.00056819	0.0025249	0.043596	1043	5	0.99943	0.99944	1.0	17209	0
UPK3BL	5	0.00057099	0.0025419	0.043848	1044	5	0.99943	0.99943	1.0	17206	0
LSG1	5	0.00057211	0.0025463	0.043882	1045	5	0.99943	0.99943	1.0	17205	0
MT1B	3	0.00057665	0.0025688	0.044228	1046	2	0.81415	0.82894	1.0	13463	0
SASS6	5	0.00057831	0.002576	0.044309	1047	5	0.99942	0.99943	1.0	17203	0
MRPL55	5	0.00058012	0.0025831	0.044389	1048	4	0.99672	0.9967	1.0	16761	0
PUS3	5	0.00058614	0.0026084	0.044781	1049	5	0.99941	0.99942	1.0	17202	0
C1orf109	5	0.00058757	0.002615	0.044842	1050	5	0.99941	0.99942	1.0	17201	0
DAP3	5	0.00058847	0.0026194	0.044842	1051	5	0.99912	0.99913	1.0	17103	0
TMEM199	5	0.00058858	0.0026194	0.044842	1052	5	0.99941	0.99942	1.0	17200	0
BOP1	5	0.00058973	0.0026244	0.044884	1053	5	0.99941	0.99942	1.0	17199	0
CIR1	5	0.00059276	0.0026343	0.04501	1054	5	0.99941	0.99942	1.0	17198	0
RPL22L1	5	0.00059478	0.0026442	0.045136	1055	5	0.99941	0.99941	1.0	17196	0
TAF1D	5	0.00059665	0.0026557	0.04529	1056	4	0.9963	0.99628	1.0	16679	0
VPS33A	5	0.00059983	0.0026695	0.045482	1057	3	0.12903	0.2685	0.95821	5043	2
DLST	5	0.0006003	0.0026739	0.045514	1058	5	0.9994	0.99941	1.0	17194	0
ORC3	5	0.00060184	0.002681	0.045592	1059	5	0.99928	0.99928	1.0	17151	0
NARFL	5	0.00060642	0.0026991	0.045857	1060	3	0.9963	0.99628	1.0	16732	0
WDR26	5	0.00060715	0.0027046	0.045908	1061	4	0.99017	0.99017	1.0	16379	0
HIRA	5	0.000608	0.0027074	0.045911	1062	5	0.99939	0.9994	1.0	17192	0
RBM39	5	0.00061184	0.002725	0.046166	1063	5	0.99939	0.9994	1.0	17191	0
MED31	5	0.0006139	0.0027341	0.046276	1064	4	0.99822	0.99823	1.0	16925	0
RPS29	2	0.00061471	0.0027382	0.046302	1065	2	0.99939	0.99939	1.0	17190	0
NDUFAB1	5	0.00062068	0.0027613	0.046624	1066	4	0.98363	0.98357	1.0	16170	0
HIST1H2BC	4	0.00062126	0.0027624	0.046624	1067	4	0.99938	0.99938	1.0	17189	0
STXBP3	5	0.00062391	0.0027728	0.046756	1068	5	0.99882	0.99881	1.0	17035	0
KIAA0100	5	0.00062436	0.0027756	0.046759	1069	4	0.9981	0.99808	1.0	16909	0
MRPL9	5	0.00062747	0.0027877	0.046919	1070	4	0.98854	0.98855	1.0	16318	0
CHMP7	5	0.00062839	0.0027915	0.046935	1071	5	0.99937	0.99938	1.0	17188	0
CEP192	5	0.00062914	0.0027959	0.046935	1072	4	0.92554	0.92625	1.0	15040	0
RAPGEF1	5	0.00062945	0.0027965	0.046935	1073	5	0.99937	0.99938	1.0	17187	0
MRPS7	5	0.00063066	0.002802	0.046968	1074	5	0.99937	0.99938	1.0	17186	0
PRPF40A	5	0.00063081	0.0028036	0.046968	1075	5	0.99937	0.99938	1.0	17185	0
GEMIN7	5	0.00063199	0.0028097	0.047025	1076	3	0.98871	0.98873	1.0	16332	0
GNL1	5	0.00063324	0.002819	0.047138	1077	5	0.99937	0.99937	1.0	17184	0
ERAL1	5	0.00063466	0.002825	0.04719	1078	4	0.075626	0.18402	0.886361	3739	1
FEN1	5	0.00063592	0.0028289	0.04719	1079	4	0.99688	0.99686	1.0	16771	0
DCTN4	5	0.00063603	0.00283	0.04719	1080	5	0.9985	0.9985	1.0	16973	0
C10orf88	5	0.00063721	0.0028377	0.047275	1081	5	0.99936	0.99937	1.0	17182	0
RGP1	5	0.00063874	0.0028448	0.04735	1082	5	0.99936	0.99937	1.0	17181	0
MSI2	5	0.00064059	0.0028531	0.047409	1083	5	0.99936	0.99937	1.0	17180	0
DDX28	5	0.00064109	0.0028536	0.047409	1084	4	0.83198	0.84159	1.0	13672	1
C2orf76	5	0.00064197	0.0028575	0.047429	1085	5	0.99936	0.99937	1.0	17179	0
MAEA	5	0.0006432	0.0028613	0.047449	1086	5	0.99936	0.99937	1.0	17178	0
KRTAP21-1	3	0.00064389	0.0028649	0.047465	1087	2	0.53552	0.67537	1.0	11186	1
HIST1H2BF	1	0.00064491	0.0028707	0.047517	1088	1	0.99936	0.99937	1.0	17177	0
RTF1	5	0.00065188	0.0029009	0.047973	1089	5	0.99935	0.99936	1.0	17175	0
TAF1A	5	0.00065469	0.0029086	0.048056	1090	5	0.99935	0.99935	1.0	17172	0
MCRS1	5	0.00065987	0.0029312	0.048367	1091	5	0.99934	0.99935	1.0	17171	0
NUDC	5	0.00066007	0.0029328	0.048367	1092	5	0.99828	0.99828	1.0	16941	0
PHTF2	5	0.00066286	0.0029438	0.048504	1093	5	0.99934	0.99935	1.0	17170	0
ACTB	4	0.00066424	0.0029537	0.048623	1094	4	0.99934	0.99935	1.0	17169	0
ARPC2	5	0.00067048	0.0029751	0.048931	1095	5	0.99888	0.99887	1.0	17053	0
CDK7	5	0.00067255	0.0029806	0.048976	1096	5	0.99933	0.99934	1.0	17168	0
KIF2A	5	0.00069039	0.0030741	0.050056	1102	5	0.99931	0.99932	1.0	17163	0
MDM2	5	0.00069039	0.0030741	0.050056	1104	5	0.99931	0.99932	1.0	17162	0
LIPT1	5	0.00069039	0.0030741	0.050056	1098	5	0.99931	0.99932	1.0	17160	0
CRKL	5	0.00069039	0.0030741	0.050056	1103	5	0.99931	0.99932	1.0	17156	0
JTB	5	0.00069039	0.0030741	0.050056	1099	5	0.99931	0.99932	1.0	17161	0
TEFM	5	0.00069039	0.0030741	0.050056	1106	5	0.99931	0.99932	1.0	17157	0
ORC6	5	0.00069039	0.0030741	0.050056	1101	5	0.99931	0.99932	1.0	17167	0
TSG101	5	0.00069039	0.0030741	0.050056	1100	5	0.99931	0.99932	1.0	17158	0
RPL3	5	0.00069039	0.0030741	0.050056	1097	5	0.99931	0.99932	1.0	17166	0
ZCRB1	5	0.00069039	0.0030741	0.050056	1105	5	0.99931	0.99932	1.0	17164	0
ATP6V0B	5	0.00069803	0.0031041	0.050498	1107	3	0.7147	0.77028	1.0	12577	1
MRPS6	5	0.00070098	0.0031164	0.050608	1108	4	0.97117	0.97116	1.0	15899	0
CHAF1B	5	0.00070098	0.0031164	0.050608	1109	4	0.99738	0.99736	1.0	16820	0
YAE1D1	7	0.00070444	0.0031343	0.050827	1110	5	0.98346	0.98341	1.0	16164	0
EXOSC6	5	0.00070505	0.0031362	0.050827	1111	4	0.98406	0.98399	1.0	16182	0
CXorf48	5	0.00070562	0.0031384	0.050827	1112	5	0.99929	0.99931	1.0	17155	0
POLR3K	5	0.00070666	0.0031434	0.050862	1113	4	0.98988	0.98989	1.0	16370	0
EARS2	5	0.00070828	0.0031511	0.05094	1114	3	0.99361	0.9936	1.0	16525	0
TSEN54	5	0.00070941	0.0031571	0.050992	1115	4	0.99661	0.9966	1.0	16748	0
AP3S1	5	0.00071195	0.0031654	0.05108	1116	5	0.99929	0.9993	1.0	17154	0
CNOT2	5	0.00071631	0.0031857	0.051362	1117	5	0.99928	0.99929	1.0	17153	0
MRPS23	5	0.00071863	0.0031961	0.051484	1118	3	0.88117	0.88302	1.0	14345	1
ASNA1	5	0.00072339	0.0032159	0.051715	1119	5	0.99928	0.99928	1.0	17152	0
SNF8	5	0.00072344	0.0032162	0.051715	1120	4	0.98925	0.98929	1.0	16352	0
CENPE	5	0.00072594	0.0032253	0.051784	1121	4	0.9963	0.99628	1.0	16681	0
FOXRED1	5	0.00072628	0.0032275	0.051784	1122	5	0.99927	0.99928	1.0	17149	0
COX20	4	0.00072682	0.0032291	0.051784	1123	4	0.99927	0.99928	1.0	17147	0
NPLOC4	5	0.000729	0.0032368	0.051787	1124	5	0.99927	0.99927	1.0	17146	0
PPP2R2A	5	0.00072955	0.0032374	0.051787	1125	4	0.99822	0.99823	1.0	16934	0
NSMCE1	5	0.0007319	0.0032434	0.051787	1126	5	0.99927	0.99927	1.0	17145	0
MRPL20	5	0.00073207	0.003244	0.051787	1127	4	0.36388	0.5285	1.0	9038	1
IARS2	5	0.00073268	0.0032467	0.051787	1128	3	0.090744	0.20866	0.910871	4123	1
GNL2	5	0.00073268	0.0032467	0.051787	1129	5	0.99848	0.99849	1.0	16967	0
RPL36A	3	0.00073359	0.0032495	0.051787	1130	3	0.99927	0.99927	1.0	17144	0
SEPHS1	5	0.00073529	0.0032566	0.051845	1131	4	0.99801	0.99799	1.0	16894	0
GET4	5	0.0007355	0.0032588	0.051845	1132	5	0.99926	0.99927	1.0	17143	0
LIG1	5	0.00073756	0.003266	0.051912	1133	5	0.99926	0.99927	1.0	17142	0
NOB1	5	0.00073964	0.0032781	0.052059	1134	5	0.99922	0.99922	1.0	17134	0
NCAPD2	5	0.00074672	0.0033083	0.052493	1135	5	0.99925	0.99926	1.0	17141	0
NDOR1	5	0.00074983	0.003327	0.052743	1136	5	0.99896	0.99895	1.0	17069	0
LSM5	5	0.0007523	0.0033407	0.052914	1137	5	0.99925	0.99925	1.0	17140	0
CDC26	5	0.00075984	0.0033688	0.053311	1138	5	0.99858	0.99859	1.0	16992	0
PSMC5	5	0.00076798	0.0034062	0.053819	1139	5	0.99923	0.99923	1.0	17139	0
UQCRC2	5	0.00076887	0.0034111	0.053819	1140	5	0.99923	0.99923	1.0	17138	0
HSPD1	3	0.00076926	0.0034133	0.053819	1141	3	0.99923	0.99923	1.0	17137	0
EXOSC1	5	0.00076958	0.0034144	0.053819	1142	5	0.99923	0.99923	1.0	17136	0
ANAPC5	5	0.00077038	0.0034161	0.053819	1143	4	0.20047	0.37251	0.998102	6720	1
DDX52	5	0.000771	0.0034188	0.053819	1144	5	0.99923	0.99923	1.0	17135	0
TAF8	5	0.00078337	0.0034782	0.054706	1145	5	0.99907	0.99908	1.0	17096	0
EIF2B4	5	0.00078676	0.0034941	0.054878	1146	4	0.92558	0.92629	1.0	15041	0
CCS	5	0.000787	0.0034952	0.054878	1147	5	0.99921	0.99921	1.0	17132	0
SENP6	5	0.00078845	0.0035062	0.055003	1148	5	0.99921	0.99921	1.0	17131	0
RPS6KA3	5	0.00079045	0.0035117	0.055041	1149	4	0.99329	0.99327	1.0	16510	0
CDK2AP1	7	0.00079772	0.003542	0.055467	1150	6	0.99919	0.99919	1.0	17125	0
C7orf26	5	0.00079848	0.0035475	0.055505	1151	5	0.9992	0.9992	1.0	17128	0
TANGO6	5	0.00080233	0.003559	0.055637	1152	5	0.9992	0.9992	1.0	17127	0
MPHOSPH10	4	0.00080388	0.0035656	0.055692	1153	4	0.9992	0.9992	1.0	17126	0
NPM1	3	0.00081095	0.0035964	0.056124	1154	3	0.99919	0.99919	1.0	17124	0
DTYMK	5	0.00081213	0.0036019	0.056156	1155	5	0.99919	0.99919	1.0	17123	0
NOC2L	5	0.00081385	0.0036046	0.056156	1156	3	0.75875	0.79407	1.0	12946	1
DLG1	5	0.00081567	0.0036118	0.056218	1157	5	0.99918	0.99919	1.0	17122	0
SF3A3	5	0.00082005	0.0036321	0.056486	1158	4	0.10122	0.22535	0.924386	4387	1
CARS	5	0.00082165	0.0036354	0.056489	1159	5	0.99918	0.99918	1.0	17121	0
FAM72D	5	0.00082348	0.0036442	0.056576	1160	4	0.31699	0.48903	1.0	8483	1
ACSL3	5	0.0008256	0.0036486	0.056596	1161	5	0.99917	0.99918	1.0	17120	0
AQR	5	0.00083236	0.0036745	0.056948	1162	4	0.99797	0.99795	1.0	16887	0
NCAPG	5	0.00083852	0.0037008	0.057307	1163	4	0.99667	0.99665	1.0	16756	0
CHD1	5	0.00084153	0.0037195	0.057547	1164	5	0.99916	0.99916	1.0	17118	0
TRMT5	5	0.00084502	0.0037338	0.05762	1165	4	0.98919	0.98922	1.0	16349	0
DDX10	5	0.00084502	0.0037338	0.05762	1166	4	0.98581	0.98578	1.0	16239	0
RFC3	5	0.00084502	0.0037338	0.05762	1167	4	0.75859	0.79398	1.0	12943	1
HIST1H2AM	5	0.00084752	0.0037448	0.05774	1168	5	0.99908	0.99909	1.0	17100	0
PES1	5	0.00085071	0.0037553	0.057852	1169	4	0.99563	0.9956	1.0	16631	0
SLC25A5	5	0.00085345	0.0037635	0.057929	1170	5	0.99915	0.99915	1.0	17115	0
EXOC7	5	0.00085408	0.0037696	0.057973	1171	3	0.77073	0.80105	1.0	13048	1
SPCS2	5	0.00085909	0.0037932	0.058287	1172	4	0.9963	0.99628	1.0	16688	0
TRMT10C	5	0.00086346	0.0038053	0.05839	1173	4	0.98922	0.98925	1.0	16350	0
XRCC2	5	0.00086375	0.0038064	0.05839	1174	5	0.99914	0.99914	1.0	17114	0
SRSF3	5	0.00087769	0.0038762	0.059158	1175	5	0.99912	0.99913	1.0	17108	0
TBCA	5	0.00087769	0.0038762	0.059158	1176	5	0.99912	0.99913	1.0	17106	0
PAFAH1B1	5	0.00087769	0.0038762	0.059158	1180	5	0.99912	0.99913	1.0	17109	0
THOC7	5	0.00087769	0.0038762	0.059158	1179	5	0.99912	0.99913	1.0	17105	0
SNRPB2	5	0.00087769	0.0038762	0.059158	1178	5	0.99912	0.99913	1.0	17104	0
RIOK1	5	0.00087769	0.0038762	0.059158	1177	5	0.99912	0.99913	1.0	17111	0
ITGAV	5	0.00089308	0.0039444	0.060097	1181	3	0.018085	0.058175	0.727547	1440	1
CDC7	5	0.00089308	0.0039444	0.060097	1182	3	0.92322	0.92396	1.0	15008	0
EIF3E	5	0.00090916	0.0040054	0.060975	1183	3	0.61478	0.72434	1.0	11910	1
LAGE3	5	0.0009166	0.0040384	0.061425	1184	4	0.69949	0.76268	1.0	12452	1
DPH5	5	0.00091877	0.0040461	0.061491	1185	5	0.99908	0.99909	1.0	17099	0
RAD51D	5	0.00092901	0.0041005	0.062265	1186	4	0.99791	0.99788	1.0	16879	0
GTF3C3	5	0.00093135	0.0041088	0.062338	1187	4	0.49734	0.64222	1.0	10713	1
UTP18	5	0.00093612	0.0041255	0.062412	1188	5	0.99906	0.99908	1.0	17095	0
NOL7	5	0.00093633	0.0041264	0.062412	1189	5	0.99906	0.99908	1.0	17094	0
KALRN	10	0.00093666	0.0041286	0.062412	1190	1	0.052354	0.14423	0.840974	3088	5
CMTR1	5	0.00093871	0.0041379	0.062412	1193	5	0.99864	0.99864	1.0	17003	0
DDX6	5	0.00093871	0.0041379	0.062412	1192	4	0.039622	0.11366	0.81535	2505	1
ATP6V1E1	5	0.00093871	0.0041379	0.062412	1194	4	0.99776	0.99771	1.0	16855	0
NDUFB5	5	0.00093871	0.0041379	0.062412	1191	4	0.99116	0.99113	1.0	16417	0
INTS7	5	0.00095226	0.0042083	0.063364	1195	5	0.99905	0.99905	1.0	17093	0
TAMM41	5	0.00095289	0.004211	0.063364	1196	4	0.97419	0.97412	1.0	15971	0
KCMF1	5	0.00095311	0.0042116	0.063364	1197	5	0.99905	0.99905	1.0	17092	0
PFN1	5	0.00095459	0.0042171	0.063394	1198	5	0.99905	0.99905	1.0	17091	0
POLD3	5	0.00096052	0.0042446	0.063725	1199	5	0.99904	0.99905	1.0	17089	0
ARL8B	5	0.00096095	0.0042462	0.063725	1200	5	0.99904	0.99905	1.0	17088	0
GARS	5	0.00096465	0.0042649	0.063887	1201	4	0.99325	0.99324	1.0	16508	0
NDUFC2	5	0.00096502	0.0042666	0.063887	1202	4	0.71123	0.76853	1.0	12553	1
MTPAP	5	0.0009652	0.0042677	0.063887	1203	5	0.99903	0.99904	1.0	17086	0
NDUFAF5	5	0.00096755	0.0042743	0.063933	1204	5	0.99903	0.99904	1.0	17085	0
TFDP1	5	0.00097048	0.0042842	0.064028	1205	4	0.99786	0.99783	1.0	16872	0
NOP14	5	0.0009746	0.0042985	0.064168	1206	3	0.93054	0.93118	1.0	15123	0
ATP5J	6	0.00097532	0.0043007	0.064168	1207	5	0.99366	0.99364	1.0	16529	0
ADRM1	5	0.00098067	0.0043221	0.064389	1208	4	0.92454	0.92528	1.0	15025	0
AHCY	5	0.00098101	0.0043226	0.064389	1209	4	0.9963	0.99628	1.0	16726	0
GFM1	5	0.00098456	0.0043336	0.0645	1210	5	0.99902	0.99902	1.0	17083	0
SLC39A9	5	0.00098911	0.0043529	0.064733	1211	5	0.99901	0.99901	1.0	17081	0
MYBBP1A	5	0.00099355	0.0043699	0.064932	1212	5	0.99901	0.99901	1.0	17080	0
LMNA	5	0.00099881	0.0043925	0.065213	1213	4	0.9963	0.99628	1.0	16699	0
FBXO5	5	0.001003	0.0044051	0.065347	1214	4	0.99726	0.99723	1.0	16804	0
EPN1	5	0.0010053	0.0044161	0.065457	1215	5	0.99899	0.999	1.0	17078	0
TRAPPC6B	5	0.001006	0.00442	0.065458	1216	5	0.99899	0.999	1.0	17077	0
LIN52	5	0.0010073	0.0044255	0.065458	1217	4	0.98937	0.98939	1.0	16356	0
C3orf38	5	0.0010083	0.0044271	0.065458	1218	4	0.99567	0.99564	1.0	16635	0
ACTG1	5	0.0010117	0.0044441	0.065627	1219	5	0.99899	0.99899	1.0	17076	0
KLF10	5	0.0010151	0.0044562	0.065627	1220	5	0.99898	0.99899	1.0	17075	0
NOL10	5	0.0010152	0.0044562	0.065627	1221	4	0.75134	0.78986	1.0	12893	1
NEDD1	5	0.0010152	0.0044562	0.065627	1222	4	0.9963	0.99628	1.0	16672	0
GID8	5	0.0010157	0.0044568	0.065627	1223	5	0.99898	0.99899	1.0	17074	0
MRPS26	5	0.0010193	0.0044711	0.065784	1224	3	0.98256	0.9825	1.0	16136	0
RAPH1	5	0.0010247	0.0044909	0.066021	1225	4	0.84583	0.85231	1.0	13850	1
DDX41	5	0.0010294	0.0045041	0.066161	1226	4	0.99783	0.9978	1.0	16866	0
HUS1	5	0.0010307	0.0045101	0.066196	1227	5	0.99897	0.99897	1.0	17072	0
RPS12	4	0.0010333	0.0045189	0.066271	1228	4	0.99861	0.99861	1.0	16998	0
EIF4E	4	0.001036	0.0045294	0.06637	1229	4	0.99861	0.99861	1.0	16999	0
TNPO3	5	0.0010402	0.0045442	0.06652	1230	5	0.99896	0.99896	1.0	17071	0
C1QBP	5	0.0010406	0.004547	0.06652	1231	5	0.99896	0.99896	1.0	17070	0
PISD	5	0.0010441	0.0045629	0.066699	1232	3	0.061989	0.16138	0.869033	3344	2
LIN28B	5	0.001047	0.0045728	0.06679	1233	5	0.99895	0.99895	1.0	17068	0
ARMC5	5	0.0010536	0.0046025	0.067169	1234	4	0.7188	0.77237	1.0	12610	1
DPF2	5	0.0010706	0.0046789	0.068205	1235	5	0.99893	0.99892	1.0	17066	0
CENPN	5	0.0010713	0.0046811	0.068205	1236	4	0.77886	0.80598	1.0	13117	1
NDUFV1	5	0.0010765	0.0047014	0.068446	1237	4	0.47485	0.62298	1.0	10429	1
SETD1A	5	0.0010776	0.0047053	0.068447	1238	5	0.99892	0.99892	1.0	17065	0
ZBTB17	5	0.0010796	0.0047185	0.068584	1239	4	0.85939	0.86335	1.0	14041	1
AP3M1	5	0.0010823	0.00473	0.068657	1240	5	0.99892	0.99891	1.0	17064	0
GOLGA6A	2	0.0010832	0.0047311	0.068657	1241	2	0.99892	0.99891	1.0	17063	0
DIMT1	5	0.0010873	0.004746	0.068817	1242	4	0.96201	0.96218	1.0	15697	0
SURF6	5	0.0010879	0.0047509	0.068833	1243	5	0.99891	0.9989	1.0	17062	0
CBWD1	2	0.0010911	0.0047674	0.068986	1244	2	0.98306	0.983	1.0	16151	0
DDX18	5	0.0010921	0.0047729	0.068986	1245	4	0.99387	0.99385	1.0	16541	0
ATPAF2	5	0.0010926	0.004774	0.068986	1246	5	0.99891	0.9989	1.0	17061	0
IGF1R	5	0.0010933	0.0047779	0.068986	1247	5	0.99891	0.9989	1.0	17060	0
RPF1	5	0.001094	0.0047806	0.068986	1248	5	0.99891	0.99889	1.0	17059	0
CHEK1	5	0.0010954	0.0047856	0.069002	1249	4	0.9923	0.99229	1.0	16458	0
ZFC3H1	5	0.0011006	0.0048141	0.069358	1250	5	0.9989	0.99889	1.0	17057	0
KIN	5	0.0011068	0.0048356	0.069612	1251	5	0.99889	0.99888	1.0	17056	0
MRPL13	5	0.0011082	0.0048416	0.069643	1252	5	0.99889	0.99888	1.0	17055	0
MEPCE	10	0.0011147	0.0048774	0.070101	1253	6	0.36207	0.52699	1.0	9009	2
RNASEH2C	5	0.0011227	0.0049126	0.07055	1254	5	0.99842	0.99841	1.0	16958	0
EIF1	5	0.0011325	0.0049516	0.070948	1255	5	0.99887	0.99885	1.0	17052	0
DHX9	5	0.001134	0.0049554	0.070948	1256	5	0.99887	0.99885	1.0	17051	0
SSB	4	0.0011343	0.004956	0.070948	1258	3	0.39088	0.55125	1.0	9362	1
NSA2	4	0.0011343	0.004956	0.070948	1257	4	0.99483	0.99482	1.0	16584	0
ZFAND5	5	0.0011382	0.0049681	0.071059	1259	5	0.9988	0.99879	1.0	17032	0
NDUFB11	5	0.0011394	0.0049725	0.071059	1260	4	0.99064	0.99065	1.0	16401	0
MED29	5	0.0011405	0.0049774	0.071059	1261	5	0.99886	0.99884	1.0	17050	0
DIEXF	5	0.0011422	0.0049835	0.071059	1262	4	0.97066	0.97065	1.0	15886	0
WDR1	5	0.0011422	0.0049835	0.071059	1263	3	0.01727	0.055914	0.711937	1413	1
ZSWIM7	5	0.0011511	0.0050209	0.071535	1264	5	0.99885	0.99883	1.0	17049	0
USPL1	5	0.0011538	0.0050302	0.071564	1265	5	0.99885	0.99883	1.0	17048	0
PPM1G	5	0.0011547	0.0050352	0.071564	1266	5	0.99885	0.99883	1.0	17047	0
CEP97	5	0.0011565	0.0050418	0.071564	1267	5	0.99884	0.99883	1.0	17046	0
MCM6	5	0.001157	0.0050434	0.071564	1268	4	0.99816	0.99814	1.0	16916	0
ZWILCH	5	0.0011577	0.0050451	0.071564	1269	5	0.99884	0.99883	1.0	17045	0
STRAP	5	0.0011582	0.0050467	0.071564	1270	5	0.99884	0.99883	1.0	17044	0
NDUFS1	5	0.0011709	0.0050912	0.071958	1271	3	0.96128	0.96143	1.0	15675	0
ACTR2	5	0.0011754	0.0051105	0.071958	1272	5	0.99882	0.99881	1.0	17038	0
MED6	5	0.0011754	0.0051105	0.071958	1273	5	0.99882	0.99881	1.0	17041	0
POP7	5	0.0011754	0.0051105	0.071958	1278	5	0.99882	0.99881	1.0	17040	0
COMMD8	5	0.0011754	0.0051105	0.071958	1277	5	0.99882	0.99881	1.0	17039	0
METTL14	5	0.0011754	0.0051105	0.071958	1276	5	0.99882	0.99881	1.0	17037	0
BRIX1	5	0.0011754	0.0051105	0.071958	1279	5	0.99882	0.99881	1.0	17034	0
MCTS1	5	0.0011754	0.0051105	0.071958	1274	5	0.99882	0.99881	1.0	17042	0
PHF5A	5	0.0011754	0.0051105	0.071958	1275	5	0.99882	0.99881	1.0	17036	0
ROMO1	5	0.001177	0.0051193	0.072026	1280	4	0.99582	0.99579	1.0	16651	0
PET117	4	0.0011789	0.0051297	0.072116	1281	4	0.99882	0.99881	1.0	17033	0
COQ3	5	0.0011893	0.0051754	0.072701	1282	4	0.98984	0.98986	1.0	16367	0
MRPL39	5	0.0012006	0.0052287	0.073336	1283	4	0.99822	0.99823	1.0	16932	0
TARS	5	0.0012008	0.0052287	0.073336	1284	5	0.9988	0.99879	1.0	17031	0
PREB	5	0.0012062	0.0052468	0.073533	1285	5	0.99864	0.99864	1.0	17004	0
ILK	5	0.0012078	0.0052562	0.073607	1286	4	0.9842	0.98412	1.0	16187	0
SBNO1	5	0.0012112	0.0052727	0.07378	1287	4	0.99155	0.99151	1.0	16433	0
CD33	9	0.0012136	0.0052831	0.073843	1288	7	0.22251	0.40305	1.0	7228	1
SF3B3	5	0.0012142	0.0052853	0.073843	1289	4	0.71106	0.76845	1.0	12550	1
ALG14	5	0.0012171	0.0052969	0.073947	1290	4	0.96985	0.96985	1.0	15869	0
SPRTN	5	0.0012219	0.0053144	0.074135	1291	4	0.99044	0.99045	1.0	16394	0
NGDN	5	0.0012241	0.0053265	0.074246	1292	5	0.99878	0.99877	1.0	17026	0
IMP4	5	0.0012477	0.0054211	0.075506	1293	5	0.99875	0.99875	1.0	17024	0
CCDC137	5	0.0012524	0.005448	0.075746	1294	5	0.99875	0.99875	1.0	17023	0
ZZZ3	5	0.0012533	0.0054546	0.075746	1296	4	0.9713	0.97129	1.0	15903	0
PPIL4	5	0.0012533	0.0054546	0.075746	1295	4	0.99179	0.99177	1.0	16442	0
C17orf49	6	0.0012534	0.0054552	0.075746	1297	5	0.91703	0.91791	1.0	14908	1
PPM1D	5	0.0012551	0.0054634	0.075802	1298	5	0.99874	0.99874	1.0	17022	0
HIST2H2AC	4	0.0012565	0.00547	0.075835	1299	4	0.99874	0.99874	1.0	17021	0
BUD13	5	0.0012688	0.0055195	0.076462	1300	5	0.99873	0.99873	1.0	17020	0
CDK6	5	0.0012712	0.0055289	0.076533	1301	4	0.99049	0.9905	1.0	16396	0
NFYC	5	0.0012727	0.0055382	0.076603	1302	5	0.99828	0.99828	1.0	16940	0
DCTN5	9	0.0012769	0.0055547	0.076773	1303	5	0.076677	0.18578	0.891259	3754	4
VBP1	5	0.0012862	0.0055976	0.077306	1304	5	0.99871	0.99871	1.0	17018	0
RAD50	5	0.0012913	0.0056157	0.077497	1305	5	0.99871	0.9987	1.0	17017	0
BTBD3	5	0.0012946	0.0056328	0.077673	1306	4	0.96766	0.96773	1.0	15824	0
RNPS1	5	0.0012995	0.0056575	0.077917	1307	4	0.99697	0.99695	1.0	16780	0
TRA2B	7	0.0013006	0.0056592	0.077917	1308	5	0.99628	0.99625	1.0	16670	0
IMPDH2	5	0.0013024	0.0056663	0.077956	1309	3	0.072568	0.17905	0.885684	3638	2
DEFB125	5	0.0013061	0.0056834	0.078131	1310	5	0.99869	0.99869	1.0	17013	0
NKAP	5	0.0013112	0.0057031	0.07821	1311	4	0.3398	0.50824	1.0	8729	1
UBB	2	0.0013114	0.0057042	0.07821	1312	1	0.37509	0.53788	1.0	9166	1
PPP2R3C	5	0.0013121	0.0057053	0.07821	1313	5	0.99869	0.99868	1.0	17012	0
XPO5	5	0.0013127	0.0057064	0.07821	1314	5	0.99869	0.99868	1.0	17011	0
DEFB129	5	0.0013201	0.0057416	0.078632	1315	5	0.99868	0.99868	1.0	17010	0
RSU1	5	0.0013275	0.0057741	0.079016	1316	5	0.99867	0.99867	1.0	17009	0
MRPS24	5	0.0013299	0.0057862	0.079121	1317	4	0.9967	0.99668	1.0	16760	0
PIGW	5	0.0013327	0.0058005	0.079257	1318	5	0.99867	0.99866	1.0	17008	0
SON	5	0.0013453	0.0058565	0.079962	1319	4	0.8272	0.8381	1.0	13615	1
TRAPPC8	5	0.0013494	0.0058785	0.080202	1320	5	0.99865	0.99865	1.0	17007	0
TRAPPC4	5	0.0013527	0.0058917	0.080321	1321	5	0.99865	0.99865	1.0	17006	0
SLC20A1	5	0.0013577	0.0059148	0.080565	1322	5	0.99864	0.99864	1.0	17005	0
RPS4X	3	0.0013596	0.0059198	0.080565	1323	3	0.99864	0.99864	1.0	17002	0
SEC63	5	0.0013608	0.0059231	0.080565	1324	5	0.99864	0.99864	1.0	17001	0
ATR	5	0.0013653	0.0059428	0.080591	1326	4	0.84865	0.85453	1.0	13887	1
PINX1	5	0.0013653	0.0059428	0.080591	1327	4	0.99792	0.99789	1.0	16881	0
SMC2	5	0.0013653	0.0059428	0.080591	1328	4	0.86686	0.86981	1.0	14142	1
MRPS14	5	0.0013653	0.0059428	0.080591	1325	4	0.61933	0.72621	1.0	11942	1
ISY1	5	0.001386	0.0060385	0.081827	1329	5	0.99861	0.99862	1.0	17000	0
UPF1	5	0.0013909	0.0060594	0.082048	1330	5	0.99861	0.99861	1.0	16996	0
CNBP	5	0.0013929	0.0060643	0.082053	1331	3	0.98704	0.987	1.0	16271	0
ATP5L	4	0.001396	0.0060742	0.082125	1332	2	0.99066	0.99067	1.0	16402	0
IPO7	5	0.0014032	0.0061023	0.082443	1333	5	0.9986	0.9986	1.0	16994	0
LARS	5	0.0014073	0.0061221	0.082524	1336	4	0.99729	0.99726	1.0	16810	0
CARS2	5	0.0014073	0.0061221	0.082524	1334	4	0.11225	0.24264	0.934609	4674	1
METTL16	5	0.0014073	0.0061221	0.082524	1335	4	0.99031	0.99031	1.0	16384	0
MRPS16	5	0.0014106	0.0061364	0.082655	1337	4	0.99725	0.99722	1.0	16803	0
COPS6	5	0.0014156	0.0061622	0.082941	1338	5	0.99858	0.99859	1.0	16993	0
EIF3CL	2	0.0014216	0.0061815	0.083138	1339	1	0.91162	0.91263	1.0	14823	0
RAB5C	5	0.0014255	0.0061974	0.083265	1340	5	0.99857	0.99858	1.0	16990	0
EXOSC9	5	0.0014264	0.0062001	0.083265	1341	5	0.99857	0.99858	1.0	16989	0
METTL1	5	0.0014284	0.0062067	0.083292	1342	5	0.99857	0.99857	1.0	16988	0
ATP5F1	5	0.0014337	0.0062282	0.083484	1343	5	0.99857	0.99857	1.0	16986	0
ZBTB11	5	0.001434	0.0062304	0.083484	1344	5	0.99857	0.99857	1.0	16985	0
PPP1R7	5	0.0014424	0.0062612	0.083772	1345	4	0.95252	0.95276	1.0	15503	0
RARS2	5	0.0014424	0.0062612	0.083772	1346	4	0.63576	0.7332	1.0	12048	1
VCL	5	0.0014489	0.0062854	0.084033	1347	5	0.99855	0.99855	1.0	16984	0
MRPL18	5	0.0014528	0.0063013	0.084184	1348	4	0.90581	0.90701	1.0	14738	0
MAL	15	0.0014571	0.0063167	0.084327	1349	3	0.63386	0.7324	1.0	12036	4
LIAS	5	0.0014593	0.0063266	0.084397	1350	5	0.99854	0.99855	1.0	16983	0
MCMBP	5	0.0014649	0.0063502	0.084604	1351	4	0.33098	0.50068	1.0	8629	1
SLC25A3	5	0.0014662	0.0063563	0.084604	1352	5	0.99853	0.99854	1.0	16982	0
TAF3	5	0.001467	0.0063585	0.084604	1353	5	0.99853	0.99854	1.0	16981	0
COX15	5	0.0014676	0.0063612	0.084604	1354	4	0.84487	0.85158	1.0	13838	1
CIAO1	5	0.0014685	0.0063656	0.084604	1355	5	0.99853	0.99854	1.0	16980	0
GAR1	5	0.0014733	0.0063865	0.084819	1356	4	0.99751	0.99749	1.0	16832	0
TERF1	2	0.001476	0.0063992	0.084925	1357	2	0.99852	0.99853	1.0	16979	0
CDC5L	5	0.0014824	0.006419	0.085065	1358	4	0.87659	0.87864	1.0	14275	1
DCLRE1B	5	0.0014832	0.0064234	0.085065	1359	5	0.99852	0.99852	1.0	16978	0
MGEA5	5	0.0014835	0.0064239	0.085065	1360	3	0.841	0.84853	1.0	13788	1
COX6C	3	0.0014859	0.0064316	0.085104	1361	3	0.99851	0.99852	1.0	16977	0
MRPS22	5	0.0014938	0.0064668	0.085507	1362	5	0.99851	0.99851	1.0	16976	0
RPL35	5	0.0014972	0.00648	0.08557	1363	4	0.85275	0.85787	1.0	13949	1
DOCK7	5	0.0014977	0.0064811	0.08557	1364	5	0.9985	0.99851	1.0	16975	0
RPS27L	5	0.0015035	0.0065053	0.085824	1365	5	0.9985	0.9985	1.0	16972	0
GATC	5	0.001505	0.0065119	0.085824	1366	5	0.99835	0.99834	1.0	16949	0
DYNLL1	4	0.0015058	0.0065146	0.085824	1367	4	0.99849	0.9985	1.0	16971	0
EMC2	5	0.0015084	0.0065234	0.085877	1368	5	0.99849	0.9985	1.0	16970	0
UBE2H	5	0.0015117	0.0065383	0.08601	1369	5	0.99849	0.99849	1.0	16969	0
PTH2	5	0.0015149	0.0065526	0.086087	1370	2	0.39795	0.55723	1.0	9450	2
ZDHHC7	5	0.0015154	0.0065537	0.086087	1371	5	0.99848	0.99849	1.0	16968	0
WDR81	5	0.0015181	0.0065652	0.086127	1372	5	0.99848	0.99849	1.0	16966	0
RPS5	4	0.0015185	0.0065663	0.086127	1373	3	0.98867	0.9887	1.0	16328	0
EXOSC8	5	0.0015237	0.0065855	0.086254	1374	4	0.99006	0.99007	1.0	16373	0
USP37	5	0.0015237	0.0065855	0.086254	1375	4	0.16397	0.32026	0.984391	5859	1
SNAPC5	4	0.0015263	0.0065982	0.086332	1376	3	0.99346	0.99345	1.0	16518	0
SREK1	5	0.0015273	0.0066059	0.086332	1377	4	0.92593	0.92664	1.0	15046	0
TTK	5	0.0015273	0.0066059	0.086332	1378	4	0.95454	0.95475	1.0	15543	0
LSM14A	5	0.0015307	0.0066185	0.086408	1379	5	0.99847	0.99847	1.0	16965	0
GMEB1	5	0.001531	0.0066213	0.086408	1380	5	0.99847	0.99847	1.0	16964	0
GEMIN4	5	0.001532	0.0066268	0.086417	1381	5	0.99847	0.99847	1.0	16963	0
RPL6	3	0.0015351	0.0066427	0.086562	1382	3	0.99846	0.99847	1.0	16962	0
SLC25A1	5	0.0015425	0.0066702	0.086838	1383	5	0.99846	0.99846	1.0	16961	0
EIF4G1	5	0.0015434	0.0066735	0.086838	1384	4	0.9946	0.99457	1.0	16573	0
WDR36	5	0.0015558	0.0067186	0.087361	1385	4	0.70568	0.76577	1.0	12508	1
OGDH	5	0.0015611	0.0067395	0.087513	1386	4	0.99767	0.99763	1.0	16843	0
MPRIP	5	0.0015612	0.00674	0.087513	1387	5	0.99844	0.99843	1.0	16960	0
PPP2R4	5	0.0015714	0.0067741	0.087893	1388	5	0.99835	0.99835	1.0	16950	0
SRP54	5	0.0015778	0.0068044	0.088221	1389	4	0.99694	0.99693	1.0	16778	0
GNAQ	5	0.0015795	0.0068121	0.088258	1390	5	0.99842	0.99842	1.0	16959	0
CNOT4	5	0.0015947	0.0068695	0.088906	1391	5	0.99841	0.99841	1.0	16956	0
RPL30	3	0.0015955	0.006872	0.088906	1392	3	0.9984	0.9984	1.0	16955	0
ESPL1	5	0.001601	0.0068945	0.089134	1393	4	0.99772	0.99768	1.0	16848	0
KIF14	5	0.0016117	0.0069407	0.089666	1394	5	0.99839	0.99838	1.0	16954	0
QRICH1	5	0.0016219	0.0069814	0.090127	1395	4	0.99706	0.99703	1.0	16788	0
ARL1	5	0.0016363	0.0070331	0.09073	1396	5	0.99836	0.99836	1.0	16953	0
COIL	5	0.0016433	0.0070611	0.091026	1397	5	0.99836	0.99835	1.0	16952	0
SRSF6	5	0.0016444	0.0070671	0.09103	1398	5	0.99836	0.99835	1.0	16951	0
TRIP13	5	0.0016456	0.0070715	0.09103	1399	4	0.99692	0.9969	1.0	16776	0
CKLF	12	0.0016519	0.0070963	0.091284	1400	5	2.0942e-05	9.4837e-05	0.023396	73	6
NUFIP1	5	0.0016542	0.0071089	0.091381	1401	5	0.99835	0.99834	1.0	16948	0
TXN	7	0.00166	0.0071348	0.091648	1402	6	0.98459	0.98452	1.0	16199	0
DBR1	5	0.0016624	0.0071419	0.091674	1403	4	0.99728	0.99726	1.0	16809	0
PPME1	5	0.0016734	0.0071815	0.092117	1404	5	0.99833	0.99833	1.0	16946	0
MED14	5	0.0016755	0.0071919	0.092185	1405	4	0.99512	0.99508	1.0	16605	0
ANKLE2	5	0.0016829	0.0072216	0.0925	1406	4	0.99785	0.99782	1.0	16870	0
NOP10	3	0.0016848	0.0072271	0.092504	1407	3	0.99822	0.99823	1.0	16937	0
TUBA1C	3	0.0016903	0.0072508	0.092689	1408	3	0.99831	0.99831	1.0	16944	0
MRPL37	5	0.0016905	0.0072519	0.092689	1409	4	0.91619	0.91707	1.0	14887	0
HIST2H2AA3	4	0.0016966	0.0072755	0.092925	1410	3	0.97508	0.97503	1.0	15988	0
RRP15	5	0.0017044	0.0073069	0.093228	1411	5	0.9983	0.9983	1.0	16943	0
ZRSR2	5	0.0017047	0.0073096	0.093228	1412	5	0.9983	0.99829	1.0	16942	0
PKM	5	0.0017164	0.0073569	0.093765	1413	3	0.9963	0.99628	1.0	16718	0
PRPF3	5	0.0017258	0.0074031	0.094122	1416	4	0.7797	0.80651	1.0	13125	1
RRM2	5	0.0017258	0.0074031	0.094122	1414	4	0.43298	0.58726	1.0	9891	1
UTP15	5	0.0017258	0.0074031	0.094122	1415	4	0.9963	0.99628	1.0	16677	0
SNRPB	5	0.0017267	0.0074058	0.094122	1417	5	0.99827	0.99828	1.0	16939	0
CTAGE5	5	0.0017351	0.0074391	0.094478	1418	3	0.015475	0.050963	0.696879	1315	2
DDX49	5	0.0017394	0.0074608	0.09461	1419	4	0.99822	0.99823	1.0	16921	0
SPRR1B	5	0.0017394	0.0074608	0.09461	1420	3	0.32129	0.49259	1.0	8523	1
SPRR2G	4	0.0017407	0.0074652	0.09461	1421	2	0.30723	0.48084	1.0	8377	2
SAFB	5	0.0017445	0.0074778	0.094703	1422	4	0.71754	0.77174	1.0	12598	1
TMEM242	5	0.0017557	0.007524	0.095221	1423	4	0.9963	0.99628	1.0	16736	0
RCE1	5	0.0017583	0.0075361	0.095307	1424	4	0.99804	0.99803	1.0	16900	0
CCT7	5	0.001764	0.0075631	0.095581	1425	4	0.3463	0.51377	1.0	8807	1
SLIRP	6	0.0017805	0.0076169	0.096194	1426	4	0.96188	0.96202	1.0	15694	0
CALM2	4	0.0017946	0.0076752	0.096795	1427	4	0.99821	0.9982	1.0	16920	0
DPY30	4	0.0017946	0.0076752	0.096795	1428	4	0.99821	0.9982	1.0	16918	0
UBE2L3	6	0.0017975	0.0076824	0.096817	1429	4	0.99827	0.99826	1.0	16938	0
RPL24	3	0.0018001	0.0076884	0.096825	1430	3	0.9982	0.9982	1.0	16917	0
PET112	5	0.0018119	0.0077241	0.09714	1431	4	0.98011	0.98004	1.0	16081	0
INTS3	5	0.0018121	0.0077241	0.09714	1432	4	0.88669	0.88835	1.0	14429	0
TIPIN	5	0.0018225	0.0077549	0.097459	1433	4	0.69131	0.75873	1.0	12392	1
EXOSC4	5	0.0018399	0.0078132	0.098123	1434	4	0.63542	0.73307	1.0	12046	1
TOMM20	4	0.0018429	0.0078225	0.098172	1435	4	0.99816	0.99814	1.0	16915	0
KPNB1	5	0.0018516	0.0078456	0.098393	1436	3	0.66172	0.7448	1.0	12217	1
AGAP6	2	0.0018622	0.0078781	0.098731	1437	1	0.8558	0.86032	1.0	13990	0
EIF5AL1	4	0.001882	0.0079342	0.099364	1438	4	0.99812	0.9981	1.0	16912	0
HSD17B12	5	0.0018867	0.0079484	0.099474	1439	4	0.9963	0.99628	1.0	16738	0
TM9SF2	5	0.0019038	0.0080023	0.100023	1440	4	0.9315	0.93214	1.0	15139	0
PNKP	5	0.0019044	0.0080034	0.100023	1441	4	0.99799	0.99798	1.0	16891	0
RPS14	2	0.001915	0.0080386	0.100393	1442	2	0.99809	0.99807	1.0	16908	0
DCTN3	6	0.001933	0.0080903	0.100969	1443	4	0.93687	0.93748	1.0	15228	0
H2AFZ	5	0.0019353	0.008098	0.100995	1444	4	0.98347	0.98342	1.0	16165	0
ARHGEF12	5	0.0019534	0.0081535	0.101595	1445	3	0.92527	0.92599	1.0	15035	0
TNPO1	5	0.0019544	0.0081574	0.101595	1446	4	0.9963	0.99628	1.0	16700	0
VPS51	5	0.0019565	0.008164	0.101607	1447	4	0.91933	0.92016	1.0	14942	0
VARS2	5	0.0019755	0.0082316	0.102377	1448	4	0.02031	0.064144	0.738255	1561	1
DCPS	5	0.0019808	0.0082497	0.102489	1449	4	0.11495	0.24684	0.93924	4732	1
HIST1H2BL	3	0.0019816	0.0082519	0.102489	1450	3	0.99802	0.99801	1.0	16896	0
CDT1	5	0.001986	0.0082668	0.102603	1451	4	0.97687	0.9768	1.0	16026	0
BIRC6	5	0.0019924	0.0082893	0.102811	1452	4	0.99598	0.99596	1.0	16662	0
METAP2	5	0.0019987	0.0083108	0.103006	1453	3	0.99735	0.99733	1.0	16814	0
NUP214	5	0.0020083	0.0083476	0.103392	1454	3	0.99705	0.99702	1.0	16786	0
HMGN4	4	0.0020198	0.0083844	0.103777	1455	3	0.7501	0.78915	1.0	12881	1
BPTF	5	0.002043	0.0084537	0.104545	1456	4	0.99681	0.9968	1.0	16768	0
GCN1L1	5	0.0020442	0.0084581	0.104545	1457	4	0.99737	0.99735	1.0	16818	0
NAA15	5	0.0020501	0.0084757	0.104666	1458	4	0.96615	0.96625	1.0	15790	0
KIF4A	5	0.002052	0.0084795	0.104666	1459	3	0.99786	0.99783	1.0	16874	0
KRTAP5-10	3	0.0020582	0.0085065	0.104927	1460	3	0.99794	0.99791	1.0	16884	0
STIL	5	0.0020638	0.0085279	0.105119	1461	4	0.78868	0.81213	1.0	13200	1
CCZ1B	5	0.0020653	0.008534	0.105122	1462	3	0.92974	0.93041	1.0	15112	0
RPL7	2	0.002072	0.0085549	0.105307	1463	2	0.99793	0.9979	1.0	16882	0
TXNDC8	6	0.0020936	0.0086181	0.106013	1464	2	0.00032648	0.0015056	0.176064	154	4
DGCR8	5	0.0021067	0.0086599	0.106087	1465	4	0.37387	0.53685	1.0	9157	1
TPX2	5	0.0021094	0.0086654	0.106087	1466	4	0.99373	0.99372	1.0	16537	0
XRCC6	5	0.0021094	0.0086654	0.106087	1470	4	0.99276	0.99274	1.0	16484	0
TMEM183A	5	0.0021094	0.0086654	0.106087	1467	4	0.99786	0.99783	1.0	16873	0
UQCRFS1	5	0.0021094	0.0086654	0.106087	1468	4	0.8819	0.8837	1.0	14360	1
GTF2B	5	0.0021094	0.0086654	0.106087	1469	4	0.65131	0.74007	1.0	12139	1
ASH2L	5	0.0021094	0.0086654	0.106087	1471	4	0.99769	0.99765	1.0	16845	0
GNL3L	5	0.0021341	0.0087451	0.106991	1472	4	0.9812	0.98114	1.0	16108	0
RPTOR	5	0.0021409	0.0087643	0.107153	1473	4	0.92124	0.92204	1.0	14975	0
ZNF559	12	0.0021453	0.0087797	0.107269	1474	7	0.00053858	0.0024358	0.209887	209	3
TUBGCP3	5	0.0021498	0.0087962	0.107397	1475	4	0.9963	0.99628	1.0	16671	0
RGPD6	1	0.0021552	0.0088154	0.107559	1476	1	0.99784	0.99781	1.0	16869	0
WARS	5	0.0021643	0.0088451	0.107848	1477	4	0.9854	0.98532	1.0	16224	0
ATP6V1H	5	0.0021674	0.008855	0.107896	1478	4	0.0068437	0.026173	0.544391	864	1
TTC1	5	0.0021811	0.0088963	0.108325	1479	3	0.99783	0.99779	1.0	16865	0
DICER1	5	0.0021935	0.0089337	0.108707	1480	4	0.99736	0.99734	1.0	16817	0
COX17	4	0.0022101	0.0089815	0.109141	1481	4	0.99779	0.99775	1.0	16860	0
CCT6A	4	0.0022101	0.0089815	0.109141	1482	4	0.99779	0.99775	1.0	16861	0
ATP6V1G1	5	0.0022145	0.0090002	0.109214	1483	3	0.78473	0.80961	1.0	13167	1
PPP1R11	5	0.0022171	0.0090084	0.109214	1484	4	0.99801	0.99799	1.0	16895	0
MRPS30	5	0.0022184	0.0090095	0.109214	1485	4	0.98313	0.98308	1.0	16152	0
CHCHD3	5	0.0022193	0.0090117	0.109214	1486	4	0.96148	0.96163	1.0	15680	0
CDC42	5	0.0022272	0.0090387	0.109467	1487	4	0.7424	0.78484	1.0	12816	1
CDCA8	5	0.00223	0.0090469	0.109493	1488	4	0.99784	0.99781	1.0	16867	0
RPS15	2	0.0022456	0.0090903	0.109878	1489	2	0.99775	0.99771	1.0	16854	0
RHOA	5	0.0022457	0.0090909	0.109878	1490	3	0.48779	0.634	1.0	10608	1
RNF103-CHMP3	3	0.0022608	0.0091294	0.110094	1491	2	0.91811	0.91897	1.0	14922	0
RPRD1B	5	0.0022622	0.0091332	0.110094	1492	4	0.99763	0.9976	1.0	16841	0
USP26	5	0.0022622	0.0091332	0.110094	1494	4	0.47728	0.62506	1.0	10457	1
LIN9	5	0.0022622	0.0091332	0.110094	1493	4	0.98176	0.98169	1.0	16119	0
ELP5	5	0.0022657	0.009147	0.110186	1495	4	0.99794	0.99791	1.0	16883	0
LCE5A	4	0.00228	0.0091877	0.110588	1496	3	0.8939	0.89541	1.0	14552	0
CWC22	5	0.0022817	0.0091926	0.110588	1497	4	0.99017	0.99017	1.0	16378	0
DPH3	6	0.0022875	0.0092124	0.110752	1498	5	0.80394	0.82193	1.0	13357	1
RBM18	5	0.0023037	0.0092641	0.111271	1499	4	0.96032	0.96046	1.0	15663	0
COPS4	5	0.0023046	0.0092679	0.111271	1500	4	0.93124	0.93189	1.0	15135	0
COQ5	5	0.0023281	0.0093416	0.11208	1501	4	0.68005	0.75331	1.0	12330	1
TIMM9	4	0.0023516	0.0094164	0.112902	1502	3	0.99369	0.99368	1.0	16534	0
DHX8	5	0.0023609	0.0094466	0.113189	1503	3	0.8999	0.90129	1.0	14639	0
HGS	5	0.0023712	0.0094774	0.113483	1504	4	0.94821	0.9485	1.0	15422	0
DNAJC8	4	0.0023931	0.0095428	0.114114	1505	4	0.99594	0.99591	1.0	16661	0
DNM1L	5	0.0023931	0.0095428	0.114114	1506	4	0.32865	0.49879	1.0	8607	1
C7orf34	5	0.0023977	0.0095544	0.114177	1507	4	0.85235	0.85755	1.0	13944	1
PLRG1	5	0.0024013	0.0095675	0.114255	1508	3	0.02987	0.089183	0.785531	2044	2
KRTAP4-7	4	0.0024038	0.0095736	0.114255	1509	2	0.55687	0.69427	1.0	11470	1
SRF	5	0.0024527	0.0097281	0.116022	1510	4	0.99543	0.99539	1.0	16619	0
S100A14	5	0.0024561	0.0097385	0.11607	1511	2	0.1644	0.32087	0.984673	5865	2
WDR46	5	0.0024786	0.0098177	0.116936	1512	4	0.94774	0.94802	1.0	15410	0
GNB1	5	0.0024974	0.0098771	0.117507	1513	4	0.9963	0.99628	1.0	16731	0
FERMT2	5	0.0024981	0.0098787	0.117507	1514	4	0.99202	0.99201	1.0	16446	0
NDUFA1	4	0.0025092	0.0099216	0.117939	1515	4	0.99749	0.99747	1.0	16831	0
ARPP19	5	0.0025424	0.010027	0.119116	1516	4	0.85081	0.85633	1.0	13922	1
PLK2	5	0.0025605	0.010095	0.119846	1517	3	0.0017281	0.0075806	0.351156	388	2
AHCYL1	5	0.0025661	0.010116	0.119942	1518	4	0.7815	0.80765	1.0	13137	1
MRPL46	5	0.0025674	0.01012	0.119942	1519	4	0.98033	0.98027	1.0	16088	0
BAZ1B	5	0.0025696	0.010123	0.119942	1520	4	0.9949	0.99488	1.0	16589	0
CENPK	5	0.0025924	0.010194	0.120703	1521	4	0.9963	0.99628	1.0	16673	0
ENHO	5	0.0026155	0.010273	0.12156	1522	3	0.68568	0.75597	1.0	12355	1
NSUN4	5	0.0026308	0.010315	0.121888	1523	4	0.97726	0.9772	1.0	16037	0
SRP72	5	0.0026308	0.010315	0.121888	1524	3	0.79643	0.81704	1.0	13274	1
LIMS3	5	0.0026341	0.010324	0.121919	1525	4	0.99262	0.9926	1.0	16475	0
GLRX3	5	0.0026413	0.010345	0.122023	1526	4	0.1977	0.36859	0.997681	6649	1
ALG8	5	0.0026427	0.01035	0.122023	1527	4	0.98775	0.98776	1.0	16289	0
H2AFX	4	0.0026436	0.010353	0.122023	1528	4	0.99736	0.99734	1.0	16816	0
ANKRD36	5	0.0026527	0.010378	0.122241	1529	4	0.99206	0.99205	1.0	16448	0
SEPSECS	5	0.0026628	0.01041	0.122536	1530	4	0.99227	0.99226	1.0	16456	0
RRP36	5	0.0026786	0.010457	0.122852	1531	4	0.98157	0.98149	1.0	16112	0
PRPF6	5	0.0026787	0.010457	0.122852	1532	4	0.99754	0.99751	1.0	16834	0
ZNF124	9	0.0026789	0.010458	0.122852	1533	7	0.2979	0.47308	1.0	8279	1
EIF3G	5	0.0026809	0.010466	0.122875	1534	4	0.98828	0.9883	1.0	16307	0
COA5	3	0.0026947	0.010508	0.123285	1535	3	0.99606	0.99603	1.0	16667	0
CCT2	5	0.002714	0.010572	0.123953	1536	4	0.98835	0.98836	1.0	16311	0
NDUFB3	5	0.0027283	0.010621	0.124452	1537	3	0.99389	0.99388	1.0	16542	0
NELFA	5	0.0027458	0.010681	0.125072	1538	4	0.99707	0.99704	1.0	16791	0
RBM42	5	0.0027732	0.01077	0.126033	1539	4	0.99773	0.99769	1.0	16851	0
TIMELESS	5	0.0028048	0.010879	0.127218	1540	3	0.97296	0.97293	1.0	15939	0
SF3B1	5	0.0028109	0.010898	0.12736	1541	4	0.99568	0.99565	1.0	16636	0
CNOT7	5	0.0028218	0.010928	0.127631	1542	4	0.9958	0.99576	1.0	16649	0
USP42	5	0.0028419	0.010998	0.128363	1543	3	0.062666	0.1625	0.87072	3361	2
AAMP	5	0.0028734	0.011093	0.129383	1544	3	0.74817	0.78802	1.0	12864	1
XPO1	5	0.0028794	0.011109	0.129427	1545	4	0.99822	0.99823	1.0	16929	0
POLR1D	10	0.0028803	0.011111	0.129427	1546	7	0.99921	0.99921	1.0	17130	0
CENPA	5	0.0028955	0.011156	0.129874	1547	4	0.99588	0.99586	1.0	16655	0
HN1	6	0.0029225	0.011243	0.130795	1548	3	0.11709	0.25021	0.943292	4777	2
RNMT	5	0.00293	0.011266	0.130985	1549	4	0.29992	0.47478	1.0	8298	1
UBR4	5	0.0029494	0.011322	0.131546	1550	4	0.99805	0.99804	1.0	16902	0
SEC61G	4	0.0029599	0.011365	0.131872	1551	4	0.99704	0.99702	1.0	16784	0
PFDN1	4	0.0029599	0.011365	0.131872	1552	4	0.99704	0.99702	1.0	16785	0
SETD2	5	0.0029634	0.011372	0.131872	1553	4	0.99709	0.99707	1.0	16793	0
COASY	5	0.0029727	0.011402	0.132103	1554	4	0.98969	0.98971	1.0	16364	0
MRPL40	5	0.0029743	0.011407	0.132103	1555	4	0.93123	0.93187	1.0	15134	0
MRPL2	5	0.0029908	0.011454	0.132566	1556	4	0.96366	0.96379	1.0	15736	0
EBNA1BP2	5	0.0030032	0.011498	0.132989	1557	4	0.56639	0.70267	1.0	11586	1
COG7	5	0.0030392	0.011621	0.134327	1558	4	0.99009	0.99011	1.0	16375	0
AK1	5	0.0030555	0.011673	0.134838	1559	1	0.038709	0.11142	0.81535	2457	3
KIAA0020	5	0.0030603	0.011687	0.134917	1560	4	0.96324	0.9634	1.0	15723	0
ASAP1	5	0.003098	0.011792	0.135961	1561	4	0.96565	0.96575	1.0	15778	0
TFAM	6	0.0030984	0.011793	0.135961	1562	5	0.97666	0.97658	1.0	16022	0
WDR24	5	0.0031104	0.011826	0.136261	1563	4	0.99797	0.99795	1.0	16886	0
HSPA14	6	0.0031167	0.011849	0.136439	1564	4	0.96762	0.9677	1.0	15823	0
RPL26	2	0.0031314	0.011904	0.136985	1565	2	0.99687	0.99685	1.0	16769	0
HUWE1	5	0.0031559	0.011979	0.137519	1566	4	0.99505	0.99502	1.0	16598	0
ATXN10	5	0.0031567	0.011981	0.137519	1568	4	0.99742	0.9974	1.0	16824	0
PIK3C2A	5	0.0031567	0.011981	0.137519	1569	4	0.98913	0.98916	1.0	16345	0
NOC3L	5	0.0031567	0.011981	0.137519	1567	4	0.28786	0.46469	1.0	8163	1
FRMPD1	5	0.0031654	0.012011	0.137778	1570	1	0.019588	0.062224	0.736807	1519	4
ACAD9	5	0.0031974	0.01211	0.138737	1571	4	0.97275	0.97272	1.0	15934	0
ZNF574	5	0.0031981	0.01211	0.138737	1572	4	0.96884	0.96889	1.0	15849	0
MALL	5	0.0032088	0.012146	0.139058	1573	4	0.96592	0.96602	1.0	15785	0
PRR13	6	0.0032603	0.012313	0.140882	1574	3	0.99636	0.99635	1.0	16741	0
ORC5	5	0.0032678	0.012338	0.141075	1575	4	0.93514	0.93574	1.0	15192	0
SAP130	5	0.0032989	0.012432	0.142066	1576	4	0.98787	0.98788	1.0	16297	0
MMS19	5	0.0033166	0.012479	0.142413	1578	4	0.99462	0.9946	1.0	16575	0
EXOC2	5	0.0033166	0.012479	0.142413	1577	4	0.99259	0.99256	1.0	16473	0
TSEN15	6	0.0033372	0.012537	0.142994	1579	5	0.73565	0.78122	1.0	12753	1
RPL5	2	0.0033734	0.01264	0.144069	1580	2	0.99663	0.99661	1.0	16749	0
GBF1	5	0.0033771	0.012651	0.144103	1581	4	0.16702	0.32471	0.98663	5927	1
TTI1	5	0.0033796	0.012659	0.144106	1582	4	0.99787	0.99784	1.0	16875	0
ATP5H	4	0.0033982	0.012723	0.14474	1583	3	0.95153	0.9518	1.0	15478	0
EIF6	5	0.0034011	0.012732	0.144749	1584	4	0.9963	0.99628	1.0	16709	0
RPL38	2	0.0034061	0.012744	0.144795	1585	2	0.99659	0.99657	1.0	16746	0
RAD9A	5	0.0034305	0.012821	0.145584	1586	4	0.98679	0.98672	1.0	16262	0
MCM10	5	0.0034596	0.012913	0.14635	1588	4	0.59538	0.71644	1.0	11789	1
NARS2	5	0.0034596	0.012913	0.14635	1589	4	0.99004	0.99006	1.0	16372	0
FIP1L1	5	0.0034596	0.012913	0.14635	1587	4	0.9963	0.99628	1.0	16706	0
WWP2	14	0.003467	0.012934	0.146483	1590	5	0.013913	0.046637	0.679853	1234	8
ZNF335	5	0.0034689	0.012941	0.146483	1591	3	0.97042	0.97043	1.0	15882	0
YY1	5	0.0034793	0.012977	0.146795	1592	4	0.99479	0.99479	1.0	16582	0
STEAP3	5	0.0034828	0.012986	0.146803	1593	4	0.99599	0.99597	1.0	16663	0
VPS72	5	0.0034946	0.013018	0.147016	1594	3	0.99276	0.99274	1.0	16485	0
FXN	5	0.0034959	0.013021	0.147016	1595	4	0.69372	0.75988	1.0	12415	1
KIF2C	5	0.0035489	0.013204	0.148996	1596	4	0.87807	0.88008	1.0	14294	1
BCLAF1	5	0.0035534	0.013219	0.14907	1597	4	0.65998	0.74405	1.0	12205	1
FAM120A	5	0.0035552	0.013229	0.149082	1598	4	0.99377	0.99376	1.0	16539	0
CCDC58	4	0.0035865	0.013319	0.149935	1599	4	0.99641	0.9964	1.0	16743	0
NDUFB9	5	0.003587	0.013321	0.149935	1600	4	0.37053	0.53409	1.0	9126	1
PTAR1	5	0.0036007	0.013363	0.150311	1601	4	0.98028	0.98022	1.0	16084	0
RPSA	2	0.003631	0.013467	0.151317	1602	2	0.99637	0.99636	1.0	16742	0
COX16	4	0.0036396	0.013494	0.151317	1603	3	0.84266	0.84984	1.0	13812	0
FCF1	5	0.0036399	0.013494	0.151317	1605	4	0.99822	0.99823	1.0	16936	0
PWP1	5	0.0036399	0.013494	0.151317	1604	4	0.97687	0.97681	1.0	16027	0
FCGR1B	5	0.0036399	0.013494	0.151317	1606	4	0.99483	0.99482	1.0	16583	0
GFER	5	0.0036453	0.013509	0.151395	1607	4	0.016237	0.053107	0.700872	1363	1
PHAX	5	0.0036766	0.013603	0.152354	1608	4	0.85843	0.86254	1.0	14028	1
MRPS27	5	0.0037207	0.013758	0.153988	1609	4	0.9963	0.99628	1.0	16675	0
RPLP2	5	0.0037349	0.013804	0.154403	1610	3	0.9963	0.99628	1.0	16719	0
AKIRIN2	5	0.0037511	0.013851	0.154842	1611	4	0.99666	0.99664	1.0	16753	0
EXOSC7	5	0.0037798	0.013938	0.155605	1612	4	0.99822	0.99823	1.0	16926	0
PTK2	5	0.0037843	0.01395	0.155605	1613	4	0.99803	0.99802	1.0	16899	0
HAUS3	5	0.0037845	0.01395	0.155605	1614	4	0.9963	0.99628	1.0	16734	0
THOC5	5	0.0037857	0.013954	0.155605	1615	4	0.83609	0.84467	1.0	13721	1
PTMA	3	0.0037962	0.013991	0.15589	1616	3	0.9962	0.99618	1.0	16669	0
CDC123	5	0.0037975	0.013997	0.15589	1617	4	0.97884	0.97878	1.0	16067	0
WDR91	5	0.0038229	0.014081	0.15673	1618	3	0.38115	0.54308	1.0	9244	1
USP32	5	0.0038252	0.014094	0.15678	1619	4	0.99668	0.99667	1.0	16758	0
WDR44	5	0.0038365	0.01413	0.157074	1620	4	0.17068	0.33001	0.98872	6011	1
RAB1A	7	0.0038392	0.014141	0.1571	1621	5	0.99961	0.9996	1.0	17297	0
MRPS10	5	0.0038614	0.014208	0.157747	1622	4	0.99312	0.9931	1.0	16503	0
DGCR14	5	0.0038786	0.014262	0.158248	1623	3	0.91282	0.91379	1.0	14841	0
NUS1	4	0.0038888	0.014291	0.15848	1624	3	0.9674	0.96749	1.0	15812	0
MRPL16	5	0.0039222	0.014394	0.159516	1625	4	0.9893	0.98933	1.0	16353	0
ACAP2	5	0.0039337	0.014427	0.159629	1626	4	0.99285	0.99283	1.0	16491	0
C16orf62	5	0.0039349	0.01443	0.159629	1627	1	0.82213	0.83451	1.0	13561	1
SLC9B1	3	0.0039351	0.01443	0.159629	1628	3	0.99606	0.99603	1.0	16668	0
TRAM1L1	5	0.0039461	0.01446	0.159859	1629	4	0.43361	0.58779	1.0	9899	1
SGOL2	5	0.0039504	0.014481	0.159998	1630	4	0.99822	0.99823	1.0	16924	0
CALML6	5	0.003967	0.014537	0.160463	1631	4	0.98084	0.98075	1.0	16100	0
CMTM1	14	0.0039686	0.014541	0.160463	1632	5	0.00039696	0.0018349	0.190423	173	6
DYNLRB1	5	0.0039817	0.01458	0.160796	1633	4	0.998	0.99799	1.0	16893	0
ELL	5	0.0039875	0.014604	0.160834	1634	4	0.99744	0.99742	1.0	16828	0
PPAT	5	0.0039895	0.01461	0.160834	1635	4	0.99792	0.99789	1.0	16880	0
ITGB5	5	0.0039899	0.014611	0.160834	1636	4	0.99443	0.99442	1.0	16567	0
CACTIN	5	0.0040156	0.014694	0.161641	1637	4	0.92664	0.92737	1.0	15056	0
RPS10	2	0.0040198	0.014702	0.161641	1638	2	0.93546	0.93607	1.0	15198	0
TOX4	5	0.0040254	0.01472	0.161741	1639	4	0.99722	0.9972	1.0	16801	0
SNIP1	5	0.004029	0.014732	0.16177	1640	4	0.99245	0.99244	1.0	16468	0
MASTL	5	0.0040603	0.014829	0.162676	1641	3	0.072205	0.17844	0.885502	3627	2
SLC39A10	5	0.0040605	0.014832	0.162676	1642	4	0.99485	0.99484	1.0	16585	0
LAMTOR4	5	0.0041127	0.014986	0.164264	1643	4	0.83354	0.84279	1.0	13691	1
SYVN1	5	0.0041364	0.015058	0.164919	1644	4	0.3965	0.55602	1.0	9424	1
PCYT2	5	0.0041405	0.015064	0.164919	1645	4	0.96176	0.9619	1.0	15692	0
ANAPC11	9	0.0041787	0.015206	0.166365	1646	6	0.70164	0.76374	1.0	12463	1
ICT1	5	0.0041833	0.015226	0.166492	1647	4	0.98426	0.98418	1.0	16191	0
GAK	5	0.0041999	0.015282	0.166998	1648	4	0.33504	0.50413	1.0	8670	1
WNK3	5	0.0042096	0.01532	0.167317	1649	1	0.020096	0.063596	0.738255	1546	4
POLR2B	5	0.004219	0.015351	0.167546	1650	4	0.12654	0.26466	0.956239	4983	1
DDX27	5	0.0042259	0.015374	0.167702	1651	4	0.96104	0.96119	1.0	15670	0
GNA12	5	0.0042336	0.01541	0.167984	1652	4	0.98985	0.98987	1.0	16368	0
LCE1A	2	0.004247	0.015443	0.168248	1653	2	0.99575	0.99572	1.0	16643	0
DHX15	5	0.0042524	0.015462	0.168356	1654	3	0.17919	0.34231	0.992544	6198	2
POLE2	5	0.0042673	0.015514	0.168786	1655	3	0.0088156	0.031961	0.58613	982	1
MED18	5	0.0042688	0.015521	0.168786	1656	4	0.7017	0.76377	1.0	12464	1
RPL23A	2	0.0042809	0.015563	0.169144	1657	2	0.99572	0.99569	1.0	16640	0
ADAT2	5	0.0042874	0.015586	0.169293	1658	4	0.95121	0.95148	1.0	15475	0
MTHFD1	5	0.0042996	0.015619	0.169549	1659	4	0.97276	0.97272	1.0	15935	0
UBE2B	5	0.0043592	0.015801	0.171421	1660	4	0.98755	0.98755	1.0	16284	0
ZNRD1	5	0.0043747	0.015844	0.171783	1661	4	0.94563	0.94597	1.0	15372	0
EPS8	5	0.0043837	0.015867	0.17193	1662	3	0.00059053	0.0026662	0.221951	216	2
UBE2D4	5	0.0043943	0.015905	0.172193	1663	4	0.21316	0.39021	0.999321	7025	1
SLC10A7	5	0.0043954	0.01591	0.172193	1664	4	0.041755	0.11892	0.820537	2603	1
HIST2H3D	2	0.0044066	0.015945	0.172465	1665	2	0.99559	0.99557	1.0	16628	0
U2SURP	5	0.0044269	0.015999	0.172949	1666	4	0.56757	0.70374	1.0	11603	1
PPP1CB	5	0.0044384	0.016038	0.173267	1667	4	0.13162	0.27245	0.961111	5105	1
RPE	9	0.0044868	0.016207	0.17498	1668	6	0.040286	0.11526	0.816016	2543	2
EIF3C	3	0.0044987	0.016247	0.175314	1669	3	0.9955	0.99546	1.0	16624	0
ARHGAP11A	5	0.004536	0.016372	0.176549	1670	4	0.93465	0.93524	1.0	15183	0
PRAMEF6	1	0.0045585	0.016445	0.177131	1671	1	0.99544	0.9954	1.0	16620	0
KRTAP10-3	3	0.0045586	0.016445	0.177131	1672	2	0.97246	0.97244	1.0	15925	0
AFG3L2	5	0.0045696	0.016481	0.17741	1673	4	0.96741	0.9675	1.0	15814	0
ALG1L	2	0.004578	0.016511	0.177629	1674	2	0.99542	0.99538	1.0	16618	0
CTC1	5	0.0045941	0.016568	0.178073	1675	4	0.85696	0.86129	1.0	14002	1
MBOAT1	5	0.004596	0.016572	0.178073	1676	2	0.0040368	0.016745	0.482436	624	3
MRPL22	6	0.0046203	0.016659	0.1789	1677	5	0.99879	0.99878	1.0	17030	0
RBM19	5	0.0046496	0.016753	0.179796	1678	4	0.94692	0.94721	1.0	15399	0
ESCO2	5	0.0046561	0.016775	0.179877	1679	4	0.9956	0.99558	1.0	16630	0
RAD21	5	0.0046567	0.01678	0.179877	1680	3	0.041169	0.11744	0.819436	2581	1
ZNF571	5	0.0046637	0.016797	0.179952	1681	4	0.99287	0.99285	1.0	16492	0
POLR1E	5	0.004675	0.016836	0.180263	1682	4	0.99702	0.997	1.0	16782	0
INTS1	5	0.0046897	0.016874	0.180556	1683	4	0.99756	0.99753	1.0	16836	0
NRDE2	5	0.0047052	0.016927	0.181019	1684	4	0.99579	0.99575	1.0	16647	0
LARP6	8	0.0047191	0.016973	0.1814	1685	2	0.05281	0.14525	0.842731	3104	5
DDX42	5	0.0047227	0.016984	0.18141	1686	4	0.99593	0.99591	1.0	16659	0
RPL37A	4	0.0047526	0.017084	0.182376	1687	3	0.99369	0.99368	1.0	16535	0
PRKRIR	5	0.0047724	0.017143	0.182896	1688	4	0.97254	0.97252	1.0	15926	0
MRPL3	5	0.0047865	0.017185	0.183098	1689	3	0.88578	0.8875	1.0	14408	0
SF3A1	5	0.0047865	0.017185	0.183098	1690	3	0.91888	0.91971	1.0	14937	0
FGFR1OP2	9	0.0047893	0.017192	0.183098	1691	6	0.58698	0.7131	1.0	11747	1
NDUFA8	5	0.0048327	0.017316	0.184306	1692	4	0.99773	0.99769	1.0	16852	0
THOC2	5	0.0048405	0.017339	0.184443	1693	4	0.9963	0.99628	1.0	16693	0
MUC20	5	0.0048549	0.017396	0.184936	1694	4	0.96896	0.96901	1.0	15851	0
MAP3K7	5	0.0048761	0.017461	0.185352	1695	3	0.069034	0.17312	0.879979	3543	2
TM2D2	5	0.0048762	0.017462	0.185352	1696	4	0.9963	0.99628	1.0	16721	0
DDX46	5	0.0048804	0.017476	0.185352	1698	2	0.94427	0.94466	1.0	15351	0
COG8	5	0.0048804	0.017476	0.185352	1697	3	0.98511	0.98504	1.0	16215	0
AP3D1	5	0.0049177	0.017599	0.186542	1699	4	0.99659	0.99657	1.0	16745	0
ELK3	5	0.0049222	0.017614	0.186596	1700	4	0.99728	0.99725	1.0	16806	0
ISCA1	3	0.0049468	0.017702	0.187301	1701	3	0.99505	0.99502	1.0	16599	0
IPO13	5	0.0049469	0.017702	0.187301	1702	3	0.99027	0.99028	1.0	16382	0
CCDC59	5	0.0049561	0.017725	0.187343	1703	4	0.99402	0.994	1.0	16545	0
BOLA3	6	0.0049569	0.017726	0.187343	1704	4	0.011421	0.0395	0.630522	1127	2
ZNHIT3	6	0.0049783	0.017794	0.187948	1705	5	0.97343	0.97338	1.0	15949	0
IPO5	5	0.004989	0.017831	0.188226	1706	4	0.95298	0.95324	1.0	15515	0
HBS1L	5	0.0049958	0.017854	0.18836	1707	4	0.71627	0.77108	1.0	12591	1
PTMS	5	0.0050495	0.018029	0.190098	1708	4	0.99668	0.99666	1.0	16757	0
ALG6	5	0.0050823	0.018128	0.191024	1709	4	0.6798	0.75318	1.0	12329	1
NFIC	5	0.0051097	0.018212	0.191804	1710	4	0.99275	0.99273	1.0	16483	0
FAM98B	5	0.0051187	0.018233	0.191906	1711	4	0.9963	0.99628	1.0	16692	0
MZT1	3	0.0051423	0.018306	0.192569	1712	3	0.99486	0.99484	1.0	16586	0
CTR9	5	0.0051621	0.018358	0.193	1713	3	0.9927	0.99268	1.0	16481	0
GJA1	5	0.0051652	0.018369	0.193003	1714	4	0.892	0.8936	1.0	14519	0
ZNF780A	8	0.0051722	0.018392	0.193133	1715	6	0.30084	0.47555	1.0	8307	1
SLC9A7	5	0.0051981	0.018475	0.193802	1716	3	0.0026155	0.011142	0.406011	493	2
IMPAD1	5	0.0051992	0.018477	0.193802	1717	4	0.12436	0.26139	0.953486	4936	1
CS	5	0.0052561	0.01866	0.195608	1718	4	0.99822	0.99823	1.0	16922	0
TRAPPC2	4	0.0052598	0.018671	0.195609	1719	4	0.99474	0.99473	1.0	16581	0
ATRIP	5	0.005287	0.018756	0.196308	1720	4	0.94515	0.94553	1.0	15365	0
C1orf131	5	0.0052888	0.01876	0.196308	1721	4	0.69932	0.76258	1.0	12451	1
CXXC1	5	0.0052959	0.018776	0.196367	1722	4	0.95101	0.95127	1.0	15471	0
YBX1	2	0.0053076	0.018812	0.196621	1723	2	0.99469	0.99468	1.0	16577	0
SCP2	16	0.0053216	0.018864	0.197052	1724	9	0.00042121	0.0019443	0.190462	183	7
LCE2C	2	0.0053835	0.01905	0.198884	1725	1	0.7284	0.7774	1.0	12702	0
PRC1	5	0.0053952	0.019085	0.19913	1726	4	0.99106	0.99104	1.0	16414	0
MRPS11	5	0.0054157	0.019145	0.19946	1727	4	0.44941	0.60122	1.0	10091	1
RPL10	2	0.0054165	0.019149	0.19946	1728	2	0.99458	0.99456	1.0	16572	0
FANCI	5	0.0054169	0.01915	0.19946	1729	4	0.99162	0.99158	1.0	16435	0
PSG11	4	0.0054236	0.019173	0.199585	1730	4	0.99458	0.99455	1.0	16571	0
COA3	5	0.0054836	0.019355	0.201369	1731	4	0.93917	0.93967	1.0	15261	0
CTAGE1	5	0.0054909	0.019378	0.201487	1732	4	0.13211	0.27321	0.961156	5116	1
KRTAP5-11	3	0.0055001	0.019411	0.201719	1733	2	0.97434	0.97428	1.0	15973	0
NDUFS3	5	0.005503	0.019424	0.201734	1734	3	0.073969	0.18138	0.886361	3683	1
BCAR3	5	0.0055214	0.019487	0.202268	1735	4	0.99706	0.99704	1.0	16789	0
CCDC12	5	0.0055488	0.019574	0.203059	1736	3	0.92917	0.92984	1.0	15098	0
KIF20A	5	0.0055558	0.019596	0.20317	1737	4	0.93237	0.93297	1.0	15154	0
DENND4B	5	0.0055755	0.019662	0.203737	1738	4	0.99487	0.99486	1.0	16587	0
UFC1	5	0.0055916	0.019707	0.204081	1739	4	0.99296	0.99294	1.0	16494	0
FAM133B	3	0.0055965	0.019719	0.204094	1740	3	0.9944	0.99439	1.0	16565	0
WTAP	5	0.0056262	0.019813	0.204866	1741	4	0.19261	0.36149	0.996991	6528	1
CPN2	5	0.0056286	0.019817	0.204866	1742	4	0.80151	0.82033	1.0	13330	1
CACNG3	5	0.0056411	0.019854	0.204985	1743	4	0.38025	0.54232	1.0	9234	1
GTF3A	5	0.0056418	0.019857	0.204985	1744	4	0.53897	0.67837	1.0	11230	1
CRLS1	8	0.0056438	0.019862	0.204985	1745	6	0.99438	0.99437	1.0	16564	0
HAUS8	5	0.0056492	0.019885	0.2051	1746	3	0.94132	0.94177	1.0	15302	0
MYO10	5	0.0056673	0.019935	0.205504	1747	4	0.99759	0.99755	1.0	16837	0
ZDHHC5	5	0.0056885	0.019993	0.205981	1748	4	0.99732	0.9973	1.0	16813	0
PGAM1	3	0.0057125	0.020076	0.206718	1749	3	0.99429	0.99428	1.0	16560	0
FAM102A	5	0.0057645	0.02024	0.208291	1750	3	0.98975	0.98977	1.0	16365	0
TMA16	5	0.005778	0.020291	0.208693	1751	4	0.6269	0.72941	1.0	11984	1
LIG3	5	0.0058262	0.020429	0.209992	1752	4	0.99784	0.99781	1.0	16868	0
YWHAE	4	0.0058414	0.020483	0.210431	1753	4	0.99416	0.99415	1.0	16552	0
DSC3	5	0.0058566	0.02053	0.210662	1754	1	0.00059304	0.0026744	0.221951	217	3
ARF4	5	0.0058643	0.020553	0.210662	1755	4	0.9963	0.99628	1.0	16715	0
CENPQ	5	0.0058643	0.020553	0.210662	1757	4	0.94007	0.94054	1.0	15274	0
DARS	5	0.0058643	0.020553	0.210662	1756	4	0.99548	0.99544	1.0	16622	0
DEFB128	3	0.0058757	0.020588	0.210903	1758	3	0.99412	0.99411	1.0	16551	0
CLCNKA	5	0.0059114	0.020701	0.211943	1759	1	0.0099098	0.035134	0.607808	1041	3
SSX5	9	0.0059478	0.020814	0.212981	1760	6	0.99132	0.99129	1.0	16422	0
SCFD1	5	0.0059602	0.020857	0.213293	1761	4	0.99393	0.99392	1.0	16543	0
NPEPPS	5	0.0059647	0.02087	0.213312	1762	4	0.76187	0.79593	1.0	12977	1
ANKIB1	5	0.0059705	0.020887	0.21336	1763	4	0.41987	0.576	1.0	9730	1
ARL5A	6	0.0060052	0.020986	0.214255	1764	5	0.99438	0.99436	1.0	16563	0
DNAJC17	5	0.0060132	0.021014	0.214414	1765	4	0.92924	0.92991	1.0	15100	0
KRTAP5-6	3	0.0060272	0.021041	0.214573	1766	2	0.27254	0.45172	1.0	7963	1
PICALM	5	0.0060343	0.021067	0.214709	1767	4	0.081975	0.19453	0.898682	3896	1
DNAJC16	5	0.0060598	0.021141	0.215344	1768	4	0.95359	0.95383	1.0	15533	0
HSP90B1	5	0.0060748	0.021186	0.215675	1769	4	0.28424	0.46167	1.0	8118	1
C16orf59	5	0.0060912	0.021231	0.216012	1770	4	0.98693	0.98688	1.0	16266	0
NUBPL	5	0.0061058	0.021271	0.216298	1771	3	0.14182	0.28758	0.965456	5362	2
GPN3	5	0.006121	0.021319	0.216668	1772	3	0.15932	0.31343	0.982003	5747	2
CEACAM8	5	0.0061309	0.02135	0.216864	1773	1	0.81804	0.8316	1.0	13515	1
UNKL	13	0.006145	0.0214	0.21725	1774	3	0.0054185	0.021833	0.508667	772	7
GSTA5	5	0.0061638	0.021452	0.217646	1775	4	0.99011	0.99013	1.0	16376	0
TARS2	5	0.0061784	0.021503	0.218003	1776	4	0.077746	0.18759	0.894395	3776	1
ACTR3C	5	0.0061838	0.021519	0.218003	1777	4	0.99268	0.99266	1.0	16479	0
PIK3C3	5	0.0061851	0.021523	0.218003	1778	4	0.81895	0.83226	1.0	13522	1
USP36	5	0.0062053	0.021599	0.218614	1779	3	0.97664	0.97657	1.0	16021	0
SMARCE1	5	0.0062077	0.021608	0.218614	1780	4	0.98472	0.98466	1.0	16204	0
TAX1BP3	5	0.0062213	0.021652	0.218942	1781	3	0.77318	0.80248	1.0	13069	1
FNIP1	5	0.0062406	0.021708	0.219386	1782	2	0.0077344	0.028852	0.558098	931	3
ARPC3	5	0.0062464	0.021727	0.219452	1783	4	0.98733	0.98731	1.0	16278	0
AKAP11	5	0.0062961	0.02188	0.220869	1784	4	0.81949	0.83265	1.0	13529	1
RAB7A	5	0.0063427	0.022019	0.221902	1785	4	0.95455	0.95477	1.0	15546	0
C16orf72	5	0.0063427	0.022019	0.221902	1787	4	0.92116	0.92196	1.0	14974	0
SNRPA1	5	0.0063427	0.022019	0.221902	1786	4	0.77768	0.80527	1.0	13105	1
TUBG2	5	0.0063547	0.022051	0.222105	1788	3	0.71896	0.77245	1.0	12614	1
TSFM	5	0.0063793	0.022136	0.222709	1789	3	0.94946	0.94973	1.0	15444	0
GTF3C2	5	0.0063793	0.022136	0.222709	1790	3	0.99131	0.99127	1.0	16421	0
SLC38A2	5	0.0063854	0.022154	0.222761	1791	4	0.99759	0.99756	1.0	16838	0
COG5	5	0.0063963	0.022183	0.222935	1792	4	0.61731	0.72539	1.0	11931	1
TFIP11	5	0.0064385	0.022313	0.224109	1793	4	0.87784	0.87987	1.0	14292	1
ATL2	5	0.0064592	0.022382	0.224581	1794	4	0.012041	0.04137	0.64171	1161	1
CIAPIN1	5	0.0064605	0.022385	0.224581	1795	4	0.99032	0.99033	1.0	16387	0
WAPAL	5	0.0064853	0.022461	0.22517	1796	4	0.80627	0.82347	1.0	13388	1
STX18	5	0.0064946	0.022481	0.22517	1798	3	0.77559	0.80399	1.0	13086	1
MED21	5	0.0064946	0.022481	0.22517	1797	4	0.95889	0.95905	1.0	15640	0
SLC7A6OS	5	0.0065087	0.02252	0.225401	1799	4	0.9773	0.97725	1.0	16038	0
INS	5	0.0065148	0.022536	0.225401	1800	3	0.0058566	0.023162	0.517523	806	1
ATP5SL	5	0.0065194	0.022548	0.225401	1801	4	0.49861	0.64328	1.0	10738	1
ZNF593	5	0.0065219	0.022554	0.225401	1802	3	0.9492	0.94947	1.0	15441	0
CBLL1	5	0.0065308	0.022583	0.225567	1803	4	0.97233	0.97231	1.0	15920	0
CCDC90B	8	0.006589	0.02276	0.227139	1804	5	0.1202	0.255	0.947065	4849	3
GPATCH1	5	0.0065904	0.022766	0.227139	1805	4	0.99666	0.99664	1.0	16754	0
HIST1H2BE	3	0.0066164	0.022849	0.227819	1806	1	0.35478	0.52094	1.0	8920	1
FAM86B1	1	0.00662	0.022859	0.227819	1807	1	0.99338	0.99337	1.0	16517	0
SAP30BP	5	0.0066329	0.022902	0.228125	1808	3	0.99669	0.99667	1.0	16759	0
TSEN34	5	0.0066443	0.022935	0.228328	1809	4	0.9963	0.99628	1.0	16690	0
SCO1	5	0.0066741	0.023024	0.229082	1810	4	0.99581	0.99578	1.0	16650	0
PSMD1	5	0.0067638	0.023311	0.231692	1811	3	0.97919	0.97911	1.0	16070	0
C11orf83	5	0.0067642	0.023312	0.231692	1812	3	0.7382	0.78259	1.0	12781	1
HIST1H2BG	5	0.006805	0.02344	0.232832	1813	3	0.25701	0.43856	1.0	7758	2
TM2D1	5	0.0068329	0.023511	0.233027	1815	4	0.93363	0.93422	1.0	15172	0
ETF1	5	0.0068329	0.023511	0.233027	1814	4	0.85898	0.863	1.0	14031	1
NUP43	5	0.0068329	0.023511	0.233027	1816	4	0.97747	0.97741	1.0	16040	0
UBA2	5	0.0068329	0.023511	0.233027	1817	4	0.99221	0.9922	1.0	16454	0
C22orf43	5	0.0068711	0.023609	0.233869	1818	2	0.095332	0.21596	0.917363	4239	1
COQ6	5	0.0068801	0.023638	0.234023	1819	4	0.95032	0.95057	1.0	15461	0
CENPI	5	0.0069204	0.023752	0.234946	1820	4	0.99239	0.99238	1.0	16462	0
RNASEK	5	0.0069221	0.023757	0.234946	1821	3	0.91193	0.91293	1.0	14827	0
URI1	5	0.006939	0.023805	0.23529	1822	3	0.84401	0.85093	1.0	13826	1
PTTG1	5	0.0069826	0.023936	0.236453	1823	4	0.51431	0.6568	1.0	10929	1
RBM28	5	0.0070102	0.024014	0.2371	1824	4	0.99317	0.99316	1.0	16507	0
AATF	5	0.007016	0.02403	0.237127	1825	4	0.97832	0.97827	1.0	16057	0
HIST1H3A	5	0.0070356	0.024086	0.237545	1826	1	0.96159	0.96173	1.0	15686	0
SMIM7	5	0.0070636	0.024169	0.238233	1827	3	0.86042	0.86423	1.0	14053	1
FAM188A	5	0.0071136	0.02433	0.239662	1828	3	0.1621	0.31752	0.984391	5806	2
MRPL48	5	0.0071169	0.02434	0.239662	1829	4	0.65928	0.74372	1.0	12200	1
FTO	5	0.0071819	0.024535	0.241439	1830	4	0.61956	0.72631	1.0	11944	1
TCEB1	3	0.0071872	0.024547	0.241439	1831	3	0.99281	0.9928	1.0	16488	0
CEP120	5	0.0072431	0.024733	0.243128	1832	4	0.80711	0.82405	1.0	13395	1
PRCC	5	0.0072502	0.024751	0.243174	1833	4	0.97704	0.97698	1.0	16031	0
LAMTOR2	7	0.0072654	0.024793	0.243452	1834	5	0.99922	0.99921	1.0	17133	0
SPTSSA	5	0.0072905	0.024867	0.244047	1835	4	0.81003	0.8261	1.0	13422	1
KRTAP19-6	3	0.0073077	0.02491	0.244245	1836	2	0.13796	0.28194	0.964862	5261	1
RBBP8	5	0.0073096	0.024914	0.244245	1837	4	0.40681	0.56479	1.0	9573	1
PPP1CA	5	0.0073235	0.024955	0.244442	1838	4	0.70345	0.76467	1.0	12485	1
ZWINT	5	0.0073265	0.024961	0.244442	1839	4	0.99007	0.99009	1.0	16374	0
SELP	5	0.007337	0.024994	0.244627	1840	1	0.010566	0.037068	0.615709	1084	2
TMEM219	5	0.0073546	0.02505	0.245043	1841	3	0.71623	0.77106	1.0	12590	1
EIF4B	3	0.007371	0.025099	0.245388	1842	3	0.99263	0.99261	1.0	16476	0
UTP14A	5	0.0073796	0.025126	0.245521	1843	3	0.10421	0.23007	0.927871	4461	2
COG6	5	0.0073961	0.025186	0.245976	1844	4	0.9662	0.96629	1.0	15791	0
MTMR2	5	0.0074306	0.025291	0.246867	1845	3	0.0011526	0.0050621	0.290897	313	2
APIP	5	0.0074953	0.025498	0.248072	1848	4	0.90505	0.90629	1.0	14729	0
ACTR6	5	0.0074953	0.025498	0.248072	1847	4	0.99023	0.99024	1.0	16380	0
PSMG2	5	0.0074953	0.025498	0.248072	1849	4	0.99197	0.99197	1.0	16445	0
C20orf197	5	0.0074953	0.025498	0.248072	1850	4	0.98585	0.98582	1.0	16241	0
ATP6V1C1	5	0.0074953	0.025498	0.248072	1846	4	0.9963	0.99628	1.0	16720	0
HAMP	5	0.0075014	0.025518	0.248072	1851	1	0.31965	0.49124	1.0	8511	2
TRAPPC2L	5	0.0075017	0.025519	0.248072	1852	4	0.96928	0.9693	1.0	15858	0
NFRKB	5	0.0075046	0.025525	0.248072	1853	3	0.29202	0.46817	1.0	8211	2
POP4	5	0.0075503	0.025656	0.249106	1854	4	0.99781	0.99778	1.0	16863	0
TAOK3	5	0.0075562	0.02567	0.249106	1855	2	0.0013252	0.0058158	0.315475	332	3
AURKA	5	0.0075573	0.025673	0.249106	1856	4	0.99665	0.99663	1.0	16751	0
LSM3	2	0.0075896	0.025766	0.249873	1857	2	0.99241	0.9924	1.0	16463	0
DEF8	6	0.0076079	0.025817	0.250132	1858	5	0.99791	0.99788	1.0	16878	0
NDUFB1	5	0.0076094	0.02582	0.250132	1859	3	0.45505	0.60603	1.0	10179	2
LCE2D	2	0.0076251	0.025868	0.25046	1860	1	0.88566	0.8874	1.0	14404	0
AK6	4	0.0076413	0.02592	0.250831	1861	3	0.99369	0.99368	1.0	16533	0
HSPE1	2	0.0077101	0.026138	0.252802	1862	2	0.99229	0.99228	1.0	16457	0
GTF2F2	5	0.0077589	0.026283	0.25407	1863	4	0.18851	0.35552	0.995574	6425	1
SUGP1	5	0.0077962	0.026399	0.255049	1864	3	0.98335	0.98331	1.0	16158	0
LRPPRC	5	0.0078164	0.026458	0.255485	1865	4	0.97715	0.97709	1.0	16034	0
MED28	5	0.0078595	0.026581	0.25641	1866	4	0.86292	0.86634	1.0	14090	1
VDAC1	3	0.0078599	0.026582	0.25641	1867	3	0.99214	0.99213	1.0	16452	0
PTBP1	5	0.0079071	0.026722	0.257619	1868	4	0.998	0.99799	1.0	16892	0
OXR1	12	0.0079144	0.026744	0.257699	1869	5	0.0081195	0.029926	0.563751	956	5
RHOQ	4	0.0079209	0.026765	0.257762	1870	3	0.98867	0.9887	1.0	16327	0
WBSCR16	5	0.0079396	0.026822	0.258169	1871	3	0.87953	0.88148	1.0	14316	1
MMS22L	5	0.007959	0.026888	0.258671	1872	4	0.96399	0.96414	1.0	15739	0
USP38	5	0.0080139	0.027047	0.260056	1873	4	0.90388	0.90511	1.0	14714	0
SAT2	5	0.0080251	0.02708	0.260239	1874	4	0.97092	0.9709	1.0	15894	0
GPS1	5	0.0080491	0.027153	0.260797	1875	3	0.65744	0.74287	1.0	12190	1
TTC37	5	0.0080782	0.027243	0.261527	1876	4	0.94028	0.94073	1.0	15280	0
TADA2A	5	0.0080837	0.027261	0.261559	1877	3	0.97141	0.9714	1.0	15908	0
GLTSCR2	5	0.0081024	0.027315	0.261936	1878	4	0.99771	0.99767	1.0	16847	0
CNOT6	5	0.0081266	0.027382	0.262439	1879	4	0.71045	0.76813	1.0	12543	1
HIST1H3D	5	0.0081558	0.027472	0.263158	1880	4	0.85453	0.85931	1.0	13974	1
MRPL14	5	0.0081862	0.027563	0.263892	1881	4	0.99375	0.99373	1.0	16538	0
EPC2	5	0.0082184	0.027663	0.264569	1883	4	0.98895	0.98899	1.0	16339	0
FDX1	5	0.0082184	0.027663	0.264569	1882	4	0.88394	0.88571	1.0	14385	0
CHRFAM7A	5	0.0082908	0.027866	0.266373	1884	4	0.99504	0.99501	1.0	16597	0
TOPBP1	5	0.0083144	0.027934	0.266878	1885	4	0.99677	0.99676	1.0	16766	0
GGTLC2	3	0.0083632	0.028096	0.26828	1886	3	0.99164	0.99161	1.0	16436	0
LCE4A	5	0.0083869	0.028159	0.268741	1887	4	0.75687	0.79298	1.0	12928	1
CEP112	10	0.0084137	0.028233	0.269306	1888	4	0.011427	0.039523	0.630522	1128	4
FAM103A1	5	0.0084217	0.028259	0.26941	1889	4	0.75203	0.79024	1.0	12898	1
ADAM21	5	0.0084458	0.028332	0.269959	1890	4	0.9949	0.99488	1.0	16588	0
CHERP	5	0.0084519	0.02835	0.269994	1891	4	0.83901	0.84703	1.0	13759	1
CUL3	5	0.0084582	0.028366	0.269998	1892	3	0.094059	0.21394	0.915607	4208	1
RBMXL1	3	0.0084658	0.028384	0.270033	1893	3	0.99153	0.9915	1.0	16430	0
USF2	5	0.008495	0.028466	0.270665	1894	4	0.1984	0.36956	0.997681	6665	1
TLE2	5	0.0085419	0.028612	0.271911	1895	2	0.036416	0.10572	0.808804	2354	2
TRAPPC11	5	0.0085546	0.028652	0.272144	1896	3	0.47551	0.62354	1.0	10438	2
PPP4R1	5	0.008567	0.028689	0.272361	1897	4	0.64769	0.73844	1.0	12123	1
HYLS1	5	0.0085822	0.028724	0.272541	1898	4	0.99728	0.99725	1.0	16807	0
HERC5	5	0.0085967	0.028769	0.27283	1899	1	0.0080491	0.029735	0.56249	952	3
C14orf80	5	0.0086473	0.028912	0.274036	1900	4	0.92945	0.93013	1.0	15105	0
COPG1	5	0.0086736	0.028985	0.27459	1901	4	0.99517	0.99514	1.0	16606	0
DNAJC13	5	0.0087108	0.029097	0.275502	1902	4	0.18501	0.35058	0.992551	6361	1
USP5	5	0.0087838	0.029313	0.277407	1903	4	0.9474	0.94769	1.0	15405	0
MRPL15	5	0.0088012	0.029371	0.277583	1904	4	0.97348	0.97343	1.0	15952	0
SNAPIN	5	0.0088047	0.029376	0.277583	1905	4	0.93619	0.9368	1.0	15215	0
TMEM261	5	0.008815	0.0294	0.277583	1906	4	0.98259	0.98253	1.0	16138	0
EBF2	5	0.0088156	0.029401	0.277583	1907	1	0.0025605	0.010938	0.404815	484	3
MRRF	5	0.0088184	0.029409	0.277583	1908	4	0.98833	0.98834	1.0	16309	0
UFD1L	5	0.0089251	0.029738	0.280439	1909	4	0.81433	0.82906	1.0	13465	1
SERPINB8	13	0.0089264	0.029743	0.280439	1910	7	0.68877	0.75751	1.0	12377	2
RALA	5	0.0089471	0.029814	0.280961	1911	4	0.99382	0.9938	1.0	16540	0
SUDS3	5	0.0089843	0.029925	0.28186	1912	3	0.59789	0.71748	1.0	11806	1
INCENP	5	0.0090278	0.030053	0.282924	1913	4	0.99746	0.99743	1.0	16829	0
PMF1-BGLAP	3	0.0090517	0.030117	0.283376	1914	3	0.99095	0.99092	1.0	16409	0
BCAS2	5	0.0090674	0.030171	0.283729	1915	4	0.98839	0.9884	1.0	16313	0
VPS13D	5	0.0090827	0.030209	0.283924	1916	4	0.79664	0.81716	1.0	13277	1
C1orf234	5	0.0090893	0.030223	0.283924	1917	2	0.77178	0.80164	1.0	13059	1
UNC45A	5	0.00913	0.030352	0.284657	1918	4	0.99772	0.99768	1.0	16849	0
DNTTIP2	5	0.0091339	0.030364	0.284657	1919	4	0.61816	0.72575	1.0	11935	1
RAB14	5	0.0091339	0.030364	0.284657	1921	4	0.97981	0.97973	1.0	16076	0
CNEP1R1	5	0.0091339	0.030364	0.284657	1920	4	0.98582	0.9858	1.0	16240	0
CHORDC1	5	0.0091551	0.030428	0.284964	1923	4	0.99572	0.99568	1.0	16639	0
SEH1L	5	0.0091551	0.030428	0.284964	1922	4	0.99153	0.9915	1.0	16429	0
CUX1	5	0.0091987	0.030565	0.286092	1924	2	0.00078035	0.003501	0.247253	255	3
STXBP5L	5	0.0092319	0.030643	0.286674	1925	4	0.94787	0.94815	1.0	15415	0
MT1A	2	0.0092718	0.030774	0.287691	1926	2	0.9622	0.96236	1.0	15701	0
WDR25	5	0.0092746	0.030784	0.287691	1927	4	0.9914	0.99136	1.0	16426	0
RPRD1A	5	0.0092942	0.030836	0.288035	1928	4	0.57393	0.70803	1.0	11677	1
RPL37	3	0.0093235	0.030928	0.288743	1929	2	0.96527	0.96539	1.0	15771	0
CA5A	5	0.0093549	0.031032	0.28951	1930	4	0.98733	0.98731	1.0	16277	0
CYC1	5	0.0093603	0.031043	0.28951	1931	4	0.996	0.99598	1.0	16666	0
C1orf86	5	0.0093761	0.031096	0.289858	1932	3	0.83502	0.84389	1.0	13709	1
FKBPL	5	0.0094175	0.031216	0.29071	1933	3	0.80013	0.81945	1.0	13318	1
MTMR6	5	0.0094195	0.03122	0.29071	1934	4	0.98517	0.98511	1.0	16217	0
UQCRB	6	0.0094411	0.03129	0.291214	1935	4	0.84729	0.85344	1.0	13874	1
UQCR11	3	0.0094947	0.031454	0.292588	1936	1	0.583	0.71154	1.0	11726	1
EGR2	5	0.0095831	0.031713	0.294845	1937	3	0.57388	0.708	1.0	11676	1
SNX31	5	0.0095988	0.03176	0.295077	1938	2	0.00080931	0.0036277	0.248552	262	3
MRPS2	5	0.0096033	0.03177	0.295077	1939	3	0.32994	0.49984	1.0	8619	1
ORC1	5	0.0096135	0.0318	0.295203	1940	4	0.98995	0.98996	1.0	16371	0
TCOF1	5	0.0096226	0.031836	0.295385	1941	4	0.40645	0.56447	1.0	9569	1
SOWAHC	5	0.0096363	0.031874	0.295463	1942	1	0.41024	0.56781	1.0	9609	2
FAM185A	5	0.0096373	0.031878	0.295463	1943	4	0.42364	0.57917	1.0	9773	1
FAM86A	5	0.009691	0.032027	0.296513	1944	3	0.97285	0.97282	1.0	15937	0
GCSH	4	0.0096938	0.032035	0.296513	1945	3	0.98399	0.98391	1.0	16181	0
G3BP1	5	0.0096959	0.03204	0.296513	1946	4	0.9973	0.99728	1.0	16811	0
AQP7	3	0.0097082	0.032076	0.296692	1947	2	0.9537	0.95393	1.0	15534	0
CIT	5	0.0097401	0.03217	0.297286	1948	4	0.834	0.84313	1.0	13699	1
WDR92	5	0.0097419	0.032173	0.297286	1949	4	0.98066	0.98059	1.0	16096	0
KRTAP4-2	3	0.0097649	0.032236	0.297708	1950	3	0.99024	0.99024	1.0	16381	0
SLC26A5	5	0.0097852	0.032304	0.298189	1951	2	0.00060226	0.002725	0.225111	218	3
HIST2H3C	2	0.0098364	0.032451	0.299391	1952	2	0.99016	0.99017	1.0	16377	0
PPP6C	5	0.0098493	0.032493	0.299571	1953	4	0.89176	0.89335	1.0	14514	0
INTS12	5	0.0098528	0.032504	0.299571	1954	3	0.99527	0.99524	1.0	16609	0
AGL	5	0.0099668	0.032827	0.30239	1955	4	0.90474	0.90599	1.0	14725	0
FLII	5	0.0099856	0.032875	0.302686	1956	4	0.99786	0.99783	1.0	16871	0
HTATSF1	5	0.0099912	0.032895	0.302714	1957	4	0.98392	0.98384	1.0	16179	0
MRPL50	5	0.010085	0.033183	0.305204	1958	4	0.99231	0.9923	1.0	16459	0
UBE2G2	5	0.01011	0.033247	0.305639	1959	4	0.99172	0.99169	1.0	16438	0
EPS15	5	0.010142	0.033344	0.306372	1960	4	0.96241	0.96258	1.0	15708	0
KRTAP21-2	5	0.010156	0.033394	0.306676	1961	3	0.83301	0.84238	1.0	13682	1
RPS15A	3	0.010193	0.033507	0.307559	1962	3	0.98981	0.98983	1.0	16366	0
UBA3	5	0.01022	0.033585	0.308119	1963	3	0.0062261	0.024289	0.525115	833	2
FAM32A	5	0.0103	0.033835	0.309625	1968	4	0.83501	0.84387	1.0	13708	1
GALNTL5	5	0.0103	0.033835	0.309625	1964	4	0.977	0.97694	1.0	16030	0
ABHD17B	5	0.0103	0.033835	0.309625	1967	4	0.987	0.98695	1.0	16268	0
SUCNR1	5	0.0103	0.033835	0.309625	1965	4	0.74483	0.78611	1.0	12836	1
NOLC1	5	0.0103	0.033835	0.309625	1966	4	0.99534	0.9953	1.0	16615	0
TVP23C	6	0.010363	0.034012	0.311087	1969	4	0.18421	0.34944	0.992544	6338	2
TGS1	5	0.0104	0.034138	0.312075	1970	3	0.9408	0.94123	1.0	15290	0
SQSTM1	5	0.010428	0.034223	0.312695	1971	4	0.98922	0.98925	1.0	16351	0
BAP1	5	0.010488	0.034403	0.314129	1972	4	0.99756	0.99753	1.0	16835	0
RMND1	5	0.010491	0.034415	0.314129	1973	4	0.68382	0.75508	1.0	12345	1
ITM2B	5	0.010572	0.034671	0.316303	1974	4	0.25666	0.43828	1.0	7751	1
PHF23	5	0.010585	0.034706	0.316468	1975	4	0.99764	0.99761	1.0	16842	0
CEMP1	5	0.010661	0.034954	0.318568	1976	2	0.49827	0.64299	1.0	10732	2
FAM168A	5	0.010682	0.035021	0.319018	1977	2	0.030559	0.090913	0.788657	2076	3
COG4	5	0.010701	0.035079	0.319382	1978	4	0.1134	0.24445	0.936306	4701	1
AZI2	5	0.010731	0.035167	0.320021	1979	4	0.2744	0.4533	1.0	7992	1
AKR1B15	5	0.010758	0.035256	0.32067	1980	3	0.1401	0.28507	0.965456	5312	2
SCAF11	5	0.010773	0.035299	0.320903	1981	4	0.98785	0.98786	1.0	16293	0
RNF113A	5	0.01078	0.035321	0.320935	1982	4	0.99689	0.99687	1.0	16774	0
SRPRB	5	0.010792	0.035348	0.321023	1983	4	0.99453	0.99451	1.0	16570	0
NCAPD3	5	0.010812	0.035411	0.32143	1984	2	0.22496	0.4064	1.0	7286	1
SMC6	5	0.010843	0.035497	0.322052	1985	3	0.90244	0.90373	1.0	14688	0
FCGR1A	4	0.010867	0.035566	0.322365	1986	2	0.89205	0.89365	1.0	14520	0
WDR5	5	0.010868	0.035568	0.322365	1987	3	0.47023	0.61909	1.0	10361	2
DMWD	5	0.010902	0.035662	0.322894	1988	4	0.68729	0.75678	1.0	12364	1
RDM1	5	0.010907	0.035678	0.322894	1989	4	0.021286	0.066774	0.743087	1617	1
CRK	5	0.010908	0.03568	0.322894	1990	4	0.97818	0.97813	1.0	16051	0
MCPH1	5	0.010952	0.03581	0.323906	1991	4	0.43217	0.58658	1.0	9878	1
RRAGA	5	0.010962	0.035837	0.323987	1992	4	0.51893	0.66082	1.0	10988	1
OPA1	5	0.010985	0.035903	0.32442	1993	3	0.034381	0.10067	0.808276	2237	1
SETD8	5	0.011022	0.036014	0.32526	1994	4	0.97105	0.97105	1.0	15898	0
NOL11	5	0.011077	0.036176	0.326566	1995	4	0.99666	0.99665	1.0	16755	0
USP9X	5	0.011082	0.036195	0.326571	1996	3	0.07785	0.18776	0.894395	3778	1
TIMM44	5	0.011143	0.036373	0.328009	1997	3	0.99167	0.99164	1.0	16437	0
CLRN1	7	0.011167	0.036435	0.328405	1998	5	0.71058	0.76819	1.0	12545	1
MRPL42	5	0.011235	0.036639	0.330083	1999	4	0.98794	0.98796	1.0	16299	0
[truncated: 16,010 more rows]
