# Supplementary material for: A CRISPR Dropout Screen Identifies Genetic Vulnerabilities and Therapeutic Targets in Acute Myeloid Leukemia
Source: Cell Rep. 2016 Oct 18;17(4):1193–205. doi: 10.1016/j.celrep.2016.09.079 (PMC5081405; doi:10.1016/j.celrep.2016.09.079)
Supplement: Data S2. Human CRISPR Screen Data, Related to Figures 2 and 3 [file mmc6.zip › HT29c3-d25.gene_summary.txt]

id	num	lo.neg	p.neg	fdr.neg	rank.neg	goodsgrna.neg	lo.pos	p.pos	fdr.pos	rank.pos	goodsgrna.pos
ARFRP1	12	1.9908e-14	2.7489e-07	0.000177	1	11	1.0	1.0	1.0	17806	0
PPP1R8	15	9.1063e-14	2.7489e-07	0.000177	2	15	1.0	1.0	1.0	18009	0
BRF1	13	5.3893e-13	2.7489e-07	0.000177	3	13	1.0	1.0	1.0	18008	0
PSMB5	10	6.5529e-12	2.7489e-07	0.000177	4	10	1.0	1.0	1.0	18007	0
RPL13	5	2.6164e-10	2.7489e-07	0.000177	5	5	1.0	1.0	1.0	18006	0
TPI1	9	4.2564e-10	2.7489e-07	0.000177	6	9	1.0	1.0	1.0	18005	0
IMP3	5	5.8054e-10	2.7489e-07	0.000177	7	5	1.0	1.0	1.0	18004	0
MOCS3	5	6.151e-10	2.7489e-07	0.000177	8	5	1.0	1.0	1.0	18003	0
CENPM	10	1.3013e-09	2.7489e-07	0.000177	9	10	1.0	1.0	1.0	18002	0
SARS2	5	1.9506e-09	2.7489e-07	0.000177	10	5	1.0	1.0	1.0	17961	0
BIRC5	5	5.8023e-09	2.7489e-07	0.000177	11	5	1.0	1.0	1.0	18001	0
LSM4	6	6.3747e-09	2.7489e-07	0.000177	12	6	1.0	1.0	1.0	18000	0
DDX54	5	6.6897e-09	2.7489e-07	0.000177	13	5	1.0	1.0	1.0	17999	0
PARS2	5	7.4369e-09	2.7489e-07	0.000177	14	5	1.0	1.0	1.0	17998	0
RPL28	9	8.0457e-09	2.7489e-07	0.000177	15	8	0.95523	0.95539	1.0	15116	1
GPN2	5	8.3439e-09	2.7489e-07	0.000177	16	5	1.0	1.0	1.0	17997	0
POLD1	5	9.1111e-09	2.7489e-07	0.000177	17	5	1.0	1.0	1.0	17996	0
TBCD	5	9.6318e-09	2.7489e-07	0.000177	18	5	1.0	1.0	1.0	17995	0
RUVBL2	5	9.6531e-09	2.7489e-07	0.000177	19	5	1.0	1.0	1.0	17994	0
MARS2	5	1.2473e-08	2.7489e-07	0.000177	20	5	1.0	1.0	1.0	17993	0
RPS19	5	1.3114e-08	2.7489e-07	0.000177	21	5	1.0	1.0	1.0	17992	0
ALG2	5	1.3996e-08	2.7489e-07	0.000177	22	5	1.0	1.0	1.0	17991	0
PUF60	5	1.4388e-08	2.7489e-07	0.000177	23	5	1.0	1.0	1.0	17990	0
MRPL34	5	1.4595e-08	2.7489e-07	0.000177	24	5	1.0	1.0	1.0	17989	0
SNRNP25	5	1.4924e-08	2.7489e-07	0.000177	25	5	1.0	1.0	1.0	17988	0
FAU	5	1.8096e-08	2.7489e-07	0.000177	26	5	1.0	1.0	1.0	17987	0
EIF4A3	5	1.8597e-08	2.7489e-07	0.000177	27	5	1.0	1.0	1.0	17942	0
UBE2M	5	1.9126e-08	2.7489e-07	0.000177	28	5	1.0	1.0	1.0	17955	0
PTPMT1	5	2.2365e-08	5.4978e-07	0.000228	29	5	1.0	1.0	1.0	17986	0
MARS	5	2.7711e-08	8.2467e-07	0.000228	30	5	1.0	1.0	1.0	17976	0
IKBKAP	5	2.9012e-08	8.2467e-07	0.000228	31	5	1.0	1.0	1.0	17985	0
GMPPB	5	2.9271e-08	8.2467e-07	0.000228	32	5	1.0	1.0	1.0	17984	0
ADAT3	5	3.0162e-08	8.2467e-07	0.000228	33	5	1.0	1.0	1.0	17983	0
SNRPD3	5	3.0215e-08	8.2467e-07	0.000228	34	5	1.0	1.0	1.0	17982	0
POLRMT	5	3.0589e-08	8.2467e-07	0.000228	35	5	1.0	1.0	1.0	17981	0
TRAPPC1	5	3.2346e-08	8.2467e-07	0.000228	36	5	1.0	1.0	1.0	17980	0
WDR74	5	3.2402e-08	8.2467e-07	0.000228	37	5	1.0	1.0	1.0	17979	0
RPL36	5	3.2427e-08	8.2467e-07	0.000228	38	5	1.0	1.0	1.0	17922	0
C19orf52	5	3.2854e-08	8.2467e-07	0.000228	39	5	1.0	1.0	1.0	17978	0
SEC13	5	3.2968e-08	8.2467e-07	0.000228	40	5	1.0	1.0	1.0	17977	0
PPAN	5	3.9997e-08	8.2467e-07	0.000228	41	5	1.0	1.0	1.0	17975	0
DNM2	5	4.1504e-08	8.2467e-07	0.000228	42	5	0.99995	0.99995	1.0	17319	0
ATP6V0C	5	4.4079e-08	8.2467e-07	0.000228	43	5	1.0	1.0	1.0	17974	0
VCP	5	4.4223e-08	8.2467e-07	0.000228	44	5	1.0	1.0	1.0	17973	0
TIMM10	5	4.5536e-08	8.2467e-07	0.000228	45	5	1.0	1.0	1.0	17972	0
CDIPT	5	4.7258e-08	8.2467e-07	0.000228	46	5	1.0	1.0	1.0	17971	0
EIF3A	5	4.8178e-08	8.2467e-07	0.000228	47	5	1.0	1.0	1.0	17970	0
ARPC4	9	5.0218e-08	8.2467e-07	0.000228	48	9	1.0	1.0	1.0	17969	0
INTS10	5	5.2493e-08	8.2467e-07	0.000228	49	5	1.0	1.0	1.0	17968	0
NIP7	5	5.3661e-08	8.2467e-07	0.000228	50	5	1.0	1.0	1.0	17967	0
SYMPK	5	5.5538e-08	8.2467e-07	0.000228	51	5	1.0	1.0	1.0	17966	0
PSMG4	6	5.5723e-08	8.2467e-07	0.000228	52	6	1.0	1.0	1.0	17947	0
PWP2	5	5.7823e-08	8.2467e-07	0.000228	53	5	1.0	1.0	1.0	17965	0
CRCP	14	6.6952e-08	8.2467e-07	0.000228	54	12	0.99869	0.99869	1.0	16723	0
WDR18	5	6.8035e-08	8.2467e-07	0.000228	55	5	1.0	1.0	1.0	17964	0
INTS6	8	7.3845e-08	8.2467e-07	0.000228	56	8	1.0	1.0	1.0	17963	0
TBL3	5	7.4253e-08	8.2467e-07	0.000228	57	5	1.0	1.0	1.0	17962	0
GAPDH	5	7.8951e-08	8.2467e-07	0.000228	58	5	1.0	1.0	1.0	17960	0
SMC1A	5	8.9818e-08	8.2467e-07	0.000228	59	5	1.0	1.0	1.0	17959	0
SF3B3	5	9.1289e-08	8.2467e-07	0.000228	60	5	1.0	1.0	1.0	17958	0
CHMP7	5	9.6892e-08	8.2467e-07	0.000228	61	5	1.0	1.0	1.0	17957	0
POLR3A	5	9.7977e-08	8.2467e-07	0.000228	62	5	1.0	1.0	1.0	17956	0
TELO2	5	1.0556e-07	8.2467e-07	0.000228	63	5	1.0	1.0	1.0	17954	0
RANGAP1	5	1.057e-07	8.2467e-07	0.000228	64	5	1.0	1.0	1.0	17953	0
C9orf114	5	1.0952e-07	8.2467e-07	0.000228	65	5	1.0	1.0	1.0	17952	0
EXOSC4	5	1.19e-07	1.3745e-06	0.000255	66	5	0.99987	0.99987	1.0	17164	0
RAB6A	13	1.1906e-07	1.3745e-06	0.000255	67	13	1.0	1.0	1.0	17951	0
CTU1	5	1.2083e-07	1.3745e-06	0.000255	68	5	1.0	1.0	1.0	17950	0
MRPS21	5	1.2392e-07	1.3745e-06	0.000255	69	5	1.0	1.0	1.0	17949	0
FDXR	5	1.2927e-07	1.3745e-06	0.000255	70	5	1.0	1.0	1.0	17948	0
VARS	5	1.348e-07	1.3745e-06	0.000255	71	5	1.0	1.0	1.0	17946	0
FARSA	5	1.3487e-07	1.3745e-06	0.000255	72	4	0.89105	0.89227	1.0	13866	0
GEMIN4	5	1.3728e-07	1.3745e-06	0.000255	73	5	1.0	1.0	1.0	17945	0
DHPS	5	1.3764e-07	1.3745e-06	0.000255	74	5	1.0	1.0	1.0	17944	0
HCFC1	5	1.386e-07	1.3745e-06	0.000255	75	5	0.99823	0.99823	1.0	16652	0
INTS9	5	1.3872e-07	1.3745e-06	0.000255	76	5	1.0	1.0	1.0	17943	0
DKC1	5	1.4476e-07	1.3745e-06	0.000255	77	5	1.0	1.0	1.0	17941	0
MCM2	5	1.4985e-07	1.3745e-06	0.000255	78	5	1.0	1.0	1.0	17940	0
TRIM37	5	1.5197e-07	1.3745e-06	0.000255	79	5	1.0	1.0	1.0	17939	0
EIF4A1	4	1.5282e-07	1.3745e-06	0.000255	80	4	1.0	1.0	1.0	17938	0
EXOSC6	5	1.543e-07	1.3745e-06	0.000255	81	5	0.99996	0.99996	1.0	17367	0
PSMB2	5	1.547e-07	1.3745e-06	0.000255	82	5	1.0	1.0	1.0	17937	0
BUB3	5	1.5558e-07	1.3745e-06	0.000255	83	5	1.0	1.0	1.0	17936	0
UBE2C	10	1.5713e-07	1.3745e-06	0.000255	84	9	0.99774	0.99774	1.0	16589	0
GINS4	5	1.6291e-07	1.3745e-06	0.000255	85	5	1.0	1.0	1.0	17935	0
STK40	5	1.7212e-07	1.3745e-06	0.000255	86	5	1.0	1.0	1.0	17934	0
AURKB	5	1.867e-07	1.3745e-06	0.000255	87	5	1.0	1.0	1.0	17933	0
OIP5	5	1.8795e-07	1.3745e-06	0.000255	88	4	0.99287	0.99289	1.0	16247	0
FAM96B	5	1.9084e-07	1.3745e-06	0.000255	89	5	1.0	1.0	1.0	17932	0
PRIM1	5	1.9935e-07	1.3745e-06	0.000255	90	5	1.0	1.0	1.0	17931	0
MRPL53	5	2.0079e-07	1.3745e-06	0.000255	91	5	1.0	1.0	1.0	17930	0
RBM10	5	2.0347e-07	1.3745e-06	0.000255	92	5	1.0	1.0	1.0	17929	0
G6PD	5	2.1065e-07	1.3745e-06	0.000255	93	5	1.0	1.0	1.0	17928	0
FNTB	5	2.1166e-07	1.3745e-06	0.000255	94	5	1.0	1.0	1.0	17927	0
RRP7A	5	2.1445e-07	1.3745e-06	0.000255	95	5	1.0	1.0	1.0	17926	0
NHP2L1	5	2.2511e-07	1.3745e-06	0.000255	96	5	1.0	1.0	1.0	17925	0
SPC24	5	2.3154e-07	1.3745e-06	0.000255	97	5	1.0	1.0	1.0	17924	0
LAS1L	5	2.3508e-07	1.6493e-06	0.000303	98	5	1.0	1.0	1.0	17923	0
NOP56	5	2.4034e-07	1.9242e-06	0.000327	99	5	1.0	1.0	1.0	17921	0
THAP1	8	2.4812e-07	1.9242e-06	0.000327	100	8	1.0	1.0	1.0	17920	0
SNAPC2	5	2.4852e-07	1.9242e-06	0.000327	101	5	1.0	1.0	1.0	17810	0
SNUPN	5	2.5347e-07	1.9242e-06	0.000327	102	5	1.0	1.0	1.0	17919	0
DDX5	5	2.5493e-07	1.9242e-06	0.000327	103	5	1.0	1.0	1.0	17918	0
ADSL	5	2.5728e-07	1.9242e-06	0.000327	104	5	1.0	1.0	1.0	17917	0
CPSF1	5	2.5846e-07	1.9242e-06	0.000327	105	5	1.0	1.0	1.0	17916	0
ZFX	7	2.683e-07	1.9242e-06	0.000327	106	7	1.0	1.0	1.0	17915	0
SYS1	7	2.7773e-07	2.474e-06	0.000358	107	6	0.99657	0.99661	1.0	16481	0
POLR2A	5	2.7781e-07	2.474e-06	0.000358	108	5	1.0	1.0	1.0	17913	0
PES1	5	2.7781e-07	2.474e-06	0.000358	109	5	1.0	1.0	1.0	17914	0
SF3B4	5	2.8017e-07	2.474e-06	0.000358	110	5	1.0	1.0	1.0	17912	0
SF1	5	2.8912e-07	2.474e-06	0.000358	111	5	1.0	1.0	1.0	17911	0
PSMD2	5	2.8977e-07	2.474e-06	0.000358	112	5	1.0	1.0	1.0	17910	0
RPLP0	5	2.9107e-07	2.474e-06	0.000358	113	5	1.0	1.0	1.0	17909	0
DHDDS	5	2.9664e-07	2.474e-06	0.000358	114	5	1.0	1.0	1.0	17908	0
SRSF2	5	3.0364e-07	2.474e-06	0.000358	115	5	1.0	1.0	1.0	17884	0
CPSF4	5	3.0771e-07	2.474e-06	0.000358	116	5	1.0	1.0	1.0	17907	0
NELFCD	5	3.2121e-07	2.474e-06	0.000358	117	5	1.0	1.0	1.0	17906	0
PFDN5	8	3.3051e-07	2.474e-06	0.000358	118	8	1.0	1.0	1.0	17905	0
ATP6V0D1	5	3.4253e-07	2.474e-06	0.000358	119	5	1.0	1.0	1.0	17904	0
WDR77	5	3.5877e-07	2.474e-06	0.000358	120	5	1.0	1.0	1.0	17903	0
ATP6V1A	5	3.6205e-07	2.474e-06	0.000358	121	5	1.0	1.0	1.0	17902	0
POLR2G	5	3.7007e-07	3.0238e-06	0.000358	122	5	1.0	1.0	1.0	17901	0
PPP4C	5	3.7086e-07	3.0238e-06	0.000358	123	5	1.0	1.0	1.0	17900	0
SCAP	5	3.7244e-07	3.0238e-06	0.000358	124	5	1.0	1.0	1.0	17899	0
DTL	5	3.8003e-07	3.0238e-06	0.000358	125	5	1.0	1.0	1.0	17898	0
ELAC2	5	3.8044e-07	3.0238e-06	0.000358	126	5	1.0	1.0	1.0	17897	0
ILF3	5	3.8612e-07	3.0238e-06	0.000358	127	5	1.0	1.0	1.0	17896	0
PSMA7	5	3.8939e-07	3.0238e-06	0.000358	128	5	1.0	1.0	1.0	17895	0
TUBD1	10	3.9892e-07	3.0238e-06	0.000358	129	9	0.99983	0.99984	1.0	17133	0
CLP1	5	4.0187e-07	3.0238e-06	0.000358	130	5	1.0	1.0	1.0	17894	0
IGF1R	5	4.0909e-07	3.0238e-06	0.000358	131	5	1.0	1.0	1.0	17893	0
POLR2F	5	4.1101e-07	3.0238e-06	0.000358	132	5	1.0	1.0	1.0	17892	0
HDAC3	5	4.1467e-07	3.0238e-06	0.000358	133	5	1.0	1.0	1.0	17891	0
CHMP2A	5	4.177e-07	3.0238e-06	0.000358	134	5	1.0	1.0	1.0	17890	0
TINF2	5	4.2558e-07	3.0238e-06	0.000358	135	5	1.0	1.0	1.0	17889	0
UPF1	5	4.2647e-07	3.0238e-06	0.000358	136	5	1.0	1.0	1.0	17888	0
NSL1	5	4.2691e-07	3.0238e-06	0.000358	137	5	1.0	1.0	1.0	17887	0
MCM5	5	4.3001e-07	3.0238e-06	0.000358	138	5	1.0	1.0	1.0	17886	0
SAE1	6	4.4318e-07	3.0238e-06	0.000358	139	6	1.0	1.0	1.0	17885	0
SNRPD1	5	4.5411e-07	3.0238e-06	0.000358	140	5	1.0	1.0	1.0	17883	0
NOC4L	5	4.5669e-07	3.0238e-06	0.000358	141	4	0.54719	0.68504	1.0	10818	1
DNLZ	5	4.6395e-07	3.0238e-06	0.000358	142	5	1.0	1.0	1.0	17882	0
PPP2R4	5	4.7204e-07	3.0238e-06	0.000358	143	5	1.0	1.0	1.0	17881	0
RRM1	5	4.7781e-07	3.0238e-06	0.000358	144	5	1.0	1.0	1.0	17880	0
ESPL1	5	4.7878e-07	3.0238e-06	0.000358	145	5	1.0	1.0	1.0	17879	0
DOHH	5	4.8073e-07	3.0238e-06	0.000358	146	5	1.0	1.0	1.0	17878	0
SF3B14	5	4.8267e-07	3.0238e-06	0.000358	147	5	1.0	1.0	1.0	17877	0
EEF2	5	4.934e-07	3.0238e-06	0.000358	148	5	1.0	1.0	1.0	17702	0
PSMD11	5	4.9499e-07	3.0238e-06	0.000358	149	5	1.0	1.0	1.0	17876	0
RPL23	5	5.0322e-07	3.0238e-06	0.000358	150	5	0.99999	0.99999	1.0	17568	0
BANF1	4	5.1288e-07	3.0238e-06	0.000358	151	4	1.0	1.0	1.0	17875	0
MRPL4	5	5.1368e-07	3.0238e-06	0.000358	152	5	1.0	1.0	1.0	17874	0
CDT1	5	5.2768e-07	3.5736e-06	0.000385	153	5	1.0	1.0	1.0	17873	0
RFC5	5	5.303e-07	3.5736e-06	0.000385	154	5	1.0	1.0	1.0	17872	0
CCND1	5	5.3135e-07	3.5736e-06	0.000385	155	5	1.0	1.0	1.0	17871	0
CDC16	5	5.3877e-07	3.5736e-06	0.000385	156	5	1.0	1.0	1.0	17870	0
HIST1H2AJ	3	5.4027e-07	3.5736e-06	0.000385	157	3	0.99963	0.99963	1.0	16984	0
CPSF3L	5	5.4627e-07	3.5736e-06	0.000385	158	5	1.0	1.0	1.0	17869	0
ZBTB8OS	5	5.5113e-07	3.5736e-06	0.000385	159	5	1.0	1.0	1.0	17868	0
PRMT5	5	5.5767e-07	3.5736e-06	0.000385	160	5	1.0	1.0	1.0	17867	0
PET112	5	5.6262e-07	3.5736e-06	0.000385	161	5	1.0	1.0	1.0	17866	0
PPP2CA	5	5.6538e-07	3.5736e-06	0.000385	162	5	1.0	1.0	1.0	17865	0
ARL2	5	5.7204e-07	3.5736e-06	0.000385	163	5	0.99997	0.99997	1.0	17449	0
NOP9	5	5.8445e-07	3.5736e-06	0.000385	164	5	1.0	1.0	1.0	17864	0
UXT	5	6.1462e-07	3.5736e-06	0.000385	165	5	1.0	1.0	1.0	17863	0
ELP3	5	6.2956e-07	3.5736e-06	0.000385	166	5	1.0	1.0	1.0	17862	0
YRDC	5	6.4417e-07	3.5736e-06	0.000385	167	5	1.0	1.0	1.0	17861	0
URM1	8	6.5775e-07	4.1234e-06	0.000417	168	6	0.74708	0.78227	1.0	12166	1
LARS2	5	6.6723e-07	4.1234e-06	0.000417	169	5	1.0	1.0	1.0	17860	0
SAMD4B	5	6.7358e-07	4.1234e-06	0.000417	170	5	1.0	1.0	1.0	17859	0
GTF3C5	5	6.7549e-07	4.1234e-06	0.000417	171	5	1.0	1.0	1.0	17858	0
EEFSEC	5	6.8061e-07	4.1234e-06	0.000417	172	5	1.0	1.0	1.0	17857	0
JUP	5	6.877e-07	4.1234e-06	0.000417	173	5	1.0	1.0	1.0	17856	0
NCBP2	7	6.9738e-07	4.1234e-06	0.000417	174	7	0.99997	0.99997	1.0	17429	0
PCYT2	5	7.0141e-07	4.1234e-06	0.000417	175	5	1.0	1.0	1.0	17855	0
SNW1	5	7.1801e-07	4.1234e-06	0.000417	176	5	1.0	1.0	1.0	17854	0
PGK1	5	7.2744e-07	4.1234e-06	0.000417	177	5	1.0	1.0	1.0	17853	0
TANGO6	5	7.404e-07	4.1234e-06	0.000417	178	5	1.0	1.0	1.0	17852	0
CCT3	5	7.4315e-07	4.3982e-06	0.000443	179	5	1.0	1.0	1.0	17851	0
POLR3K	5	7.4937e-07	4.6731e-06	0.000455	180	5	1.0	1.0	1.0	17850	0
RRS1	5	7.5773e-07	4.6731e-06	0.000455	181	5	1.0	1.0	1.0	17849	0
USP5	5	7.6041e-07	4.6731e-06	0.000455	182	5	0.99995	0.99995	1.0	17332	0
DDX20	5	7.7681e-07	4.6731e-06	0.000455	183	5	1.0	1.0	1.0	17848	0
TRMT61A	5	7.8057e-07	4.6731e-06	0.000455	184	5	0.99937	0.99939	1.0	16882	0
SRSF1	5	7.8254e-07	4.6731e-06	0.000455	185	5	1.0	1.0	1.0	17847	0
MRPS16	5	7.9192e-07	4.948e-06	0.000479	186	5	1.0	1.0	1.0	17846	0
PCBP1	5	7.9628e-07	5.2229e-06	0.000503	187	5	1.0	1.0	1.0	17845	0
IPO13	5	8.2134e-07	5.4978e-06	0.000525	188	5	1.0	1.0	1.0	17844	0
SEC61A1	5	8.3638e-07	5.7727e-06	0.000525	189	5	1.0	1.0	1.0	17843	0
CTNNB1	5	8.4169e-07	5.7727e-06	0.000525	190	5	1.0	1.0	1.0	17842	0
NAT10	5	8.4474e-07	5.7727e-06	0.000525	191	5	1.0	1.0	1.0	17841	0
PGD	5	8.7808e-07	5.7727e-06	0.000525	192	5	1.0	1.0	1.0	17840	0
SUGP1	5	8.8202e-07	5.7727e-06	0.000525	193	5	1.0	1.0	1.0	17839	0
POLR3H	5	8.8677e-07	5.7727e-06	0.000525	194	5	1.0	1.0	1.0	17838	0
TRIB1	5	8.8995e-07	5.7727e-06	0.000525	195	5	1.0	1.0	1.0	17837	0
COPS5	5	8.9234e-07	5.7727e-06	0.000525	196	5	1.0	1.0	1.0	17836	0
MRPL38	5	8.9634e-07	5.7727e-06	0.000525	197	5	1.0	1.0	1.0	17835	0
UBE2I	5	8.9914e-07	5.7727e-06	0.000525	198	5	1.0	1.0	1.0	17834	0
ACLY	5	9.2388e-07	6.3225e-06	0.000532	199	5	1.0	1.0	1.0	17833	0
BRD4	5	9.3294e-07	6.3225e-06	0.000532	200	5	1.0	1.0	1.0	17832	0
MCM3AP	5	9.3707e-07	6.3225e-06	0.000532	201	5	1.0	1.0	1.0	17831	0
DCTN3	6	9.3784e-07	6.3225e-06	0.000532	202	6	1.0	1.0	1.0	17830	0
TIMM13	5	9.6327e-07	6.3225e-06	0.000532	203	5	1.0	1.0	1.0	17693	0
PSMC4	5	9.7538e-07	6.3225e-06	0.000532	204	5	1.0	1.0	1.0	17799	0
MRPS18B	5	9.9397e-07	6.3225e-06	0.000532	205	5	1.0	1.0	1.0	17829	0
PGS1	5	9.979e-07	6.3225e-06	0.000532	206	5	0.99999	0.99999	1.0	17652	0
PSMD3	5	1.0053e-06	6.3225e-06	0.000532	207	5	1.0	1.0	1.0	17828	0
RTCB	5	1.0115e-06	6.3225e-06	0.000532	208	5	1.0	1.0	1.0	17827	0
QARS	5	1.0141e-06	6.3225e-06	0.000532	209	5	1.0	1.0	1.0	17826	0
VPS28	5	1.0266e-06	6.3225e-06	0.000532	210	5	1.0	1.0	1.0	17825	0
SRSF7	5	1.0301e-06	6.3225e-06	0.000532	211	5	1.0	1.0	1.0	17824	0
C10orf2	5	1.0328e-06	6.3225e-06	0.000532	212	5	1.0	1.0	1.0	17823	0
MCRS1	5	1.0554e-06	6.3225e-06	0.000532	213	5	1.0	1.0	1.0	17822	0
SOX9	5	1.0609e-06	6.3225e-06	0.000532	214	5	1.0	1.0	1.0	17821	0
EIF3D	5	1.0775e-06	6.8723e-06	0.000553	215	5	1.0	1.0	1.0	17820	0
MVD	5	1.0852e-06	6.8723e-06	0.000553	216	5	1.0	1.0	1.0	17734	0
VPS53	5	1.0859e-06	6.8723e-06	0.000553	217	5	1.0	1.0	1.0	17819	0
GRHL2	5	1.0905e-06	6.8723e-06	0.000553	218	5	1.0	1.0	1.0	17818	0
LSM7	5	1.0999e-06	6.8723e-06	0.000553	219	5	1.0	1.0	1.0	17817	0
EIF2S3	5	1.1009e-06	6.8723e-06	0.000553	220	5	1.0	1.0	1.0	17816	0
PKMYT1	5	1.1119e-06	6.8723e-06	0.000553	221	5	0.99859	0.99858	1.0	16694	0
CHCHD4	5	1.117e-06	6.8723e-06	0.000553	222	5	1.0	1.0	1.0	17815	0
ANAPC10	5	1.1324e-06	6.8723e-06	0.000553	223	5	1.0	1.0	1.0	17814	0
DYNLRB1	5	1.143e-06	6.8723e-06	0.000553	224	5	1.0	1.0	1.0	17813	0
DDOST	5	1.1665e-06	7.422e-06	0.000555	225	5	0.99999	0.99999	1.0	17552	0
COPB2	5	1.1705e-06	7.422e-06	0.000555	226	5	1.0	1.0	1.0	17812	0
PRPF8	5	1.1735e-06	7.422e-06	0.000555	227	5	1.0	1.0	1.0	17811	0
FDX1L	5	1.1946e-06	7.422e-06	0.000555	228	5	1.0	1.0	1.0	17735	0
NDOR1	5	1.2056e-06	7.422e-06	0.000555	229	5	1.0	1.0	1.0	17809	0
GSPT1	5	1.2097e-06	7.422e-06	0.000555	230	5	1.0	1.0	1.0	17808	0
VPS18	5	1.2384e-06	7.422e-06	0.000555	231	5	1.0	1.0	1.0	17807	0
WDR7	5	1.2572e-06	7.422e-06	0.000555	232	5	1.0	1.0	1.0	17805	0
PRPF19	5	1.2621e-06	7.422e-06	0.000555	233	5	0.99999	0.99999	1.0	17640	0
BOP1	5	1.2646e-06	7.422e-06	0.000555	234	5	1.0	1.0	1.0	17804	0
TUFM	5	1.2976e-06	7.422e-06	0.000555	235	5	1.0	1.0	1.0	17803	0
MSTO1	5	1.2997e-06	7.422e-06	0.000555	236	5	1.0	1.0	1.0	17802	0
ELP6	5	1.3105e-06	7.422e-06	0.000555	237	5	1.0	1.0	1.0	17801	0
HAUS1	5	1.3445e-06	7.422e-06	0.000555	238	5	1.0	1.0	1.0	17800	0
PDCD2	7	1.3475e-06	7.422e-06	0.000555	239	6	0.51979	0.66041	1.0	10469	1
CTCF	5	1.3545e-06	7.422e-06	0.000555	240	5	1.0	1.0	1.0	17798	0
EIF1AX	5	1.3578e-06	7.422e-06	0.000555	241	5	1.0	1.0	1.0	17797	0
RPL10A	5	1.3747e-06	7.9718e-06	0.000577	242	5	1.0	1.0	1.0	17796	0
KANSL3	5	1.4042e-06	7.9718e-06	0.000577	243	5	1.0	1.0	1.0	17795	0
RPS8	5	1.4217e-06	7.9718e-06	0.000577	244	5	0.99994	0.99994	1.0	17294	0
EIF3B	5	1.4471e-06	7.9718e-06	0.000577	245	5	1.0	1.0	1.0	17794	0
BAP1	5	1.4863e-06	7.9718e-06	0.000577	246	5	1.0	1.0	1.0	17793	0
TSSC1	5	1.5007e-06	7.9718e-06	0.000577	247	5	1.0	1.0	1.0	17792	0
FOXA1	5	1.5117e-06	7.9718e-06	0.000577	248	5	1.0	1.0	1.0	17791	0
LRR1	5	1.5448e-06	7.9718e-06	0.000577	249	5	1.0	1.0	1.0	17790	0
C18orf21	7	1.5492e-06	8.2467e-06	0.000583	250	7	0.99998	0.99998	1.0	17467	0
CDC27	5	1.5734e-06	8.5216e-06	0.000583	251	5	1.0	1.0	1.0	17789	0
SETD1A	5	1.5734e-06	8.5216e-06	0.000583	252	5	1.0	1.0	1.0	17788	0
PGGT1B	5	1.5797e-06	8.5216e-06	0.000583	253	5	1.0	1.0	1.0	17787	0
GNB2L1	5	1.581e-06	8.5216e-06	0.000583	254	5	1.0	1.0	1.0	17786	0
KIF23	5	1.5822e-06	8.5216e-06	0.000583	255	5	1.0	1.0	1.0	17785	0
MCM7	5	1.5873e-06	8.5216e-06	0.000583	256	5	1.0	1.0	1.0	17784	0
TOE1	5	1.5886e-06	8.5216e-06	0.000583	257	5	1.0	1.0	1.0	17783	0
DPH1	5	1.5949e-06	8.5216e-06	0.000583	258	5	1.0	1.0	1.0	17782	0
SF3B5	5	1.6018e-06	9.0714e-06	0.000583	259	5	1.0	1.0	1.0	17771	0
SNF8	5	1.6025e-06	9.0714e-06	0.000583	260	5	1.0	1.0	1.0	17781	0
UBA52	5	1.6166e-06	9.0714e-06	0.000583	262	5	1.0	1.0	1.0	17779	0
HNRNPK	5	1.6166e-06	9.0714e-06	0.000583	261	5	1.0	1.0	1.0	17780	0
SUPT16H	5	1.6385e-06	9.0714e-06	0.000583	263	5	1.0	1.0	1.0	17778	0
GFER	5	1.6502e-06	9.0714e-06	0.000583	264	5	1.0	1.0	1.0	17777	0
RBBP4	5	1.6581e-06	9.0714e-06	0.000583	265	5	1.0	1.0	1.0	17776	0
GRWD1	5	1.6633e-06	9.0714e-06	0.000583	266	5	1.0	1.0	1.0	17775	0
EIF6	5	1.6644e-06	9.0714e-06	0.000583	267	4	0.98813	0.98818	1.0	16047	0
XAB2	5	1.6738e-06	9.0714e-06	0.000583	268	5	1.0	1.0	1.0	17774	0
MYBBP1A	5	1.6804e-06	9.0714e-06	0.000583	269	5	1.0	1.0	1.0	17773	0
PRPF38B	5	1.6937e-06	9.0714e-06	0.000583	270	5	1.0	1.0	1.0	17772	0
CRLS1	8	1.7346e-06	9.0714e-06	0.000583	271	8	1.0	1.0	1.0	17770	0
LUC7L3	5	1.749e-06	9.0714e-06	0.000583	272	5	1.0	1.0	1.0	17769	0
RAB5C	5	1.7613e-06	9.0714e-06	0.000583	273	5	1.0	1.0	1.0	17768	0
MCM3	5	1.7675e-06	9.0714e-06	0.000583	274	3	0.43602	0.58675	1.0	9428	1
SMU1	5	1.7717e-06	9.0714e-06	0.000583	275	5	1.0	1.0	1.0	17767	0
SNRNP70	5	1.7765e-06	9.0714e-06	0.000583	276	5	1.0	1.0	1.0	17766	0
RFC2	5	1.8048e-06	9.0714e-06	0.000583	277	5	0.99996	0.99996	1.0	17372	0
PSMB4	5	1.8142e-06	9.0714e-06	0.000583	278	5	1.0	1.0	1.0	17765	0
RPF1	5	1.8184e-06	9.0714e-06	0.000583	279	5	1.0	1.0	1.0	17764	0
VRK1	5	1.834e-06	9.0714e-06	0.000583	280	5	1.0	1.0	1.0	17763	0
DCTN4	5	1.8726e-06	9.6212e-06	0.000583	281	5	1.0	1.0	1.0	17762	0
SNRPD2	5	1.8958e-06	9.6212e-06	0.000583	282	5	1.0	1.0	1.0	17761	0
MRPL47	6	1.8964e-06	9.6212e-06	0.000583	283	6	1.0	1.0	1.0	17760	0
NOTCH2NL	5	1.9075e-06	9.6212e-06	0.000583	284	5	1.0	1.0	1.0	17759	0
FARS2	5	1.9504e-06	9.6212e-06	0.000583	285	4	0.9923	0.99232	1.0	16214	0
DPAGT1	5	1.9548e-06	9.6212e-06	0.000583	286	5	1.0	1.0	1.0	17758	0
YARS2	5	1.9572e-06	9.6212e-06	0.000583	287	4	0.99474	0.99473	1.0	16350	0
GOSR2	5	1.9683e-06	9.6212e-06	0.000583	288	5	1.0	1.0	1.0	17757	0
SARS	5	1.9803e-06	9.6212e-06	0.000583	289	5	1.0	1.0	1.0	17756	0
TSR1	5	2.0138e-06	9.6212e-06	0.000583	290	5	1.0	1.0	1.0	17755	0
LEMD2	7	2.0202e-06	9.6212e-06	0.000583	291	7	0.99999	0.99999	1.0	17584	0
ENO1	5	2.043e-06	9.6212e-06	0.000583	292	5	1.0	1.0	1.0	17754	0
ATG7	5	2.0867e-06	9.6212e-06	0.000583	293	5	1.0	1.0	1.0	17753	0
MRPS18A	5	2.0977e-06	9.6212e-06	0.000583	294	5	1.0	1.0	1.0	17752	0
UFC1	5	2.1072e-06	9.6212e-06	0.000583	295	5	1.0	1.0	1.0	17751	0
GNB1L	5	2.1295e-06	9.6212e-06	0.000583	296	5	1.0	1.0	1.0	17750	0
ACO2	5	2.1327e-06	9.6212e-06	0.000583	297	5	1.0	1.0	1.0	17749	0
HINFP	5	2.1359e-06	9.896e-06	0.000598	298	5	1.0	1.0	1.0	17748	0
GMPS	5	2.1763e-06	1.0171e-05	0.000607	299	5	1.0	1.0	1.0	17747	0
MYC	5	2.1763e-06	1.0171e-05	0.000607	300	5	1.0	1.0	1.0	17746	0
CAPZB	5	2.1893e-06	1.0171e-05	0.000607	301	5	1.0	1.0	1.0	17745	0
CTDP1	5	2.2149e-06	1.0171e-05	0.000607	302	5	0.99999	0.99999	1.0	17538	0
POP1	5	2.2572e-06	1.0721e-05	0.000631	303	5	1.0	1.0	1.0	17744	0
TUT1	5	2.2985e-06	1.0721e-05	0.000631	304	4	0.99603	0.99606	1.0	16437	0
RAD51	5	2.3062e-06	1.0721e-05	0.000631	305	5	1.0	1.0	1.0	17743	0
ZNF259	5	2.3233e-06	1.0721e-05	0.000631	306	5	1.0	1.0	1.0	17742	0
NOB1	5	2.3354e-06	1.127e-05	0.000653	307	5	1.0	1.0	1.0	17741	0
RAB1B	5	2.3405e-06	1.127e-05	0.000653	308	5	1.0	1.0	1.0	17740	0
HNRNPU	5	2.3665e-06	1.127e-05	0.000653	309	5	1.0	1.0	1.0	17739	0
GNL3	5	2.3875e-06	1.127e-05	0.000653	310	5	1.0	1.0	1.0	17738	0
SART3	5	2.4281e-06	1.127e-05	0.000653	311	5	1.0	1.0	1.0	17737	0
EIF5A	5	2.4768e-06	1.182e-05	0.00068	312	4	0.98813	0.98818	1.0	16063	0
CSNK1A1	5	2.5494e-06	1.182e-05	0.00068	313	5	1.0	1.0	1.0	17736	0
OSGEP	5	2.6308e-06	1.237e-05	0.000705	314	5	1.0	1.0	1.0	17733	0
MFN2	5	2.6545e-06	1.237e-05	0.000705	315	5	1.0	1.0	1.0	17732	0
LIMS3	5	2.6905e-06	1.237e-05	0.000705	316	5	0.99949	0.99949	1.0	16922	0
SACM1L	5	2.7269e-06	1.292e-05	0.000723	317	5	1.0	1.0	1.0	17731	0
ITGB5	5	2.7513e-06	1.292e-05	0.000723	318	5	1.0	1.0	1.0	17730	0
ALDOA	5	2.8017e-06	1.292e-05	0.000723	319	5	1.0	1.0	1.0	17729	0
EXOC5	5	2.8067e-06	1.292e-05	0.000723	320	5	1.0	1.0	1.0	17728	0
CDC45	5	2.8428e-06	1.292e-05	0.000723	321	5	1.0	1.0	1.0	17727	0
EFTUD1	5	2.8448e-06	1.292e-05	0.000723	322	5	1.0	1.0	1.0	17726	0
PMPCA	5	2.8529e-06	1.347e-05	0.000751	323	5	1.0	1.0	1.0	17725	0
ARMC7	5	2.8976e-06	1.3745e-05	0.000764	324	5	1.0	1.0	1.0	17724	0
YAP1	6	2.9084e-06	1.4019e-05	0.00077	325	6	1.0	1.0	1.0	17680	0
PSMC3	5	2.9466e-06	1.4019e-05	0.00077	326	5	0.99998	0.99998	1.0	17477	0
HNRNPL	5	2.9637e-06	1.4019e-05	0.00077	327	5	1.0	1.0	1.0	17723	0
ELL	5	2.9804e-06	1.4019e-05	0.00077	328	5	1.0	1.0	1.0	17722	0
NR2C2AP	5	2.993e-06	1.4294e-05	0.000771	329	5	1.0	1.0	1.0	17721	0
ERCC3	5	3.0035e-06	1.4569e-05	0.000771	330	5	1.0	1.0	1.0	17720	0
PSMB1	5	3.0162e-06	1.4569e-05	0.000771	331	5	1.0	1.0	1.0	17719	0
RPL13A	4	3.0597e-06	1.4569e-05	0.000771	332	4	0.99999	0.99999	1.0	17609	0
NCKAP1	5	3.0651e-06	1.4569e-05	0.000771	333	5	1.0	1.0	1.0	17718	0
YPEL5	5	3.0672e-06	1.4569e-05	0.000771	334	5	1.0	1.0	1.0	17717	0
TCF7L2	5	3.0779e-06	1.4569e-05	0.000771	335	5	1.0	1.0	1.0	17716	0
MED24	5	3.1103e-06	1.4569e-05	0.000771	336	5	1.0	1.0	1.0	17715	0
NOP16	5	3.1124e-06	1.4569e-05	0.000771	337	5	1.0	1.0	1.0	17714	0
CCDC115	5	3.1462e-06	1.5119e-05	0.000771	338	5	1.0	1.0	1.0	17711	0
SRSF11	5	3.1626e-06	1.5119e-05	0.000771	339	5	1.0	1.0	1.0	17713	0
ARMC5	5	3.2156e-06	1.5119e-05	0.000771	340	5	1.0	1.0	1.0	17712	0
PTCD3	5	3.2798e-06	1.5119e-05	0.000771	341	5	1.0	1.0	1.0	17707	0
FLII	5	3.2852e-06	1.5119e-05	0.000771	342	5	1.0	1.0	1.0	17710	0
CHMP6	5	3.2965e-06	1.5119e-05	0.000771	343	5	1.0	1.0	1.0	17709	0
PRMT1	5	3.31e-06	1.5119e-05	0.000771	344	5	1.0	1.0	1.0	17688	0
UFD1L	5	3.3192e-06	1.5119e-05	0.000771	345	5	1.0	1.0	1.0	17708	0
UBR4	5	3.3421e-06	1.5119e-05	0.000771	346	5	1.0	1.0	1.0	17706	0
MAX	11	3.3431e-06	1.5119e-05	0.000771	347	9	0.61825	0.71768	1.0	11251	1
EIF2AK4	5	3.3444e-06	1.5119e-05	0.000771	348	5	1.0	1.0	1.0	17705	0
PRPF4	5	3.349e-06	1.5119e-05	0.000771	349	5	1.0	1.0	1.0	17704	0
MDN1	5	3.3628e-06	1.5119e-05	0.000771	350	5	1.0	1.0	1.0	17703	0
RHOA	5	3.3813e-06	1.5119e-05	0.000771	351	5	1.0	1.0	1.0	17701	0
PHAX	5	3.3975e-06	1.5119e-05	0.000771	352	5	1.0	1.0	1.0	17700	0
TPR	5	3.4702e-06	1.5119e-05	0.000771	353	5	1.0	1.0	1.0	17699	0
DAZAP1	5	3.4915e-06	1.5394e-05	0.000779	354	5	1.0	1.0	1.0	17698	0
PMVK	5	3.5064e-06	1.5669e-05	0.000779	355	5	0.99993	0.99994	1.0	17278	0
GTF3C1	5	3.5106e-06	1.5669e-05	0.000779	356	5	1.0	1.0	1.0	17697	0
NUP93	5	3.5201e-06	1.5669e-05	0.000779	357	5	1.0	1.0	1.0	17696	0
SCD	5	3.5297e-06	1.5669e-05	0.000779	358	5	1.0	1.0	1.0	17695	0
PTPN23	5	3.5489e-06	1.5669e-05	0.000779	359	5	1.0	1.0	1.0	17694	0
DCLRE1B	5	3.6364e-06	1.5669e-05	0.000779	360	5	1.0	1.0	1.0	17692	0
RPS9	5	3.6784e-06	1.5669e-05	0.000779	361	4	0.10091	0.22279	0.905046	4432	1
ACTR10	5	3.6907e-06	1.5669e-05	0.000779	362	5	1.0	1.0	1.0	17691	0
TRNT1	5	3.7582e-06	1.5944e-05	0.000791	363	5	1.0	1.0	1.0	17690	0
NDE1	5	3.7987e-06	1.6219e-05	0.000802	364	5	1.0	1.0	1.0	17689	0
PLK1	5	3.873e-06	1.6768e-05	0.000821	365	5	1.0	1.0	1.0	17687	0
EIF3G	5	3.8937e-06	1.6768e-05	0.000821	366	5	1.0	1.0	1.0	17686	0
GTF3C4	5	3.9118e-06	1.6768e-05	0.000821	367	5	1.0	1.0	1.0	17685	0
SPRTN	5	3.9353e-06	1.6768e-05	0.000821	368	5	1.0	1.0	1.0	17684	0
CTNNBL1	5	3.9655e-06	1.7318e-05	0.000838	369	4	0.36184	0.52206	1.0	8540	1
RRP12	5	3.9694e-06	1.7318e-05	0.000838	370	5	1.0	1.0	1.0	17683	0
LSM10	5	3.9771e-06	1.7318e-05	0.000838	371	5	0.9968	0.99684	1.0	16500	0
HYOU1	5	3.9826e-06	1.7318e-05	0.000838	372	5	1.0	1.0	1.0	17682	0
AP2M1	5	4.0004e-06	1.7868e-05	0.000856	373	5	0.99998	0.99998	1.0	17455	0
TAZ	5	4.0677e-06	1.7868e-05	0.000856	374	5	1.0	1.0	1.0	17681	0
KAT8	5	4.0826e-06	1.7868e-05	0.000856	375	5	0.99999	1.0	1.0	17661	0
RPA3	5	4.0885e-06	1.7868e-05	0.000856	376	5	0.99997	0.99997	1.0	17418	0
HNF1B	5	4.148e-06	1.8418e-05	0.000875	377	5	0.99807	0.99807	1.0	16631	0
MTG1	5	4.1872e-06	1.8418e-05	0.000875	378	5	1.0	1.0	1.0	17679	0
NUP85	5	4.1955e-06	1.8418e-05	0.000875	379	5	1.0	1.0	1.0	17678	0
RPS11	5	4.3193e-06	1.8967e-05	0.000897	380	5	1.0	1.0	1.0	17677	0
RPA2	5	4.3377e-06	1.8967e-05	0.000897	381	5	1.0	1.0	1.0	17676	0
ATP13A1	5	4.4031e-06	1.9517e-05	0.00092	382	5	1.0	1.0	1.0	17675	0
FNTA	5	4.4504e-06	2.0067e-05	0.000944	383	5	1.0	1.0	1.0	17674	0
PPA1	5	4.4895e-06	2.0342e-05	0.000954	384	5	1.0	1.0	1.0	17673	0
GTF3C2	5	4.5479e-06	2.1167e-05	0.000988	385	5	1.0	1.0	1.0	17672	0
RPL27	5	4.5896e-06	2.1167e-05	0.000988	386	5	0.9998	0.9998	1.0	17099	0
IARS	5	4.7041e-06	2.1716e-05	0.001008	387	5	1.0	1.0	1.0	17671	0
EFTUD2	5	4.7601e-06	2.1716e-05	0.001008	388	5	1.0	1.0	1.0	17670	0
TAF1C	5	4.8583e-06	2.2816e-05	0.001054	389	5	1.0	1.0	1.0	17669	0
SRCAP	5	4.8645e-06	2.2816e-05	0.001054	390	5	1.0	1.0	1.0	17668	0
USP39	5	4.9112e-06	2.3366e-05	0.001071	391	5	1.0	1.0	1.0	17667	0
RPL8	5	4.9141e-06	2.3366e-05	0.001071	392	5	0.99999	0.99999	1.0	17650	0
GTPBP4	5	4.9277e-06	2.3366e-05	0.001071	393	5	0.99983	0.99984	1.0	17136	0
EIF3L	5	5.0628e-06	2.4465e-05	0.00111	394	5	0.99999	1.0	1.0	17666	0
ZNF131	5	5.153e-06	2.4465e-05	0.00111	395	5	0.99999	1.0	1.0	17665	0
HSCB	5	5.1562e-06	2.4465e-05	0.00111	396	5	0.99999	1.0	1.0	17664	0
ZBTB7A	5	5.1595e-06	2.4465e-05	0.00111	397	5	0.99999	1.0	1.0	17663	0
CNOT3	5	5.3999e-06	2.5015e-05	0.001129	398	5	0.99993	0.99993	1.0	17255	0
TTC27	5	5.4076e-06	2.5015e-05	0.001129	399	5	0.99999	1.0	1.0	17662	0
RPL18	5	5.4437e-06	2.5565e-05	0.001131	400	4	0.9907	0.99074	1.0	16144	0
TOP3A	5	5.5049e-06	2.5565e-05	0.001131	401	5	0.99999	0.99999	1.0	17530	0
TTC4	5	5.561e-06	2.5565e-05	0.001131	402	5	0.99999	0.99999	1.0	17660	0
CPSF3	5	5.5994e-06	2.5565e-05	0.001131	403	5	0.99999	0.99999	1.0	17642	0
HSD17B10	5	5.6302e-06	2.5565e-05	0.001131	404	5	0.99999	0.99999	1.0	17659	0
TTC7A	5	5.7143e-06	2.5565e-05	0.001131	405	5	0.99999	0.99999	1.0	17658	0
ARIH1	5	5.7319e-06	2.5565e-05	0.001131	406	5	0.99999	0.99999	1.0	17657	0
HSPA9	5	5.7354e-06	2.5565e-05	0.001131	407	5	0.99998	0.99998	1.0	17459	0
RPL15	2	5.8022e-06	2.6115e-05	0.001139	408	2	0.99999	0.99999	1.0	17656	0
SPATA5L1	5	5.8279e-06	2.6115e-05	0.001139	409	5	0.99999	0.99999	1.0	17655	0
AARS2	5	5.8566e-06	2.6115e-05	0.001139	410	5	0.99999	0.99999	1.0	17654	0
NHP2	6	5.9152e-06	2.6115e-05	0.001139	411	5	0.99582	0.99584	1.0	16426	0
PTP4A3	5	5.9324e-06	2.6115e-05	0.001139	412	5	0.99999	0.99999	1.0	17653	0
EP400	5	5.9725e-06	2.6115e-05	0.001139	413	5	0.99999	0.99999	1.0	17651	0
WDR75	5	6.0348e-06	2.6664e-05	0.001152	414	5	0.99999	0.99999	1.0	17649	0
THG1L	5	6.0532e-06	2.6664e-05	0.001152	415	5	0.99999	0.99999	1.0	17648	0
KDM5C	5	6.0754e-06	2.6664e-05	0.001152	416	5	0.99999	0.99999	1.0	17647	0
RABIF	5	6.1013e-06	2.6664e-05	0.001152	417	5	0.99999	0.99999	1.0	17646	0
CIRH1A	5	6.1423e-06	2.7214e-05	0.001168	418	5	0.99999	0.99999	1.0	17645	0
IK	5	6.2513e-06	2.7764e-05	0.001168	419	5	0.99999	0.99999	1.0	17644	0
WDR55	5	6.2642e-06	2.7764e-05	0.001168	420	4	0.82664	0.83513	1.0	12959	1
NUP88	5	6.2702e-06	2.7764e-05	0.001168	421	5	0.99999	0.99999	1.0	17643	0
GEMIN2	5	6.3006e-06	2.7764e-05	0.001168	422	5	0.99999	0.99999	1.0	17641	0
ATG9A	5	6.3503e-06	2.7764e-05	0.001168	423	5	0.99999	0.99999	1.0	17639	0
RPL18A	3	6.3698e-06	2.7764e-05	0.001168	424	3	0.99999	0.99999	1.0	17638	0
POLR2D	5	6.3926e-06	2.8314e-05	0.001168	425	5	0.99999	0.99999	1.0	17637	0
ABCB7	5	6.4583e-06	2.8314e-05	0.001168	426	5	0.99999	0.99999	1.0	17636	0
ASNA1	5	6.4739e-06	2.8314e-05	0.001168	427	5	0.99999	0.99999	1.0	17635	0
DDX49	5	6.4779e-06	2.8314e-05	0.001168	428	4	0.99237	0.99239	1.0	16218	0
MRPS12	5	6.4973e-06	2.8314e-05	0.001168	429	5	0.99999	0.99999	1.0	17634	0
TUBB4B	5	6.5247e-06	2.8314e-05	0.001168	430	5	0.99999	0.99999	1.0	17633	0
RPL11	5	6.6729e-06	2.8314e-05	0.001168	431	5	0.99999	0.99999	1.0	17632	0
TICRR	5	6.8076e-06	2.8314e-05	0.001168	432	5	0.99999	0.99999	1.0	17631	0
RAD51C	6	6.8163e-06	2.8314e-05	0.001168	433	6	0.99999	0.99999	1.0	17630	0
TTI2	5	6.8357e-06	2.8314e-05	0.001168	434	5	0.99997	0.99997	1.0	17450	0
HIRA	5	6.8444e-06	2.8589e-05	0.001168	435	5	0.99997	0.99997	1.0	17432	0
ACTL6A	5	6.889e-06	2.8863e-05	0.001168	436	5	0.99999	0.99999	1.0	17629	0
C7orf26	5	6.9341e-06	2.8863e-05	0.001168	437	5	0.99999	0.99999	1.0	17628	0
DMAP1	5	7.0043e-06	2.8863e-05	0.001168	438	5	0.99999	0.99999	1.0	17627	0
U2AF1	5	7.0645e-06	2.8863e-05	0.001168	439	5	0.99977	0.99977	1.0	17080	0
TBCB	5	7.0918e-06	2.8863e-05	0.001168	440	5	0.99999	0.99999	1.0	17626	0
RPS20	4	7.0945e-06	2.8863e-05	0.001168	441	4	0.99999	0.99999	1.0	17625	0
DYNC1H1	5	7.1181e-06	2.8863e-05	0.001168	442	4	0.94561	0.94577	1.0	14922	0
CDC37	5	7.1971e-06	2.8863e-05	0.001168	443	5	0.99999	0.99999	1.0	17624	0
TXNL4A	5	7.2081e-06	2.8863e-05	0.001168	444	4	0.97502	0.97504	1.0	15599	0
GINS1	5	7.2311e-06	2.8863e-05	0.001168	445	5	0.99999	0.99999	1.0	17623	0
EIF2B1	5	7.2716e-06	2.9413e-05	0.001182	446	4	0.52355	0.66382	1.0	10523	1
PQBP1	5	7.2737e-06	2.9413e-05	0.001182	447	5	0.99999	0.99999	1.0	17622	0
ERBB2	5	7.2908e-06	2.9413e-05	0.001182	448	5	0.99999	0.99999	1.0	17621	0
MFAP1	5	7.3208e-06	2.9963e-05	0.001202	449	5	0.99999	0.99999	1.0	17620	0
RBM19	5	7.5381e-06	3.2712e-05	0.001295	450	5	0.99999	0.99999	1.0	17619	0
PPP2R1A	5	7.5392e-06	3.2712e-05	0.001295	451	4	0.15075	0.29971	0.978232	5517	1
DDX39B	5	7.5955e-06	3.2712e-05	0.001295	452	5	0.99999	0.99999	1.0	17533	0
HYPK	5	7.5999e-06	3.2712e-05	0.001295	453	5	0.99999	0.99999	1.0	17618	0
RBM14	5	7.6087e-06	3.2712e-05	0.001295	454	5	0.99999	0.99999	1.0	17617	0
PPIL1	5	7.6487e-06	3.2712e-05	0.001295	455	5	0.99999	0.99999	1.0	17616	0
FDPS	5	7.7291e-06	3.3262e-05	0.001305	456	5	0.99999	0.99999	1.0	17615	0
DNAJC11	5	7.7515e-06	3.3262e-05	0.001305	457	5	0.99999	0.99999	1.0	17614	0
SNRPB	5	7.8333e-06	3.3262e-05	0.001305	458	5	0.99984	0.99984	1.0	17140	0
EIF1	5	7.8373e-06	3.3262e-05	0.001305	459	5	0.99999	0.99999	1.0	17613	0
METAP2	5	7.9284e-06	3.3811e-05	0.001318	460	5	0.99999	0.99999	1.0	17612	0
ECD	5	7.9422e-06	3.3811e-05	0.001318	461	5	0.99999	0.99999	1.0	17611	0
KIAA1432	5	7.9927e-06	3.3811e-05	0.001318	462	5	0.99999	0.99999	1.0	17610	0
CDC23	5	8.0459e-06	3.4361e-05	0.001337	463	5	0.99999	0.99999	1.0	17608	0
PSENEN	5	8.1741e-06	3.6011e-05	0.001389	464	5	0.99999	0.99999	1.0	17607	0
DHX8	5	8.1788e-06	3.6011e-05	0.001389	465	5	0.99999	0.99999	1.0	17606	0
SLC33A1	5	8.2053e-06	3.6011e-05	0.001389	466	5	0.99999	0.99999	1.0	17570	0
MCM6	5	8.2164e-06	3.6011e-05	0.001389	467	5	0.99999	0.99999	1.0	17605	0
PTDSS1	5	8.2494e-06	3.656e-05	0.001395	468	5	0.99999	0.99999	1.0	17604	0
TRAPPC3	6	8.2854e-06	3.656e-05	0.001395	469	6	0.99999	0.99999	1.0	17603	0
CHAF1B	5	8.311e-06	3.656e-05	0.001395	470	5	0.99999	0.99999	1.0	17602	0
ERCC2	5	8.3356e-06	3.656e-05	0.001395	471	4	0.94716	0.94727	1.0	14955	0
PPAT	5	8.3443e-06	3.656e-05	0.001395	472	5	0.99999	0.99999	1.0	17601	0
CDK1	5	8.4739e-06	3.821e-05	0.001446	473	5	0.99999	0.99999	1.0	17600	0
VPS72	5	8.5078e-06	3.821e-05	0.001446	474	5	0.99999	0.99999	1.0	17599	0
FERMT1	5	8.5126e-06	3.821e-05	0.001446	475	5	0.99999	0.99999	1.0	17598	0
MCM4	5	8.5223e-06	3.821e-05	0.001446	476	5	0.99999	0.99999	1.0	17597	0
VPS52	5	8.686e-06	3.8759e-05	0.001457	477	5	0.99999	0.99999	1.0	17596	0
PRPF31	5	8.7131e-06	3.8759e-05	0.001457	478	5	0.99999	0.99999	1.0	17595	0
ATP6V0B	5	8.7252e-06	3.8759e-05	0.001457	479	4	0.12078	0.25411	0.933167	4904	1
UBA1	5	8.7874e-06	3.9309e-05	0.001472	480	5	0.99999	0.99999	1.0	17594	0
PMF1	5	8.7924e-06	3.9309e-05	0.001472	481	5	0.99999	0.99999	1.0	17593	0
SAMM50	5	8.8523e-06	3.9859e-05	0.001474	482	5	0.99999	0.99999	1.0	17592	0
UTP18	5	8.9124e-06	3.9859e-05	0.001474	483	5	0.99999	0.99999	1.0	17591	0
TAF6	5	8.9325e-06	3.9859e-05	0.001474	484	5	0.99999	0.99999	1.0	17590	0
DNMT1	5	8.9628e-06	3.9859e-05	0.001474	485	5	0.99999	0.99999	1.0	17589	0
RPL35	5	9.0101e-06	3.9859e-05	0.001474	486	5	0.99999	0.99999	1.0	17534	0
NARS	5	9.0185e-06	3.9859e-05	0.001474	487	5	0.99999	0.99999	1.0	17588	0
GUK1	5	9.1714e-06	4.0409e-05	0.001482	488	5	0.99972	0.99972	1.0	17050	0
MRPL55	5	9.1769e-06	4.0409e-05	0.001482	489	5	0.99999	0.99999	1.0	17587	0
NME6	5	9.1872e-06	4.0409e-05	0.001482	490	5	0.99999	0.99999	1.0	17586	0
LSM2	5	9.2288e-06	4.0409e-05	0.001482	491	5	0.99968	0.99968	1.0	17019	0
TOMM22	5	9.3063e-06	4.1508e-05	0.001519	492	5	0.99999	0.99999	1.0	17585	0
RBM47	5	9.511e-06	4.2058e-05	0.001527	493	5	0.99999	0.99999	1.0	17583	0
WBP11	5	9.5269e-06	4.2058e-05	0.001527	494	5	0.99999	0.99999	1.0	17582	0
LSM12	5	9.5375e-06	4.2058e-05	0.001527	495	5	0.99999	0.99999	1.0	17581	0
TFIP11	5	9.5907e-06	4.2058e-05	0.001527	496	5	0.99999	0.99999	1.0	17580	0
SMC5	5	9.687e-06	4.2608e-05	0.001532	497	5	0.99999	0.99999	1.0	17579	0
DDX42	5	9.7086e-06	4.2608e-05	0.001532	498	5	0.99999	0.99999	1.0	17578	0
MRPL41	5	9.7679e-06	4.2608e-05	0.001532	499	5	0.99999	0.99999	1.0	17577	0
RPLP1	5	9.8268e-06	4.2608e-05	0.001532	500	4	0.98813	0.98818	1.0	16061	0
F8A3	5	9.9532e-06	4.2608e-05	0.001532	501	5	0.99999	0.99999	1.0	17576	0
MRPS23	5	1.0025e-05	4.3158e-05	0.001545	502	5	0.99999	0.99999	1.0	17575	0
KLF5	5	1.0047e-05	4.3158e-05	0.001545	503	5	0.99999	0.99999	1.0	17574	0
UTP23	5	1.0119e-05	4.3708e-05	0.001562	504	5	0.99999	0.99999	1.0	17573	0
ATF4	4	1.0297e-05	4.4257e-05	0.001578	505	4	0.99999	0.99999	1.0	17572	0
ACTR1A	5	1.0344e-05	4.4807e-05	0.001595	506	5	0.99999	0.99999	1.0	17571	0
MAD2L1	5	1.0515e-05	4.5907e-05	0.001631	507	5	0.99999	0.99999	1.0	17569	0
MRPL11	5	1.0595e-05	4.6456e-05	0.00164	508	5	0.99999	0.99999	1.0	17567	0
WISP1	17	1.0611e-05	4.6456e-05	0.00164	509	12	0.99927	0.99927	1.0	16849	0
CCDC51	5	1.0613e-05	4.6456e-05	0.00164	510	5	0.99999	0.99999	1.0	17566	0
RAN	5	1.0843e-05	4.7006e-05	0.001653	511	5	0.99999	0.99999	1.0	17565	0
C21orf59	5	1.0881e-05	4.7006e-05	0.001653	512	5	0.99999	0.99999	1.0	17564	0
CTU2	5	1.1e-05	4.7556e-05	0.001666	513	5	0.99999	0.99999	1.0	17563	0
PCID2	5	1.1004e-05	4.7556e-05	0.001666	514	5	0.99995	0.99995	1.0	17329	0
SPCS3	5	1.1035e-05	4.8106e-05	0.001682	515	5	0.99999	0.99999	1.0	17562	0
RFC3	5	1.117e-05	4.9205e-05	0.001717	516	5	0.99999	0.99999	1.0	17561	0
CSE1L	5	1.1227e-05	4.9755e-05	0.00173	517	5	0.99999	0.99999	1.0	17560	0
MED27	8	1.1282e-05	4.9755e-05	0.00173	518	8	0.99999	0.99999	1.0	17559	0
FEN1	5	1.1471e-05	5.0855e-05	0.001765	519	5	0.99999	0.99999	1.0	17558	0
GPN1	5	1.1533e-05	5.1404e-05	0.001777	520	5	0.99999	0.99999	1.0	17557	0
EIF3CL	2	1.1566e-05	5.1404e-05	0.001777	521	2	0.99999	0.99999	1.0	17556	0
GPR20	5	1.167e-05	5.1954e-05	0.001792	522	5	0.99999	0.99999	1.0	17555	0
POLR1B	5	1.1707e-05	5.2504e-05	0.001801	523	5	0.99999	0.99999	1.0	17554	0
UFL1	5	1.172e-05	5.2504e-05	0.001801	524	5	0.99999	0.99999	1.0	17553	0
GATA6	5	1.1757e-05	5.2504e-05	0.001801	525	5	0.99999	0.99999	1.0	17551	0
SKP2	6	1.1913e-05	5.3054e-05	0.001816	526	6	0.99999	0.99999	1.0	17550	0
TRMT5	5	1.2094e-05	5.4153e-05	0.001847	527	5	0.99999	0.99999	1.0	17549	0
ZMAT5	5	1.21e-05	5.4153e-05	0.001847	528	5	0.99999	0.99999	1.0	17548	0
SSRP1	5	1.2132e-05	5.4703e-05	0.001862	529	5	0.99999	0.99999	1.0	17547	0
CPSF2	5	1.2366e-05	5.5253e-05	0.00187	530	5	0.99999	0.99999	1.0	17546	0
CCNK	5	1.2418e-05	5.5253e-05	0.00187	531	5	0.99999	0.99999	1.0	17545	0
ATIC	5	1.2438e-05	5.5253e-05	0.00187	532	5	0.99999	0.99999	1.0	17544	0
HIST1H2BH	4	1.2582e-05	5.6352e-05	0.0019	533	4	0.99004	0.99011	1.0	16125	0
PPARG	5	1.2609e-05	5.6352e-05	0.0019	534	5	0.99999	0.99999	1.0	17543	0
HGS	5	1.2682e-05	5.6902e-05	0.001915	535	5	0.99999	0.99999	1.0	17542	0
AARS	5	1.2775e-05	5.7452e-05	0.00193	536	5	0.99989	0.99989	1.0	17191	0
RAE1	5	1.2887e-05	6.0201e-05	0.002015	537	4	0.98966	0.98973	1.0	16108	0
NOL9	5	1.2897e-05	6.0201e-05	0.002015	538	5	0.99999	0.99999	1.0	17541	0
TTI1	5	1.2938e-05	6.0751e-05	0.002022	539	5	0.99999	0.99999	1.0	17540	0
ID2	5	1.2943e-05	6.0751e-05	0.002022	540	5	0.99998	0.99998	1.0	17506	0
BCAS2	5	1.2951e-05	6.0751e-05	0.002022	541	5	0.99999	0.99999	1.0	17539	0
MTPAP	5	1.3053e-05	6.13e-05	0.002037	542	5	0.99999	0.99999	1.0	17537	0
DPH5	5	1.3115e-05	6.185e-05	0.002048	543	5	0.99999	0.99999	1.0	17536	0
ATP6V1E1	5	1.3146e-05	6.185e-05	0.002048	544	5	0.99999	0.99999	1.0	17535	0
C14orf80	5	1.3396e-05	6.24e-05	0.002058	545	4	0.56988	0.69733	1.0	10990	1
TEN1	5	1.3475e-05	6.24e-05	0.002058	546	5	0.99999	0.99999	1.0	17532	0
CCDC94	5	1.3601e-05	6.295e-05	0.002065	547	5	0.99999	0.99999	1.0	17531	0
MED11	5	1.3613e-05	6.295e-05	0.002065	548	5	0.99995	0.99996	1.0	17342	0
TRAPPC8	5	1.3693e-05	6.295e-05	0.002065	549	5	0.99999	0.99999	1.0	17529	0
MRPL21	8	1.3906e-05	6.4599e-05	0.0021	550	7	0.99544	0.99545	1.0	16396	0
PGM3	5	1.3907e-05	6.4599e-05	0.0021	551	5	0.99999	0.99999	1.0	17528	0
TRUB2	5	1.3914e-05	6.4599e-05	0.0021	552	5	0.99999	0.99999	1.0	17527	0
NIFK	5	1.3943e-05	6.4599e-05	0.0021	553	5	0.99999	0.99999	1.0	17526	0
CDC5L	5	1.4032e-05	6.4599e-05	0.0021	554	5	0.99997	0.99997	1.0	17408	0
DDB1	5	1.4316e-05	6.6798e-05	0.00216	555	5	0.99974	0.99974	1.0	17058	0
URB1	5	1.4365e-05	6.6798e-05	0.00216	556	5	0.99999	0.99998	1.0	17525	0
SAFB	5	1.4402e-05	6.6798e-05	0.00216	557	5	0.99999	0.99998	1.0	17524	0
TCEB2	5	1.4582e-05	6.7348e-05	0.002174	558	5	0.99993	0.99993	1.0	17256	0
MNT	5	1.4752e-05	6.8723e-05	0.002214	559	5	0.99999	0.99998	1.0	17523	0
MOGS	5	1.479e-05	6.8997e-05	0.002219	560	5	0.99999	0.99998	1.0	17522	0
NCAPH	5	1.488e-05	6.9547e-05	0.002233	561	5	0.99999	0.99998	1.0	17521	0
RPL19	3	1.4928e-05	7.0647e-05	0.002264	562	3	0.99987	0.99987	1.0	17166	0
HARS	5	1.5124e-05	7.1197e-05	0.002277	563	5	0.99998	0.99998	1.0	17520	0
MTG2	5	1.5251e-05	7.1746e-05	0.002287	564	4	0.98311	0.98311	1.0	15833	0
HIST2H3C	2	1.5273e-05	7.1746e-05	0.002287	565	2	0.99998	0.99998	1.0	17519	0
C1QBP	5	1.5473e-05	7.2296e-05	0.0023	566	5	0.99998	0.99998	1.0	17518	0
POLD2	5	1.5602e-05	7.2846e-05	0.002306	567	5	0.99998	0.99998	1.0	17517	0
WARS2	5	1.563e-05	7.2846e-05	0.002306	568	5	0.99998	0.99998	1.0	17516	0
MARK2	5	1.5638e-05	7.2846e-05	0.002306	569	5	0.99998	0.99998	1.0	17515	0
EPRS	5	1.5693e-05	7.3396e-05	0.002315	570	5	0.99998	0.99998	1.0	17514	0
PPIL2	5	1.5733e-05	7.3396e-05	0.002315	571	5	0.99998	0.99998	1.0	17513	0
EMC7	5	1.5764e-05	7.5045e-05	0.002363	572	5	0.99998	0.99998	1.0	17512	0
EXOSC2	5	1.586e-05	7.5595e-05	0.002368	573	5	0.99998	0.99998	1.0	17511	0
ROMO1	5	1.594e-05	7.5595e-05	0.002368	574	5	0.99998	0.99998	1.0	17510	0
GART	5	1.5956e-05	7.5595e-05	0.002368	575	5	0.99998	0.99998	1.0	17509	0
WDHD1	5	1.5996e-05	7.6145e-05	0.002372	576	5	0.99998	0.99998	1.0	17508	0
STX4	5	1.602e-05	7.6145e-05	0.002372	577	5	0.99998	0.99998	1.0	17507	0
RPL27A	5	1.6057e-05	7.6145e-05	0.002372	578	5	0.99997	0.99997	1.0	17399	0
HAUS6	5	1.6214e-05	7.6694e-05	0.002385	579	5	0.99998	0.99998	1.0	17505	0
GPKOW	5	1.636e-05	7.7244e-05	0.002395	580	5	0.99998	0.99998	1.0	17504	0
GET4	5	1.6426e-05	7.7794e-05	0.002395	581	5	0.99998	0.99998	1.0	17503	0
HNRNPUL1	5	1.6434e-05	7.7794e-05	0.002395	582	5	0.99998	0.99998	1.0	17502	0
SBDS	5	1.6472e-05	7.7794e-05	0.002395	583	5	0.99998	0.99998	1.0	17468	0
CMPK1	5	1.65e-05	7.7794e-05	0.002395	584	5	0.99998	0.99998	1.0	17501	0
CIAO1	5	1.6505e-05	7.7794e-05	0.002395	585	5	0.99838	0.99837	1.0	16674	0
TRRAP	5	1.6623e-05	7.8344e-05	0.002404	586	4	0.5814	0.70207	1.0	11042	1
TRAPPC4	5	1.6648e-05	7.8344e-05	0.002404	587	5	0.99998	0.99998	1.0	17500	0
PTBP1	5	1.6806e-05	7.9443e-05	0.002425	588	5	0.99998	0.99998	1.0	17499	0
ASPM	5	1.6823e-05	7.9443e-05	0.002425	589	5	0.99998	0.99998	1.0	17498	0
TUBG1	5	1.6831e-05	7.9443e-05	0.002425	590	5	0.99998	0.99998	1.0	17497	0
CTC1	5	1.7024e-05	8.0543e-05	0.002454	591	5	0.99998	0.99998	1.0	17496	0
RNF20	5	1.7228e-05	8.1642e-05	0.002479	592	5	0.99998	0.99998	1.0	17495	0
CENPW	6	1.7236e-05	8.1642e-05	0.002479	593	6	0.99998	0.99998	1.0	17494	0
IPO5	5	1.727e-05	8.2192e-05	0.002488	594	5	0.99998	0.99998	1.0	17493	0
CKAP5	5	1.7279e-05	8.2192e-05	0.002488	595	5	0.99998	0.99998	1.0	17492	0
HES1	5	1.7649e-05	8.5491e-05	0.002579	596	5	0.99998	0.99998	1.0	17491	0
TMEM30A	5	1.7684e-05	8.5491e-05	0.002579	597	5	0.99998	0.99998	1.0	17490	0
RPS16	4	1.7782e-05	8.659e-05	0.002603	598	4	0.99998	0.99998	1.0	17489	0
SF3A3	5	1.7815e-05	8.659e-05	0.002603	599	5	0.99998	0.99998	1.0	17488	0
DDX47	5	1.7871e-05	8.714e-05	0.002611	600	5	0.99995	0.99995	1.0	17331	0
EIF3F	4	1.7897e-05	8.714e-05	0.002611	601	4	0.99998	0.99998	1.0	17487	0
PDPK1	5	1.8068e-05	8.824e-05	0.002635	602	4	0.98813	0.98818	1.0	16056	0
PRC1	5	1.8088e-05	8.824e-05	0.002635	603	5	0.99998	0.99998	1.0	17486	0
KDM8	5	1.8159e-05	8.9339e-05	0.002664	604	5	0.99998	0.99998	1.0	17485	0
COASY	5	1.8338e-05	9.0439e-05	0.002692	605	5	0.99995	0.99995	1.0	17336	0
C15orf41	5	1.8598e-05	9.1538e-05	0.002711	607	5	0.99998	0.99998	1.0	17483	0
SMC4	5	1.8598e-05	9.1538e-05	0.002711	606	5	0.99998	0.99998	1.0	17482	0
WDR43	5	1.8598e-05	9.1538e-05	0.002711	608	5	0.99998	0.99998	1.0	17484	0
RTEL1	5	1.8815e-05	9.3188e-05	0.002756	609	4	0.98109	0.98115	1.0	15771	0
COPS6	5	1.9074e-05	9.3738e-05	0.002758	610	5	0.99998	0.99998	1.0	17481	0
N6AMT1	5	1.9092e-05	9.3738e-05	0.002758	611	5	0.99998	0.99998	1.0	17480	0
YARS	5	1.9309e-05	9.3738e-05	0.002758	612	5	0.99879	0.99879	1.0	16740	0
POP5	5	1.9531e-05	9.4287e-05	0.002766	613	5	0.99998	0.99998	1.0	17479	0
AP2S1	7	1.9581e-05	9.4287e-05	0.002766	614	6	0.99294	0.99296	1.0	16249	0
TMEM199	5	1.9748e-05	9.5387e-05	0.002789	615	5	0.99998	0.99998	1.0	17478	0
SUPT6H	5	1.9814e-05	9.5387e-05	0.002789	616	5	0.99997	0.99997	1.0	17403	0
U2SURP	5	2.0122e-05	9.8686e-05	0.002871	617	5	0.99998	0.99998	1.0	17476	0
PLRG1	5	2.016e-05	9.8686e-05	0.002871	618	5	0.99998	0.99998	1.0	17475	0
POLE	5	2.0199e-05	9.8686e-05	0.002871	619	5	0.99998	0.99998	1.0	17474	0
TMEM189	5	2.0325e-05	9.9235e-05	0.002877	620	5	0.99998	0.99998	1.0	17473	0
CARM1	5	2.0403e-05	9.9235e-05	0.002877	621	5	0.99998	0.99998	1.0	17472	0
TRMT112	5	2.0418e-05	9.9785e-05	0.002877	623	5	0.99998	0.99998	1.0	17470	0
PHB2	5	2.0418e-05	9.9785e-05	0.002877	622	5	0.99998	0.99998	1.0	17471	0
CHAF1A	5	2.0452e-05	9.9785e-05	0.002877	624	5	0.99998	0.99998	1.0	17469	0
WDR33	5	2.0594e-05	0.00010033	0.002877	625	5	0.99998	0.99997	1.0	17451	0
PSMG3	5	2.0614e-05	0.00010033	0.002877	626	5	0.99984	0.99985	1.0	17143	0
RRP9	5	2.0752e-05	0.00010033	0.002877	627	5	0.99997	0.99997	1.0	17426	0
LONP1	5	2.0753e-05	0.00010033	0.002877	628	5	0.99963	0.99963	1.0	16991	0
STRAP	5	2.0895e-05	0.00010088	0.002888	629	5	0.99998	0.99998	1.0	17466	0
RXRA	5	2.1185e-05	0.00010143	0.002895	630	5	0.99998	0.99998	1.0	17465	0
RAC1	4	2.1371e-05	0.00010143	0.002895	631	4	0.99998	0.99998	1.0	17464	0
WTAP	5	2.1692e-05	0.00010198	0.002903	632	5	0.99998	0.99998	1.0	17463	0
DYNC1I2	5	2.2356e-05	0.00010253	0.002903	633	5	0.99998	0.99998	1.0	17462	0
RPS7	3	2.2473e-05	0.00010253	0.002903	634	3	0.99982	0.99983	1.0	17126	0
NUP133	5	2.2577e-05	0.00010253	0.002903	635	5	0.99998	0.99998	1.0	17461	0
EGFR	5	2.2662e-05	0.00010253	0.002903	636	5	0.99998	0.99998	1.0	17460	0
SSBP1	5	2.2772e-05	0.00010308	0.002914	637	5	0.99996	0.99996	1.0	17362	0
ZNF207	5	2.3294e-05	0.00010693	0.003018	638	5	0.99998	0.99998	1.0	17458	0
AHCY	5	2.331e-05	0.00010748	0.003024	639	4	0.98813	0.98818	1.0	16059	0
NUDCD3	5	2.3332e-05	0.00010748	0.003024	640	4	0.95604	0.95615	1.0	15137	0
WBSCR22	5	2.3464e-05	0.00010803	0.003035	641	5	0.9973	0.99733	1.0	16539	0
KRTAP4-11	4	2.3556e-05	0.00010858	0.003046	642	4	0.99998	0.99998	1.0	17457	0
EXT1	5	2.4063e-05	0.00011188	0.003124	643	5	0.99998	0.99998	1.0	17456	0
RRP1	5	2.4097e-05	0.00011188	0.003124	644	5	0.99998	0.99998	1.0	17454	0
POLR2L	4	2.42e-05	0.00011188	0.003124	645	4	0.99655	0.99658	1.0	16479	0
FTSJ3	5	2.4402e-05	0.00011243	0.003129	646	4	0.91648	0.91724	1.0	14333	0
ZNF407	5	2.4557e-05	0.00011243	0.003129	647	5	0.99998	0.99997	1.0	17453	0
RPE	9	2.4681e-05	0.00011298	0.00314	648	8	0.99893	0.99894	1.0	16758	0
MRPS24	5	2.4841e-05	0.00011408	0.003166	649	5	0.99998	0.99997	1.0	17452	0
C16orf80	5	2.5093e-05	0.00011573	0.003206	650	5	0.99997	0.99997	1.0	17448	0
ISCA2	6	2.5361e-05	0.00011738	0.003237	651	6	0.99993	0.99993	1.0	17274	0
JAGN1	5	2.537e-05	0.00011738	0.003237	652	5	0.99997	0.99997	1.0	17447	0
CINP	5	2.551e-05	0.00011738	0.003237	653	5	0.99997	0.99997	1.0	17446	0
ABT1	5	2.5639e-05	0.00011793	0.003247	654	5	0.99997	0.99997	1.0	17445	0
SIN3A	5	2.5909e-05	0.00011903	0.003263	655	5	0.99997	0.99997	1.0	17444	0
TGFBRAP1	5	2.5944e-05	0.00011903	0.003263	656	5	0.99997	0.99997	1.0	17443	0
PAXBP1	5	2.5956e-05	0.00011903	0.003263	657	5	0.99997	0.99997	1.0	17442	0
RANBP3	5	2.6004e-05	0.00011958	0.003273	658	5	0.99997	0.99997	1.0	17441	0
PRR12	5	2.6194e-05	0.00012013	0.003283	659	5	0.99997	0.99997	1.0	17440	0
NDUFB9	5	2.6373e-05	0.00012068	0.003293	660	5	0.99997	0.99997	1.0	17439	0
NAA50	5	2.7003e-05	0.00012343	0.003363	661	5	0.9997	0.9997	1.0	17031	0
SAP18	5	2.7155e-05	0.00012398	0.003373	662	3	0.90909	0.91003	1.0	14209	0
PPIL4	5	2.7295e-05	0.00012453	0.003382	663	5	0.99997	0.99997	1.0	17438	0
DARS2	5	2.7542e-05	0.00012507	0.003392	664	5	0.99997	0.99997	1.0	17437	0
PHB	5	2.756e-05	0.00012562	0.003397	665	5	0.99977	0.99977	1.0	17078	0
PFAS	5	2.7716e-05	0.00012562	0.003397	666	5	0.99997	0.99997	1.0	17436	0
NUP155	5	2.7779e-05	0.00012617	0.003397	667	5	0.99997	0.99997	1.0	17435	0
EXOSC3	5	2.7801e-05	0.00012617	0.003397	668	4	0.99659	0.99662	1.0	16482	0
BRAT1	5	2.7841e-05	0.00012617	0.003397	669	5	0.99997	0.99997	1.0	17434	0
PCYT1A	5	2.7916e-05	0.00012672	0.003406	670	5	0.99997	0.99997	1.0	17433	0
LETM1	5	2.8109e-05	0.00012727	0.003411	671	4	0.8853	0.88667	1.0	13765	0
SRSF6	5	2.8193e-05	0.00012727	0.003411	672	5	0.99997	0.99997	1.0	17431	0
AAMP	5	2.8444e-05	0.00012782	0.00342	673	5	0.99869	0.99869	1.0	16722	0
UTP6	5	2.851e-05	0.00012892	0.003445	674	5	0.99997	0.99997	1.0	17430	0
SNAPC4	5	2.8728e-05	0.00013002	0.003469	675	5	0.99997	0.99997	1.0	17428	0
RBM17	4	2.898e-05	0.00013222	0.003522	676	4	0.99997	0.99997	1.0	17427	0
SOD1	5	2.9173e-05	0.00013277	0.003532	677	5	0.99997	0.99997	1.0	17425	0
GATC	5	2.9387e-05	0.00013442	0.003565	678	5	0.99997	0.99997	1.0	17424	0
MRTO4	5	2.9427e-05	0.00013442	0.003565	679	5	0.99997	0.99997	1.0	17423	0
UBTF	5	2.9817e-05	0.00013772	0.003647	680	5	0.998	0.99799	1.0	16619	0
RINT1	5	2.9913e-05	0.00013827	0.003657	681	5	0.99997	0.99997	1.0	17422	0
METTL16	5	2.9993e-05	0.00013937	0.00368	682	5	0.99997	0.99997	1.0	17421	0
PFDN6	5	3.0259e-05	0.00014047	0.003704	683	5	0.99997	0.99997	1.0	17420	0
DHX37	5	3.0421e-05	0.00014102	0.003707	684	5	0.99997	0.99997	1.0	17392	0
PDE4DIP	22	3.0456e-05	0.00014102	0.003707	685	15	0.272	0.44478	1.0	7514	2
TUBGCP2	5	3.0528e-05	0.00014157	0.003716	686	5	0.99997	0.99997	1.0	17419	0
CLINT1	5	3.073e-05	0.00014322	0.003747	687	5	0.99997	0.99997	1.0	17417	0
TFDP1	5	3.0771e-05	0.00014322	0.003747	688	5	0.99997	0.99997	1.0	17416	0
TUBGCP6	5	3.0811e-05	0.00014377	0.003747	689	5	0.99997	0.99997	1.0	17415	0
CARS	5	3.082e-05	0.00014377	0.003747	690	5	0.99996	0.99996	1.0	17381	0
COPB1	5	3.092e-05	0.00014377	0.003747	691	5	0.99997	0.99997	1.0	17414	0
TSR2	5	3.1061e-05	0.00014432	0.003756	692	5	0.99996	0.99996	1.0	17373	0
SF3A2	5	3.1282e-05	0.00014707	0.003822	693	4	0.92083	0.92146	1.0	14412	0
CDK6	5	3.1303e-05	0.00014762	0.003825	694	5	0.99997	0.99997	1.0	17413	0
WASF2	5	3.133e-05	0.00014762	0.003825	695	5	0.99997	0.99997	1.0	17412	0
CDC20	5	3.1344e-05	0.00014817	0.003828	696	5	0.99997	0.99997	1.0	17411	0
RBM25	5	3.1358e-05	0.00014817	0.003828	697	5	0.99997	0.99997	1.0	17410	0
KIAA0391	11	3.163e-05	0.00014927	0.003846	698	9	0.98906	0.98916	1.0	16080	1
PSMA4	5	3.1648e-05	0.00014927	0.003846	699	5	0.99997	0.99997	1.0	17409	0
SOD2	5	3.1957e-05	0.00015091	0.003866	700	5	0.99987	0.99987	1.0	17162	0
HEATR1	5	3.1984e-05	0.00015091	0.003866	701	4	0.98813	0.98818	1.0	16017	0
PAK1IP1	5	3.2023e-05	0.00015091	0.003866	702	5	0.99997	0.99997	1.0	17407	0
WDR61	5	3.2023e-05	0.00015091	0.003866	703	5	0.99997	0.99997	1.0	17406	0
HS6ST1	5	3.2093e-05	0.00015146	0.003875	704	5	0.99997	0.99997	1.0	17405	0
PSMD12	5	3.2192e-05	0.00015201	0.003883	705	5	0.99997	0.99997	1.0	17404	0
MED20	5	3.2986e-05	0.00015476	0.003942	706	5	0.99997	0.99997	1.0	17402	0
CCT8	5	3.3029e-05	0.00015476	0.003942	707	5	0.99997	0.99997	1.0	17401	0
MAU2	5	3.3182e-05	0.00015531	0.003951	708	5	0.99934	0.99935	1.0	16870	0
MRPS22	5	3.3331e-05	0.00015586	0.003959	709	5	0.99997	0.99997	1.0	17400	0
TPT1	6	3.3421e-05	0.00015641	0.003962	710	6	0.99945	0.99945	1.0	16907	0
TUBGCP4	5	3.3492e-05	0.00015641	0.003962	711	5	0.99953	0.99955	1.0	16938	0
CDCA5	5	3.3577e-05	0.00015696	0.00397	712	5	0.99997	0.99997	1.0	17398	0
DIS3	5	3.3708e-05	0.00015806	0.003981	713	5	0.99997	0.99997	1.0	17397	0
IGBP1	5	3.3752e-05	0.00015806	0.003981	714	5	0.99997	0.99997	1.0	17396	0
MTIF2	5	3.3825e-05	0.00015806	0.003981	715	5	0.99997	0.99997	1.0	17395	0
CEBPZ	5	3.3893e-05	0.00015861	0.003984	716	5	0.99995	0.99995	1.0	17310	0
VARS2	5	3.3979e-05	0.00015861	0.003984	717	5	0.99767	0.99767	1.0	16570	0
RPN1	5	3.428e-05	0.00016026	0.00402	718	5	0.99997	0.99997	1.0	17394	0
COPA	5	3.4645e-05	0.00016136	0.004027	719	5	0.9978	0.99779	1.0	16594	0
CEPT1	5	3.474e-05	0.00016191	0.004027	720	5	0.99997	0.99997	1.0	17393	0
ATP6AP1	5	3.4761e-05	0.00016191	0.004027	721	4	0.96739	0.96758	1.0	15413	0
WDR82	5	3.4786e-05	0.00016191	0.004027	722	5	0.99907	0.99908	1.0	16801	0
PPWD1	5	3.489e-05	0.00016191	0.004027	724	5	0.99997	0.99997	1.0	17391	0
KIF18A	5	3.489e-05	0.00016191	0.004027	723	5	0.99997	0.99997	1.0	17390	0
CWC22	5	3.5145e-05	0.00016246	0.004032	725	5	0.99996	0.99997	1.0	17389	0
HNRNPM	5	3.5266e-05	0.00016301	0.004032	726	5	0.99996	0.99997	1.0	17388	0
MRPS25	5	3.5349e-05	0.00016301	0.004032	727	5	0.99988	0.99987	1.0	17173	0
MEF2BNB	5	3.5448e-05	0.00016301	0.004032	728	5	0.99996	0.99997	1.0	17387	0
CCDC137	5	3.5813e-05	0.00016521	0.00407	729	5	0.99996	0.99996	1.0	17386	0
ASCC3	7	3.5912e-05	0.00016521	0.00407	730	6	0.80859	0.82187	1.0	12749	1
DPF2	5	3.6013e-05	0.00016521	0.00407	731	5	0.99996	0.99996	1.0	17385	0
AKIRIN2	5	3.609e-05	0.00016576	0.004078	732	5	0.99996	0.99996	1.0	17384	0
PIAS1	5	3.6275e-05	0.00016631	0.004086	733	5	0.99996	0.99996	1.0	17383	0
KLHL38	5	3.6647e-05	0.00016741	0.004107	734	5	0.99996	0.99996	1.0	17382	0
SRP54	5	3.6811e-05	0.00016851	0.004123	736	5	0.99996	0.99996	1.0	17379	0
PRPF38A	5	3.6811e-05	0.00016851	0.004123	735	5	0.99996	0.99996	1.0	17380	0
ESCO2	5	3.7022e-05	0.00017071	0.004171	737	5	0.99996	0.99996	1.0	17378	0
ANKRD11	5	3.7117e-05	0.00017126	0.004179	738	5	0.99996	0.99996	1.0	17377	0
BRF2	5	3.7219e-05	0.00017181	0.004181	739	5	0.99907	0.99908	1.0	16802	0
PABPC1	5	3.7306e-05	0.00017181	0.004181	740	5	0.99996	0.99996	1.0	17376	0
TAMM41	5	3.7544e-05	0.00017346	0.004216	741	5	0.99996	0.99996	1.0	17375	0
SNRNP35	5	3.7713e-05	0.00017401	0.004218	742	5	0.99928	0.99929	1.0	16855	0
SETD2	5	3.7942e-05	0.00017401	0.004218	743	5	0.99996	0.99996	1.0	17374	0
RPTOR	5	3.8213e-05	0.00017593	0.004258	744	4	0.78022	0.80262	1.0	12452	1
TBC1D3F	1	3.8585e-05	0.00017895	0.004314	745	1	0.99996	0.99996	1.0	17371	0
PITPNB	5	3.8652e-05	0.00017895	0.004314	746	5	0.99996	0.99996	1.0	17370	0
TMED10	5	3.8766e-05	0.00017895	0.004314	747	5	0.99996	0.99996	1.0	17369	0
EIF1AD	5	3.8875e-05	0.0001795	0.004316	748	4	0.9611	0.9612	1.0	15268	0
VEZT	5	3.8907e-05	0.0001795	0.004316	749	4	0.95695	0.95704	1.0	15164	0
ANKHD1	5	3.9077e-05	0.00018005	0.004323	750	5	0.99996	0.99996	1.0	17368	0
SNRPF	5	3.9434e-05	0.00018308	0.00439	751	4	0.98813	0.98818	1.0	16022	0
AURKAIP1	5	3.9671e-05	0.0001839	0.004404	752	5	0.99996	0.99996	1.0	17366	0
CSNK2B	5	4.0004e-05	0.00018555	0.004438	753	5	0.99996	0.99996	1.0	17365	0
ANAPC2	5	4.0159e-05	0.0001861	0.004439	754	4	0.9934	0.99342	1.0	16269	0
RABGGTA	5	4.0188e-05	0.0001861	0.004439	755	5	0.99996	0.99996	1.0	17364	0
COG3	5	4.0239e-05	0.00018665	0.004446	756	5	0.99996	0.99996	1.0	17363	0
RPS3	4	4.0683e-05	0.0001883	0.004469	757	4	0.99996	0.99996	1.0	17361	0
RPAIN	7	4.0733e-05	0.0001883	0.004469	758	7	0.99996	0.99996	1.0	17360	0
STX18	5	4.0881e-05	0.00018885	0.004469	759	5	0.99996	0.99996	1.0	17359	0
SMC2	5	4.1e-05	0.00018885	0.004469	760	5	0.99996	0.99996	1.0	17358	0
DDX1	5	4.1034e-05	0.00018885	0.004469	761	5	0.99996	0.99996	1.0	17357	0
FAM83A	5	4.1256e-05	0.00018995	0.004489	762	5	0.99996	0.99996	1.0	17356	0
TRAPPC5	5	4.2122e-05	0.00019325	0.004555	764	5	0.99965	0.99965	1.0	17002	0
CENPN	5	4.2122e-05	0.00019325	0.004555	763	4	0.804	0.8186	1.0	12697	1
RB1CC1	5	4.2874e-05	0.00019765	0.004653	765	5	0.99996	0.99996	1.0	17355	0
C1orf109	5	4.3033e-05	0.0001982	0.00466	766	5	0.99996	0.99996	1.0	17354	0
COPZ1	6	4.3091e-05	0.00019875	0.004667	767	6	0.99996	0.99996	1.0	17353	0
SPDL1	5	4.3375e-05	0.00020094	0.004712	768	5	0.99834	0.99833	1.0	16668	0
WDR36	5	4.379e-05	0.00020424	0.004783	769	4	0.88471	0.8861	1.0	13752	0
UBE2S	5	4.4088e-05	0.00020644	0.004822	770	5	0.99996	0.99996	1.0	17352	0
NOP58	5	4.4173e-05	0.00020644	0.004822	771	5	0.99993	0.99993	1.0	17252	0
NUTF2	5	4.4488e-05	0.00020754	0.004841	772	5	0.99992	0.99992	1.0	17232	0
WNK1	5	4.4724e-05	0.00020864	0.004861	773	5	0.99996	0.99996	1.0	17351	0
MRPL51	5	4.4889e-05	0.00021029	0.004893	774	5	0.99996	0.99996	1.0	17350	0
RBMX	6	4.5338e-05	0.00021194	0.004912	775	6	0.99995	0.99996	1.0	17349	0
ANAPC1	4	4.5341e-05	0.00021194	0.004912	776	4	0.99995	0.99996	1.0	17348	0
SRPRB	5	4.5386e-05	0.00021194	0.004912	777	5	0.99995	0.99996	1.0	17347	0
EXOC8	5	4.5627e-05	0.00021359	0.004931	778	5	0.99995	0.99996	1.0	17346	0
RPP14	5	4.5701e-05	0.00021359	0.004931	779	5	0.99995	0.99996	1.0	17345	0
SRBD1	5	4.572e-05	0.00021359	0.004931	780	5	0.99995	0.99996	1.0	17344	0
ALYREF	5	4.5831e-05	0.00021414	0.004932	781	5	0.99995	0.99996	1.0	17343	0
EXOSC8	5	4.5873e-05	0.00021414	0.004932	782	4	0.82186	0.83155	1.0	12905	1
MTHFD1	5	4.613e-05	0.00021469	0.004932	783	5	0.99995	0.99996	1.0	17341	0
DPH2	5	4.6393e-05	0.00021469	0.004932	784	5	0.99995	0.99996	1.0	17340	0
GLTSCR2	5	4.6581e-05	0.00021524	0.004938	785	5	0.99995	0.99996	1.0	17339	0
QRSL1	5	4.6922e-05	0.00021634	0.00495	786	5	0.99995	0.99996	1.0	17338	0
MED22	5	4.6941e-05	0.00021634	0.00495	787	5	0.99995	0.99995	1.0	17337	0
MESDC2	5	4.7322e-05	0.00021854	0.004994	788	5	0.99995	0.99995	1.0	17335	0
SLC35B1	5	4.7514e-05	0.00021964	0.005013	789	5	0.99995	0.99995	1.0	17334	0
CRNKL1	5	4.7812e-05	0.00022129	0.005044	790	5	0.99995	0.99995	1.0	17333	0
CHD4	5	4.8103e-05	0.00022239	0.005063	791	4	0.99367	0.99369	1.0	16286	0
NUDC	5	4.8286e-05	0.00022294	0.005069	792	5	0.99995	0.99995	1.0	17330	0
VPS54	5	4.8519e-05	0.00022349	0.005074	793	5	0.99995	0.99995	1.0	17328	0
DDX51	5	4.8793e-05	0.00022404	0.005074	794	5	0.99995	0.99995	1.0	17327	0
SEH1L	5	4.8852e-05	0.00022404	0.005074	795	5	0.99995	0.99995	1.0	17325	0
DOLK	5	4.9068e-05	0.00022459	0.005074	796	5	0.99995	0.99995	1.0	17324	0
ATP5A1	5	4.9107e-05	0.00022459	0.005074	797	5	0.99995	0.99995	1.0	17323	0
KCMF1	5	4.9186e-05	0.00022513	0.005074	798	5	0.99995	0.99995	1.0	17322	0
SEPSECS	5	4.9245e-05	0.00022513	0.005074	799	5	0.99995	0.99995	1.0	17321	0
ANAPC5	5	4.9979e-05	0.00023063	0.005192	800	5	0.99995	0.99995	1.0	17320	0
SF3B2	5	5.0144e-05	0.00023118	0.005198	801	4	0.98813	0.98818	1.0	16045	0
DHX33	5	5.0464e-05	0.00023173	0.005204	802	5	0.99867	0.99866	1.0	16719	0
CDK11A	5	5.0606e-05	0.00023283	0.005222	803	5	0.99868	0.99868	1.0	16721	0
PHF23	5	5.0702e-05	0.00023393	0.00524	804	5	0.99995	0.99995	1.0	17318	0
UBE2A	5	5.123e-05	0.00023668	0.005295	805	5	0.99995	0.99995	1.0	17317	0
MRPS7	5	5.1536e-05	0.00023723	0.005301	806	5	0.99995	0.99995	1.0	17316	0
NELFB	5	5.1864e-05	0.00023778	0.005306	807	5	0.99995	0.99995	1.0	17315	0
PRELID1	3	5.208e-05	0.00023888	0.005324	808	3	0.99995	0.99995	1.0	17314	0
KRR1	5	5.236e-05	0.00023943	0.00533	809	5	0.99995	0.99995	1.0	17313	0
INCENP	5	5.263e-05	0.00023998	0.005336	810	5	0.99995	0.99995	1.0	17312	0
DET1	5	5.3004e-05	0.00024218	0.005378	811	4	0.8459	0.85042	1.0	13186	1
UTP20	5	5.3257e-05	0.00024273	0.005382	812	5	0.99995	0.99995	1.0	17311	0
RIOK2	5	5.3485e-05	0.00024328	0.005382	813	4	0.98968	0.98975	1.0	16109	0
KARS	5	5.3526e-05	0.00024328	0.005382	814	4	0.94965	0.94975	1.0	14998	0
TONSL	5	5.397e-05	0.00024548	0.005418	815	4	0.76521	0.79307	1.0	12317	1
MRPS2	5	5.4103e-05	0.00024548	0.005418	816	5	0.99995	0.99995	1.0	17309	0
SMC3	5	5.4252e-05	0.00024603	0.005423	817	5	0.99995	0.99995	1.0	17308	0
UBE2J2	5	5.4852e-05	0.00024933	0.005489	818	5	0.99995	0.99995	1.0	17307	0
C12orf45	5	5.5237e-05	0.00025042	0.005507	819	4	0.99277	0.99279	1.0	16242	0
SNAP23	6	5.5656e-05	0.00025152	0.005517	820	6	0.99994	0.99995	1.0	17306	0
NEDD8	3	5.5665e-05	0.00025152	0.005517	821	3	0.99994	0.99995	1.0	17305	0
MRPL19	5	5.5805e-05	0.00025262	0.00552	822	5	0.99994	0.99995	1.0	17304	0
MRPL52	10	5.5897e-05	0.00025262	0.00552	823	6	0.8945	0.89564	1.0	13935	2
AIFM1	5	5.59e-05	0.00025262	0.00552	824	4	0.67989	0.74623	1.0	11643	1
POLG2	5	5.5936e-05	0.00025317	0.00552	825	5	0.99994	0.99995	1.0	17303	0
CDC123	5	5.6008e-05	0.00025317	0.00552	826	5	0.99942	0.99943	1.0	16898	0
ABCF1	5	5.6521e-05	0.00025757	0.005609	827	4	0.99159	0.99161	1.0	16180	0
POP4	5	5.6694e-05	0.00025867	0.005626	828	5	0.99994	0.99994	1.0	17302	0
PSMB3	5	5.697e-05	0.00026032	0.005648	829	5	0.99994	0.99994	1.0	17301	0
DDX55	5	5.7074e-05	0.00026032	0.005648	830	5	0.99987	0.99987	1.0	17163	0
NOP2	5	5.7415e-05	0.00026142	0.005665	831	5	0.99994	0.99994	1.0	17300	0
GEMIN6	5	5.7571e-05	0.00026197	0.00567	832	5	0.99994	0.99994	1.0	17299	0
MRPL12	5	5.7885e-05	0.00026472	0.005723	833	5	0.99994	0.99994	1.0	17298	0
NUDT21	5	5.8835e-05	0.00026582	0.00574	834	5	0.99994	0.99994	1.0	17297	0
RPS23	5	5.9303e-05	0.00026967	0.005809	835	5	0.99988	0.99987	1.0	17171	0
E4F1	5	5.9474e-05	0.00026967	0.005809	836	5	0.99994	0.99994	1.0	17296	0
KIF14	5	5.9658e-05	0.00027022	0.005814	837	5	0.99994	0.99994	1.0	17295	0
DPH6	6	6.0032e-05	0.00027462	0.005902	838	6	0.99994	0.99994	1.0	17293	0
POT1	5	6.0309e-05	0.00027571	0.005918	839	4	0.45208	0.60072	1.0	9632	1
ATP6V1G1	5	6.0662e-05	0.00027791	0.005958	840	4	0.068617	0.16976	0.831485	3676	1
GPI	5	6.0981e-05	0.00027901	0.005975	841	5	0.99994	0.99994	1.0	17292	0
RPL35A	3	6.1705e-05	0.00028231	0.006017	842	3	0.99994	0.99994	1.0	17291	0
INTS5	5	6.1734e-05	0.00028231	0.006017	843	5	0.99994	0.99994	1.0	17290	0
HAUS4	5	6.1876e-05	0.00028231	0.006017	844	5	0.99994	0.99994	1.0	17289	0
C19orf25	5	6.1947e-05	0.00028231	0.006017	845	5	0.99994	0.99994	1.0	17288	0
NUBP2	5	6.2709e-05	0.00028451	0.006047	846	5	0.99881	0.99882	1.0	16742	0
DHX15	5	6.2722e-05	0.00028451	0.006047	847	5	0.99994	0.99994	1.0	17287	0
DIMT1	5	6.2925e-05	0.00028506	0.006047	848	5	0.99994	0.99994	1.0	17286	0
BUD31	5	6.3039e-05	0.00028506	0.006047	849	4	0.99037	0.99044	1.0	16133	0
RNPC3	5	6.3552e-05	0.00028616	0.006056	850	5	0.99994	0.99994	1.0	17285	0
PHF8	5	6.3649e-05	0.00028616	0.006056	851	5	0.99994	0.99994	1.0	17284	0
CLNS1A	5	6.4369e-05	0.00029001	0.00613	852	4	0.98903	0.98912	1.0	16079	0
PTK2	5	6.5166e-05	0.00029276	0.006178	853	5	0.99993	0.99994	1.0	17283	0
WDR24	5	6.5298e-05	0.00029331	0.006178	854	5	0.99861	0.99859	1.0	16706	0
GTF2F1	5	6.5413e-05	0.00029331	0.006178	855	5	0.99993	0.99994	1.0	17282	0
TFB2M	5	6.5785e-05	0.00029551	0.006217	856	5	0.99993	0.99994	1.0	17281	0
PNPT1	5	6.6384e-05	0.00029716	0.006237	857	5	0.99993	0.99994	1.0	17280	0
ELP5	5	6.651e-05	0.00029716	0.006237	858	5	0.99993	0.99994	1.0	17279	0
RPL37A	4	6.7308e-05	0.00030265	0.006345	859	3	0.96581	0.96596	1.0	15371	0
MPDU1	5	6.9239e-05	0.00031145	0.006522	860	5	0.99993	0.99993	1.0	17277	0
COG1	5	6.9369e-05	0.00031255	0.006537	861	5	0.99993	0.99993	1.0	17276	0
UBE2Z	5	6.9472e-05	0.00031365	0.006553	862	5	0.99993	0.99993	1.0	17275	0
TTF1	5	6.9602e-05	0.00031475	0.006561	863	5	0.99993	0.99993	1.0	17273	0
GNL2	5	6.9681e-05	0.00031475	0.006561	864	5	0.99993	0.99993	1.0	17272	0
POLR3E	5	7.0125e-05	0.0003175	0.00658	865	5	0.99993	0.99993	1.0	17271	0
HAUS5	5	7.0256e-05	0.00031805	0.00658	866	5	0.99993	0.99993	1.0	17270	0
TRMT6	5	7.0282e-05	0.00031805	0.00658	867	5	0.99993	0.99993	1.0	17269	0
NCAPD2	5	7.0308e-05	0.00031805	0.00658	868	5	0.99993	0.99993	1.0	17268	0
FTSJ2	5	7.0334e-05	0.0003186	0.00658	869	5	0.99993	0.99993	1.0	17267	0
GCN1L1	5	7.0361e-05	0.0003186	0.00658	870	5	0.99993	0.99993	1.0	17266	0
GGPS1	5	7.0426e-05	0.0003186	0.00658	871	5	0.99993	0.99993	1.0	17264	0
CLTC	5	7.0426e-05	0.0003186	0.00658	872	5	0.99993	0.99993	1.0	17265	0
BPTF	5	7.0782e-05	0.0003208	0.006618	873	5	0.99993	0.99993	1.0	17263	0
INTS4	5	7.0983e-05	0.00032245	0.006636	874	5	0.9991	0.99911	1.0	16815	0
SMC6	5	7.1072e-05	0.00032245	0.006636	875	5	0.99993	0.99993	1.0	17262	0
CNPY2	5	7.1284e-05	0.00032355	0.006652	876	5	0.99993	0.99993	1.0	17261	0
PRPF40A	5	7.1763e-05	0.00032465	0.006667	877	5	0.99993	0.99993	1.0	17260	0
UBL5	3	7.2477e-05	0.00032959	0.00676	878	3	0.99993	0.99993	1.0	17259	0
GEMIN7	5	7.2782e-05	0.00033179	0.006798	879	5	0.99993	0.99993	1.0	17258	0
PSMA3	5	7.2992e-05	0.00033344	0.006824	880	4	0.98813	0.98818	1.0	15997	0
SDE2	5	7.366e-05	0.00033729	0.00689	881	5	0.99696	0.99698	1.0	16513	0
MED23	5	7.3807e-05	0.00033784	0.00689	882	4	0.99153	0.99156	1.0	16176	0
AQR	5	7.4031e-05	0.00033784	0.00689	883	5	0.99993	0.99993	1.0	17257	0
GFPT1	5	7.4415e-05	0.00034004	0.00692	885	5	0.99993	0.99993	1.0	17254	0
RACGAP1	5	7.4415e-05	0.00034004	0.00692	884	5	0.99993	0.99993	1.0	17253	0
METTL3	5	7.4883e-05	0.00034224	0.006956	886	5	0.99993	0.99993	1.0	17251	0
EBNA1BP2	5	7.5613e-05	0.00034499	0.007004	887	5	0.9993	0.99931	1.0	16861	0
RGP1	5	7.5938e-05	0.00034664	0.007017	888	5	0.99992	0.99993	1.0	17250	0
SUPT4H1	5	7.5965e-05	0.00034664	0.007017	889	5	0.99992	0.99993	1.0	17249	0
SLMO2	5	7.6161e-05	0.00034719	0.007017	890	5	0.99992	0.99993	1.0	17248	0
PSMD6	5	7.6187e-05	0.00034719	0.007017	891	5	0.99991	0.99991	1.0	17210	0
DHX9	5	7.6919e-05	0.00035048	0.007076	892	5	0.99992	0.99993	1.0	17247	0
EIF5	5	7.6976e-05	0.00035158	0.007089	893	5	0.99992	0.99993	1.0	17246	0
WDR70	5	7.7346e-05	0.00035268	0.007089	894	5	0.99962	0.99962	1.0	16983	0
SHQ1	5	7.7371e-05	0.00035268	0.007089	895	5	0.99992	0.99993	1.0	17245	0
MRPL20	5	7.7399e-05	0.00035268	0.007089	896	4	0.2908	0.46078	1.0	7717	1
STT3A	5	7.8626e-05	0.00036038	0.007235	897	5	0.99992	0.99992	1.0	17244	0
RCC1	5	7.9086e-05	0.00036148	0.007241	898	5	0.99992	0.99992	1.0	17243	0
POLR3B	5	7.9086e-05	0.00036148	0.007241	899	5	0.99992	0.99992	1.0	17242	0
POLR1C	5	7.9324e-05	0.00036313	0.007263	900	4	0.81881	0.8293	1.0	12867	1
KHSRP	5	7.9432e-05	0.00036368	0.007263	901	5	0.99992	0.99992	1.0	17241	0
MRPS6	5	7.9635e-05	0.00036478	0.007263	902	5	0.99992	0.99992	1.0	17240	0
POLR2C	5	7.9708e-05	0.00036478	0.007263	903	5	0.99836	0.99835	1.0	16671	0
RPS24	5	7.9967e-05	0.00036533	0.007263	904	5	0.99897	0.99898	1.0	16779	0
SFPQ	5	8.0013e-05	0.00036533	0.007263	905	5	0.99992	0.99992	1.0	17239	0
GLRX5	5	8.0071e-05	0.00036588	0.007263	906	5	0.99992	0.99992	1.0	17238	0
MED21	5	8.01e-05	0.00036588	0.007263	907	5	0.99992	0.99992	1.0	17237	0
PDCD11	5	8.0392e-05	0.00036698	0.007263	908	5	0.99992	0.99992	1.0	17236	0
SS18L2	4	8.0404e-05	0.00036698	0.007263	909	4	0.99954	0.99956	1.0	16944	0
POLR2E	5	8.0463e-05	0.00036698	0.007263	910	4	0.81097	0.82362	1.0	12778	1
SLC7A6OS	5	8.1863e-05	0.00037193	0.007352	911	5	0.99992	0.99992	1.0	17235	0
PSMB7	5	8.2249e-05	0.00037303	0.007366	912	5	0.99992	0.99992	1.0	17234	0
U2AF2	5	8.3115e-05	0.00037577	0.007412	913	5	0.99992	0.99992	1.0	17233	0
RPP38	5	8.3617e-05	0.00037742	0.007437	914	5	0.99987	0.99987	1.0	17158	0
MRPS5	5	8.4109e-05	0.00038127	0.007504	915	5	0.99992	0.99992	1.0	17231	0
CDK5RAP3	5	8.4291e-05	0.00038292	0.007528	916	5	0.99992	0.99992	1.0	17230	0
FAM50A	5	8.4382e-05	0.00038402	0.007541	917	5	0.99992	0.99992	1.0	17229	0
PLK4	5	8.4443e-05	0.00038457	0.007541	918	5	0.99992	0.99992	1.0	17228	0
AP1G1	5	8.4972e-05	0.00038512	0.007541	919	5	0.99919	0.99919	1.0	16825	0
CHERP	5	8.5086e-05	0.00038567	0.007541	920	4	0.97213	0.97221	1.0	15531	0
RBM12	5	8.5205e-05	0.00038567	0.007541	921	5	0.99991	0.99992	1.0	17227	0
MAP2K1	5	8.5427e-05	0.00038732	0.007565	922	4	0.8136	0.82554	1.0	12811	1
RTFDC1	5	8.5484e-05	0.00038787	0.007568	923	5	0.99989	0.99989	1.0	17190	0
HMBS	5	8.5665e-05	0.00038952	0.007592	924	5	0.99991	0.99992	1.0	17226	0
NCAPG	5	8.5942e-05	0.00039172	0.007626	925	5	0.99991	0.99992	1.0	17225	0
ZMYND11	5	8.6282e-05	0.00039282	0.00764	926	5	0.99991	0.99992	1.0	17224	0
TP53	5	8.6343e-05	0.00039337	0.007642	927	4	0.94696	0.94707	1.0	14948	0
THAP7	5	8.6684e-05	0.00039502	0.007666	928	5	0.99991	0.99992	1.0	17223	0
PFDN2	5	8.6757e-05	0.00039584	0.007674	929	5	0.99966	0.99966	1.0	17006	0
TRA2B	7	8.7258e-05	0.00039942	0.007734	930	6	0.99891	0.99892	1.0	16756	0
RPS2	3	8.7657e-05	0.00040271	0.00779	931	3	0.99991	0.99991	1.0	17222	0
TUBB	5	8.8958e-05	0.00040931	0.007909	932	5	0.99991	0.99991	1.0	17216	0
CCDC12	5	8.9353e-05	0.00041206	0.007954	933	5	0.99991	0.99991	1.0	17221	0
OBFC1	5	8.952e-05	0.00041288	0.007961	934	5	0.9998	0.99981	1.0	17106	0
RAD51D	5	8.9703e-05	0.00041426	0.007979	935	5	0.99991	0.99991	1.0	17220	0
NOC2L	5	8.9784e-05	0.00041536	0.007992	936	4	0.93498	0.93531	1.0	14693	0
TCP1	5	8.9927e-05	0.00041591	0.007994	937	5	0.99991	0.99991	1.0	17219	0
VPS16	5	9.0151e-05	0.00041701	0.008006	938	5	0.99991	0.99991	1.0	17218	0
PSMC6	5	9.0215e-05	0.00041756	0.008008	939	5	0.99991	0.99991	1.0	17217	0
COL14A1	5	9.173e-05	0.00042635	0.008168	940	5	0.99991	0.99991	1.0	17215	0
VPS8	5	9.2414e-05	0.00042965	0.008223	941	5	0.99991	0.99991	1.0	17214	0
EWSR1	5	9.3069e-05	0.00043433	0.0083	942	5	0.99991	0.99991	1.0	17213	0
RABGEF1	5	9.3266e-05	0.0004346	0.0083	943	5	0.99991	0.99991	1.0	17212	0
GTPBP8	5	9.419e-05	0.000439	0.008366	944	5	0.99991	0.99991	1.0	17211	0
SRP19	6	9.4195e-05	0.000439	0.008366	945	5	0.99712	0.99715	1.0	16525	0
BLOC1S1	5	9.4611e-05	0.0004401	0.008369	946	5	0.99787	0.99786	1.0	16604	0
COX11	5	9.4689e-05	0.0004401	0.008369	947	5	0.99991	0.99991	1.0	17209	0
ZCCHC7	5	9.4889e-05	0.0004412	0.008381	948	5	0.99991	0.99991	1.0	17208	0
NCL	5	9.5625e-05	0.0004445	0.008435	949	5	0.9999	0.99991	1.0	17207	0
PAM16	5	9.6602e-05	0.00045	0.00853	950	5	0.9999	0.99991	1.0	17206	0
NAA20	5	9.6844e-05	0.00045219	0.008563	951	5	0.99979	0.99979	1.0	17096	0
TOMM40	5	9.7534e-05	0.00045384	0.008585	952	5	0.99958	0.99959	1.0	16962	0
TSEN2	5	9.8718e-05	0.00045714	0.008639	953	5	0.9999	0.9999	1.0	17205	0
C8orf33	5	9.9269e-05	0.00046319	0.008744	954	5	0.9999	0.9999	1.0	17204	0
XRCC6	5	9.9436e-05	0.00046484	0.008766	955	5	0.99989	0.99989	1.0	17189	0
POLR2I	5	9.9647e-05	0.00046539	0.008767	956	4	0.68548	0.74905	1.0	11678	1
NHLRC2	5	0.00010052	0.00047089	0.008834	957	5	0.9999	0.9999	1.0	17203	0
AHCYL1	5	0.00010053	0.00047089	0.008834	958	4	0.80613	0.82012	1.0	12722	1
SREBF1	5	0.0001007	0.00047089	0.008834	959	5	0.9999	0.9999	1.0	17202	0
COPS8	5	0.00010077	0.00047089	0.008834	960	5	0.9999	0.9999	1.0	17201	0
RPIA	5	0.00010085	0.00047144	0.008835	961	5	0.99862	0.99861	1.0	16707	0
GRPEL1	5	0.00010576	0.00049178	0.009206	962	4	0.97256	0.97265	1.0	15542	0
MPI	5	0.00010689	0.00049563	0.009269	963	5	0.99989	0.99989	1.0	17200	0
HMGCS1	5	0.00010718	0.00049783	0.009291	964	5	0.9986	0.99859	1.0	16699	0
RPL14	5	0.00010724	0.00049838	0.009291	966	5	0.99989	0.99989	1.0	17198	0
GINS2	5	0.00010724	0.00049838	0.009291	965	5	0.99989	0.99989	1.0	17199	0
ACTR8	5	0.00010737	0.00049893	0.009292	967	5	0.99989	0.99989	1.0	17197	0
YKT6	5	0.00010755	0.00049975	0.009298	968	5	0.99989	0.99989	1.0	17196	0
TIMM22	5	0.00010789	0.00050112	0.009304	969	5	0.99989	0.99989	1.0	17195	0
MRPS28	5	0.00010803	0.00050112	0.009304	970	5	0.99989	0.99989	1.0	17194	0
RARG	5	0.00010815	0.00050167	0.009304	971	5	0.99989	0.99989	1.0	17193	0
MAEA	5	0.00010844	0.00050387	0.009327	972	5	0.99989	0.99989	1.0	17192	0
RPAP1	5	0.00010861	0.00050442	0.009327	973	5	0.99952	0.99953	1.0	16932	0
SLA	10	0.00010865	0.00050442	0.009327	974	9	0.99227	0.9923	1.0	16212	0
EXOC3	5	0.00010881	0.00050497	0.009327	975	5	0.99971	0.99971	1.0	17041	0
NVL	5	0.00010949	0.00050772	0.009368	976	4	0.76471	0.79275	1.0	12312	1
UNC50	5	0.00010963	0.00050827	0.009369	977	5	0.99805	0.99805	1.0	16623	0
ZWINT	5	0.00011066	0.00051212	0.00943	978	5	0.99936	0.99938	1.0	16874	0
SSR2	5	0.00011171	0.00051817	0.009532	979	5	0.99989	0.99989	1.0	17188	0
HAUS7	5	0.00011191	0.00051872	0.009532	980	5	0.99725	0.99728	1.0	16536	0
YAE1D1	7	0.00011262	0.00052312	0.009603	981	6	0.96546	0.96562	1.0	15365	0
EIF3I	5	0.00011275	0.00052367	0.009604	982	4	0.93527	0.93561	1.0	14698	0
TP53RK	5	0.0001134	0.00052531	0.009624	983	5	0.99844	0.99842	1.0	16679	0
RSL1D1	5	0.00011381	0.00052751	0.009654	984	5	0.99836	0.99835	1.0	16673	0
ZFYVE20	5	0.00011397	0.00052916	0.009657	985	5	0.99989	0.99988	1.0	17187	0
EFR3A	5	0.00011451	0.00053081	0.009657	986	5	0.99989	0.99988	1.0	17186	0
POLR1A	5	0.0001148	0.00053136	0.009657	987	4	0.99321	0.99322	1.0	16262	0
IMP4	5	0.00011487	0.00053136	0.009657	988	4	0.98513	0.98517	1.0	15901	0
STX5	5	0.00011494	0.00053191	0.009657	989	4	0.99653	0.99657	1.0	16475	0
ATP2A2	5	0.00011504	0.00053246	0.009657	991	5	0.99988	0.99988	1.0	17183	0
MAK16	5	0.00011504	0.00053246	0.009657	990	5	0.99988	0.99988	1.0	17185	0
FBXW11	5	0.00011504	0.00053246	0.009657	992	5	0.99988	0.99988	1.0	17184	0
OGT	5	0.00011533	0.00053301	0.009657	993	5	0.99963	0.99963	1.0	16989	0
PDCD7	5	0.00011537	0.00053356	0.009657	994	5	0.99988	0.99988	1.0	17182	0
CIAPIN1	5	0.00011541	0.00053356	0.009657	995	5	0.99988	0.99988	1.0	17181	0
LSG1	5	0.00011666	0.00053686	0.009707	996	5	0.99988	0.99988	1.0	17180	0
VPS39	5	0.00011693	0.00054016	0.009757	997	5	0.99988	0.99988	1.0	17179	0
RPS6	3	0.00011715	0.00054071	0.009757	998	3	0.99988	0.99988	1.0	17178	0
MRPS27	5	0.00011737	0.00054126	0.009757	999	4	0.98813	0.98818	1.0	16029	0
INTS3	5	0.00011771	0.00054291	0.009777	1000	5	0.99983	0.99984	1.0	17132	0
ILK	5	0.0001182	0.00054676	0.009837	1001	5	0.99988	0.99988	1.0	17177	0
PYROXD1	5	0.00011853	0.00054951	0.009876	1002	5	0.99959	0.9996	1.0	16969	0
HTATSF1	5	0.00011861	0.00055006	0.009876	1003	5	0.99776	0.99775	1.0	16591	0
PREB	5	0.00011904	0.0005517	0.009896	1004	5	0.99735	0.99737	1.0	16545	0
NRBP1	5	0.00011926	0.00055225	0.009896	1005	5	0.999	0.99901	1.0	16785	0
TFAM	6	0.0001196	0.00055335	0.009906	1006	6	0.99931	0.99932	1.0	16862	0
MRP63	5	0.00011992	0.0005539	0.009906	1007	4	0.94318	0.94343	1.0	14872	0
PHF12	5	0.00012069	0.00055775	0.009965	1008	5	0.99988	0.99988	1.0	17176	0
CIT	5	0.00012125	0.0005594	0.009984	1009	5	0.99952	0.99953	1.0	16935	0
RAD21	5	0.0001215	0.00055995	0.009984	1010	5	0.99988	0.99988	1.0	17175	0
NPLOC4	5	0.00012191	0.0005605	0.009984	1011	5	0.9975	0.9975	1.0	16556	0
DUT	7	0.00012241	0.0005616	0.009984	1012	6	0.73362	0.77447	1.0	12044	1
ZNF574	5	0.00012268	0.00056215	0.009984	1013	5	0.99988	0.99988	1.0	17174	0
LIMS1	6	0.00012285	0.00056215	0.009984	1014	5	0.91128	0.91222	1.0	14242	1
MMS19	5	0.00012303	0.0005627	0.009984	1015	5	0.99978	0.99978	1.0	17088	0
SNAPC3	5	0.00012328	0.00056545	0.010013	1016	5	0.99988	0.99987	1.0	17172	0
RHEB	5	0.00012328	0.00056545	0.010013	1017	5	0.99988	0.99987	1.0	17170	0
NSMCE1	5	0.00012404	0.0005704	0.010081	1018	5	0.99988	0.99987	1.0	17169	0
RPF2	5	0.00012408	0.0005704	0.010081	1019	5	0.99836	0.99835	1.0	16672	0
MED12	5	0.0001247	0.00057205	0.0101	1020	5	0.99988	0.99987	1.0	17168	0
LARS	5	0.00012487	0.00057315	0.010109	1021	5	0.99988	0.99987	1.0	17167	0
SNRNP40	5	0.00012544	0.00057589	0.010148	1022	4	0.85478	0.85789	1.0	13305	1
TOP2A	5	0.00012661	0.00058194	0.010234	1023	5	0.99907	0.99908	1.0	16804	0
GINS3	6	0.00012672	0.00058194	0.010234	1024	5	0.98537	0.9854	1.0	15906	0
TUBE1	5	0.00012683	0.00058249	0.010234	1025	5	0.99987	0.99987	1.0	17165	0
ZRSR2	5	0.00012804	0.00058744	0.010311	1026	5	0.99954	0.99955	1.0	16941	0
CCDC134	5	0.00013083	0.00060228	0.010561	1027	5	0.9995	0.9995	1.0	16923	0
VCL	5	0.00013127	0.00060613	0.010618	1028	5	0.99987	0.99987	1.0	17161	0
ERAL1	5	0.00013153	0.00060668	0.010618	1029	5	0.99987	0.99987	1.0	17160	0
CDK7	5	0.00013211	0.00060943	0.010645	1030	5	0.99987	0.99987	1.0	17159	0
NFS1	5	0.00013213	0.00060943	0.010645	1031	4	0.10929	0.2361	0.919667	4623	1
EIF2S1	5	0.00013399	0.00061493	0.010731	1032	4	0.12772	0.26481	0.946433	5037	1
DHX16	5	0.00013704	0.00062757	0.010941	1033	4	0.95422	0.95435	1.0	15093	0
RPS18	3	0.00013755	0.00062922	0.010959	1034	3	0.99986	0.99987	1.0	17157	0
KBTBD2	5	0.00013797	0.00063032	0.010968	1035	5	0.99986	0.99986	1.0	17156	0
DIEXF	5	0.00013834	0.00063142	0.010976	1036	4	0.8563	0.85923	1.0	13329	1
PIK3R4	5	0.00014092	0.00064407	0.011185	1037	5	0.99986	0.99986	1.0	17155	0
ZNRD1	5	0.00014114	0.00064517	0.011193	1038	4	0.97065	0.97075	1.0	15488	0
RELA	5	0.00014165	0.00065176	0.011297	1039	5	0.99986	0.99986	1.0	17154	0
SUPV3L1	5	0.00014237	0.00065616	0.011362	1040	5	0.99986	0.99986	1.0	17153	0
RBX1	5	0.00014267	0.00065836	0.011389	1041	5	0.99986	0.99986	1.0	17152	0
GPR89B	2	0.00014331	0.00066166	0.011436	1042	2	0.99888	0.99888	1.0	16749	0
DNAJA3	5	0.00014372	0.00066276	0.011444	1043	4	0.98379	0.9838	1.0	15852	0
UROD	5	0.00014481	0.00066991	0.011556	1044	4	0.83947	0.84507	1.0	13105	1
INTS2	5	0.00014532	0.00067156	0.011561	1045	5	0.99822	0.99822	1.0	16651	0
RPP21	5	0.00014535	0.00067156	0.011561	1046	3	0.55013	0.6877	1.0	10859	1
ORAOV1	5	0.00014553	0.00067211	0.011561	1047	5	0.99974	0.99974	1.0	17056	0
ICT1	5	0.00014579	0.00067431	0.011587	1048	5	0.99985	0.99986	1.0	17151	0
ZMYND8	5	0.00014669	0.0006765	0.011611	1049	5	0.99985	0.99986	1.0	17150	0
TYMS	5	0.00014693	0.0006776	0.011611	1050	5	0.99963	0.99963	1.0	16992	0
MRPL49	5	0.00014702	0.0006776	0.011611	1051	5	0.99704	0.99706	1.0	16518	0
MRPL14	5	0.00014762	0.0006809	0.011656	1052	5	0.99891	0.99891	1.0	16754	0
PTAR1	5	0.00014916	0.00068915	0.011786	1053	5	0.99985	0.99986	1.0	17149	0
FUBP1	5	0.00014934	0.00069025	0.011794	1054	4	0.92143	0.92204	1.0	14429	0
MEPCE	10	0.00014952	0.0006919	0.011811	1055	7	0.89988	0.90092	1.0	14040	1
CCT7	5	0.00015273	0.00070949	0.012086	1056	4	0.67043	0.74168	1.0	11582	1
MRGBP	5	0.00015282	0.00070949	0.012086	1057	5	0.99907	0.99908	1.0	16799	0
MED15	5	0.00015308	0.00071004	0.012086	1058	5	0.99985	0.99985	1.0	17148	0
ASNS	5	0.00015394	0.00071334	0.012131	1059	5	0.99985	0.99985	1.0	17147	0
MRPS26	5	0.00015619	0.00072104	0.01225	1060	5	0.99984	0.99985	1.0	17146	0
PIGV	5	0.00015708	0.00072543	0.012313	1061	5	0.99984	0.99985	1.0	17145	0
HAPLN4	5	0.00015743	0.00072653	0.01232	1062	5	0.99984	0.99985	1.0	17144	0
RAB10	5	0.0001577	0.00072928	0.012355	1063	5	0.99894	0.99895	1.0	16766	0
TRIAP1	5	0.00015809	0.00073203	0.01239	1064	5	0.99963	0.99963	1.0	16988	0
ING3	7	0.0001586	0.00073423	0.012416	1065	7	0.99984	0.99985	1.0	17142	0
POLA2	5	0.00015951	0.00073918	0.012488	1066	5	0.99822	0.99822	1.0	16650	0
XRCC5	5	0.00016064	0.00074413	0.01256	1067	4	0.90167	0.90269	1.0	14071	0
SPTLC2	5	0.00016239	0.00075347	0.012705	1068	5	0.99984	0.99984	1.0	17141	0
SMG7	5	0.00016335	0.00075787	0.012768	1069	5	0.99871	0.99871	1.0	16726	0
MAPK1	5	0.00016518	0.00076887	0.012938	1070	5	0.99983	0.99984	1.0	17139	0
VMP1	5	0.00016529	0.00076942	0.012938	1071	5	0.99982	0.99983	1.0	17125	0
RPS21	5	0.0001659	0.00077272	0.012958	1072	5	0.99767	0.99767	1.0	16572	0
TPRKB	5	0.00016623	0.00077382	0.012958	1073	4	0.99437	0.99437	1.0	16327	0
ATXN10	5	0.00016625	0.00077382	0.012958	1074	5	0.99983	0.99984	1.0	17138	0
NSF	5	0.00016625	0.00077382	0.012958	1075	5	0.99983	0.99984	1.0	17137	0
RRAGC	5	0.00016685	0.00077437	0.012958	1076	5	0.99983	0.99984	1.0	17135	0
BAZ1B	5	0.00016706	0.00077492	0.012958	1077	5	0.99983	0.99984	1.0	17134	0
VPS51	5	0.00016886	0.00078261	0.013074	1078	4	0.84857	0.85262	1.0	13214	1
VASP	5	0.0001697	0.00078756	0.013145	1079	5	0.99983	0.99984	1.0	17131	0
DDX28	5	0.00017018	0.00078976	0.013169	1080	5	0.99983	0.99984	1.0	17130	0
KCTD10	5	0.00017047	0.00079306	0.013212	1081	5	0.9977	0.9977	1.0	16584	0
DDX18	5	0.00017135	0.00079581	0.013246	1082	5	0.99983	0.99983	1.0	17129	0
SF3B1	5	0.00017194	0.00079801	0.01327	1083	5	0.99983	0.99983	1.0	17128	0
PIK3C3	5	0.00017286	0.0008013	0.013312	1084	5	0.99958	0.99959	1.0	16959	0
MRPL35	5	0.00017377	0.00080515	0.013364	1085	5	0.99983	0.99983	1.0	17127	0
NOL12	5	0.00017499	0.00081065	0.013443	1086	5	0.99853	0.99852	1.0	16689	0
LYRM4	5	0.00017694	0.00082165	0.013613	1087	4	0.98813	0.98818	1.0	16001	0
DAP3	5	0.00017761	0.00082275	0.013615	1088	4	0.99653	0.99657	1.0	16466	0
ATP5J2	7	0.00017799	0.0008233	0.013615	1089	6	0.94887	0.94894	1.0	14984	0
TXNL4B	5	0.00017871	0.00082714	0.013666	1090	5	0.99941	0.99942	1.0	16894	0
PSMA6	5	0.00017964	0.00083099	0.013679	1092	5	0.99982	0.99982	1.0	17124	0
ILF2	5	0.00017964	0.00083099	0.013679	1091	5	0.99982	0.99982	1.0	17122	0
METTL17	5	0.00017964	0.00083099	0.013679	1093	5	0.99982	0.99982	1.0	17123	0
FARSB	5	0.00017964	0.00083099	0.013679	1094	5	0.99982	0.99982	1.0	17121	0
USE1	5	0.00018003	0.00083264	0.013694	1095	5	0.99982	0.99982	1.0	17120	0
SRC	5	0.0001802	0.00083374	0.013696	1096	5	0.99982	0.99982	1.0	17119	0
TNPO3	5	0.00018042	0.00083429	0.013696	1097	5	0.99982	0.99982	1.0	17118	0
ELOF1	5	0.0001807	0.00083649	0.01372	1098	5	0.99982	0.99982	1.0	17117	0
EIF2B5	5	0.00018148	0.00084144	0.013788	1099	4	0.99653	0.99657	1.0	16478	0
NOSIP	5	0.00018283	0.00084749	0.013868	1100	5	0.99982	0.99982	1.0	17116	0
NARFL	5	0.00018337	0.00084859	0.013868	1101	3	0.98813	0.98818	1.0	15987	0
ELP4	5	0.00018339	0.00084859	0.013868	1102	4	0.9908	0.99083	1.0	16149	0
ERH	5	0.0001853	0.00085683	0.01399	1103	5	0.99966	0.99966	1.0	17009	0
XRN1	5	0.00018646	0.00086288	0.014076	1104	5	0.99981	0.99982	1.0	17115	0
SFSWAP	5	0.00018813	0.00086948	0.014171	1105	5	0.99981	0.99981	1.0	17114	0
KIAA1429	5	0.00018846	0.00087113	0.014185	1106	4	0.9952	0.99522	1.0	16373	0
DPH3	6	0.00018875	0.00087388	0.014216	1107	5	0.95676	0.95684	1.0	15157	0
TFB1M	5	0.00019016	0.00087992	0.014302	1108	5	0.99981	0.99981	1.0	17113	0
TFRC	5	0.00019062	0.00088267	0.01433	1109	4	0.80108	0.81654	1.0	12668	1
COPE	5	0.00019073	0.00088322	0.01433	1110	4	0.98878	0.98887	1.0	16072	0
MIPEP	5	0.00019261	0.00088982	0.014411	1111	5	0.99981	0.99981	1.0	17112	0
B3GNT2	5	0.00019267	0.00088982	0.014411	1112	5	0.99981	0.99981	1.0	17111	0
EMC3	5	0.00019322	0.00089257	0.014425	1113	4	0.98412	0.98413	1.0	15862	0
SLC20A1	5	0.00019343	0.00089312	0.014425	1114	5	0.998	0.99799	1.0	16620	0
GFM2	5	0.0001935	0.00089312	0.014425	1115	5	0.99981	0.99981	1.0	17110	0
AFG3L2	5	0.00019415	0.00089642	0.014466	1116	5	0.99981	0.99981	1.0	17109	0
GRB2	5	0.00019432	0.00089752	0.01447	1117	5	0.99981	0.99981	1.0	17108	0
PSME3	5	0.00019462	0.00089917	0.01448	1118	5	0.99981	0.99981	1.0	17107	0
ARL1	5	0.00019478	0.00089972	0.01448	1119	5	0.99907	0.99908	1.0	16800	0
NKAP	5	0.0001967	0.00090961	0.014626	1120	5	0.9998	0.99981	1.0	17105	0
OSTC	5	0.00019712	0.00091181	0.014648	1121	5	0.99958	0.99959	1.0	16957	0
HMGA1	5	0.00019807	0.00091676	0.014715	1122	4	0.89561	0.89673	1.0	13959	0
MRPL28	5	0.00019839	0.00091841	0.014724	1123	5	0.99956	0.99957	1.0	16952	0
NIPBL	5	0.00019862	0.00091896	0.014724	1124	5	0.9998	0.9998	1.0	17104	0
FURIN	5	0.00019914	0.00092061	0.014737	1125	4	0.96601	0.96617	1.0	15376	0
DNAJB11	5	0.00019995	0.00092446	0.014786	1126	5	0.9998	0.9998	1.0	17103	0
POLR3C	5	0.00020086	0.00092995	0.014843	1127	5	0.99871	0.99871	1.0	16725	0
NGDN	5	0.00020092	0.00092995	0.014843	1128	5	0.9998	0.9998	1.0	17102	0
NOM1	5	0.00020098	0.0009305	0.014843	1129	5	0.9998	0.9998	1.0	17101	0
ADCY8	5	0.00020342	0.00094315	0.015031	1130	5	0.9998	0.9998	1.0	17100	0
MBTD1	5	0.00020377	0.00094425	0.015035	1131	4	0.93676	0.9371	1.0	14728	0
CD8B	5	0.0002041	0.00094535	0.01504	1132	5	0.9998	0.9998	1.0	17098	0
SLC1A5	5	0.00020475	0.00095029	0.015105	1133	5	0.99729	0.99732	1.0	16537	0
CDK12	5	0.00020502	0.00095194	0.015118	1134	5	0.99979	0.99979	1.0	17097	0
PSMB6	5	0.00020617	0.00095744	0.015192	1135	4	0.98813	0.98818	1.0	15998	0
TOPBP1	5	0.00020749	0.00096019	0.015222	1136	4	0.99129	0.99131	1.0	16167	0
ATP6AP2	5	0.00020766	0.00096239	0.015243	1137	4	0.98813	0.98818	1.0	15990	0
HJURP	5	0.00020844	0.00096679	0.0153	1138	5	0.99979	0.99979	1.0	17095	0
USPL1	5	0.00020959	0.00097064	0.015347	1139	5	0.99957	0.99958	1.0	16956	0
C17orf96	5	0.00021008	0.00097174	0.015351	1140	5	0.99979	0.99979	1.0	17094	0
TMEM258	5	0.00021121	0.00097778	0.015433	1141	5	0.99979	0.99979	1.0	17093	0
SKP1	5	0.00021193	0.00098218	0.015489	1142	5	0.99978	0.99977	1.0	17085	0
EIF3K	5	0.00021272	0.00098548	0.015514	1143	5	0.99899	0.999	1.0	16781	0
PSMC5	5	0.0002128	0.00098548	0.015514	1144	5	0.99979	0.99979	1.0	17092	0
SGOL1	5	0.00021312	0.00098658	0.015517	1145	5	0.99979	0.99979	1.0	17091	0
MRPL54	5	0.00021463	0.00099153	0.015582	1146	4	0.96596	0.96612	1.0	15375	0
NRF1	5	0.00021549	0.00099483	0.01562	1147	4	0.74947	0.78364	1.0	12184	1
RPL31	2	0.00021676	0.0010031	0.015736	1148	2	0.99978	0.99978	1.0	17090	0
MAGT1	5	0.00021749	0.0010069	0.015782	1149	5	0.99978	0.99978	1.0	17089	0
ZFAT	5	0.0002185	0.0010135	0.015872	1150	4	0.13098	0.26978	0.950533	5111	1
METAP1	5	0.00021907	0.0010168	0.01591	1151	4	0.98813	0.98818	1.0	16068	0
WDR92	5	0.00022015	0.0010201	0.015947	1152	5	0.99978	0.99978	1.0	17087	0
ARGLU1	5	0.00022068	0.0010245	0.016002	1153	5	0.99959	0.9996	1.0	16964	0
ATP1A1	5	0.00022149	0.0010333	0.016126	1154	5	0.99867	0.99866	1.0	16718	0
NUP50	4	0.00022208	0.0010361	0.016154	1155	4	0.99978	0.99978	1.0	17086	0
SKIV2L2	5	0.00022264	0.0010372	0.016158	1156	4	0.97993	0.97998	1.0	15738	0
EPT1	5	0.00022381	0.0010388	0.016169	1157	4	0.90494	0.90595	1.0	14141	0
DNAJC8	4	0.00022637	0.001046	0.016267	1158	4	0.99977	0.99977	1.0	17084	0
ZNHIT2	5	0.00022791	0.0010526	0.016355	1159	5	0.99971	0.99971	1.0	17039	0
AGPAT2	5	0.00022831	0.0010559	0.016387	1160	5	0.99977	0.99977	1.0	17083	0
PMPCB	5	0.00022874	0.0010564	0.016387	1161	4	0.99237	0.99239	1.0	16221	0
FAM49B	5	0.00022892	0.0010578	0.016392	1162	5	0.99977	0.99977	1.0	17082	0
ANAPC11	9	0.00022916	0.0010586	0.016392	1163	7	0.81809	0.82877	1.0	12864	2
RARS2	5	0.00022966	0.0010608	0.016412	1164	5	0.99977	0.99977	1.0	17081	0
VPS45	5	0.00023014	0.0010619	0.016415	1165	5	0.99977	0.99977	1.0	17079	0
BMS1	5	0.00023266	0.0010729	0.016571	1166	5	0.99977	0.99976	1.0	17077	0
HK2	5	0.00023327	0.0010767	0.016616	1167	5	0.99769	0.99769	1.0	16581	0
MRPS34	5	0.00023363	0.0010789	0.016636	1168	4	0.98813	0.98818	1.0	16069	0
PABPN1	4	0.00023497	0.0010833	0.016684	1169	4	0.99787	0.99786	1.0	16603	0
XRCC3	5	0.00023513	0.0010839	0.016684	1170	5	0.99976	0.99976	1.0	17076	0
RFC4	5	0.00023617	0.0010899	0.016762	1171	4	0.99534	0.99535	1.0	16387	0
NOL7	5	0.00023706	0.0010976	0.016866	1172	5	0.99976	0.99976	1.0	17075	0
MED16	5	0.00023741	0.0010987	0.016869	1173	5	0.99976	0.99976	1.0	17074	0
GTF2B	5	0.00023762	0.0010998	0.016871	1174	5	0.99976	0.99976	1.0	17073	0
DDX56	5	0.00023817	0.0011026	0.016898	1175	5	0.99964	0.99964	1.0	16995	0
ARCN1	5	0.00023894	0.0011048	0.016898	1176	5	0.99976	0.99976	1.0	17072	0
DTYMK	5	0.00023921	0.0011053	0.016898	1177	5	0.99845	0.99843	1.0	16684	0
AUP1	5	0.00023933	0.0011053	0.016898	1178	4	0.90445	0.90544	1.0	14130	0
CCZ1B	5	0.00024132	0.0011191	0.017094	1179	5	0.99976	0.99975	1.0	17071	0
DCTN6	5	0.00024154	0.0011207	0.017104	1180	4	0.99653	0.99657	1.0	16465	0
DICER1	5	0.00024189	0.0011229	0.017123	1181	5	0.99976	0.99975	1.0	17070	0
PPP1R10	5	0.00024216	0.0011262	0.017153	1182	5	0.99704	0.99707	1.0	16519	0
SEC63	5	0.00024241	0.0011268	0.017153	1183	5	0.99894	0.99895	1.0	16762	0
NUFIP1	5	0.00024309	0.0011301	0.017168	1184	5	0.99976	0.99975	1.0	17069	0
MBTPS1	5	0.00024322	0.0011306	0.017168	1185	4	0.96285	0.96296	1.0	15313	0
PMF1-BGLAP	3	0.00024325	0.0011306	0.017168	1186	3	0.99976	0.99975	1.0	17068	0
RSPH10B2	4	0.00024455	0.0011367	0.017245	1187	4	0.99976	0.99975	1.0	17067	0
PGLS	5	0.00024639	0.0011438	0.017323	1188	4	0.81928	0.82966	1.0	12873	1
SMARCA5	5	0.00024651	0.0011438	0.017323	1189	4	0.98813	0.98818	1.0	16014	0
HAUS8	5	0.00024686	0.001146	0.017323	1190	5	0.99975	0.99975	1.0	17065	0
SMG6	5	0.00024701	0.0011466	0.017323	1191	5	0.99975	0.99975	1.0	17064	0
EDC4	5	0.00024737	0.0011466	0.017323	1192	5	0.99975	0.99975	1.0	17063	0
C3orf17	5	0.00024839	0.0011515	0.017383	1193	4	0.96677	0.96694	1.0	15395	0
CCAR1	5	0.00024864	0.0011532	0.017387	1194	4	0.99482	0.99483	1.0	16351	0
CHORDC1	5	0.00024877	0.0011537	0.017387	1195	5	0.99966	0.99966	1.0	17007	0
RPS29	2	0.00025271	0.0011691	0.017604	1196	2	0.99975	0.99975	1.0	17062	0
UBE2G2	5	0.00025514	0.0011774	0.017713	1197	5	0.99974	0.99975	1.0	17061	0
SNAPIN	5	0.00025536	0.001179	0.017723	1198	5	0.99974	0.99975	1.0	17060	0
OSBPL11	5	0.00025595	0.0011818	0.01775	1199	5	0.99974	0.99974	1.0	17059	0
HIST1H2BB	3	0.0002569	0.0011878	0.017826	1200	3	0.99974	0.99974	1.0	17057	0
HIST1H4K	3	0.00025744	0.0011905	0.017852	1201	3	0.99974	0.99974	1.0	17055	0
EIF3H	5	0.00025843	0.0011966	0.017913	1202	4	0.97802	0.97806	1.0	15681	0
SF3A1	5	0.00025848	0.0011966	0.017913	1203	4	0.014713	0.048316	0.603998	1440	1
NLE1	7	0.0002596	0.0012004	0.017956	1204	6	0.99558	0.9956	1.0	16404	0
LIN52	5	0.00026069	0.0012048	0.017993	1205	4	0.9337	0.93406	1.0	14664	0
RRN3	5	0.00026086	0.0012059	0.017993	1206	5	0.99974	0.99974	1.0	17054	0
ATXN2L	5	0.00026108	0.0012059	0.017993	1207	5	0.99974	0.99974	1.0	17053	0
MRPS15	5	0.00026251	0.0012098	0.018036	1208	5	0.99974	0.99974	1.0	17052	0
DERL1	5	0.00026318	0.0012136	0.018078	1209	4	0.98712	0.98717	1.0	15958	0
SIGLEC11	5	0.0002682	0.0012384	0.018431	1210	5	0.99949	0.99949	1.0	16921	0
CENPT	5	0.0002692	0.0012428	0.018482	1211	5	0.99973	0.99973	1.0	17051	0
RPLP2	5	0.00027086	0.0012488	0.018556	1212	4	0.98813	0.98818	1.0	16034	0
EIF2B3	5	0.00027343	0.0012582	0.01868	1213	5	0.99842	0.99841	1.0	16677	0
TMEM164	7	0.00027531	0.0012667	0.018791	1214	5	0.9818	0.98183	1.0	15787	0
POLR2H	9	0.00027665	0.001273	0.018869	1215	8	0.99959	0.9996	1.0	16965	0
PMM2	5	0.00028219	0.0013022	0.019285	1216	5	0.99972	0.99972	1.0	17049	0
ELAVL1	5	0.00028259	0.0013038	0.019294	1217	5	0.99972	0.99972	1.0	17048	0
KEAP1	5	0.00028339	0.0013088	0.019343	1218	5	0.99972	0.99972	1.0	17047	0
EIF3E	5	0.00028363	0.0013093	0.019343	1219	5	0.99972	0.99972	1.0	17046	0
FBXO11	5	0.00028427	0.0013137	0.019384	1220	5	0.99972	0.99972	1.0	17045	0
ANKLE2	5	0.00028467	0.0013142	0.019384	1221	4	0.95991	0.96002	1.0	15238	0
PISD	5	0.00028566	0.0013181	0.019425	1222	5	0.99783	0.99782	1.0	16597	0
NUBP1	5	0.00028649	0.0013208	0.01945	1223	4	0.99067	0.99071	1.0	16142	0
APC	5	0.00028709	0.0013247	0.019491	1224	5	0.99971	0.99972	1.0	17044	0
AMD1	5	0.00028832	0.0013291	0.019539	1225	5	0.99964	0.99964	1.0	16996	0
SURF6	5	0.00028985	0.0013384	0.019653	1226	5	0.99971	0.99971	1.0	17043	0
HNRNPR	5	0.00029026	0.0013401	0.019653	1227	5	0.99971	0.99971	1.0	17042	0
CDK9	5	0.00029029	0.0013401	0.019653	1228	4	0.95752	0.95761	1.0	15181	0
SPC25	5	0.0002914	0.001345	0.019709	1229	5	0.99971	0.99971	1.0	17040	0
XPO5	5	0.0002928	0.0013494	0.01975	1230	5	0.99971	0.99971	1.0	17038	0
SRCIN1	5	0.00029298	0.00135	0.01975	1231	5	0.9967	0.99673	1.0	16493	0
CCT4	5	0.00029329	0.0013516	0.019758	1232	5	0.99971	0.99971	1.0	17037	0
CENPA	5	0.0002937	0.0013533	0.019766	1233	5	0.99971	0.99971	1.0	17036	0
PSMD4	5	0.0002944	0.0013577	0.019806	1234	4	0.83596	0.84224	1.0	13063	1
NUF2	5	0.00029502	0.0013582	0.019806	1235	5	0.9997	0.99971	1.0	17035	0
SKA3	5	0.00029784	0.0013687	0.019934	1236	4	0.88131	0.88277	1.0	13694	0
PPRC1	5	0.00029799	0.0013692	0.019934	1237	5	0.99899	0.999	1.0	16784	0
CDC26	5	0.00029842	0.0013709	0.019934	1238	4	0.97891	0.97895	1.0	15705	0
MTSS1	5	0.00029856	0.0013714	0.019934	1239	5	0.99743	0.99744	1.0	16547	0
FRYL	5	0.00030052	0.0013813	0.020061	1240	5	0.9997	0.99971	1.0	17034	0
SRRD	5	0.00030144	0.0013846	0.020093	1241	5	0.9997	0.99971	1.0	17033	0
CLASRP	5	0.00030291	0.0013929	0.020197	1242	4	0.98576	0.98579	1.0	15917	0
NDC1	5	0.00030364	0.0013951	0.020204	1243	4	0.99585	0.99588	1.0	16427	0
UAP1	5	0.00030372	0.0013956	0.020204	1244	5	0.9997	0.9997	1.0	17032	0
BYSL	5	0.00030456	0.0014	0.020251	1245	5	0.9997	0.9997	1.0	17030	0
NSA2	4	0.0003055	0.0014055	0.020315	1246	4	0.99969	0.9997	1.0	17029	0
KMT2E	5	0.00030848	0.0014182	0.020481	1247	5	0.99969	0.9997	1.0	17028	0
MRPS30	5	0.00030908	0.0014215	0.020512	1248	5	0.99969	0.9997	1.0	17027	0
EIF4ENIF1	5	0.00031003	0.001427	0.020575	1249	5	0.99969	0.9997	1.0	17026	0
UBE2L3	6	0.00031061	0.0014297	0.020589	1250	5	0.93259	0.93295	1.0	14640	0
FXN	5	0.00031063	0.0014303	0.020589	1251	5	0.99969	0.9997	1.0	17025	0
ALG6	5	0.00031149	0.0014347	0.020636	1252	5	0.99969	0.9997	1.0	17024	0
MVK	5	0.00031236	0.001439	0.020682	1253	5	0.99969	0.99969	1.0	17023	0
NAPA	5	0.00031264	0.0014401	0.020682	1254	5	0.99894	0.99895	1.0	16767	0
DBR1	5	0.00031351	0.0014429	0.020705	1255	5	0.99894	0.99895	1.0	16769	0
IL9R	4	0.00032055	0.0014698	0.021075	1256	4	0.99968	0.99969	1.0	17022	0
EIF4G1	5	0.00032226	0.0014775	0.021169	1257	5	0.99968	0.99968	1.0	17021	0
MRPL36	5	0.00032297	0.0014803	0.021191	1258	5	0.99968	0.99968	1.0	17020	0
KIN	5	0.0003243	0.0014863	0.021191	1259	5	0.99968	0.99968	1.0	17018	0
UPF2	5	0.00032443	0.0014869	0.021191	1261	5	0.99968	0.99968	1.0	17016	0
LSM5	5	0.00032443	0.0014869	0.021191	1260	5	0.99968	0.99968	1.0	17017	0
PACSIN2	5	0.00032457	0.0014874	0.021191	1262	5	0.99968	0.99968	1.0	17015	0
URI1	5	0.0003249	0.0014885	0.021191	1263	4	0.88513	0.8865	1.0	13761	0
MATR3	5	0.00032492	0.0014885	0.021191	1264	5	0.99968	0.99968	1.0	17014	0
MCMBP	5	0.00032505	0.0014885	0.021191	1265	4	0.89983	0.90088	1.0	14039	0
GAK	5	0.000326	0.0014929	0.02122	1266	5	0.99967	0.99968	1.0	17013	0
WDR83	5	0.00032636	0.0014929	0.02122	1267	5	0.99967	0.99968	1.0	17012	0
ACTG1	5	0.00032783	0.0015012	0.021321	1268	5	0.99896	0.99897	1.0	16778	0
SPAG9	5	0.00032905	0.0015067	0.021382	1269	5	0.99967	0.99967	1.0	17011	0
POLR1E	5	0.00032937	0.0015083	0.021388	1270	5	0.99942	0.99943	1.0	16896	0
SDHC	9	0.00033138	0.0015215	0.021559	1271	7	0.88403	0.88547	1.0	13736	1
RBBP8	5	0.00033587	0.0015441	0.021861	1272	5	0.99966	0.99966	1.0	17010	0
C1orf27	5	0.0003367	0.0015507	0.021937	1273	5	0.99966	0.99966	1.0	17008	0
ZBTB11	5	0.000341	0.0015726	0.022231	1274	4	0.99642	0.99646	1.0	16459	0
MRPL32	5	0.00034197	0.0015776	0.022283	1275	5	0.99966	0.99966	1.0	17005	0
TEFM	5	0.00034488	0.0015924	0.022448	1276	5	0.99767	0.99767	1.0	16571	0
LRPPRC	5	0.00034505	0.001593	0.022448	1277	5	0.99965	0.99965	1.0	17004	0
USP34	5	0.00034515	0.001593	0.022448	1278	5	0.99937	0.99938	1.0	16879	0
CCDC59	5	0.00034608	0.0015968	0.022484	1279	5	0.99965	0.99965	1.0	17003	0
ELMSAN1	5	0.00034627	0.0015985	0.02249	1280	4	0.98813	0.98818	1.0	15999	0
ITGAV	5	0.00034692	0.0016029	0.02253	1281	4	0.99653	0.99657	1.0	16474	0
GPR89A	3	0.00034722	0.0016045	0.02253	1282	2	0.96657	0.96674	1.0	15388	0
ABCE1	5	0.00034726	0.0016051	0.02253	1283	5	0.99928	0.99929	1.0	16856	0
PTPN11	5	0.00034787	0.0016073	0.022543	1284	5	0.99965	0.99965	1.0	17001	0
NPRL2	5	0.00034824	0.0016095	0.022557	1285	5	0.99965	0.99965	1.0	17000	0
NSUN4	5	0.0003495	0.001615	0.022616	1286	4	0.18926	0.35605	1.0	6325	1
THOC2	5	0.00035067	0.0016194	0.022658	1287	4	0.98813	0.98818	1.0	15981	0
ZMAT2	5	0.00035118	0.0016205	0.022658	1288	5	0.99965	0.99965	1.0	16999	0
NOL8	5	0.00035327	0.0016326	0.022809	1289	5	0.99965	0.99965	1.0	16998	0
FAM91A1	5	0.00035404	0.0016364	0.022845	1290	5	0.99965	0.99965	1.0	16997	0
AGO2	5	0.00035718	0.0016496	0.023012	1291	4	0.98929	0.98937	1.0	16095	0
ISCU	5	0.00036	0.001665	0.023203	1292	5	0.99894	0.99895	1.0	16763	0
EARS2	5	0.00036035	0.0016661	0.023203	1293	4	0.98699	0.98701	1.0	15949	0
MRPL46	5	0.00036081	0.0016672	0.023203	1294	4	0.42545	0.57753	1.0	9285	1
PCNA	5	0.00036164	0.0016727	0.023262	1295	4	0.99437	0.99437	1.0	16328	0
HEATR3	5	0.00036231	0.0016749	0.023274	1296	4	0.98813	0.98818	1.0	16055	0
MPZL2	5	0.00036292	0.0016766	0.023279	1297	5	0.99964	0.99964	1.0	16994	0
RPL36A	3	0.00036709	0.0016941	0.023502	1298	3	0.99963	0.99963	1.0	16993	0
KIF11	5	0.00036733	0.0016952	0.023502	1299	5	0.99963	0.99963	1.0	16990	0
SHC1	5	0.00036901	0.0017013	0.023568	1300	4	0.9825	0.98253	1.0	15817	0
MSMO1	10	0.00036982	0.0017051	0.023603	1301	8	0.99975	0.99975	1.0	17066	0
WDR3	5	0.0003702	0.0017068	0.023608	1302	5	0.99963	0.99963	1.0	16987	0
WBP1	5	0.0003705	0.001709	0.02362	1303	5	0.99963	0.99963	1.0	16986	0
PIGS	5	0.00037159	0.0017134	0.023663	1304	5	0.99963	0.99963	1.0	16985	0
PIK3CA	5	0.00037324	0.0017194	0.023728	1305	4	0.87488	0.87653	1.0	13597	1
GTF2IRD2B	5	0.00037409	0.0017255	0.023793	1306	5	0.99689	0.99692	1.0	16506	0
AGR2	5	0.00037734	0.0017392	0.023965	1307	4	0.99653	0.99657	1.0	16468	0
RPA1	5	0.00037845	0.0017453	0.02403	1308	5	0.99928	0.99929	1.0	16852	0
HIST1H2BC	4	0.00037962	0.0017508	0.024087	1309	3	0.73918	0.77766	1.0	12087	1
HIST1H4J	3	0.00038028	0.0017535	0.024106	1310	2	0.71683	0.76526	1.0	11917	0
TOMM20	4	0.00038164	0.001759	0.024163	1311	4	0.99962	0.99962	1.0	16981	0
ADAT2	5	0.00038245	0.0017629	0.024198	1312	5	0.99962	0.99962	1.0	16980	0
URB2	5	0.00038528	0.0017772	0.024375	1313	4	0.92269	0.92325	1.0	14453	0
POLD3	5	0.00038602	0.0017816	0.024417	1314	5	0.99961	0.99962	1.0	16979	0
COG8	5	0.00038685	0.001786	0.024459	1315	5	0.99937	0.99938	1.0	16878	0
HNRNPC	5	0.00039179	0.0017997	0.024628	1316	5	0.99961	0.99961	1.0	16977	0
HAS2	5	0.00039596	0.0018151	0.02482	1317	5	0.9996	0.99961	1.0	16976	0
ZFP91	5	0.00039763	0.0018266	0.024959	1318	5	0.9996	0.99961	1.0	16975	0
TRAPPC9	5	0.00040005	0.0018376	0.025089	1319	5	0.9996	0.99961	1.0	16974	0
PRR13	6	0.00040067	0.001842	0.025089	1320	5	0.98314	0.98315	1.0	15835	0
RPL4	4	0.00040071	0.001842	0.025089	1321	4	0.9996	0.9996	1.0	16973	0
MRPS11	5	0.00040083	0.0018426	0.025089	1322	4	0.99306	0.99309	1.0	16256	0
HSPD1	3	0.00040107	0.0018431	0.025089	1323	3	0.9996	0.9996	1.0	16972	0
GTF2H4	5	0.00040209	0.0018464	0.025104	1324	4	0.96706	0.96724	1.0	15401	0
C11orf73	5	0.00040263	0.001847	0.025104	1325	5	0.99931	0.99932	1.0	16864	0
ELMO3	5	0.00040323	0.0018486	0.025107	1326	5	0.9996	0.9996	1.0	16971	0
SLC2A1	5	0.00040416	0.0018508	0.025118	1327	4	0.83685	0.84295	1.0	13073	1
NUP62	5	0.00040479	0.0018536	0.025136	1328	4	0.97998	0.98003	1.0	15740	0
DDX21	5	0.0004053	0.001858	0.025139	1331	5	0.99959	0.9996	1.0	16967	0
PPA2	5	0.0004053	0.001858	0.025139	1330	5	0.99959	0.9996	1.0	16968	0
ORC4	5	0.0004053	0.001858	0.025139	1329	5	0.99959	0.9996	1.0	16970	0
TGIF1	5	0.00040599	0.0018618	0.025172	1332	5	0.99959	0.9996	1.0	16966	0
YBEY	5	0.00040642	0.0018635	0.025176	1333	4	0.98813	0.98818	1.0	16007	0
HSPA14	6	0.00040844	0.0018717	0.025268	1334	5	0.51303	0.65441	1.0	10391	1
PNO1	5	0.00040987	0.0018756	0.025301	1335	5	0.99805	0.99806	1.0	16624	0
TRAPPC2	4	0.00041597	0.0019036	0.02566	1336	4	0.99958	0.99959	1.0	16963	0
MIS12	5	0.00041803	0.0019119	0.025752	1337	5	0.99958	0.99959	1.0	16961	0
PNKP	5	0.00041896	0.0019179	0.025805	1338	5	0.99958	0.99959	1.0	16960	0
COG4	5	0.00041942	0.001919	0.025805	1339	4	0.19909	0.37002	1.0	6549	1
TXN	7	0.00042013	0.0019201	0.025805	1340	5	0.98766	0.98769	1.0	15968	0
TNNT1	5	0.00042104	0.0019256	0.02586	1341	5	0.99958	0.99959	1.0	16958	0
C16orf59	5	0.00042277	0.0019311	0.025914	1342	4	0.90698	0.90801	1.0	14173	0
ZNHIT1	5	0.00042689	0.0019503	0.026153	1343	5	0.99925	0.99926	1.0	16846	0
CRKL	5	0.00042791	0.001958	0.026237	1344	4	0.99155	0.99157	1.0	16177	0
ATP6V0A1	5	0.00043113	0.0019679	0.02635	1345	5	0.99957	0.99958	1.0	16955	0
DCPS	5	0.00043418	0.0019855	0.026566	1346	4	0.97594	0.97599	1.0	15625	0
POLG	5	0.00043694	0.0019954	0.026678	1347	4	0.058734	0.15303	0.799511	3447	1
RPP30	5	0.0004375	0.0019998	0.026714	1348	4	0.98335	0.98337	1.0	15844	0
TUBA1B	4	0.00043769	0.002002	0.026714	1349	3	0.96677	0.96694	1.0	15394	0
COPG1	5	0.000438	0.0020026	0.026714	1350	5	0.99956	0.99957	1.0	16954	0
TMEM131	5	0.00043857	0.0020042	0.026717	1351	5	0.99956	0.99957	1.0	16953	0
TRMT12	5	0.00044037	0.0020136	0.026821	1352	4	0.9937	0.99371	1.0	16290	0
BUB1	5	0.00044346	0.0020251	0.026935	1353	4	0.99637	0.9964	1.0	16453	0
EIF4G2	5	0.00044365	0.0020251	0.026935	1354	4	0.97779	0.97782	1.0	15672	0
BCS1L	5	0.00044634	0.0020356	0.027054	1355	5	0.99955	0.99956	1.0	16951	0
PPP1R7	5	0.0004475	0.0020389	0.027078	1356	5	0.99955	0.99956	1.0	16950	0
ZBTB2	5	0.00045062	0.0020515	0.0272	1357	5	0.99955	0.99956	1.0	16949	0
NUS1	4	0.00045093	0.0020515	0.0272	1358	4	0.99955	0.99956	1.0	16948	0
PELP1	5	0.00045104	0.0020526	0.0272	1359	4	0.54437	0.6825	1.0	10770	1
OSBPL9	5	0.00045221	0.002057	0.027226	1360	5	0.99936	0.99937	1.0	16873	0
RFWD2	5	0.00045236	0.0020576	0.027226	1361	5	0.99955	0.99956	1.0	16947	0
BNIP1	5	0.00045353	0.0020614	0.027239	1362	5	0.99955	0.99956	1.0	16946	0
INTS12	5	0.00045398	0.002063	0.027239	1363	4	0.99345	0.99346	1.0	16274	0
GTF2F2	5	0.00045411	0.002063	0.027239	1364	5	0.99955	0.99956	1.0	16945	0
EIF2B4	5	0.00045467	0.0020658	0.027255	1365	5	0.99895	0.99896	1.0	16774	0
INTS8	5	0.00045614	0.0020718	0.027315	1366	5	0.9992	0.99921	1.0	16832	0
AARD	5	0.00045692	0.0020746	0.027331	1367	5	0.99954	0.99955	1.0	16943	0
HIST1H2BF	1	0.0004575	0.0020768	0.02734	1368	1	0.99954	0.99955	1.0	16942	0
KRTAP4-2	3	0.00045807	0.0020801	0.027343	1369	3	0.99954	0.99955	1.0	16940	0
SPAG5	5	0.00045812	0.0020801	0.027343	1370	5	0.99926	0.99927	1.0	16848	0
PRPF4B	5	0.00045844	0.0020828	0.02736	1371	5	0.99954	0.99955	1.0	16939	0
RPS12	4	0.00046638	0.0021175	0.027761	1372	4	0.99724	0.99728	1.0	16534	0
PSMA2	5	0.00046648	0.0021175	0.027761	1373	5	0.99937	0.99938	1.0	16877	0
DAD1	5	0.00046678	0.002118	0.027761	1374	4	0.98813	0.98818	1.0	15979	0
CFC1B	4	0.00046781	0.0021213	0.027784	1375	4	0.99953	0.99954	1.0	16937	0
SCAF1	5	0.00046829	0.002123	0.027785	1376	4	0.96566	0.96582	1.0	15369	0
YY1	5	0.0004695	0.0021279	0.02783	1377	4	0.95132	0.9514	1.0	15037	0
KPNB1	5	0.00047151	0.0021351	0.027903	1378	4	0.7777	0.80101	1.0	12431	1
GTF2A2	5	0.00047237	0.0021384	0.027926	1379	5	0.99953	0.99954	1.0	16936	0
LIG3	5	0.00047354	0.0021422	0.027956	1380	4	0.99427	0.99427	1.0	16320	0
NDUFAB1	5	0.00047496	0.0021466	0.027993	1381	4	0.91738	0.91809	1.0	14352	0
MTX2	5	0.00047623	0.0021521	0.028044	1382	5	0.99952	0.99953	1.0	16934	0
ELP2	5	0.00047679	0.0021554	0.028067	1383	4	0.99199	0.99202	1.0	16198	0
RAP1B	9	0.00047759	0.0021571	0.028068	1384	8	0.99995	0.99995	1.0	17326	0
RSBN1L	5	0.00047964	0.0021675	0.028167	1385	5	0.99952	0.99953	1.0	16933	0
SLC35A2	5	0.00048	0.0021692	0.028167	1386	5	0.99952	0.99953	1.0	16931	0
EIF3J	7	0.00048094	0.0021719	0.028167	1387	6	0.99875	0.99875	1.0	16731	0
PSMC2	5	0.00048103	0.0021725	0.028167	1388	4	0.98813	0.98818	1.0	15996	0
EIF2B2	5	0.00048108	0.0021725	0.028167	1389	5	0.99894	0.99895	1.0	16768	0
NMT1	5	0.00048171	0.0021755	0.028186	1390	5	0.99952	0.99953	1.0	16930	0
MED30	5	0.00048499	0.0021906	0.028361	1391	5	0.99916	0.99916	1.0	16823	0
AP3B1	5	0.00048774	0.0022016	0.028483	1392	5	0.99951	0.99952	1.0	16929	0
DDX10	5	0.00049007	0.0022104	0.028576	1393	4	0.18487	0.34978	1.0	6219	1
PHF5A	5	0.00049142	0.0022164	0.028634	1394	4	0.99563	0.99565	1.0	16408	0
OGDH	5	0.00049332	0.0022252	0.028721	1395	5	0.99951	0.99951	1.0	16928	0
PHIP	5	0.00049357	0.0022263	0.028721	1396	5	0.99951	0.99951	1.0	16927	0
MANF	5	0.00049582	0.0022362	0.028828	1397	5	0.9995	0.9995	1.0	16926	0
MAD2L2	5	0.00050129	0.0022593	0.029084	1398	4	0.98224	0.98226	1.0	15803	0
AP3D1	5	0.00050135	0.0022599	0.029084	1399	5	0.9995	0.9995	1.0	16924	0
MAT2A	5	0.0005016	0.002261	0.029084	1400	5	0.99937	0.99938	1.0	16880	0
GBF1	5	0.00050234	0.0022654	0.029099	1401	4	0.99642	0.99645	1.0	16457	0
SAP30BP	5	0.00050255	0.0022654	0.029099	1402	4	0.73392	0.77462	1.0	12046	1
DDX59	5	0.0005034	0.0022692	0.029128	1403	4	0.97877	0.97882	1.0	15702	0
DCTN2	5	0.00050674	0.0022797	0.029241	1404	4	0.99384	0.99385	1.0	16297	0
PSMA5	5	0.00051007	0.0022962	0.029411	1406	5	0.99949	0.99948	1.0	16920	0
SPATA5	5	0.00051007	0.0022962	0.029411	1405	5	0.99949	0.99948	1.0	16919	0
DCTN5	9	0.00051241	0.0023061	0.029516	1407	7	0.082299	0.19268	0.865541	4009	1
RBBP5	5	0.00051668	0.0023264	0.029756	1408	5	0.99941	0.99942	1.0	16891	0
PAICS	4	0.00051698	0.002328	0.029756	1409	4	0.99948	0.99948	1.0	16918	0
TIMM23	5	0.0005195	0.0023379	0.029861	1410	4	0.50395	0.64629	1.0	10273	1
HIST1H2AM	5	0.00052303	0.0023522	0.030022	1411	4	0.99469	0.99469	1.0	16347	0
KANSL2	5	0.00052411	0.0023572	0.030064	1412	5	0.99948	0.99947	1.0	16917	0
ARHGEF5	5	0.00052464	0.0023594	0.030071	1413	5	0.99948	0.99947	1.0	16916	0
TRMT10C	5	0.00052595	0.0023627	0.030092	1414	5	0.99947	0.99947	1.0	16915	0
UBA6	5	0.00052673	0.0023671	0.030126	1415	5	0.99947	0.99947	1.0	16914	0
SMG5	5	0.00052757	0.0023687	0.030126	1416	5	0.99914	0.99915	1.0	16822	0
HIST2H2AC	4	0.00052848	0.0023715	0.03014	1417	4	0.99947	0.99946	1.0	16913	0
NCBP1	5	0.00053032	0.002377	0.030181	1418	5	0.99825	0.99824	1.0	16658	0
DEPTOR	5	0.00053065	0.0023781	0.030181	1419	4	0.98648	0.98652	1.0	15938	0
MRPS17	5	0.00053107	0.0023808	0.030195	1420	4	0.84072	0.8461	1.0	13122	1
POM121C	5	0.00053228	0.002388	0.030257	1421	5	0.99947	0.99946	1.0	16912	0
FBL	5	0.00053264	0.0023891	0.030257	1422	4	0.9966	0.99663	1.0	16485	0
GEMIN5	5	0.00053332	0.002394	0.030298	1423	4	0.99531	0.99531	1.0	16384	0
DPM3	8	0.00053544	0.0024034	0.030395	1424	6	0.99962	0.99962	1.0	16982	0
AHCTF1	5	0.00053613	0.0024078	0.030422	1425	5	0.99946	0.99946	1.0	16911	0
ST3GAL1	5	0.00053619	0.0024089	0.030422	1426	4	0.99237	0.99239	1.0	16227	0
UTP11L	5	0.00053908	0.0024182	0.030504	1427	4	0.9736	0.97366	1.0	15564	0
UBAP2L	5	0.00053953	0.0024188	0.030504	1428	5	0.99929	0.9993	1.0	16859	0
SQLE	5	0.00054242	0.0024322	0.030652	1429	5	0.99946	0.99945	1.0	16910	0
SUPT5H	5	0.00054266	0.0024347	0.030662	1430	4	0.97352	0.97357	1.0	15562	0
RSAD1	5	0.00054728	0.002449	0.030806	1431	5	0.99945	0.99945	1.0	16909	0
TARS2	5	0.00054738	0.0024495	0.030806	1432	4	0.014059	0.046465	0.597347	1399	1
GTF3A	5	0.00054832	0.0024545	0.030846	1433	5	0.9986	0.99859	1.0	16704	0
CDC7	5	0.00054924	0.0024594	0.030887	1434	4	0.98813	0.98818	1.0	16027	0
CMTR1	5	0.00055163	0.0024704	0.031004	1435	5	0.99945	0.99945	1.0	16908	0
CHEK1	5	0.00055439	0.0024836	0.03114	1436	4	0.80215	0.81731	1.0	12678	1
WDR25	5	0.00055491	0.0024847	0.03114	1437	5	0.99945	0.99944	1.0	16906	0
DDX3X	5	0.00056028	0.0025037	0.031355	1438	5	0.99944	0.99944	1.0	16905	0
TEX10	5	0.00056221	0.0025106	0.031405	1439	5	0.99944	0.99944	1.0	16904	0
PSMD1	5	0.00056242	0.0025111	0.031405	1440	4	0.97575	0.97578	1.0	15621	0
SNAPC1	5	0.00056357	0.002515	0.031431	1441	4	0.93878	0.93907	1.0	14768	0
WRAP53	5	0.00056401	0.0025172	0.031437	1442	5	0.99944	0.99944	1.0	16903	0
LSMD1	5	0.0005645	0.0025194	0.031442	1443	4	0.99229	0.99231	1.0	16213	0
TTC1	5	0.00056679	0.0025315	0.031571	1444	5	0.99943	0.99944	1.0	16902	0
POLR2B	5	0.00056805	0.002535	0.031583	1445	5	0.99943	0.99944	1.0	16901	0
WARS	5	0.00056828	0.0025359	0.031583	1446	4	0.92785	0.92831	1.0	14532	0
DDX6	5	0.00056971	0.0025436	0.031656	1447	5	0.99879	0.99879	1.0	16739	0
PSEN1	5	0.00057057	0.0025469	0.031676	1448	5	0.99943	0.99943	1.0	16900	0
RAB1A	7	0.00057118	0.0025507	0.031693	1449	6	0.99799	0.99798	1.0	16618	0
MTOR	5	0.00057145	0.0025518	0.031693	1450	4	0.99581	0.99583	1.0	16424	0
USP36	5	0.00057449	0.0025672	0.031863	1451	5	0.99908	0.99908	1.0	16807	0
SASS6	5	0.00057478	0.0025694	0.031868	1452	5	0.99943	0.99943	1.0	16899	0
KATNB1	5	0.00057659	0.0025765	0.031935	1453	5	0.99911	0.99912	1.0	16816	0
ATP2B1	5	0.00057725	0.0025787	0.03194	1454	5	0.99874	0.99874	1.0	16728	0
PCBP2	5	0.00058044	0.0025952	0.032122	1455	5	0.99942	0.99943	1.0	16897	0
GTF2H3	5	0.00058357	0.0026101	0.032275	1456	5	0.99942	0.99943	1.0	16895	0
UPK3BL	5	0.00058389	0.0026112	0.032275	1457	4	0.9917	0.99172	1.0	16185	0
PDRG1	5	0.00058508	0.0026183	0.032341	1458	4	0.95973	0.95984	1.0	15235	0
NUP160	5	0.00058631	0.0026244	0.032394	1459	4	0.99437	0.99437	1.0	16332	0
DHX36	5	0.00058844	0.0026304	0.032431	1460	5	0.99941	0.99942	1.0	16893	0
IBA57	5	0.00058871	0.002631	0.032431	1461	4	0.92012	0.92077	1.0	14401	0
CFLAR	8	0.00058898	0.0026332	0.032436	1462	7	0.97993	0.97998	1.0	15737	0
PKN2	5	0.00059016	0.0026378	0.032471	1463	5	0.99941	0.99942	1.0	16892	0
LAMB4	5	0.00059304	0.0026541	0.032648	1464	5	0.99941	0.99942	1.0	16890	0
CYCS	4	0.00059454	0.0026623	0.032727	1465	4	0.99941	0.99942	1.0	16889	0
RAB2A	5	0.00059846	0.0026821	0.032948	1466	4	0.98813	0.98818	1.0	16053	0
ORC6	5	0.00060031	0.002692	0.033047	1467	5	0.99719	0.99723	1.0	16529	0
GARS	5	0.00060548	0.0027151	0.033308	1468	5	0.99908	0.99908	1.0	16806	0
EIF4E	4	0.0006066	0.00272	0.033337	1469	4	0.99711	0.99714	1.0	16524	0
ACIN1	5	0.0006069	0.0027211	0.033337	1470	5	0.99939	0.99941	1.0	16888	0
EMC1	5	0.00060742	0.0027266	0.033381	1471	4	0.56245	0.69437	1.0	10944	1
MRPL27	5	0.00060866	0.0027316	0.033419	1472	5	0.99939	0.9994	1.0	16887	0
STXBP3	5	0.00061109	0.0027442	0.033551	1473	4	0.99563	0.99565	1.0	16410	0
MED6	5	0.00061182	0.002747	0.033562	1474	4	0.99563	0.99565	1.0	16407	0
NOL10	5	0.0006139	0.0027569	0.03366	1475	4	0.97615	0.97619	1.0	15630	0
MRPL10	5	0.00061489	0.002764	0.033724	1476	5	0.99939	0.9994	1.0	16886	0
CSTF3	8	0.0006186	0.0027772	0.03384	1477	7	0.84118	0.84646	1.0	13128	1
ARNT	5	0.00061861	0.0027772	0.03384	1478	5	0.99938	0.99939	1.0	16885	0
EIF5B	5	0.00062041	0.0027904	0.033977	1479	5	0.99938	0.99939	1.0	16884	0
INTS7	5	0.00062266	0.0027954	0.034015	1480	5	0.99938	0.99939	1.0	16883	0
TNRC18	5	0.0006249	0.0028086	0.034152	1481	4	0.16616	0.32252	0.992971	5849	1
MCAT	5	0.00062808	0.0028212	0.034283	1482	5	0.99937	0.99938	1.0	16881	0
IPO11	5	0.00063241	0.0028399	0.034463	1484	5	0.99937	0.99938	1.0	16876	0
GTF2E1	5	0.00063241	0.0028399	0.034463	1483	5	0.99937	0.99938	1.0	16875	0
NAA30	5	0.00064224	0.0028872	0.035014	1485	4	0.97772	0.97775	1.0	15671	0
RPS5	4	0.00065078	0.0029218	0.03541	1486	3	0.97119	0.97128	1.0	15505	0
TOX4	5	0.00065219	0.0029257	0.035432	1487	5	0.99935	0.99936	1.0	16872	0
VPS13D	5	0.00065348	0.0029276	0.035432	1488	4	0.84728	0.85154	1.0	13200	1
TAF1B	5	0.00065469	0.0029306	0.035445	1489	5	0.99935	0.99935	1.0	16871	0
TKT	5	0.00066034	0.0029575	0.035747	1490	5	0.99934	0.99935	1.0	16869	0
ATP5J2-PTCD1	5	0.00066175	0.0029647	0.035809	1491	4	0.86481	0.86696	1.0	13436	1
PDCL	5	0.00066555	0.0029845	0.036024	1492	5	0.99933	0.99935	1.0	16868	0
ALG1	5	0.00066956	0.0029927	0.036099	1493	5	0.99767	0.99767	1.0	16576	0
DNAJB6	3	0.00067052	0.0029982	0.036141	1494	3	0.99933	0.99934	1.0	16867	0
PGAM1	3	0.00067255	0.0030054	0.036203	1495	3	0.99933	0.99934	1.0	16866	0
RABGGTB	5	0.00067495	0.0030169	0.036318	1496	5	0.99756	0.99755	1.0	16560	0
PSMD7	5	0.00067771	0.0030329	0.036486	1497	4	0.90293	0.90391	1.0	14099	0
MRPS33	5	0.00068171	0.0030461	0.03662	1498	5	0.99932	0.99933	1.0	16865	0
CAD	5	0.00068248	0.0030499	0.03663	1499	4	0.97643	0.97648	1.0	15640	0
PKM	5	0.00068275	0.003051	0.03663	1500	4	0.98813	0.98818	1.0	16064	0
WDR59	5	0.00068882	0.0030741	0.036878	1501	4	0.88229	0.88373	1.0	13708	0
SLU7	5	0.00068885	0.0030757	0.036878	1502	5	0.99931	0.99932	1.0	16863	0
DR1	5	0.00069214	0.0030906	0.037032	1503	5	0.99928	0.99929	1.0	16857	0
SRSF3	5	0.00069787	0.0031159	0.03728	1504	4	0.99653	0.99657	1.0	16471	0
RPS13	4	0.00069843	0.0031175	0.03728	1505	4	0.99722	0.99726	1.0	16532	0
NOL6	5	0.00069854	0.0031175	0.03728	1506	4	0.93892	0.93921	1.0	14776	0
VPS35	5	0.00070745	0.003161	0.037774	1507	5	0.99929	0.9993	1.0	16860	0
PPP2R3C	5	0.00071413	0.0031857	0.038026	1508	5	0.99929	0.99929	1.0	16858	0
ETNK1	5	0.00071434	0.0031863	0.038026	1509	4	0.99573	0.99575	1.0	16422	0
GEMIN8	5	0.00071791	0.0032022	0.038191	1510	4	0.98188	0.98191	1.0	15792	0
BRD8	5	0.00071934	0.003206	0.038212	1511	5	0.99928	0.99929	1.0	16854	0
MCM10	5	0.00071984	0.0032099	0.038232	1512	5	0.99928	0.99929	1.0	16853	0
SNRNP27	5	0.00072095	0.003217	0.038292	1513	4	0.99237	0.99239	1.0	16229	0
PLEKHM1	5	0.00072441	0.0032275	0.038391	1514	5	0.99928	0.99928	1.0	16851	0
LSM14A	5	0.0007273	0.0032385	0.038496	1515	5	0.99927	0.99928	1.0	16850	0
CRAMP1L	5	0.000729	0.0032445	0.038543	1516	4	0.98013	0.98018	1.0	15744	0
LCE2A	4	0.00074167	0.0032968	0.039137	1517	4	0.99926	0.99927	1.0	16847	0
TTF2	5	0.00075126	0.0033429	0.039659	1518	5	0.99725	0.99728	1.0	16535	0
GPBP1L1	5	0.00075527	0.0033611	0.039816	1519	5	0.99924	0.99925	1.0	16845	0
UBE3D	5	0.00075562	0.0033627	0.039816	1520	5	0.99924	0.99925	1.0	16844	0
CHD8	5	0.0007558	0.0033627	0.039816	1521	5	0.99924	0.99925	1.0	16843	0
PINX1	5	0.00075914	0.0033726	0.039906	1522	5	0.99924	0.99925	1.0	16842	0
EXOSC9	5	0.00076037	0.0033748	0.039906	1523	5	0.99924	0.99925	1.0	16841	0
SENP6	5	0.00076099	0.0033781	0.039919	1524	5	0.99808	0.99808	1.0	16635	0
BCAR1	5	0.00076178	0.0033836	0.039958	1525	5	0.99924	0.99925	1.0	16840	0
WEE1	5	0.00076272	0.0033886	0.03999	1526	5	0.9989	0.9989	1.0	16753	0
FOXN1	5	0.0007694	0.0034265	0.040411	1527	5	0.99923	0.99924	1.0	16839	0
TUBGCP3	5	0.0007714	0.0034309	0.040437	1528	4	0.98813	0.98818	1.0	15976	0
FASN	5	0.00077565	0.0034457	0.040585	1529	5	0.99922	0.99923	1.0	16838	0
STAG1	5	0.0007769	0.0034551	0.040668	1530	5	0.99922	0.99923	1.0	16837	0
ALG13	11	0.00077876	0.0034639	0.040745	1531	6	0.67652	0.74462	1.0	11617	2
CCDC84	5	0.00078032	0.0034732	0.040829	1532	5	0.99922	0.99923	1.0	16836	0
ZBTB17	5	0.00078591	0.0034996	0.041112	1533	5	0.99921	0.99922	1.0	16835	0
ZZZ3	5	0.00079427	0.0035365	0.041504	1534	5	0.99921	0.99921	1.0	16834	0
ARID2	5	0.0007946	0.0035376	0.041504	1535	5	0.99886	0.99887	1.0	16746	0
UNC45A	5	0.00079608	0.0035464	0.04158	1536	4	0.77679	0.8004	1.0	12422	1
XRN2	5	0.00079701	0.0035491	0.041585	1537	5	0.9992	0.99921	1.0	16833	0
H2AFZ	5	0.00079936	0.0035601	0.041685	1538	4	0.99614	0.99617	1.0	16442	0
USP37	5	0.00079995	0.0035623	0.041685	1539	5	0.9992	0.99921	1.0	16831	0
RPS14	2	0.00080302	0.003576	0.041819	1540	2	0.9992	0.9992	1.0	16830	0
ALG14	5	0.00080436	0.0035804	0.041843	1541	5	0.9992	0.9992	1.0	16829	0
NPM1	3	0.00080822	0.003598	0.042021	1542	3	0.99919	0.99919	1.0	16828	0
XPO1	5	0.00081075	0.0036074	0.042055	1543	4	0.99237	0.99239	1.0	16219	0
MIOS	5	0.00081102	0.0036079	0.042055	1544	5	0.99919	0.99919	1.0	16827	0
MRPS35	5	0.00081105	0.0036079	0.042055	1545	4	0.98813	0.98818	1.0	16008	0
SNRPA1	5	0.00081269	0.003614	0.042084	1546	5	0.99919	0.99919	1.0	16826	0
EXOSC5	5	0.00081321	0.0036151	0.042084	1547	4	0.58269	0.7026	1.0	11054	1
VHL	5	0.00082099	0.0036437	0.042389	1548	3	0.24279	0.41948	1.0	7208	2
SLC13A2	5	0.00082501	0.0036574	0.042522	1549	4	0.96011	0.9602	1.0	15245	0
VPS25	5	0.00083005	0.0036789	0.042716	1550	4	0.98813	0.98818	1.0	16016	0
UBA5	5	0.00083005	0.0036789	0.042716	1551	4	0.99431	0.99431	1.0	16323	0
MRPL44	5	0.00083113	0.0036827	0.042733	1552	4	0.99523	0.99524	1.0	16377	0
CCDC25	5	0.00083328	0.0036904	0.042795	1553	5	0.99767	0.99767	1.0	16574	0
SNRPC	4	0.00083603	0.0036997	0.042876	1554	4	0.99916	0.99917	1.0	16824	0
MED17	5	0.00085313	0.0037663	0.043618	1555	4	0.94955	0.94964	1.0	14996	0
BCCIP	5	0.00085408	0.0037696	0.043629	1556	5	0.99773	0.99772	1.0	16587	0
RBM22	5	0.00085579	0.0037789	0.043709	1557	4	0.99646	0.9965	1.0	16462	0
PNN	5	0.00085907	0.0037993	0.043888	1558	5	0.99914	0.99915	1.0	16821	0
SNRNP200	5	0.00085915	0.0037993	0.043888	1559	4	0.98813	0.98818	1.0	15988	0
RPS4X	3	0.00086113	0.0038114	0.043999	1560	3	0.99914	0.99915	1.0	16820	0
ATP6V1H	5	0.00086531	0.0038295	0.044158	1561	4	0.98813	0.98818	1.0	16033	0
XRCC2	5	0.00086539	0.00383	0.044158	1562	5	0.99767	0.99767	1.0	16573	0
H2AFB3	5	0.00086707	0.0038377	0.044219	1563	5	0.99913	0.99914	1.0	16819	0
UBB	2	0.00087072	0.0038548	0.044365	1564	2	0.98789	0.98794	1.0	15970	0
IARS2	5	0.00087088	0.0038553	0.044365	1565	4	0.93921	0.93948	1.0	14782	0
WRB	5	0.00087158	0.0038603	0.044384	1566	5	0.99913	0.99914	1.0	16818	0
SLC45A4	5	0.00087197	0.0038619	0.044384	1567	5	0.99913	0.99914	1.0	16817	0
TSC22D2	5	0.00087715	0.0038834	0.044602	1568	5	0.99906	0.99906	1.0	16796	0
MED4	5	0.00088645	0.0039208	0.045002	1569	5	0.9986	0.99859	1.0	16698	0
MRPL37	5	0.00088806	0.0039235	0.045005	1570	4	0.99586	0.99589	1.0	16429	0
DPM1	5	0.00088967	0.0039296	0.045046	1571	4	0.98813	0.98818	1.0	15986	0
DDX24	5	0.00089809	0.0039675	0.045452	1572	5	0.99908	0.99909	1.0	16808	0
MBLAC1	5	0.00090026	0.0039785	0.045549	1573	5	0.9991	0.99911	1.0	16814	0
MAGOH	4	0.00090093	0.0039823	0.045564	1574	4	0.9991	0.99911	1.0	16813	0
TLK2	5	0.00090208	0.0039873	0.045592	1575	5	0.9991	0.99911	1.0	16812	0
MRPL23	5	0.00090938	0.0040214	0.045952	1576	5	0.99909	0.9991	1.0	16811	0
RPL7	2	0.00091274	0.004039	0.046124	1577	2	0.99909	0.9991	1.0	16810	0
TBP	5	0.00091411	0.0040461	0.046176	1578	4	0.98389	0.98389	1.0	15856	0
GRAPL	4	0.00091593	0.0040533	0.046229	1579	4	0.99908	0.99909	1.0	16809	0
HIST1H2AK	5	0.0009199	0.0040692	0.046381	1580	4	0.99346	0.99348	1.0	16275	0
PAFAH1B1	5	0.00092786	0.0041115	0.046781	1581	4	0.99653	0.99657	1.0	16477	0
CDC6	5	0.00092803	0.0041121	0.046781	1582	5	0.99907	0.99908	1.0	16803	0
RAD1	5	0.00092803	0.0041121	0.046781	1583	5	0.99907	0.99908	1.0	16805	0
SSR4	5	0.00093001	0.0041187	0.046827	1584	4	0.93509	0.93543	1.0	14695	0
SUZ12	5	0.00093197	0.0041275	0.046867	1585	5	0.99907	0.99908	1.0	16798	0
SMG8	5	0.00093218	0.0041275	0.046867	1586	5	0.99907	0.99908	1.0	16797	0
TWISTNB	5	0.00093434	0.0041357	0.046931	1587	5	0.9986	0.99859	1.0	16701	0
POP7	5	0.00093629	0.0041407	0.046958	1588	3	0.57688	0.70016	1.0	11019	1
DBF4	5	0.00094553	0.0041781	0.047352	1589	5	0.99905	0.99906	1.0	16795	0
ALG11	5	0.00094595	0.0041814	0.04736	1590	5	0.99905	0.99906	1.0	16794	0
CHMP3	6	0.00094753	0.004188	0.0474	1591	6	0.99905	0.99906	1.0	16793	0
ATAD2	5	0.00094803	0.0041901	0.0474	1592	4	0.99186	0.99188	1.0	16191	0
RMI2	5	0.0009529	0.0042121	0.047619	1593	5	0.99905	0.99906	1.0	16792	0
TARS	5	0.00096276	0.004255	0.04807	1594	4	0.87389	0.87554	1.0	13576	1
UBA2	5	0.0009635	0.0042583	0.04807	1595	5	0.99904	0.99904	1.0	16791	0
PTH2	5	0.00096424	0.0042605	0.04807	1596	2	0.56008	0.69344	1.0	10933	1
ZSWIM8	5	0.00096499	0.0042627	0.04807	1597	5	0.99904	0.99904	1.0	16790	0
IGLON5	5	0.00097226	0.0042924	0.04835	1598	5	0.99903	0.99904	1.0	16789	0
MYSM1	5	0.00097269	0.004293	0.04835	1599	5	0.99903	0.99904	1.0	16788	0
UNC119	5	0.00097958	0.0043243	0.048673	1600	5	0.99902	0.99903	1.0	16787	0
UQCRH	5	0.00099544	0.0043905	0.049387	1601	5	0.999	0.99901	1.0	16786	0
THOC5	5	0.0010014	0.0044106	0.049582	1602	5	0.99887	0.99887	1.0	16748	0
ZNF236	5	0.0010037	0.0044219	0.049678	1603	4	0.92661	0.92711	1.0	14510	0
NUP43	5	0.0010059	0.0044277	0.049712	1604	5	0.99885	0.99885	1.0	16745	0
DNAJC2	5	0.00101	0.004443	0.049853	1605	5	0.99899	0.999	1.0	16783	0
RPS15	2	0.0010119	0.0044513	0.049884	1607	2	0.99899	0.999	1.0	16782	0
MLST8	5	0.0010119	0.0044513	0.049884	1606	5	0.9989	0.9989	1.0	16752	0
AVPR1A	5	0.0010146	0.0044645	0.049982	1608	5	0.99899	0.999	1.0	16780	0
RCL1	5	0.001015	0.0044656	0.049982	1609	4	0.99237	0.99239	1.0	16225	0
ATR	5	0.0010199	0.0044832	0.050116	1611	4	0.97637	0.97643	1.0	15635	0
MRPS14	5	0.0010199	0.0044832	0.050116	1610	4	0.98041	0.98045	1.0	15756	0
IDH3A	5	0.0010204	0.0044865	0.050122	1612	5	0.99858	0.99857	1.0	16692	0
MRPL43	5	0.0010309	0.0045283	0.050558	1613	4	0.90505	0.90607	1.0	14144	0
METTL14	5	0.0010378	0.0045558	0.050833	1614	4	0.99522	0.99523	1.0	16376	0
CMTR2	5	0.0010393	0.0045613	0.050863	1615	5	0.99896	0.99897	1.0	16777	0
KLF16	5	0.0010438	0.0045854	0.051093	1616	4	0.9745	0.97454	1.0	15590	0
TBC1D22B	5	0.0010443	0.0045876	0.051093	1617	5	0.99896	0.99897	1.0	16776	0
DONSON	5	0.0010447	0.0045904	0.051093	1618	5	0.99896	0.99897	1.0	16775	0
KXD1	5	0.0010527	0.0046217	0.051384	1619	5	0.99895	0.99896	1.0	16773	0
NUMA1	5	0.0010529	0.0046223	0.051384	1620	5	0.99895	0.99896	1.0	16772	0
LSM11	5	0.0010544	0.0046283	0.051391	1621	5	0.99788	0.99787	1.0	16607	0
RPL30	3	0.0010554	0.0046333	0.051391	1622	3	0.99894	0.99895	1.0	16771	0
VPS26A	5	0.0010557	0.0046371	0.051391	1624	5	0.99894	0.99895	1.0	16765	0
THOC1	5	0.0010557	0.0046371	0.051391	1623	5	0.99894	0.99895	1.0	16764	0
MTBP	5	0.0010557	0.0046371	0.051391	1625	5	0.99894	0.99895	1.0	16770	0
EIF4H	5	0.0010584	0.0046525	0.051509	1626	4	0.99342	0.99343	1.0	16271	0
MRE11A	5	0.0010591	0.0046547	0.051509	1627	4	0.98332	0.98334	1.0	15843	0
RAB7A	5	0.0010595	0.0046564	0.051509	1628	5	0.99893	0.99894	1.0	16760	0
TAF1A	5	0.0010643	0.0046778	0.051713	1629	4	0.82395	0.8331	1.0	12922	1
IFITM3	3	0.001065	0.0046806	0.051713	1630	3	0.99893	0.99894	1.0	16761	0
MRPL9	5	0.0010687	0.0046965	0.051857	1631	4	0.98447	0.98447	1.0	15877	0
USP7	5	0.0010713	0.0047086	0.051959	1632	5	0.99893	0.99894	1.0	16759	0
RFNG	5	0.0010774	0.0047284	0.052145	1633	5	0.99892	0.99893	1.0	16757	0
GTF2A1	5	0.0010877	0.0047702	0.052572	1634	4	0.99285	0.99288	1.0	16246	0
STARD10	5	0.0010879	0.0047729	0.052572	1635	5	0.99891	0.99892	1.0	16755	0
NAA15	5	0.0010903	0.0047845	0.052667	1636	5	0.99702	0.99705	1.0	16517	0
SEC61B	5	0.0010952	0.0048048	0.052859	1637	4	0.96057	0.96069	1.0	15254	0
SON	5	0.0010959	0.0048092	0.052875	1638	4	0.87234	0.87407	1.0	13550	1
FKBPL	5	0.001103	0.00484	0.053181	1639	3	0.86433	0.86652	1.0	13429	1
GPATCH1	5	0.0011065	0.0048532	0.053293	1640	4	0.98547	0.9855	1.0	15910	0
RPL7A	2	0.0011161	0.0049016	0.053792	1641	2	0.99888	0.99889	1.0	16751	0
GML	5	0.0011183	0.0049087	0.053837	1642	5	0.99888	0.99889	1.0	16750	0
CENPK	5	0.0011205	0.0049148	0.053871	1643	4	0.98813	0.98818	1.0	16003	0
LCMT1	5	0.0011323	0.0049587	0.05432	1644	5	0.99887	0.99887	1.0	16747	0
WBSCR16	5	0.0011332	0.0049653	0.054359	1645	4	0.98813	0.98818	1.0	16006	0
CCNF	5	0.0011371	0.0049824	0.054513	1646	4	0.99446	0.99445	1.0	16336	0
AASDHPPT	5	0.0011421	0.0050044	0.05472	1647	5	0.99791	0.99791	1.0	16612	0
NAA10	5	0.001147	0.0050319	0.054987	1648	3	0.32781	0.49256	1.0	8147	1
ATP6V1C1	5	0.0011559	0.0050681	0.055341	1649	4	0.98813	0.98818	1.0	16050	0
TIMM9	4	0.0011567	0.0050703	0.055341	1650	3	0.97977	0.97981	1.0	15731	0
CTPS1	5	0.0011609	0.005083	0.055445	1651	5	0.99884	0.99884	1.0	16744	0
HIST2H2AA3	4	0.001168	0.0051127	0.055735	1652	3	0.93884	0.93914	1.0	14772	0
MRPL18	5	0.0011776	0.0051561	0.056174	1653	4	0.56721	0.69624	1.0	10970	1
VDAC1	3	0.0011815	0.0051743	0.056316	1654	3	0.99882	0.99883	1.0	16743	0
RPUSD4	5	0.0011822	0.0051754	0.056316	1655	4	0.78334	0.80466	1.0	12486	1
VTI1A	5	0.0011909	0.0052083	0.056641	1656	4	0.80126	0.81665	1.0	12670	1
WDR26	5	0.0012086	0.0052798	0.057383	1657	5	0.99874	0.99874	1.0	16729	0
EPC1	5	0.001211	0.0052908	0.057468	1658	5	0.99879	0.99879	1.0	16741	0
TIPIN	5	0.0012217	0.005332	0.057881	1659	5	0.99878	0.99878	1.0	16738	0
COX20	4	0.0012233	0.0053386	0.057918	1660	4	0.99878	0.99878	1.0	16737	0
TUBA1C	3	0.0012289	0.00537	0.058223	1661	3	0.99649	0.99654	1.0	16464	0
ETS2	5	0.0012316	0.0053804	0.058301	1662	5	0.99877	0.99877	1.0	16735	0
ANKIB1	5	0.0012401	0.0054233	0.05873	1663	5	0.99876	0.99876	1.0	16734	0
FBXO5	5	0.0012425	0.0054327	0.058796	1664	5	0.99876	0.99875	1.0	16733	0
CFL1	5	0.001249	0.0054568	0.058993	1665	5	0.99875	0.99875	1.0	16732	0
RBFA	5	0.0012491	0.0054574	0.058993	1666	3	0.99467	0.99466	1.0	16346	0
ARF1	5	0.001252	0.0054695	0.059088	1667	4	0.96751	0.9677	1.0	15418	0
ENPP2	5	0.0012598	0.0055036	0.059421	1668	5	0.99874	0.99874	1.0	16730	0
PPP1R2	5	0.0012628	0.0055151	0.05951	1669	4	0.87962	0.88114	1.0	13671	0
PSMD14	5	0.001271	0.0055487	0.059836	1670	4	0.65886	0.73625	1.0	11512	1
OXA1L	5	0.0012785	0.0055822	0.060161	1671	3	0.82649	0.83502	1.0	12955	1
UBE2H	5	0.0012824	0.0055987	0.060297	1672	5	0.99872	0.99872	1.0	16727	0
RARS	5	0.0012838	0.0056014	0.060297	1673	5	0.99758	0.99757	1.0	16561	0
HUWE1	5	0.001291	0.0056317	0.060586	1674	4	0.96399	0.96415	1.0	15337	0
ZNF148	5	0.0012999	0.0056735	0.060999	1675	5	0.9987	0.9987	1.0	16724	0
CHP1	5	0.001303	0.0056834	0.061069	1676	4	0.65424	0.73406	1.0	11480	1
NCSTN	5	0.0013051	0.0056891	0.061094	1677	4	0.98813	0.98818	1.0	16039	0
NASP	5	0.0013102	0.005713	0.061315	1678	4	0.80899	0.82217	1.0	12757	1
PRPF6	5	0.0013202	0.0057548	0.061726	1679	3	0.47358	0.61943	1.0	9891	2
MAD2L1BP	5	0.00133	0.0057933	0.062102	1680	5	0.99867	0.99866	1.0	16720	0
ORC5	5	0.0013516	0.0058862	0.063061	1681	5	0.99865	0.99864	1.0	16717	0
SDAD1	5	0.0013535	0.0058961	0.063129	1682	5	0.99865	0.99864	1.0	16716	0
TAF8	5	0.0013589	0.0059203	0.063328	1683	5	0.99766	0.99765	1.0	16569	0
SAMD12	5	0.0013602	0.0059236	0.063328	1684	4	0.80258	0.81761	1.0	12685	1
SREK1	5	0.0013606	0.0059253	0.063328	1685	5	0.99864	0.99863	1.0	16715	0
NSMCE2	5	0.0013628	0.0059341	0.063385	1686	5	0.99864	0.99863	1.0	16714	0
SMS	5	0.0013656	0.0059483	0.0635	1687	5	0.99863	0.99862	1.0	16713	0
HCCS	5	0.0013684	0.0059599	0.063585	1688	5	0.99863	0.99862	1.0	16712	0
VBP1	5	0.0013701	0.0059692	0.063621	1689	5	0.99863	0.99862	1.0	16711	0
MED14	5	0.0013706	0.0059703	0.063621	1690	5	0.99731	0.99734	1.0	16541	0
PPP1CA	5	0.0013722	0.0059797	0.063651	1691	5	0.99826	0.99825	1.0	16659	0
SNTB1	5	0.0013724	0.0059802	0.063651	1692	5	0.99863	0.99862	1.0	16710	0
WBP4	5	0.00138	0.0060102	0.063901	1693	5	0.99862	0.99861	1.0	16709	0
RBM42	5	0.0013806	0.0060143	0.063901	1695	4	0.85381	0.85707	1.0	13290	1
RPL24	3	0.0013806	0.0060143	0.063901	1694	3	0.99862	0.99861	1.0	16708	0
SSU72	5	0.0013828	0.0060253	0.06398	1696	5	0.9986	0.99859	1.0	16696	0
ISG20L2	5	0.0013922	0.0060649	0.064298	1697	4	0.99485	0.99485	1.0	16356	0
GP1BB	5	0.0013923	0.0060654	0.064298	1698	5	0.99861	0.99859	1.0	16705	0
FECH	5	0.0013929	0.006066	0.064298	1699	4	0.97236	0.97245	1.0	15539	0
DSCR4	5	0.0013999	0.0060951	0.064569	1700	4	0.91146	0.91241	1.0	14244	0
NUFIP2	5	0.0014015	0.0061039	0.064595	1701	5	0.9986	0.99859	1.0	16703	0
CUL3	5	0.0014048	0.0061155	0.064595	1705	5	0.9986	0.99859	1.0	16697	0
GTF2E2	5	0.0014048	0.0061155	0.064595	1704	5	0.9986	0.99859	1.0	16695	0
RAD17	5	0.0014048	0.0061155	0.064595	1703	5	0.9986	0.99859	1.0	16700	0
RBM39	5	0.0014048	0.0061155	0.064595	1702	5	0.9986	0.99859	1.0	16702	0
EXOSC7	5	0.0014121	0.0061507	0.064928	1706	4	0.99437	0.99437	1.0	16326	0
RGPD6	1	0.0014166	0.0061738	0.065134	1707	1	0.99858	0.99857	1.0	16693	0
UFSP2	5	0.0014202	0.0061853	0.065217	1708	4	0.9939	0.9939	1.0	16301	0
DHX38	5	0.0014262	0.0062045	0.065382	1709	4	0.3309	0.4952	1.0	8191	1
APH1A	5	0.0014303	0.0062172	0.065477	1710	5	0.99669	0.99672	1.0	16492	0
MAL	15	0.0014571	0.0063321	0.066648	1711	6	0.34928	0.51122	1.0	8395	3
MMS22L	5	0.0014593	0.0063409	0.066702	1712	5	0.99854	0.99853	1.0	16691	0
TBC1D29	5	0.0014694	0.0063777	0.06705	1713	5	0.99853	0.99852	1.0	16690	0
SNAPC5	4	0.0014726	0.0063876	0.067115	1714	4	0.99642	0.99646	1.0	16458	0
SLIRP	6	0.0014747	0.0063975	0.06718	1715	5	0.99511	0.99511	1.0	16369	0
UBA3	5	0.0014799	0.0064217	0.067394	1716	5	0.99852	0.99851	1.0	16688	0
BANP	5	0.0014859	0.0064481	0.067632	1717	3	0.48714	0.63135	1.0	10057	2
EAPP	5	0.0014892	0.0064635	0.067754	1718	5	0.99851	0.9985	1.0	16687	0
ANKHD1-EIF4EBP3	5	0.0014971	0.0064981	0.068077	1719	4	0.99311	0.99312	1.0	16258	0
CYB5R4	5	0.001501	0.0065157	0.068171	1720	4	0.95526	0.95542	1.0	15118	0
HDAC8	10	0.0015015	0.0065174	0.068171	1721	8	0.86922	0.87105	1.0	13497	2
ZNF335	5	0.0015017	0.0065185	0.068171	1722	3	0.2001	0.37144	1.0	6570	1
RPL6	3	0.0015038	0.0065273	0.068224	1723	3	0.9985	0.99848	1.0	16686	0
ZCCHC9	5	0.0015077	0.0065454	0.068374	1724	5	0.99849	0.99848	1.0	16685	0
SBNO1	5	0.0015175	0.0065905	0.068805	1725	5	0.99665	0.99667	1.0	16490	0
SSB	4	0.0015209	0.0066053	0.06892	1726	4	0.99395	0.99395	1.0	16305	0
HSD17B12	5	0.0015301	0.0066482	0.069327	1727	4	0.98813	0.98818	1.0	16038	0
RPS19BP1	5	0.0015364	0.0066785	0.069602	1728	4	0.99552	0.99554	1.0	16400	0
CNOT8	5	0.0015531	0.0067483	0.070258	1729	5	0.99845	0.99843	1.0	16683	0
TMA16	5	0.001554	0.006751	0.070258	1730	5	0.99845	0.99843	1.0	16682	0
LTV1	5	0.0015548	0.0067538	0.070258	1731	4	0.95749	0.95758	1.0	15177	0
GFM1	5	0.0015558	0.0067587	0.070258	1732	4	0.73039	0.7727	1.0	12019	1
RPL26	2	0.0015563	0.0067609	0.070258	1733	2	0.99844	0.99843	1.0	16681	0
GADD45GIP1	5	0.0015597	0.006773	0.070343	1734	4	0.47722	0.62264	1.0	9939	1
SYNCRIP	5	0.0015618	0.0067824	0.0704	1735	5	0.99844	0.99842	1.0	16680	0
UTP15	5	0.0015631	0.0067917	0.070456	1736	4	0.98813	0.98818	1.0	15985	0
NGRN	5	0.0015677	0.0068055	0.070558	1737	3	0.95016	0.95026	1.0	15006	0
GGTLC2	3	0.0015717	0.0068142	0.070609	1738	3	0.99843	0.99842	1.0	16678	0
MIS18A	5	0.0015759	0.0068307	0.07071	1739	3	0.98275	0.98276	1.0	15823	0
XYLT2	5	0.0015763	0.0068318	0.07071	1740	5	0.99813	0.99813	1.0	16639	0
RRM2	5	0.0015861	0.0068786	0.071152	1741	4	0.99454	0.99453	1.0	16339	0
DROSHA	5	0.0015942	0.0069171	0.071509	1742	3	0.99096	0.99098	1.0	16155	0
ICMT	5	0.0015973	0.0069319	0.071622	1743	5	0.9984	0.99839	1.0	16676	0
YWHAZ	3	0.0016077	0.0069715	0.071989	1744	3	0.99839	0.99838	1.0	16675	0
NOP10	3	0.0016093	0.006983	0.072067	1745	3	0.99807	0.99807	1.0	16633	0
IPO7	5	0.0016179	0.0070248	0.072457	1746	4	0.99653	0.99657	1.0	16470	0
PPP1R11	5	0.0016247	0.0070518	0.072663	1747	4	0.98621	0.98626	1.0	15931	0
HAUS2	5	0.0016255	0.0070529	0.072663	1748	4	0.68311	0.74784	1.0	11661	1
MBD3	5	0.0016293	0.0070737	0.072837	1749	4	0.98813	0.98818	1.0	15972	0
TSEN54	5	0.0016377	0.0071062	0.073129	1750	5	0.99706	0.99709	1.0	16522	0
RUVBL1	5	0.0016396	0.0071177	0.073206	1751	3	0.019876	0.062545	0.648693	1735	1
RASGRP2	5	0.0016441	0.007137	0.073362	1752	5	0.99836	0.99834	1.0	16670	0
RQCD1	5	0.0016461	0.007143	0.073382	1753	4	0.99247	0.9925	1.0	16231	0
CDH1	5	0.0016482	0.0071518	0.07343	1754	4	0.97477	0.97479	1.0	15595	0
TBC1D10B	5	0.0016516	0.0071661	0.073535	1755	5	0.99835	0.99834	1.0	16669	0
DMKN	16	0.0016571	0.0071914	0.073753	1756	11	0.75291	0.78569	1.0	12212	3
ATP5B	5	0.0016747	0.007259	0.074347	1758	5	0.99785	0.99784	1.0	16599	0
ATRIP	5	0.0016747	0.007259	0.074347	1757	5	0.99833	0.99832	1.0	16667	0
CERS2	5	0.001675	0.0072618	0.074347	1759	5	0.99832	0.99832	1.0	16666	0
FAM60A	5	0.0016819	0.0072898	0.074592	1760	5	0.99821	0.99821	1.0	16646	0
PIGW	5	0.0016927	0.0073371	0.075033	1761	5	0.99831	0.9983	1.0	16665	0
CYFIP1	5	0.0017004	0.007369	0.075317	1762	5	0.9983	0.99829	1.0	16664	0
NCAPH2	5	0.0017057	0.0073866	0.075435	1763	4	0.95091	0.951	1.0	15028	0
JTB	5	0.0017068	0.0073904	0.075435	1764	4	0.99595	0.99599	1.0	16435	0
NUP153	5	0.0017074	0.0073932	0.075435	1765	5	0.99829	0.99828	1.0	16663	0
KRTAP5-10	3	0.0017234	0.0074619	0.07609	1766	3	0.99828	0.99827	1.0	16662	0
GPR179	5	0.0017247	0.0074657	0.07609	1767	5	0.99828	0.99827	1.0	16661	0
ARL5B	5	0.0017352	0.0075163	0.076562	1768	5	0.99826	0.99825	1.0	16660	0
SRP72	5	0.0017477	0.0075685	0.07705	1769	4	0.91307	0.91394	1.0	14279	0
PIGH	5	0.0017534	0.0075878	0.077132	1770	5	0.99825	0.99824	1.0	16657	0
IL4I1	5	0.0017537	0.0075889	0.077132	1771	5	0.99825	0.99824	1.0	16656	0
NARG2	5	0.0017541	0.0075894	0.077132	1772	4	0.9536	0.95371	1.0	15084	0
RIMBP3B	5	0.0017599	0.0076109	0.077291	1773	5	0.99824	0.99823	1.0	16655	0
GPAA1	5	0.0017605	0.0076136	0.077291	1774	4	0.9819	0.98193	1.0	15793	0
USP32	5	0.0017623	0.0076263	0.077376	1775	5	0.99824	0.99823	1.0	16654	0
AP3M1	5	0.0017675	0.0076494	0.077566	1776	5	0.99823	0.99823	1.0	16653	0
ATG12	6	0.0017721	0.007667	0.077701	1777	5	0.96562	0.96579	1.0	15367	0
RNGTT	5	0.0017769	0.0076868	0.077858	1778	5	0.99822	0.99822	1.0	16649	0
ANP32A	5	0.00178	0.0076988	0.077936	1779	5	0.99822	0.99822	1.0	16648	0
HIST1H2AH	4	0.0017843	0.0077164	0.078038	1780	3	0.21359	0.39056	1.0	6839	1
SCO2	5	0.0017845	0.0077175	0.078038	1781	4	0.97714	0.97718	1.0	15660	0
UBAP1	5	0.0017867	0.0077291	0.078111	1782	4	0.77662	0.80031	1.0	12419	1
LGALS9	5	0.0017889	0.0077412	0.078189	1783	5	0.99671	0.99673	1.0	16494	0
C19orf83	5	0.0017908	0.0077483	0.078217	1784	5	0.99821	0.99821	1.0	16647	0
SSR3	5	0.0018024	0.0078006	0.0787	1785	5	0.9982	0.9982	1.0	16645	0
SLC25A3	5	0.001804	0.0078121	0.078773	1786	5	0.99767	0.99767	1.0	16578	0
GNB2	5	0.0018067	0.0078214	0.078823	1787	4	0.7861	0.80645	1.0	12514	1
RBM4	8	0.0018124	0.0078396	0.078962	1788	7	0.99961	0.99961	1.0	16978	0
ZC3H10	5	0.0018181	0.0078638	0.079161	1789	4	0.087879	0.20172	0.880541	4123	1
SBNO2	5	0.0018268	0.0079012	0.079493	1790	5	0.99817	0.99817	1.0	16644	0
ANKRD17	5	0.0018373	0.007944	0.07988	1791	4	0.99388	0.99389	1.0	16300	0
FCGR1B	5	0.0018471	0.0079814	0.080211	1792	5	0.99815	0.99816	1.0	16643	0
RAB14	5	0.0018514	0.0079996	0.080348	1793	5	0.99815	0.99815	1.0	16642	0
SLC25A26	5	0.0018538	0.00801	0.080408	1794	4	0.98813	0.98818	1.0	15973	0
RICTOR	5	0.0018579	0.0080282	0.080546	1795	5	0.99814	0.99814	1.0	16641	0
C1orf131	5	0.0018669	0.0080628	0.080848	1796	5	0.99813	0.99814	1.0	16640	0
TLCD1	5	0.0018713	0.0080853	0.081029	1797	5	0.99813	0.99813	1.0	16638	0
ORC1	5	0.001876	0.008104	0.081171	1798	4	0.73543	0.77547	1.0	12059	1
CEP192	5	0.0018962	0.0081892	0.081979	1799	4	0.94109	0.94135	1.0	14816	0
TIMM44	5	0.0019014	0.0082079	0.08212	1800	4	0.97155	0.97163	1.0	15517	0
DHX30	5	0.0019126	0.0082514	0.082509	1801	5	0.99809	0.99809	1.0	16637	0
RBM28	5	0.0019159	0.0082613	0.082562	1802	5	0.99808	0.99809	1.0	16636	0
ALX3	5	0.0019225	0.0082882	0.082786	1803	5	0.99808	0.99808	1.0	16634	0
ITFG1	5	0.0019273	0.0083108	0.082881	1804	4	0.97603	0.97607	1.0	15628	0
PIGK	5	0.0019316	0.00833	0.082881	1806	5	0.99807	0.99807	1.0	16628	0
NAPG	5	0.0019316	0.00833	0.082881	1805	5	0.99807	0.99807	1.0	16632	0
PSMA1	5	0.0019316	0.00833	0.082881	1807	5	0.99807	0.99807	1.0	16626	0
NRDE2	5	0.0019316	0.00833	0.082881	1808	5	0.99807	0.99807	1.0	16627	0
SCFD1	5	0.0019316	0.00833	0.082881	1810	5	0.99807	0.99807	1.0	16629	0
YEATS4	5	0.0019316	0.00833	0.082881	1809	5	0.99807	0.99807	1.0	16630	0
RPL38	2	0.0019343	0.0083426	0.082961	1811	2	0.99807	0.99807	1.0	16625	0
PI4KB	5	0.0019444	0.0083861	0.083347	1812	4	0.98431	0.98432	1.0	15870	0
NCAPG2	5	0.0019565	0.0084432	0.083869	1813	4	0.93629	0.93664	1.0	14720	0
GNL3L	5	0.0019651	0.0084784	0.084142	1814	4	0.99072	0.99076	1.0	16146	0
HMGCR	5	0.0019657	0.0084801	0.084142	1815	4	0.97269	0.97278	1.0	15543	0
GTF3C3	5	0.0019697	0.0084999	0.084292	1816	4	0.77005	0.79607	1.0	12359	1
RAD23A	5	0.0019745	0.0085235	0.08448	1817	5	0.99803	0.99802	1.0	16622	0
TRNAU1AP	5	0.0019787	0.00854	0.084597	1818	5	0.99802	0.99802	1.0	16621	0
CCND3	15	0.0020008	0.0086412	0.085552	1819	10	0.42569	0.57776	1.0	9288	1
HIST1H2BL	3	0.0020172	0.0087038	0.086125	1820	3	0.99798	0.99797	1.0	16617	0
DRD5	5	0.0020245	0.0087368	0.086357	1821	2	0.068394	0.16939	0.83076	3672	2
PPP1CB	5	0.0020248	0.0087368	0.086357	1822	4	0.54272	0.68103	1.0	10751	1
KANSL1	5	0.0020306	0.0087605	0.086543	1823	4	0.79691	0.81365	1.0	12623	1
LPAR2	5	0.0020335	0.008772	0.086609	1824	5	0.99797	0.99796	1.0	16616	0
RPN2	5	0.0020405	0.008805	0.086887	1825	5	0.99796	0.99796	1.0	16615	0
PNISR	5	0.0020448	0.0088242	0.087029	1826	4	0.015094	0.049406	0.608999	1461	1
ATP6V1B2	5	0.0020654	0.0089084	0.087811	1827	5	0.99793	0.99793	1.0	16613	0
NEDD1	5	0.0020826	0.0089798	0.088467	1828	4	0.98813	0.98818	1.0	15984	0
DMRTC1	4	0.0020938	0.0090238	0.088841	1829	4	0.99099	0.99102	1.0	16156	0
THRAP3	5	0.002095	0.0090304	0.088841	1830	5	0.99791	0.9979	1.0	16611	0
CCNA2	5	0.0020957	0.0090326	0.088841	1831	4	0.99594	0.99597	1.0	16434	0
SEZ6	5	0.0021006	0.0090535	0.088993	1832	5	0.9979	0.99789	1.0	16610	0
ASH2L	5	0.0021015	0.0090579	0.088993	1833	4	0.90601	0.90705	1.0	14159	0
SSX2	3	0.0021029	0.0090634	0.088998	1834	3	0.9979	0.99789	1.0	16609	0
ORC3	5	0.0021161	0.0091079	0.089387	1835	5	0.99788	0.99788	1.0	16608	0
ZNF572	5	0.0021243	0.0091365	0.089619	1836	4	0.9764	0.97646	1.0	15637	0
ACTN4	5	0.0021253	0.0091431	0.089634	1837	5	0.99787	0.99786	1.0	16605	0
PPME1	5	0.0021335	0.0091731	0.089879	1838	5	0.99733	0.99736	1.0	16544	0
ZDHHC8	5	0.002141	0.0092058	0.090139	1839	5	0.99786	0.99785	1.0	16602	0
RAPGEF1	5	0.0021418	0.0092096	0.090139	1840	5	0.99786	0.99785	1.0	16601	0
ZFP36L1	5	0.002143	0.0092162	0.090155	1841	5	0.99786	0.99785	1.0	16600	0
MTERFD2	5	0.0021543	0.0092635	0.090568	1842	5	0.99785	0.99783	1.0	16598	0
SSX5	9	0.0021629	0.0092993	0.090819	1843	6	0.92087	0.9215	1.0	14413	1
HSP90AA1	5	0.002163	0.0092993	0.090819	1844	4	0.98464	0.98466	1.0	15887	0
WDR12	5	0.0021649	0.009307	0.090845	1845	4	0.96242	0.96252	1.0	15307	0
LOC729574	3	0.0021815	0.0093718	0.091395	1846	3	0.99782	0.99781	1.0	16596	0
CSRP2BP	5	0.0021825	0.0093735	0.091395	1847	5	0.99782	0.99781	1.0	16595	0
ARHGEF7	5	0.0021879	0.0093966	0.091568	1848	4	0.98001	0.98006	1.0	15743	0
BOLA3	6	0.0021896	0.0094054	0.091568	1849	5	0.98161	0.98164	1.0	15782	0
POTEJ	4	0.0021898	0.0094065	0.091568	1850	4	0.99731	0.99734	1.0	16542	0
NMD3	5	0.002196	0.0094312	0.091759	1851	4	0.99113	0.99115	1.0	16159	0
OPA1	5	0.0022192	0.0095203	0.092531	1852	5	0.99778	0.99777	1.0	16593	0
KCNK9	5	0.0022196	0.0095208	0.092531	1853	5	0.99778	0.99777	1.0	16592	0
POLA1	5	0.0022288	0.0095549	0.092812	1854	4	0.5889	0.70522	1.0	11088	1
THOC3	5	0.0022434	0.0096093	0.093291	1855	4	0.42661	0.57861	1.0	9307	1
MAGEA9	3	0.002245	0.0096165	0.09331	1856	3	0.99776	0.99775	1.0	16590	0
KTI12	5	0.0022478	0.0096264	0.093356	1857	4	0.99515	0.99516	1.0	16371	0
C17orf49	6	0.0022558	0.0096572	0.093594	1858	5	0.92709	0.92758	1.0	14520	0
SLC38A2	5	0.0022572	0.0096627	0.093594	1859	5	0.99774	0.99774	1.0	16588	0
MSL1	5	0.0022587	0.0096665	0.093594	1860	4	0.99661	0.99664	1.0	16487	0
TAF10	5	0.002271	0.0097168	0.09403	1861	3	0.039355	0.11302	0.738146	2757	2
SPTSSA	5	0.0022737	0.0097253	0.094062	1862	5	0.99773	0.99772	1.0	16586	0
MRPL22	6	0.0022859	0.0097693	0.094437	1863	5	0.99511	0.99511	1.0	16368	0
POLR3D	5	0.0022953	0.0098149	0.094827	1864	5	0.9977	0.9977	1.0	16585	0
CLCC1	5	0.0022966	0.0098215	0.09484	1865	4	0.83734	0.84335	1.0	13082	1
RAB8A	5	0.002303	0.0098441	0.095007	1866	5	0.9977	0.9977	1.0	16583	0
RPL5	2	0.0023076	0.0098661	0.095168	1867	2	0.99769	0.99769	1.0	16582	0
FAHD2B	4	0.0023123	0.0098804	0.095241	1868	3	0.28353	0.45459	1.0	7636	1
SCAF4	5	0.0023138	0.0098842	0.095241	1869	5	0.99769	0.99768	1.0	16580	0
GNA12	5	0.0023176	0.0098969	0.095312	1870	5	0.99768	0.99768	1.0	16579	0
ACTR6	5	0.0023256	0.0099282	0.095511	1872	5	0.99767	0.99767	1.0	16575	0
EIF3M	5	0.0023256	0.0099282	0.095511	1871	5	0.99767	0.99767	1.0	16577	0
CCNB1IP1	5	0.0023427	0.009998	0.096132	1873	5	0.99766	0.99765	1.0	16568	0
C10orf118	5	0.0023466	0.010014	0.09621	1874	5	0.99765	0.99765	1.0	16567	0
WFIKKN2	5	0.0023474	0.010019	0.09621	1875	4	0.92482	0.92536	1.0	14487	0
ANAPC4	5	0.0023481	0.010022	0.09621	1876	4	0.89269	0.89389	1.0	13907	0
ROPN1B	4	0.0023502	0.010028	0.096212	1877	3	0.31904	0.48504	1.0	8053	1
SPRR2G	4	0.0023571	0.010056	0.096375	1878	3	0.28826	0.45863	1.0	7688	1
GXYLT1	5	0.0023579	0.010059	0.096375	1879	5	0.99764	0.99764	1.0	16566	0
KIAA0100	5	0.0023592	0.010062	0.096375	1880	5	0.99764	0.99763	1.0	16565	0
INO80	5	0.0023609	0.010066	0.096375	1881	4	0.99505	0.99504	1.0	16363	0
C15orf57	5	0.0023974	0.010222	0.097818	1882	5	0.9976	0.9976	1.0	16564	0
UXS1	5	0.0023991	0.010229	0.097829	1883	4	0.9966	0.99664	1.0	16486	0
RPL23A	2	0.0024039	0.010247	0.097951	1884	2	0.9976	0.99759	1.0	16563	0
NCOA2	5	0.0024111	0.010282	0.098235	1885	5	0.99759	0.99758	1.0	16562	0
INO80B	5	0.0024172	0.010306	0.098409	1886	4	0.9612	0.9613	1.0	15273	0
NUDCD2	5	0.0024192	0.010313	0.098425	1887	4	0.97029	0.9704	1.0	15477	0
MAPKAP1	13	0.0024426	0.0104	0.099201	1888	9	0.99179	0.99182	1.0	16189	1
CDCA8	5	0.0024435	0.010407	0.099217	1889	4	0.75655	0.78782	1.0	12243	1
DMXL1	5	0.0024486	0.010429	0.099369	1890	5	0.99755	0.99754	1.0	16559	0
ID1	5	0.002458	0.010474	0.099746	1891	5	0.99754	0.99753	1.0	16558	0
NELFA	5	0.0024748	0.010546	0.100384	1892	5	0.99753	0.99752	1.0	16557	0
C19orf70	5	0.002483	0.010576	0.100618	1893	5	0.99692	0.99696	1.0	16510	0
ACTR3	5	0.0025016	0.010645	0.101219	1894	5	0.9975	0.9975	1.0	16555	0
CCNH	5	0.0025184	0.010714	0.101818	1895	4	0.99554	0.99556	1.0	16401	0
TARDBP	4	0.0025323	0.010768	0.102282	1896	4	0.99747	0.99747	1.0	16554	0
VPS41	5	0.0025338	0.010775	0.10229	1897	4	0.98813	0.98818	1.0	15989	0
DDX23	5	0.0025356	0.010782	0.102304	1898	5	0.99746	0.99747	1.0	16553	0
SRFBP1	5	0.0025425	0.010808	0.102495	1899	5	0.99746	0.99746	1.0	16552	0
MED28	5	0.0025486	0.010834	0.10263	1900	5	0.99745	0.99746	1.0	16551	0
BTAF1	5	0.002549	0.010837	0.10263	1901	5	0.99745	0.99746	1.0	16550	0
ZBTB48	5	0.0025504	0.010839	0.10263	1902	5	0.99745	0.99746	1.0	16549	0
PSMD8	5	0.0025634	0.010895	0.103107	1903	5	0.99744	0.99744	1.0	16548	0
C19orf53	5	0.0026009	0.011029	0.104322	1904	5	0.9974	0.99742	1.0	16546	0
MRPL39	5	0.0026024	0.011035	0.104324	1905	4	0.99237	0.99239	1.0	16222	0
ARPC3	5	0.0026241	0.011117	0.105043	1906	4	0.56599	0.69573	1.0	10962	1
CRCT1	5	0.0026531	0.011225	0.106006	1907	4	0.70224	0.75753	1.0	11801	1
FBXO28	5	0.00267	0.011294	0.106599	1908	4	0.95668	0.95677	1.0	15155	0
FAM153B	5	0.0026743	0.011309	0.106688	1909	5	0.99733	0.99735	1.0	16543	0
PDCD10	5	0.0026801	0.011327	0.106804	1910	4	0.95655	0.95664	1.0	15152	0
BSCL2	5	0.002683	0.011341	0.10688	1911	4	0.9954	0.99542	1.0	16393	0
CBX4	5	0.0027	0.011415	0.107464	1912	5	0.9973	0.99733	1.0	16540	0
GABPB1	5	0.0027005	0.011415	0.107464	1913	4	0.79599	0.81302	1.0	12610	1
BUD13	5	0.0027078	0.011453	0.107643	1914	4	0.99353	0.99354	1.0	16283	0
FAM222B	5	0.0027085	0.011454	0.107643	1915	4	0.99556	0.99558	1.0	16403	0
SEPT5	5	0.0027087	0.011455	0.107643	1916	5	0.99729	0.99732	1.0	16538	0
STT3B	5	0.0027092	0.011458	0.107643	1917	4	0.74006	0.77816	1.0	12093	1
ACACA	5	0.002718	0.011493	0.107912	1918	4	0.90252	0.9035	1.0	14091	0
FAM83E	5	0.0027246	0.011523	0.108134	1919	4	0.28639	0.45702	1.0	7670	1
MED9	5	0.0027393	0.011587	0.108687	1920	3	0.79677	0.81355	1.0	12619	1
NSFL1C	5	0.0027444	0.011606	0.108805	1921	4	0.96979	0.96987	1.0	15464	0
GNPNAT1	5	0.0027647	0.011684	0.10948	1922	5	0.99724	0.99727	1.0	16533	0
PELO	5	0.0027725	0.011717	0.109732	1923	4	0.99274	0.99277	1.0	16240	0
ZC3H8	5	0.0027791	0.011744	0.109922	1924	5	0.99722	0.99726	1.0	16531	0
ELF1	5	0.0027844	0.011767	0.110086	1925	4	0.98813	0.98818	1.0	16043	0
COX6B1	5	0.0027995	0.011836	0.110677	1926	4	0.99368	0.99369	1.0	16287	0
LILRA1	5	0.0028016	0.011846	0.110712	1927	4	0.31321	0.48003	1.0	7986	1
TSG101	5	0.0028058	0.011859	0.110715	1928	5	0.99719	0.99723	1.0	16528	0
RPL3	5	0.0028058	0.011859	0.110715	1929	5	0.99719	0.99723	1.0	16530	0
ECT2	5	0.0028176	0.011907	0.111104	1930	5	0.99718	0.99721	1.0	16527	0
COX10	5	0.0028338	0.011957	0.111513	1931	4	0.99376	0.99377	1.0	16294	0
HAP1	5	0.0028611	0.012052	0.112342	1932	4	0.30591	0.4738	1.0	7901	1
HIST1H2BG	5	0.0028698	0.012084	0.112581	1933	4	0.81522	0.82669	1.0	12834	1
NPAT	5	0.0028733	0.012098	0.112651	1934	5	0.99713	0.99716	1.0	16526	0
MBNL1	5	0.0028778	0.012111	0.112708	1935	4	0.9954	0.99541	1.0	16391	0
LOH12CR1	5	0.0028794	0.012116	0.112708	1936	4	0.99328	0.99329	1.0	16264	0
RNASEK	5	0.0028915	0.01216	0.113059	1937	4	0.96312	0.96326	1.0	15318	0
SYT15	5	0.0028992	0.012192	0.113292	1938	5	0.99701	0.99704	1.0	16516	0
CABIN1	5	0.0029038	0.012205	0.113361	1939	4	0.95741	0.9575	1.0	15176	0
TRAPPC11	5	0.0029073	0.012218	0.11342	1940	4	0.96152	0.96162	1.0	15277	0
ZNF707	5	0.0029123	0.012243	0.113591	1941	5	0.99709	0.99711	1.0	16523	0
HIST1H2AC	4	0.0029368	0.012339	0.114425	1942	4	0.99498	0.99497	1.0	16361	0
SUPT3H	5	0.0029401	0.012351	0.114473	1943	4	0.99413	0.99414	1.0	16315	0
GID4	5	0.0029434	0.012362	0.114521	1944	5	0.99706	0.99708	1.0	16521	0
KIAA0196	5	0.0029465	0.012377	0.1146	1945	5	0.99705	0.99708	1.0	16520	0
FCGR1A	4	0.0029583	0.01243	0.115034	1946	3	0.97119	0.97128	1.0	15506	0
SYVN1	5	0.0029915	0.012551	0.116089	1947	4	0.99357	0.99358	1.0	16284	0
ADHFE1	5	0.0030197	0.012663	0.117071	1948	5	0.99698	0.99702	1.0	16515	0
TRAPPC2L	5	0.0030211	0.012672	0.117087	1949	4	0.98622	0.98627	1.0	15932	0
PIGP	5	0.0030319	0.012716	0.117438	1950	5	0.99697	0.997	1.0	16514	0
SRP68	4	0.0030576	0.012818	0.118322	1951	4	0.99694	0.99697	1.0	16512	0
GBAS	5	0.0030715	0.012869	0.118728	1952	5	0.99693	0.99696	1.0	16511	0
ZFR	5	0.0030775	0.012893	0.11889	1953	5	0.99692	0.99695	1.0	16509	0
COX7B	4	0.0030875	0.012931	0.119174	1954	4	0.99691	0.99694	1.0	16508	0
DGCR14	5	0.0030924	0.012945	0.11925	1955	4	0.99063	0.99069	1.0	16140	0
DNAJC17	5	0.0030993	0.012974	0.119432	1956	4	0.38381	0.54089	1.0	8783	1
CTAG1A	3	0.0031008	0.012978	0.119432	1957	3	0.9969	0.99693	1.0	16507	0
KIF4A	5	0.0031141	0.01303	0.119815	1958	4	0.99537	0.99538	1.0	16389	0
SELK	5	0.0031149	0.013033	0.119815	1959	5	0.99689	0.99691	1.0	16505	0
SUMO2	2	0.003132	0.013106	0.120421	1960	2	0.99687	0.9969	1.0	16504	0
TXNRD1	5	0.003136	0.013121	0.120501	1961	4	0.68555	0.74908	1.0	11679	1
PDCD6IP	5	0.0031539	0.013181	0.120984	1962	4	0.98234	0.98238	1.0	15808	0
OLA1	5	0.0031653	0.013222	0.121306	1963	5	0.99683	0.99686	1.0	16503	0
DDX11	5	0.0031673	0.013231	0.12132	1964	3	0.98664	0.98669	1.0	15943	0
PPP1R12A	5	0.0031751	0.013263	0.121507	1965	4	0.99388	0.99388	1.0	16299	0
BAZ2A	5	0.0031775	0.013271	0.121507	1966	5	0.99682	0.99685	1.0	16502	0
ANKFY1	5	0.0031776	0.013271	0.121507	1967	4	0.99441	0.9944	1.0	16335	0
FAM72D	5	0.003194	0.013333	0.121977	1968	4	0.94273	0.94298	1.0	14861	0
TSPAN13	5	0.0031946	0.013336	0.121977	1969	5	0.99681	0.99684	1.0	16501	0
FIG4	5	0.0032097	0.0134	0.122451	1970	5	0.99679	0.99682	1.0	16499	0
CCDC47	5	0.0032105	0.013402	0.122451	1971	4	0.96163	0.96173	1.0	15280	0
KRT86	2	0.0032252	0.013469	0.123002	1972	2	0.99677	0.9968	1.0	16498	0
AMER1	5	0.0032382	0.013527	0.123466	1973	5	0.99676	0.99679	1.0	16497	0
STIP1	5	0.0032478	0.013576	0.123855	1974	4	0.97945	0.97951	1.0	15719	0
RPSA	2	0.0032629	0.013636	0.124344	1975	2	0.99674	0.99676	1.0	16496	0
TAX1BP1	5	0.0032809	0.013708	0.124932	1976	5	0.99672	0.99674	1.0	16495	0
NDC80	5	0.0032901	0.01374	0.125165	1977	4	0.98731	0.98735	1.0	15962	0
TIMM50	5	0.003293	0.013749	0.125181	1978	3	0.43943	0.58968	1.0	9480	1
DGCR8	5	0.0033276	0.013879	0.126299	1979	4	0.92308	0.92364	1.0	14457	0
KIAA1279	5	0.003332	0.013895	0.12638	1980	5	0.99667	0.99669	1.0	16491	0
GAR1	5	0.0033446	0.013938	0.126706	1981	4	0.99251	0.99254	1.0	16233	0
DLD	5	0.0033568	0.013991	0.127127	1982	5	0.99664	0.99667	1.0	16489	0
MRPL17	5	0.0033659	0.014024	0.127362	1983	4	0.99613	0.99617	1.0	16441	0
EXOSC1	5	0.0033702	0.014033	0.127383	1984	4	0.98263	0.98266	1.0	15821	0
SNRPB2	5	0.0033816	0.014074	0.127673	1985	4	0.99653	0.99657	1.0	16469	0
SMEK1	5	0.0033831	0.01408	0.127673	1986	4	0.98813	0.98818	1.0	16035	0
RBBP6	7	0.0034042	0.014143	0.128182	1987	6	0.9995	0.9995	1.0	16925	0
POU5F1B	4	0.0034469	0.014279	0.129353	1988	3	0.61688	0.71707	1.0	11242	1
KLF6	5	0.003474	0.014363	0.130044	1989	4	0.99637	0.9964	1.0	16452	0
GLRX3	5	0.0034898	0.014422	0.130516	1990	4	0.98701	0.98704	1.0	15950	0
SRSF10	6	0.0035035	0.014463	0.130819	1991	5	0.99877	0.99878	1.0	16736	0
CCT2	5	0.0035135	0.01449	0.13092	1992	4	0.90464	0.90564	1.0	14135	0
CBWD1	2	0.0035136	0.01449	0.13092	1993	1	0.54751	0.68532	1.0	10823	1
SLC25A28	5	0.0035153	0.014496	0.13092	1994	4	0.92406	0.9246	1.0	14469	0
ATP6V1F	5	0.0035355	0.014551	0.131356	1995	4	0.98813	0.98818	1.0	16028	0
UQCRC1	5	0.003541	0.014569	0.131447	1996	4	0.99662	0.99665	1.0	16488	0
SPECC1L	5	0.0035427	0.014576	0.131447	1997	4	0.23964	0.41677	1.0	7174	1
KRTAP5-11	3	0.0036086	0.014788	0.133294	1998	2	0.54218	0.68053	1.0	10745	1
RNMT	5	0.0036156	0.014809	0.133411	1999	4	0.89565	0.89677	1.0	13960	0
[truncated: 16,010 more rows]
