# Supplementary material for: A CRISPR Dropout Screen Identifies Genetic Vulnerabilities and Therapeutic Targets in Acute Myeloid Leukemia
Source: Cell Rep. 2016 Oct 18;17(4):1193–205. doi: 10.1016/j.celrep.2016.09.079 (PMC5081405; doi:10.1016/j.celrep.2016.09.079)
Supplement: Data S2. Human CRISPR Screen Data, Related to Figures 2 and 3 [file mmc6.zip › HT29c3-d22.gene_summary.txt]

id	num	lo.neg	p.neg	fdr.neg	rank.neg	goodsgrna.neg	lo.pos	p.pos	fdr.pos	rank.pos	goodsgrna.pos
BRF1	13	1.7491e-14	2.7489e-07	0.000138	1	13	1.0	1.0	1.0	18009	0
ARFRP1	12	4.6266e-14	2.7489e-07	0.000138	2	11	1.0	1.0	1.0	17788	0
PPP1R8	15	3.0299e-13	2.7489e-07	0.000138	3	15	1.0	1.0	1.0	18008	0
PSMB5	10	4.4522e-11	2.7489e-07	0.000138	4	10	1.0	1.0	1.0	18007	0
TPI1	9	4.4635e-10	2.7489e-07	0.000138	5	9	1.0	1.0	1.0	17882	0
IMP3	5	5.3268e-10	2.7489e-07	0.000138	6	5	1.0	1.0	1.0	18006	0
MOCS3	5	7.9592e-10	2.7489e-07	0.000138	7	5	1.0	1.0	1.0	18005	0
CENPM	10	1.0354e-09	2.7489e-07	0.000138	8	10	1.0	1.0	1.0	18004	0
TELO2	5	2.0493e-09	2.7489e-07	0.000138	9	5	1.0	1.0	1.0	18003	0
RPL28	9	4.3105e-09	2.7489e-07	0.000138	10	8	0.93683	0.93732	1.0	14825	1
BIRC5	5	4.3999e-09	2.7489e-07	0.000138	11	5	1.0	1.0	1.0	18002	0
RAB6A	13	4.8497e-09	2.7489e-07	0.000138	12	13	1.0	1.0	1.0	18001	0
LSM4	6	5.0682e-09	2.7489e-07	0.000138	13	6	1.0	1.0	1.0	18000	0
GPN2	5	7.0803e-09	2.7489e-07	0.000138	14	5	1.0	1.0	1.0	17999	0
POLD1	5	7.7538e-09	2.7489e-07	0.000138	15	5	1.0	1.0	1.0	17998	0
PARS2	5	8.063e-09	2.7489e-07	0.000138	16	5	1.0	1.0	1.0	17997	0
SARS2	5	8.812e-09	2.7489e-07	0.000138	17	5	1.0	1.0	1.0	17982	0
RUVBL2	5	8.8493e-09	2.7489e-07	0.000138	18	5	1.0	1.0	1.0	17996	0
MARS2	5	9.825e-09	2.7489e-07	0.000138	19	5	1.0	1.0	1.0	17995	0
RPS19	5	9.9993e-09	2.7489e-07	0.000138	20	5	1.0	1.0	1.0	17994	0
PSMG4	6	1.0109e-08	2.7489e-07	0.000138	21	6	1.0	1.0	1.0	17974	0
GMPPB	5	1.1657e-08	2.7489e-07	0.000138	22	5	1.0	1.0	1.0	17993	0
PUF60	5	1.2213e-08	2.7489e-07	0.000138	23	5	1.0	1.0	1.0	17992	0
ALG2	5	1.2317e-08	2.7489e-07	0.000138	24	5	1.0	1.0	1.0	17991	0
ADAT3	5	1.2871e-08	2.7489e-07	0.000138	25	5	1.0	1.0	1.0	17990	0
FAU	5	1.4271e-08	2.7489e-07	0.000138	26	5	1.0	1.0	1.0	17989	0
DDX54	5	1.64e-08	2.7489e-07	0.000138	27	5	1.0	1.0	1.0	17988	0
WDR74	5	1.8559e-08	2.7489e-07	0.000138	28	5	1.0	1.0	1.0	17987	0
EIF3A	5	1.9069e-08	2.7489e-07	0.000138	29	5	1.0	1.0	1.0	17986	0
PTPMT1	5	1.9589e-08	2.7489e-07	0.000138	30	5	1.0	1.0	1.0	17985	0
RPL13	5	2.138e-08	2.7489e-07	0.000138	31	5	1.0	1.0	1.0	17984	0
CPSF1	5	2.2115e-08	2.7489e-07	0.000138	32	5	1.0	1.0	1.0	17983	0
MRPL34	5	2.3516e-08	2.7489e-07	0.000138	33	5	1.0	1.0	1.0	17981	0
SNRPD3	5	2.3998e-08	2.7489e-07	0.000138	34	5	1.0	1.0	1.0	17980	0
MARS	5	2.6963e-08	2.7489e-07	0.000138	35	5	1.0	1.0	1.0	17979	0
WDR18	5	2.7354e-08	2.7489e-07	0.000138	36	5	1.0	1.0	1.0	17978	0
POLRMT	5	3.1513e-08	5.4978e-07	0.000193	37	5	1.0	1.0	1.0	17977	0
PPAN	5	3.1678e-08	5.4978e-07	0.000193	38	5	1.0	1.0	1.0	17976	0
C19orf52	5	3.1788e-08	5.4978e-07	0.000193	39	5	1.0	1.0	1.0	17975	0
EIF4A3	5	3.4044e-08	8.2467e-07	0.000193	40	5	1.0	1.0	1.0	17951	0
ATP6V0C	5	3.5402e-08	8.2467e-07	0.000193	41	5	1.0	1.0	1.0	17973	0
TRAPPC1	5	4.2941e-08	8.2467e-07	0.000193	42	5	1.0	1.0	1.0	17972	0
MCM2	5	4.3507e-08	8.2467e-07	0.000193	43	5	1.0	1.0	1.0	17971	0
SNRNP25	5	4.4584e-08	8.2467e-07	0.000193	44	5	1.0	1.0	1.0	17970	0
TBCD	5	4.9741e-08	8.2467e-07	0.000193	45	5	1.0	1.0	1.0	17969	0
RPL36	5	5.3048e-08	8.2467e-07	0.000193	46	5	1.0	1.0	1.0	17929	0
INTS10	5	5.3493e-08	8.2467e-07	0.000193	47	5	1.0	1.0	1.0	17968	0
DNM2	5	5.8281e-08	8.2467e-07	0.000193	48	5	0.99996	0.99996	1.0	17395	0
GAPDH	5	6.2906e-08	8.2467e-07	0.000193	49	5	1.0	1.0	1.0	17967	0
LARS2	5	6.3482e-08	8.2467e-07	0.000193	50	5	1.0	1.0	1.0	17966	0
SF3B3	5	7.1565e-08	8.2467e-07	0.000193	51	5	1.0	1.0	1.0	17965	0
INTS6	8	7.2437e-08	8.2467e-07	0.000193	52	8	1.0	1.0	1.0	17964	0
POLR3A	5	7.8379e-08	8.2467e-07	0.000193	53	5	1.0	1.0	1.0	17963	0
C9orf114	5	8.0452e-08	8.2467e-07	0.000193	54	5	1.0	1.0	1.0	17962	0
UBE2M	5	8.4365e-08	8.2467e-07	0.000193	55	5	1.0	1.0	1.0	17961	0
FDXR	5	8.4728e-08	8.2467e-07	0.000193	56	5	1.0	1.0	1.0	17960	0
VARS	5	8.8304e-08	8.2467e-07	0.000193	57	5	1.0	1.0	1.0	17959	0
NAT10	5	9.3302e-08	8.2467e-07	0.000193	58	5	1.0	1.0	1.0	17958	0
DHPS	5	9.535e-08	8.2467e-07	0.000193	59	5	1.0	1.0	1.0	17957	0
TIMM10	5	9.825e-08	8.2467e-07	0.000193	60	5	1.0	1.0	1.0	17956	0
SNAPC2	5	9.8934e-08	8.2467e-07	0.000193	61	5	1.0	1.0	1.0	17955	0
EIF4A1	4	1.011e-07	8.2467e-07	0.000193	62	4	1.0	1.0	1.0	17954	0
OIP5	5	1.0925e-07	8.2467e-07	0.000193	63	4	0.97675	0.9767	1.0	15699	0
PSMD11	5	1.1102e-07	8.2467e-07	0.000193	64	5	1.0	1.0	1.0	17953	0
SEC13	5	1.1375e-07	8.2467e-07	0.000193	65	5	1.0	1.0	1.0	17952	0
FARSA	5	1.1526e-07	8.2467e-07	0.000193	66	4	0.82547	0.83279	1.0	12999	1
ARPC4	9	1.1897e-07	8.2467e-07	0.000193	67	9	0.99998	0.99998	1.0	17487	0
PWP2	5	1.2294e-07	8.2467e-07	0.000193	68	5	1.0	1.0	1.0	17950	0
TBL3	5	1.231e-07	8.2467e-07	0.000193	69	5	1.0	1.0	1.0	17949	0
PSMA7	5	1.2557e-07	8.2467e-07	0.000193	70	5	1.0	1.0	1.0	17948	0
BUB3	5	1.2758e-07	8.2467e-07	0.000193	71	5	1.0	1.0	1.0	17947	0
SRSF2	5	1.2852e-07	8.2467e-07	0.000193	72	5	1.0	1.0	1.0	17898	0
VCP	5	1.2876e-07	8.2467e-07	0.000193	73	5	1.0	1.0	1.0	17946	0
IKBKAP	5	1.2893e-07	8.2467e-07	0.000193	74	5	1.0	1.0	1.0	17945	0
RANGAP1	5	1.2961e-07	8.2467e-07	0.000193	75	5	1.0	1.0	1.0	17944	0
IPO13	5	1.2995e-07	8.2467e-07	0.000193	76	5	1.0	1.0	1.0	17943	0
INTS9	5	1.3012e-07	8.2467e-07	0.000193	77	5	1.0	1.0	1.0	17942	0
AURKB	5	1.4457e-07	1.0996e-06	0.000225	78	5	1.0	1.0	1.0	17941	0
CCND1	5	1.4569e-07	1.3745e-06	0.000225	79	5	1.0	1.0	1.0	17940	0
ZBTB8OS	5	1.4852e-07	1.3745e-06	0.000225	80	5	1.0	1.0	1.0	17939	0
PSMB2	5	1.5294e-07	1.3745e-06	0.000225	81	5	1.0	1.0	1.0	17938	0
GINS4	5	1.5529e-07	1.3745e-06	0.000225	82	5	1.0	1.0	1.0	17937	0
RBM10	5	1.5667e-07	1.3745e-06	0.000225	83	5	1.0	1.0	1.0	17936	0
ESPL1	5	1.621e-07	1.3745e-06	0.000225	84	5	1.0	1.0	1.0	17935	0
PRIM1	5	1.6559e-07	1.3745e-06	0.000225	85	5	1.0	1.0	1.0	17934	0
FAM96B	5	1.6663e-07	1.3745e-06	0.000225	86	5	1.0	1.0	1.0	17933	0
ELAC2	5	1.7084e-07	1.3745e-06	0.000225	87	5	1.0	1.0	1.0	17932	0
NHP2L1	5	1.7885e-07	1.3745e-06	0.000225	88	5	1.0	1.0	1.0	17931	0
LAS1L	5	1.7907e-07	1.3745e-06	0.000225	89	5	1.0	1.0	1.0	17930	0
SF3B5	5	1.8088e-07	1.3745e-06	0.000225	90	5	1.0	1.0	1.0	17791	0
TUBD1	10	1.8173e-07	1.3745e-06	0.000225	91	9	0.99181	0.99181	1.0	16270	0
DTL	5	2.0691e-07	1.3745e-06	0.000225	92	5	1.0	1.0	1.0	17787	0
DKC1	5	2.0716e-07	1.3745e-06	0.000225	93	5	1.0	1.0	1.0	17928	0
NOP9	5	2.1091e-07	1.3745e-06	0.000225	94	5	1.0	1.0	1.0	17927	0
DHDDS	5	2.1369e-07	1.3745e-06	0.000225	95	5	1.0	1.0	1.0	17926	0
CHMP7	5	2.1394e-07	1.3745e-06	0.000225	96	5	1.0	1.0	1.0	17925	0
POLR2A	5	2.1522e-07	1.3745e-06	0.000225	97	5	1.0	1.0	1.0	17924	0
SF1	5	2.2564e-07	1.3745e-06	0.000225	98	5	1.0	1.0	1.0	17923	0
ATP6V0D1	5	2.267e-07	1.3745e-06	0.000225	99	5	1.0	1.0	1.0	17922	0
NIP7	5	2.3729e-07	1.3745e-06	0.000225	100	5	1.0	1.0	1.0	17921	0
THAP1	8	2.4253e-07	1.3745e-06	0.000225	101	8	1.0	1.0	1.0	17920	0
ZFX	7	2.4679e-07	1.3745e-06	0.000225	102	7	1.0	1.0	1.0	17919	0
YRDC	5	2.4941e-07	1.3745e-06	0.000225	103	5	1.0	1.0	1.0	17918	0
SYS1	7	2.5361e-07	1.3745e-06	0.000225	104	6	0.99453	0.99453	1.0	16411	0
DNLZ	5	2.5816e-07	1.3745e-06	0.000225	105	5	1.0	1.0	1.0	17917	0
SPC24	5	2.5935e-07	1.3745e-06	0.000225	106	5	1.0	1.0	1.0	17916	0
NELFCD	5	2.6323e-07	1.3745e-06	0.000225	107	5	1.0	1.0	1.0	17915	0
TICRR	5	2.7391e-07	1.3745e-06	0.000225	108	5	1.0	1.0	1.0	17914	0
GOSR2	5	2.8557e-07	1.3745e-06	0.000225	109	5	1.0	1.0	1.0	17913	0
FNTB	5	2.8815e-07	1.3745e-06	0.000225	110	5	1.0	1.0	1.0	17912	0
ATP6V1A	5	2.9319e-07	1.6493e-06	0.000244	111	5	1.0	1.0	1.0	17911	0
PPP4C	5	3.0197e-07	1.9242e-06	0.000244	112	5	1.0	1.0	1.0	17910	0
SF3B4	5	3.0635e-07	1.9242e-06	0.000244	113	5	1.0	1.0	1.0	17909	0
EIF3D	5	3.0839e-07	1.9242e-06	0.000244	114	5	1.0	1.0	1.0	17908	0
SNRPD1	5	3.1805e-07	1.9242e-06	0.000244	115	5	1.0	1.0	1.0	17907	0
DDX5	5	3.205e-07	1.9242e-06	0.000244	116	5	1.0	1.0	1.0	17906	0
PES1	5	3.2121e-07	1.9242e-06	0.000244	117	5	1.0	1.0	1.0	17905	0
MRPL53	5	3.2617e-07	1.9242e-06	0.000244	118	5	1.0	1.0	1.0	17904	0
WDR77	5	3.2688e-07	1.9242e-06	0.000244	119	5	1.0	1.0	1.0	17903	0
POLR2F	5	3.2903e-07	1.9242e-06	0.000244	120	5	1.0	1.0	1.0	17902	0
HCFC1	5	3.2988e-07	1.9242e-06	0.000244	121	4	0.9958	0.99576	1.0	16497	0
PFDN5	8	3.362e-07	1.9242e-06	0.000244	122	8	1.0	1.0	1.0	17901	0
CLP1	5	3.4738e-07	1.9242e-06	0.000244	123	5	1.0	1.0	1.0	17900	0
ELP3	5	3.5418e-07	1.9242e-06	0.000244	124	5	1.0	1.0	1.0	17899	0
VPS28	5	3.5877e-07	1.9242e-06	0.000244	125	5	1.0	1.0	1.0	17897	0
UBE2C	10	3.6422e-07	1.9242e-06	0.000244	126	9	0.98458	0.98458	1.0	15932	0
TINF2	5	3.681e-07	1.9242e-06	0.000244	127	5	1.0	1.0	1.0	17896	0
IGF1R	5	3.7007e-07	1.9242e-06	0.000244	128	5	1.0	1.0	1.0	17895	0
NSL1	5	3.7562e-07	1.9242e-06	0.000244	129	5	1.0	1.0	1.0	17894	0
NOC4L	5	3.7832e-07	1.9242e-06	0.000244	130	4	0.74814	0.7796	1.0	12173	1
STK40	5	3.7883e-07	1.9242e-06	0.000244	131	5	1.0	1.0	1.0	17893	0
DOHH	5	3.8571e-07	1.9242e-06	0.000244	132	5	1.0	1.0	1.0	17892	0
RRM1	5	3.8693e-07	1.9242e-06	0.000244	133	5	1.0	1.0	1.0	17891	0
TRIM37	5	3.8857e-07	1.9242e-06	0.000244	134	5	1.0	1.0	1.0	17890	0
PPP2R4	5	3.9063e-07	1.9242e-06	0.000244	135	5	1.0	1.0	1.0	17889	0
SF3B14	5	3.9393e-07	1.9242e-06	0.000244	136	5	1.0	1.0	1.0	17888	0
CHMP2A	5	3.9518e-07	1.9242e-06	0.000244	137	5	1.0	1.0	1.0	17887	0
RFC5	5	3.9726e-07	1.9242e-06	0.000244	138	5	1.0	1.0	1.0	17886	0
MRPL38	5	4.0272e-07	1.9242e-06	0.000244	139	5	1.0	1.0	1.0	17885	0
NDOR1	5	4.0909e-07	1.9242e-06	0.000244	140	5	1.0	1.0	1.0	17884	0
EEF2	5	4.1238e-07	1.9242e-06	0.000244	141	5	1.0	1.0	1.0	17721	0
GNB1L	5	4.151e-07	1.9242e-06	0.000244	142	5	1.0	1.0	1.0	17883	0
SAMD4B	5	4.2735e-07	2.474e-06	0.000267	143	5	1.0	1.0	1.0	17881	0
LSM7	5	4.2868e-07	2.474e-06	0.000267	144	5	1.0	1.0	1.0	17880	0
PSMD2	5	4.3269e-07	2.474e-06	0.000267	145	5	1.0	1.0	1.0	17879	0
GEMIN4	5	4.3628e-07	2.474e-06	0.000267	146	5	1.0	1.0	1.0	17878	0
BANF1	4	4.3944e-07	2.474e-06	0.000267	147	4	1.0	1.0	1.0	17877	0
CPSF3L	5	4.4193e-07	2.474e-06	0.000267	148	5	1.0	1.0	1.0	17876	0
ARL2	5	4.4304e-07	2.474e-06	0.000267	149	5	0.99998	0.99998	1.0	17485	0
PSMC4	5	4.4417e-07	2.474e-06	0.000267	150	5	0.99999	0.99999	1.0	17628	0
PRMT5	5	4.4672e-07	2.474e-06	0.000267	151	5	1.0	1.0	1.0	17875	0
EXOSC6	5	4.4756e-07	2.474e-06	0.000267	152	4	0.99311	0.9931	1.0	16336	0
EEFSEC	5	4.7444e-07	2.474e-06	0.000267	153	5	1.0	1.0	1.0	17874	0
CRCP	14	4.77e-07	2.474e-06	0.000267	154	12	0.99822	0.99819	1.0	16737	0
KANSL3	5	4.7975e-07	2.474e-06	0.000267	155	5	1.0	1.0	1.0	17873	0
WDR7	5	4.8121e-07	2.474e-06	0.000267	156	5	1.0	1.0	1.0	17872	0
SRSF1	5	4.8561e-07	2.474e-06	0.000267	157	5	1.0	1.0	1.0	17871	0
RRS1	5	4.9251e-07	2.474e-06	0.000267	158	5	1.0	1.0	1.0	17870	0
DPH1	5	4.9649e-07	2.474e-06	0.000267	159	5	1.0	1.0	1.0	17869	0
CCT3	5	5.0756e-07	2.474e-06	0.000267	160	5	1.0	1.0	1.0	17868	0
CDIPT	5	5.0909e-07	2.474e-06	0.000267	161	5	1.0	1.0	1.0	17867	0
PPP2CA	5	5.1215e-07	2.474e-06	0.000267	162	5	1.0	1.0	1.0	17866	0
TRMT61A	5	5.2133e-07	2.474e-06	0.000267	163	4	0.98466	0.98467	1.0	15934	0
MRPL4	5	5.235e-07	2.474e-06	0.000267	164	5	1.0	1.0	1.0	17865	0
CDC16	5	5.2611e-07	2.474e-06	0.000267	165	5	1.0	1.0	1.0	17864	0
CDT1	5	5.282e-07	2.474e-06	0.000267	166	5	1.0	1.0	1.0	17863	0
GTF3C5	5	5.3664e-07	2.474e-06	0.000267	167	5	1.0	1.0	1.0	17862	0
NCBP2	7	5.4484e-07	2.7489e-06	0.000287	168	7	0.99997	0.99997	1.0	17446	0
VPS18	5	5.5222e-07	3.0238e-06	0.000287	169	5	1.0	1.0	1.0	17861	0
SNW1	5	5.6593e-07	3.0238e-06	0.000287	170	5	1.0	1.0	1.0	17860	0
SYMPK	5	5.6704e-07	3.0238e-06	0.000287	171	5	1.0	1.0	1.0	17859	0
ELP6	5	5.7317e-07	3.0238e-06	0.000287	172	5	1.0	1.0	1.0	17858	0
FDX1L	5	5.7429e-07	3.0238e-06	0.000287	173	5	1.0	1.0	1.0	17857	0
PSMB4	5	5.9361e-07	3.0238e-06	0.000287	174	5	1.0	1.0	1.0	17856	0
MED24	5	6.0055e-07	3.0238e-06	0.000287	175	5	1.0	1.0	1.0	17855	0
PGD	5	6.0814e-07	3.0238e-06	0.000287	176	5	1.0	1.0	1.0	17854	0
DDX20	5	6.0872e-07	3.0238e-06	0.000287	177	5	1.0	1.0	1.0	17853	0
RRP12	5	6.099e-07	3.0238e-06	0.000287	178	5	1.0	1.0	1.0	17852	0
SMC1A	5	6.164e-07	3.0238e-06	0.000287	179	5	1.0	1.0	1.0	17851	0
UPF1	5	6.1758e-07	3.0238e-06	0.000287	180	5	1.0	1.0	1.0	17850	0
CTNNB1	5	6.2595e-07	3.0238e-06	0.000287	181	5	1.0	1.0	1.0	17849	0
MCM7	5	6.2993e-07	3.0238e-06	0.000287	182	5	1.0	1.0	1.0	17770	0
HDAC3	5	6.3077e-07	3.0238e-06	0.000287	183	5	1.0	1.0	1.0	17848	0
MRPS16	5	6.5843e-07	3.0238e-06	0.000287	184	5	1.0	1.0	1.0	17847	0
SEC61A1	5	6.6976e-07	3.0238e-06	0.000287	185	5	1.0	1.0	1.0	17846	0
QARS	5	6.7103e-07	3.0238e-06	0.000287	186	5	1.0	1.0	1.0	17845	0
PSMD3	5	6.8125e-07	3.0238e-06	0.000287	187	5	1.0	1.0	1.0	17844	0
RPLP0	5	6.8835e-07	3.0238e-06	0.000287	188	5	1.0	1.0	1.0	17843	0
POLR2G	5	6.9355e-07	3.0238e-06	0.000287	189	5	1.0	1.0	1.0	17842	0
POLR3H	5	6.942e-07	3.0238e-06	0.000287	190	5	1.0	1.0	1.0	17841	0
BRD4	5	6.9616e-07	3.2987e-06	0.000311	191	5	1.0	1.0	1.0	17840	0
COPS5	5	7.047e-07	3.5736e-06	0.000314	192	5	1.0	1.0	1.0	17839	0
UBE2I	5	7.1567e-07	3.5736e-06	0.000314	193	5	1.0	1.0	1.0	17838	0
USP5	5	7.2402e-07	3.5736e-06	0.000314	194	5	0.99996	0.99996	1.0	17405	0
ADSL	5	7.3288e-07	3.5736e-06	0.000314	195	5	1.0	1.0	1.0	17837	0
ILF3	5	7.4315e-07	3.5736e-06	0.000314	196	5	1.0	1.0	1.0	17836	0
EIF6	5	7.437e-07	3.5736e-06	0.000314	197	4	0.98772	0.98772	1.0	16045	0
RPL23	5	7.4869e-07	3.5736e-06	0.000314	198	5	0.99999	0.99999	1.0	17602	0
FEN1	5	7.5913e-07	3.5736e-06	0.000314	199	5	1.0	1.0	1.0	17835	0
TCF7L2	5	7.6054e-07	3.5736e-06	0.000314	200	5	1.0	1.0	1.0	17834	0
RTCB	5	7.7539e-07	3.5736e-06	0.000314	201	5	1.0	1.0	1.0	17833	0
PET112	5	7.761e-07	3.5736e-06	0.000314	202	5	1.0	1.0	1.0	17832	0
JUP	5	7.7681e-07	3.5736e-06	0.000314	203	5	1.0	1.0	1.0	17831	0
LEMD2	7	7.9444e-07	3.5736e-06	0.000314	204	7	1.0	1.0	1.0	17830	0
EXOSC4	5	8.034e-07	3.5736e-06	0.000314	205	5	0.99995	0.99996	1.0	17365	0
C10orf2	5	8.2284e-07	3.8485e-06	0.000336	206	5	1.0	1.0	1.0	17829	0
HAUS1	5	8.4895e-07	4.3982e-06	0.000383	207	5	1.0	1.0	1.0	17828	0
DYNLRB1	5	9.0638e-07	4.6731e-06	0.000403	208	5	1.0	1.0	1.0	17827	0
SNRPD2	5	9.1327e-07	4.6731e-06	0.000403	209	5	1.0	1.0	1.0	17826	0
PGK1	5	9.2881e-07	5.2229e-06	0.000437	210	5	1.0	1.0	1.0	17825	0
NDE1	5	9.4206e-07	5.2229e-06	0.000437	211	5	1.0	1.0	1.0	17824	0
RPL10A	5	9.5042e-07	5.2229e-06	0.000437	212	5	1.0	1.0	1.0	17823	0
TIMM13	5	9.6126e-07	5.2229e-06	0.000437	213	5	1.0	1.0	1.0	17717	0
GRWD1	5	9.6222e-07	5.2229e-06	0.000437	214	5	1.0	1.0	1.0	17822	0
GSPT1	5	9.7243e-07	5.2229e-06	0.000437	215	5	1.0	1.0	1.0	17821	0
ANAPC10	5	9.9746e-07	5.7727e-06	0.000466	216	5	1.0	1.0	1.0	17820	0
PRPF19	5	1.0229e-06	5.7727e-06	0.000466	217	5	0.99999	1.0	1.0	17666	0
BOP1	5	1.023e-06	5.7727e-06	0.000466	218	5	1.0	1.0	1.0	17819	0
COPB2	5	1.0239e-06	5.7727e-06	0.000466	219	5	1.0	1.0	1.0	17818	0
MSTO1	5	1.0463e-06	5.7727e-06	0.000466	220	5	1.0	1.0	1.0	17817	0
G6PD	5	1.0545e-06	5.7727e-06	0.000466	221	5	1.0	1.0	1.0	17816	0
EIF1AX	5	1.0563e-06	5.7727e-06	0.000466	222	5	1.0	1.0	1.0	17815	0
PDCD2	7	1.0585e-06	5.7727e-06	0.000466	223	6	0.45157	0.59909	1.0	9611	1
PLK1	5	1.0924e-06	6.3225e-06	0.000499	224	5	1.0	1.0	1.0	17814	0
KIAA1432	5	1.0981e-06	6.3225e-06	0.000499	225	5	1.0	1.0	1.0	17813	0
GNB2L1	5	1.1276e-06	6.3225e-06	0.000499	226	5	1.0	1.0	1.0	17812	0
MRPS18A	5	1.1333e-06	6.3225e-06	0.000499	227	5	1.0	1.0	1.0	17811	0
UBR4	5	1.1362e-06	6.3225e-06	0.000499	228	5	1.0	1.0	1.0	17810	0
DDOST	5	1.1735e-06	6.8723e-06	0.00054	229	5	0.99998	0.99998	1.0	17526	0
UXT	5	1.2005e-06	7.422e-06	0.000579	230	5	1.0	1.0	1.0	17809	0
SARS	5	1.2016e-06	7.422e-06	0.000579	231	5	1.0	1.0	1.0	17808	0
PSENEN	5	1.2291e-06	7.9718e-06	0.000601	232	5	1.0	1.0	1.0	17807	0
TRIB1	5	1.2332e-06	7.9718e-06	0.000601	233	5	1.0	1.0	1.0	17806	0
LUC7L3	5	1.254e-06	7.9718e-06	0.000601	234	5	1.0	1.0	1.0	17805	0
PDE4DIP	22	1.265e-06	7.9718e-06	0.000601	235	15	0.71329	0.75956	1.0	11874	2
EIF2S3	5	1.2762e-06	7.9718e-06	0.000601	236	5	1.0	1.0	1.0	17804	0
MCM3AP	5	1.2773e-06	7.9718e-06	0.000601	237	5	1.0	1.0	1.0	17803	0
XAB2	5	1.2783e-06	7.9718e-06	0.000601	238	5	1.0	1.0	1.0	17802	0
KIF23	5	1.2794e-06	7.9718e-06	0.000601	239	5	1.0	1.0	1.0	17801	0
GART	5	1.2868e-06	8.5216e-06	0.000609	240	5	1.0	1.0	1.0	17800	0
CDC27	5	1.2895e-06	8.5216e-06	0.000609	241	5	1.0	1.0	1.0	17799	0
SETD1A	5	1.2895e-06	8.5216e-06	0.000609	242	5	1.0	1.0	1.0	17798	0
RPS8	5	1.3045e-06	8.5216e-06	0.000609	243	5	0.99994	0.99995	1.0	17349	0
NOP56	5	1.3225e-06	8.5216e-06	0.000609	244	5	1.0	1.0	1.0	17797	0
UBA52	5	1.3274e-06	8.5216e-06	0.000609	245	5	1.0	1.0	1.0	17796	0
GNL3	5	1.3346e-06	8.5216e-06	0.000609	246	5	1.0	1.0	1.0	17795	0
CCDC115	5	1.3453e-06	8.5216e-06	0.000609	247	5	1.0	1.0	1.0	17790	0
CTDP1	5	1.3456e-06	8.5216e-06	0.000609	248	5	1.0	1.0	1.0	17794	0
HNRNPK	5	1.3724e-06	8.5216e-06	0.000609	249	5	1.0	1.0	1.0	17793	0
U2AF1	5	1.3752e-06	8.5216e-06	0.000609	250	5	0.99976	0.99978	1.0	17118	0
PRPF38B	5	1.3894e-06	8.5216e-06	0.000609	251	5	1.0	1.0	1.0	17792	0
SMU1	5	1.4238e-06	8.5216e-06	0.000609	252	5	1.0	1.0	1.0	17789	0
DCTN3	6	1.492e-06	9.0714e-06	0.000616	253	6	1.0	1.0	1.0	17786	0
CTU1	5	1.4971e-06	9.0714e-06	0.000616	254	5	1.0	1.0	1.0	17785	0
SRSF7	5	1.5153e-06	9.0714e-06	0.000616	255	5	1.0	1.0	1.0	17784	0
TOE1	5	1.5214e-06	9.0714e-06	0.000616	256	5	1.0	1.0	1.0	17783	0
EFTUD1	5	1.5411e-06	9.0714e-06	0.000616	257	5	1.0	1.0	1.0	17782	0
URM1	8	1.5469e-06	9.0714e-06	0.000616	258	6	0.72806	0.7679	1.0	11999	2
LRR1	5	1.5647e-06	9.0714e-06	0.000616	259	5	1.0	1.0	1.0	17781	0
EIF3B	5	1.5734e-06	9.0714e-06	0.000616	260	5	1.0	1.0	1.0	17780	0
EXOC5	5	1.5772e-06	9.0714e-06	0.000616	261	5	1.0	1.0	1.0	17779	0
CTCF	5	1.5873e-06	9.0714e-06	0.000616	262	5	1.0	1.0	1.0	17778	0
GPKOW	5	1.6166e-06	9.0714e-06	0.000616	263	5	1.0	1.0	1.0	17777	0
MRPS12	5	1.6204e-06	9.0714e-06	0.000616	264	5	1.0	1.0	1.0	17776	0
MRPS18B	5	1.6964e-06	9.0714e-06	0.000616	265	5	1.0	1.0	1.0	17775	0
MRPL47	6	1.7178e-06	9.6212e-06	0.000626	266	6	1.0	1.0	1.0	17774	0
PGGT1B	5	1.7504e-06	9.6212e-06	0.000626	267	5	1.0	1.0	1.0	17773	0
GRHL2	5	1.7641e-06	9.6212e-06	0.000626	268	5	1.0	1.0	1.0	17772	0
HINFP	5	1.771e-06	9.6212e-06	0.000626	269	5	1.0	1.0	1.0	17771	0
BAP1	5	1.8072e-06	9.6212e-06	0.000626	270	5	1.0	1.0	1.0	17769	0
ATG7	5	1.81e-06	9.6212e-06	0.000626	271	5	1.0	1.0	1.0	17768	0
DDX42	5	1.8114e-06	9.6212e-06	0.000626	272	5	1.0	1.0	1.0	17767	0
TUFM	5	1.8142e-06	9.6212e-06	0.000626	273	5	1.0	1.0	1.0	17766	0
SLC33A1	5	1.8145e-06	9.6212e-06	0.000626	274	5	0.99999	0.99999	1.0	17627	0
MYC	5	1.8219e-06	9.6212e-06	0.000626	275	5	1.0	1.0	1.0	17765	0
ASNA1	5	1.8354e-06	9.6212e-06	0.000626	276	5	1.0	1.0	1.0	17764	0
SCAP	5	1.8411e-06	9.6212e-06	0.000626	277	5	1.0	1.0	1.0	17763	0
DNMT1	5	1.8511e-06	1.0171e-05	0.000647	278	5	1.0	1.0	1.0	17762	0
GMPS	5	1.8668e-06	1.0171e-05	0.000647	279	5	1.0	1.0	1.0	17761	0
ERCC3	5	1.8726e-06	1.0171e-05	0.000647	280	5	1.0	1.0	1.0	17760	0
VPS53	5	1.8784e-06	1.0171e-05	0.000647	281	5	1.0	1.0	1.0	17759	0
SAE1	6	1.8913e-06	1.0171e-05	0.000647	282	6	1.0	1.0	1.0	17758	0
CPSF4	5	1.9148e-06	1.0171e-05	0.000647	283	5	1.0	1.0	1.0	17757	0
TPR	5	1.9668e-06	1.0996e-05	0.000697	284	5	1.0	1.0	1.0	17756	0
HIST1H2AJ	3	1.9686e-06	1.127e-05	0.000712	285	3	0.99972	0.99974	1.0	17096	0
EIF5A	5	2.0055e-06	1.182e-05	0.000744	286	4	0.98772	0.98772	1.0	16060	0
CSNK1A1	5	2.0107e-06	1.237e-05	0.000753	287	5	1.0	1.0	1.0	17755	0
SNUPN	5	2.0138e-06	1.237e-05	0.000753	288	5	1.0	1.0	1.0	17754	0
SART3	5	2.0184e-06	1.237e-05	0.000753	289	5	1.0	1.0	1.0	17753	0
RBBP4	5	2.026e-06	1.237e-05	0.000753	290	5	1.0	1.0	1.0	17752	0
PTPN23	5	2.0322e-06	1.237e-05	0.000753	291	5	1.0	1.0	1.0	17751	0
MRPL55	5	2.0632e-06	1.237e-05	0.000753	292	5	1.0	1.0	1.0	17750	0
PSMC3	5	2.0851e-06	1.237e-05	0.000753	293	5	0.99998	0.99998	1.0	17535	0
OSGEP	5	2.1593e-06	1.237e-05	0.000753	294	5	1.0	1.0	1.0	17749	0
MCM6	5	2.1893e-06	1.237e-05	0.000753	295	5	1.0	1.0	1.0	17748	0
POP1	5	2.2025e-06	1.237e-05	0.000753	296	5	1.0	1.0	1.0	17747	0
SACM1L	5	2.2189e-06	1.292e-05	0.000753	297	5	1.0	1.0	1.0	17746	0
CDC37	5	2.2256e-06	1.292e-05	0.000753	298	5	1.0	1.0	1.0	17745	0
ALDOA	5	2.2707e-06	1.292e-05	0.000753	299	5	1.0	1.0	1.0	17744	0
VPS72	5	2.3285e-06	1.292e-05	0.000753	300	5	1.0	1.0	1.0	17743	0
CRLS1	8	2.336e-06	1.292e-05	0.000753	301	8	1.0	1.0	1.0	17742	0
TSR1	5	2.3805e-06	1.292e-05	0.000753	302	5	1.0	1.0	1.0	17741	0
HNRNPL	5	2.3822e-06	1.292e-05	0.000753	303	5	1.0	1.0	1.0	17740	0
USP39	5	2.4139e-06	1.292e-05	0.000753	304	5	1.0	1.0	1.0	17739	0
LSM10	5	2.4524e-06	1.292e-05	0.000753	305	4	0.94177	0.94214	1.0	14914	0
YAP1	6	2.4731e-06	1.347e-05	0.000753	306	6	0.99999	0.99999	1.0	17613	0
MFN2	5	2.4818e-06	1.347e-05	0.000753	307	5	1.0	1.0	1.0	17738	0
PSMB1	5	2.5072e-06	1.347e-05	0.000753	308	5	1.0	1.0	1.0	17737	0
UBA1	5	2.52e-06	1.347e-05	0.000753	309	5	1.0	1.0	1.0	17736	0
GFER	5	2.5605e-06	1.347e-05	0.000753	310	5	1.0	1.0	1.0	17735	0
TUBGCP6	5	2.5624e-06	1.347e-05	0.000753	311	5	1.0	1.0	1.0	17734	0
DPH6	6	2.5774e-06	1.347e-05	0.000753	312	6	1.0	1.0	1.0	17733	0
CAPZB	5	2.5903e-06	1.347e-05	0.000753	313	5	1.0	1.0	1.0	17732	0
NUP93	5	2.6072e-06	1.347e-05	0.000753	314	5	1.0	1.0	1.0	17731	0
CDC45	5	2.6147e-06	1.347e-05	0.000753	315	5	1.0	1.0	1.0	17730	0
PCBP1	5	2.6355e-06	1.347e-05	0.000753	316	5	1.0	1.0	1.0	17729	0
MVD	5	2.6496e-06	1.347e-05	0.000753	317	5	0.99999	0.99999	1.0	17559	0
MAX	11	2.6534e-06	1.347e-05	0.000753	318	9	0.91306	0.91402	1.0	14375	1
SUPT6H	5	2.6565e-06	1.347e-05	0.000753	319	5	1.0	1.0	1.0	17728	0
CSNK2B	5	2.6622e-06	1.347e-05	0.000753	320	5	1.0	1.0	1.0	17727	0
MDN1	5	2.6833e-06	1.347e-05	0.000753	321	5	1.0	1.0	1.0	17726	0
PGS1	5	2.6852e-06	1.347e-05	0.000753	322	5	1.0	1.0	1.0	17725	0
SCD	5	2.7259e-06	1.4019e-05	0.000756	323	5	1.0	1.0	1.0	17724	0
UFD1L	5	2.7474e-06	1.4019e-05	0.000756	324	5	1.0	1.0	1.0	17723	0
PTCD3	5	2.8027e-06	1.4019e-05	0.000756	325	5	1.0	1.0	1.0	17722	0
MEPCE	10	2.8113e-06	1.4019e-05	0.000756	326	9	0.98006	0.98006	1.0	15790	1
SNRPB	5	2.8144e-06	1.4019e-05	0.000756	327	5	0.99982	0.99985	1.0	17161	0
RPL13A	4	2.8447e-06	1.4019e-05	0.000756	328	4	0.99994	0.99995	1.0	17347	0
SREBF1	5	2.861e-06	1.4019e-05	0.000756	329	5	1.0	1.0	1.0	17720	0
PKMYT1	5	2.8686e-06	1.4019e-05	0.000756	330	5	0.99965	0.99967	1.0	17065	0
SUGP1	5	2.8833e-06	1.4019e-05	0.000756	331	5	1.0	1.0	1.0	17719	0
DDX49	5	2.9051e-06	1.4019e-05	0.000756	332	4	0.99199	0.992	1.0	16277	0
ARMC7	5	2.9058e-06	1.4019e-05	0.000756	333	5	1.0	1.0	1.0	17718	0
CHCHD4	5	2.9513e-06	1.4019e-05	0.000756	334	5	0.99999	1.0	1.0	17665	0
RHOA	5	3.0459e-06	1.4569e-05	0.000769	335	5	1.0	1.0	1.0	17716	0
RPS9	5	3.0595e-06	1.4569e-05	0.000769	336	4	0.016128	0.052198	0.623661	1506	1
SHQ1	5	3.1124e-06	1.4569e-05	0.000769	337	5	1.0	1.0	1.0	17715	0
MRPS21	5	3.1146e-06	1.4569e-05	0.000769	338	5	1.0	1.0	1.0	17714	0
ACO2	5	3.132e-06	1.4569e-05	0.000769	339	5	1.0	1.0	1.0	17713	0
HNRNPU	5	3.1538e-06	1.4569e-05	0.000769	340	5	1.0	1.0	1.0	17712	0
NUDC	5	3.1626e-06	1.4569e-05	0.000769	341	5	1.0	1.0	1.0	17711	0
PRMT1	5	3.292e-06	1.5669e-05	0.000809	342	5	1.0	1.0	1.0	17710	0
CDC20	5	3.2942e-06	1.5669e-05	0.000809	343	5	1.0	1.0	1.0	17709	0
ACLY	5	3.3261e-06	1.5669e-05	0.000809	344	5	1.0	1.0	1.0	17708	0
ACTR10	5	3.349e-06	1.5669e-05	0.000809	345	5	1.0	1.0	1.0	17707	0
ATP6V0B	5	3.3506e-06	1.5669e-05	0.000809	346	4	0.054999	0.1445	0.799	3257	1
NUDCD3	5	3.3548e-06	1.5669e-05	0.000809	347	4	0.97993	0.97992	1.0	15788	0
EIF3G	5	3.4138e-06	1.5669e-05	0.000809	348	5	1.0	1.0	1.0	17706	0
ZNF131	5	3.4255e-06	1.5669e-05	0.000809	349	5	1.0	1.0	1.0	17705	0
TTC27	5	3.4796e-06	1.6219e-05	0.000827	350	5	1.0	1.0	1.0	17704	0
C7orf26	5	3.482e-06	1.6219e-05	0.000827	351	5	1.0	1.0	1.0	17703	0
RPS11	5	3.6131e-06	1.6219e-05	0.000827	352	5	1.0	1.0	1.0	17702	0
NUP85	5	3.6709e-06	1.6219e-05	0.000827	353	5	1.0	1.0	1.0	17701	0
FNTA	5	3.7118e-06	1.6768e-05	0.000853	354	5	1.0	1.0	1.0	17700	0
SOX9	5	3.8114e-06	1.7318e-05	0.000866	355	5	1.0	1.0	1.0	17699	0
MCM3	5	3.8358e-06	1.7318e-05	0.000866	356	3	0.28908	0.4555	1.0	7748	1
SNRNP70	5	3.8472e-06	1.7318e-05	0.000866	357	5	1.0	1.0	1.0	17698	0
RPL27	5	3.8851e-06	1.7318e-05	0.000866	358	5	0.99899	0.99901	1.0	16867	0
IARS	5	3.9014e-06	1.7318e-05	0.000866	359	5	1.0	1.0	1.0	17697	0
ELL	5	3.9249e-06	1.7318e-05	0.000866	360	5	1.0	1.0	1.0	17696	0
F8A3	5	3.9641e-06	1.7868e-05	0.000889	361	5	1.0	1.0	1.0	17695	0
NCAPG	5	4.0223e-06	1.7868e-05	0.000889	362	5	1.0	1.0	1.0	17694	0
WDR75	5	4.092e-06	1.8418e-05	0.000909	363	5	1.0	1.0	1.0	17693	0
EP400	5	4.1407e-06	1.8418e-05	0.000909	364	5	1.0	1.0	1.0	17692	0
RPA2	5	4.1626e-06	1.8418e-05	0.000909	365	5	1.0	1.0	1.0	17691	0
RPL8	5	4.2021e-06	1.8967e-05	0.000933	366	5	0.99999	1.0	1.0	17671	0
HYOU1	5	4.332e-06	1.9517e-05	0.000946	367	5	1.0	1.0	1.0	17690	0
RPA3	5	4.3615e-06	1.9517e-05	0.000946	368	5	0.99997	0.99997	1.0	17460	0
PSMB7	5	4.3831e-06	1.9517e-05	0.000946	369	5	1.0	1.0	1.0	17689	0
RPL18	5	4.4177e-06	1.9517e-05	0.000946	370	4	0.97346	0.97338	1.0	15606	0
KAT8	5	4.4649e-06	1.9517e-05	0.000946	371	5	1.0	1.0	1.0	17688	0
TAF1C	5	4.5128e-06	2.0067e-05	0.000946	372	5	1.0	1.0	1.0	17687	0
NR2C2AP	5	4.5921e-06	2.0067e-05	0.000946	373	5	1.0	1.0	1.0	17686	0
CPSF3	5	4.6057e-06	2.0067e-05	0.000946	374	5	0.99999	1.0	1.0	17667	0
RAE1	5	4.6154e-06	2.0067e-05	0.000946	375	4	0.98841	0.98842	1.0	16129	0
GTF3C4	5	4.6516e-06	2.0067e-05	0.000946	376	5	1.0	1.0	1.0	17685	0
FOXA1	5	4.6605e-06	2.0067e-05	0.000946	377	5	1.0	1.0	1.0	17684	0
CIRH1A	5	4.6905e-06	2.0067e-05	0.000946	378	5	1.0	1.0	1.0	17683	0
AP2M1	5	4.6937e-06	2.0067e-05	0.000946	379	5	0.99998	0.99998	1.0	17490	0
WARS2	5	4.7328e-06	2.0067e-05	0.000946	380	5	1.0	1.0	1.0	17682	0
RBM14	5	4.7389e-06	2.0067e-05	0.000946	381	5	1.0	1.0	1.0	17681	0
COPB1	5	4.7419e-06	2.0067e-05	0.000946	382	5	1.0	1.0	1.0	17680	0
RBM47	5	4.7937e-06	2.0617e-05	0.000962	383	5	1.0	1.0	1.0	17679	0
HSPA9	5	4.8197e-06	2.0617e-05	0.000962	384	5	0.99998	0.99999	1.0	17538	0
GTPBP4	5	4.8264e-06	2.0617e-05	0.000962	385	5	0.99983	0.99985	1.0	17167	0
SNF8	5	4.8583e-06	2.0617e-05	0.000962	386	5	1.0	1.0	1.0	17678	0
CSE1L	5	4.88e-06	2.1167e-05	0.000982	387	5	1.0	1.0	1.0	17677	0
CTU2	5	4.9049e-06	2.1167e-05	0.000982	388	5	1.0	1.0	1.0	17676	0
RINT1	5	4.9676e-06	2.1716e-05	0.001003	389	5	1.0	1.0	1.0	17675	0
THG1L	5	5.0087e-06	2.1716e-05	0.001003	390	5	0.99999	1.0	1.0	17674	0
RPL18A	3	5.062e-06	2.2266e-05	0.001026	391	3	0.99999	1.0	1.0	17673	0
PMPCA	5	5.1013e-06	2.2816e-05	0.00104	392	5	0.99999	1.0	1.0	17672	0
NUP88	5	5.153e-06	2.2816e-05	0.00104	393	5	0.99999	1.0	1.0	17670	0
TUBB4B	5	5.1562e-06	2.2816e-05	0.00104	394	5	0.99999	1.0	1.0	17669	0
CHMP6	5	5.1822e-06	2.2816e-05	0.00104	395	5	0.99999	1.0	1.0	17668	0
ACTR1A	5	5.2939e-06	2.3366e-05	0.001053	396	5	0.99999	1.0	1.0	17664	0
PRC1	5	5.3039e-06	2.3366e-05	0.001053	397	5	0.99999	1.0	1.0	17663	0
TUT1	5	5.3057e-06	2.3366e-05	0.001053	398	4	0.96996	0.9699	1.0	15516	0
ABCB7	5	5.4093e-06	2.3366e-05	0.001053	399	5	0.99999	1.0	1.0	17662	0
EIF1	5	5.4651e-06	2.3915e-05	0.001053	400	5	0.99999	1.0	1.0	17661	0
SPRTN	5	5.4855e-06	2.3915e-05	0.001053	401	5	0.99999	1.0	1.0	17660	0
CTNNBL1	5	5.51e-06	2.3915e-05	0.001053	402	4	0.96848	0.9685	1.0	15486	0
PPP2R1A	5	5.5248e-06	2.3915e-05	0.001053	403	4	0.47221	0.61744	1.0	9861	1
GEMIN2	5	5.53e-06	2.3915e-05	0.001053	404	5	0.99999	1.0	1.0	17659	0
GATA6	5	5.6059e-06	2.3915e-05	0.001053	405	5	0.99999	1.0	1.0	17658	0
RAD51	5	5.6337e-06	2.3915e-05	0.001053	406	5	0.99999	1.0	1.0	17657	0
RPL15	2	5.6965e-06	2.3915e-05	0.001053	407	2	0.99999	1.0	1.0	17656	0
TTI2	5	5.743e-06	2.3915e-05	0.001053	408	5	0.99998	0.99998	1.0	17483	0
ACTL6A	5	5.7478e-06	2.3915e-05	0.001053	409	5	0.99999	1.0	1.0	17655	0
RPL11	5	5.7904e-06	2.4465e-05	0.001072	410	5	0.99999	1.0	1.0	17653	0
DMAP1	5	5.7904e-06	2.4465e-05	0.001072	411	5	0.99999	1.0	1.0	17654	0
DYNC1H1	5	5.9128e-06	2.5015e-05	0.001093	412	4	0.9893	0.98932	1.0	16162	0
NCKAP1	5	5.9433e-06	2.5565e-05	0.001107	413	5	0.99999	1.0	1.0	17652	0
TXNL4A	5	5.9833e-06	2.5565e-05	0.001107	414	4	0.90481	0.90585	1.0	14253	0
RPS20	4	6.0217e-06	2.5565e-05	0.001107	415	4	0.99999	1.0	1.0	17651	0
SEH1L	5	6.0421e-06	2.5565e-05	0.001107	416	5	0.99999	1.0	1.0	17650	0
UBE2S	5	6.1236e-06	2.6115e-05	0.001125	417	5	0.99999	1.0	1.0	17649	0
ENO1	5	6.1647e-06	2.6115e-05	0.001125	418	5	0.99999	1.0	1.0	17648	0
POLR2D	5	6.221e-06	2.6664e-05	0.001138	419	5	0.99999	1.0	1.0	17647	0
EIF2AK4	5	6.3121e-06	2.6664e-05	0.001138	420	5	0.99999	1.0	1.0	17646	0
FARS2	5	6.3207e-06	2.6664e-05	0.001138	421	5	0.99993	0.99994	1.0	17322	0
RRP7A	5	6.335e-06	2.6664e-05	0.001138	422	5	0.99999	1.0	1.0	17645	0
TFIP11	5	6.408e-06	2.7214e-05	0.001159	423	5	0.99999	0.99999	1.0	17644	0
MFAP1	5	6.5325e-06	2.7764e-05	0.001174	424	5	0.99999	0.99999	1.0	17643	0
WDR55	5	6.5449e-06	2.7764e-05	0.001174	425	4	0.95545	0.95565	1.0	15199	0
SOD2	5	6.604e-06	2.7764e-05	0.001174	426	5	0.99998	0.99998	1.0	17497	0
TSSC1	5	6.7873e-06	2.8863e-05	0.001209	427	5	0.99999	0.99999	1.0	17642	0
PSMB3	5	6.7954e-06	2.8863e-05	0.001209	428	5	0.99999	0.99999	1.0	17641	0
CDC23	5	6.8218e-06	2.8863e-05	0.001209	429	5	0.99999	0.99999	1.0	17640	0
SRSF11	5	6.8531e-06	2.8863e-05	0.001209	430	5	0.99995	0.99995	1.0	17357	0
ATP13A1	5	6.9136e-06	2.9413e-05	0.001229	431	5	0.99999	0.99999	1.0	17639	0
PMF1	5	6.9877e-06	2.9963e-05	0.00124	432	5	0.99999	0.99999	1.0	17638	0
ERCC2	5	7.0112e-06	2.9963e-05	0.00124	433	4	0.87131	0.87298	1.0	13656	0
PTDSS1	5	7.0542e-06	2.9963e-05	0.00124	434	5	0.99999	0.99999	1.0	17637	0
NHP2	6	7.1185e-06	2.9963e-05	0.00124	435	5	0.99817	0.99814	1.0	16731	0
CHAF1B	5	7.1422e-06	3.0513e-05	0.001255	436	5	0.99999	0.99999	1.0	17636	0
PRPF8	5	7.2013e-06	3.0513e-05	0.001255	437	5	0.99999	0.99999	1.0	17635	0
UTP23	5	7.2183e-06	3.0513e-05	0.001255	438	5	0.99999	0.99999	1.0	17634	0
CDK1	5	7.2438e-06	3.1063e-05	0.001274	439	5	0.99999	0.99999	1.0	17633	0
FDPS	5	7.3294e-06	3.1612e-05	0.001294	440	5	0.99999	0.99999	1.0	17632	0
VRK1	5	7.4506e-06	3.2712e-05	0.001336	441	5	0.99999	0.99999	1.0	17631	0
VPS52	5	7.5866e-06	3.3262e-05	0.001352	442	5	0.99999	0.99999	1.0	17630	0
MTG2	5	7.6049e-06	3.3262e-05	0.001352	443	4	0.86918	0.87088	1.0	13623	1
PCYT2	5	7.6309e-06	3.3811e-05	0.001371	444	5	0.99999	0.99999	1.0	17629	0
TOP3A	5	7.7894e-06	3.4361e-05	0.001378	445	5	0.99999	0.99999	1.0	17563	0
NARS	5	7.7943e-06	3.4361e-05	0.001378	446	5	0.99999	0.99999	1.0	17626	0
RPAIN	7	7.812e-06	3.4361e-05	0.001378	447	7	0.99999	0.99999	1.0	17575	0
PPAT	5	7.8555e-06	3.4361e-05	0.001378	448	5	0.99999	0.99999	1.0	17625	0
COPS6	5	7.8737e-06	3.4361e-05	0.001378	449	5	0.99999	0.99999	1.0	17624	0
MRPS24	5	7.9514e-06	3.4911e-05	0.001394	450	5	0.99999	0.99999	1.0	17623	0
ITGB5	5	7.9651e-06	3.4911e-05	0.001394	451	5	0.99999	0.99999	1.0	17622	0
PRPF31	5	7.9835e-06	3.5461e-05	0.001413	452	5	0.99999	0.99999	1.0	17621	0
PFDN6	5	8.0366e-06	3.6011e-05	0.001432	453	5	0.99999	0.99999	1.0	17620	0
STX4	5	8.0667e-06	3.656e-05	0.001444	454	5	0.99999	0.99999	1.0	17619	0
NOTCH2NL	5	8.076e-06	3.656e-05	0.001444	455	5	0.99999	0.99999	1.0	17618	0
EIF2B1	5	8.0963e-06	3.656e-05	0.001444	456	4	0.46989	0.61539	1.0	9831	1
NME6	5	8.2258e-06	3.711e-05	0.001456	457	5	0.99999	0.99999	1.0	17617	0
EFTUD2	5	8.2636e-06	3.711e-05	0.001456	458	5	0.99999	0.99999	1.0	17616	0
ATF4	4	8.2637e-06	3.711e-05	0.001456	459	4	0.99999	0.99999	1.0	17615	0
UFC1	5	8.3348e-06	3.766e-05	0.001471	460	5	0.99999	0.99999	1.0	17614	0
DDX47	5	8.376e-06	3.766e-05	0.001471	461	5	0.99996	0.99996	1.0	17391	0
GUK1	5	8.5082e-06	3.9859e-05	0.001547	462	5	0.99971	0.99974	1.0	17095	0
ARIH1	5	8.5417e-06	3.9859e-05	0.001547	463	5	0.99999	0.99999	1.0	17612	0
GTF3C1	5	8.5758e-06	3.9859e-05	0.001547	464	5	0.99999	0.99999	1.0	17611	0
PCID2	5	8.6628e-06	4.0409e-05	0.001558	465	5	0.99997	0.99997	1.0	17466	0
AAMP	5	8.6812e-06	4.0409e-05	0.001558	466	5	0.99994	0.99995	1.0	17346	0
CCNK	5	8.7825e-06	4.0409e-05	0.001558	467	5	0.99999	0.99999	1.0	17610	0
GINS1	5	8.8473e-06	4.0959e-05	0.001576	468	5	0.99999	0.99999	1.0	17609	0
RNF20	5	9.0083e-06	4.1508e-05	0.001577	469	5	0.99999	0.99999	1.0	17608	0
RABIF	5	9.049e-06	4.1508e-05	0.001577	470	5	0.99999	0.99999	1.0	17607	0
SUPT16H	5	9.0541e-06	4.1508e-05	0.001577	471	5	0.99999	0.99999	1.0	17606	0
INCENP	5	9.1512e-06	4.1508e-05	0.001577	472	5	0.99999	0.99999	1.0	17605	0
GNL2	5	9.1563e-06	4.1508e-05	0.001577	473	5	0.99999	0.99999	1.0	17604	0
RFC2	5	9.2039e-06	4.1508e-05	0.001577	474	5	0.99964	0.99966	1.0	17056	0
DDX39B	5	9.2257e-06	4.2058e-05	0.001588	475	5	0.99998	0.99998	1.0	17531	0
MAD2L1	5	9.2414e-06	4.2058e-05	0.001588	476	5	0.99999	0.99999	1.0	17603	0
RBM19	5	9.2544e-06	4.2058e-05	0.001588	477	5	0.99999	0.99999	1.0	17601	0
PMVK	5	9.3898e-06	4.3158e-05	0.001626	478	4	0.99151	0.99151	1.0	16254	0
CARM1	5	9.5641e-06	4.4257e-05	0.001657	479	5	0.99999	0.99999	1.0	17600	0
MCRS1	5	9.6067e-06	4.4257e-05	0.001657	480	5	0.99999	0.99999	1.0	17599	0
RAN	5	9.6548e-06	4.4257e-05	0.001657	481	5	0.99999	0.99999	1.0	17598	0
METAP2	5	9.7247e-06	4.4807e-05	0.001674	482	5	0.99999	0.99999	1.0	17597	0
C18orf21	7	9.8087e-06	4.5907e-05	0.001705	483	7	0.99992	0.99993	1.0	17289	0
UFL1	5	9.8493e-06	4.5907e-05	0.001705	484	5	0.99999	0.99999	1.0	17596	0
TTC4	5	9.8548e-06	4.5907e-05	0.001705	485	5	0.99999	0.99999	1.0	17595	0
DHX8	5	9.8821e-06	4.6456e-05	0.001721	486	5	0.99999	0.99999	1.0	17594	0
ZNF259	5	1.0036e-05	4.7006e-05	0.001724	487	5	0.99999	0.99999	1.0	17593	0
MED11	5	1.0045e-05	4.7006e-05	0.001724	488	5	0.99996	0.99996	1.0	17401	0
AQR	5	1.0047e-05	4.7006e-05	0.001724	489	5	0.99999	0.99999	1.0	17592	0
UTP6	5	1.0052e-05	4.7006e-05	0.001724	490	5	0.99999	0.99999	1.0	17591	0
TTC7A	5	1.008e-05	4.7006e-05	0.001724	491	5	0.99995	0.99995	1.0	17358	0
URB1	5	1.0141e-05	4.8656e-05	0.001777	492	5	0.99999	0.99999	1.0	17590	0
MRPS23	5	1.018e-05	4.8656e-05	0.001777	493	5	0.99999	0.99999	1.0	17589	0
TRMT5	5	1.0208e-05	4.9205e-05	0.00179	494	5	0.99999	0.99999	1.0	17588	0
SLC7A6OS	5	1.0349e-05	4.9205e-05	0.00179	495	5	0.99999	0.99999	1.0	17587	0
SNAPC4	5	1.0395e-05	4.9755e-05	0.001803	496	5	0.99999	0.99999	1.0	17586	0
YPEL5	5	1.0589e-05	4.9755e-05	0.001803	497	5	0.99999	0.99999	1.0	17585	0
TAF6	5	1.0722e-05	5.0305e-05	0.001819	498	5	0.99996	0.99996	1.0	17404	0
HIST1H2BH	4	1.0824e-05	5.1404e-05	0.001851	499	4	0.9952	0.99519	1.0	16448	0
POLR1B	5	1.0832e-05	5.1404e-05	0.001851	500	5	0.99997	0.99997	1.0	17458	0
PRR12	5	1.0881e-05	5.1679e-05	0.001858	501	5	0.99999	0.99999	1.0	17584	0
TRAPPC3	6	1.0902e-05	5.1954e-05	0.00186	502	6	0.99999	0.99999	1.0	17583	0
SSRP1	5	1.0934e-05	5.1954e-05	0.00186	503	5	0.99999	0.99999	1.0	17582	0
PLRG1	5	1.1095e-05	5.3604e-05	0.001913	504	5	0.99999	0.99999	1.0	17581	0
ECD	5	1.1129e-05	5.4153e-05	0.001913	505	5	0.99978	0.9998	1.0	17129	0
TANGO6	5	1.1131e-05	5.4153e-05	0.001913	506	5	0.99999	0.99999	1.0	17580	0
SPCS3	5	1.1137e-05	5.4153e-05	0.001913	507	5	0.99999	0.99999	1.0	17579	0
MED22	5	1.1143e-05	5.4153e-05	0.001913	508	5	0.99999	0.99999	1.0	17578	0
VCL	5	1.1197e-05	5.4153e-05	0.001913	509	5	0.99999	0.99999	1.0	17577	0
TAZ	5	1.1227e-05	5.4703e-05	0.001913	510	5	0.99999	0.99999	1.0	17576	0
RPL35	5	1.128e-05	5.4703e-05	0.001913	511	5	0.99998	0.99998	1.0	17519	0
HES1	5	1.1312e-05	5.4703e-05	0.001913	512	5	0.99999	0.99999	1.0	17574	0
EGFR	5	1.1373e-05	5.4703e-05	0.001913	513	5	0.99999	0.99999	1.0	17573	0
HGS	5	1.1392e-05	5.4703e-05	0.001913	514	5	0.99999	0.99999	1.0	17572	0
SMC5	5	1.1416e-05	5.4703e-05	0.001913	515	5	0.99999	0.99999	1.0	17571	0
CARS	5	1.1508e-05	5.5253e-05	0.001921	516	5	0.99999	0.99999	1.0	17570	0
U2SURP	5	1.1533e-05	5.5253e-05	0.001921	517	5	0.99999	0.99999	1.0	17569	0
TOMM22	5	1.1564e-05	5.5253e-05	0.001921	518	5	0.99999	0.99999	1.0	17568	0
CDC5L	5	1.1709e-05	5.6902e-05	0.001974	519	5	0.99997	0.99997	1.0	17452	0
AARS2	5	1.2281e-05	6.1026e-05	0.002113	520	5	0.99999	0.99999	1.0	17567	0
WDR33	5	1.2294e-05	6.13e-05	0.002119	521	5	0.99999	0.99999	1.0	17566	0
EIF3L	5	1.2398e-05	6.185e-05	0.00213	522	5	0.99999	0.99999	1.0	17565	0
HYPK	5	1.2457e-05	6.185e-05	0.00213	523	5	0.99999	0.99999	1.0	17564	0
CCDC94	5	1.2517e-05	6.24e-05	0.002145	524	5	0.99999	0.99999	1.0	17562	0
EPRS	5	1.2541e-05	6.295e-05	0.002155	525	5	0.99998	0.99999	1.0	17543	0
RFC3	5	1.2583e-05	6.295e-05	0.002155	526	5	0.99999	0.99999	1.0	17561	0
ARMC5	5	1.2669e-05	6.35e-05	0.00217	527	5	0.99999	0.99999	1.0	17560	0
UBTF	5	1.2748e-05	6.4599e-05	0.002203	528	5	0.99772	0.99767	1.0	16673	0
POLR2I	5	1.2846e-05	6.5974e-05	0.002246	529	4	0.35298	0.51175	1.0	8456	1
HAUS6	5	1.289e-05	6.6798e-05	0.00227	530	5	0.99999	0.99999	1.0	17558	0
COPZ1	6	1.3235e-05	6.7898e-05	0.002303	531	6	0.99996	0.99996	1.0	17385	0
RAB5C	5	1.3468e-05	7.0097e-05	0.002373	532	5	0.99999	0.99999	1.0	17557	0
POLD2	5	1.354e-05	7.0647e-05	0.002378	533	5	0.99999	0.99999	1.0	17548	0
SPATA5L1	5	1.3587e-05	7.0647e-05	0.002378	534	5	0.99999	0.99999	1.0	17556	0
TEN1	5	1.365e-05	7.0647e-05	0.002378	535	5	0.99999	0.99999	1.0	17555	0
DDB1	5	1.37e-05	7.1197e-05	0.002392	536	5	0.99996	0.99996	1.0	17390	0
PDCD11	5	1.3878e-05	7.1746e-05	0.002397	537	5	0.99999	0.99999	1.0	17554	0
CDK5RAP3	5	1.3921e-05	7.1746e-05	0.002397	538	5	0.99999	0.99999	1.0	17553	0
PIAS1	5	1.3993e-05	7.1746e-05	0.002397	539	5	0.99999	0.99999	1.0	17552	0
HIRA	5	1.4095e-05	7.2296e-05	0.002411	540	5	0.99999	0.99999	1.0	17551	0
SBDS	5	1.4144e-05	7.3396e-05	0.00243	541	5	0.99998	0.99998	1.0	17517	0
NOL9	5	1.4247e-05	7.3396e-05	0.00243	542	5	0.99999	0.99999	1.0	17550	0
MRPL21	8	1.4274e-05	7.3396e-05	0.00243	543	6	0.91241	0.91338	1.0	14365	1
PDPK1	5	1.4309e-05	7.3396e-05	0.00243	544	4	0.98772	0.98772	1.0	16020	0
HARS	5	1.4402e-05	7.3945e-05	0.002439	545	5	0.99999	0.99999	1.0	17549	0
LETM1	5	1.4415e-05	7.3945e-05	0.002439	546	4	0.86454	0.86644	1.0	13545	1
RPL27A	5	1.4665e-05	7.4495e-05	0.002453	547	5	0.99997	0.99997	1.0	17451	0
NOB1	5	1.4782e-05	7.5045e-05	0.002466	548	5	0.99999	0.99999	1.0	17547	0
EIF3F	4	1.5057e-05	7.8344e-05	0.002561	549	4	0.99998	0.99999	1.0	17546	0
HIST2H3C	2	1.5101e-05	7.8344e-05	0.002561	550	2	0.99998	0.99999	1.0	17545	0
WDR70	5	1.517e-05	7.8344e-05	0.002561	551	5	0.99998	0.99999	1.0	17544	0
CNOT3	5	1.5314e-05	7.8893e-05	0.002565	552	5	0.99993	0.99994	1.0	17305	0
LSM2	5	1.5394e-05	7.8893e-05	0.002565	553	5	0.99906	0.99908	1.0	16884	0
CKAP5	5	1.5506e-05	7.8893e-05	0.002565	554	5	0.99998	0.99998	1.0	17499	0
RABGGTA	5	1.5756e-05	8.2742e-05	0.002675	555	5	0.99998	0.99999	1.0	17542	0
YARS	5	1.5771e-05	8.2742e-05	0.002675	556	5	0.99872	0.9987	1.0	16819	0
TBCB	5	1.5772e-05	8.2742e-05	0.002675	557	5	0.99998	0.99999	1.0	17541	0
LSG1	5	1.5804e-05	8.3292e-05	0.002688	558	5	0.99998	0.99999	1.0	17540	0
HNF1B	5	1.5942e-05	8.3841e-05	0.002701	559	5	0.99793	0.99788	1.0	16700	0
SRSF6	5	1.5996e-05	8.4391e-05	0.002714	560	5	0.99998	0.99999	1.0	17539	0
KDM5C	5	1.6417e-05	8.4941e-05	0.002722	561	5	0.99998	0.99998	1.0	17537	0
SF3A3	5	1.6426e-05	8.4941e-05	0.002722	562	5	0.99998	0.99998	1.0	17536	0
HEATR1	5	1.66e-05	8.5491e-05	0.002725	563	4	0.98772	0.98772	1.0	16118	0
MTPAP	5	1.6632e-05	8.5491e-05	0.002725	564	5	0.99998	0.99998	1.0	17534	0
ZBTB7A	5	1.6646e-05	8.5491e-05	0.002725	565	5	0.99997	0.99997	1.0	17463	0
WDR43	5	1.6815e-05	8.659e-05	0.002755	566	5	0.99998	0.99998	1.0	17533	0
NOP16	5	1.6932e-05	8.714e-05	0.002768	567	5	0.99998	0.99998	1.0	17532	0
SMC4	5	1.7084e-05	8.769e-05	0.002775	568	5	0.99998	0.99998	1.0	17530	0
XRN1	5	1.7092e-05	8.769e-05	0.002775	569	5	0.99998	0.99998	1.0	17529	0
DPH2	5	1.7228e-05	8.8789e-05	0.0028	570	5	0.99998	0.99998	1.0	17528	0
RAB1B	5	1.7313e-05	8.8789e-05	0.0028	571	5	0.99998	0.99998	1.0	17527	0
SRCAP	5	1.7701e-05	9.2088e-05	0.002886	572	5	0.99998	0.99998	1.0	17525	0
GTF3C2	5	1.7736e-05	9.2088e-05	0.002886	573	5	0.99998	0.99998	1.0	17524	0
KLF5	5	1.7762e-05	9.2088e-05	0.002886	574	5	0.99998	0.99998	1.0	17523	0
CENPW	6	1.7811e-05	9.2638e-05	0.002886	575	6	0.99998	0.99998	1.0	17522	0
HSD17B10	5	1.7818e-05	9.2638e-05	0.002886	576	5	0.9992	0.99921	1.0	16916	0
POP5	5	1.7885e-05	9.2638e-05	0.002886	577	5	0.99998	0.99998	1.0	17521	0
RTEL1	5	1.7907e-05	9.2638e-05	0.002886	578	4	0.96635	0.96645	1.0	15439	0
ZNF407	5	1.7991e-05	9.3188e-05	0.002898	579	5	0.99998	0.99998	1.0	17520	0
GET4	5	1.8328e-05	9.5937e-05	0.002979	580	5	0.99998	0.99998	1.0	17518	0
PHB2	5	1.8373e-05	9.6486e-05	0.00298	581	5	0.99998	0.99998	1.0	17516	0
EMC7	5	1.8391e-05	9.6486e-05	0.00298	582	5	0.99998	0.99998	1.0	17515	0
RRP9	5	1.8402e-05	9.6486e-05	0.00298	583	5	0.99958	0.9996	1.0	17035	0
MED12	5	1.8553e-05	9.8136e-05	0.003026	584	5	0.99998	0.99998	1.0	17514	0
NOP2	5	1.8612e-05	9.8686e-05	0.003033	585	5	0.99989	0.99991	1.0	17234	0
DDX18	5	1.8616e-05	9.8686e-05	0.003033	586	5	0.99998	0.99998	1.0	17513	0
DCLRE1B	5	1.8671e-05	9.9235e-05	0.003045	587	5	0.99998	0.99998	1.0	17512	0
IK	5	1.8847e-05	9.9785e-05	0.003056	588	5	0.99995	0.99996	1.0	17382	0
PFAS	5	1.9102e-05	0.00010088	0.003085	589	5	0.99998	0.99998	1.0	17511	0
WBP11	5	1.9269e-05	0.00010253	0.00313	590	5	0.99998	0.99998	1.0	17510	0
RPS7	3	1.9338e-05	0.00010363	0.003158	591	3	0.99985	0.99987	1.0	17181	0
UTP20	5	1.9465e-05	0.00010418	0.003164	592	5	0.99998	0.99998	1.0	17509	0
WDHD1	5	1.9531e-05	0.00010418	0.003164	593	5	0.99998	0.99998	1.0	17508	0
TUBGCP2	5	1.9587e-05	0.00010473	0.003165	594	5	0.99998	0.99998	1.0	17507	0
AARS	5	1.9622e-05	0.00010473	0.003165	595	5	0.99983	0.99986	1.0	17174	0
GAK	5	1.9644e-05	0.00010473	0.003165	596	5	0.99998	0.99998	1.0	17506	0
TRMT112	5	1.9701e-05	0.00010528	0.003171	597	5	0.99998	0.99998	1.0	17505	0
PPIL2	5	1.971e-05	0.00010528	0.003171	598	5	0.99998	0.99998	1.0	17504	0
NIFK	5	2.0189e-05	0.00010803	0.003248	599	5	0.99998	0.99998	1.0	17503	0
C16orf80	5	2.0481e-05	0.00010913	0.003276	600	5	0.99998	0.99998	1.0	17502	0
KDM8	5	2.0747e-05	0.00011023	0.003298	601	5	0.99998	0.99998	1.0	17501	0
BCAS2	5	2.0885e-05	0.00011023	0.003298	602	5	0.99998	0.99998	1.0	17500	0
TRAPPC8	5	2.1174e-05	0.00011078	0.003309	603	5	0.99998	0.99998	1.0	17493	0
AP2S1	7	2.1663e-05	0.00011408	0.003396	604	6	0.97495	0.9749	1.0	15652	0
DDX24	5	2.1774e-05	0.00011408	0.003396	605	5	0.99998	0.99998	1.0	17498	0
CPSF2	5	2.1888e-05	0.00011463	0.003401	606	5	0.99998	0.99998	1.0	17496	0
EXOSC2	5	2.195e-05	0.00011463	0.003401	607	5	0.99998	0.99998	1.0	17495	0
NELFB	5	2.2052e-05	0.00011573	0.003411	608	5	0.99976	0.99978	1.0	17115	0
VPS54	5	2.2105e-05	0.00011573	0.003411	609	5	0.99998	0.99998	1.0	17494	0
RRP1	5	2.2147e-05	0.00011573	0.003411	610	5	0.99998	0.99998	1.0	17492	0
C1orf109	5	2.2181e-05	0.00011573	0.003411	611	5	0.99974	0.99976	1.0	17106	0
LONP1	5	2.2244e-05	0.00011628	0.003416	612	5	0.99961	0.99963	1.0	17048	0
GPR20	5	2.2314e-05	0.00011628	0.003416	613	5	0.99998	0.99998	1.0	17491	0
LIMS3	5	2.2723e-05	0.00011738	0.003443	614	5	0.99977	0.99979	1.0	17121	0
SMC6	5	2.2811e-05	0.00011903	0.003485	615	5	0.99998	0.99998	1.0	17489	0
ATIC	5	2.2885e-05	0.00011958	0.003496	616	5	0.99998	0.99998	1.0	17488	0
POLR2L	4	2.3001e-05	0.00012068	0.003511	617	3	0.82258	0.83053	1.0	12957	0
RGP1	5	2.3057e-05	0.00012068	0.003511	618	5	0.99998	0.99998	1.0	17486	0
DHX16	5	2.3072e-05	0.00012068	0.003511	619	4	0.93133	0.93186	1.0	14720	0
CLINT1	5	2.324e-05	0.00012178	0.003532	620	5	0.99998	0.99998	1.0	17484	0
C15orf41	5	2.3359e-05	0.00012178	0.003532	621	5	0.99998	0.99998	1.0	17482	0
SNAPIN	5	2.3512e-05	0.00012233	0.003536	622	5	0.99998	0.99998	1.0	17481	0
PCYT1A	5	2.3521e-05	0.00012233	0.003536	623	5	0.9999	0.99992	1.0	17267	0
MRTO4	5	2.3791e-05	0.00012343	0.003556	624	5	0.99997	0.99997	1.0	17471	0
PPIL4	5	2.3808e-05	0.00012343	0.003556	625	5	0.99998	0.99998	1.0	17480	0
RABGEF1	5	2.3919e-05	0.00012453	0.003582	626	5	0.99998	0.99998	1.0	17479	0
HJURP	5	2.403e-05	0.00012507	0.003587	627	5	0.99998	0.99998	1.0	17478	0
RAC1	4	2.4159e-05	0.00012507	0.003587	628	4	0.99998	0.99998	1.0	17477	0
TMEM199	5	2.4421e-05	0.00012562	0.003591	629	5	0.99998	0.99998	1.0	17476	0
MCM5	5	2.4526e-05	0.00012562	0.003591	630	5	0.99996	0.99996	1.0	17394	0
EXOSC3	5	2.4947e-05	0.00012837	0.003664	631	5	0.99826	0.99823	1.0	16747	0
ATP6V1E1	5	2.5568e-05	0.00013167	0.003744	632	5	0.99997	0.99997	1.0	17475	0
COPA	5	2.5766e-05	0.00013167	0.003744	633	5	0.99837	0.99835	1.0	16760	0
PTK2	5	2.5956e-05	0.00013222	0.003744	634	5	0.99997	0.99997	1.0	17474	0
CHERP	5	2.6e-05	0.00013222	0.003744	635	4	0.99597	0.99593	1.0	16510	0
NSMCE1	5	2.6004e-05	0.00013222	0.003744	636	5	0.99997	0.99997	1.0	17473	0
CHD4	5	2.6047e-05	0.00013277	0.003754	637	5	0.99997	0.99997	1.0	17447	0
POLR3K	5	2.6565e-05	0.00013552	0.003825	638	5	0.99997	0.99997	1.0	17472	0
LARS	5	2.6977e-05	0.00013772	0.003863	639	5	0.99997	0.99997	1.0	17469	0
SOD1	5	2.6977e-05	0.00013772	0.003863	640	5	0.99997	0.99997	1.0	17470	0
METTL16	5	2.6977e-05	0.00013772	0.003863	641	5	0.99997	0.99997	1.0	17468	0
CENPA	5	2.7026e-05	0.00013772	0.003863	642	5	0.99997	0.99997	1.0	17467	0
TPT1	6	2.756e-05	0.00014047	0.003922	643	6	0.99934	0.99935	1.0	16951	0
PHB	5	2.756e-05	0.00014047	0.003922	644	5	0.99976	0.99978	1.0	17117	0
MRPL19	5	2.7617e-05	0.00014047	0.003922	645	5	0.99997	0.99997	1.0	17465	0
MYBBP1A	5	2.7766e-05	0.00014102	0.003931	646	5	0.99997	0.99997	1.0	17464	0
TSR2	5	2.8109e-05	0.00014322	0.00398	647	5	0.99961	0.99963	1.0	17042	0
ATP6V1G1	5	2.8159e-05	0.00014322	0.00398	648	4	0.15644	0.30702	0.974566	5672	1
PPIL1	5	2.8193e-05	0.00014377	0.003983	649	5	0.99997	0.99997	1.0	17462	0
MRPL35	5	2.8244e-05	0.00014377	0.003983	650	5	0.99997	0.99997	1.0	17461	0
KRR1	5	2.8364e-05	0.00014432	0.003992	651	5	0.99997	0.99997	1.0	17459	0
TMEM189	5	2.9011e-05	0.00014707	0.004056	652	5	0.99997	0.99997	1.0	17457	0
PPARG	5	2.905e-05	0.00014707	0.004056	653	5	0.99997	0.99997	1.0	17456	0
USP36	5	2.9205e-05	0.00014734	0.004057	654	5	0.99997	0.99997	1.0	17455	0
HAUS5	5	2.9309e-05	0.00014872	0.004083	655	5	0.99997	0.99997	1.0	17454	0
PHF12	5	2.9322e-05	0.00014872	0.004083	656	5	0.99997	0.99997	1.0	17453	0
VEZT	5	2.9428e-05	0.00014954	0.004099	657	4	0.95624	0.9564	1.0	15206	0
NFS1	5	2.9739e-05	0.00015256	0.004176	658	4	0.061671	0.15595	0.820829	3421	1
EXOSC8	5	3.0184e-05	0.00015531	0.004232	659	4	0.97546	0.97541	1.0	15661	0
MRPL52	10	3.0204e-05	0.00015531	0.004232	660	6	0.61679	0.71191	1.0	11186	3
RPS23	5	3.0236e-05	0.00015531	0.004232	661	5	0.99987	0.99989	1.0	17207	0
RPP14	5	3.03e-05	0.00015586	0.00424	662	5	0.99997	0.99997	1.0	17450	0
PSMD12	5	3.046e-05	0.00015641	0.004249	663	5	0.99997	0.99997	1.0	17449	0
NOP58	5	3.058e-05	0.00015806	0.004287	664	5	0.99993	0.99994	1.0	17306	0
EIF5	5	3.0622e-05	0.00015861	0.004295	665	5	0.99997	0.99997	1.0	17448	0
STRAP	5	3.092e-05	0.00016136	0.004357	666	5	0.99997	0.99997	1.0	17445	0
MED20	5	3.0961e-05	0.00016136	0.004357	667	5	0.99997	0.99997	1.0	17444	0
FERMT1	5	3.1344e-05	0.00016521	0.004447	668	5	0.99997	0.99997	1.0	17443	0
RPF1	5	3.1371e-05	0.00016521	0.004447	669	5	0.99997	0.99997	1.0	17442	0
ERBB2	5	3.1578e-05	0.00016576	0.004449	670	5	0.99997	0.99997	1.0	17441	0
PAK1IP1	5	3.1689e-05	0.00016576	0.004449	671	5	0.99997	0.99997	1.0	17440	0
SEPSECS	5	3.187e-05	0.00016631	0.004457	672	5	0.99997	0.99997	1.0	17439	0
CINP	5	3.2304e-05	0.00016906	0.004517	673	5	0.99997	0.99997	1.0	17438	0
PRELID1	3	3.2322e-05	0.00016906	0.004517	674	3	0.99997	0.99997	1.0	17437	0
PPWD1	5	3.3014e-05	0.00017126	0.004562	676	5	0.99997	0.99997	1.0	17436	0
KIF18A	5	3.3014e-05	0.00017126	0.004562	675	5	0.99997	0.99997	1.0	17435	0
AKIRIN2	5	3.323e-05	0.00017181	0.00457	677	5	0.99997	0.99997	1.0	17434	0
PQBP1	5	3.3273e-05	0.00017236	0.004578	678	5	0.99997	0.99997	1.0	17433	0
MED27	8	3.3299e-05	0.00017263	0.004579	679	7	0.99989	0.99991	1.0	17233	0
ANAPC1	4	3.3373e-05	0.00017291	0.004579	680	4	0.99997	0.99997	1.0	17432	0
SETD2	5	3.3577e-05	0.00017346	0.00458	681	5	0.99997	0.99997	1.0	17431	0
TRRAP	5	3.3579e-05	0.00017346	0.00458	682	4	0.20727	0.3811	1.0	6804	1
UBE2L3	6	3.3824e-05	0.00017456	0.004603	683	5	0.73258	0.77044	1.0	12037	1
DCTN4	5	3.4177e-05	0.0001795	0.004719	684	5	0.99997	0.99997	1.0	17430	0
DICER1	5	3.4192e-05	0.0001795	0.004719	685	5	0.99997	0.99997	1.0	17429	0
SNRPF	5	3.4267e-05	0.00018005	0.004727	686	4	0.98772	0.98772	1.0	16075	0
RPS3	4	3.446e-05	0.00018088	0.004742	687	4	0.99997	0.99997	1.0	17428	0
NPLOC4	5	3.447e-05	0.00018115	0.004742	688	4	0.9967	0.99666	1.0	16574	0
TFB2M	5	3.4606e-05	0.0001817	0.004749	689	5	0.99997	0.99997	1.0	17427	0
PRPF38A	5	3.4703e-05	0.00018225	0.00475	690	5	0.99997	0.99997	1.0	17426	0
SNRNP35	5	3.4732e-05	0.00018225	0.00475	691	4	0.96761	0.96767	1.0	15460	0
SF3A2	5	3.4822e-05	0.0001828	0.004757	692	4	0.75688	0.78487	1.0	12252	1
ABT1	5	3.5113e-05	0.0001839	0.004765	693	5	0.99988	0.9999	1.0	17220	0
ZMAT2	5	3.5176e-05	0.0001839	0.004765	694	5	0.99996	0.99997	1.0	17425	0
SRP54	5	3.5191e-05	0.0001839	0.004765	695	5	0.99996	0.99997	1.0	17424	0
ZFYVE20	5	3.5372e-05	0.00018445	0.004766	696	5	0.99996	0.99997	1.0	17423	0
CMPK1	5	3.5402e-05	0.00018445	0.004766	697	5	0.99996	0.99997	1.0	17422	0
WISP1	17	3.5675e-05	0.000185	0.004766	698	13	0.9167	0.91755	1.0	14447	2
MAU2	5	3.5676e-05	0.000185	0.004766	699	5	0.99993	0.99994	1.0	17309	0
FAM50A	5	3.5767e-05	0.00018555	0.004767	700	5	0.99996	0.99997	1.0	17421	0
POLR1E	5	3.5783e-05	0.00018555	0.004767	701	5	0.99996	0.99997	1.0	17420	0
NEDD8	3	3.6228e-05	0.0001872	0.004789	702	3	0.99996	0.99997	1.0	17419	0
PRPF4	5	3.6275e-05	0.0001872	0.004789	703	5	0.99996	0.99997	1.0	17418	0
DIMT1	5	3.6336e-05	0.0001872	0.004789	704	5	0.99996	0.99997	1.0	17417	0
TMEM30A	5	3.6554e-05	0.00018775	0.004796	705	5	0.99996	0.99997	1.0	17416	0
PSMG3	5	3.6638e-05	0.0001883	0.004796	706	4	0.99671	0.99667	1.0	16578	0
TFDP1	5	3.6647e-05	0.0001883	0.004796	707	5	0.99996	0.99997	1.0	17415	0
PLK4	5	3.692e-05	0.0001905	0.004846	708	5	0.99996	0.99997	1.0	17414	0
ANAPC11	9	3.7432e-05	0.0001938	0.004916	709	8	0.70229	0.75363	1.0	11783	1
PPA1	5	3.7448e-05	0.0001938	0.004916	710	5	0.99996	0.99997	1.0	17413	0
DDX56	5	3.748e-05	0.00019435	0.004923	711	5	0.99996	0.99997	1.0	17412	0
WDR82	5	3.7713e-05	0.00019545	0.004937	712	5	0.99902	0.99904	1.0	16873	0
NUP133	5	3.7735e-05	0.00019545	0.004937	713	5	0.99996	0.99996	1.0	17411	0
MRPL11	5	3.7846e-05	0.000196	0.004944	714	5	0.99996	0.99996	1.0	17410	0
RNPC3	5	3.7974e-05	0.00019655	0.004944	715	5	0.99996	0.99996	1.0	17409	0
DDX1	5	3.8006e-05	0.00019655	0.004944	716	5	0.99996	0.99996	1.0	17408	0
DDX55	5	3.8244e-05	0.00019765	0.004964	717	5	0.9997	0.99973	1.0	17090	0
TRAPPC5	5	3.8257e-05	0.0001982	0.004971	718	5	0.99922	0.99923	1.0	16921	0
SAMM50	5	3.8734e-05	0.00020314	0.005088	719	5	0.99996	0.99996	1.0	17407	0
GTF2A2	5	3.8954e-05	0.00020369	0.005095	720	5	0.99996	0.99996	1.0	17406	0
BUD31	5	3.9418e-05	0.00020479	0.005108	721	4	0.75246	0.78222	1.0	12215	1
CENPN	5	3.9423e-05	0.00020479	0.005108	722	4	0.87566	0.87733	1.0	13734	0
SPDL1	5	4.0324e-05	0.00020919	0.00521	723	5	0.9999	0.99992	1.0	17265	0
RAD51C	6	4.0872e-05	0.00020974	0.00521	724	6	0.99996	0.99996	1.0	17403	0
CCDC51	5	4.0898e-05	0.00020974	0.00521	725	5	0.99996	0.99996	1.0	17402	0
WASF2	5	4.1376e-05	0.00021084	0.005223	726	5	0.99996	0.99996	1.0	17400	0
TUBG1	5	4.1378e-05	0.00021084	0.005223	727	5	0.99994	0.99995	1.0	17344	0
DPAGT1	5	4.1565e-05	0.00021139	0.005229	728	5	0.99996	0.99996	1.0	17399	0
ELAVL1	5	4.1911e-05	0.00021304	0.005263	729	5	0.99996	0.99996	1.0	17398	0
EXT1	5	4.2224e-05	0.00021469	0.005295	730	5	0.99996	0.99996	1.0	17397	0
CDC123	5	4.2249e-05	0.00021524	0.005295	731	5	0.999	0.99901	1.0	16869	0
SSBP1	5	4.2277e-05	0.00021524	0.005295	732	5	0.99996	0.99996	1.0	17396	0
QRSL1	5	4.329e-05	0.00022019	0.00541	733	5	0.99996	0.99996	1.0	17393	0
KARS	5	4.3496e-05	0.00022074	0.005416	734	4	0.99681	0.99678	1.0	16582	0
C14orf80	5	4.3721e-05	0.00022184	0.005435	735	4	0.6705	0.73723	1.0	11551	1
CDK6	5	4.3782e-05	0.00022239	0.005442	736	5	0.99996	0.99996	1.0	17392	0
COG8	5	4.3964e-05	0.00022294	0.005448	737	4	0.99673	0.99669	1.0	16580	0
DHX33	5	4.441e-05	0.00022459	0.005473	738	5	0.99866	0.99864	1.0	16805	0
ZMAT5	5	4.4414e-05	0.00022459	0.005473	739	5	0.99996	0.99996	1.0	17389	0
PFDN2	5	4.4586e-05	0.00022568	0.005492	740	4	0.99112	0.99114	1.0	16233	0
KLHL38	5	4.4706e-05	0.00022623	0.005498	741	5	0.99996	0.99996	1.0	17388	0
ZCCHC7	5	4.4907e-05	0.00022788	0.005513	742	5	0.99996	0.99996	1.0	17387	0
RBMX	6	4.4942e-05	0.00022788	0.005513	743	6	0.99996	0.99996	1.0	17386	0
SMC3	5	4.4944e-05	0.00022788	0.005513	744	5	0.99996	0.99996	1.0	17384	0
TONSL	5	4.5017e-05	0.00022843	0.005513	745	4	0.90003	0.90122	1.0	14145	0
RPS16	4	4.517e-05	0.00022898	0.005513	746	4	0.99995	0.99996	1.0	17383	0
MOGS	5	4.5238e-05	0.00022898	0.005513	747	5	0.99995	0.99996	1.0	17381	0
KBTBD2	5	4.5275e-05	0.00022898	0.005513	748	5	0.99995	0.99996	1.0	17380	0
INTS5	5	4.533e-05	0.00022953	0.005519	749	5	0.99995	0.99996	1.0	17379	0
RIOK2	5	4.6011e-05	0.00023558	0.005649	750	4	0.99565	0.99562	1.0	16483	0
CRNKL1	5	4.6018e-05	0.00023558	0.005649	751	5	0.99995	0.99996	1.0	17378	0
EIF3E	5	4.6562e-05	0.00023833	0.0057	752	5	0.99995	0.99996	1.0	17377	0
ZSWIM8	5	4.6638e-05	0.00023833	0.0057	753	5	0.99995	0.99996	1.0	17376	0
IGBP1	5	4.6814e-05	0.00023943	0.005717	754	5	0.99995	0.99996	1.0	17359	0
AIFM1	5	4.696e-05	0.00023998	0.005717	755	4	0.67154	0.73774	1.0	11562	1
RB1CC1	5	4.7093e-05	0.00023998	0.005717	756	5	0.99995	0.99996	1.0	17375	0
PSMA4	5	4.7399e-05	0.00024328	0.005788	757	5	0.99995	0.99996	1.0	17374	0
CDC26	5	4.7475e-05	0.00024493	0.005819	758	5	0.99995	0.99996	1.0	17373	0
PHF8	5	4.8169e-05	0.00024823	0.00589	759	5	0.99995	0.99996	1.0	17372	0
CNPY2	5	4.8519e-05	0.00024933	0.005908	760	5	0.99995	0.99996	1.0	17371	0
INTS4	5	4.8891e-05	0.00025042	0.005919	761	5	0.99995	0.99996	1.0	17370	0
TRUB2	5	4.893e-05	0.00025042	0.005919	762	5	0.99995	0.99996	1.0	17369	0
CLNS1A	5	4.9116e-05	0.00025097	0.005924	763	4	0.94219	0.94254	1.0	14924	0
BRAT1	5	4.9304e-05	0.00025152	0.005929	764	5	0.99995	0.99996	1.0	17368	0
COASY	5	4.9641e-05	0.00025372	0.005963	765	5	0.99995	0.99996	1.0	17367	0
FLII	5	4.984e-05	0.00025427	0.005963	766	5	0.99995	0.99996	1.0	17366	0
VASP	5	5.0079e-05	0.00025427	0.005963	767	5	0.99995	0.99996	1.0	17364	0
RPS24	5	5.0177e-05	0.00025427	0.005963	768	4	0.98981	0.98984	1.0	16183	0
MRPL51	5	5.0581e-05	0.00025482	0.005965	769	5	0.99995	0.99996	1.0	17363	0
MED21	5	5.0864e-05	0.00025537	0.005965	770	5	0.99995	0.99996	1.0	17362	0
GPN1	5	5.0945e-05	0.00025537	0.005965	771	5	0.99995	0.99996	1.0	17361	0
HSCB	5	5.1148e-05	0.00025592	0.00597	772	5	0.99995	0.99996	1.0	17360	0
TUBGCP4	5	5.1911e-05	0.00025702	0.005988	773	4	0.98664	0.98663	1.0	15999	0
ABCF1	5	5.2106e-05	0.00025757	0.005993	774	4	0.99105	0.99107	1.0	16232	0
BRF2	5	5.2406e-05	0.00025922	0.006016	775	5	0.99898	0.999	1.0	16866	0
RTFDC1	5	5.2446e-05	0.00025922	0.006016	776	5	0.99989	0.99991	1.0	17239	0
NAA15	5	5.3552e-05	0.00026417	0.006123	777	5	0.99995	0.99995	1.0	17356	0
POP4	5	5.3869e-05	0.00026582	0.006153	778	5	0.99995	0.99995	1.0	17355	0
TMED10	5	5.3997e-05	0.00026637	0.006158	779	5	0.99995	0.99995	1.0	17354	0
SAP18	5	5.4084e-05	0.00026692	0.006163	780	4	0.98772	0.98772	1.0	16066	0
GFM2	5	5.4401e-05	0.00026802	0.00618	781	5	0.99995	0.99995	1.0	17353	0
SMG7	5	5.454e-05	0.00026912	0.006198	782	5	0.99991	0.99992	1.0	17272	0
CWC22	5	5.5089e-05	0.00027297	0.006278	783	5	0.99994	0.99995	1.0	17352	0
NLE1	7	5.5238e-05	0.00027352	0.006283	784	5	0.9958	0.99576	1.0	16496	0
PREB	5	5.6023e-05	0.00027791	0.006376	785	5	0.99994	0.99995	1.0	17351	0
CDK11A	5	5.6108e-05	0.00027846	0.00638	786	5	0.99809	0.99805	1.0	16720	0
ALYREF	5	5.6661e-05	0.00028396	0.006498	787	5	0.99994	0.99995	1.0	17350	0
ERH	5	5.699e-05	0.00028616	0.00654	788	5	0.99965	0.99967	1.0	17063	0
CIAO1	5	5.7625e-05	0.00028891	0.006594	789	5	0.99941	0.99942	1.0	16972	0
PIK3C3	5	5.7838e-05	0.00028946	0.006599	790	5	0.99964	0.99966	1.0	17062	0
EIF1AD	5	5.7976e-05	0.00029001	0.006603	791	5	0.99958	0.9996	1.0	17034	0
KCMF1	5	5.8336e-05	0.00029056	0.006607	792	5	0.99994	0.99995	1.0	17348	0
POLE	5	5.8835e-05	0.00029111	0.006611	793	5	0.99994	0.99995	1.0	17345	0
MRPS2	5	6.0004e-05	0.00029606	0.006715	794	5	0.99994	0.99995	1.0	17343	0
DIS3	5	6.0097e-05	0.00029661	0.006719	795	5	0.99994	0.99995	1.0	17342	0
KIF14	5	6.0352e-05	0.00029826	0.006729	796	5	0.99994	0.99995	1.0	17341	0
NHLRC2	5	6.0421e-05	0.00029826	0.006729	797	5	0.99994	0.99995	1.0	17340	0
PNPT1	5	6.0491e-05	0.00029853	0.006729	799	5	0.99994	0.99995	1.0	17338	0
DHX15	5	6.0491e-05	0.00029853	0.006729	798	5	0.99994	0.99995	1.0	17339	0
TBC1D3F	1	6.0633e-05	0.00029936	0.006739	800	1	0.99994	0.99995	1.0	17337	0
MRPS6	5	6.0958e-05	0.00030045	0.006755	801	5	0.99994	0.99995	1.0	17336	0
MRPS30	5	6.1333e-05	0.000301	0.006759	802	5	0.99994	0.99995	1.0	17335	0
PRR13	6	6.1555e-05	0.00030155	0.006763	803	5	0.90168	0.90278	1.0	14191	1
TRNT1	5	6.1685e-05	0.0003021	0.006767	804	5	0.99988	0.9999	1.0	17224	0
RPLP1	5	6.1954e-05	0.00030375	0.006795	805	4	0.98772	0.98772	1.0	16025	0
CHD8	5	6.2328e-05	0.00030485	0.006812	806	5	0.99994	0.99995	1.0	17334	0
ZRSR2	5	6.2812e-05	0.00030705	0.006844	807	5	0.99975	0.99978	1.0	17113	0
SDE2	5	6.2857e-05	0.00030705	0.006844	808	5	0.99934	0.99935	1.0	16950	0
PSMD6	5	6.3176e-05	0.0003087	0.006855	809	5	0.9999	0.99992	1.0	17268	0
MTG1	5	6.319e-05	0.0003087	0.006855	810	5	0.99994	0.99995	1.0	17333	0
VPS16	5	6.3221e-05	0.0003087	0.006855	811	5	0.99984	0.99986	1.0	17179	0
UBL5	3	6.3294e-05	0.00030925	0.006859	812	3	0.99994	0.99995	1.0	17332	0
NKAP	5	6.3541e-05	0.00031035	0.006875	813	5	0.99954	0.99955	1.0	17013	0
ORAOV1	5	6.3601e-05	0.0003109	0.006878	814	5	0.99994	0.99995	1.0	17331	0
NCAPD2	5	6.3989e-05	0.000312	0.006894	815	5	0.99994	0.99995	1.0	17330	0
MED23	5	6.4138e-05	0.00031365	0.006922	816	4	0.99689	0.99685	1.0	16591	0
RPL35A	3	6.443e-05	0.00031475	0.006933	817	3	0.99994	0.99995	1.0	17329	0
AP1G1	5	6.4646e-05	0.0003153	0.006933	818	5	0.99914	0.99915	1.0	16898	0
TCEB2	5	6.4693e-05	0.0003153	0.006933	819	5	0.99972	0.99975	1.0	17099	0
CTC1	5	6.4878e-05	0.00031585	0.006937	820	5	0.99992	0.99993	1.0	17300	0
SURF6	5	6.5438e-05	0.0003164	0.00694	821	5	0.99993	0.99994	1.0	17328	0
MRPS25	5	6.5766e-05	0.00031695	0.006944	822	5	0.99985	0.99987	1.0	17187	0
TAMM41	5	6.646e-05	0.00032135	0.007032	823	5	0.99993	0.99994	1.0	17327	0
RPE	9	6.6639e-05	0.0003219	0.007035	824	8	0.99977	0.99979	1.0	17122	0
IPO5	5	6.6988e-05	0.0003241	0.007075	825	5	0.99993	0.99994	1.0	17326	0
STX5	5	6.7042e-05	0.00032519	0.00709	826	4	0.99633	0.99629	1.0	16540	0
RPL37A	4	6.7123e-05	0.00032629	0.007105	827	3	0.87344	0.87506	1.0	13700	0
RFC4	5	6.7233e-05	0.00032684	0.007109	828	4	0.93006	0.93059	1.0	14692	0
SNAP23	6	6.7895e-05	0.00033124	0.007173	829	6	0.99993	0.99994	1.0	17325	0
POLR2C	5	6.8039e-05	0.00033124	0.007173	830	5	0.99826	0.99823	1.0	16746	0
UTP18	5	6.8193e-05	0.00033179	0.007173	831	5	0.99762	0.99756	1.0	16665	0
GGPS1	5	6.8285e-05	0.00033179	0.007173	833	5	0.99993	0.99994	1.0	17323	0
CLTC	5	6.8285e-05	0.00033179	0.007173	832	5	0.99993	0.99994	1.0	17324	0
NGDN	5	6.8774e-05	0.00033262	0.007182	834	5	0.99993	0.99994	1.0	17321	0
HAUS7	5	6.8954e-05	0.00033344	0.007183	835	5	0.99993	0.99994	1.0	17320	0
ANAPC5	5	6.9032e-05	0.00033344	0.007183	836	5	0.99993	0.99994	1.0	17319	0
DHX9	5	6.9135e-05	0.00033399	0.007186	837	5	0.99993	0.99994	1.0	17318	0
FTSJ3	5	6.9211e-05	0.00033454	0.007189	838	4	0.6011	0.70504	1.0	11084	1
POLR2E	5	6.9406e-05	0.00033564	0.007204	839	4	0.86833	0.87005	1.0	13609	1
RPP38	5	6.9627e-05	0.00033674	0.007219	840	5	0.99993	0.99994	1.0	17317	0
STT3A	5	7.0361e-05	0.00033839	0.007246	841	5	0.99993	0.99994	1.0	17316	0
ROMO1	5	7.0636e-05	0.00033949	0.007256	842	5	0.99993	0.99994	1.0	17308	0
PKN2	5	7.0755e-05	0.00034004	0.007256	843	5	0.99993	0.99994	1.0	17315	0
SUPT4H1	5	7.0834e-05	0.00034004	0.007256	844	5	0.99993	0.99994	1.0	17314	0
NCAPH	5	7.1282e-05	0.00034224	0.007294	845	5	0.99972	0.99975	1.0	17101	0
EXOC8	5	7.1576e-05	0.00034334	0.007298	846	5	0.99993	0.99994	1.0	17313	0
VARS2	5	7.1731e-05	0.00034389	0.007298	847	5	0.99751	0.99746	1.0	16655	0
SENP6	5	7.1736e-05	0.00034389	0.007298	848	5	0.99993	0.99994	1.0	17312	0
RBM25	5	7.1977e-05	0.00034444	0.007298	849	5	0.99993	0.99994	1.0	17311	0
ARID2	5	7.2084e-05	0.00034444	0.007298	850	5	0.99993	0.99994	1.0	17310	0
TRA2B	7	7.2897e-05	0.00034994	0.007397	851	6	0.99884	0.99884	1.0	16832	0
ELP5	5	7.2944e-05	0.00034994	0.007397	852	5	0.99993	0.99994	1.0	17307	0
RACGAP1	5	7.3364e-05	0.00035268	0.007446	853	5	0.99993	0.99994	1.0	17304	0
NOC2L	5	7.4011e-05	0.00035708	0.00753	854	4	0.99241	0.99243	1.0	16302	0
NUTF2	5	7.4268e-05	0.00035818	0.007544	855	5	0.99992	0.99993	1.0	17288	0
GFPT1	5	7.6049e-05	0.00036643	0.0077	856	5	0.99992	0.99994	1.0	17303	0
RPAP1	5	7.6083e-05	0.00036643	0.0077	857	5	0.99949	0.9995	1.0	16999	0
EIF3CL	2	7.7101e-05	0.00037083	0.007783	858	2	0.99992	0.99993	1.0	17302	0
YARS2	5	7.7187e-05	0.00037138	0.007786	859	4	0.913	0.91395	1.0	14373	0
GEMIN6	5	7.723e-05	0.00037193	0.007788	860	5	0.99992	0.99993	1.0	17301	0
C17orf96	5	7.74e-05	0.00037303	0.007802	861	5	0.99992	0.99993	1.0	17299	0
SFPQ	5	7.7854e-05	0.00037577	0.007851	862	5	0.99992	0.99993	1.0	17298	0
POLR1C	5	7.8197e-05	0.00038017	0.007933	863	4	0.89336	0.89467	1.0	14021	0
EXOC3	5	7.8597e-05	0.00038237	0.00797	864	5	0.99992	0.99993	1.0	17297	0
RCC1	5	7.8726e-05	0.00038347	0.007975	865	5	0.99992	0.99993	1.0	17295	0
POLR3B	5	7.8726e-05	0.00038347	0.007975	866	5	0.99992	0.99993	1.0	17296	0
ZBTB2	5	7.9461e-05	0.00038512	0.008	867	5	0.99992	0.99993	1.0	17294	0
PSMA3	5	8.0191e-05	0.00038897	0.008063	868	4	0.98772	0.98772	1.0	16089	0
FASN	5	8.0304e-05	0.00038952	0.008063	869	5	0.99992	0.99993	1.0	17293	0
NVL	5	8.0354e-05	0.00038952	0.008063	870	4	0.98015	0.98015	1.0	15796	0
RPS2	3	8.1044e-05	0.00039392	0.008145	871	3	0.99992	0.99993	1.0	17292	0
UBE2Z	5	8.1803e-05	0.00039887	0.008219	872	5	0.99992	0.99993	1.0	17291	0
CCT7	5	8.1836e-05	0.00039887	0.008219	873	4	0.89146	0.89284	1.0	14000	0
XRCC6	5	8.1892e-05	0.00039887	0.008219	874	5	0.99992	0.99993	1.0	17290	0
ZBTB11	5	8.2223e-05	0.00040051	0.008243	875	4	0.98334	0.98334	1.0	15889	0
SLC35B1	5	8.2587e-05	0.00040106	0.008245	876	5	0.99943	0.99944	1.0	16979	0
NRBP1	5	8.4519e-05	0.00041261	0.008473	877	4	0.99405	0.99404	1.0	16377	0
DDX51	5	8.4686e-05	0.00041426	0.008487	878	5	0.99992	0.99993	1.0	17287	0
LRPPRC	5	8.4747e-05	0.00041426	0.008487	879	5	0.99992	0.99993	1.0	17286	0
RSL1D1	5	8.5656e-05	0.00041921	0.008579	880	5	0.99826	0.99823	1.0	16745	0
METTL3	5	8.5696e-05	0.00041976	0.00858	881	5	0.99991	0.99993	1.0	17285	0
THAP7	5	8.5884e-05	0.00042086	0.008593	882	5	0.99952	0.99953	1.0	17008	0
RPS6	3	8.6036e-05	0.00042141	0.008595	883	3	0.99991	0.99993	1.0	17284	0
MBTPS1	5	8.6621e-05	0.00042416	0.008641	884	4	0.96487	0.96495	1.0	15398	0
GP1BB	5	8.715e-05	0.00042745	0.008698	885	5	0.99991	0.99993	1.0	17283	0
DCTN5	9	8.7259e-05	0.000428	0.0087	886	7	0.27942	0.44702	1.0	7657	1
GRPEL1	5	8.7443e-05	0.0004291	0.008702	887	4	0.99588	0.99585	1.0	16502	0
TGFBRAP1	5	8.7462e-05	0.0004291	0.008702	888	5	0.99991	0.99993	1.0	17282	0
KHSRP	5	8.7838e-05	0.0004324	0.00875	889	5	0.99991	0.99993	1.0	17281	0
ID2	5	8.7932e-05	0.0004324	0.00875	890	5	0.99991	0.99993	1.0	17280	0
NCL	5	8.8467e-05	0.0004357	0.008806	891	5	0.99991	0.99993	1.0	17279	0
ZNF574	5	8.8751e-05	0.00043625	0.008808	892	5	0.99991	0.99993	1.0	17278	0
TUBB	5	8.9311e-05	0.000439	0.008853	893	5	0.99991	0.99992	1.0	17273	0
HS6ST1	5	9.0986e-05	0.00044945	0.009054	894	5	0.99991	0.99992	1.0	17277	0
SIN3A	5	9.1277e-05	0.00045164	0.009078	895	5	0.99991	0.99992	1.0	17276	0
TMEM258	5	9.1309e-05	0.00045164	0.009078	896	5	0.99991	0.99992	1.0	17275	0
POLG2	5	9.2088e-05	0.00045604	0.009156	897	5	0.99991	0.99992	1.0	17274	0
MAK16	5	9.2536e-05	0.00045989	0.009223	898	5	0.99988	0.9999	1.0	17225	0
TFAM	6	9.2646e-05	0.00046044	0.009224	899	6	0.9992	0.99921	1.0	16914	0
WBSCR22	5	9.3055e-05	0.00046154	0.009225	900	5	0.99738	0.99734	1.0	16638	0
HMGCS1	5	9.3143e-05	0.00046154	0.009225	901	5	0.99852	0.99849	1.0	16779	0
DET1	5	9.3508e-05	0.00046319	0.009248	902	4	0.73018	0.76912	1.0	12008	1
CEBPZ	5	9.3936e-05	0.00046429	0.00926	903	5	0.9988	0.9988	1.0	16830	0
APC	5	9.4157e-05	0.00046539	0.009261	904	5	0.99991	0.99992	1.0	17271	0
PDCL	5	9.429e-05	0.00046539	0.009261	905	5	0.99991	0.99992	1.0	17270	0
ASCC3	7	9.5015e-05	0.00046704	0.009284	906	6	0.96897	0.96895	1.0	15496	0
MRPL12	5	9.5256e-05	0.00046814	0.009295	907	5	0.9999	0.99992	1.0	17269	0
EIF3I	5	9.5816e-05	0.00046979	0.009318	908	4	0.95738	0.95753	1.0	15227	0
MTHFD1	5	9.6873e-05	0.00047583	0.009427	909	5	0.9999	0.99992	1.0	17266	0
URB2	5	9.7095e-05	0.00047638	0.009428	910	4	0.79941	0.81323	1.0	12690	1
ATP2A2	5	9.7976e-05	0.00048078	0.009485	911	5	0.99988	0.9999	1.0	17218	0
DNAJC8	4	9.827e-05	0.00048133	0.009485	912	4	0.9999	0.99992	1.0	17264	0
AHCTF1	5	9.8339e-05	0.00048133	0.009485	913	5	0.9999	0.99992	1.0	17263	0
DUSP14	5	9.8511e-05	0.00048188	0.009485	914	5	0.9999	0.99992	1.0	17262	0
OGT	5	9.8672e-05	0.00048243	0.009485	915	5	0.99955	0.99957	1.0	17017	0
ATP5A1	5	9.8718e-05	0.00048243	0.009485	916	5	0.9999	0.99992	1.0	17261	0
NUDT21	5	9.92e-05	0.00048408	0.009497	917	5	0.9999	0.99992	1.0	17260	0
GPR89B	2	9.9215e-05	0.00048408	0.009497	918	2	0.99645	0.99641	1.0	16556	0
BPTF	5	9.9339e-05	0.00048463	0.009497	919	5	0.9999	0.99992	1.0	17259	0
SRP19	6	9.9481e-05	0.00048573	0.009508	920	5	0.99695	0.99691	1.0	16598	0
MIPEP	5	9.9754e-05	0.00048738	0.00953	921	5	0.9999	0.99992	1.0	17258	0
ERAL1	5	0.00010024	0.00048958	0.009542	922	5	0.9999	0.99992	1.0	17257	0
NUP50	4	0.00010024	0.00048958	0.009542	923	4	0.9999	0.99992	1.0	17256	0
GTF2F1	5	0.00010035	0.00049013	0.009542	924	5	0.9999	0.99992	1.0	17255	0
DPM3	8	0.00010041	0.00049013	0.009542	925	6	0.99809	0.99805	1.0	16721	0
RXRA	5	0.00010049	0.00049068	0.009543	926	5	0.9999	0.99992	1.0	17254	0
MRP63	5	0.00010085	0.00049233	0.009565	927	4	0.98949	0.98951	1.0	16170	0
SKP1	5	0.00010091	0.00049288	0.009565	928	5	0.9999	0.99992	1.0	17253	0
NAA50	5	0.00010105	0.00049343	0.009565	929	5	0.9999	0.99992	1.0	17252	0
MRPL20	5	0.00010182	0.00049728	0.00961	930	4	0.23653	0.40945	1.0	7167	1
SMG5	5	0.00010208	0.00049783	0.00961	931	5	0.99988	0.9999	1.0	17216	0
DPF2	5	0.00010217	0.00049838	0.00961	932	5	0.9999	0.99992	1.0	17251	0
E4F1	5	0.00010224	0.00049838	0.00961	933	5	0.9999	0.99992	1.0	17250	0
INTS3	5	0.00010237	0.00049893	0.00961	934	5	0.99732	0.99727	1.0	16632	0
TIMM22	5	0.00010239	0.00049893	0.00961	935	5	0.9999	0.99992	1.0	17249	0
PDCD7	5	0.00010306	0.00050607	0.009706	937	5	0.9999	0.99992	1.0	17247	0
RBM17	4	0.00010306	0.00050607	0.009706	936	4	0.9999	0.99992	1.0	17248	0
MMS19	5	0.00010312	0.00050607	0.009706	938	5	0.9998	0.99982	1.0	17141	0
EFR3A	5	0.00010325	0.00050607	0.009706	939	5	0.99838	0.99836	1.0	16762	0
CCT8	5	0.00010424	0.00051212	0.009791	940	5	0.9999	0.99992	1.0	17246	0
GCN1L1	5	0.00010428	0.00051212	0.009791	941	5	0.9999	0.99992	1.0	17245	0
ZFAT	5	0.00010431	0.00051212	0.009791	942	4	0.35632	0.51474	1.0	8494	1
KRTAP4-11	4	0.0001046	0.00051322	0.009801	943	4	0.9999	0.99992	1.0	17244	0
SAFB	5	0.000105	0.00051542	0.009823	944	5	0.9999	0.99992	1.0	17243	0
FBXO11	5	0.00010522	0.00051652	0.009823	945	5	0.99989	0.99992	1.0	17242	0
SMC2	5	0.00010537	0.00051652	0.009823	946	5	0.99988	0.9999	1.0	17221	0
TPRKB	5	0.00010544	0.00051652	0.009823	947	4	0.99417	0.99416	1.0	16385	0
CIT	5	0.00010564	0.00051707	0.009823	948	4	0.98872	0.98874	1.0	16142	0
KIAA0391	11	0.00010575	0.00051872	0.009844	949	9	0.57175	0.69245	1.0	10927	1
IL9R	4	0.00010625	0.00051982	0.009854	950	4	0.99989	0.99992	1.0	17241	0
TOMM40	5	0.00010644	0.00052037	0.009854	951	4	0.99207	0.9921	1.0	16287	0
UNC50	5	0.00010806	0.00052477	0.009927	952	4	0.9237	0.92439	1.0	14568	0
RPL19	3	0.00010896	0.00052971	0.01001	953	3	0.99989	0.99991	1.0	17240	0
POLR1A	5	0.00010984	0.00053356	0.010072	954	5	0.99895	0.99896	1.0	16858	0
RPL14	5	0.00011022	0.00053466	0.010072	956	5	0.99989	0.99991	1.0	17237	0
GINS2	5	0.00011022	0.00053466	0.010072	955	5	0.99989	0.99991	1.0	17238	0
FAM83A	5	0.00011039	0.00053576	0.010072	957	5	0.99989	0.99991	1.0	17236	0
RPIA	5	0.00011046	0.00053576	0.010072	958	4	0.98561	0.98561	1.0	15968	0
SRBD1	5	0.00011129	0.00054043	0.010149	959	4	0.99471	0.99471	1.0	16420	0
AHCY	5	0.00011163	0.00054346	0.010184	961	4	0.98772	0.98772	1.0	16017	0
TTF2	5	0.00011163	0.00054346	0.010184	960	5	0.99989	0.99991	1.0	17235	0
ICT1	5	0.00011324	0.00055006	0.010297	962	5	0.99989	0.99991	1.0	17232	0
BAZ1B	5	0.00011443	0.00055775	0.01043	963	5	0.99989	0.99991	1.0	17231	0
DPH5	5	0.00011478	0.0005605	0.010471	964	5	0.99989	0.99991	1.0	17230	0
RPS13	4	0.00011588	0.0005638	0.01052	965	4	0.99988	0.99991	1.0	17229	0
WNK1	5	0.00011627	0.0005649	0.01052	966	5	0.99988	0.9999	1.0	17228	0
C12orf45	5	0.00011634	0.0005649	0.01052	967	5	0.99988	0.9999	1.0	17227	0
VPS51	5	0.00011665	0.00056655	0.010529	968	4	0.7624	0.78832	1.0	12310	1
SLC20A1	5	0.00011666	0.00056655	0.010529	969	5	0.99988	0.9999	1.0	17226	0
DHX37	5	0.00011792	0.00057315	0.010641	970	5	0.99988	0.9999	1.0	17223	0
MRPL10	5	0.00011856	0.00057699	0.010701	971	5	0.99988	0.9999	1.0	17222	0
CSTF3	8	0.00011864	0.00057754	0.010701	972	7	0.96809	0.96815	1.0	15475	0
POLR2H	9	0.00012003	0.00058359	0.010799	973	7	0.99397	0.99395	1.0	16372	0
ARGLU1	5	0.00012024	0.00058414	0.010799	974	5	0.99988	0.9999	1.0	17219	0
RPF2	5	0.00012044	0.00058469	0.010799	975	5	0.99826	0.99823	1.0	16743	0
DNAJC11	5	0.00012061	0.00058524	0.010799	976	5	0.99988	0.9999	1.0	17217	0
RPS18	3	0.00012245	0.00059129	0.010899	977	3	0.99988	0.9999	1.0	17215	0
MRPS26	5	0.00012284	0.00059239	0.010908	978	5	0.99988	0.9999	1.0	17214	0
TRAPPC4	5	0.00012358	0.00059734	0.010976	979	5	0.99988	0.9999	1.0	17213	0
WBP1	5	0.00012375	0.00059789	0.010976	980	5	0.99988	0.9999	1.0	17212	0
MRPL28	5	0.00012378	0.00059789	0.010976	981	5	0.99975	0.99978	1.0	17112	0
RPP21	5	0.00012461	0.00060173	0.011034	982	3	0.61251	0.71003	1.0	11158	1
PSMB6	5	0.00012487	0.00060228	0.011034	983	4	0.98772	0.98772	1.0	16088	0
XRN2	5	0.0001262	0.00060888	0.011119	984	5	0.99987	0.99989	1.0	17211	0
RAB10	5	0.00012681	0.00060998	0.011119	985	5	0.99889	0.9989	1.0	16846	0
DUT	7	0.00012696	0.00060998	0.011119	986	6	0.73925	0.77433	1.0	12093	1
EDC4	5	0.000127	0.00060998	0.011119	987	5	0.99987	0.99989	1.0	17210	0
FBXW11	5	0.00012704	0.00060998	0.011119	988	5	0.99987	0.99989	1.0	17209	0
RHEB	5	0.00012719	0.00061108	0.011127	989	5	0.99987	0.99989	1.0	17208	0
MRPS22	5	0.00012797	0.00061548	0.011184	990	5	0.99987	0.99989	1.0	17206	0
FUBP1	5	0.00012804	0.00061548	0.011184	991	4	0.99214	0.99216	1.0	16289	0
RPTOR	5	0.00012819	0.00061603	0.011184	992	4	0.7897	0.8064	1.0	12593	1
MRPL49	5	0.00012886	0.00061878	0.011222	993	5	0.99987	0.99989	1.0	17205	0
CHAF1A	5	0.00012933	0.00062263	0.011279	994	5	0.99987	0.99989	1.0	17204	0
SNAPC3	5	0.00012959	0.00062318	0.011279	995	5	0.99987	0.99989	1.0	17203	0
SFSWAP	5	0.00013183	0.00063307	0.011447	996	5	0.99987	0.99989	1.0	17202	0
XRCC5	5	0.00013249	0.00063637	0.011495	997	5	0.99964	0.99966	1.0	17058	0
GLTSCR2	5	0.00013322	0.00064077	0.011561	998	5	0.99987	0.99989	1.0	17201	0
BYSL	5	0.0001334	0.00064132	0.011561	999	5	0.99987	0.99989	1.0	17200	0
SGOL1	5	0.00013406	0.00064352	0.011589	1000	5	0.99987	0.99989	1.0	17199	0
BCAR1	5	0.00013485	0.00064627	0.011615	1001	5	0.99987	0.99988	1.0	17198	0
OSBPL9	5	0.00013494	0.00064627	0.011615	1002	5	0.99987	0.99988	1.0	17197	0
AURKAIP1	5	0.00013569	0.00065121	0.011693	1003	5	0.99986	0.99988	1.0	17196	0
PNO1	5	0.00013636	0.00065534	0.011735	1004	5	0.99986	0.99988	1.0	17195	0
HTATSF1	5	0.0001364	0.00065561	0.011735	1005	5	0.99962	0.99964	1.0	17051	0
DNAJA3	5	0.00013648	0.00065561	0.011735	1006	5	0.99933	0.99935	1.0	16948	0
MRGBP	5	0.0001368	0.00065616	0.011735	1007	5	0.99959	0.99961	1.0	17036	0
CDK7	5	0.00013763	0.00066001	0.01179	1008	5	0.99986	0.99988	1.0	17194	0
ELP2	5	0.00013769	0.00066056	0.01179	1009	4	0.94771	0.9479	1.0	15031	0
COG1	5	0.0001382	0.00066221	0.011806	1010	5	0.99986	0.99988	1.0	17193	0
TRIAP1	5	0.00013836	0.00066276	0.011806	1011	5	0.99961	0.99963	1.0	17047	0
WDR36	5	0.00013851	0.00066358	0.011809	1012	4	0.98651	0.98651	1.0	15995	0
HAUS4	5	0.000139	0.00066688	0.011856	1013	4	0.99641	0.99637	1.0	16553	0
LIG3	5	0.00014033	0.00067321	0.011956	1014	5	0.99986	0.99988	1.0	17192	0
C21orf59	5	0.00014133	0.0006798	0.012062	1015	5	0.99986	0.99988	1.0	17191	0
TXNL4B	5	0.00014163	0.000682	0.012089	1016	5	0.99938	0.99939	1.0	16961	0
RPS21	5	0.00014205	0.00068365	0.012106	1017	5	0.99751	0.99746	1.0	16657	0
PAM16	5	0.00014238	0.00068475	0.012114	1018	4	0.97685	0.97681	1.0	15700	0
SYT15	5	0.00014244	0.0006864	0.012131	1019	5	0.99986	0.99988	1.0	17190	0
INTS2	5	0.0001428	0.00068805	0.012136	1020	5	0.99902	0.99904	1.0	16875	0
ACTG1	5	0.00014281	0.00068805	0.012136	1021	5	0.99986	0.99988	1.0	17189	0
TOP2A	5	0.00014363	0.00069355	0.012221	1022	5	0.99902	0.99904	1.0	16877	0
ZNRD1	5	0.00014425	0.00069795	0.012287	1023	5	0.99986	0.99987	1.0	17188	0
EIF3K	5	0.00014566	0.00070289	0.012362	1024	5	0.99984	0.99986	1.0	17177	0
WTAP	5	0.00014685	0.00070812	0.012434	1025	5	0.99913	0.99914	1.0	16897	0
NUBP2	5	0.00014689	0.00070839	0.012434	1026	4	0.91124	0.91225	1.0	14348	0
SRRD	5	0.00014727	0.00070949	0.012441	1027	5	0.99736	0.9973	1.0	16635	0
HIST1H2BB	3	0.00014748	0.00071224	0.012477	1028	3	0.99985	0.99987	1.0	17186	0
PHF23	5	0.00014759	0.00071334	0.012484	1029	5	0.99985	0.99987	1.0	17185	0
DOLK	5	0.00014864	0.00071829	0.012559	1030	5	0.99895	0.99896	1.0	16859	0
TFRC	5	0.00015001	0.00072159	0.012602	1031	5	0.99964	0.99966	1.0	17060	0
RARG	5	0.00015003	0.00072214	0.012602	1032	5	0.99985	0.99987	1.0	17184	0
MRPL41	5	0.00015143	0.00072983	0.012724	1033	5	0.99985	0.99987	1.0	17183	0
KIAA1429	5	0.00015194	0.00073148	0.01274	1034	5	0.99862	0.9986	1.0	16798	0
WDR24	5	0.00015299	0.00073808	0.01283	1035	5	0.99962	0.99964	1.0	17053	0
SUPV3L1	5	0.00015301	0.00073808	0.01283	1036	5	0.99985	0.99987	1.0	17182	0
NRF1	5	0.00015376	0.00074193	0.012885	1037	4	0.84728	0.85084	1.0	13299	1
BLOC1S1	5	0.0001544	0.00074523	0.012929	1038	4	0.96987	0.96981	1.0	15513	0
PSMC6	5	0.0001551	0.00074908	0.012984	1039	5	0.99984	0.99987	1.0	17180	0
MRPL27	5	0.00015618	0.00075457	0.013066	1040	5	0.99917	0.99917	1.0	16908	0
TFB1M	5	0.00015723	0.00076227	0.013187	1041	5	0.99984	0.99986	1.0	17178	0
MRPS14	5	0.00015763	0.00076392	0.013203	1042	5	0.99984	0.99986	1.0	17176	0
ALG1	5	0.00015878	0.00076942	0.013285	1043	5	0.99751	0.99746	1.0	16658	0
AHCYL1	5	0.00015969	0.00077437	0.013358	1044	4	0.76102	0.78746	1.0	12296	1
SNRNP200	5	0.00016124	0.00078041	0.013449	1045	4	0.98772	0.98772	1.0	16041	0
CDK9	5	0.00016316	0.00079196	0.013635	1046	4	0.995	0.99499	1.0	16435	0
MAD2L1BP	5	0.00016409	0.00079911	0.013745	1047	5	0.99984	0.99986	1.0	17175	0
DPH3	6	0.00016479	0.0008024	0.013789	1048	5	0.91816	0.91896	1.0	14472	0
MRPS27	5	0.00016604	0.000809	0.013889	1049	4	0.98772	0.98772	1.0	16047	0
COG3	5	0.00016659	0.00081175	0.013923	1050	5	0.99983	0.99986	1.0	17173	0
BNIP1	5	0.0001669	0.00081395	0.013932	1051	5	0.99983	0.99986	1.0	17172	0
SF3B2	5	0.00016707	0.0008145	0.013932	1052	4	0.98772	0.98772	1.0	16044	0
CDC7	5	0.00016735	0.0008156	0.013932	1053	4	0.98772	0.98772	1.0	16046	0
MATR3	5	0.00016743	0.00081615	0.013932	1054	5	0.99983	0.99986	1.0	17171	0
TTI1	5	0.00016754	0.00081615	0.013932	1055	4	0.99453	0.99453	1.0	16410	0
METAP1	5	0.00016815	0.00082	0.013984	1056	4	0.98456	0.98457	1.0	15931	0
ZWINT	5	0.00016914	0.0008244	0.014046	1057	5	0.99821	0.99818	1.0	16736	0
PHAX	5	0.00017095	0.00083044	0.014081	1058	5	0.99947	0.99948	1.0	16991	0
MRPS34	5	0.00017104	0.00083044	0.014081	1059	4	0.98772	0.98772	1.0	16059	0
MNT	5	0.00017119	0.00083099	0.014081	1060	5	0.99983	0.99985	1.0	17170	0
OSBPL11	5	0.0001719	0.00083319	0.014081	1061	5	0.99931	0.99932	1.0	16941	0
LYRM4	5	0.0001721	0.00083319	0.014081	1062	4	0.98772	0.98772	1.0	16073	0
POLR3C	5	0.00017219	0.00083374	0.014081	1063	4	0.973	0.9729	1.0	15596	0
VMP1	5	0.00017237	0.00083374	0.014081	1064	5	0.99983	0.99985	1.0	17166	0
ATXN10	5	0.00017237	0.00083374	0.014081	1065	5	0.99983	0.99985	1.0	17168	0
NSF	5	0.00017237	0.00083374	0.014081	1066	5	0.99983	0.99985	1.0	17169	0
SUPT5H	5	0.00017248	0.00083429	0.014081	1067	5	0.99968	0.99971	1.0	17076	0
LSM11	5	0.00017302	0.00083539	0.014087	1068	5	0.99983	0.99985	1.0	17165	0
MAPK1	5	0.00017399	0.00084144	0.014175	1069	5	0.99983	0.99985	1.0	17164	0
ING3	7	0.00017481	0.00084749	0.014264	1070	7	0.99983	0.99985	1.0	17163	0
POLR3E	5	0.00017573	0.00085243	0.014334	1071	5	0.99982	0.99985	1.0	17162	0
DAP3	5	0.00017652	0.00085463	0.014357	1072	4	0.99633	0.99629	1.0	16549	0
SPTSSA	5	0.00017671	0.00085628	0.014367	1073	5	0.99982	0.99985	1.0	17160	0
SYVN1	5	0.00017699	0.00085683	0.014367	1074	5	0.99982	0.99985	1.0	17159	0
DTYMK	5	0.00017704	0.00085793	0.014373	1075	5	0.99806	0.99802	1.0	16716	0
GEMIN7	5	0.00017761	0.00086178	0.014424	1076	4	0.99598	0.99594	1.0	16513	0
TOPBP1	5	0.00017871	0.00086673	0.014489	1077	4	0.96505	0.96512	1.0	15405	0
RCL1	5	0.00017881	0.00086728	0.014489	1078	4	0.99199	0.992	1.0	16278	0
ATP6AP2	5	0.00018069	0.00087552	0.014613	1079	4	0.98772	0.98772	1.0	16030	0
MRPS15	5	0.00018142	0.00088047	0.014668	1080	5	0.99982	0.99984	1.0	17158	0
ACIN1	5	0.00018148	0.00088047	0.014668	1081	5	0.99817	0.99814	1.0	16730	0
EBNA1BP2	5	0.00018258	0.00088377	0.01471	1082	4	0.99445	0.99445	1.0	16402	0
PSMA6	5	0.00018624	0.00090136	0.014961	1084	5	0.99981	0.99984	1.0	17157	0
DDX3X	5	0.00018624	0.00090136	0.014961	1083	5	0.99981	0.99984	1.0	17155	0
ILF2	5	0.00018624	0.00090136	0.014961	1085	5	0.99981	0.99984	1.0	17156	0
MEF2BNB	5	0.00018775	0.00090769	0.015052	1086	5	0.99858	0.99855	1.0	16791	0
COPS8	5	0.0001894	0.00091346	0.015133	1087	5	0.99981	0.99983	1.0	17154	0
C8orf33	5	0.00018958	0.00091456	0.015133	1088	5	0.99981	0.99983	1.0	17153	0
NOM1	5	0.00018987	0.00091511	0.015133	1089	5	0.99981	0.99983	1.0	17152	0
ANKLE2	5	0.00019094	0.00092171	0.015228	1090	4	0.99224	0.99227	1.0	16294	0
PYROXD1	5	0.00019114	0.00092336	0.015242	1091	5	0.99957	0.99959	1.0	17026	0
PCNA	5	0.00019208	0.00092555	0.01525	1092	4	0.99417	0.99416	1.0	16392	0
FARSB	5	0.00019208	0.00092555	0.01525	1093	5	0.99981	0.99983	1.0	17151	0
DSCR4	5	0.0001926	0.0009283	0.015281	1094	4	0.4843	0.62803	1.0	10017	1
CCAR1	5	0.00019314	0.0009316	0.015322	1095	5	0.99981	0.99983	1.0	17150	0
NMD3	5	0.00019391	0.0009349	0.015362	1096	5	0.99981	0.99983	1.0	17149	0
METTL17	5	0.00019486	0.00094095	0.015414	1097	5	0.99981	0.99983	1.0	17148	0
RPL31	2	0.00019494	0.00094095	0.015414	1098	2	0.99981	0.99983	1.0	17147	0
ALG13	11	0.00019498	0.0009415	0.015414	1099	7	0.71126	0.75848	1.0	11857	2
MTIF2	5	0.00019509	0.0009415	0.015414	1100	5	0.9998	0.99983	1.0	17146	0
KPNB1	5	0.00019585	0.00094535	0.015463	1101	4	0.96125	0.96136	1.0	15307	0
PPP1R12A	5	0.00019772	0.00095414	0.015588	1102	5	0.9998	0.99983	1.0	17145	0
RPA1	5	0.00019783	0.00095469	0.015588	1103	5	0.99892	0.99894	1.0	16854	0
PNN	5	0.00019814	0.00095579	0.015591	1104	5	0.9998	0.99982	1.0	17144	0
SSB	4	0.00019905	0.00095964	0.01564	1105	4	0.9998	0.99982	1.0	17143	0
OBFC1	5	0.00020043	0.00096569	0.015724	1106	5	0.9998	0.99982	1.0	17142	0
NUP153	5	0.00020484	0.00098493	0.016009	1107	5	0.9998	0.99982	1.0	17140	0
CCDC134	5	0.0002049	0.00098493	0.016009	1108	5	0.9998	0.99982	1.0	17139	0
CCT4	5	0.00020527	0.00098713	0.01603	1109	5	0.99979	0.99982	1.0	17138	0
EIF2B2	5	0.00020661	0.00099373	0.016111	1110	5	0.99889	0.9989	1.0	16849	0
STX16	5	0.00020682	0.00099428	0.016111	1111	5	0.99979	0.99982	1.0	17137	0
PITPNB	5	0.00020726	0.00099483	0.016111	1112	5	0.99979	0.99982	1.0	17136	0
C19orf25	5	0.00020771	0.00099758	0.016141	1113	5	0.99935	0.99935	1.0	16953	0
PMPCB	5	0.00020782	0.00099868	0.016145	1114	4	0.99199	0.992	1.0	16286	0
DYNC1I2	5	0.00020826	0.0010009	0.016166	1115	5	0.99979	0.99981	1.0	17135	0
ETNK1	5	0.00020937	0.001008	0.016267	1116	4	0.93999	0.94039	1.0	14883	0
SDHC	9	0.00021027	0.0010113	0.016305	1117	8	0.98273	0.98271	1.0	15872	0
LCE2A	4	0.00021091	0.0010135	0.01632	1118	4	0.99979	0.99981	1.0	17134	0
CHORDC1	5	0.00021143	0.0010141	0.01632	1119	5	0.99915	0.99915	1.0	16904	0
RSBN1L	5	0.00021369	0.0010234	0.016456	1120	5	0.99979	0.99981	1.0	17133	0
PGM3	5	0.00021504	0.00103	0.016547	1121	5	0.99978	0.99981	1.0	17132	0
NUS1	4	0.00021605	0.0010372	0.016647	1122	4	0.99978	0.9998	1.0	17131	0
NCBP1	5	0.00021861	0.0010487	0.016818	1123	5	0.99826	0.99823	1.0	16742	0
SRC	5	0.00021898	0.0010504	0.016829	1124	5	0.99978	0.9998	1.0	17130	0
SLMO2	5	0.00021964	0.0010515	0.016832	1125	5	0.99869	0.99867	1.0	16814	0
SMARCA5	5	0.00022392	0.001069	0.017083	1126	4	0.98772	0.98772	1.0	16112	0
ISCA2	6	0.00022401	0.001069	0.017083	1127	6	0.99927	0.99928	1.0	16938	0
SRPRB	5	0.00022439	0.0010718	0.017112	1128	5	0.99969	0.99972	1.0	17085	0
SF3A1	5	0.00022462	0.0010729	0.017114	1129	4	0.029278	0.08721	0.701456	2239	1
CMTR1	5	0.0002249	0.0010745	0.017125	1130	5	0.99978	0.9998	1.0	17128	0
PAXBP1	5	0.0002261	0.0010784	0.017171	1131	5	0.99977	0.9998	1.0	17127	0
PTP4A3	5	0.00022852	0.0010877	0.017305	1132	5	0.99977	0.99979	1.0	17126	0
ASNS	5	0.0002315	0.0010993	0.017455	1133	5	0.99977	0.99979	1.0	17125	0
SF3B1	5	0.0002319	0.0010998	0.017455	1134	5	0.99977	0.99979	1.0	17124	0
POLA2	5	0.00023195	0.0011001	0.017455	1135	4	0.96752	0.96759	1.0	15457	0
EIF2B3	5	0.00023387	0.0011092	0.017555	1136	5	0.99941	0.99942	1.0	16969	0
TTC1	5	0.00023399	0.0011097	0.017555	1137	5	0.99883	0.99884	1.0	16831	0
PPP1CA	5	0.0002343	0.0011103	0.017555	1138	5	0.99977	0.99979	1.0	17123	0
ELP4	5	0.00023447	0.0011103	0.017555	1139	5	0.99809	0.99806	1.0	16722	0
EIF2B5	5	0.00023532	0.0011152	0.017618	1140	4	0.99573	0.9957	1.0	16490	0
RPS29	2	0.00023549	0.001118	0.017646	1141	2	0.99976	0.99978	1.0	17120	0
ANKFY1	5	0.00023658	0.0011257	0.017752	1142	5	0.99976	0.99978	1.0	17119	0
VPS45	5	0.00023835	0.0011339	0.017866	1143	5	0.99976	0.99978	1.0	17116	0
KCTD10	5	0.0002408	0.001146	0.018041	1144	4	0.9929	0.99291	1.0	16327	0
MCM4	5	0.00024142	0.0011521	0.01812	1145	4	0.99258	0.99259	1.0	16316	0
SEC63	5	0.00024241	0.0011576	0.018191	1146	5	0.99871	0.99869	1.0	16817	0
TRAPPC9	5	0.00024266	0.0011587	0.018192	1147	5	0.99976	0.99978	1.0	17114	0
NUBP1	5	0.00024445	0.0011664	0.018297	1148	4	0.98482	0.98482	1.0	15944	0
MESDC2	5	0.00024694	0.0011763	0.018429	1149	5	0.99975	0.99978	1.0	17111	0
PSMD4	5	0.00024739	0.0011768	0.018429	1150	4	0.92668	0.92726	1.0	14625	0
MRPL14	5	0.00024915	0.0011823	0.018499	1151	5	0.9991	0.99911	1.0	16889	0
SMG6	5	0.00025076	0.0011933	0.018655	1152	5	0.99975	0.99977	1.0	17110	0
LIMS1	6	0.00025164	0.0011966	0.018682	1153	5	0.97524	0.97521	1.0	15657	0
RRN3	5	0.00025192	0.0011971	0.018682	1154	5	0.99975	0.99977	1.0	17109	0
HNRNPUL1	5	0.0002584	0.0012257	0.019112	1155	5	0.99974	0.99977	1.0	17108	0
EIF2S1	5	0.00025913	0.0012279	0.01913	1156	4	0.45764	0.60444	1.0	9684	1
EPT1	5	0.00026134	0.0012362	0.019241	1157	4	0.96072	0.96084	1.0	15293	0
HNRNPM	5	0.000262	0.0012384	0.019259	1158	5	0.99961	0.99964	1.0	17049	0
CFC1B	4	0.00026262	0.0012417	0.019294	1159	4	0.99974	0.99976	1.0	17107	0
POT1	5	0.00026292	0.0012428	0.019294	1160	4	0.83139	0.83749	1.0	13084	1
POM121C	5	0.0002637	0.0012455	0.01932	1161	5	0.99842	0.99839	1.0	16769	0
SS18L2	4	0.00026516	0.0012505	0.01938	1162	4	0.99956	0.99957	1.0	17021	0
PGLS	5	0.00026634	0.0012565	0.019424	1163	4	0.78659	0.80428	1.0	12556	1
SQLE	5	0.0002666	0.0012571	0.019424	1164	5	0.99973	0.99976	1.0	17105	0
ATP6V1H	5	0.00026674	0.0012576	0.019424	1165	4	0.98772	0.98772	1.0	16067	0
RBM12	5	0.00026675	0.0012576	0.019424	1166	5	0.99973	0.99976	1.0	17104	0
PIK3CA	5	0.0002678	0.0012626	0.019484	1167	4	0.99685	0.99682	1.0	16586	0
GTF2IRD2B	5	0.00026989	0.0012741	0.019645	1168	5	0.99973	0.99976	1.0	17103	0
COG4	5	0.00027061	0.0012763	0.019662	1169	4	0.16009	0.31243	0.977886	5753	1
HAUS8	5	0.00027088	0.001278	0.019671	1170	5	0.99753	0.99747	1.0	16660	0
NAPA	5	0.00027222	0.0012835	0.019739	1171	5	0.99889	0.9989	1.0	16848	0
NUP62	5	0.00027289	0.0012868	0.019756	1173	4	0.99282	0.99283	1.0	16324	0
ARL1	5	0.00027289	0.0012868	0.019756	1172	4	0.99563	0.99559	1.0	16478	0
SKIV2L2	5	0.00027343	0.001289	0.019772	1174	4	0.67043	0.73721	1.0	11548	1
SSR2	5	0.000274	0.0012928	0.019815	1175	5	0.99973	0.99975	1.0	17102	0
WDR3	5	0.00027533	0.0013011	0.019924	1176	5	0.9992	0.99921	1.0	16915	0
DCTN2	5	0.00027587	0.0013066	0.019991	1177	4	0.98384	0.98383	1.0	15905	0
FURIN	5	0.00027618	0.0013093	0.020016	1178	5	0.99972	0.99975	1.0	17100	0
PABPN1	4	0.00027722	0.0013153	0.020092	1179	4	0.99964	0.99966	1.0	17059	0
SPAG5	5	0.00027791	0.0013181	0.020116	1180	5	0.99972	0.99975	1.0	17098	0
PELP1	5	0.00027819	0.0013192	0.020116	1181	4	0.86725	0.86902	1.0	13597	1
TAF1B	5	0.00027918	0.0013252	0.020191	1182	5	0.99972	0.99975	1.0	17097	0
ITGAV	5	0.00028438	0.0013511	0.020568	1183	4	0.99633	0.99629	1.0	16544	0
MVK	5	0.00028621	0.0013566	0.020634	1184	4	0.99033	0.99035	1.0	16204	0
URI1	5	0.00028663	0.0013593	0.020658	1185	4	0.82898	0.83557	1.0	13047	1
DBR1	5	0.00028767	0.001367	0.020758	1186	5	0.99889	0.9989	1.0	16844	0
PISD	5	0.00028903	0.0013758	0.020874	1187	4	0.98431	0.98431	1.0	15922	0
SHC1	5	0.00029043	0.0013819	0.020921	1188	4	0.97393	0.97386	1.0	15622	0
PNKP	5	0.00029071	0.0013819	0.020921	1189	5	0.99862	0.9986	1.0	16800	0
MYSM1	5	0.00029091	0.0013824	0.020921	1190	5	0.99971	0.99974	1.0	17094	0
B3GNT2	5	0.00029222	0.0013868	0.02097	1191	5	0.99971	0.99974	1.0	17093	0
DIEXF	5	0.00029263	0.0013885	0.020977	1192	5	0.99971	0.99974	1.0	17092	0
NMT1	5	0.00029373	0.0013912	0.021001	1193	5	0.99942	0.99943	1.0	16975	0
TRAPPC2	4	0.00029504	0.001394	0.021024	1194	4	0.9997	0.99973	1.0	17091	0
GEMIN5	5	0.00029569	0.0013951	0.021024	1195	4	0.90381	0.90484	1.0	14238	0
THOC2	5	0.00029602	0.0013984	0.021056	1196	4	0.98772	0.98772	1.0	16099	0
WEE1	5	0.00029669	0.0014017	0.021088	1197	5	0.99889	0.9989	1.0	16847	0
NUF2	5	0.00029751	0.0014061	0.021134	1198	5	0.9997	0.99973	1.0	17089	0
HIST1H2BC	4	0.00029781	0.0014077	0.021134	1199	3	0.94973	0.94993	1.0	15078	0
SPC25	5	0.00029801	0.0014083	0.021134	1200	5	0.9997	0.99973	1.0	17088	0
TRMT6	5	0.00029985	0.0014182	0.021265	1201	5	0.9997	0.99973	1.0	17087	0
MED4	5	0.00030117	0.0014242	0.021338	1202	5	0.99852	0.99849	1.0	16778	0
CDC42	5	0.00030364	0.0014385	0.021534	1203	4	0.9966	0.99655	1.0	16568	0
MRPS7	5	0.00030729	0.0014539	0.021747	1204	5	0.99969	0.99972	1.0	17086	0
ABCE1	5	0.00030861	0.0014588	0.021803	1205	5	0.99924	0.99925	1.0	16929	0
SNRNP40	5	0.00030878	0.001461	0.021817	1206	4	0.52092	0.66099	1.0	10489	1
ISG20L2	5	0.00031366	0.0014797	0.022078	1207	5	0.99969	0.99971	1.0	17084	0
EIF3H	5	0.00031684	0.0014913	0.022216	1208	5	0.9989	0.99891	1.0	16851	0
CRKL	5	0.00031719	0.0014924	0.022216	1209	4	0.99568	0.99564	1.0	16485	0
KIN	5	0.00031771	0.0014951	0.022216	1212	5	0.99968	0.99971	1.0	17082	0
UPF2	5	0.00031771	0.0014951	0.022216	1211	5	0.99968	0.99971	1.0	17081	0
LSM5	5	0.00031771	0.0014951	0.022216	1210	5	0.99968	0.99971	1.0	17083	0
MPZL2	5	0.0003189	0.0015012	0.022287	1213	5	0.99968	0.99971	1.0	17080	0
ZNHIT2	5	0.0003196	0.0015039	0.02231	1214	5	0.99968	0.99971	1.0	17079	0
ANKHD1	5	0.0003204	0.0015067	0.022314	1215	5	0.99968	0.99971	1.0	17078	0
USP34	5	0.00032047	0.0015067	0.022314	1216	5	0.9996	0.99962	1.0	17040	0
ZMYND11	5	0.00032155	0.0015094	0.022336	1217	5	0.99968	0.99971	1.0	17077	0
ATP1A1	5	0.0003223	0.0015127	0.022367	1218	4	0.97811	0.97806	1.0	15741	0
MED30	5	0.00032291	0.0015174	0.022417	1219	4	0.99596	0.99591	1.0	16509	0
PIK3R4	5	0.00032439	0.0015226	0.022476	1220	5	0.99968	0.99971	1.0	17075	0
MRPL32	5	0.00032492	0.0015248	0.022488	1221	5	0.99968	0.99971	1.0	17074	0
HIST1H2BF	1	0.00032521	0.0015259	0.022488	1222	1	0.99967	0.99971	1.0	17073	0
RPL36A	3	0.00032615	0.0015314	0.022532	1223	3	0.99967	0.99971	1.0	17072	0
NOL11	5	0.00032627	0.0015314	0.022532	1224	5	0.99967	0.99971	1.0	17071	0
STXBP3	5	0.00032829	0.0015397	0.022624	1225	4	0.99544	0.99542	1.0	16464	0
CCDC12	5	0.0003286	0.0015402	0.022624	1226	5	0.99967	0.9997	1.0	17070	0
MRPS5	5	0.00032968	0.0015463	0.022695	1227	5	0.99967	0.9997	1.0	17069	0
USPL1	5	0.00033264	0.0015644	0.022942	1228	5	0.99964	0.99966	1.0	17057	0
TYMS	5	0.00033311	0.0015671	0.022964	1229	5	0.9996	0.99962	1.0	17039	0
KXD1	5	0.00033468	0.0015737	0.023042	1230	5	0.99967	0.9997	1.0	17068	0
USE1	5	0.00033651	0.0015792	0.023104	1231	5	0.99966	0.99969	1.0	17067	0
NOL7	5	0.00034104	0.001599	0.023374	1232	5	0.99966	0.99969	1.0	17066	0
TP53	5	0.00034163	0.0016012	0.023387	1233	4	0.99528	0.99526	1.0	16452	0
SRCIN1	5	0.00034355	0.0016084	0.023473	1234	4	0.99383	0.9938	1.0	16364	0
NARFL	5	0.0003493	0.0016359	0.023855	1235	3	0.98772	0.98772	1.0	16038	0
RPLP2	5	0.00035067	0.0016408	0.023904	1236	4	0.98772	0.98772	1.0	16065	0
PPP1R7	5	0.00035108	0.0016419	0.023904	1237	5	0.99965	0.99967	1.0	17064	0
ANAPC2	5	0.00035273	0.0016463	0.023949	1238	4	0.96135	0.96146	1.0	15310	0
RPS12	4	0.00035314	0.0016491	0.023969	1239	4	0.9971	0.99706	1.0	16614	0
ISCU	5	0.00035342	0.0016513	0.023982	1240	5	0.99889	0.9989	1.0	16842	0
RSAD1	5	0.0003573	0.0016694	0.024226	1241	5	0.99964	0.99966	1.0	17061	0
DCTN6	5	0.00036414	0.0017007	0.024661	1242	4	0.99633	0.99629	1.0	16547	0
FRYL	5	0.0003705	0.0017304	0.025071	1243	5	0.99963	0.99965	1.0	17055	0
INTS12	5	0.0003729	0.0017403	0.025194	1244	4	0.99505	0.99504	1.0	16439	0
COPE	5	0.00037563	0.0017502	0.025317	1245	5	0.9981	0.99806	1.0	16723	0
MED14	5	0.00037991	0.0017678	0.025551	1246	5	0.99962	0.99964	1.0	17054	0
SLC2A1	5	0.00038199	0.0017766	0.025658	1247	4	0.92681	0.92739	1.0	14626	0
TUBE1	5	0.00038224	0.0017788	0.025669	1248	5	0.99962	0.99964	1.0	17052	0
RPL4	4	0.00038466	0.0017915	0.025831	1249	4	0.99962	0.99964	1.0	17050	0
MAP2K1	5	0.00038668	0.0018025	0.025968	1250	4	0.84344	0.84757	1.0	13242	1
KIF11	5	0.00038705	0.0018063	0.026003	1251	5	0.99961	0.99963	1.0	17046	0
UROD	5	0.0003886	0.0018096	0.026028	1252	4	0.40459	0.55735	1.0	9031	1
ALG14	5	0.00038921	0.0018118	0.026028	1253	5	0.99961	0.99963	1.0	17045	0
CPD	5	0.00038952	0.0018134	0.026028	1254	5	0.99961	0.99963	1.0	17044	0
OSTC	5	0.00039042	0.0018151	0.026028	1255	5	0.99958	0.9996	1.0	17033	0
LTV1	5	0.00039089	0.0018167	0.026028	1256	5	0.99959	0.99962	1.0	17038	0
TLK2	5	0.00039096	0.0018167	0.026028	1257	5	0.99961	0.99963	1.0	17043	0
HK2	5	0.00039495	0.0018321	0.026228	1258	4	0.99486	0.99485	1.0	16425	0
EIF5B	5	0.00039659	0.0018398	0.026317	1259	5	0.9996	0.99962	1.0	17041	0
NSA2	4	0.00039708	0.0018442	0.026359	1260	4	0.99738	0.99733	1.0	16637	0
TUBGCP3	5	0.00039761	0.0018486	0.026401	1261	4	0.98772	0.98772	1.0	16105	0
C17orf104	5	0.00040551	0.0018767	0.026781	1262	4	0.70354	0.7543	1.0	11800	1
NOL8	5	0.00040738	0.0018838	0.026861	1263	5	0.99959	0.99961	1.0	17037	0
EMC3	5	0.00040805	0.0018855	0.026863	1264	4	0.98977	0.9898	1.0	16181	0
SAP30BP	5	0.00040896	0.0018882	0.026881	1265	4	0.99019	0.9902	1.0	16197	0
RANBP3	5	0.0004095	0.0018904	0.026891	1266	4	0.99566	0.99562	1.0	16484	0
EIF2B4	5	0.00041124	0.0019009	0.027019	1267	4	0.99191	0.99193	1.0	16273	0
HIST1H4J	3	0.00041335	0.0019091	0.027115	1268	2	0.94929	0.94948	1.0	15066	0
PKM	5	0.00041708	0.0019229	0.027288	1269	4	0.98772	0.98772	1.0	16056	0
PRPF40A	5	0.00041874	0.0019289	0.027352	1270	5	0.99958	0.9996	1.0	17032	0
LSM12	5	0.00041961	0.0019317	0.027356	1271	5	0.99947	0.99948	1.0	16990	0
DNAJB11	5	0.00041973	0.0019322	0.027356	1272	5	0.99958	0.9996	1.0	17031	0
DAD1	5	0.000421	0.0019382	0.027399	1273	4	0.98772	0.98772	1.0	16115	0
GTF3C3	5	0.000421	0.0019382	0.027399	1274	4	0.69882	0.75181	1.0	11748	1
GTF2H3	5	0.0004217	0.0019421	0.027432	1275	5	0.99932	0.99933	1.0	16944	0
PHF5A	5	0.00042421	0.0019542	0.027581	1276	4	0.99544	0.99542	1.0	16462	0
HSPD1	3	0.00042491	0.0019558	0.027582	1277	3	0.99958	0.99959	1.0	17030	0
TAF1A	5	0.00042632	0.001963	0.027648	1278	4	0.75899	0.78623	1.0	12268	1
MSL1	5	0.00042651	0.0019635	0.027648	1279	5	0.99903	0.99905	1.0	16879	0
SEPT5	5	0.00042845	0.0019756	0.027796	1280	5	0.99957	0.99959	1.0	17029	0
DDX21	5	0.00043035	0.0019839	0.027841	1282	5	0.99957	0.99959	1.0	17027	0
PPA2	5	0.00043035	0.0019839	0.027841	1281	5	0.99957	0.99959	1.0	17025	0
MIS12	5	0.00043035	0.0019839	0.027841	1283	5	0.99957	0.99959	1.0	17028	0
AUP1	5	0.00043065	0.001985	0.027841	1284	5	0.99938	0.99939	1.0	16960	0
GTF2B	5	0.00043245	0.0019927	0.027913	1285	5	0.99918	0.99919	1.0	16911	0
FCGR1B	5	0.0004327	0.0019932	0.027913	1286	5	0.99957	0.99958	1.0	17024	0
ITFG1	5	0.00043578	0.0020064	0.028076	1287	4	0.98595	0.98599	1.0	15978	0
GATC	5	0.00043812	0.0020174	0.028208	1288	5	0.99956	0.99958	1.0	17023	0
HIST1H4K	3	0.00043889	0.0020202	0.028224	1289	3	0.99956	0.99958	1.0	17022	0
DCPS	5	0.00043972	0.0020251	0.028272	1290	4	0.96822	0.96828	1.0	15479	0
HEATR3	5	0.00044114	0.0020284	0.028296	1291	4	0.98772	0.98772	1.0	16028	0
H2AFZ	5	0.00044302	0.0020345	0.028345	1292	5	0.99956	0.99957	1.0	17020	0
C19orf83	5	0.00044359	0.0020361	0.028345	1293	5	0.99956	0.99957	1.0	17019	0
MAD2L2	5	0.00044384	0.0020367	0.028345	1294	4	0.93811	0.93852	1.0	14848	0
ZNF148	5	0.00044715	0.0020515	0.028524	1295	5	0.99955	0.99957	1.0	17018	0
DDX10	5	0.00044753	0.0020537	0.028524	1296	4	0.032235	0.09473	0.71395	2387	1
GPI	5	0.00044792	0.0020543	0.028524	1297	5	0.99954	0.99955	1.0	17014	0
SUZ12	5	0.00044807	0.0020559	0.028524	1298	5	0.99955	0.99957	1.0	17016	0
GEMIN8	5	0.00045065	0.0020636	0.028609	1299	4	0.99064	0.99068	1.0	16218	0
SBNO1	5	0.0004561	0.0020867	0.028907	1300	5	0.99954	0.99956	1.0	17015	0
CHEK1	5	0.0004586	0.002096	0.029014	1301	4	0.52135	0.6614	1.0	10500	1
MRPL23	5	0.00045911	0.0020982	0.029022	1302	4	0.95942	0.95955	1.0	15273	0
MAT2A	5	0.00046069	0.0021048	0.029091	1303	5	0.99923	0.99923	1.0	16922	0
ADAT2	5	0.00046602	0.0021285	0.029395	1304	5	0.99953	0.99955	1.0	17012	0
UNC119	5	0.00046793	0.0021389	0.029502	1305	5	0.99953	0.99955	1.0	17011	0
ACTR8	5	0.00046805	0.0021395	0.029502	1306	5	0.99953	0.99955	1.0	17010	0
PTAR1	5	0.00046849	0.0021417	0.02951	1307	5	0.99762	0.99756	1.0	16664	0
GTF2H2C	4	0.00047387	0.0021615	0.02976	1308	4	0.99953	0.99954	1.0	17009	0
ATP2B1	5	0.00047893	0.0021796	0.029986	1309	5	0.99745	0.9974	1.0	16648	0
GPR89A	3	0.00047947	0.0021813	0.029986	1310	2	0.96542	0.9655	1.0	15415	0
H2AFB3	5	0.0004822	0.0021939	0.030137	1311	5	0.99952	0.99953	1.0	17007	0
YAE1D1	7	0.0004832	0.0021983	0.030175	1312	5	0.97292	0.97281	1.0	15594	0
TP53RK	5	0.00048398	0.0022005	0.030182	1313	5	0.99841	0.99839	1.0	16768	0
GAR1	5	0.00048465	0.0022027	0.030189	1314	5	0.99952	0.99953	1.0	17006	0
ARHGEF5	5	0.00048675	0.0022109	0.030279	1315	5	0.99951	0.99953	1.0	17005	0
EIF4E	4	0.00048788	0.0022137	0.030294	1316	4	0.99702	0.99697	1.0	16606	0
RPP30	5	0.00048976	0.0022203	0.030361	1317	4	0.68011	0.74208	1.0	11628	1
CCZ1B	5	0.0004927	0.0022302	0.030473	1318	5	0.99951	0.99952	1.0	17004	0
TIMM23	5	0.00049413	0.0022379	0.030555	1319	4	0.96785	0.9679	1.0	15468	0
ST3GAL1	5	0.00049623	0.0022483	0.030674	1320	4	0.99199	0.992	1.0	16282	0
PPME1	5	0.0004977	0.0022527	0.030711	1321	5	0.9995	0.99952	1.0	17003	0
WBP4	5	0.00049946	0.0022577	0.030755	1322	5	0.9995	0.99951	1.0	17002	0
ORC1	5	0.0005015	0.0022637	0.030806	1323	4	0.92428	0.92495	1.0	14581	0
FAM91A1	5	0.00050186	0.0022648	0.030806	1324	5	0.9995	0.99951	1.0	17001	0
FBL	5	0.00050446	0.0022736	0.030902	1325	4	0.97061	0.97053	1.0	15542	0
PABPC1	5	0.00050681	0.0022813	0.030984	1326	5	0.99949	0.99951	1.0	17000	0
RANBP1	5	0.00051167	0.0023006	0.031221	1327	5	0.99949	0.99949	1.0	16998	0
PMM2	5	0.00051308	0.0023077	0.031295	1328	5	0.99949	0.99949	1.0	16997	0
ZNHIT1	5	0.00051409	0.0023148	0.031368	1329	4	0.99642	0.99637	1.0	16554	0
PPRC1	5	0.0005154	0.0023198	0.031411	1330	5	0.99948	0.99949	1.0	16996	0
IGLON5	5	0.00051618	0.0023236	0.03144	1331	5	0.99948	0.99949	1.0	16995	0
DDX59	5	0.0005169	0.0023269	0.031451	1332	4	0.94716	0.94736	1.0	15023	0
AFG3L2	5	0.00051721	0.002328	0.031451	1333	5	0.99948	0.99949	1.0	16994	0
MIS18A	5	0.00051786	0.0023297	0.031451	1334	5	0.99948	0.99949	1.0	16993	0
KCNK9	5	0.00051884	0.002333	0.031472	1335	5	0.99801	0.99797	1.0	16713	0
GTF2H4	5	0.00052169	0.0023467	0.031634	1336	4	0.9858	0.98582	1.0	15973	0
NDUFB9	5	0.00052976	0.0023836	0.032062	1337	5	0.99947	0.99948	1.0	16989	0
SASS6	5	0.00053003	0.0023852	0.032062	1338	5	0.99947	0.99948	1.0	16988	0
PSMA5	5	0.00053056	0.0023874	0.032062	1339	5	0.99947	0.99948	1.0	16986	0
DONSON	5	0.00053056	0.0023874	0.032062	1340	5	0.99947	0.99948	1.0	16985	0
SPATA5	5	0.00053056	0.0023874	0.032062	1341	5	0.99947	0.99948	1.0	16987	0
MRPL37	5	0.00053198	0.0023968	0.032119	1342	4	0.96857	0.96859	1.0	15489	0
USP7	5	0.00053241	0.002399	0.032119	1343	5	0.99947	0.99948	1.0	16984	0
CD2BP2	5	0.00053281	0.0024001	0.032119	1344	5	0.99947	0.99948	1.0	16983	0
WARS	5	0.00053287	0.0024001	0.032119	1345	5	0.99829	0.99826	1.0	16749	0
EIF4G1	5	0.00053294	0.0024006	0.032119	1346	5	0.99947	0.99948	1.0	16982	0
XPO1	5	0.00053619	0.0024182	0.032331	1347	4	0.99199	0.992	1.0	16285	0
TNPO3	5	0.00053886	0.0024309	0.032476	1348	5	0.99907	0.99909	1.0	16887	0
MED6	5	0.00053965	0.0024331	0.032481	1349	4	0.99544	0.99542	1.0	16469	0
ORC6	5	0.00054238	0.002449	0.03267	1350	4	0.99701	0.99696	1.0	16603	0
POLR3D	5	0.00054647	0.002466	0.032873	1351	5	0.99945	0.99946	1.0	16981	0
ZFP36L1	5	0.00054738	0.0024688	0.032873	1352	4	0.9793	0.97926	1.0	15773	0
GARS	5	0.00054829	0.0024715	0.032873	1354	4	0.97988	0.97985	1.0	15787	0
PDRG1	5	0.00054829	0.0024715	0.032873	1353	4	0.96619	0.96629	1.0	15436	0
VBP1	5	0.00054986	0.0024776	0.032929	1355	5	0.99945	0.99946	1.0	16980	0
EARS2	5	0.00055477	0.0025023	0.033216	1356	4	0.98572	0.98572	1.0	15971	0
WRB	5	0.00055487	0.0025029	0.033216	1357	5	0.99911	0.99912	1.0	16893	0
RAB1A	7	0.00056246	0.0025309	0.033563	1358	6	0.99789	0.99784	1.0	16690	0
DDX6	5	0.00056866	0.0025557	0.033867	1359	5	0.99866	0.99864	1.0	16807	0
MRE11A	5	0.00056982	0.0025612	0.033915	1360	4	0.98992	0.98993	1.0	16185	0
MCMBP	5	0.00057006	0.0025639	0.033926	1361	4	0.99239	0.9924	1.0	16301	0
ATG9A	5	0.00057052	0.0025672	0.033927	1362	5	0.99747	0.99742	1.0	16650	0
HNRNPR	5	0.00057085	0.0025677	0.033927	1363	5	0.99943	0.99944	1.0	16978	0
INTS8	5	0.00057145	0.0025721	0.03396	1364	4	0.99576	0.99572	1.0	16493	0
TARS2	5	0.00057355	0.002582	0.034066	1365	4	0.0058017	0.022245	0.462075	867	1
YY1	5	0.0005752	0.0025892	0.034129	1366	5	0.99942	0.99944	1.0	16977	0
MRPL36	5	0.00057563	0.0025908	0.034129	1367	5	0.99942	0.99944	1.0	16976	0
RPS5	4	0.0005762	0.0025925	0.034129	1368	3	0.97039	0.97032	1.0	15533	0
NOL10	5	0.00057882	0.0026018	0.034202	1369	4	0.98072	0.9807	1.0	15819	0
EWSR1	5	0.00057888	0.0026018	0.034202	1370	5	0.99942	0.99943	1.0	16974	0
MRPL9	5	0.00057965	0.0026068	0.034224	1371	4	0.95396	0.95415	1.0	15171	0
TNRC18	5	0.00057988	0.0026073	0.034224	1372	4	0.097822	0.2164	0.899618	4332	1
METTL14	5	0.00058248	0.0026183	0.034343	1373	4	0.99503	0.99502	1.0	16436	0
PCBP2	5	0.0005903	0.0026513	0.034751	1374	5	0.99941	0.99942	1.0	16973	0
ETS2	5	0.00059319	0.0026596	0.034823	1375	5	0.99941	0.99942	1.0	16971	0
ASPM	5	0.00059377	0.0026607	0.034823	1376	5	0.99941	0.99942	1.0	16970	0
TGS1	5	0.00059594	0.0026744	0.034977	1377	5	0.9994	0.99942	1.0	16968	0
FAM72D	5	0.00059928	0.0026871	0.035117	1378	5	0.9994	0.99941	1.0	16967	0
POLR2B	5	0.00060038	0.002692	0.035131	1379	5	0.9994	0.99941	1.0	16966	0
ZCCHC9	5	0.00060038	0.002692	0.035131	1380	5	0.9994	0.99941	1.0	16965	0
NUP155	5	0.00061058	0.0027409	0.035743	1381	5	0.99939	0.9994	1.0	16964	0
MTOR	5	0.0006155	0.002769	0.036083	1382	5	0.99745	0.99741	1.0	16649	0
RPN1	5	0.00061712	0.0027728	0.036095	1383	5	0.99938	0.9994	1.0	16963	0
RBBP5	5	0.00061764	0.0027739	0.036095	1384	5	0.99938	0.99939	1.0	16962	0
CCDC59	5	0.00061846	0.0027767	0.036105	1385	4	0.97834	0.9783	1.0	15744	0
EIF4G2	5	0.00062316	0.0027959	0.036329	1386	4	0.99627	0.99622	1.0	16531	0
SRFBP1	5	0.00062748	0.0028124	0.036509	1387	5	0.99937	0.99938	1.0	16959	0
DGCR14	5	0.00062789	0.002814	0.036509	1388	4	0.84483	0.84879	1.0	13263	1
RABGGTB	5	0.00062839	0.0028162	0.036509	1389	4	0.9927	0.99271	1.0	16320	0
MCM10	5	0.00062869	0.0028179	0.036509	1390	5	0.99937	0.99938	1.0	16958	0
LIN52	5	0.0006334	0.002836	0.036718	1391	4	0.99377	0.99374	1.0	16361	0
NAA20	5	0.00063567	0.0028459	0.036819	1392	4	0.98907	0.98911	1.0	16156	0
THOC5	5	0.00063704	0.0028569	0.036935	1393	5	0.99874	0.99872	1.0	16821	0
CDCA5	5	0.00064212	0.0028751	0.037143	1394	5	0.99936	0.99937	1.0	16957	0
SEC61B	5	0.00064275	0.0028795	0.037173	1395	5	0.99852	0.9985	1.0	16784	0
SRSF3	5	0.00064708	0.0028993	0.037391	1396	4	0.99524	0.99522	1.0	16449	0
YKT6	5	0.00064772	0.002902	0.037391	1397	5	0.99861	0.99859	1.0	16797	0
CMTR2	5	0.000648	0.0029026	0.037391	1398	5	0.99935	0.99936	1.0	16956	0
VPS33A	5	0.00064939	0.002907	0.037421	1399	5	0.99935	0.99936	1.0	16955	0
PINX1	5	0.00065391	0.0029235	0.037606	1400	5	0.99935	0.99935	1.0	16954	0
KNTC1	5	0.00065673	0.0029394	0.037784	1401	5	0.99934	0.99935	1.0	16952	0
ARHGAP11A	5	0.0006635	0.0029724	0.038181	1402	5	0.99934	0.99935	1.0	16949	0
RIMBP3B	5	0.00066852	0.0029894	0.038373	1403	5	0.99865	0.99863	1.0	16804	0
TUBA1B	4	0.0006709	0.0029982	0.038419	1404	3	0.82094	0.82925	1.0	12930	0
NOP10	3	0.00067104	0.0029988	0.038419	1405	3	0.99926	0.99926	1.0	16934	0
IPO11	5	0.00067247	0.0030037	0.038419	1408	5	0.99933	0.99934	1.0	16946	0
PSMA2	5	0.00067247	0.0030037	0.038419	1406	5	0.99933	0.99934	1.0	16947	0
GTF2E1	5	0.00067247	0.0030037	0.038419	1407	5	0.99933	0.99934	1.0	16945	0
BRD1	5	0.00068349	0.0030505	0.038989	1409	5	0.99932	0.99933	1.0	16943	0
ARF1	5	0.00068414	0.0030538	0.039004	1410	5	0.99932	0.99933	1.0	16942	0
MRPL44	5	0.00069128	0.0030878	0.039411	1411	4	0.99175	0.99174	1.0	16266	0
UPK3BL	5	0.00070206	0.0031439	0.040098	1412	4	0.99221	0.99224	1.0	16293	0
DAZAP1	5	0.00071046	0.0031819	0.040553	1413	4	0.99581	0.99577	1.0	16499	0
EXOSC5	5	0.00072031	0.003217	0.040973	1414	4	0.91799	0.91881	1.0	14468	0
CYCS	4	0.00072088	0.0032198	0.040979	1415	4	0.99928	0.99928	1.0	16940	0
PPP1R11	5	0.00072255	0.0032225	0.040985	1416	5	0.99928	0.99928	1.0	16939	0
DHX38	5	0.00072677	0.0032401	0.04118	1417	4	0.53546	0.6743	1.0	10683	1
MRPS35	5	0.00073263	0.0032566	0.041338	1418	4	0.98772	0.98772	1.0	16091	0
JAGN1	5	0.00073293	0.0032572	0.041338	1419	5	0.99927	0.99927	1.0	16937	0
YWHAZ	3	0.00073346	0.0032605	0.041351	1420	3	0.99927	0.99927	1.0	16936	0
AMD1	5	0.00073543	0.0032693	0.041433	1421	4	0.98081	0.98079	1.0	15822	0
N6AMT1	5	0.00073851	0.003283	0.041578	1422	5	0.99773	0.99768	1.0	16674	0
RPS14	2	0.00073935	0.003288	0.041611	1423	2	0.99926	0.99927	1.0	16935	0
AP3B1	5	0.00074481	0.0033061	0.041812	1424	5	0.99926	0.99926	1.0	16933	0
C11orf73	5	0.00074813	0.0033204	0.041963	1425	4	0.8279	0.83469	1.0	13024	1
AP3M1	5	0.00075125	0.0033336	0.0421	1426	5	0.99925	0.99926	1.0	16932	0
SRPR	5	0.00075317	0.003344	0.042202	1427	5	0.99925	0.99925	1.0	16931	0
DR1	5	0.00075764	0.0033589	0.04236	1428	5	0.99924	0.99925	1.0	16930	0
ZBTB48	5	0.00075949	0.0033644	0.0424	1429	5	0.99924	0.99925	1.0	16928	0
PPP2R3C	5	0.00076196	0.0033748	0.042502	1430	5	0.99924	0.99924	1.0	16927	0
TEX10	5	0.00076329	0.0033814	0.042553	1431	4	0.9963	0.99625	1.0	16537	0
TCP11X2	5	0.00076355	0.0033836	0.042553	1432	5	0.99924	0.99924	1.0	16926	0
TWISTNB	5	0.00076442	0.0033875	0.042571	1433	5	0.9984	0.99838	1.0	16767	0
VPS25	5	0.00076589	0.0033946	0.042632	1434	4	0.98772	0.98772	1.0	16113	0
ATP6V1B2	5	0.00077011	0.00341	0.042795	1435	5	0.99923	0.99924	1.0	16925	0
MED16	5	0.0007719	0.0034155	0.042834	1436	5	0.99923	0.99924	1.0	16924	0
HIST1H2AK	5	0.00077272	0.0034183	0.042839	1437	4	0.96306	0.96318	1.0	15351	0
SNRPA1	5	0.00077518	0.0034276	0.042926	1438	5	0.99914	0.99915	1.0	16899	0
KATNB1	5	0.00078014	0.0034589	0.043288	1439	5	0.99922	0.99923	1.0	16920	0
RPS4X	3	0.0007814	0.0034672	0.043362	1440	3	0.99922	0.99923	1.0	16919	0
LCMT1	5	0.0007832	0.003476	0.043441	1441	5	0.99922	0.99922	1.0	16918	0
UBE2G2	5	0.0007841	0.0034787	0.043446	1442	5	0.99922	0.99922	1.0	16917	0
SKA3	5	0.00078779	0.0034996	0.043676	1443	4	0.99575	0.99572	1.0	16491	0
NOL6	5	0.0007946	0.0035304	0.04403	1444	4	0.83286	0.83864	1.0	13102	1
RBM22	5	0.00079549	0.0035359	0.044068	1445	4	0.72728	0.76748	1.0	11989	1
GLRX5	5	0.00080985	0.0035969	0.044798	1446	5	0.99854	0.99852	1.0	16785	0
CYB5R4	5	0.00081166	0.003603	0.044818	1447	4	0.97604	0.97598	1.0	15681	0
RPL7A	2	0.00081179	0.0036035	0.044818	1448	2	0.99919	0.99919	1.0	16913	0
ZNF572	5	0.00081343	0.0036074	0.044835	1449	5	0.99919	0.99919	1.0	16912	0
CHAD	5	0.00082259	0.0036415	0.045227	1450	5	0.99918	0.99918	1.0	16910	0
UBB	2	0.00082664	0.0036591	0.045414	1451	2	0.98873	0.98874	1.0	16144	0
MAGOH	4	0.00083041	0.0036712	0.045533	1452	4	0.99917	0.99917	1.0	16909	0
KRTAP5-10	3	0.00083784	0.0036992	0.045849	1453	3	0.99916	0.99917	1.0	16907	0
FAM49B	5	0.00083943	0.0037058	0.045899	1454	5	0.99916	0.99917	1.0	16906	0
XRCC3	5	0.00084161	0.0037168	0.046004	1455	4	0.97357	0.97349	1.0	15609	0
VDAC1	3	0.00084285	0.003725	0.046074	1456	3	0.99916	0.99916	1.0	16905	0
SLU7	5	0.00084959	0.0037487	0.046335	1457	5	0.99915	0.99915	1.0	16903	0
RPL7	2	0.0008512	0.0037531	0.046339	1458	2	0.99915	0.99915	1.0	16902	0
IMP4	5	0.00085156	0.0037542	0.046339	1459	4	0.945	0.94533	1.0	14973	0
CTAG1A	3	0.00085203	0.0037569	0.046341	1460	3	0.99915	0.99915	1.0	16901	0
BCCIP	5	0.00085408	0.0037663	0.0464	1461	5	0.99808	0.99804	1.0	16718	0
ZMYND8	5	0.00085422	0.0037668	0.0464	1462	5	0.99915	0.99915	1.0	16900	0
PAFAH1B1	5	0.00085792	0.0037899	0.046652	1463	4	0.99633	0.99629	1.0	16539	0
PSMC2	5	0.00086287	0.0038108	0.046878	1464	4	0.98772	0.98772	1.0	16033	0
KANSL2	5	0.00086408	0.0038168	0.04692	1465	5	0.9974	0.99735	1.0	16641	0
SIGLEC11	5	0.00086793	0.0038377	0.047145	1466	5	0.99862	0.9986	1.0	16801	0
TBP	5	0.00087078	0.0038504	0.047268	1467	4	0.96347	0.96359	1.0	15361	0
POP7	5	0.00087647	0.0038757	0.047498	1468	3	0.27683	0.44475	1.0	7625	1
HAS2	5	0.00087651	0.0038757	0.047498	1469	5	0.99912	0.99913	1.0	16896	0
C19orf40	5	0.0008767	0.003877	0.047498	1470	5	0.99912	0.99913	1.0	16895	0
GTF3A	5	0.00087772	0.0038845	0.047551	1471	5	0.99866	0.99864	1.0	16806	0
AVPR1A	5	0.00087848	0.0038867	0.047551	1472	5	0.99912	0.99913	1.0	16894	0
HIST1H2AH	4	0.00088088	0.0038993	0.047648	1473	3	0.20639	0.37983	1.0	6784	1
HMGA1	5	0.00088099	0.0038999	0.047648	1474	4	0.99658	0.99653	1.0	16565	0
ATP5J2-PTCD1	5	0.00088195	0.0039037	0.047662	1475	4	0.9517	0.95189	1.0	15130	0
SLC13A2	5	0.00088291	0.0039092	0.047697	1476	5	0.99858	0.99856	1.0	16792	0
SMNDC1	5	0.00089282	0.0039449	0.048101	1477	5	0.99911	0.99912	1.0	16892	0
ATR	5	0.00089724	0.003962	0.048276	1478	5	0.9991	0.99912	1.0	16891	0
XYLT2	5	0.00089986	0.0039741	0.04839	1479	5	0.9991	0.99911	1.0	16890	0
ESCO2	5	0.0009039	0.0039889	0.048538	1480	5	0.9991	0.99911	1.0	16888	0
PTH2	5	0.00090916	0.0040175	0.048853	1481	2	0.51309	0.65393	1.0	10384	2
IARS2	5	0.00092141	0.0040686	0.049428	1482	4	0.9777	0.97768	1.0	15731	0
ADCY8	5	0.00092204	0.0040703	0.049428	1483	5	0.99867	0.99865	1.0	16809	0
DPM1	5	0.00092735	0.004095	0.049695	1484	4	0.98772	0.98772	1.0	16031	0
CLSPN	5	0.00093093	0.0041115	0.049862	1485	5	0.99907	0.99909	1.0	16886	0
C2orf49	5	0.00093446	0.0041264	0.050008	1486	5	0.99907	0.99908	1.0	16885	0
TBC1D23	5	0.00093804	0.0041418	0.050161	1487	4	0.97228	0.97218	1.0	15575	0
RPS15	2	0.00093958	0.0041467	0.050187	1488	2	0.99906	0.99908	1.0	16883	0
NDC1	5	0.00094073	0.0041522	0.05022	1489	5	0.99726	0.9972	1.0	16626	0
SRP72	5	0.0009415	0.0041561	0.050233	1490	4	0.98966	0.98969	1.0	16177	0
SLC39A7	5	0.00094814	0.0041896	0.050604	1491	5	0.99823	0.9982	1.0	16739	0
TOMM20	4	0.00094982	0.0041984	0.050676	1492	4	0.99905	0.99906	1.0	16882	0
PIGS	5	0.00095374	0.0042149	0.050841	1493	5	0.99905	0.99906	1.0	16881	0
FKBPL	5	0.0009546	0.0042193	0.050859	1494	3	0.48313	0.62697	1.0	10006	1
PSMD1	5	0.00095526	0.004222	0.050859	1495	4	0.96089	0.96101	1.0	15300	0
MPDU1	5	0.00095967	0.0042468	0.051123	1496	5	0.99904	0.99905	1.0	16880	0
GRB2	5	0.0009742	0.0043089	0.051777	1497	5	0.99903	0.99904	1.0	16878	0
RABL2B	5	0.00097479	0.0043122	0.051777	1498	4	0.79172	0.80785	1.0	12610	1
SAMD12	5	0.00097582	0.0043149	0.051777	1499	4	0.87722	0.87886	1.0	13762	0
CDC6	5	0.00097602	0.0043155	0.051777	1501	5	0.99902	0.99904	1.0	16874	0
ETF1	5	0.00097602	0.0043155	0.051777	1500	5	0.99902	0.99904	1.0	16876	0
RFWD2	5	0.00097936	0.0043298	0.051914	1502	5	0.99902	0.99903	1.0	16872	0
CIAPIN1	5	0.00098564	0.0043578	0.052216	1503	5	0.99901	0.99903	1.0	16871	0
UBA5	5	0.00098692	0.0043633	0.052247	1504	4	0.99544	0.99542	1.0	16463	0
FOXN1	5	0.0009926	0.0043864	0.052488	1505	5	0.99901	0.99902	1.0	16870	0
PELO	5	0.00099636	0.0043996	0.052611	1506	5	0.99748	0.99743	1.0	16652	0
ATP6V1C1	5	0.00099937	0.0044101	0.052701	1507	4	0.98772	0.98772	1.0	16058	0
MRPS17	5	0.0010021	0.0044205	0.052791	1508	4	0.98508	0.98508	1.0	15948	0
RPL30	3	0.0010051	0.0044315	0.052887	1509	3	0.99899	0.99901	1.0	16868	0
TIMM9	4	0.0010133	0.0044617	0.053213	1510	3	0.97897	0.97893	1.0	15763	0
BANP	5	0.0010177	0.0044771	0.053361	1511	3	0.66123	0.73273	1.0	11483	1
PRPF18	5	0.0010183	0.0044804	0.053365	1512	4	0.99638	0.99633	1.0	16552	0
PMF1-BGLAP	3	0.0010218	0.0044969	0.053526	1513	3	0.99898	0.99899	1.0	16865	0
SNAPC5	4	0.0010223	0.0045019	0.05355	1514	3	0.98905	0.98909	1.0	16155	0
SON	5	0.0010269	0.0045145	0.053665	1515	4	0.65979	0.73207	1.0	11471	1
TEFM	5	0.0010288	0.00452	0.053695	1516	5	0.99738	0.99733	1.0	16636	0
RICTOR	5	0.0010327	0.0045354	0.053842	1517	5	0.99897	0.99898	1.0	16864	0
CCDC84	5	0.0010355	0.0045464	0.053937	1518	4	0.9767	0.97664	1.0	15697	0
MAEA	5	0.0010368	0.0045508	0.053951	1519	5	0.99896	0.99897	1.0	16863	0
MRPL43	5	0.0010378	0.0045536	0.053951	1520	4	0.53093	0.67015	1.0	10623	1
MED17	5	0.0010416	0.0045678	0.054055	1521	4	0.94289	0.94326	1.0	14931	0
RAB7A	5	0.0010418	0.0045684	0.054055	1522	5	0.99896	0.99897	1.0	16862	0
NAA10	5	0.0010483	0.0045948	0.054332	1523	3	0.11086	0.23743	0.918872	4652	2
RBX1	5	0.0010497	0.0046019	0.054381	1524	5	0.99895	0.99896	1.0	16861	0
LYZL6	5	0.0010518	0.0046135	0.054481	1525	5	0.99895	0.99896	1.0	16860	0
VPS35	5	0.0010595	0.0046536	0.054919	1526	5	0.99812	0.99808	1.0	16726	0
TM2D1	5	0.0010607	0.004658	0.054935	1527	5	0.99894	0.99895	1.0	16857	0
CCDC137	5	0.0010672	0.0046773	0.055126	1528	5	0.99893	0.99895	1.0	16856	0
POTEJ	4	0.001073	0.0047042	0.055351	1529	4	0.99893	0.99894	1.0	16855	0
ALG11	5	0.0010736	0.0047053	0.055351	1530	4	0.94496	0.94529	1.0	14972	0
GABPB1	5	0.0010744	0.004708	0.055351	1531	4	0.97195	0.97185	1.0	15568	0
AASDHPPT	5	0.0010746	0.0047086	0.055351	1532	4	0.82474	0.83223	1.0	12991	1
CCDC25	5	0.0010862	0.0047575	0.055889	1533	4	0.99667	0.99662	1.0	16571	0
UBE2A	5	0.0010888	0.0047696	0.055995	1534	4	0.9949	0.99489	1.0	16430	0
DROSHA	5	0.0010922	0.0047927	0.056229	1535	3	0.72484	0.76605	1.0	11968	1
POLG	5	0.0010937	0.0047993	0.05627	1536	4	0.083467	0.19297	0.876536	3963	1
NPM1	3	0.0010971	0.0048202	0.056458	1537	3	0.9989	0.99891	1.0	16853	0
TSEN54	5	0.001098	0.0048235	0.056458	1538	5	0.99751	0.99746	1.0	16656	0
PSTK	5	0.0010985	0.0048279	0.056458	1540	4	0.89789	0.89911	1.0	14110	0
RPL6	3	0.0010985	0.0048279	0.056458	1539	3	0.9989	0.99891	1.0	16852	0
CRCT1	5	0.0011023	0.0048471	0.056646	1541	3	0.20264	0.37447	1.0	6703	1
EXOSC9	5	0.0011097	0.0048757	0.056944	1542	5	0.99889	0.9989	1.0	16850	0
APH1A	5	0.0011106	0.0048796	0.056952	1543	5	0.99744	0.99739	1.0	16647	0
MTBP	5	0.0011138	0.0048977	0.057089	1544	5	0.99889	0.9989	1.0	16843	0
GML	5	0.0011138	0.0048977	0.057089	1545	5	0.99889	0.9989	1.0	16845	0
MRPL54	5	0.0011164	0.004906	0.057118	1546	4	0.83421	0.83977	1.0	13118	1
TUBA1C	3	0.0011167	0.0049065	0.057118	1547	3	0.9969	0.99686	1.0	16593	0
MRPS28	5	0.0011202	0.0049219	0.05726	1548	5	0.99739	0.99734	1.0	16639	0
TMEM131	5	0.0011284	0.0049483	0.05753	1549	5	0.99887	0.99888	1.0	16840	0
MARK2	5	0.0011296	0.0049549	0.057569	1550	5	0.99887	0.99888	1.0	16839	0
UBA2	5	0.0011308	0.0049593	0.057583	1551	5	0.99887	0.99888	1.0	16838	0
DBF4	5	0.0011349	0.0049774	0.057757	1552	5	0.99887	0.99887	1.0	16837	0
FAM60A	5	0.0011382	0.0049873	0.057823	1553	5	0.99839	0.99837	1.0	16765	0
COX10	5	0.0011391	0.0049895	0.057823	1554	5	0.99886	0.99887	1.0	16836	0
CCNE2	5	0.001152	0.005044	0.058397	1555	5	0.99885	0.99885	1.0	16835	0
PAICS	4	0.0011528	0.0050456	0.058397	1556	4	0.99885	0.99885	1.0	16834	0
DDA1	5	0.0011597	0.0050742	0.058691	1557	4	0.28643	0.45322	1.0	7725	1
RARS	5	0.0011679	0.0051061	0.059021	1558	4	0.98511	0.98512	1.0	15949	0
INO80	5	0.0011699	0.0051127	0.05906	1559	4	0.97618	0.97612	1.0	15685	0
TOMM70A	5	0.0012058	0.0052771	0.06092	1560	4	0.98772	0.98772	1.0	16068	0
FBXO5	5	0.0012104	0.0053095	0.061255	1561	5	0.99879	0.99878	1.0	16829	0
BOD1L1	5	0.0012181	0.005343	0.061602	1562	5	0.99878	0.99877	1.0	16828	0
AGPAT2	5	0.0012228	0.0053623	0.061785	1563	5	0.99878	0.99877	1.0	16827	0
PGAM1	3	0.0012302	0.0053953	0.062125	1564	3	0.99877	0.99876	1.0	16826	0
PPP1R2	5	0.0012343	0.00542	0.062362	1565	4	0.43469	0.58412	1.0	9401	1
PSMD14	5	0.0012355	0.0054228	0.062362	1566	4	0.88822	0.88964	1.0	13950	0
VPS26A	5	0.0012391	0.0054387	0.062505	1567	5	0.99876	0.99875	1.0	16825	0
AGR2	5	0.0012549	0.0055058	0.063236	1568	4	0.99633	0.99629	1.0	16545	0
ZNF592	5	0.0012582	0.005525	0.063416	1569	5	0.99874	0.99873	1.0	16824	0
CDK12	5	0.0012617	0.0055333	0.06347	1570	5	0.99874	0.99873	1.0	16823	0
SSR4	5	0.0012638	0.0055437	0.06355	1571	5	0.99874	0.99872	1.0	16822	0
KLF6	5	0.0012687	0.0055662	0.063768	1572	4	0.99662	0.99658	1.0	16569	0
GLMN	5	0.0012813	0.005619	0.064325	1573	5	0.99872	0.9987	1.0	16820	0
RAD23A	5	0.0012821	0.0056221	0.064325	1574	5	0.99842	0.9984	1.0	16770	0
NUP43	5	0.0012859	0.0056394	0.064482	1575	5	0.99871	0.99869	1.0	16818	0
HIST1H2AM	5	0.0013037	0.0057218	0.065348	1576	5	0.9987	0.99868	1.0	16816	0
IPO9	5	0.0013038	0.0057224	0.065348	1577	4	0.77346	0.79547	1.0	12422	1
PPP1R10	5	0.0013047	0.0057273	0.065363	1578	4	0.99684	0.9968	1.0	16584	0
SNRPC	4	0.0013055	0.0057317	0.065372	1579	4	0.99869	0.99867	1.0	16815	0
SSU72	5	0.0013128	0.0057581	0.065632	1580	5	0.99852	0.99849	1.0	16781	0
UFSP2	5	0.0013146	0.0057647	0.065665	1581	5	0.99869	0.99866	1.0	16813	0
GNL3L	5	0.0013188	0.0057818	0.065818	1582	4	0.983	0.98298	1.0	15880	0
MRPL45	5	0.001321	0.0057911	0.065872	1583	4	0.99417	0.99416	1.0	16391	0
RPL24	3	0.0013216	0.0057939	0.065872	1584	3	0.99868	0.99866	1.0	16812	0
SLC38A2	5	0.0013236	0.0058043	0.065949	1585	5	0.99868	0.99866	1.0	16811	0
COL14A1	5	0.0013266	0.0058175	0.066058	1586	5	0.99867	0.99865	1.0	16810	0
WDR83OS	5	0.0013318	0.0058406	0.066278	1587	4	0.88068	0.88224	1.0	13823	0
CCNC	5	0.0013359	0.0058626	0.066486	1588	5	0.99866	0.99864	1.0	16808	0
EIF4H	5	0.0013497	0.0059203	0.067098	1589	4	0.97846	0.97841	1.0	15748	0
NUP160	5	0.0013521	0.0059302	0.067168	1590	4	0.99417	0.99416	1.0	16390	0
SLC4A7	5	0.0013563	0.00595	0.06735	1591	5	0.99864	0.99862	1.0	16803	0
CUL3	5	0.0013589	0.0059593	0.067413	1592	5	0.99852	0.99849	1.0	16783	0
C3orf17	5	0.001365	0.0059885	0.0677	1593	5	0.99863	0.99862	1.0	16802	0
VPS13D	5	0.0013744	0.0060358	0.068192	1594	4	0.96767	0.96774	1.0	15461	0
SDAD1	5	0.0013788	0.0060528	0.068342	1595	4	0.99435	0.99435	1.0	16397	0
RGPD6	1	0.0013835	0.0060726	0.068522	1596	1	0.99862	0.9986	1.0	16799	0
SPRR2G	4	0.0013883	0.0060951	0.068733	1597	2	0.21358	0.38942	1.0	6921	2
ATP6AP1	5	0.0013963	0.0061215	0.068976	1598	4	0.99537	0.99534	1.0	16455	0
SLC35A2	5	0.0013974	0.0061248	0.068976	1599	5	0.9986	0.99858	1.0	16796	0
VPS41	5	0.0013988	0.0061281	0.068976	1600	4	0.98772	0.98772	1.0	16040	0
ZBTB17	5	0.0014031	0.0061452	0.069124	1601	4	0.99387	0.99386	1.0	16367	0
MPI	5	0.0014055	0.0061523	0.069137	1602	5	0.99859	0.99857	1.0	16795	0
ARL4D	5	0.0014058	0.006154	0.069137	1603	5	0.99859	0.99857	1.0	16794	0
BUB1	5	0.0014093	0.006171	0.069267	1604	4	0.98385	0.98383	1.0	15906	0
DERL1	5	0.0014098	0.0061732	0.069267	1605	4	0.98011	0.98012	1.0	15795	0
PIGW	5	0.001413	0.0061913	0.069427	1606	5	0.99859	0.99856	1.0	16793	0
PTBP1	5	0.0014216	0.0062293	0.069809	1607	4	0.99013	0.99014	1.0	16195	0
IBA57	5	0.0014242	0.0062397	0.069883	1608	4	0.96983	0.96976	1.0	15512	0
DGCR8	5	0.0014294	0.0062601	0.070067	1609	4	0.93097	0.93149	1.0	14713	0
PICALM	5	0.0014302	0.006265	0.070079	1610	5	0.99857	0.99855	1.0	16790	0
DDX27	5	0.0014376	0.0062947	0.070367	1611	4	0.99077	0.9908	1.0	16221	0
IPO7	5	0.0014415	0.0063156	0.070557	1612	4	0.99633	0.99629	1.0	16543	0
TMEM164	7	0.0014431	0.0063227	0.070593	1613	6	0.99923	0.99923	1.0	16923	0
RPL26	2	0.0014478	0.0063387	0.070727	1614	2	0.99855	0.99853	1.0	16789	0
STX18	5	0.0014501	0.0063486	0.070794	1615	5	0.99855	0.99853	1.0	16788	0
RBM39	5	0.0014534	0.006359	0.070859	1616	5	0.99852	0.99849	1.0	16780	0
SUPT3H	5	0.001454	0.0063623	0.070859	1617	5	0.99855	0.99852	1.0	16787	0
PIGH	5	0.0014549	0.0063673	0.07087	1618	5	0.99855	0.99852	1.0	16786	0
RUVBL1	5	0.0014621	0.0063981	0.071169	1619	3	0.018683	0.059151	0.639832	1663	1
DDX11	5	0.001463	0.0064025	0.071174	1620	3	0.92859	0.92914	1.0	14655	0
VPS8	5	0.0014653	0.006414	0.071258	1621	4	0.99082	0.99085	1.0	16223	0
MBD3	5	0.0014686	0.006428	0.07137	1622	4	0.98772	0.98772	1.0	16095	0
THRAP3	5	0.0014719	0.006436	0.071415	1623	4	0.89778	0.89901	1.0	14109	0
GTF2E2	5	0.0014843	0.0064855	0.071919	1624	5	0.99852	0.99849	1.0	16782	0
CELSR2	5	0.0014859	0.006491	0.071936	1625	4	0.98772	0.98772	1.0	16043	0
MAPKAP1	13	0.0014949	0.0065339	0.072347	1626	9	0.9521	0.9523	1.0	15137	1
SPAG9	5	0.0014953	0.0065361	0.072347	1627	5	0.9985	0.99848	1.0	16777	0
DNAJC17	5	0.0014991	0.0065537	0.072497	1628	4	0.60633	0.70734	1.0	11115	1
SREK1	5	0.0015053	0.0065729	0.072665	1629	4	0.98046	0.98045	1.0	15809	0
DDX28	5	0.0015234	0.0066554	0.073529	1630	5	0.99848	0.99846	1.0	16776	0
GAB1	5	0.0015243	0.0066592	0.073529	1631	5	0.99848	0.99846	1.0	16775	0
MRPL2	5	0.0015268	0.0066716	0.07362	1632	4	0.97711	0.97706	1.0	15710	0
UBAP2L	5	0.0015272	0.0066763	0.073627	1633	4	0.99247	0.99249	1.0	16307	0
SRSF10	6	0.0015324	0.0066977	0.073818	1634	5	0.9974	0.99735	1.0	16642	0
AATF	5	0.0015348	0.0067087	0.073864	1635	5	0.99847	0.99845	1.0	16774	0
SKP2	6	0.0015356	0.0067131	0.073864	1636	5	0.99884	0.99885	1.0	16833	0
GLRX3	5	0.0015359	0.0067142	0.073864	1637	5	0.99713	0.99708	1.0	16616	0
UTP15	5	0.0015403	0.0067332	0.074028	1638	4	0.98772	0.98772	1.0	16032	0
IDH3A	5	0.0015453	0.0067538	0.074209	1639	5	0.99845	0.99843	1.0	16773	0
UBAP1	5	0.0015509	0.0067802	0.074454	1640	4	0.67084	0.73739	1.0	11554	1
POMP	5	0.0015543	0.0067934	0.074553	1641	5	0.99845	0.99842	1.0	16772	0
PLEKHM1	5	0.0015584	0.006811	0.074701	1642	5	0.99844	0.99842	1.0	16771	0
PSMD7	5	0.0015655	0.0068401	0.074971	1643	4	0.79651	0.81117	1.0	12660	1
TIMM44	5	0.001567	0.0068439	0.074971	1644	4	0.99429	0.99429	1.0	16395	0
TRNAU1AP	5	0.0015787	0.0068896	0.075425	1645	4	0.99178	0.99178	1.0	16268	0
ZNF335	5	0.0015887	0.0069281	0.0758	1646	3	0.45544	0.60253	1.0	9654	1
ZC3H8	5	0.0015982	0.0069704	0.076217	1647	5	0.9984	0.99838	1.0	16766	0
FAM222B	5	0.0016005	0.0069819	0.076297	1648	5	0.99719	0.99714	1.0	16622	0
KMT2A	5	0.0016045	0.0070001	0.076449	1649	4	0.93323	0.93365	1.0	14758	0
ARCN1	5	0.0016062	0.0070078	0.076487	1650	4	0.99568	0.99564	1.0	16486	0
SSX5	9	0.0016179	0.0070606	0.076987	1651	7	0.92109	0.92186	1.0	14527	1
SCGB1C1	5	0.0016184	0.0070622	0.076987	1652	5	0.99838	0.99836	1.0	16764	0
GPATCH1	5	0.0016209	0.0070737	0.077032	1653	4	0.96028	0.9604	1.0	15287	0
USP37	5	0.0016213	0.0070748	0.077032	1654	5	0.99838	0.99836	1.0	16763	0
RQCD1	5	0.0016228	0.0070809	0.077051	1655	4	0.98541	0.98541	1.0	15962	0
RPL38	2	0.0016258	0.0070886	0.077088	1656	2	0.99837	0.99835	1.0	16761	0
APOH	5	0.001633	0.0071166	0.077347	1657	5	0.99837	0.99835	1.0	16759	0
POLA1	5	0.0016416	0.0071496	0.077613	1658	4	0.63571	0.72052	1.0	11312	1
HNRNPC	5	0.0016418	0.0071513	0.077613	1659	5	0.99836	0.99834	1.0	16757	0
ENPP2	5	0.0016436	0.0071551	0.077613	1660	4	0.98505	0.98506	1.0	15947	0
SENP7	5	0.0016441	0.0071584	0.077613	1661	5	0.99836	0.99833	1.0	16756	0
MED31	5	0.0016467	0.0071705	0.077698	1662	4	0.98518	0.98518	1.0	15950	0
POLR1D	10	0.0016526	0.0071958	0.077925	1663	4	0.62653	0.71633	1.0	11250	3
JTB	5	0.0016548	0.0072046	0.077973	1664	4	0.99628	0.99623	1.0	16533	0
EIF3J	7	0.001657	0.0072134	0.078022	1665	6	0.99414	0.99412	1.0	16382	0
COX6B1	5	0.0016668	0.0072453	0.078319	1666	4	0.93936	0.93975	1.0	14872	0
MRPS9	5	0.0016711	0.0072612	0.078445	1667	4	0.94115	0.94154	1.0	14905	0
AGO2	5	0.0016742	0.0072758	0.078555	1668	4	0.90382	0.90485	1.0	14239	0
FAHD2B	4	0.0016825	0.0073124	0.078902	1669	3	0.67409	0.73902	1.0	11587	1
FLOT2	5	0.0016873	0.0073343	0.079092	1670	5	0.99831	0.99829	1.0	16755	0
UQCRH	5	0.0016887	0.007342	0.079128	1671	5	0.99831	0.99828	1.0	16754	0
CLASRP	5	0.0016933	0.0073657	0.079335	1672	5	0.99831	0.99828	1.0	16753	0
HDAC8	10	0.0016946	0.0073728	0.079365	1673	7	0.99338	0.99336	1.0	16343	0
COPG1	5	0.0016972	0.0073871	0.079406	1674	4	0.99624	0.99619	1.0	16530	0
RPSA	2	0.0016977	0.0073877	0.079406	1675	2	0.9983	0.99828	1.0	16752	0
RAD51D	5	0.001698	0.0073899	0.079406	1676	5	0.9983	0.99828	1.0	16751	0
KLF16	5	0.0017017	0.0074113	0.079589	1677	5	0.9983	0.99827	1.0	16750	0
PRPF6	5	0.0017135	0.0074613	0.080078	1678	3	0.81722	0.82639	1.0	12883	1
PCDHA8	5	0.001725	0.0075158	0.080614	1679	5	0.99827	0.99824	1.0	16748	0
TIMM50	5	0.0017299	0.0075422	0.080849	1680	3	0.37852	0.53417	1.0	8734	1
MTX2	5	0.001734	0.0075526	0.080913	1681	4	0.99038	0.9904	1.0	16205	0
DNTTIP2	5	0.0017362	0.0075641	0.080989	1682	5	0.99826	0.99823	1.0	16744	0
WDR25	5	0.0017514	0.0076142	0.081476	1683	4	0.99699	0.99694	1.0	16601	0
BCLAF1	5	0.0017578	0.0076378	0.08168	1684	5	0.99824	0.99821	1.0	16741	0
FAM153B	5	0.001764	0.0076609	0.081823	1685	5	0.99824	0.9982	1.0	16740	0
HMGCR	5	0.0017647	0.007662	0.081823	1686	4	0.99622	0.99617	1.0	16529	0
KANSL1	5	0.001765	0.0076648	0.081823	1687	4	0.63767	0.72147	1.0	11325	1
SSR3	5	0.0017772	0.007712	0.082279	1688	5	0.99822	0.99819	1.0	16738	0
PPP1CB	5	0.0017827	0.0077373	0.082423	1689	4	0.46054	0.60707	1.0	9726	1
SLC25A26	5	0.0017835	0.007739	0.082423	1690	4	0.98772	0.98772	1.0	16094	0
HIST2H2AA3	4	0.0017847	0.0077428	0.082423	1691	3	0.55678	0.68639	1.0	10845	1
VHL	5	0.0017856	0.0077439	0.082423	1692	3	0.32234	0.48459	1.0	8127	1
RPL5	2	0.0017935	0.0077797	0.082755	1693	2	0.99821	0.99817	1.0	16735	0
SDF2	5	0.0017954	0.0077896	0.082811	1694	5	0.9982	0.99817	1.0	16734	0
NIPBL	5	0.001798	0.0078006	0.082879	1695	4	0.9842	0.98421	1.0	15916	0
LSMD1	5	0.0018018	0.0078159	0.082986	1696	4	0.99341	0.99339	1.0	16346	0
SLC6A17	5	0.0018027	0.0078198	0.082986	1697	5	0.9982	0.99817	1.0	16733	0
MBLAC1	5	0.0018186	0.0078858	0.083637	1698	5	0.99818	0.99815	1.0	16732	0
DERL2	5	0.0018318	0.0079457	0.084126	1699	5	0.99817	0.99814	1.0	16729	0
RBBP6	7	0.0018319	0.0079462	0.084126	1700	6	0.99947	0.99948	1.0	16992	0
MBTD1	5	0.0018334	0.0079506	0.084126	1702	4	0.9655	0.96558	1.0	15418	0
TRMT12	5	0.0018334	0.0079506	0.084126	1701	4	0.99417	0.99416	1.0	16389	0
DDX41	5	0.0018384	0.0079737	0.084318	1703	4	0.99329	0.99328	1.0	16342	0
THOC3	5	0.0018405	0.0079781	0.084318	1704	4	0.53408	0.67305	1.0	10672	1
STARD10	5	0.0018455	0.0079935	0.084431	1705	5	0.99788	0.99784	1.0	16687	0
NEDD1	5	0.0018536	0.0080238	0.084701	1706	4	0.98772	0.98772	1.0	16039	0
C1QBP	5	0.0018593	0.0080469	0.084895	1707	5	0.99814	0.99812	1.0	16728	0
RAD17	5	0.0018734	0.0080996	0.085402	1708	5	0.99813	0.9981	1.0	16727	0
PFN1	5	0.0018851	0.0081414	0.085761	1709	5	0.99811	0.99808	1.0	16725	0
CTPS1	5	0.0018858	0.0081442	0.085761	1710	5	0.99811	0.99808	1.0	16724	0
PRPF39	5	0.0018867	0.008148	0.085761	1711	4	0.98848	0.98849	1.0	16133	0
SLC30A8	5	0.0019001	0.0082002	0.086261	1712	4	0.98859	0.98859	1.0	16137	0
HNRNPA1	4	0.0019161	0.008264	0.086881	1713	4	0.99808	0.99805	1.0	16719	0
MANF	5	0.0019171	0.008269	0.086882	1714	4	0.99539	0.99536	1.0	16457	0
PDIA6	5	0.0019366	0.0083481	0.087663	1715	5	0.99806	0.99802	1.0	16717	0
RPN2	5	0.0019497	0.0084048	0.088206	1716	5	0.99805	0.99801	1.0	16715	0
NAPG	5	0.0019513	0.0084119	0.08823	1717	5	0.99793	0.99788	1.0	16698	0
ZNF207	5	0.0019599	0.0084487	0.088564	1718	4	0.99093	0.99095	1.0	16228	0
CEP192	5	0.0019622	0.0084619	0.088651	1719	4	0.51397	0.65475	1.0	10394	1
TMEM71	5	0.0019651	0.0084779	0.088766	1720	5	0.99803	0.99799	1.0	16714	0
PNISR	5	0.0019663	0.0084839	0.088778	1721	4	0.060885	0.1546	0.819201	3398	1
WDR73	5	0.0019686	0.0084927	0.088819	1722	4	0.98861	0.98861	1.0	16139	0
ATRIP	5	0.0019924	0.0086065	0.089957	1723	5	0.99801	0.99797	1.0	16712	0
SLA	10	0.0019989	0.0086337	0.090189	1724	7	0.60482	0.70667	1.0	11108	1
ICMT	5	0.0020019	0.0086456	0.09026	1725	5	0.998	0.99795	1.0	16711	0
ORC3	5	0.0020065	0.0086632	0.090391	1726	5	0.99799	0.99795	1.0	16710	0
COX4I1	5	0.0020234	0.0087275	0.091009	1727	5	0.99798	0.99793	1.0	16709	0
SLC25A28	5	0.0020264	0.0087401	0.091089	1728	4	0.97747	0.97745	1.0	15722	0
NUFIP2	5	0.00203	0.0087533	0.091095	1729	5	0.99797	0.99793	1.0	16708	0
ATXN2L	5	0.0020312	0.0087588	0.091095	1730	5	0.99797	0.99793	1.0	16707	0
XPO5	5	0.0020315	0.0087605	0.091095	1731	5	0.99797	0.99793	1.0	16706	0
FNBP4	5	0.0020317	0.008761	0.091095	1732	4	0.99597	0.99593	1.0	16511	0
CBWD1	2	0.0020384	0.0087924	0.091368	1733	1	0.71315	0.75949	1.0	11871	0
ATAD2	5	0.0020424	0.0088067	0.091446	1734	5	0.99749	0.99744	1.0	16653	0
EED	5	0.0020432	0.00881	0.091446	1735	5	0.99796	0.99792	1.0	16705	0
C16orf59	5	0.0020448	0.0088165	0.091462	1736	4	0.99341	0.9934	1.0	16347	0
GTPBP8	5	0.0020482	0.0088314	0.091563	1737	5	0.99795	0.99791	1.0	16704	0
CDC73	5	0.0020501	0.0088407	0.091607	1738	4	0.6724	0.73816	1.0	11573	1
COL22A1	5	0.0020545	0.0088583	0.091736	1739	5	0.99795	0.99791	1.0	16703	0
HUWE1	5	0.0020566	0.0088677	0.09178	1740	4	0.99534	0.99532	1.0	16454	0
PSMA1	5	0.0020707	0.008926	0.092172	1741	5	0.99793	0.99788	1.0	16697	0
NRDE2	5	0.0020707	0.008926	0.092172	1743	5	0.99793	0.99788	1.0	16702	0
SCFD1	5	0.0020707	0.008926	0.092172	1744	5	0.99793	0.99788	1.0	16701	0
YEATS4	5	0.0020707	0.008926	0.092172	1742	5	0.99793	0.99788	1.0	16699	0
NDUFAB1	5	0.0020782	0.0089501	0.092369	1745	4	0.99442	0.99442	1.0	16400	0
POLD3	5	0.0020792	0.0089578	0.092388	1746	5	0.99792	0.99788	1.0	16696	0
CD8B	5	0.0020808	0.0089622	0.092388	1747	5	0.99792	0.99788	1.0	16695	0
ZBTB14	5	0.0020859	0.0089842	0.092561	1748	5	0.99791	0.99787	1.0	16694	0
WDR12	5	0.0020873	0.0089903	0.092571	1749	4	0.98329	0.98329	1.0	15886	0
PHIP	5	0.0020898	0.0089974	0.092591	1750	5	0.99791	0.99787	1.0	16693	0
NUFIP1	5	0.0020978	0.0090271	0.092844	1751	5	0.9979	0.99786	1.0	16692	0
ANKIB1	5	0.0021002	0.0090348	0.09287	1752	5	0.9979	0.99786	1.0	16691	0
TSPAN13	5	0.0021165	0.0090969	0.093455	1753	5	0.99788	0.99784	1.0	16688	0
MAP3K12	5	0.0021205	0.0091134	0.093571	1754	5	0.99788	0.99784	1.0	16686	0
CLCC1	5	0.0021329	0.0091684	0.094082	1755	5	0.99716	0.99711	1.0	16620	0
IFITM3	3	0.0021455	0.0092135	0.094491	1756	3	0.99785	0.99781	1.0	16685	0
ASH2L	5	0.0021661	0.0093059	0.095384	1757	4	0.95684	0.95699	1.0	15216	0
RBBP8	5	0.0021706	0.0093251	0.095527	1758	5	0.99783	0.99778	1.0	16684	0
EHMT2	5	0.0021743	0.0093344	0.095568	1759	5	0.99783	0.99778	1.0	16683	0
TMEM135	5	0.0021755	0.0093405	0.095575	1760	5	0.99782	0.99778	1.0	16682	0
UTP11L	5	0.0021829	0.0093658	0.095759	1761	4	0.98352	0.98352	1.0	15896	0
BZW2	5	0.0021837	0.0093691	0.095759	1762	5	0.99782	0.99777	1.0	16681	0
PSME3	5	0.0021898	0.0093922	0.095941	1763	5	0.99781	0.99776	1.0	16680	0
TKT	5	0.0021985	0.0094312	0.096285	1764	5	0.9978	0.99775	1.0	16679	0
RBFA	5	0.0022017	0.0094466	0.096361	1765	4	0.99544	0.99542	1.0	16459	0
OPA1	5	0.002203	0.0094493	0.096361	1766	5	0.9978	0.99775	1.0	16678	0
CENPK	5	0.0022184	0.0095093	0.096917	1767	4	0.98772	0.98772	1.0	16071	0
SNTB1	5	0.0022269	0.009545	0.097226	1768	4	0.99176	0.99175	1.0	16267	0
NSUN4	5	0.0022307	0.0095555	0.097278	1769	4	0.22555	0.39981	1.0	7064	1
ARMCX6	5	0.0022358	0.0095785	0.097458	1770	5	0.99776	0.99771	1.0	16677	0
CXorf36	5	0.0022414	0.0096	0.097621	1771	4	0.36579	0.52301	1.0	8602	1
MRPL39	5	0.0022516	0.009639	0.097962	1772	4	0.99199	0.992	1.0	16284	0
PIGY	4	0.0022548	0.00965	0.098019	1773	4	0.99775	0.99769	1.0	16676	0
RAD21	5	0.0022716	0.0097149	0.098622	1774	5	0.99773	0.99768	1.0	16675	0
RIOK1	5	0.0022904	0.0097825	0.099253	1775	4	0.99633	0.99629	1.0	16542	0
ARPC2	5	0.0022979	0.0098133	0.099509	1776	5	0.9977	0.99765	1.0	16672	0
KTI12	5	0.0023116	0.0098578	0.099904	1777	5	0.99769	0.99763	1.0	16671	0
DDX52	5	0.0023147	0.0098754	0.100026	1778	5	0.99741	0.99736	1.0	16643	0
HAUS2	5	0.002318	0.0098881	0.100092	1779	4	0.7896	0.80635	1.0	12591	1
ZC3H10	5	0.0023193	0.009893	0.100092	1780	4	0.041968	0.11908	0.746503	2870	1
BTAF1	5	0.0023228	0.0099079	0.100186	1781	5	0.99768	0.99762	1.0	16670	0
ELOF1	5	0.0023297	0.0099419	0.100474	1782	4	0.99704	0.99699	1.0	16611	0
ALG1L	2	0.002332	0.0099507	0.100506	1783	2	0.99767	0.99761	1.0	16669	0
KRTAP9-4	2	0.0023416	0.0099909	0.100855	1784	2	0.99766	0.9976	1.0	16668	0
RPL23A	2	0.002362	0.010071	0.101603	1785	2	0.99764	0.99758	1.0	16667	0
FERMT3	5	0.0023697	0.010102	0.101822	1786	5	0.99763	0.99757	1.0	16666	0
ANKRD11	5	0.0023699	0.010104	0.101822	1787	4	0.87746	0.87912	1.0	13767	0
U2AF2	5	0.0023785	0.010139	0.102125	1788	4	0.97374	0.97366	1.0	15617	0
ANAPC4	5	0.0023805	0.01015	0.102173	1789	4	0.93058	0.93109	1.0	14706	0
MED29	5	0.0023964	0.010215	0.102768	1790	4	0.97007	0.97	1.0	15518	0
PIGV	5	0.002404	0.010242	0.102961	1791	5	0.9976	0.99753	1.0	16663	0
GTF2F2	5	0.0024058	0.01025	0.102961	1792	5	0.99759	0.99753	1.0	16662	0
MED9	5	0.0024061	0.010251	0.102961	1793	4	0.95014	0.95034	1.0	15086	0
SPECC1L	5	0.0024085	0.010261	0.103008	1794	4	0.39643	0.5501	1.0	8949	1
COMT	5	0.0024106	0.010275	0.103083	1795	5	0.99759	0.99753	1.0	16661	0
ATP5B	5	0.0024409	0.01039	0.104184	1796	4	0.73878	0.77404	1.0	12090	1
GINS3	6	0.0024656	0.010503	0.105255	1797	5	0.95004	0.95024	1.0	15082	0
NAA35	5	0.0024859	0.010588	0.106056	1798	4	0.99628	0.99624	1.0	16534	0
ACTR6	5	0.0024913	0.010606	0.106114	1799	5	0.99751	0.99746	1.0	16654	0
XRCC2	5	0.0024913	0.010606	0.106114	1800	5	0.99751	0.99746	1.0	16659	0
PIGL	5	0.0025015	0.010649	0.106484	1801	4	0.98135	0.98131	1.0	15835	0
MRPS11	5	0.0025222	0.010731	0.107233	1802	5	0.99744	0.99739	1.0	16646	0
GGTLC2	3	0.0025234	0.010736	0.107233	1803	3	0.99748	0.99743	1.0	16651	0
SNRNP27	5	0.0025289	0.010759	0.10741	1804	4	0.99199	0.992	1.0	16281	0
DNTTIP1	5	0.0025412	0.010806	0.107811	1805	4	0.97561	0.97556	1.0	15666	0
TADA2A	5	0.0025465	0.010828	0.107971	1806	4	0.98772	0.98772	1.0	16061	0
TAF10	5	0.0025499	0.010839	0.108026	1807	3	0.14352	0.28762	0.956289	5414	2
EXOSC7	5	0.0025649	0.010904	0.108612	1808	4	0.99417	0.99416	1.0	16386	0
ARHGEF7	5	0.0025745	0.010941	0.108925	1809	4	0.97849	0.97845	1.0	15750	0
AP5M1	5	0.0025859	0.010985	0.109231	1810	5	0.99741	0.99737	1.0	16645	0
DENND3	5	0.0025865	0.010988	0.109231	1811	4	0.94707	0.94728	1.0	15021	0
SLC1A5	5	0.0025879	0.01099	0.109231	1812	4	0.75968	0.78664	1.0	12277	1
OXA1L	5	0.002602	0.011039	0.109656	1813	4	0.95913	0.95928	1.0	15267	0
BRD8	5	0.0026108	0.01107	0.109896	1814	5	0.99739	0.99734	1.0	16640	0
CEPT1	5	0.0026125	0.011077	0.109912	1815	4	0.99267	0.99268	1.0	16319	0
WDR92	5	0.0026434	0.011195	0.11101	1816	4	0.97267	0.97257	1.0	15585	0
TARDBP	4	0.0026469	0.011204	0.11101	1817	4	0.99735	0.9973	1.0	16634	0
WDR61	5	0.0026477	0.011206	0.11101	1818	4	0.98868	0.9887	1.0	16141	0
IMMT	5	0.0026578	0.011238	0.11126	1819	4	0.53465	0.67356	1.0	10679	1
KRTAP4-2	3	0.0026721	0.011309	0.1119	1820	3	0.99733	0.99728	1.0	16633	0
NCSTN	5	0.0026794	0.011333	0.112083	1821	4	0.98772	0.98772	1.0	16054	0
HIST1H2BG	5	0.0026852	0.011358	0.112266	1822	4	0.91523	0.91614	1.0	14424	0
DARS2	5	0.0026903	0.011379	0.112411	1823	5	0.99731	0.99726	1.0	16631	0
HIST1H2AC	4	0.0027	0.011419	0.112746	1824	4	0.9973	0.99725	1.0	16630	0
GOSR1	5	0.0027014	0.011427	0.112765	1825	5	0.9973	0.99724	1.0	16629	0
ANKHD1-EIF4EBP3	5	0.0027078	0.011455	0.112975	1826	5	0.99729	0.99724	1.0	16628	0
GBF1	5	0.0027238	0.011526	0.113612	1827	4	0.97655	0.9765	1.0	15691	0
MRPS33	5	0.0027255	0.011539	0.11368	1828	4	0.99692	0.99688	1.0	16594	0
COX20	4	0.0027373	0.011594	0.114159	1829	4	0.99726	0.99721	1.0	16627	0
DMRTC1	4	0.0027442	0.011624	0.114337	1830	3	0.98261	0.98259	1.0	15869	0
SLC25A3	5	0.0027447	0.011625	0.114337	1831	5	0.99726	0.9972	1.0	16625	0
HMBS	5	0.0027529	0.011656	0.114557	1832	5	0.99725	0.9972	1.0	16624	0
UBE2J2	5	0.0027543	0.01166	0.114557	1833	5	0.99725	0.99719	1.0	16623	0
WRAP53	5	0.002757	0.01167	0.114557	1834	4	0.84305	0.84724	1.0	13239	1
AXIN2	5	0.0027577	0.011673	0.114557	1835	4	0.87396	0.87559	1.0	13710	0
GOLGA1	5	0.0027904	0.01181	0.115843	1836	4	0.94006	0.94045	1.0	14886	0
FECH	5	0.0028008	0.011847	0.116141	1837	4	0.9331	0.93353	1.0	14756	0
TRAPPC2L	5	0.0028105	0.01189	0.116498	1838	4	0.95319	0.95338	1.0	15159	0
HOPX	7	0.0028133	0.0119	0.116537	1839	3	0.11384	0.24215	0.921429	4732	4
EMC2	5	0.0028221	0.011926	0.116721	1840	5	0.99718	0.99713	1.0	16621	0
ZZZ3	5	0.0028438	0.012004	0.117427	1841	5	0.99716	0.9971	1.0	16619	0
ILK	5	0.0028535	0.012036	0.117675	1842	4	0.95467	0.95488	1.0	15186	0
TSEN2	5	0.0028621	0.012067	0.117917	1843	5	0.99714	0.99708	1.0	16618	0
FIG4	5	0.0028687	0.012097	0.118143	1844	5	0.99713	0.99708	1.0	16617	0
GNB2	5	0.0028778	0.012134	0.118439	1845	4	0.78109	0.80055	1.0	12496	1
SNAPC1	5	0.0028824	0.012144	0.118477	1846	4	0.97045	0.97039	1.0	15536	0
TRIP13	5	0.0028912	0.012179	0.118753	1847	5	0.99711	0.99706	1.0	16615	0
DHX36	5	0.0028992	0.01221	0.118986	1848	4	0.98524	0.98523	1.0	15952	0
CTDNEP1	5	0.0029097	0.012244	0.119254	1849	5	0.99709	0.99705	1.0	16613	0
NOL12	5	0.0029169	0.01228	0.119542	1850	4	0.99555	0.99552	1.0	16476	0
DNAJB6	3	0.0029215	0.012299	0.11966	1851	3	0.99708	0.99703	1.0	16612	0
ATP5L	4	0.0029532	0.012409	0.120664	1852	3	0.5642	0.68934	1.0	10890	1
PAN2	5	0.0029618	0.012439	0.120888	1853	4	0.99703	0.99698	1.0	16610	0
FBXO28	5	0.0029649	0.012447	0.120903	1854	4	0.92166	0.92239	1.0	14536	0
ELMSAN1	5	0.0029673	0.012457	0.120934	1855	4	0.98772	0.98772	1.0	16087	0
CCNA2	5	0.0029757	0.012479	0.121087	1856	4	0.78314	0.80195	1.0	12518	1
CENPL	5	0.0029821	0.012495	0.121176	1857	4	0.83903	0.84383	1.0	13181	1
WDR59	5	0.0030005	0.012547	0.121612	1858	4	0.9345	0.93494	1.0	14779	0
KIAA1279	5	0.0030238	0.01262	0.12226	1859	4	0.99485	0.99483	1.0	16423	0
RBM4	8	0.003033	0.012656	0.122535	1860	5	0.96665	0.96674	1.0	15447	0
HSPA8	4	0.0030376	0.012667	0.122581	1861	4	0.99696	0.99692	1.0	16600	0
HIST1H2BD	4	0.0030479	0.0127	0.122829	1862	4	0.99695	0.99691	1.0	16599	0
CAD	5	0.0031068	0.012878	0.124485	1863	4	0.9113	0.91232	1.0	14349	0
MBTPS2	5	0.0031198	0.012921	0.124838	1864	4	0.98772	0.98772	1.0	16018	0
NUDT4	5	0.0031344	0.012967	0.125212	1865	4	0.9859	0.98593	1.0	15976	0
RNASEK	5	0.0031368	0.012975	0.125219	1866	4	0.99104	0.99106	1.0	16231	0
HEATR5B	5	0.0031474	0.013003	0.125428	1867	4	0.93533	0.93577	1.0	14798	0
SRP68	4	0.0031504	0.013011	0.125435	1868	4	0.99685	0.99681	1.0	16585	0
ACACA	5	0.0031588	0.013037	0.125622	1869	4	0.6715	0.73772	1.0	11561	1
MRPL18	5	0.0031888	0.013125	0.126402	1870	3	0.73933	0.77438	1.0	12095	1
SYF2	5	0.003194	0.013144	0.126519	1871	4	0.99199	0.992	1.0	16279	0
CYTH2	5	0.0031998	0.013164	0.126642	1872	4	0.99399	0.99397	1.0	16374	0
MAL	15	0.0032282	0.013253	0.127426	1873	6	0.23769	0.41052	1.0	7182	2
ARPC3	5	0.003232	0.013263	0.127458	1874	4	0.46693	0.61274	1.0	9801	1
MIS18BP1	5	0.0032378	0.013282	0.127575	1875	4	0.97912	0.97909	1.0	15771	0
FOXA2	5	0.0032771	0.013413	0.128758	1876	4	0.99007	0.99008	1.0	16191	0
FIP1L1	5	0.0032887	0.01345	0.129043	1877	4	0.98772	0.98772	1.0	16101	0
ATP6V1F	5	0.0032945	0.013467	0.129143	1878	4	0.98772	0.98772	1.0	16055	0
FCGR1A	4	0.0032989	0.01348	0.129195	1879	3	0.97039	0.97032	1.0	15529	0
SNRPB2	5	0.003315	0.013535	0.12952	1880	4	0.99633	0.99629	1.0	16548	0
HSP90B1	5	0.0033154	0.013535	0.12952	1881	4	0.98772	0.98772	1.0	16022	0
RPL3	5	0.0033154	0.013535	0.12952	1882	4	0.99701	0.99696	1.0	16604	0
HIST2H3D	2	0.0033274	0.013575	0.129835	1883	2	0.99667	0.99662	1.0	16572	0
HSPA14	6	0.0033308	0.013589	0.129893	1884	5	0.71839	0.76239	1.0	11916	1
NUP107	5	0.0033676	0.013705	0.130932	1885	4	0.99199	0.992	1.0	16275	0
ATP5H	4	0.0033813	0.013745	0.131246	1886	3	0.96748	0.96755	1.0	15456	0
HSPB9	5	0.0034262	0.01389	0.132567	1887	4	0.98929	0.98931	1.0	16160	0
SUMO2	2	0.0034701	0.014036	0.133886	1888	2	0.99653	0.99648	1.0	16563	0
CCT2	5	0.0034889	0.014091	0.13434	1889	4	0.92129	0.92205	1.0	14531	0
HIST1H2AD	4	0.0035011	0.014126	0.134598	1890	3	0.75508	0.78379	1.0	12237	1
MYO10	5	0.003533	0.014223	0.135454	1891	4	0.99144	0.99145	1.0	16248	0
TIPIN	5	0.0035424	0.014248	0.135618	1892	3	0.98673	0.98672	1.0	16002	0
HIST1H2BJ	4	0.0035503	0.014274	0.135792	1893	4	0.9917	0.99169	1.0	16263	0
PI4KB	5	0.003565	0.014314	0.136062	1894	4	0.92326	0.92394	1.0	14561	0
GANAB	5	0.0035659	0.014317	0.136062	1895	4	0.30636	0.47062	1.0	7934	1
EAPP	5	0.0035739	0.014348	0.136282	1896	4	0.87996	0.88155	1.0	13805	0
C1orf131	5	0.0035832	0.014374	0.136456	1897	4	0.9917	0.99169	1.0	16264	0
MRPL16	5	0.0036115	0.014474	0.137333	1898	4	0.97577	0.97572	1.0	15673	0
COPS4	5	0.0036204	0.014506	0.137543	1899	4	0.99699	0.99695	1.0	16602	0
ENY2	5	0.0036235	0.014511	0.137543	1900	4	0.98772	0.98772	1.0	16074	0
SRP14	5	0.0036656	0.014652	0.138804	1901	3	0.16981	0.32696	0.987642	5959	2
BMS1	5	0.003686	0.014715	0.139272	1902	4	0.99499	0.99498	1.0	16434	0
SPTLC2	5	0.0036868	0.014717	0.139272	1903	4	0.97432	0.97424	1.0	15633	0
NAA30	5	0.0036941	0.014747	0.139474	1904	4	0.99467	0.99467	1.0	16417	0
C19orf53	5	0.0036968	0.014754	0.139474	1905	4	0.98322	0.98321	1.0	15883	0
RPS10	2	0.0037145	0.014809	0.139928	1906	2	0.99629	0.99624	1.0	16535	0
MRPL15	5	0.0037286	0.014859	0.140325	1907	4	0.46503	0.61105	1.0	9776	1
CACTIN	5	0.0037446	0.01491	0.140675	1908	3	0.90792	0.90893	1.0	14302	0
RNMT	5	0.0037451	0.014912	0.140675	1909	4	0.82542	0.83274	1.0	12997	1
IRS1	5	0.003754	0.014942	0.140882	1910	3	0.98538	0.98537	1.0	15961	0
CFLAR	8	0.003763	0.014971	0.141083	1911	6	0.95739	0.95753	1.0	15228	1
SOWAHC	5	0.0037701	0.014991	0.141162	1912	1	0.73158	0.76989	1.0	12030	1
TCERG1	5	0.0037724	0.014996	0.141162	1913	4	0.92655	0.92713	1.0	14623	0
RRM2	5	0.0037752	0.015003	0.141162	1914	4	0.71389	0.7599	1.0	11880	1
NPAT	5	0.0037817	0.015031	0.141357	1915	4	0.9841	0.9841	1.0	15913	0
RRAGA	5	0.0037873	0.015046	0.141422	1916	4	0.08921	0.20237	0.885808	4114	1
CFL1	5	0.0037948	0.015069	0.141566	1917	4	0.95044	0.95066	1.0	15097	0
UAP1	5	0.0038003	0.015086	0.141647	1918	4	0.9969	0.99686	1.0	16592	0
FAM83E	5	0.0038078	0.015112	0.14182	1919	4	0.75123	0.78149	1.0	12203	1
AARD	5	0.0038148	0.015133	0.141943	1920	4	0.97603	0.97597	1.0	15680	0
RPUSD4	5	0.0038228	0.015161	0.142132	1921	3	0.28276	0.45006	1.0	7684	1
ISYNA1	5	0.0038369	0.015201	0.142428	1922	4	0.99506	0.99505	1.0	16440	0
HIST1H2BE	3	0.003848	0.015234	0.142668	1923	2	0.74092	0.7753	1.0	12108	0
GPAA1	5	0.0039356	0.015521	0.145281	1924	4	0.97726	0.97723	1.0	15712	0
HIST1H4I	4	0.0039499	0.015571	0.145673	1925	3	0.48035	0.62459	1.0	9968	1
GPN3	5	0.0039945	0.01569	0.146629	1926	3	0.40394	0.55678	1.0	9019	1
MMS22L	5	0.0039966	0.015701	0.146629	1927	4	0.99452	0.99452	1.0	16409	0
GABPA	5	0.0039972	0.015702	0.146629	1928	4	0.9959	0.99586	1.0	16504	0
ARL5A	6	0.0039987	0.015706	0.146629	1929	5	0.53749	0.67617	1.0	10706	1
UQCRFS1	5	0.0040176	0.015764	0.147096	1930	4	0.9574	0.95754	1.0	15229	0
C17orf49	6	0.0040221	0.015778	0.147154	1931	5	0.49672	0.63914	1.0	10174	1
XRCC6BP1	5	0.0040381	0.015827	0.147533	1932	4	0.98772	0.98772	1.0	16062	0
MRPL46	5	0.0040733	0.015932	0.14843	1933	4	0.39691	0.55054	1.0	8953	1
SSX2	3	0.0040858	0.015959	0.14861	1934	3	0.99591	0.99587	1.0	16505	0
HIST2H2AC	4	0.00412	0.016073	0.149592	1935	4	0.99588	0.99584	1.0	16501	0
NDC80	5	0.0041696	0.016236	0.151034	1936	4	0.88445	0.88595	1.0	13891	0
RRAGC	5	0.0041723	0.016246	0.151042	1937	4	0.98392	0.98391	1.0	15911	0
GOLGA6A	2	0.0041912	0.016302	0.151486	1938	2	0.99581	0.99577	1.0	16498	0
UNC45A	5	0.0041944	0.016312	0.151502	1939	4	0.84384	0.84794	1.0	13248	1
INTS7	5	0.0042367	0.016452	0.152728	1940	4	0.99231	0.99234	1.0	16298	0
FAM86B1	1	0.0042939	0.016645	0.15444	1941	1	0.99571	0.99567	1.0	16488	0
CRAMP1L	5	0.0043027	0.016667	0.154546	1942	4	0.96196	0.96207	1.0	15325	0
ZNF830	5	0.0043058	0.016674	0.154546	1943	4	0.048396	0.13304	0.773135	3099	1
FAM117B	5	0.0043139	0.016701	0.154721	1944	4	0.9815	0.98147	1.0	15841	0
ERCC6L	5	0.0043509	0.016804	0.155539	1945	4	0.9962	0.99615	1.0	16526	0
LSM3	2	0.0043533	0.016807	0.155539	1946	2	0.99565	0.99561	1.0	16481	0
MED28	5	0.0043616	0.016835	0.155718	1947	4	0.99689	0.99685	1.0	16590	0
CTAG1B	3	0.0043723	0.016879	0.156045	1948	2	0.92385	0.92453	1.0	14571	0
INO80B	5	0.0043916	0.016934	0.156473	1949	4	0.99599	0.99595	1.0	16514	0
MED8	5	0.0044413	0.017086	0.157799	1950	2	0.39492	0.54874	1.0	8929	1
GTF2A1	5	0.004458	0.017128	0.158104	1951	4	0.99149	0.99149	1.0	16253	0
AP3D1	5	0.0044641	0.017146	0.15819	1952	4	0.99317	0.99316	1.0	16339	0
RBM15	5	0.0044706	0.017166	0.158271	1953	4	0.99621	0.99616	1.0	16528	0
POU5F1B	4	0.0044726	0.017173	0.158271	1954	3	0.24318	0.41535	1.0	7251	1
HSPE1	2	0.0044889	0.017235	0.158768	1955	2	0.99551	0.99548	1.0	16472	0
KIAA0100	5	0.0044969	0.017261	0.158919	1956	4	0.99565	0.99562	1.0	16482	0
LIN37	5	0.0045106	0.017308	0.159278	1957	4	0.97937	0.97933	1.0	15777	0
SMS	5	0.0045194	0.017335	0.159445	1958	4	0.9446	0.94491	1.0	14969	0
TIMELESS	5	0.0045262	0.017352	0.15952	1959	3	0.98467	0.98467	1.0	15935	0
HMGB3	3	0.0045385	0.017388	0.159762	1960	3	0.99546	0.99543	1.0	16470	0
DEPTOR	5	0.0045669	0.017471	0.160442	1961	4	0.98657	0.98657	1.0	15997	0
BUD13	5	0.0045701	0.017479	0.160442	1962	4	0.90296	0.90401	1.0	14220	0
RAB2A	5	0.0045861	0.01753	0.160824	1963	4	0.98772	0.98772	1.0	16026	0
HNRNPD	5	0.0046129	0.017616	0.161534	1964	4	0.95027	0.95048	1.0	15092	0
TAF7	5	0.0046442	0.017731	0.1625	1965	4	0.82198	0.83005	1.0	12949	1
IDI1	5	0.004668	0.017805	0.163102	1966	4	0.62116	0.71387	1.0	11209	1
CENPF	5	0.0046734	0.017819	0.16314	1967	4	0.40255	0.5556	1.0	9005	1
KEAP1	5	0.0046823	0.01784	0.163253	1968	4	0.97247	0.97238	1.0	15580	0
WDR83	5	0.0046886	0.017859	0.163346	1969	4	0.96812	0.96818	1.0	15476	0
ANXA13	5	0.0046952	0.017883	0.163479	1970	4	0.98772	0.98772	1.0	16042	0
NCOA4	5	0.0047334	0.018003	0.164453	1971	4	0.98243	0.98242	1.0	15860	0
MLST8	5	0.0047345	0.018008	0.164453	1972	4	0.98865	0.98866	1.0	16140	0
NDNL2	5	0.0047399	0.018022	0.1645	1973	4	0.99544	0.99542	1.0	16467	0
PTMA	3	0.0047446	0.01804	0.164578	1974	3	0.99526	0.99524	1.0	16451	0
KRTAP5-11	3	0.0047539	0.018072	0.16479	1975	2	0.26675	0.43601	1.0	7502	1
SEC14L1	5	0.0047895	0.018178	0.165563	1976	4	0.82269	0.83061	1.0	12960	1
RER1	5	0.0047917	0.018184	0.165563	1977	4	0.913	0.91396	1.0	14374	0
MRPL17	5	0.0047948	0.018194	0.165563	1978	3	0.99325	0.99324	1.0	16340	0
CHCHD2	5	0.004795	0.018194	0.165563	1979	4	0.9939	0.99388	1.0	16368	0
PPP1R1B	7	0.0048116	0.018241	0.16584	1980	5	0.96544	0.96552	1.0	15416	0
MIEN1	5	0.0048127	0.018243	0.16584	1981	4	0.97802	0.97798	1.0	15739	0
DPY30	4	0.0048543	0.01837	0.166916	1982	4	0.99515	0.99514	1.0	16446	0
AP1B1	5	0.0048639	0.018402	0.167047	1983	4	0.96387	0.96397	1.0	15372	0
C15orf57	5	0.004865	0.018403	0.167047	1984	4	0.90291	0.90396	1.0	14219	0
ATP6V0A1	5	0.0048918	0.018495	0.167801	1985	4	0.99449	0.99448	1.0	16404	0
IPO8	5	0.0049053	0.018546	0.168175	1986	4	0.99579	0.99576	1.0	16495	0
ANAPC15	6	0.004916	0.018572	0.168329	1987	4	0.45584	0.60287	1.0	9656	2
ZC3HC1	5	0.0049267	0.018602	0.168509	1988	4	0.98648	0.98649	1.0	15994	0
CCNF	5	0.0049374	0.018642	0.168787	1989	4	0.98367	0.98367	1.0	15899	0
SKA2	9	0.0049543	0.018689	0.16913	1990	6	0.078708	0.18491	0.865109	3849	1
EIF3C	3	0.0049662	0.018727	0.169393	1991	2	0.93386	0.9343	1.0	14769	0
COA5	3	0.0049713	0.018745	0.169467	1992	3	0.99503	0.99502	1.0	16437	0
PSMD13	5	0.0049753	0.018758	0.169497	1993	3	0.91435	0.91529	1.0	14405	0
VMA21	5	0.0050116	0.018876	0.170484	1994	4	0.99544	0.99542	1.0	16458	0
NARS2	5	0.0050232	0.018923	0.170735	1995	4	0.97192	0.97183	1.0	15566	0
ACTR2	5	0.0050232	0.018923	0.170735	1996	4	0.99544	0.99542	1.0	16460	0
FBXW7	11	0.0050437	0.018979	0.171075	1997	7	0.37999	0.53549	1.0	8747	3
TSFM	5	0.0050441	0.01898	0.171075	1998	3	0.58629	0.69865	1.0	11005	1
ACTR3	5	0.0050576	0.019024	0.171385	1999	4	0.86995	0.87162	1.0	13636	1
[truncated: 16,010 more rows]
