# Supplementary material for: A CRISPR Dropout Screen Identifies Genetic Vulnerabilities and Therapeutic Targets in Acute Myeloid Leukemia
Source: Cell Rep. 2016 Oct 18;17(4):1193–205. doi: 10.1016/j.celrep.2016.09.079 (PMC5081405; doi:10.1016/j.celrep.2016.09.079)
Supplement: Data S2. Human CRISPR Screen Data, Related to Figures 2 and 3 [file mmc6.zip › HT29c3-d19.gene_summary.txt]

id	num	lo.neg	p.neg	fdr.neg	rank.neg	goodsgrna.neg	lo.pos	p.pos	fdr.pos	rank.pos	goodsgrna.pos
ARFRP1	12	1.9855e-14	2.7489e-07	0.000134	1	11	0.99999	0.99999	1.0	17690	0
PPP1R8	15	6.1925e-13	2.7489e-07	0.000134	2	15	1.0	1.0	1.0	18009	0
BRF1	13	1.3637e-12	2.7489e-07	0.000134	3	13	1.0	1.0	1.0	18004	0
PSMB5	10	1.5518e-10	2.7489e-07	0.000134	4	10	1.0	1.0	1.0	18008	0
IMP3	5	3.4125e-10	2.7489e-07	0.000134	5	5	1.0	1.0	1.0	18007	0
C19orf52	5	1.3146e-09	2.7489e-07	0.000134	6	5	1.0	1.0	1.0	18006	0
CENPM	10	1.8171e-09	2.7489e-07	0.000134	7	10	1.0	1.0	1.0	18005	0
TBCD	5	2.9631e-09	2.7489e-07	0.000134	8	5	1.0	1.0	1.0	18003	0
BIRC5	5	3.1327e-09	2.7489e-07	0.000134	9	5	1.0	1.0	1.0	18002	0
RPL28	9	3.9624e-09	2.7489e-07	0.000134	10	8	0.94532	0.94548	1.0	15261	1
TPI1	9	4.3379e-09	2.7489e-07	0.000134	11	8	0.99999	0.99998	1.0	17621	0
DDX54	5	4.3546e-09	2.7489e-07	0.000134	12	5	1.0	1.0	1.0	18001	0
GPN2	5	4.752e-09	2.7489e-07	0.000134	13	5	1.0	1.0	1.0	18000	0
POLD1	5	4.9488e-09	2.7489e-07	0.000134	14	5	1.0	1.0	1.0	17999	0
RUVBL2	5	5.0496e-09	2.7489e-07	0.000134	15	5	1.0	1.0	1.0	17998	0
FAU	5	5.362e-09	2.7489e-07	0.000134	16	5	1.0	1.0	1.0	17997	0
DNM2	5	5.4371e-09	2.7489e-07	0.000134	17	5	0.99996	0.99996	1.0	17477	0
LSM4	6	6.2341e-09	2.7489e-07	0.000134	18	6	1.0	1.0	1.0	17996	0
WDR74	5	6.981e-09	2.7489e-07	0.000134	19	5	1.0	1.0	1.0	17995	0
RPS19	5	7.1136e-09	2.7489e-07	0.000134	20	5	1.0	1.0	1.0	17994	0
ALG2	5	8.7306e-09	2.7489e-07	0.000134	21	5	1.0	1.0	1.0	17993	0
PUF60	5	9.3373e-09	2.7489e-07	0.000134	22	5	1.0	1.0	1.0	17992	0
WDR18	5	1.0675e-08	2.7489e-07	0.000134	23	5	1.0	1.0	1.0	17991	0
CDIPT	5	1.0745e-08	2.7489e-07	0.000134	24	5	1.0	1.0	1.0	17990	0
UBE2M	5	1.1314e-08	2.7489e-07	0.000134	25	5	1.0	1.0	1.0	17965	0
PSMG4	6	1.1619e-08	2.7489e-07	0.000134	26	6	1.0	1.0	1.0	17989	0
EIF4A3	5	1.2358e-08	2.7489e-07	0.000134	27	5	1.0	1.0	1.0	17956	0
SNRNP25	5	1.2658e-08	2.7489e-07	0.000134	28	5	1.0	1.0	1.0	17988	0
INTS10	5	1.8885e-08	2.7489e-07	0.000134	29	5	1.0	1.0	1.0	17987	0
SNRPD3	5	1.9645e-08	2.7489e-07	0.000134	30	5	1.0	1.0	1.0	17986	0
ARPC4	9	2.0184e-08	2.7489e-07	0.000134	31	9	1.0	1.0	1.0	17985	0
IPO13	5	2.0821e-08	2.7489e-07	0.000134	32	5	1.0	1.0	1.0	17984	0
IKBKAP	5	2.1991e-08	2.7489e-07	0.000134	33	5	1.0	1.0	1.0	17983	0
GMPPB	5	2.4533e-08	2.7489e-07	0.000134	34	5	1.0	1.0	1.0	17982	0
PPAN	5	2.5609e-08	2.7489e-07	0.000134	35	5	1.0	1.0	1.0	17981	0
MARS	5	2.7305e-08	2.7489e-07	0.000134	36	5	1.0	1.0	1.0	17980	0
ATP6V0C	5	2.8807e-08	2.7489e-07	0.000134	37	5	1.0	1.0	1.0	17979	0
MCM2	5	3.0967e-08	5.4978e-07	0.000254	38	5	1.0	1.0	1.0	17978	0
VPS28	5	3.113e-08	5.4978e-07	0.000254	39	5	1.0	1.0	1.0	17977	0
MRPL34	5	3.4952e-08	8.2467e-07	0.000338	40	5	1.0	1.0	1.0	17976	0
PWP2	5	3.5735e-08	8.2467e-07	0.000338	41	5	1.0	1.0	1.0	17975	0
TELO2	5	4.0734e-08	8.2467e-07	0.000338	42	5	1.0	1.0	1.0	17974	0
SEC13	5	4.0802e-08	8.2467e-07	0.000338	43	5	1.0	1.0	1.0	17973	0
PSMB4	5	4.1757e-08	8.2467e-07	0.000338	44	5	1.0	1.0	1.0	17972	0
RPL13	5	5.4205e-08	1.3745e-06	0.000381	45	5	1.0	1.0	1.0	17958	0
GAPDH	5	5.5798e-08	1.3745e-06	0.000381	46	5	1.0	1.0	1.0	17971	0
PSMA7	5	5.8092e-08	1.3745e-06	0.000381	47	5	1.0	1.0	1.0	17970	0
SF3B3	5	6.1018e-08	1.3745e-06	0.000381	48	5	1.0	1.0	1.0	17969	0
RPL36	5	6.3103e-08	1.3745e-06	0.000381	49	5	1.0	1.0	1.0	17937	0
POLR3A	5	6.5925e-08	1.3745e-06	0.000381	50	5	1.0	1.0	1.0	17968	0
C9orf114	5	6.8035e-08	1.3745e-06	0.000381	51	5	1.0	1.0	1.0	17967	0
CHMP7	5	6.9264e-08	1.3745e-06	0.000381	52	5	1.0	1.0	1.0	17966	0
PSMC4	5	7.7924e-08	1.3745e-06	0.000381	53	5	1.0	1.0	1.0	17964	0
NIP7	5	7.8836e-08	1.3745e-06	0.000381	54	5	1.0	1.0	1.0	17963	0
DHPS	5	8.2449e-08	1.3745e-06	0.000381	55	5	1.0	1.0	1.0	17962	0
RANGAP1	5	8.2806e-08	1.3745e-06	0.000381	56	5	1.0	1.0	1.0	17961	0
SYMPK	5	8.5214e-08	1.3745e-06	0.000381	57	5	1.0	1.0	1.0	17960	0
EIF3D	5	8.681e-08	1.3745e-06	0.000381	58	5	1.0	1.0	1.0	17959	0
SRSF2	5	8.7422e-08	1.3745e-06	0.000381	59	5	1.0	1.0	1.0	17907	0
SARS2	5	8.9103e-08	1.3745e-06	0.000381	60	5	1.0	1.0	1.0	17882	0
EIF3A	5	9.4884e-08	1.3745e-06	0.000381	61	5	1.0	1.0	1.0	17957	0
OIP5	5	9.9786e-08	1.3745e-06	0.000381	62	4	0.99723	0.9972	1.0	16806	0
CCND1	5	1.0398e-07	1.3745e-06	0.000381	63	5	1.0	1.0	1.0	17955	0
PCID2	5	1.0599e-07	1.3745e-06	0.000381	64	5	1.0	1.0	1.0	17954	0
BUB3	5	1.0848e-07	1.3745e-06	0.000381	65	5	1.0	1.0	1.0	17953	0
VCP	5	1.1406e-07	1.9242e-06	0.000418	66	5	1.0	1.0	1.0	17952	0
FNTB	5	1.1717e-07	1.9242e-06	0.000418	67	5	1.0	1.0	1.0	17951	0
TRAPPC1	5	1.1827e-07	1.9242e-06	0.000418	68	5	1.0	1.0	1.0	17950	0
INTS6	8	1.2002e-07	1.9242e-06	0.000418	69	8	1.0	1.0	1.0	17949	0
RBM10	5	1.2808e-07	1.9242e-06	0.000418	70	5	1.0	1.0	1.0	17948	0
AURKB	5	1.3029e-07	1.9242e-06	0.000418	71	5	1.0	1.0	1.0	17947	0
SF3B4	5	1.341e-07	1.9242e-06	0.000418	72	5	1.0	1.0	1.0	17946	0
FAM96B	5	1.4327e-07	1.9242e-06	0.000418	73	5	1.0	1.0	1.0	17945	0
PRIM1	5	1.455e-07	1.9242e-06	0.000418	74	5	1.0	1.0	1.0	17944	0
TBL3	5	1.4588e-07	1.9242e-06	0.000418	75	5	1.0	1.0	1.0	17943	0
FARSA	5	1.4679e-07	1.9242e-06	0.000418	76	4	0.7101	0.75593	1.0	12052	1
ELP6	5	1.4681e-07	1.9242e-06	0.000418	77	5	1.0	1.0	1.0	17942	0
RPLP0	5	1.5177e-07	1.9242e-06	0.000418	78	5	1.0	1.0	1.0	17941	0
NHP2L1	5	1.5519e-07	1.9242e-06	0.000418	79	5	1.0	1.0	1.0	17940	0
VARS	5	1.5727e-07	1.9242e-06	0.000418	80	5	1.0	1.0	1.0	17939	0
PSMD11	5	1.5866e-07	1.9242e-06	0.000418	81	5	1.0	1.0	1.0	17938	0
TRIM37	5	1.7775e-07	1.9242e-06	0.000418	82	5	1.0	1.0	1.0	17936	0
EXOSC6	5	1.8146e-07	1.9242e-06	0.000418	83	5	0.99968	0.9997	1.0	17220	0
DHDDS	5	1.9096e-07	2.474e-06	0.000463	84	5	1.0	1.0	1.0	17935	0
DOHH	5	1.9341e-07	2.474e-06	0.000463	85	5	1.0	1.0	1.0	17934	0
POLR2A	5	1.966e-07	2.474e-06	0.000463	86	5	1.0	1.0	1.0	17933	0
SYS1	7	1.9788e-07	2.474e-06	0.000463	87	6	0.92246	0.923	1.0	14818	1
VPS18	5	2.0518e-07	2.474e-06	0.000463	88	5	1.0	1.0	1.0	17932	0
SF1	5	2.0543e-07	2.474e-06	0.000463	89	5	1.0	1.0	1.0	17931	0
CRCP	14	2.0846e-07	2.474e-06	0.000463	90	11	0.99956	0.99958	1.0	17178	0
DDX5	5	2.1267e-07	2.474e-06	0.000463	91	5	1.0	1.0	1.0	17930	0
NOC4L	5	2.1334e-07	2.474e-06	0.000463	92	4	0.20617	0.37961	0.999298	6839	1
PSMB2	5	2.1547e-07	2.474e-06	0.000463	93	5	1.0	1.0	1.0	17929	0
PSMD2	5	2.1599e-07	2.474e-06	0.000463	94	5	1.0	1.0	1.0	17928	0
WDR77	5	2.1662e-07	2.474e-06	0.000463	95	5	1.0	1.0	1.0	17922	0
LIMS3	5	2.1992e-07	2.474e-06	0.000463	96	5	0.99993	0.99994	1.0	17423	0
TIMM10	5	2.3317e-07	3.0238e-06	0.000463	97	5	1.0	1.0	1.0	17927	0
ATP6V0D1	5	2.3508e-07	3.0238e-06	0.000463	98	5	1.0	1.0	1.0	17926	0
SMC1A	5	2.3674e-07	3.0238e-06	0.000463	99	5	1.0	1.0	1.0	17925	0
CPSF4	5	2.3951e-07	3.0238e-06	0.000463	100	5	1.0	1.0	1.0	17924	0
LAS1L	5	2.5493e-07	3.0238e-06	0.000463	101	5	1.0	1.0	1.0	17923	0
SNRPD1	5	2.6534e-07	3.0238e-06	0.000463	102	5	1.0	1.0	1.0	17921	0
ATP6V1A	5	2.6594e-07	3.0238e-06	0.000463	103	5	1.0	1.0	1.0	17920	0
MARS2	5	2.736e-07	3.0238e-06	0.000463	104	5	1.0	1.0	1.0	17919	0
PPP4C	5	2.7577e-07	3.0238e-06	0.000463	105	5	1.0	1.0	1.0	17918	0
EXOSC4	5	2.7742e-07	3.0238e-06	0.000463	106	5	0.99948	0.9995	1.0	17155	0
TTC7A	5	2.9139e-07	3.0238e-06	0.000463	107	5	1.0	1.0	1.0	17917	0
LSM7	5	2.9929e-07	3.0238e-06	0.000463	108	5	1.0	1.0	1.0	17916	0
DNLZ	5	3.0029e-07	3.2987e-06	0.000463	109	5	1.0	1.0	1.0	17915	0
POLR2F	5	3.0264e-07	3.5736e-06	0.000463	110	5	1.0	1.0	1.0	17914	0
RRS1	5	3.0398e-07	3.5736e-06	0.000463	111	5	1.0	1.0	1.0	17913	0
CHMP2A	5	3.0669e-07	3.5736e-06	0.000463	112	5	1.0	1.0	1.0	17912	0
SNAPC2	5	3.0771e-07	3.5736e-06	0.000463	113	5	1.0	1.0	1.0	17911	0
ZFX	7	3.1025e-07	3.5736e-06	0.000463	114	7	1.0	1.0	1.0	17910	0
ELP3	5	3.1044e-07	3.5736e-06	0.000463	115	5	1.0	1.0	1.0	17909	0
EEF2	5	3.1656e-07	3.5736e-06	0.000463	116	5	1.0	1.0	1.0	17710	0
CLP1	5	3.2121e-07	3.5736e-06	0.000463	117	5	1.0	1.0	1.0	17908	0
TINF2	5	3.2405e-07	3.5736e-06	0.000463	118	5	0.99997	0.99997	1.0	17537	0
CPSF1	5	3.2629e-07	3.5736e-06	0.000463	119	5	1.0	1.0	1.0	17817	0
CHCHD4	5	3.3264e-07	3.5736e-06	0.000463	120	5	1.0	1.0	1.0	17906	0
DKC1	5	3.3627e-07	3.5736e-06	0.000463	121	5	1.0	1.0	1.0	17905	0
SPC24	5	3.4179e-07	3.5736e-06	0.000463	122	5	1.0	1.0	1.0	17904	0
GINS4	5	3.429e-07	3.5736e-06	0.000463	123	5	1.0	1.0	1.0	17903	0
BANF1	4	3.438e-07	3.5736e-06	0.000463	124	4	1.0	1.0	1.0	17902	0
SF3B14	5	3.6051e-07	3.5736e-06	0.000463	125	5	1.0	1.0	1.0	17901	0
ARL2	5	3.6162e-07	3.5736e-06	0.000463	126	5	0.99997	0.99997	1.0	17523	0
PDCD2	7	3.6527e-07	3.5736e-06	0.000463	127	6	0.52348	0.66324	1.0	10747	1
RRM1	5	3.6575e-07	3.5736e-06	0.000463	128	5	1.0	1.0	1.0	17900	0
PPP2R4	5	3.6771e-07	3.5736e-06	0.000463	129	5	1.0	1.0	1.0	17899	0
PKMYT1	5	3.7335e-07	3.5736e-06	0.000463	130	5	0.99978	0.99979	1.0	17274	0
ADAT3	5	3.7602e-07	3.5736e-06	0.000463	131	5	1.0	1.0	1.0	17898	0
TUBD1	10	3.793e-07	3.5736e-06	0.000463	132	9	0.95111	0.95116	1.0	15372	1
CDC16	5	3.851e-07	3.5736e-06	0.000463	133	5	1.0	1.0	1.0	17897	0
NSL1	5	3.9393e-07	3.5736e-06	0.000463	134	5	1.0	1.0	1.0	17896	0
SOX9	5	3.9684e-07	3.5736e-06	0.000463	135	5	1.0	1.0	1.0	17895	0
CPSF3L	5	4.0483e-07	3.5736e-06	0.000463	136	5	1.0	1.0	1.0	17894	0
GRWD1	5	4.0568e-07	3.5736e-06	0.000463	137	5	1.0	1.0	1.0	17893	0
PPP2CA	5	4.2824e-07	3.5736e-06	0.000463	138	5	1.0	1.0	1.0	17892	0
HCFC1	5	4.3745e-07	3.5736e-06	0.000463	139	5	0.99996	0.99997	1.0	17512	0
SCAP	5	4.4626e-07	4.1234e-06	0.000479	140	5	1.0	1.0	1.0	17891	0
HDAC3	5	4.4902e-07	4.1234e-06	0.000479	141	5	1.0	1.0	1.0	17890	0
PRMT5	5	4.6018e-07	4.1234e-06	0.000479	142	5	1.0	1.0	1.0	17889	0
JUP	5	4.6395e-07	4.1234e-06	0.000479	143	5	1.0	1.0	1.0	17888	0
SF3B5	5	4.6479e-07	4.1234e-06	0.000479	144	5	1.0	1.0	1.0	17811	0
SUGP1	5	4.6917e-07	4.1234e-06	0.000479	145	5	1.0	1.0	1.0	17887	0
STK40	5	4.7444e-07	4.1234e-06	0.000479	146	5	1.0	1.0	1.0	17886	0
VPS53	5	4.9003e-07	4.1234e-06	0.000479	147	5	1.0	1.0	1.0	17885	0
CDC45	5	4.9949e-07	4.1234e-06	0.000479	148	5	1.0	1.0	1.0	17884	0
THAP1	8	5.1051e-07	4.1234e-06	0.000479	149	8	1.0	1.0	1.0	17883	0
PARS2	5	5.2611e-07	4.1234e-06	0.000479	150	5	1.0	1.0	1.0	17881	0
GTF3C5	5	5.282e-07	4.1234e-06	0.000479	151	5	1.0	1.0	1.0	17880	0
CDC37	5	5.4037e-07	4.1234e-06	0.000479	152	5	1.0	1.0	1.0	17879	0
PES1	5	5.4573e-07	4.1234e-06	0.000479	153	5	1.0	1.0	1.0	17878	0
SNW1	5	5.4843e-07	4.1234e-06	0.000479	154	5	1.0	1.0	1.0	17877	0
ERBB2	5	5.5822e-07	4.1234e-06	0.000479	155	5	1.0	1.0	1.0	17876	0
QARS	5	5.8559e-07	4.6731e-06	0.000498	156	5	1.0	1.0	1.0	17875	0
PTPMT1	5	5.9073e-07	4.6731e-06	0.000498	157	5	1.0	1.0	1.0	17874	0
INTS9	5	5.9246e-07	4.6731e-06	0.000498	158	5	1.0	1.0	1.0	17873	0
UBE2C	10	5.9679e-07	4.6731e-06	0.000498	159	9	0.99895	0.99895	1.0	17033	0
ADSL	5	6.0113e-07	4.6731e-06	0.000498	160	5	1.0	1.0	1.0	17872	0
ZBTB8OS	5	6.0696e-07	4.6731e-06	0.000498	161	5	1.0	1.0	1.0	17871	0
CTNNB1	5	6.164e-07	4.6731e-06	0.000498	162	5	1.0	1.0	1.0	17870	0
UBR4	5	6.2595e-07	4.6731e-06	0.000498	163	5	1.0	1.0	1.0	17869	0
PGS1	5	6.3433e-07	4.6731e-06	0.000498	164	5	0.99843	0.99841	1.0	16953	0
CCDC115	5	6.3562e-07	4.6731e-06	0.000498	165	5	1.0	1.0	1.0	17868	0
TICRR	5	6.4972e-07	4.6731e-06	0.000498	166	5	1.0	1.0	1.0	17867	0
EIF4A1	4	6.59e-07	4.6731e-06	0.000498	167	4	1.0	1.0	1.0	17866	0
PGD	5	6.6282e-07	4.6731e-06	0.000498	168	5	1.0	1.0	1.0	17865	0
GOSR2	5	6.6345e-07	4.6731e-06	0.000498	169	5	1.0	1.0	1.0	17864	0
EIF3B	5	6.916e-07	5.2229e-06	0.000517	170	5	1.0	1.0	1.0	17863	0
RTCB	5	6.9845e-07	5.2229e-06	0.000517	172	5	1.0	1.0	1.0	17862	0
UBE2I	5	6.9845e-07	5.2229e-06	0.000517	171	5	1.0	1.0	1.0	17861	0
TANGO6	5	7.0075e-07	5.2229e-06	0.000517	173	5	1.0	1.0	1.0	17860	0
SEC61A1	5	7.0536e-07	5.2229e-06	0.000517	174	5	1.0	1.0	1.0	17859	0
COPS5	5	7.0801e-07	5.2229e-06	0.000517	175	5	1.0	1.0	1.0	17858	0
PFDN5	8	7.3946e-07	5.2229e-06	0.000517	176	8	1.0	1.0	1.0	17857	0
POLR2G	5	7.4453e-07	5.2229e-06	0.000517	177	5	1.0	1.0	1.0	17856	0
POLR3H	5	7.5633e-07	5.2229e-06	0.000517	178	5	1.0	1.0	1.0	17855	0
DTL	5	7.7911e-07	5.2229e-06	0.000517	179	5	1.0	1.0	1.0	17840	0
ANAPC10	5	7.8254e-07	5.2229e-06	0.000517	180	5	1.0	1.0	1.0	17854	0
SRSF7	5	7.883e-07	5.2229e-06	0.000517	181	5	1.0	1.0	1.0	17853	0
EFTUD1	5	7.9047e-07	5.2229e-06	0.000517	182	5	1.0	1.0	1.0	17852	0
MED24	5	7.9265e-07	5.7727e-06	0.000556	183	5	1.0	1.0	1.0	17851	0
RPL23	5	7.9989e-07	5.7727e-06	0.000556	184	5	0.99999	0.99999	1.0	17635	0
MOCS3	5	8.1021e-07	5.7727e-06	0.000556	185	5	1.0	1.0	1.0	17850	0
LEMD2	7	8.11e-07	5.7727e-06	0.000556	186	7	1.0	1.0	1.0	17849	0
BOP1	5	8.1576e-07	5.7727e-06	0.000556	187	5	1.0	1.0	1.0	17759	0
PRPF19	5	8.2288e-07	6.3225e-06	0.000596	188	5	0.99999	0.99999	1.0	17686	0
USP5	5	8.3005e-07	6.3225e-06	0.000596	189	5	0.99995	0.99996	1.0	17472	0
IGF1R	5	8.3411e-07	6.3225e-06	0.000596	190	5	1.0	1.0	1.0	17848	0
RAD51	5	8.478e-07	6.3225e-06	0.000596	191	5	1.0	1.0	1.0	17847	0
DDX51	5	8.5857e-07	6.8723e-06	0.000631	192	5	1.0	1.0	1.0	17846	0
COPB2	5	8.6089e-07	6.8723e-06	0.000631	193	5	1.0	1.0	1.0	17845	0
POLRMT	5	8.8044e-07	6.8723e-06	0.000631	194	5	1.0	1.0	1.0	17844	0
CTCF	5	8.9714e-07	6.8723e-06	0.000631	195	5	1.0	1.0	1.0	17843	0
DYNLRB1	5	9.1286e-07	6.8723e-06	0.000631	196	5	1.0	1.0	1.0	17842	0
CCT3	5	9.2881e-07	7.422e-06	0.000643	197	5	1.0	1.0	1.0	17841	0
RPS8	5	9.4728e-07	7.422e-06	0.000643	198	5	0.99991	0.99992	1.0	17398	0
GNB2L1	5	9.4791e-07	7.422e-06	0.000643	199	5	1.0	1.0	1.0	17839	0
GNB1L	5	9.5715e-07	7.422e-06	0.000643	200	5	1.0	1.0	1.0	17838	0
GSPT1	5	9.6731e-07	7.422e-06	0.000643	201	5	1.0	1.0	1.0	17837	0
G6PD	5	9.8531e-07	7.422e-06	0.000643	202	5	1.0	1.0	1.0	17836	0
MED27	8	1.017e-06	7.422e-06	0.000643	203	8	0.99999	0.99998	1.0	17622	0
NAT10	5	1.0283e-06	7.422e-06	0.000643	204	5	1.0	1.0	1.0	17835	0
PLK1	5	1.0292e-06	7.422e-06	0.000643	205	5	1.0	1.0	1.0	17834	0
SNF8	5	1.0409e-06	7.422e-06	0.000643	206	5	1.0	1.0	1.0	17833	0
TRIB1	5	1.0418e-06	7.422e-06	0.000643	207	5	1.0	1.0	1.0	17832	0
EIF1AX	5	1.0441e-06	7.422e-06	0.000643	208	5	1.0	1.0	1.0	17831	0
U2AF1	5	1.0919e-06	7.9718e-06	0.000668	209	5	0.9996	0.99962	1.0	17188	0
RPL35	5	1.1056e-06	7.9718e-06	0.000668	210	5	1.0	1.0	1.0	17830	0
NCBP2	7	1.1249e-06	7.9718e-06	0.000668	211	7	0.99994	0.99994	1.0	17437	0
RRP7A	5	1.1295e-06	7.9718e-06	0.000668	212	5	1.0	1.0	1.0	17829	0
XAB2	5	1.143e-06	7.9718e-06	0.000668	213	5	1.0	1.0	1.0	17828	0
DDX20	5	1.1577e-06	7.9718e-06	0.000668	214	5	1.0	1.0	1.0	17827	0
KANSL3	5	1.1675e-06	7.9718e-06	0.000668	215	5	1.0	1.0	1.0	17826	0
SARS	5	1.1824e-06	8.5216e-06	0.000686	216	5	1.0	1.0	1.0	17825	0
MRPS21	5	1.2026e-06	8.5216e-06	0.000686	217	5	1.0	1.0	1.0	17824	0
LUC7L3	5	1.2056e-06	8.5216e-06	0.000686	218	5	1.0	1.0	1.0	17823	0
MCM3	5	1.2158e-06	8.5216e-06	0.000686	219	3	0.9617	0.96171	1.0	15612	0
KIF23	5	1.2204e-06	8.5216e-06	0.000686	220	5	1.0	1.0	1.0	17822	0
DIMT1	5	1.2374e-06	8.5216e-06	0.000686	221	5	1.0	1.0	1.0	17821	0
CDC27	5	1.2504e-06	8.5216e-06	0.000686	222	5	1.0	1.0	1.0	17820	0
SETD1A	5	1.2661e-06	8.5216e-06	0.000686	223	5	1.0	1.0	1.0	17819	0
C10orf2	5	1.2879e-06	9.0714e-06	0.000686	224	5	1.0	1.0	1.0	17818	0
UBA52	5	1.2954e-06	9.0714e-06	0.000686	225	5	1.0	1.0	1.0	17816	0
MCM7	5	1.2976e-06	9.0714e-06	0.000686	226	5	1.0	1.0	1.0	17815	0
NOP9	5	1.2986e-06	9.0714e-06	0.000686	227	5	1.0	1.0	1.0	17814	0
TOE1	5	1.3094e-06	9.0714e-06	0.000686	228	5	1.0	1.0	1.0	17813	0
ESPL1	5	1.3149e-06	9.0714e-06	0.000686	229	5	1.0	1.0	1.0	17812	0
HNRNPK	5	1.3159e-06	9.0714e-06	0.000686	230	5	1.0	1.0	1.0	17806	0
PET112	5	1.3803e-06	9.0714e-06	0.000686	231	5	1.0	1.0	1.0	17810	0
PTPN23	5	1.3882e-06	9.0714e-06	0.000686	232	5	1.0	1.0	1.0	17809	0
SMU1	5	1.3894e-06	9.0714e-06	0.000686	233	5	1.0	1.0	1.0	17808	0
PRPF38B	5	1.3905e-06	9.0714e-06	0.000686	234	5	1.0	1.0	1.0	17807	0
IMP4	5	1.4238e-06	9.0714e-06	0.000686	235	5	1.0	1.0	1.0	17805	0
ACO2	5	1.4436e-06	9.0714e-06	0.000686	236	5	1.0	1.0	1.0	17804	0
CAPZB	5	1.4577e-06	9.0714e-06	0.000686	237	5	1.0	1.0	1.0	17803	0
PCYT1A	5	1.4648e-06	9.0714e-06	0.000686	238	5	1.0	1.0	1.0	17802	0
MVD	5	1.4899e-06	9.6212e-06	0.000701	239	5	1.0	1.0	1.0	17801	0
GTPBP4	5	1.4901e-06	9.6212e-06	0.000701	240	5	0.99971	0.99973	1.0	17235	0
TUT1	5	1.5238e-06	9.6212e-06	0.000701	241	4	0.98171	0.98161	1.0	16113	0
SAE1	6	1.553e-06	9.6212e-06	0.000701	242	6	1.0	1.0	1.0	17800	0
MFN2	5	1.5584e-06	9.6212e-06	0.000701	243	5	1.0	1.0	1.0	17799	0
TAF1C	5	1.6e-06	9.6212e-06	0.000701	244	5	1.0	1.0	1.0	17798	0
RAB6A	13	1.6297e-06	9.6212e-06	0.000701	245	12	0.99997	0.99997	1.0	17515	0
HAUS5	5	1.6844e-06	9.6212e-06	0.000701	246	5	1.0	1.0	1.0	17797	0
METAP2	5	1.7017e-06	9.6212e-06	0.000701	247	5	1.0	1.0	1.0	17796	0
DDOST	5	1.7476e-06	1.0171e-05	0.000718	248	5	0.99995	0.99996	1.0	17453	0
WDR75	5	1.7655e-06	1.0171e-05	0.000718	249	5	1.0	1.0	1.0	17795	0
NELFCD	5	1.7737e-06	1.0171e-05	0.000718	250	5	1.0	1.0	1.0	17794	0
MYC	5	1.8009e-06	1.0171e-05	0.000718	251	5	1.0	1.0	1.0	17793	0
RAB5C	5	1.8044e-06	1.0171e-05	0.000718	252	5	1.0	1.0	1.0	17792	0
CTDP1	5	1.8114e-06	1.0171e-05	0.000718	253	5	1.0	1.0	1.0	17791	0
SRSF1	5	1.8184e-06	1.0171e-05	0.000718	254	5	1.0	1.0	1.0	17790	0
ASNA1	5	1.8197e-06	1.0171e-05	0.000718	255	5	1.0	1.0	1.0	17708	0
MAX	11	1.8979e-06	1.0721e-05	0.000745	256	9	0.80584	0.81696	1.0	13037	1
ILF3	5	1.9164e-06	1.0721e-05	0.000745	257	5	1.0	1.0	1.0	17714	0
PSMC3	5	1.9334e-06	1.0721e-05	0.000745	258	5	1.0	1.0	1.0	17739	0
POLR3K	5	1.9414e-06	1.0721e-05	0.000745	259	5	1.0	1.0	1.0	17789	0
UPF1	5	1.9803e-06	1.127e-05	0.000775	260	5	1.0	1.0	1.0	17788	0
CSNK1A1	5	1.9864e-06	1.127e-05	0.000775	261	5	1.0	1.0	1.0	17787	0
PRPF8	5	1.9955e-06	1.127e-05	0.000775	262	5	1.0	1.0	1.0	17786	0
EXOC5	5	2.0245e-06	1.182e-05	0.000777	263	5	1.0	1.0	1.0	17785	0
VPS72	5	2.0322e-06	1.182e-05	0.000777	264	5	1.0	1.0	1.0	17784	0
SNUPN	5	2.0353e-06	1.182e-05	0.000777	265	5	1.0	1.0	1.0	17783	0
POLR2I	5	2.0392e-06	1.182e-05	0.000777	266	4	0.5037	0.64513	1.0	10490	1
RAD51C	6	2.0448e-06	1.182e-05	0.000777	267	6	1.0	1.0	1.0	17782	0
U2SURP	5	2.057e-06	1.182e-05	0.000777	268	5	1.0	1.0	1.0	17781	0
GEMIN4	5	2.0679e-06	1.182e-05	0.000777	269	5	1.0	1.0	1.0	17780	0
SAMD4B	5	2.0726e-06	1.182e-05	0.000777	270	5	1.0	1.0	1.0	17779	0
PGGT1B	5	2.0804e-06	1.182e-05	0.000777	271	5	1.0	1.0	1.0	17778	0
MCM3AP	5	2.0946e-06	1.182e-05	0.000777	272	5	1.0	1.0	1.0	17777	0
NUP85	5	2.1359e-06	1.182e-05	0.000777	273	5	1.0	1.0	1.0	17776	0
PMPCA	5	2.1391e-06	1.182e-05	0.000777	274	5	1.0	1.0	1.0	17775	0
RAE1	5	2.1703e-06	1.237e-05	0.000793	275	5	0.99934	0.99937	1.0	17119	0
NUDC	5	2.1796e-06	1.237e-05	0.000793	276	5	1.0	1.0	1.0	17774	0
FLII	5	2.1861e-06	1.237e-05	0.000793	277	5	1.0	1.0	1.0	17773	0
OSGEP	5	2.2008e-06	1.237e-05	0.000793	278	5	1.0	1.0	1.0	17772	0
EIF6	5	2.2037e-06	1.237e-05	0.000793	279	4	0.98542	0.98532	1.0	16263	0
SACM1L	5	2.2347e-06	1.237e-05	0.000793	280	5	1.0	1.0	1.0	17771	0
GTF3C4	5	2.2405e-06	1.237e-05	0.000793	281	5	1.0	1.0	1.0	17770	0
GMPS	5	2.3131e-06	1.292e-05	0.000822	282	5	1.0	1.0	1.0	17769	0
YRDC	5	2.3233e-06	1.292e-05	0.000822	283	5	1.0	1.0	1.0	17768	0
ALDOA	5	2.398e-06	1.347e-05	0.000851	284	5	1.0	1.0	1.0	17767	0
RRP12	5	2.4227e-06	1.347e-05	0.000851	285	5	1.0	1.0	1.0	17766	0
HNRNPL	5	2.4638e-06	1.4019e-05	0.00088	286	5	1.0	1.0	1.0	17765	0
WDR7	5	2.5018e-06	1.4019e-05	0.00088	287	5	1.0	1.0	1.0	17764	0
KLF5	5	2.5494e-06	1.4569e-05	0.000895	288	5	1.0	1.0	1.0	17763	0
TAF6	5	2.5531e-06	1.4569e-05	0.000895	289	5	1.0	1.0	1.0	17762	0
MDN1	5	2.5596e-06	1.4569e-05	0.000895	290	5	1.0	1.0	1.0	17761	0
AP2M1	5	2.5634e-06	1.4569e-05	0.000895	291	5	0.99997	0.99997	1.0	17528	0
MRPL47	6	2.5658e-06	1.4569e-05	0.000895	292	6	1.0	1.0	1.0	17760	0
DDX39B	5	2.5759e-06	1.4569e-05	0.000895	293	5	0.99998	0.99998	1.0	17562	0
RPP38	5	2.5847e-06	1.5119e-05	0.000917	294	5	1.0	1.0	1.0	17758	0
CIRH1A	5	2.5941e-06	1.5119e-05	0.000917	295	5	1.0	1.0	1.0	17757	0
PSMB1	5	2.5978e-06	1.5119e-05	0.000917	296	5	1.0	1.0	1.0	17756	0
RPL13A	4	2.6101e-06	1.5119e-05	0.000917	297	3	0.97121	0.97115	1.0	15827	0
ERCC3	5	2.7415e-06	1.5669e-05	0.000931	298	5	1.0	1.0	1.0	17755	0
CHMP6	5	2.7592e-06	1.5669e-05	0.000931	299	5	1.0	1.0	1.0	17754	0
MCM5	5	2.769e-06	1.5669e-05	0.000931	300	5	1.0	1.0	1.0	17753	0
EIF3CL	2	2.7894e-06	1.5669e-05	0.000931	301	2	1.0	1.0	1.0	17752	0
FDXR	5	2.8147e-06	1.5669e-05	0.000931	302	5	1.0	1.0	1.0	17751	0
SCD	5	2.8468e-06	1.5669e-05	0.000931	303	5	1.0	1.0	1.0	17750	0
CDT1	5	2.8895e-06	1.6219e-05	0.000951	304	5	1.0	1.0	1.0	17749	0
TUFM	5	2.8956e-06	1.6219e-05	0.000951	305	5	1.0	1.0	1.0	17748	0
STX4	5	2.9347e-06	1.6219e-05	0.000951	306	5	1.0	1.0	1.0	17747	0
EIF3G	5	2.9575e-06	1.6219e-05	0.000951	307	5	1.0	1.0	1.0	17746	0
HINFP	5	3.0141e-06	1.6768e-05	0.000971	308	5	1.0	1.0	1.0	17745	0
HIST1H2AJ	3	3.0504e-06	1.6768e-05	0.000971	309	3	0.99988	0.99989	1.0	17366	0
WDR33	5	3.0786e-06	1.6768e-05	0.000971	310	5	0.99998	0.99998	1.0	17597	0
TRNT1	5	3.106e-06	1.6768e-05	0.000971	311	5	1.0	1.0	1.0	17744	0
CTU1	5	3.1934e-06	1.7318e-05	0.000993	312	5	1.0	1.0	1.0	17743	0
RPL10A	5	3.2067e-06	1.7318e-05	0.000993	313	5	1.0	1.0	1.0	17742	0
KAT8	5	3.21e-06	1.7318e-05	0.000993	314	5	0.99999	1.0	1.0	17706	0
TTC27	5	3.2671e-06	1.7868e-05	0.001022	315	5	1.0	1.0	1.0	17741	0
RFC2	5	3.2798e-06	1.8143e-05	0.001034	316	5	1.0	1.0	1.0	17713	0
LSM10	5	3.2848e-06	1.8418e-05	0.001043	317	4	0.99414	0.99409	1.0	16599	0
PRPF31	5	3.3536e-06	1.8418e-05	0.001043	318	5	1.0	1.0	1.0	17740	0
RPL8	5	3.4906e-06	1.8967e-05	0.001048	319	5	0.99998	0.99997	1.0	17558	0
PPA1	5	3.4986e-06	1.8967e-05	0.001048	320	5	1.0	1.0	1.0	17738	0
NAA50	5	3.5249e-06	1.8967e-05	0.001048	321	5	1.0	1.0	1.0	17737	0
CSE1L	5	3.5276e-06	1.8967e-05	0.001048	322	5	0.99999	1.0	1.0	17705	0
PMF1	5	3.5393e-06	1.8967e-05	0.001048	323	5	1.0	1.0	1.0	17736	0
NDOR1	5	3.5561e-06	1.8967e-05	0.001048	324	5	1.0	1.0	1.0	17735	0
PRMT1	5	3.5827e-06	1.8967e-05	0.001048	325	5	1.0	1.0	1.0	17734	0
COPB1	5	3.5936e-06	1.8967e-05	0.001048	326	5	1.0	1.0	1.0	17733	0
C7orf26	5	3.656e-06	1.9517e-05	0.001075	327	5	1.0	1.0	1.0	17732	0
MSTO1	5	3.6709e-06	2.0067e-05	0.001102	328	5	1.0	1.0	1.0	17731	0
RFC5	5	3.6882e-06	2.0617e-05	0.001125	329	5	1.0	1.0	1.0	17730	0
TIMM13	5	3.7256e-06	2.0617e-05	0.001125	330	5	1.0	1.0	1.0	17729	0
LSM2	5	3.7669e-06	2.1167e-05	0.00114	331	5	0.99998	0.99997	1.0	17557	0
ACTR10	5	3.7759e-06	2.1167e-05	0.00114	332	5	1.0	1.0	1.0	17728	0
HNF1B	5	3.7947e-06	2.1167e-05	0.00114	333	4	0.99691	0.99687	1.0	16772	0
GFER	5	3.8549e-06	2.1716e-05	0.00114	334	5	1.0	1.0	1.0	17727	0
HAUS6	5	3.8807e-06	2.1716e-05	0.00114	335	5	1.0	1.0	1.0	17726	0
AARS	5	3.8937e-06	2.1716e-05	0.00114	336	5	1.0	1.0	1.0	17725	0
ELAC2	5	3.9118e-06	2.1716e-05	0.00114	337	5	1.0	1.0	1.0	17724	0
CTNNBL1	5	3.9137e-06	2.1716e-05	0.00114	338	4	0.7172	0.75991	1.0	12114	1
DPAGT1	5	3.9196e-06	2.1716e-05	0.00114	339	5	1.0	1.0	1.0	17723	0
RPS11	5	3.9431e-06	2.1716e-05	0.00114	340	5	1.0	1.0	1.0	17722	0
CPSF3	5	3.9511e-06	2.1716e-05	0.00114	341	5	0.99999	0.99999	1.0	17689	0
ZNF259	5	3.9589e-06	2.1716e-05	0.00114	342	5	1.0	1.0	1.0	17721	0
SUPT16H	5	3.9694e-06	2.1716e-05	0.00114	343	5	1.0	1.0	1.0	17720	0
WDR55	5	4.0118e-06	2.2266e-05	0.001162	344	4	0.47175	0.61632	1.0	10060	1
HSPA9	5	4.0589e-06	2.2266e-05	0.001162	345	5	0.99998	0.99998	1.0	17565	0
FNTA	5	4.0677e-06	2.2816e-05	0.001167	346	5	1.0	1.0	1.0	17719	0
SUPT6H	5	4.0839e-06	2.2816e-05	0.001167	347	5	1.0	1.0	1.0	17718	0
IGBP1	5	4.1217e-06	2.2816e-05	0.001167	348	5	1.0	1.0	1.0	17717	0
ZNF131	5	4.1489e-06	2.2816e-05	0.001167	349	5	1.0	1.0	1.0	17716	0
RPL18	5	4.154e-06	2.2816e-05	0.001167	350	4	0.88327	0.88467	1.0	14153	0
FOXA1	5	4.1872e-06	2.2816e-05	0.001167	351	5	1.0	1.0	1.0	17715	0
NCAPH	5	4.1961e-06	2.2816e-05	0.001167	352	5	0.99977	0.99979	1.0	17264	0
PPP2R1A	5	4.3491e-06	2.3366e-05	0.001189	353	4	0.12163	0.25352	0.92909	4912	1
IARS	5	4.3575e-06	2.3366e-05	0.001189	354	5	1.0	1.0	1.0	17712	0
RPL15	2	4.4568e-06	2.3915e-05	0.00121	355	2	1.0	1.0	1.0	17711	0
BRF2	5	4.6937e-06	2.3915e-05	0.00121	356	5	0.99843	0.99842	1.0	16956	0
EIF5A	5	4.7266e-06	2.4465e-05	0.001234	357	4	0.98542	0.98532	1.0	16276	0
CSNK2B	5	4.8521e-06	2.5015e-05	0.001258	358	5	1.0	1.0	1.0	17709	0
MRPL53	5	5.0341e-06	2.6664e-05	0.001328	359	5	0.99999	1.0	1.0	17707	0
DYNC1H1	5	5.0932e-06	2.6664e-05	0.001328	360	4	0.96368	0.9637	1.0	15653	0
TXNL4A	5	5.1492e-06	2.7214e-05	0.001328	361	4	0.99294	0.99292	1.0	16531	0
LARS2	5	5.1627e-06	2.7214e-05	0.001328	362	5	0.99999	1.0	1.0	17704	0
SNRPB	5	5.227e-06	2.7214e-05	0.001328	363	5	0.99919	0.99921	1.0	17078	0
SAMM50	5	5.3539e-06	2.7764e-05	0.001328	364	5	0.99999	0.99999	1.0	17703	0
RPS16	4	5.384e-06	2.8314e-05	0.001328	365	4	0.99999	0.99999	1.0	17702	0
GEMIN2	5	5.438e-06	2.8314e-05	0.001328	366	5	0.99999	0.99999	1.0	17701	0
RPS20	4	5.4933e-06	2.8314e-05	0.001328	367	4	0.99999	0.99999	1.0	17700	0
RPL18A	3	5.5032e-06	2.8314e-05	0.001328	368	3	0.99999	0.99999	1.0	17699	0
GNL3	5	5.53e-06	2.8314e-05	0.001328	369	5	0.99999	0.99999	1.0	17698	0
THG1L	5	5.5334e-06	2.8314e-05	0.001328	370	5	0.99999	0.99999	1.0	17697	0
UFD1L	5	5.5679e-06	2.8314e-05	0.001328	371	5	0.99999	0.99999	1.0	17696	0
RBM19	5	5.5886e-06	2.8314e-05	0.001328	372	5	0.99999	0.99999	1.0	17695	0
POP5	5	5.5994e-06	2.8314e-05	0.001328	373	5	0.99997	0.99997	1.0	17551	0
PDCD11	5	5.6372e-06	2.8314e-05	0.001328	374	5	0.99999	0.99999	1.0	17694	0
RXRA	5	5.6407e-06	2.8314e-05	0.001328	375	5	0.99999	0.99999	1.0	17693	0
ATP6V0B	5	5.743e-06	2.8314e-05	0.001328	376	4	0.24004	0.4104	1.0	7214	1
TRAPPC8	5	5.7583e-06	2.8314e-05	0.001328	377	5	0.99999	0.99999	1.0	17658	0
PMVK	5	5.8429e-06	2.8863e-05	0.001328	378	4	0.93968	0.93993	1.0	15148	0
AQR	5	5.853e-06	2.8863e-05	0.001328	379	5	0.99999	0.99999	1.0	17692	0
EIF2B1	5	5.8583e-06	2.8863e-05	0.001328	380	4	0.75284	0.78094	1.0	12456	1
MFAP1	5	5.8638e-06	2.8863e-05	0.001328	381	5	0.99999	0.99999	1.0	17691	0
DDX47	5	5.9519e-06	2.8863e-05	0.001328	382	5	0.99999	0.99999	1.0	17661	0
NUP88	5	5.9688e-06	2.8863e-05	0.001328	383	5	0.99999	0.99999	1.0	17688	0
ELL	5	5.9833e-06	2.8863e-05	0.001328	384	5	0.9998	0.99981	1.0	17295	0
MYBBP1A	5	5.9871e-06	2.8863e-05	0.001328	385	5	0.99999	0.99999	1.0	17687	0
NR2C2AP	5	6.0348e-06	2.8863e-05	0.001328	386	5	0.99999	0.99999	1.0	17685	0
CCT8	5	6.0532e-06	2.8863e-05	0.001328	387	5	0.99999	0.99999	1.0	17684	0
PSENEN	5	6.0976e-06	2.8863e-05	0.001328	388	5	0.99999	0.99999	1.0	17683	0
ARMC7	5	6.1684e-06	2.8863e-05	0.001328	389	5	0.99999	0.99999	1.0	17682	0
RPAP1	5	6.2148e-06	2.8863e-05	0.001328	390	5	0.99881	0.99881	1.0	17012	0
EIF1	5	6.2475e-06	2.8863e-05	0.001328	391	5	0.99999	0.99999	1.0	17681	0
IK	5	6.2961e-06	2.9413e-05	0.001328	392	5	0.99995	0.99996	1.0	17456	0
ABCB7	5	6.358e-06	2.9413e-05	0.001328	393	5	0.99999	0.99999	1.0	17680	0
DCTN4	5	6.3865e-06	2.9413e-05	0.001328	394	5	0.99999	0.99999	1.0	17645	0
DPH1	5	6.3964e-06	2.9413e-05	0.001328	395	5	0.99999	0.99999	1.0	17679	0
MRPL38	5	6.4196e-06	2.9413e-05	0.001328	396	5	0.99999	0.99999	1.0	17678	0
RPL11	5	6.4312e-06	2.9413e-05	0.001328	398	5	0.99999	0.99999	1.0	17677	0
DMAP1	5	6.4312e-06	2.9413e-05	0.001328	397	5	0.99999	0.99999	1.0	17676	0
PGK1	5	6.4467e-06	2.9413e-05	0.001328	399	5	0.99999	0.99999	1.0	17675	0
EPRS	5	6.4862e-06	2.9963e-05	0.001349	400	5	0.99997	0.99997	1.0	17553	0
GTF3C2	5	6.5757e-06	3.0513e-05	0.00137	401	5	0.99999	0.99999	1.0	17674	0
WDHD1	5	6.6629e-06	3.1063e-05	0.001388	402	5	0.99999	0.99999	1.0	17673	0
RBM14	5	6.7063e-06	3.1063e-05	0.001388	403	5	0.99999	0.99999	1.0	17651	0
METTL3	5	6.8563e-06	3.1612e-05	0.001389	404	5	0.99999	0.99999	1.0	17672	0
TTC4	5	6.8808e-06	3.1612e-05	0.001389	405	5	0.99999	0.99999	1.0	17671	0
NELFB	5	6.9406e-06	3.1612e-05	0.001389	406	5	0.99998	0.99998	1.0	17576	0
ACTL6A	5	6.9588e-06	3.1612e-05	0.001389	407	5	0.99999	0.99999	1.0	17670	0
NFS1	5	7.0913e-06	3.1612e-05	0.001389	408	4	0.037486	0.108	0.756478	2571	1
POLR2D	5	7.1086e-06	3.1612e-05	0.001389	409	5	0.99999	0.99999	1.0	17669	0
SART3	5	7.1886e-06	3.1612e-05	0.001389	410	5	0.99999	0.99999	1.0	17668	0
RHOA	5	7.2523e-06	3.2162e-05	0.001409	411	5	0.99999	0.99999	1.0	17667	0
MRPS22	5	7.4811e-06	3.3262e-05	0.00145	412	5	0.99999	0.99999	1.0	17666	0
PSMB3	5	7.6264e-06	3.3262e-05	0.00145	413	5	0.99999	0.99999	1.0	17665	0
EIF5	5	7.6843e-06	3.3811e-05	0.001471	414	5	0.99999	0.99999	1.0	17664	0
TSR1	5	7.7425e-06	3.4361e-05	0.001488	415	5	0.99999	0.99999	1.0	17663	0
DHX8	5	7.783e-06	3.4361e-05	0.001488	416	5	0.99999	0.99999	1.0	17662	0
ATF4	4	8.0484e-06	3.5461e-05	0.001531	417	4	0.99999	0.99999	1.0	17660	0
CDC23	5	8.0993e-06	3.6011e-05	0.001551	418	5	0.99999	0.99999	1.0	17659	0
ACLY	5	8.3969e-06	3.766e-05	0.001619	419	5	0.99999	0.99999	1.0	17657	0
RTEL1	5	8.447e-06	3.7935e-05	0.001627	420	4	0.98844	0.98842	1.0	16353	0
ECD	5	8.5698e-06	3.821e-05	0.001631	421	5	0.99997	0.99997	1.0	17538	0
CHAF1B	5	8.5855e-06	3.821e-05	0.001631	422	5	0.99999	0.99999	1.0	17656	0
TFIP11	5	8.611e-06	3.8759e-05	0.001642	423	5	0.99993	0.99993	1.0	17419	0
FARS2	5	8.6786e-06	3.8759e-05	0.001642	424	5	0.99999	0.99999	1.0	17655	0
CDK1	5	8.6885e-06	3.8759e-05	0.001642	425	5	0.99999	0.99999	1.0	17654	0
HIST1H2BH	4	8.7858e-06	3.9859e-05	0.001685	426	3	0.99039	0.99035	1.0	16431	0
WBP11	5	9.1e-06	4.0959e-05	0.001727	427	5	0.99999	0.99999	1.0	17653	0
VPS52	5	9.2751e-06	4.1508e-05	0.00173	428	5	0.99999	0.99999	1.0	17652	0
TOP3A	5	9.291e-06	4.1508e-05	0.00173	429	5	0.99998	0.99998	1.0	17602	0
KIAA1432	5	9.302e-06	4.1508e-05	0.00173	430	5	0.99999	0.99999	1.0	17641	0
SNAPC4	5	9.3428e-06	4.1508e-05	0.00173	431	5	0.99999	0.99999	1.0	17650	0
NARS	5	9.4161e-06	4.1508e-05	0.00173	432	5	0.99999	0.99999	1.0	17649	0
SRSF11	5	9.5116e-06	4.2058e-05	0.001741	433	5	0.99998	0.99998	1.0	17571	0
BPTF	5	9.5322e-06	4.2058e-05	0.001741	434	5	0.99999	0.99999	1.0	17648	0
MRPS16	5	9.5375e-06	4.2058e-05	0.001741	435	5	0.99999	0.99999	1.0	17647	0
EFTUD2	5	9.6441e-06	4.3158e-05	0.001783	436	5	0.99999	0.99999	1.0	17646	0
PFDN6	5	9.749e-06	4.4807e-05	0.001834	437	5	0.99999	0.99999	1.0	17644	0
TOMM22	5	9.8276e-06	4.4807e-05	0.001834	438	5	0.99999	0.99999	1.0	17643	0
URM1	8	9.8622e-06	4.4807e-05	0.001834	439	6	0.86245	0.86432	1.0	13810	1
TRMT61A	5	9.8636e-06	4.4807e-05	0.001834	440	5	0.99956	0.99958	1.0	17176	0
CDC5L	5	1.0279e-05	4.7006e-05	0.00192	441	5	0.99996	0.99996	1.0	17484	0
TUBB4B	5	1.0361e-05	4.7556e-05	0.001938	442	5	0.99999	0.99999	1.0	17642	0
NOP56	5	1.0526e-05	4.8656e-05	0.001974	443	5	0.99999	0.99999	1.0	17640	0
GEMIN7	5	1.0538e-05	4.8656e-05	0.001974	444	5	0.99999	0.99999	1.0	17639	0
RPF1	5	1.0661e-05	4.9755e-05	0.002014	445	5	0.99999	0.99998	1.0	17625	0
SIN3A	5	1.074e-05	5.0305e-05	0.002027	446	5	0.99999	0.99999	1.0	17638	0
CCNK	5	1.084e-05	5.0305e-05	0.002027	447	5	0.99999	0.99999	1.0	17637	0
EP400	5	1.0869e-05	5.0855e-05	0.00204	448	5	0.99999	0.99999	1.0	17636	0
SF3B2	5	1.0905e-05	5.0855e-05	0.00204	449	4	0.98542	0.98532	1.0	16257	0
ALYREF	5	1.0992e-05	5.1404e-05	0.002057	450	5	0.99954	0.99956	1.0	17172	0
PPAT	5	1.1416e-05	5.4153e-05	0.002162	451	5	0.99999	0.99999	1.0	17634	0
DNMT1	5	1.1545e-05	5.4703e-05	0.00218	452	5	0.99999	0.99999	1.0	17633	0
MAD2L1	5	1.1651e-05	5.5528e-05	0.002208	453	5	0.99999	0.99999	1.0	17632	0
DDX49	5	1.1898e-05	5.7452e-05	0.002274	454	4	0.98995	0.9899	1.0	16399	0
RAN	5	1.1902e-05	5.7452e-05	0.002274	455	5	0.99999	0.99999	1.0	17631	0
UBE2S	5	1.2062e-05	5.8552e-05	0.002312	456	5	0.99999	0.99999	1.0	17630	0
NOL9	5	1.2122e-05	5.9101e-05	0.002324	457	5	0.99999	0.99999	1.0	17629	0
NCAPG	5	1.2145e-05	5.9101e-05	0.002324	458	5	0.99999	0.99999	1.0	17628	0
ZBTB7A	5	1.2217e-05	5.9651e-05	0.00234	459	5	0.99985	0.99986	1.0	17330	0
SBDS	5	1.2324e-05	6.0751e-05	0.002378	460	5	0.99997	0.99997	1.0	17544	0
HGS	5	1.2418e-05	6.13e-05	0.00239	461	5	0.99999	0.99998	1.0	17627	0
UFL1	5	1.2451e-05	6.13e-05	0.00239	462	5	0.99999	0.99998	1.0	17626	0
YAP1	6	1.2968e-05	6.6249e-05	0.002577	463	6	0.99998	0.99998	1.0	17579	0
UBTF	5	1.3196e-05	6.7348e-05	0.002608	464	4	0.99646	0.99642	1.0	16739	0
CARS	5	1.3218e-05	6.7348e-05	0.002608	465	5	0.99999	0.99998	1.0	17624	0
PCYT2	5	1.3238e-05	6.7898e-05	0.002624	466	5	0.99999	0.99998	1.0	17623	0
RBBP4	5	1.3433e-05	7.0097e-05	0.002703	467	5	0.99999	0.99998	1.0	17620	0
DHX37	5	1.3511e-05	7.1197e-05	0.00274	468	5	0.99998	0.99998	1.0	17581	0
EIF1AD	5	1.3759e-05	7.2296e-05	0.002758	469	4	0.99451	0.99448	1.0	16619	0
NDUFB9	5	1.3785e-05	7.2296e-05	0.002758	470	5	0.99999	0.99998	1.0	17619	0
MCRS1	5	1.3857e-05	7.2296e-05	0.002758	471	5	0.99999	0.99998	1.0	17618	0
HIRA	5	1.39e-05	7.2296e-05	0.002758	472	5	0.99999	0.99998	1.0	17617	0
TRMT5	5	1.4029e-05	7.2846e-05	0.002762	473	5	0.99999	0.99998	1.0	17616	0
TPR	5	1.4039e-05	7.2846e-05	0.002762	474	5	0.99996	0.99996	1.0	17505	0
TRAPPC3	6	1.4042e-05	7.2846e-05	0.002762	475	6	0.99999	0.99998	1.0	17615	0
HES1	5	1.4313e-05	7.4495e-05	0.002816	476	5	0.99999	0.99998	1.0	17614	0
MED12	5	1.4454e-05	7.5045e-05	0.002816	477	5	0.99999	0.99998	1.0	17613	0
ARMC5	5	1.4498e-05	7.5045e-05	0.002816	478	5	0.99999	0.99998	1.0	17612	0
FERMT1	5	1.4513e-05	7.5045e-05	0.002816	479	5	0.99999	0.99998	1.0	17611	0
YARS	5	1.4521e-05	7.5045e-05	0.002816	480	4	0.99796	0.99795	1.0	16888	0
MCM6	5	1.4587e-05	7.5595e-05	0.002824	481	5	0.99999	0.99998	1.0	17610	0
PHAX	5	1.4647e-05	7.5595e-05	0.002824	482	5	0.99999	0.99998	1.0	17609	0
ATG9A	5	1.4873e-05	7.6694e-05	0.00286	483	5	0.99999	0.99998	1.0	17608	0
OSBPL11	5	1.501e-05	7.8344e-05	0.002903	484	5	0.99998	0.99998	1.0	17607	0
ERCC2	5	1.5078e-05	7.8344e-05	0.002903	485	4	0.99663	0.9966	1.0	16750	0
ATP6V1E1	5	1.5086e-05	7.8344e-05	0.002903	486	5	0.99998	0.99998	1.0	17606	0
PFAS	5	1.5504e-05	7.9993e-05	0.002958	487	5	0.99998	0.99998	1.0	17605	0
RFC3	5	1.5583e-05	8.0543e-05	0.002972	488	5	0.99998	0.99998	1.0	17604	0
CKAP5	5	1.5699e-05	8.1642e-05	0.003007	489	5	0.99976	0.99978	1.0	17260	0
CCDC94	5	1.5896e-05	8.3292e-05	0.00305	490	5	0.99998	0.99998	1.0	17603	0
EIF3F	4	1.595e-05	8.3841e-05	0.00305	491	4	0.99998	0.99998	1.0	17601	0
EXOSC3	5	1.5967e-05	8.3841e-05	0.00305	492	3	0.99702	0.99699	1.0	16791	0
ZNF407	5	1.5988e-05	8.3841e-05	0.00305	493	5	0.99998	0.99998	1.0	17600	0
NIFK	5	1.5991e-05	8.3841e-05	0.00305	494	5	0.99998	0.99998	1.0	17594	0
RPA2	5	1.6084e-05	8.3841e-05	0.00305	495	5	0.99998	0.99998	1.0	17599	0
LETM1	5	1.6156e-05	8.4391e-05	0.003058	496	4	0.99685	0.99682	1.0	16766	0
CCZ1B	5	1.6157e-05	8.4391e-05	0.003058	497	5	0.99998	0.99998	1.0	17598	0
HNRNPM	5	1.65e-05	8.6041e-05	0.003111	498	5	0.99998	0.99998	1.0	17596	0
NUP93	5	1.6582e-05	8.659e-05	0.003119	499	5	0.99998	0.99998	1.0	17595	0
SRSF6	5	1.6715e-05	8.659e-05	0.003119	500	5	0.99998	0.99998	1.0	17593	0
SF3A2	5	1.683e-05	8.824e-05	0.003155	501	4	0.97626	0.97617	1.0	15965	0
RAC1	4	1.6836e-05	8.824e-05	0.003155	502	4	0.99998	0.99998	1.0	17592	0
BCAS2	5	1.7084e-05	8.8789e-05	0.003155	503	5	0.99998	0.99998	1.0	17591	0
FEN1	5	1.7126e-05	8.8789e-05	0.003155	504	5	0.99998	0.99998	1.0	17590	0
TRRAP	5	1.7152e-05	8.8789e-05	0.003155	505	4	0.36904	0.52442	1.0	8797	1
RPA3	5	1.7343e-05	8.9339e-05	0.003155	506	5	0.99996	0.99996	1.0	17496	0
NHLRC2	5	1.7347e-05	8.9339e-05	0.003155	507	5	0.99998	0.99998	1.0	17589	0
C18orf21	7	1.7356e-05	8.9339e-05	0.003155	508	7	0.99998	0.99998	1.0	17588	0
WDR70	5	1.736e-05	8.9339e-05	0.003155	509	5	0.99867	0.99865	1.0	16992	0
ATG7	5	1.7399e-05	8.9339e-05	0.003155	510	5	0.99998	0.99998	1.0	17587	0
DIEXF	5	1.7676e-05	9.2088e-05	0.003239	511	5	0.99947	0.99949	1.0	17151	0
RPS7	3	1.7698e-05	9.2088e-05	0.003239	512	3	0.99985	0.99987	1.0	17334	0
TIMM22	5	1.7782e-05	9.3188e-05	0.003271	513	5	0.99983	0.99984	1.0	17321	0
HARS	5	1.8283e-05	9.5937e-05	0.003355	514	5	0.99998	0.99998	1.0	17586	0
TSSC1	5	1.8301e-05	9.5937e-05	0.003355	515	5	0.99998	0.99998	1.0	17585	0
MRPS24	5	1.8463e-05	9.7036e-05	0.00338	516	5	0.99998	0.99998	1.0	17584	0
RBM47	5	1.852e-05	9.7036e-05	0.00338	517	5	0.99944	0.99947	1.0	17147	0
TBCB	5	1.8722e-05	9.8136e-05	0.003405	518	5	0.99997	0.99997	1.0	17531	0
SRCAP	5	1.8734e-05	9.8136e-05	0.003405	519	5	0.99998	0.99998	1.0	17583	0
PPIL2	5	1.8926e-05	9.9235e-05	0.003437	520	5	0.99998	0.99998	1.0	17582	0
PSMD3	5	1.9129e-05	9.9785e-05	0.003449	521	5	0.99998	0.99998	1.0	17580	0
POLD2	5	1.9269e-05	0.00010033	0.003455	522	5	0.99998	0.99998	1.0	17578	0
ZBTB11	5	1.9527e-05	0.00010033	0.003455	523	5	0.99976	0.99978	1.0	17261	0
C14orf80	5	1.9737e-05	0.00010143	0.003485	524	4	0.62404	0.71252	1.0	11419	1
PRELID1	3	1.9788e-05	0.00010198	0.003485	525	3	0.99998	0.99998	1.0	17577	0
RPL27A	5	1.9862e-05	0.00010198	0.003485	526	5	0.99996	0.99996	1.0	17485	0
TCF7L2	5	1.9891e-05	0.00010198	0.003485	527	5	0.99995	0.99996	1.0	17455	0
WARS2	5	2.0218e-05	0.00010363	0.003535	528	5	0.99998	0.99998	1.0	17575	0
RINT1	5	2.051e-05	0.00010418	0.003547	529	5	0.99998	0.99998	1.0	17574	0
FDPS	5	2.0648e-05	0.00010473	0.003559	530	5	0.99998	0.99998	1.0	17573	0
PDPK1	5	2.0693e-05	0.00010528	0.003564	531	4	0.98542	0.98532	1.0	16205	0
CMTR1	5	2.0747e-05	0.00010528	0.003564	532	5	0.99998	0.99998	1.0	17572	0
PAXBP1	5	2.1397e-05	0.00010693	0.003613	533	5	0.99998	0.99998	1.0	17570	0
STX16	5	2.1427e-05	0.00010748	0.003618	534	5	0.99998	0.99998	1.0	17569	0
NVL	5	2.1438e-05	0.00010748	0.003618	535	4	0.99525	0.99522	1.0	16667	0
CDC20	5	2.1622e-05	0.00010858	0.003648	536	5	0.9989	0.9989	1.0	17020	0
PCBP1	5	2.2126e-05	0.00010968	0.003671	537	5	0.99998	0.99998	1.0	17568	0
ARIH1	5	2.2136e-05	0.00010968	0.003671	538	5	0.99998	0.99998	1.0	17567	0
SF3A3	5	2.2235e-05	0.00011023	0.003676	539	5	0.99998	0.99998	1.0	17566	0
COPE	5	2.2377e-05	0.00011023	0.003676	540	5	0.99998	0.99998	1.0	17564	0
NOB1	5	2.2514e-05	0.00011078	0.003681	541	5	0.99998	0.99998	1.0	17563	0
CHD4	5	2.2581e-05	0.00011078	0.003681	542	4	0.99786	0.99783	1.0	16875	0
ATP6V1G1	5	2.2666e-05	0.00011133	0.003692	543	4	0.054683	0.14304	0.810459	3178	1
BRD4	5	2.2853e-05	0.00011353	0.003758	544	5	0.99998	0.99997	1.0	17561	0
GTF3C1	5	2.3025e-05	0.00011463	0.003788	545	5	0.99998	0.99997	1.0	17560	0
WDR43	5	2.3294e-05	0.00011518	0.003799	546	5	0.99998	0.99997	1.0	17559	0
TSR2	5	2.3397e-05	0.00011573	0.00381	547	5	0.99842	0.99841	1.0	16951	0
DCTN3	6	2.3622e-05	0.00011848	0.003894	548	6	0.99989	0.99989	1.0	17372	0
SLC33A1	5	2.3923e-05	0.00012013	0.003941	549	5	0.9999	0.99991	1.0	17387	0
CSTF3	8	2.4302e-05	0.00012123	0.003969	550	7	0.96264	0.96268	1.0	15626	0
SMC4	5	2.4636e-05	0.00012178	0.00398	551	5	0.99998	0.99997	1.0	17556	0
CEBPZ	5	2.4818e-05	0.00012343	0.004005	552	5	0.99998	0.99997	1.0	17555	0
PLRG1	5	2.483e-05	0.00012343	0.004005	553	5	0.99998	0.99997	1.0	17554	0
EIF2S3	5	2.4843e-05	0.00012343	0.004005	554	5	0.99962	0.99963	1.0	17193	0
POLR2L	4	2.4903e-05	0.00012343	0.004005	555	3	0.96329	0.96332	1.0	15642	0
UXT	5	2.5324e-05	0.00012453	0.004008	556	5	0.99997	0.99997	1.0	17552	0
SPATA5L1	5	2.5394e-05	0.00012453	0.004008	557	5	0.99997	0.99997	1.0	17550	0
GEMIN8	5	2.544e-05	0.00012453	0.004008	558	5	0.99997	0.99997	1.0	17549	0
STRAP	5	2.5493e-05	0.00012507	0.004008	560	5	0.99997	0.99997	1.0	17547	0
PHB2	5	2.5493e-05	0.00012507	0.004008	559	5	0.99997	0.99997	1.0	17548	0
SNRNP70	5	2.5568e-05	0.00012507	0.004008	561	5	0.99997	0.99997	1.0	17546	0
MRPL55	5	2.5674e-05	0.00012507	0.004008	562	5	0.99997	0.99997	1.0	17545	0
FAM50A	5	2.5838e-05	0.00012672	0.004046	563	5	0.99997	0.99997	1.0	17543	0
SOD2	5	2.5906e-05	0.00012672	0.004046	564	5	0.99996	0.99997	1.0	17514	0
TTI1	5	2.6445e-05	0.00013002	0.004144	565	5	0.99997	0.99997	1.0	17542	0
RPS23	5	2.6474e-05	0.00013057	0.004147	566	5	0.99979	0.99981	1.0	17284	0
AP2S1	7	2.6514e-05	0.00013057	0.004147	567	6	0.99374	0.99369	1.0	16582	0
RPAIN	7	2.7483e-05	0.00013662	0.004324	568	7	0.99997	0.99997	1.0	17541	0
C16orf80	5	2.7555e-05	0.00013662	0.004324	569	5	0.99997	0.99997	1.0	17540	0
PHB	5	2.756e-05	0.00013717	0.004334	570	5	0.99953	0.99955	1.0	17171	0
NEDD8	3	2.7696e-05	0.00013772	0.004336	571	3	0.99997	0.99997	1.0	17539	0
MRTO4	5	2.7712e-05	0.00013772	0.004336	572	5	0.99996	0.99996	1.0	17478	0
NUP133	5	2.7885e-05	0.00013854	0.004354	573	5	0.99856	0.99855	1.0	16976	0
ANAPC2	5	2.8159e-05	0.00013992	0.00439	574	4	0.74275	0.77479	1.0	12348	1
NDE1	5	2.8345e-05	0.00014047	0.004399	575	5	0.99997	0.99997	1.0	17536	0
CHERP	5	2.851e-05	0.00014102	0.004401	576	4	0.98365	0.98359	1.0	16169	0
NUDCD3	5	2.8535e-05	0.00014102	0.004401	577	4	0.9808	0.9807	1.0	16088	0
MOGS	5	2.8702e-05	0.00014157	0.004411	578	5	0.99997	0.99997	1.0	17535	0
USP39	5	2.8839e-05	0.00014322	0.004455	579	5	0.99994	0.99994	1.0	17440	0
SDE2	5	2.9017e-05	0.00014377	0.004464	580	5	0.99993	0.99994	1.0	17427	0
MRGBP	5	2.9205e-05	0.00014432	0.004466	581	5	0.99997	0.99997	1.0	17534	0
POLR2E	5	2.9222e-05	0.00014432	0.004466	582	4	0.97216	0.97209	1.0	15852	0
PPIL4	5	2.9342e-05	0.00014542	0.004492	583	5	0.99997	0.99997	1.0	17533	0
MNT	5	2.965e-05	0.00014707	0.004535	584	5	0.99997	0.99997	1.0	17532	0
PTK2	5	2.9791e-05	0.00014762	0.004537	585	5	0.99995	0.99996	1.0	17462	0
NHP2	6	2.9828e-05	0.00014762	0.004537	586	5	0.99793	0.99791	1.0	16884	0
SNRNP35	5	3.0052e-05	0.00014817	0.004546	587	4	0.95463	0.95468	1.0	15450	0
RPL27	5	3.0157e-05	0.00014872	0.004555	588	5	0.99959	0.99961	1.0	17182	0
CINP	5	3.0393e-05	0.00014982	0.004574	589	5	0.99997	0.99997	1.0	17530	0
UTP18	5	3.042e-05	0.00015036	0.004574	590	5	0.99997	0.99997	1.0	17529	0
VRK1	5	3.0448e-05	0.00015036	0.004574	591	5	0.99876	0.99875	1.0	17003	0
HEATR1	5	3.0521e-05	0.00015036	0.004574	592	4	0.98542	0.98532	1.0	16242	0
HAUS4	5	3.0766e-05	0.00015201	0.004617	593	4	0.99792	0.9979	1.0	16881	0
HYPK	5	3.0954e-05	0.00015311	0.004642	594	5	0.99952	0.99954	1.0	17166	0
PHF23	5	3.1056e-05	0.00015366	0.004643	595	5	0.99997	0.99997	1.0	17527	0
INTS8	5	3.1084e-05	0.00015366	0.004643	596	5	0.99997	0.99997	1.0	17526	0
SNRPF	5	3.1304e-05	0.00015696	0.004735	597	4	0.98542	0.98532	1.0	16247	0
ROMO1	5	3.1575e-05	0.00015861	0.004761	598	4	0.8987	0.89983	1.0	14427	0
TPT1	6	3.1577e-05	0.00015861	0.004761	599	5	0.99903	0.99904	1.0	17048	0
TRAPPC5	5	3.1632e-05	0.00015861	0.004761	600	5	0.99908	0.99909	1.0	17056	0
CENPW	6	3.2075e-05	0.00016026	0.004802	601	6	0.99997	0.99997	1.0	17525	0
TFB2M	5	3.229e-05	0.00016136	0.004819	602	5	0.99997	0.99997	1.0	17524	0
TTI2	5	3.2353e-05	0.00016136	0.004819	603	5	0.99997	0.99997	1.0	17522	0
RPE	9	3.276e-05	0.00016301	0.00486	604	6	0.99624	0.99622	1.0	16726	0
NUTF2	5	3.2985e-05	0.00016356	0.004869	605	5	0.99987	0.99987	1.0	17345	0
HAUS1	5	3.3158e-05	0.00016411	0.004869	606	5	0.99997	0.99997	1.0	17521	0
UTP6	5	3.3187e-05	0.00016466	0.004869	607	5	0.99997	0.99997	1.0	17520	0
DDX55	5	3.321e-05	0.00016466	0.004869	608	5	0.99975	0.99977	1.0	17251	0
RRP1	5	3.3288e-05	0.00016466	0.004869	609	5	0.99997	0.99997	1.0	17519	0
COPA	5	3.3436e-05	0.00016576	0.004886	610	4	0.90146	0.90256	1.0	14474	0
WDR82	5	3.3568e-05	0.00016576	0.004886	611	4	0.98427	0.98418	1.0	16181	0
ANAPC1	4	3.3615e-05	0.00016631	0.004894	612	4	0.99997	0.99997	1.0	17518	0
TUBG1	5	3.4094e-05	0.00016961	0.004967	613	5	0.99983	0.99984	1.0	17319	0
EIF3E	5	3.4206e-05	0.00016961	0.004967	614	5	0.99997	0.99997	1.0	17517	0
CCT7	5	3.4209e-05	0.00016961	0.004967	615	4	0.94881	0.94886	1.0	15319	0
RPP14	5	3.4384e-05	0.00017016	0.004975	616	5	0.99997	0.99997	1.0	17516	0
ABT1	5	3.5468e-05	0.00017456	0.005086	617	4	0.99438	0.99435	1.0	16611	0
MCMBP	5	3.5557e-05	0.0001751	0.005086	618	4	0.98332	0.98323	1.0	16160	0
NLE1	7	3.5579e-05	0.0001751	0.005086	619	5	0.98311	0.98302	1.0	16151	0
KDM5C	5	3.56e-05	0.0001751	0.005086	620	5	0.99996	0.99997	1.0	17513	0
DHX33	5	3.5727e-05	0.00017565	0.005094	621	4	0.99796	0.99795	1.0	16886	0
CLNS1A	5	3.5915e-05	0.0001773	0.005134	622	4	0.72648	0.76521	1.0	12206	1
RPS3	4	3.6126e-05	0.00017895	0.005172	623	4	0.99996	0.99997	1.0	17511	0
HSCB	5	3.6228e-05	0.0001795	0.005172	624	5	0.99996	0.99997	1.0	17510	0
C17orf96	5	3.6321e-05	0.0001795	0.005172	625	5	0.99996	0.99997	1.0	17509	0
CDC123	5	3.6648e-05	0.0001806	0.005196	626	4	0.99719	0.99717	1.0	16805	0
PFDN2	5	3.6881e-05	0.00018115	0.005203	627	4	0.99031	0.99027	1.0	16426	0
LONP1	5	3.6943e-05	0.0001817	0.005211	628	5	0.99936	0.99939	1.0	17126	0
BUD31	5	3.7219e-05	0.0001828	0.005234	629	4	0.99562	0.99561	1.0	16684	0
GLTSCR2	5	3.7306e-05	0.00018335	0.005241	630	5	0.99996	0.99996	1.0	17508	0
NAA15	5	3.7464e-05	0.00018555	0.005287	631	5	0.99996	0.99996	1.0	17507	0
RRP9	5	3.7506e-05	0.00018555	0.005287	632	4	0.99519	0.99516	1.0	16661	0
SOD1	5	3.8006e-05	0.0001872	0.005317	633	5	0.99996	0.99996	1.0	17506	0
HNRNPU	5	3.8119e-05	0.0001872	0.005317	634	5	0.99996	0.99996	1.0	17490	0
DPH6	6	3.8291e-05	0.0001894	0.005368	635	6	0.99996	0.99996	1.0	17504	0
RIOK2	5	3.8457e-05	0.00018995	0.005368	636	4	0.89371	0.89494	1.0	14329	0
PTBP1	5	3.8799e-05	0.00019105	0.005368	637	5	0.99996	0.99996	1.0	17503	0
NOP2	5	3.8812e-05	0.00019105	0.005368	638	5	0.99995	0.99996	1.0	17474	0
METTL16	5	3.9061e-05	0.00019105	0.005368	639	5	0.99996	0.99996	1.0	17502	0
TRMT112	5	3.9077e-05	0.00019105	0.005368	640	5	0.99996	0.99996	1.0	17501	0
COASY	5	3.9093e-05	0.00019105	0.005368	641	5	0.99996	0.99996	1.0	17500	0
GNL2	5	3.9307e-05	0.00019215	0.005389	642	5	0.99996	0.99996	1.0	17499	0
RBM17	4	3.9484e-05	0.0001927	0.005389	643	4	0.99996	0.99996	1.0	17498	0
MED11	5	3.9643e-05	0.0001927	0.005389	644	5	0.99994	0.99994	1.0	17434	0
LSM12	5	3.9771e-05	0.00019325	0.005396	645	5	0.99996	0.99996	1.0	17497	0
ABCF1	5	4.0036e-05	0.0001949	0.005417	646	4	0.99326	0.99321	1.0	16540	0
ATP6AP1	5	4.0063e-05	0.0001949	0.005417	647	5	0.99922	0.99924	1.0	17087	0
PSMD12	5	4.013e-05	0.0001949	0.005417	648	5	0.99996	0.99996	1.0	17495	0
POP1	5	4.0255e-05	0.000196	0.005439	649	5	0.99996	0.99996	1.0	17494	0
MRPL36	5	4.044e-05	0.0001971	0.005461	650	5	0.99996	0.99996	1.0	17493	0
MED20	5	4.0542e-05	0.0001982	0.005481	651	5	0.99996	0.99996	1.0	17492	0
CENPN	5	4.0654e-05	0.00019875	0.005481	652	4	0.16821	0.32442	0.97174	6008	1
EIF4G1	5	4.0694e-05	0.00019875	0.005481	653	5	0.99996	0.99996	1.0	17491	0
RBM25	5	4.1e-05	0.00020039	0.005518	654	5	0.99996	0.99996	1.0	17489	0
GART	5	4.1514e-05	0.00020424	0.005616	655	5	0.99996	0.99996	1.0	17488	0
KARS	5	4.2148e-05	0.00020644	0.005667	656	4	0.69812	0.74941	1.0	11944	1
GET4	5	4.2452e-05	0.00020864	0.005719	657	5	0.99996	0.99996	1.0	17487	0
MRPS2	5	4.2539e-05	0.00020919	0.005725	658	5	0.99996	0.99996	1.0	17486	0
SPDL1	5	4.2656e-05	0.00021194	0.005792	659	5	0.9998	0.99982	1.0	17297	0
BAP1	5	4.3157e-05	0.00021579	0.005879	660	5	0.99996	0.99996	1.0	17483	0
TONSL	5	4.3169e-05	0.00021579	0.005879	661	4	0.99065	0.99061	1.0	16440	0
ATR	5	4.3335e-05	0.00021634	0.005885	662	5	0.99996	0.99996	1.0	17482	0
LRR1	5	4.3908e-05	0.00021909	0.005951	663	5	0.99996	0.99996	1.0	17481	0
ZWINT	5	4.3964e-05	0.00022019	0.005972	664	5	0.99988	0.99989	1.0	17359	0
PAK1IP1	5	4.4251e-05	0.00022129	0.005984	665	5	0.99996	0.99996	1.0	17480	0
RPL35A	3	4.4253e-05	0.00022129	0.005984	666	3	0.99996	0.99996	1.0	17479	0
VEZT	5	4.4911e-05	0.00022486	0.006071	667	5	0.99934	0.99936	1.0	17113	0
FDX1L	5	4.5479e-05	0.00022678	0.006114	668	5	0.99986	0.99987	1.0	17342	0
KHSRP	5	4.559e-05	0.00022788	0.006134	669	5	0.99995	0.99996	1.0	17476	0
CIAPIN1	5	4.5645e-05	0.00022843	0.00614	670	5	0.99995	0.99996	1.0	17475	0
GATA6	5	4.6168e-05	0.00023063	0.00619	671	5	0.99995	0.99996	1.0	17473	0
GPR20	5	4.6714e-05	0.00023228	0.006216	672	5	0.99995	0.99996	1.0	17471	0
MRPL14	5	4.6789e-05	0.00023228	0.006216	673	5	0.99995	0.99996	1.0	17470	0
MMS22L	5	4.7017e-05	0.00023283	0.006221	674	5	0.99995	0.99996	1.0	17469	0
ENO1	5	4.7208e-05	0.00023448	0.006237	675	5	0.99995	0.99996	1.0	17468	0
PPWD1	5	4.7265e-05	0.00023448	0.006237	676	5	0.99995	0.99996	1.0	17467	0
KIF18A	5	4.7265e-05	0.00023448	0.006237	677	5	0.99995	0.99996	1.0	17466	0
SMG5	5	4.7418e-05	0.00023503	0.006243	678	5	0.99995	0.99996	1.0	17465	0
SURF6	5	4.7494e-05	0.00023558	0.006244	679	5	0.99995	0.99996	1.0	17464	0
DDB1	5	4.7658e-05	0.00023613	0.006244	680	5	0.99993	0.99994	1.0	17430	0
PRPF4	5	4.7706e-05	0.00023613	0.006244	681	5	0.99995	0.99996	1.0	17463	0
AIFM1	5	4.7843e-05	0.00023668	0.00625	682	4	0.82636	0.83285	1.0	13276	1
RPS9	5	4.8855e-05	0.00023943	0.006313	683	4	0.18295	0.34621	0.98485	6330	1
CLASRP	5	4.992e-05	0.00024438	0.006431	684	5	0.99995	0.99996	1.0	17461	0
NOTCH2NL	5	4.996e-05	0.00024493	0.006431	685	5	0.99995	0.99996	1.0	17460	0
SRP54	5	5.0099e-05	0.00024548	0.006431	687	5	0.99995	0.99996	1.0	17458	0
PRPF38A	5	5.0099e-05	0.00024548	0.006431	686	5	0.99995	0.99996	1.0	17459	0
COG3	5	5.028e-05	0.00024603	0.006431	688	5	0.99995	0.99996	1.0	17457	0
MTG2	5	5.0413e-05	0.00024603	0.006431	689	4	0.63423	0.71724	1.0	11484	1
FTSJ3	5	5.0683e-05	0.00024658	0.006436	690	4	0.55187	0.68102	1.0	11001	1
SSBP1	5	5.1291e-05	0.00024823	0.006469	691	5	0.99995	0.99996	1.0	17454	0
RPL37A	4	5.1586e-05	0.00024988	0.006494	692	3	0.94272	0.94297	1.0	15207	0
EXOSC2	5	5.1588e-05	0.00024988	0.006494	693	5	0.99989	0.99989	1.0	17373	0
CCDC51	5	5.1721e-05	0.00025152	0.006527	694	5	0.99995	0.99996	1.0	17452	0
EIF2AK4	5	5.205e-05	0.00025372	0.006575	695	4	0.98438	0.98429	1.0	16183	0
EIF2B2	5	5.209e-05	0.00025427	0.006579	696	5	0.99821	0.99819	1.0	16921	0
HSD17B10	5	5.2288e-05	0.00025482	0.006584	697	4	0.99519	0.99517	1.0	16664	0
GUK1	5	5.2526e-05	0.00025537	0.006589	698	5	0.99952	0.99954	1.0	17168	0
NME6	5	5.4466e-05	0.00026637	0.006863	699	5	0.99995	0.99995	1.0	17451	0
PIK3CA	5	5.453e-05	0.00026692	0.006867	700	5	0.99995	0.99995	1.0	17450	0
INTS4	5	5.4949e-05	0.00027077	0.006956	701	4	0.9877	0.9877	1.0	16330	0
PPP1R7	5	5.6111e-05	0.00027681	0.007101	702	5	0.99994	0.99995	1.0	17449	0
TEN1	5	5.6133e-05	0.00027736	0.007105	703	5	0.99994	0.99995	1.0	17448	0
CPSF2	5	5.6308e-05	0.00027901	0.007137	704	5	0.99994	0.99995	1.0	17447	0
PIAS1	5	5.6572e-05	0.00028011	0.007155	705	5	0.99994	0.99995	1.0	17446	0
GTF2A2	5	5.6848e-05	0.00028121	0.007173	706	5	0.99994	0.99995	1.0	17445	0
KDM8	5	5.7415e-05	0.00028231	0.007181	707	5	0.99994	0.99995	1.0	17444	0
UBL5	3	5.7542e-05	0.00028231	0.007181	708	3	0.99994	0.99995	1.0	17443	0
DET1	5	5.7838e-05	0.00028451	0.007217	709	4	0.95557	0.95562	1.0	15466	0
POLR2C	5	5.7872e-05	0.00028451	0.007217	710	4	0.99732	0.99729	1.0	16818	0
RPA1	5	5.8396e-05	0.00028726	0.007276	711	4	0.94926	0.94932	1.0	15333	0
CWC22	5	5.9383e-05	0.00029331	0.007419	712	5	0.99994	0.99994	1.0	17442	0
WDR61	5	5.9727e-05	0.00029386	0.007422	713	5	0.99994	0.99994	1.0	17441	0
URB1	5	6.0608e-05	0.00029936	0.007551	714	5	0.99994	0.99994	1.0	17439	0
ZRSR2	5	6.0795e-05	0.00029991	0.007554	715	4	0.93441	0.93473	1.0	15054	0
WDR36	5	6.0883e-05	0.00030045	0.007557	716	5	0.9985	0.99849	1.0	16966	0
TMEM30A	5	6.1028e-05	0.0003021	0.007588	717	5	0.99994	0.99994	1.0	17438	0
DDX1	5	6.1522e-05	0.0003032	0.007605	718	5	0.99994	0.99994	1.0	17436	0
MRPL10	5	6.1852e-05	0.00030485	0.007636	719	5	0.99994	0.99994	1.0	17435	0
CLTC	5	6.2269e-05	0.00030705	0.00768	720	5	0.99989	0.99989	1.0	17369	0
PELP1	5	6.254e-05	0.0003087	0.007711	721	4	0.69901	0.74989	1.0	11952	1
PSMD6	5	6.3084e-05	0.00031035	0.007741	722	5	0.99985	0.99986	1.0	17328	0
MAP2K1	5	6.3449e-05	0.000312	0.007772	723	4	0.16215	0.31545	0.969176	5860	1
TUBGCP6	5	6.4575e-05	0.00031475	0.007829	724	5	0.99994	0.99994	1.0	17433	0
PTCD3	5	6.4894e-05	0.0003164	0.007859	725	5	0.99994	0.99994	1.0	17432	0
DYNC1I2	5	6.5018e-05	0.00031695	0.007862	726	5	0.99993	0.99994	1.0	17431	0
POLR1C	5	6.5578e-05	0.00031805	0.007879	727	4	0.45642	0.60257	1.0	9866	1
C21orf59	5	6.586e-05	0.00031915	0.007895	728	5	0.99993	0.99994	1.0	17429	0
NUP50	4	6.6599e-05	0.00032355	0.007982	729	4	0.99993	0.99994	1.0	17428	0
ERH	5	6.6662e-05	0.00032355	0.007982	730	5	0.99942	0.99944	1.0	17140	0
PSMA3	5	6.7233e-05	0.00032574	0.008025	731	4	0.98542	0.98532	1.0	16225	0
SAFB	5	6.8593e-05	0.00033234	0.008139	732	5	0.99993	0.99994	1.0	17426	0
CRNKL1	5	6.8671e-05	0.00033234	0.008139	733	5	0.99993	0.99994	1.0	17425	0
QRSL1	5	6.8799e-05	0.00033234	0.008139	734	5	0.99993	0.99994	1.0	17424	0
GRPEL1	5	6.8858e-05	0.00033234	0.008139	735	3	0.98728	0.98723	1.0	16319	0
TUBB	5	6.8919e-05	0.00033262	0.008139	736	5	0.99982	0.99983	1.0	17310	0
MBTPS1	5	6.9565e-05	0.00033619	0.008211	737	4	0.98703	0.98696	1.0	16313	0
SRPRB	5	6.9847e-05	0.00033784	0.008211	738	5	0.9998	0.99981	1.0	17294	0
RPS2	3	6.9892e-05	0.00033784	0.008211	739	3	0.99993	0.99993	1.0	17422	0
FUBP1	5	6.9896e-05	0.00033784	0.008211	740	4	0.99354	0.99349	1.0	16562	0
ELP4	5	6.9915e-05	0.00033784	0.008211	741	5	0.99993	0.99993	1.0	17421	0
ADCY8	5	7.0308e-05	0.00034114	0.00828	742	5	0.99993	0.99993	1.0	17420	0
RTFDC1	5	7.0488e-05	0.00034224	0.008295	743	5	0.99983	0.99984	1.0	17316	0
SAP18	5	7.0993e-05	0.00034444	0.008332	744	4	0.98542	0.98532	1.0	16286	0
GPN1	5	7.1284e-05	0.00034554	0.008332	745	5	0.99993	0.99993	1.0	17418	0
SNRPD2	5	7.1332e-05	0.00034554	0.008332	746	4	0.95894	0.95898	1.0	15537	0
SUPT5H	5	7.1481e-05	0.00034609	0.008332	747	5	0.9999	0.99992	1.0	17395	0
SLC35B1	5	7.1714e-05	0.00034609	0.008332	748	5	0.9992	0.99921	1.0	17081	0
POLR1B	5	7.1982e-05	0.00034719	0.008348	749	5	0.99962	0.99963	1.0	17192	0
UBA1	5	7.2183e-05	0.00034884	0.008376	750	5	0.99921	0.99922	1.0	17085	0
KRTAP4-11	4	7.2369e-05	0.00034939	0.008378	751	4	0.99993	0.99993	1.0	17417	0
ALG1	5	7.289e-05	0.00035213	0.008433	752	4	0.99638	0.99636	1.0	16733	0
NOC2L	5	7.3118e-05	0.00035378	0.00845	753	4	0.94374	0.94397	1.0	15234	0
ZNRD1	5	7.3118e-05	0.00035378	0.00845	754	4	0.96792	0.96789	1.0	15749	0
SFPQ	5	7.3188e-05	0.00035433	0.008452	755	5	0.99993	0.99993	1.0	17416	0
SLC7A6OS	5	7.3922e-05	0.00035873	0.008545	756	5	0.99993	0.99993	1.0	17415	0
AHCTF1	5	7.458e-05	0.00036203	0.008613	757	5	0.99993	0.99993	1.0	17414	0
PSMB7	5	7.5457e-05	0.00036753	0.008732	758	4	0.99617	0.99615	1.0	16721	0
SMC5	5	7.7456e-05	0.00037468	0.008867	759	5	0.99992	0.99993	1.0	17413	0
PAM16	5	7.7505e-05	0.00037468	0.008867	760	4	0.96953	0.96949	1.0	15796	0
NUBP2	5	7.753e-05	0.00037468	0.008867	761	4	0.92561	0.92606	1.0	14873	0
C17orf104	5	7.7598e-05	0.00037522	0.008868	762	5	0.99992	0.99993	1.0	17412	0
VPS16	5	7.7712e-05	0.00037632	0.008882	763	5	0.99992	0.99993	1.0	17411	0
ARGLU1	5	7.8425e-05	0.00038182	0.009	764	5	0.99992	0.99993	1.0	17410	0
MRPS18A	5	7.9432e-05	0.00038567	0.009079	765	5	0.99924	0.99926	1.0	17092	0
EIF3L	5	7.9751e-05	0.00038622	0.00908	766	5	0.99992	0.99993	1.0	17409	0
TOMM40	5	8.0627e-05	0.00039007	0.009147	767	4	0.92319	0.92371	1.0	14832	0
UTP20	5	8.0713e-05	0.00039007	0.009147	768	5	0.99992	0.99993	1.0	17408	0
DHX16	5	8.0901e-05	0.00039062	0.009148	769	4	0.93294	0.93326	1.0	15021	0
YKT6	5	8.1419e-05	0.00039337	0.0092	770	5	0.99992	0.99993	1.0	17407	0
RSL1D1	5	8.2001e-05	0.00039667	0.009265	771	4	0.99732	0.99729	1.0	16820	0
SPRTN	5	8.2159e-05	0.00039832	0.009292	772	5	0.99992	0.99993	1.0	17406	0
NUP155	5	8.2666e-05	0.00040161	0.009345	773	5	0.99992	0.99993	1.0	17405	0
TBC1D3F	1	8.2681e-05	0.00040161	0.009345	774	1	0.99992	0.99993	1.0	17404	0
TFRC	5	8.3505e-05	0.00040491	0.009409	775	4	0.50146	0.6431	1.0	10461	1
PHF12	5	8.3777e-05	0.00040601	0.009423	776	5	0.99992	0.99992	1.0	17403	0
RBMX	6	8.3969e-05	0.00040711	0.009436	777	6	0.99992	0.99992	1.0	17402	0
TOP2A	5	8.5127e-05	0.00041316	0.009551	778	5	0.99843	0.99842	1.0	16958	0
C12orf45	5	8.5143e-05	0.00041316	0.009551	779	5	0.99895	0.99896	1.0	17034	0
EXOSC9	5	8.6436e-05	0.00041756	0.009641	780	5	0.99991	0.99992	1.0	17401	0
INTS3	5	8.6894e-05	0.00041893	0.00966	781	5	0.99863	0.99862	1.0	16982	0
NUDT21	5	8.74e-05	0.00042251	0.00973	782	5	0.99991	0.99992	1.0	17400	0
NOP58	5	8.7731e-05	0.0004258	0.009769	783	5	0.99988	0.99989	1.0	17364	0
PSMB6	5	8.7856e-05	0.0004258	0.009769	784	4	0.98542	0.98532	1.0	16224	0
VARS2	5	8.7905e-05	0.0004258	0.009769	785	4	0.99638	0.99636	1.0	16735	0
EXOC3	5	8.8489e-05	0.00042855	0.009819	786	4	0.99688	0.99684	1.0	16767	0
SEC63	5	8.8782e-05	0.00042965	0.009819	787	5	0.99821	0.99819	1.0	16919	0
XRCC6	5	8.8958e-05	0.0004302	0.009819	788	5	0.9999	0.9999	1.0	17381	0
POLR3E	5	8.9131e-05	0.0004302	0.009819	789	5	0.99991	0.99992	1.0	17399	0
MRPS12	5	9.008e-05	0.0004357	0.009932	790	5	0.9982	0.99818	1.0	16917	0
SMC3	5	9.0215e-05	0.0004368	0.009945	791	5	0.99991	0.99992	1.0	17397	0
PISD	5	9.0734e-05	0.0004401	0.010007	792	4	0.975	0.97489	1.0	15930	0
MAK16	5	9.2536e-05	0.00044945	0.010207	793	5	0.99981	0.99982	1.0	17300	0
KCMF1	5	9.376e-05	0.00045494	0.010319	794	5	0.99991	0.99992	1.0	17396	0
NOP16	5	9.4058e-05	0.00045769	0.010368	795	5	0.9999	0.99991	1.0	17389	0
ATP2A2	5	9.4549e-05	0.00045989	0.010405	796	5	0.99981	0.99982	1.0	17299	0
WBSCR22	5	9.5227e-05	0.00046429	0.010489	797	4	0.61662	0.70911	1.0	11370	1
DHX15	5	9.5759e-05	0.00046539	0.010489	798	5	0.9999	0.99992	1.0	17394	0
MRPS25	5	9.5785e-05	0.00046539	0.010489	799	5	0.99972	0.99974	1.0	17243	0
EXT1	5	9.5893e-05	0.00046594	0.010489	800	5	0.9999	0.99992	1.0	17393	0
EIF3I	5	9.6095e-05	0.00046759	0.010513	801	4	0.40054	0.55261	1.0	9180	1
MAU2	5	9.6594e-05	0.00047144	0.010585	802	5	0.99854	0.99854	1.0	16974	0
PHF8	5	9.6669e-05	0.00047199	0.010585	803	5	0.9999	0.99991	1.0	17392	0
CIT	5	9.722e-05	0.00047419	0.010621	804	4	0.98124	0.98114	1.0	16096	0
TUBGCP2	5	9.7826e-05	0.00047583	0.010645	805	5	0.9999	0.99991	1.0	17391	0
KLHL38	5	9.8959e-05	0.00048133	0.010755	806	5	0.9999	0.99991	1.0	17390	0
PNPT1	5	9.9668e-05	0.00048463	0.010815	807	5	0.9999	0.99991	1.0	17388	0
MRP63	5	0.00010033	0.00048848	0.010886	808	4	0.79371	0.80813	1.0	12889	1
NCBP1	5	0.0001004	0.00048903	0.010886	809	4	0.99732	0.99729	1.0	16821	0
C1orf109	5	0.00010188	0.00049673	0.011044	810	4	0.98262	0.98254	1.0	16137	0
RPL19	3	0.00010223	0.00049783	0.011052	811	3	0.9999	0.99991	1.0	17386	0
NCAPD2	5	0.00010247	0.00049893	0.011052	813	5	0.9999	0.99991	1.0	17385	0
STT3A	5	0.00010247	0.00049893	0.011052	812	5	0.9999	0.99991	1.0	17384	0
EMC7	5	0.00010338	0.00050277	0.011123	814	5	0.9999	0.9999	1.0	17383	0
ACTR1A	5	0.00010398	0.00050552	0.011155	815	5	0.99964	0.99966	1.0	17198	0
DNAJC11	5	0.00010417	0.00050607	0.011155	816	5	0.9999	0.9999	1.0	17382	0
YARS2	5	0.00010421	0.00050607	0.011155	817	4	0.95869	0.95873	1.0	15533	0
OGT	5	0.00010471	0.00050882	0.011201	818	5	0.99936	0.99939	1.0	17124	0
TAZ	5	0.00010482	0.00050937	0.011201	819	5	0.9999	0.9999	1.0	17380	0
SRBD1	5	0.00010564	0.00051432	0.011292	820	5	0.99983	0.99984	1.0	17317	0
PTDSS1	5	0.00010572	0.00051487	0.011292	821	5	0.99989	0.9999	1.0	17379	0
HMGCS1	5	0.0001059	0.00051542	0.011292	822	4	0.99767	0.99764	1.0	16861	0
RPP21	5	0.00010701	0.00051927	0.011363	823	3	0.81063	0.82057	1.0	13086	1
TEX10	5	0.0001077	0.00052477	0.011469	824	5	0.99989	0.9999	1.0	17378	0
UNC50	5	0.00010861	0.00053081	0.011585	825	4	0.99759	0.99756	1.0	16849	0
STX5	5	0.00010875	0.00053136	0.011585	826	4	0.99485	0.99482	1.0	16640	0
GGPS1	5	0.00010935	0.00053246	0.011595	827	5	0.99989	0.9999	1.0	17377	0
KRR1	5	0.00011031	0.00053686	0.011677	828	5	0.99989	0.9999	1.0	17376	0
POLR1A	5	0.0001108	0.00053906	0.011696	829	5	0.99826	0.99824	1.0	16928	0
TCERG1	5	0.00011088	0.00053906	0.011696	830	5	0.99989	0.9999	1.0	17375	0
GEMIN6	5	0.00011137	0.00054181	0.011742	831	5	0.99989	0.99989	1.0	17374	0
YY1	5	0.00011259	0.00054896	0.011882	832	5	0.99989	0.99989	1.0	17371	0
C15orf41	5	0.00011274	0.00055006	0.011892	833	5	0.99989	0.99989	1.0	17370	0
UFC1	5	0.00011345	0.000555	0.011984	834	5	0.99901	0.99902	1.0	17042	0
RPS18	3	0.00011463	0.0005616	0.01211	835	3	0.99989	0.99989	1.0	17368	0
CHAF1A	5	0.0001149	0.00056215	0.01211	836	5	0.99989	0.99989	1.0	17367	0
TCEB2	5	0.00011522	0.00056325	0.012119	837	5	0.99926	0.99929	1.0	17098	0
MRPS27	5	0.00011622	0.00056655	0.012175	838	4	0.98542	0.98532	1.0	16261	0
MMS19	5	0.00011644	0.00056765	0.012184	839	5	0.99966	0.99968	1.0	17211	0
TRIAP1	5	0.00011654	0.00056875	0.012191	840	5	0.99936	0.99939	1.0	17125	0
DIS3	5	0.00011658	0.0005693	0.012191	841	5	0.99982	0.99984	1.0	17315	0
CNOT3	5	0.00011682	0.00057095	0.012197	843	5	0.99988	0.99989	1.0	17363	0
RACGAP1	5	0.00011682	0.00057095	0.012197	842	5	0.99988	0.99989	1.0	17365	0
MRPL35	5	0.000119	0.00058304	0.012426	844	5	0.99988	0.99989	1.0	17362	0
XRCC5	5	0.00011905	0.00058304	0.012426	845	3	0.97817	0.97808	1.0	16014	0
AAMP	5	0.00012057	0.00059019	0.012563	846	4	0.99275	0.99275	1.0	16523	0
DDX56	5	0.00012093	0.00059239	0.012595	847	5	0.99988	0.99989	1.0	17361	0
AKIRIN2	5	0.00012182	0.00059789	0.012697	848	5	0.99988	0.99989	1.0	17360	0
SRP19	6	0.0001233	0.00060338	0.012799	849	5	0.99599	0.99598	1.0	16712	0
CTPS1	5	0.00012354	0.00060448	0.012804	850	5	0.99988	0.99989	1.0	17358	0
PPIL1	5	0.00012375	0.00060503	0.012804	851	5	0.99988	0.99989	1.0	17357	0
HIST2H3C	2	0.0001241	0.00060668	0.012809	852	2	0.99988	0.99989	1.0	17356	0
SNAPIN	5	0.00012412	0.00060668	0.012809	853	5	0.99988	0.99989	1.0	17355	0
ORAOV1	5	0.00012487	0.00060943	0.012849	854	4	0.95357	0.95363	1.0	15420	0
NARFL	5	0.00012539	0.00061163	0.012849	855	3	0.98542	0.98532	1.0	16217	0
RCC1	5	0.00012547	0.00061163	0.012849	856	5	0.99987	0.99988	1.0	17354	0
POLR3B	5	0.00012547	0.00061163	0.012849	857	5	0.99987	0.99988	1.0	17353	0
TP53RK	5	0.00012566	0.00061218	0.012849	858	5	0.99987	0.99988	1.0	17352	0
TBP	5	0.00012637	0.00061548	0.012867	859	5	0.99987	0.99988	1.0	17351	0
NMD3	5	0.00012666	0.00061603	0.012867	860	5	0.99987	0.99988	1.0	17350	0
RNF20	5	0.00012671	0.00061603	0.012867	861	5	0.99987	0.99988	1.0	17349	0
AFG3L2	5	0.00012687	0.00061603	0.012867	862	5	0.99987	0.99988	1.0	17348	0
IARS2	5	0.00012689	0.00061658	0.012867	863	4	0.95262	0.95267	1.0	15401	0
RAB10	5	0.00012796	0.00061933	0.012909	864	5	0.99821	0.99819	1.0	16920	0
POLA2	5	0.00012835	0.00062153	0.01294	865	5	0.99941	0.99944	1.0	17139	0
THOC5	5	0.00013051	0.00062922	0.013085	866	4	0.99746	0.99742	1.0	16837	0
CENPA	5	0.00013331	0.00064022	0.013298	867	5	0.99987	0.99987	1.0	17347	0
PDCD7	5	0.00013428	0.00064242	0.013313	868	5	0.99987	0.99987	1.0	17346	0
MRPS5	5	0.00013428	0.00064242	0.013313	869	5	0.99987	0.99987	1.0	17344	0
GINS1	5	0.00013503	0.00064407	0.013332	870	5	0.99986	0.99987	1.0	17343	0
MRPL52	10	0.0001354	0.00064572	0.013351	871	6	0.87582	0.87741	1.0	14034	2
DNAJA3	5	0.00013551	0.00064682	0.013354	872	4	0.9628	0.96283	1.0	15630	0
SS18L2	4	0.00013606	0.00064737	0.013354	873	4	0.99936	0.99939	1.0	17128	0
CNPY2	5	0.00013681	0.00065011	0.013396	874	5	0.99986	0.99987	1.0	17341	0
TMEM71	5	0.00013712	0.00065176	0.013414	875	5	0.99986	0.99987	1.0	17340	0
PIK3C3	5	0.00013838	0.00065726	0.013512	876	5	0.99986	0.99987	1.0	17339	0
RABGGTA	5	0.00013879	0.00066056	0.013564	877	5	0.99977	0.99979	1.0	17266	0
MRPL28	5	0.00013924	0.00066331	0.01359	878	5	0.99947	0.9995	1.0	17152	0
NRF1	5	0.00013929	0.00066331	0.01359	879	4	0.78226	0.80011	1.0	12757	1
SHQ1	5	0.00014023	0.00066771	0.013664	880	5	0.99947	0.9995	1.0	17153	0
INTS2	5	0.00014089	0.00066991	0.01369	881	5	0.99843	0.99842	1.0	16955	0
MED23	5	0.00014101	0.00067046	0.01369	882	5	0.99986	0.99987	1.0	17338	0
TXNL4B	5	0.00014184	0.00067321	0.013715	883	5	0.99902	0.99903	1.0	17044	0
RPS21	5	0.00014184	0.00067321	0.013715	884	4	0.99638	0.99636	1.0	16732	0
COPS6	5	0.00014411	0.0006853	0.013945	885	5	0.99986	0.99987	1.0	17337	0
RPLP1	5	0.00014431	0.0006875	0.013974	886	4	0.98542	0.98532	1.0	16277	0
RCL1	5	0.00014473	0.0006897	0.014	887	4	0.98995	0.9899	1.0	16403	0
ZNF236	5	0.00014481	0.0006908	0.014	888	4	0.99328	0.99323	1.0	16542	0
DDX24	5	0.00014499	0.0006919	0.014	889	5	0.99986	0.99987	1.0	17336	0
EIF3J	7	0.00014501	0.0006919	0.014	890	7	0.99985	0.99987	1.0	17335	0
BOLA3	6	0.00014563	0.0006941	0.014013	891	6	0.99985	0.99987	1.0	17333	0
TAMM41	5	0.00014574	0.0006941	0.014013	892	5	0.99985	0.99987	1.0	17332	0
PRR12	5	0.0001464	0.00069685	0.014053	893	5	0.99985	0.99987	1.0	17331	0
TRA2B	7	0.00014692	0.00070014	0.014104	894	6	0.9984	0.99839	1.0	16945	0
NCKAP1	5	0.00014847	0.00071114	0.014309	895	4	0.93346	0.93379	1.0	15039	0
POLE	5	0.0001509	0.00072434	0.014559	896	5	0.99863	0.99862	1.0	16984	0
HIST1H2BB	3	0.00015252	0.00073258	0.014703	897	3	0.99985	0.99986	1.0	17329	0
C16orf59	5	0.00015282	0.00073313	0.014703	898	4	0.99765	0.99762	1.0	16855	0
NPLOC4	5	0.00015414	0.00073808	0.014785	899	4	0.99443	0.99439	1.0	16615	0
SNAPC1	5	0.00015556	0.00074578	0.014923	900	4	0.97409	0.97397	1.0	15896	0
EFR3A	5	0.00015758	0.00075622	0.015115	901	5	0.99984	0.99985	1.0	17327	0
WTAP	5	0.00015897	0.00076392	0.015252	902	5	0.99981	0.99983	1.0	17307	0
SEH1L	5	0.00016163	0.00077656	0.015487	903	5	0.99984	0.99985	1.0	17326	0
KPNB1	5	0.0001627	0.00078206	0.015578	904	4	0.9538	0.95384	1.0	15428	0
MRPL11	5	0.00016296	0.00078371	0.015578	905	5	0.99984	0.99985	1.0	17325	0
TPRKB	5	0.00016298	0.00078371	0.015578	906	4	0.99228	0.99225	1.0	16496	0
MRPS23	5	0.00016378	0.00078976	0.015681	907	5	0.99984	0.99984	1.0	17324	0
ANAPC11	9	0.00016434	0.00079251	0.015718	908	5	0.7141	0.75816	1.0	12089	2
TFAM	6	0.00016473	0.00079416	0.015734	909	5	0.99865	0.99864	1.0	16988	0
ANKLE2	5	0.00016492	0.00079526	0.015738	910	5	0.99984	0.99984	1.0	17323	0
MRPS28	5	0.00016549	0.00079691	0.015754	911	5	0.99983	0.99984	1.0	17322	0
COPZ1	6	0.00016582	0.00079801	0.015758	912	5	0.99943	0.99946	1.0	17144	0
ISCU	5	0.00016624	0.00079911	0.015762	913	4	0.99799	0.99797	1.0	16895	0
DDX42	5	0.00016698	0.00080075	0.015778	914	5	0.9998	0.99981	1.0	17293	0
CDK9	5	0.00016801	0.00080625	0.015869	915	4	0.97243	0.97236	1.0	15855	0
ETNK1	5	0.0001688	0.0008101	0.015927	916	5	0.99983	0.99984	1.0	17320	0
CDC26	5	0.00017028	0.00081395	0.015985	917	4	0.9937	0.99365	1.0	16571	0
PITPNB	5	0.00017318	0.0008222	0.01613	918	5	0.99983	0.99984	1.0	17318	0
VPS51	5	0.00017373	0.00082604	0.016187	919	4	0.87898	0.88051	1.0	14086	0
EXOSC7	5	0.0001748	0.00082879	0.016224	920	4	0.99228	0.99225	1.0	16497	0
HJURP	5	0.00017652	0.00083924	0.01641	921	5	0.99965	0.99968	1.0	17203	0
MRPL21	8	0.00017721	0.00084034	0.016414	922	6	0.77686	0.79644	1.0	12700	1
SNAPC3	5	0.00017792	0.00084199	0.016428	923	5	0.99979	0.99981	1.0	17285	0
RPL14	5	0.00017995	0.00085573	0.01666	924	5	0.99982	0.99983	1.0	17313	0
GINS2	5	0.00017995	0.00085573	0.01666	925	5	0.99982	0.99983	1.0	17314	0
RPL31	2	0.00018193	0.00086508	0.016824	926	2	0.99982	0.99983	1.0	17312	0
POLR3C	5	0.00018258	0.00086893	0.01688	927	4	0.99715	0.99713	1.0	16802	0
PNO1	5	0.000183	0.00087003	0.01688	928	5	0.99982	0.99983	1.0	17311	0
DDX59	5	0.00018308	0.00087113	0.01688	929	4	0.95434	0.95438	1.0	15440	0
VPS54	5	0.00018334	0.00087168	0.01688	930	5	0.99982	0.99983	1.0	17309	0
CTC1	5	0.00018487	0.00087607	0.016921	931	5	0.99982	0.99983	1.0	17308	0
PRC1	5	0.00018494	0.00087662	0.016921	932	5	0.99979	0.9998	1.0	17283	0
METAP1	5	0.0001852	0.00087662	0.016921	933	4	0.98542	0.98532	1.0	16274	0
DTYMK	5	0.00018561	0.00087882	0.016945	934	4	0.99758	0.99755	1.0	16848	0
UTP23	5	0.00018624	0.00088157	0.016972	935	5	0.99981	0.99983	1.0	17306	0
BNIP1	5	0.00018629	0.00088212	0.016972	936	5	0.99981	0.99983	1.0	17305	0
COL14A1	5	0.00018652	0.00088542	0.017018	937	5	0.99981	0.99983	1.0	17304	0
EMC3	5	0.00018683	0.00088707	0.017031	938	4	0.98212	0.98202	1.0	16122	0
GPR89B	2	0.0001874	0.00089037	0.017076	939	2	0.99758	0.99755	1.0	16846	0
C19orf25	5	0.0001898	0.00090136	0.017269	940	4	0.99579	0.99577	1.0	16699	0
PGM3	5	0.00019033	0.00090466	0.017314	941	5	0.99981	0.99982	1.0	17303	0
TOPBP1	5	0.00019083	0.00090631	0.017327	942	4	0.74638	0.777	1.0	12386	1
ATP6AP2	5	0.00019109	0.00090851	0.01735	943	4	0.98542	0.98532	1.0	16216	0
NMT1	5	0.00019131	0.00091016	0.017363	944	4	0.60554	0.7041	1.0	11300	1
TSPAN13	5	0.00019203	0.00091236	0.017379	945	5	0.99981	0.99982	1.0	17302	0
NRBP1	5	0.00019229	0.00091291	0.017379	946	4	0.99676	0.99674	1.0	16758	0
BYSL	5	0.00019379	0.00091731	0.017444	947	5	0.99981	0.99982	1.0	17301	0
SKP1	5	0.00019807	0.000936	0.017781	948	4	0.99693	0.9969	1.0	16779	0
NSA2	4	0.0001995	0.0009437	0.017908	949	4	0.9998	0.99982	1.0	17298	0
H2AFB3	5	0.00020153	0.00095634	0.018129	950	5	0.9998	0.99981	1.0	17296	0
SLC20A1	5	0.00020355	0.00096569	0.018268	951	5	0.9998	0.99981	1.0	17292	0
RPS29	2	0.00020365	0.00096569	0.018268	952	2	0.9998	0.99981	1.0	17291	0
MARK2	5	0.00020432	0.00096789	0.01829	953	5	0.99909	0.9991	1.0	17057	0
SKIV2L2	5	0.00020612	0.00097668	0.018437	954	4	0.43661	0.58484	1.0	9636	1
ADAT2	5	0.00020645	0.00097778	0.018439	955	5	0.99979	0.99981	1.0	17290	0
RPIA	5	0.00020776	0.00098548	0.018564	956	5	0.99979	0.99981	1.0	17289	0
XRN2	5	0.00020851	0.00098905	0.01859	957	5	0.99979	0.99981	1.0	17288	0
DDX18	5	0.00020882	0.00099098	0.01859	958	4	0.95782	0.95784	1.0	15516	0
RBX1	5	0.00020891	0.00099098	0.01859	959	5	0.99979	0.99981	1.0	17287	0
RHEB	5	0.00020891	0.00099098	0.01859	960	5	0.99979	0.99981	1.0	17286	0
SLMO2	5	0.00021132	0.00099868	0.018715	961	4	0.99676	0.99674	1.0	16757	0
RB1CC1	5	0.00021172	0.0010009	0.018728	962	5	0.99979	0.9998	1.0	17282	0
ITGAV	5	0.00021193	0.0010014	0.018728	963	4	0.99485	0.99482	1.0	16632	0
DCTN6	5	0.00021216	0.0010033	0.018744	964	4	0.99485	0.99482	1.0	16638	0
EIF3K	5	0.00021238	0.0010047	0.01875	965	4	0.38445	0.53821	1.0	8990	1
HUWE1	5	0.00021274	0.0010058	0.018751	966	5	0.99979	0.9998	1.0	17280	0
SMC2	5	0.00021388	0.001013	0.018865	967	5	0.99979	0.9998	1.0	17279	0
DICER1	5	0.0002142	0.0010146	0.018876	968	5	0.99979	0.9998	1.0	17278	0
GPATCH1	5	0.00021497	0.001019	0.018939	969	5	0.99963	0.99965	1.0	17197	0
PPARG	5	0.00021554	0.0010212	0.01896	970	5	0.99966	0.99968	1.0	17208	0
EXOC8	5	0.00021684	0.0010295	0.019074	971	5	0.99978	0.9998	1.0	17277	0
PCNA	5	0.00021701	0.0010295	0.019074	972	4	0.99228	0.99225	1.0	16495	0
DNAJC8	4	0.00021889	0.0010399	0.019247	973	4	0.99978	0.99979	1.0	17276	0
GTF2H4	5	0.00021987	0.0010454	0.019309	974	4	0.71589	0.75917	1.0	12099	1
CDC7	5	0.00021999	0.0010454	0.019309	975	4	0.98542	0.98532	1.0	16262	0
EGFR	5	0.00022042	0.0010473	0.019325	976	5	0.99978	0.99979	1.0	17275	0
ZFYVE20	5	0.00022146	0.0010542	0.019432	977	5	0.99978	0.99979	1.0	17273	0
ZFAT	5	0.00022206	0.0010581	0.019483	978	4	0.14658	0.29188	0.956947	5491	1
TFDP1	5	0.00022391	0.0010646	0.019585	979	5	0.99978	0.99979	1.0	17272	0
N6AMT1	5	0.00022464	0.0010701	0.019666	980	5	0.99978	0.99979	1.0	17271	0
SEPSECS	5	0.0002249	0.0010712	0.019666	981	5	0.99978	0.99979	1.0	17270	0
MED14	5	0.00022563	0.0010748	0.019697	982	5	0.99977	0.99979	1.0	17269	0
SMARCA5	5	0.00022615	0.0010767	0.019697	983	4	0.98542	0.98532	1.0	16241	0
DUT	7	0.00022629	0.0010778	0.019697	984	6	0.6691	0.73435	1.0	11722	1
CDK7	5	0.00022644	0.0010784	0.019697	986	5	0.99977	0.99979	1.0	17267	0
NOM1	5	0.00022644	0.0010784	0.019697	985	5	0.99977	0.99979	1.0	17268	0
CHORDC1	5	0.0002272	0.0010822	0.019747	987	5	0.99864	0.99863	1.0	16985	0
PMPCB	5	0.00022803	0.0010861	0.019797	988	4	0.98995	0.9899	1.0	16401	0
SPCS3	5	0.00022993	0.0010949	0.019937	989	5	0.99977	0.99979	1.0	17265	0
INTS12	5	0.00023122	0.0011053	0.020087	990	5	0.99977	0.99979	1.0	17263	0
SKA3	5	0.00023123	0.0011053	0.020087	991	4	0.99491	0.99488	1.0	16647	0
ACTR8	5	0.00023211	0.0011081	0.020116	992	5	0.99977	0.99979	1.0	17262	0
MTOR	5	0.00023629	0.0011229	0.020355	993	5	0.99966	0.99969	1.0	17213	0
CCDC137	5	0.00023637	0.0011235	0.020355	994	5	0.99976	0.99978	1.0	17259	0
DCTN2	5	0.00023811	0.0011339	0.020523	995	4	0.98947	0.98944	1.0	16384	0
EIF3H	5	0.00023848	0.001135	0.020523	996	4	0.99631	0.99629	1.0	16728	0
COG1	5	0.00023943	0.0011394	0.020582	997	5	0.99976	0.99978	1.0	17258	0
DHX9	5	0.00024093	0.0011488	0.02073	998	4	0.99735	0.99732	1.0	16824	0
AARS2	5	0.00024147	0.0011515	0.020758	999	5	0.99976	0.99977	1.0	17257	0
LOH12CR1	5	0.00024344	0.0011609	0.020883	1000	5	0.99976	0.99977	1.0	17256	0
GATC	5	0.00024351	0.0011609	0.020883	1001	5	0.99976	0.99977	1.0	17255	0
ATP13A1	5	0.00024377	0.0011625	0.020883	1002	5	0.99892	0.99893	1.0	17027	0
CDK11A	5	0.00024389	0.0011631	0.020883	1003	5	0.99932	0.99935	1.0	17110	0
DBR1	5	0.0002447	0.0011653	0.020902	1004	5	0.99821	0.99819	1.0	16923	0
OGDH	5	0.00024515	0.0011669	0.02091	1005	5	0.99975	0.99977	1.0	17254	0
INCENP	5	0.00024558	0.0011686	0.020918	1006	5	0.99975	0.99977	1.0	17253	0
NAPA	5	0.00024589	0.0011697	0.020918	1007	5	0.99821	0.99819	1.0	16922	0
OSTC	5	0.00024701	0.0011757	0.021005	1008	5	0.99934	0.99936	1.0	17114	0
ATP1A1	5	0.00024801	0.0011774	0.021014	1009	5	0.99975	0.99977	1.0	17252	0
XRN1	5	0.00024864	0.0011796	0.021032	1010	4	0.98808	0.98808	1.0	16344	0
CTU2	5	0.00024917	0.0011823	0.02106	1011	5	0.99975	0.99977	1.0	17250	0
SSR2	5	0.0002496	0.0011856	0.021097	1012	5	0.99975	0.99976	1.0	17249	0
BANP	5	0.00024974	0.0011867	0.021097	1013	3	0.61498	0.70835	1.0	11357	1
MRPL41	5	0.00025207	0.0011977	0.021272	1014	5	0.99975	0.99976	1.0	17248	0
ANKRD36	5	0.00025382	0.0012087	0.021446	1015	5	0.99975	0.99976	1.0	17247	0
SMG8	5	0.00025617	0.0012175	0.02158	1016	5	0.99974	0.99976	1.0	17246	0
PKM	5	0.00025706	0.0012191	0.021588	1017	4	0.98542	0.98532	1.0	16282	0
SUPV3L1	5	0.0002581	0.0012246	0.021643	1018	5	0.99974	0.99976	1.0	17245	0
EIF2B3	5	0.00025822	0.0012246	0.021643	1019	4	0.99656	0.99653	1.0	16746	0
LTV1	5	0.00025952	0.0012263	0.021651	1020	5	0.99971	0.99973	1.0	17233	0
LIN52	5	0.00026043	0.0012285	0.021669	1021	4	0.97484	0.97473	1.0	15924	0
ING3	7	0.00026568	0.0012516	0.022054	1022	6	0.99969	0.99972	1.0	17228	0
RFC4	5	0.00026874	0.0012664	0.022294	1023	4	0.99754	0.99751	1.0	16843	0
TMEM189	5	0.00026951	0.0012703	0.022323	1024	5	0.99973	0.99975	1.0	17244	0
ABCE1	5	0.00026999	0.0012725	0.022323	1025	5	0.99877	0.99876	1.0	17005	0
POT1	5	0.00027034	0.001273	0.022323	1026	4	0.46983	0.61457	1.0	10030	1
XPO1	5	0.00027047	0.001273	0.022323	1027	4	0.98995	0.9899	1.0	16409	0
NUBP1	5	0.00027094	0.0012752	0.02234	1028	4	0.98995	0.9899	1.0	16407	0
MED30	5	0.0002758	0.0012956	0.022674	1029	4	0.96177	0.96178	1.0	15614	0
PSMD4	5	0.00028025	0.0013197	0.023075	1030	4	0.85553	0.85782	1.0	13699	1
ASNS	5	0.0002814	0.0013252	0.023142	1031	5	0.99972	0.99974	1.0	17242	0
USE1	5	0.00028148	0.0013263	0.023142	1032	5	0.99972	0.99974	1.0	17241	0
MAPK1	5	0.00028184	0.0013274	0.023142	1033	5	0.99972	0.99974	1.0	17240	0
COG6	5	0.00028492	0.0013439	0.023407	1034	5	0.99972	0.99974	1.0	17239	0
MRPL32	5	0.00028637	0.00135	0.02349	1035	5	0.99971	0.99974	1.0	17238	0
ZNHIT2	5	0.00028846	0.0013615	0.023668	1036	5	0.99966	0.99968	1.0	17206	0
THAP7	5	0.00029067	0.0013692	0.023761	1037	5	0.99971	0.99973	1.0	17237	0
ATXN10	5	0.00029091	0.0013709	0.023761	1039	5	0.99971	0.99973	1.0	17236	0
NSF	5	0.00029091	0.0013709	0.023761	1038	5	0.99971	0.99973	1.0	17234	0
VPS45	5	0.00029319	0.0013786	0.023872	1040	5	0.9996	0.99962	1.0	17187	0
ILK	5	0.00029341	0.0013805	0.023882	1041	5	0.99959	0.99961	1.0	17183	0
KMT2E	5	0.00029568	0.0013885	0.023997	1042	5	0.9997	0.99973	1.0	17232	0
POLR1E	5	0.00029784	0.0013956	0.024097	1043	5	0.9997	0.99972	1.0	17231	0
LIMS1	6	0.00030045	0.0014072	0.024274	1044	5	0.99869	0.99868	1.0	16996	0
PIGS	5	0.00030169	0.0014116	0.024326	1045	5	0.9997	0.99972	1.0	17230	0
CENPT	5	0.00030452	0.001427	0.02455	1046	5	0.99935	0.99938	1.0	17123	0
ATIC	5	0.00030507	0.0014308	0.02455	1047	5	0.99969	0.99972	1.0	17229	0
HAUS7	5	0.0003051	0.0014308	0.02455	1048	4	0.95738	0.95737	1.0	15501	0
ELP5	5	0.00030515	0.0014308	0.02455	1049	4	0.99726	0.99724	1.0	16809	0
MED4	5	0.00030525	0.0014314	0.02455	1050	4	0.99767	0.99764	1.0	16862	0
VPS8	5	0.00030618	0.0014352	0.024592	1051	5	0.99969	0.99972	1.0	17227	0
CARM1	5	0.00030729	0.0014418	0.024682	1052	5	0.99969	0.99972	1.0	17226	0
KIAA1429	5	0.0003116	0.0014627	0.025016	1053	4	0.99464	0.9946	1.0	16624	0
PSMA6	5	0.00031348	0.0014698	0.025067	1055	5	0.99969	0.99971	1.0	17223	0
DDX3X	5	0.00031348	0.0014698	0.025067	1056	5	0.99969	0.99971	1.0	17225	0
ILF2	5	0.00031348	0.0014698	0.025067	1054	5	0.99969	0.99971	1.0	17224	0
EEFSEC	5	0.00031418	0.0014737	0.025108	1057	5	0.99969	0.99971	1.0	17222	0
FBXO5	5	0.00031978	0.0015039	0.025599	1058	5	0.99968	0.99971	1.0	17221	0
EIF4E	4	0.00032371	0.0015193	0.025837	1059	4	0.99537	0.99536	1.0	16672	0
MRPS14	5	0.00032466	0.0015243	0.025897	1060	5	0.99968	0.9997	1.0	17219	0
URI1	5	0.00032644	0.0015325	0.026012	1061	4	0.96125	0.96127	1.0	15596	0
SF3A1	5	0.00032783	0.0015386	0.026067	1062	4	0.40171	0.55366	1.0	9197	1
HEATR3	5	0.00032789	0.0015391	0.026067	1063	4	0.98542	0.98532	1.0	16254	0
HAUS8	5	0.0003286	0.0015419	0.026067	1064	4	0.99608	0.99606	1.0	16714	0
ARCN1	5	0.00032905	0.001543	0.026067	1065	5	0.99967	0.9997	1.0	17218	0
AP1G1	5	0.00032906	0.001543	0.026067	1066	5	0.99823	0.99821	1.0	16925	0
XRCC3	5	0.00033177	0.0015545	0.026237	1067	5	0.99967	0.99969	1.0	17217	0
MCM4	5	0.00033342	0.0015622	0.026342	1068	4	0.99779	0.99777	1.0	16872	0
RPLP2	5	0.00033515	0.0015693	0.026438	1069	4	0.98542	0.98532	1.0	16283	0
SSRP1	5	0.00033587	0.0015735	0.026444	1070	5	0.99966	0.99969	1.0	17216	0
RPS12	4	0.00033626	0.0015754	0.026444	1071	4	0.99573	0.99572	1.0	16696	0
UNC119	5	0.00033661	0.0015759	0.026444	1072	5	0.99966	0.99969	1.0	17215	0
TAF1A	5	0.00033696	0.001577	0.026444	1073	5	0.99952	0.99954	1.0	17165	0
HIST1H4K	3	0.00033701	0.001577	0.026444	1074	3	0.99966	0.99969	1.0	17214	0
ELP2	5	0.00033751	0.0015792	0.026456	1075	4	0.92125	0.92186	1.0	14794	0
FARSB	5	0.00033882	0.0015875	0.02657	1076	5	0.99966	0.99969	1.0	17212	0
EXOSC5	5	0.00033982	0.0015919	0.026619	1077	4	0.97927	0.97917	1.0	16048	0
HIST1H2BC	4	0.0003402	0.0015946	0.02664	1078	3	0.72419	0.76385	1.0	12183	1
GPKOW	5	0.00034195	0.0016029	0.026753	1079	4	0.99715	0.99713	1.0	16801	0
MTPAP	5	0.00034252	0.0016056	0.026758	1080	5	0.99966	0.99968	1.0	17210	0
TNPO3	5	0.00034271	0.0016062	0.026758	1081	5	0.99966	0.99968	1.0	17209	0
DDX23	5	0.00034448	0.0016144	0.026833	1082	5	0.99966	0.99968	1.0	17207	0
NKAP	5	0.00034499	0.0016166	0.026833	1083	4	0.99147	0.99141	1.0	16469	0
VMP1	5	0.00034505	0.0016166	0.026833	1084	5	0.99965	0.99968	1.0	17205	0
ARID2	5	0.00034514	0.0016166	0.026833	1085	5	0.99965	0.99968	1.0	17204	0
GPR89A	3	0.00034722	0.0016205	0.026872	1086	2	0.95763	0.95765	1.0	15509	0
KLF16	5	0.00034837	0.0016265	0.026948	1087	5	0.99942	0.99945	1.0	17141	0
HIST1H2AL	3	0.00035262	0.0016458	0.027241	1088	3	0.99965	0.99967	1.0	17202	0
ID2	5	0.00035488	0.0016623	0.027489	1089	4	0.97125	0.97118	1.0	15829	0
CIAO1	5	0.00035636	0.0016689	0.027573	1090	4	0.99814	0.99811	1.0	16909	0
HSPD1	3	0.00035676	0.0016705	0.027575	1091	3	0.99964	0.99966	1.0	17201	0
WEE1	5	0.00035751	0.0016738	0.027604	1092	4	0.99789	0.99786	1.0	16878	0
RPL36A	3	0.00035826	0.0016777	0.027617	1093	3	0.99964	0.99966	1.0	17200	0
HIST1H2BF	1	0.00035828	0.0016777	0.027617	1094	1	0.99964	0.99966	1.0	17199	0
PSMG3	5	0.00036314	0.0017002	0.027962	1095	4	0.96995	0.9699	1.0	15804	0
PSMD13	5	0.00036364	0.0017018	0.027964	1096	4	0.98224	0.98214	1.0	16128	0
MRPS18B	5	0.0003649	0.0017084	0.028047	1097	5	0.9992	0.99921	1.0	17080	0
NAA20	5	0.00036699	0.0017194	0.028202	1098	5	0.99852	0.99851	1.0	16969	0
SMG7	5	0.00037036	0.0017326	0.028392	1099	5	0.99948	0.9995	1.0	17158	0
WRB	5	0.0003707	0.0017348	0.028402	1100	5	0.99847	0.99846	1.0	16963	0
SHC1	5	0.00037129	0.0017376	0.028422	1101	5	0.99963	0.99965	1.0	17196	0
TUBGCP4	5	0.00037233	0.0017403	0.028441	1102	4	0.9944	0.99437	1.0	16614	0
GTF2H3	5	0.0003734	0.0017453	0.028453	1103	5	0.99864	0.99863	1.0	16987	0
DPH3	6	0.00037356	0.0017453	0.028453	1104	5	0.92903	0.92944	1.0	14933	0
PSMA2	5	0.00037358	0.0017458	0.028453	1105	5	0.99883	0.99883	1.0	17014	0
MEF2BNB	5	0.00037392	0.0017486	0.028464	1106	4	0.99729	0.99727	1.0	16814	0
PRR13	6	0.0003741	0.0017497	0.028464	1107	5	0.99932	0.99934	1.0	17109	0
CCT4	5	0.00037528	0.0017541	0.02851	1108	5	0.99962	0.99964	1.0	17195	0
GAK	5	0.00037719	0.0017623	0.028601	1109	5	0.99962	0.99964	1.0	17194	0
PHF5A	5	0.00037733	0.0017629	0.028601	1110	4	0.99374	0.99369	1.0	16581	0
NAA10	5	0.00037841	0.0017684	0.028665	1111	3	0.052996	0.14011	0.806909	3127	2
ATXN2L	5	0.00038551	0.001797	0.029102	1112	5	0.99961	0.99963	1.0	17191	0
THOC2	5	0.00039558	0.0018382	0.029743	1113	4	0.98542	0.98532	1.0	16198	0
CD8B	5	0.00039974	0.0018602	0.030072	1114	5	0.9996	0.99962	1.0	17190	0
TRAPPC4	5	0.0004009	0.0018657	0.030106	1115	5	0.9996	0.99962	1.0	17189	0
FCGR1B	5	0.00040127	0.0018662	0.030106	1116	5	0.9996	0.99962	1.0	17186	0
ITGB5	5	0.00040185	0.0018673	0.030106	1117	5	0.9996	0.99962	1.0	17185	0
STXBP3	5	0.00040281	0.0018701	0.030124	1118	4	0.99374	0.99369	1.0	16580	0
ZZZ3	5	0.00040408	0.0018756	0.030185	1119	5	0.9996	0.99961	1.0	17184	0
NUP62	5	0.0004075	0.0018888	0.03037	1120	4	0.99587	0.99585	1.0	16704	0
ARF1	5	0.00040914	0.0018948	0.03044	1121	4	0.99752	0.99749	1.0	16841	0
ATG12	6	0.0004115	0.0019047	0.030572	1122	5	0.92995	0.93035	1.0	14955	0
DHX38	5	0.00041297	0.0019097	0.030615	1123	4	0.8601	0.86212	1.0	13776	1
GEMIN5	5	0.00041334	0.0019108	0.030615	1124	4	0.86954	0.87116	1.0	13918	0
TTC1	5	0.00041463	0.0019163	0.030675	1125	5	0.9989	0.9989	1.0	17021	0
MRPL27	5	0.00042568	0.0019635	0.031404	1126	5	0.99957	0.99959	1.0	17181	0
ITFG1	5	0.00042801	0.0019743	0.031548	1127	4	0.99605	0.99604	1.0	16713	0
UROD	5	0.00043084	0.0019828	0.031656	1128	4	0.1172	0.24646	0.924493	4800	1
VPS13D	5	0.00043274	0.0019916	0.031768	1129	4	0.78058	0.79898	1.0	12737	1
BRAT1	5	0.00043473	0.0019987	0.031835	1130	5	0.99957	0.99958	1.0	17180	0
ACIN1	5	0.00043495	0.0019993	0.031835	1131	5	0.99957	0.99958	1.0	17179	0
SNRNP200	5	0.00043615	0.0020026	0.031859	1132	4	0.98542	0.98532	1.0	16220	0
PPP1R15B	5	0.00043766	0.0020108	0.031962	1133	5	0.99956	0.99958	1.0	17177	0
SRSF3	5	0.00044831	0.0020515	0.03258	1134	4	0.99448	0.99446	1.0	16618	0
WARS	5	0.00045133	0.0020614	0.032708	1135	4	0.99525	0.99522	1.0	16666	0
RBBP8	5	0.00045271	0.0020647	0.032732	1136	5	0.99955	0.99957	1.0	17175	0
ATP5F1	5	0.00045574	0.0020828	0.03299	1137	5	0.99954	0.99956	1.0	17174	0
PRPF40A	5	0.00045739	0.0020905	0.033083	1138	5	0.99954	0.99956	1.0	17173	0
CRKL	5	0.00046069	0.0021048	0.03328	1139	4	0.97223	0.97216	1.0	15854	0
UBE2Z	5	0.00046288	0.0021131	0.033381	1140	5	0.99872	0.99872	1.0	17000	0
GABPA	5	0.00047496	0.0021659	0.034185	1141	4	0.99485	0.99482	1.0	16634	0
AURKAIP1	5	0.00047817	0.0021796	0.034355	1142	5	0.99952	0.99954	1.0	17170	0
RPN2	5	0.00047842	0.0021807	0.034355	1143	4	0.99655	0.99653	1.0	16744	0
HIST1H4J	3	0.00047947	0.0021846	0.034355	1144	2	0.83355	0.83869	1.0	13369	0
SPC25	5	0.00047982	0.0021851	0.034355	1145	5	0.99952	0.99954	1.0	17169	0
HNRNPA1	4	0.00048013	0.0021862	0.034355	1146	4	0.99952	0.99954	1.0	17167	0
EIF2B4	5	0.00048232	0.0021955	0.034472	1147	4	0.99726	0.99724	1.0	16810	0
PREB	5	0.00048355	0.0022027	0.034511	1148	4	0.99753	0.9975	1.0	16842	0
EBNA1BP2	5	0.00048376	0.0022032	0.034511	1149	4	0.96842	0.9684	1.0	15763	0
INO80	5	0.00048441	0.0022038	0.034511	1150	5	0.99926	0.99929	1.0	17097	0
WISP1	17	0.00048509	0.0022082	0.03455	1151	10	0.55608	0.68281	1.0	11026	2
TTF1	5	0.00048601	0.0022137	0.034576	1152	5	0.99951	0.99954	1.0	17164	0
ORC6	5	0.0004861	0.0022137	0.034576	1153	4	0.99571	0.9957	1.0	16693	0
PIK3R4	5	0.00048823	0.0022192	0.034632	1154	5	0.99951	0.99953	1.0	17163	0
MRPL4	5	0.00048872	0.0022214	0.034636	1155	4	0.98772	0.98771	1.0	16331	0
MED6	5	0.00049121	0.0022307	0.034752	1156	4	0.99374	0.99369	1.0	16575	0
GTF2A1	5	0.00049267	0.0022362	0.034807	1157	4	0.9567	0.95672	1.0	15485	0
DAD1	5	0.00049466	0.0022434	0.034889	1158	4	0.98542	0.98532	1.0	16199	0
CMPK1	5	0.00049635	0.0022538	0.035008	1159	5	0.99895	0.99896	1.0	17036	0
TCP1	5	0.00049695	0.0022549	0.035008	1160	5	0.9995	0.99952	1.0	17162	0
GGTLC2	3	0.00049934	0.0022637	0.035114	1161	3	0.9995	0.99952	1.0	17161	0
UBE2L3	6	0.00050444	0.0022819	0.035365	1162	5	0.99094	0.99088	1.0	16451	0
ANAPC5	5	0.00050604	0.0022863	0.035403	1163	5	0.99949	0.99951	1.0	17160	0
DSCR4	5	0.00050915	0.0022973	0.035542	1164	4	0.78007	0.79862	1.0	12731	1
TGFBRAP1	5	0.00051695	0.0023264	0.035962	1165	5	0.99948	0.99951	1.0	17159	0
NUP160	5	0.00051815	0.0023297	0.035982	1166	4	0.9883	0.98828	1.0	16349	0
UBE2H	5	0.00052111	0.0023407	0.036121	1167	5	0.99948	0.9995	1.0	17157	0
SNTB1	5	0.00052254	0.0023473	0.036161	1169	5	0.99948	0.9995	1.0	17156	0
MRPL18	5	0.00052254	0.0023473	0.036161	1168	4	0.69389	0.74717	1.0	11915	1
ISCA2	6	0.00052326	0.0023495	0.036164	1170	5	0.97787	0.97778	1.0	16007	0
USP36	5	0.00052472	0.0023566	0.036243	1171	5	0.99934	0.99937	1.0	17120	0
LSM5	5	0.00052614	0.0023616	0.036288	1172	5	0.99947	0.9995	1.0	17154	0
METTL14	5	0.00052883	0.0023676	0.03635	1173	4	0.9927	0.99269	1.0	16519	0
MED17	5	0.00053021	0.0023715	0.036378	1174	4	0.68777	0.74403	1.0	11859	1
GTF2B	5	0.00053441	0.0023929	0.036676	1175	4	0.99085	0.9908	1.0	16447	0
DDX10	5	0.00053474	0.0023957	0.036687	1176	4	0.59415	0.69907	1.0	11222	1
SFSWAP	5	0.00053908	0.002416	0.036967	1177	4	0.83968	0.84382	1.0	13440	1
C3orf17	5	0.00053997	0.0024193	0.036986	1178	5	0.99927	0.9993	1.0	17100	0
PPP6R3	5	0.00054417	0.0024407	0.037267	1179	5	0.99946	0.99948	1.0	17150	0
RPS5	4	0.0005446	0.0024418	0.037267	1180	3	0.96603	0.96601	1.0	15697	0
RRN3	5	0.00054918	0.0024567	0.03743	1181	5	0.99945	0.99947	1.0	17149	0
TAF10	5	0.00054924	0.0024567	0.03743	1182	3	0.1548	0.30439	0.965113	5679	2
MED29	5	0.00055163	0.0024671	0.037558	1183	5	0.99945	0.99947	1.0	17148	0
F8A3	5	0.00055601	0.0024869	0.037827	1184	4	0.998	0.99798	1.0	16896	0
IPO9	5	0.00055738	0.0024919	0.03787	1185	4	0.45727	0.60332	1.0	9879	1
MAT2A	5	0.00055898	0.0024979	0.03793	1186	5	0.99896	0.99897	1.0	17037	0
RGP1	5	0.00056568	0.0025249	0.038275	1187	5	0.99943	0.99946	1.0	17145	0
CCAR1	5	0.00056588	0.0025249	0.038275	1188	4	0.99776	0.99775	1.0	16871	0
LSM11	5	0.00056875	0.0025386	0.038451	1189	4	0.97976	0.97964	1.0	16067	0
RPL7A	2	0.00057571	0.0025702	0.038897	1190	2	0.99942	0.99945	1.0	17143	0
NPM1	3	0.00057809	0.0025798	0.03901	1191	3	0.99942	0.99945	1.0	17142	0
PSMC6	5	0.00058864	0.0026266	0.039683	1192	4	0.99649	0.99646	1.0	16741	0
RPS13	4	0.000591	0.0026376	0.039816	1193	3	0.95908	0.95913	1.0	15540	0
MPI	5	0.00059521	0.0026574	0.040063	1194	5	0.9994	0.99943	1.0	17138	0
SDAD1	5	0.00059579	0.002659	0.040063	1195	5	0.9994	0.99943	1.0	17137	0
TMEM199	5	0.00059629	0.0026623	0.040063	1196	4	0.98736	0.98732	1.0	16322	0
USPL1	5	0.00059652	0.0026629	0.040063	1197	5	0.9994	0.99943	1.0	17136	0
TRMT12	5	0.00060324	0.0026909	0.040451	1198	4	0.99228	0.99225	1.0	16498	0
KIN	5	0.00060616	0.002703	0.040599	1199	5	0.99939	0.99942	1.0	17135	0
TARS2	5	0.00060962	0.0027167	0.040771	1200	4	0.048925	0.13303	0.793284	3020	1
PQBP1	5	0.00061158	0.0027261	0.040878	1201	4	0.99746	0.99742	1.0	16836	0
SCAF4	5	0.0006131	0.0027332	0.040951	1202	5	0.99939	0.99941	1.0	17134	0
RABIF	5	0.00061608	0.0027481	0.041139	1203	5	0.99938	0.99941	1.0	17133	0
IGLON5	5	0.00061831	0.0027569	0.041236	1204	5	0.99938	0.99941	1.0	17132	0
DNTTIP1	5	0.00062093	0.0027706	0.041408	1205	4	0.99609	0.99607	1.0	16716	0
NUF2	5	0.00062251	0.0027772	0.041446	1206	5	0.99938	0.9994	1.0	17131	0
CHEK1	5	0.00062264	0.0027778	0.041446	1207	4	0.97695	0.97689	1.0	15979	0
ZSWIM8	5	0.00062597	0.0027954	0.041673	1208	5	0.99937	0.99939	1.0	17130	0
DOLK	5	0.00063149	0.0028113	0.041877	1209	5	0.99933	0.99936	1.0	17112	0
MED21	5	0.00063828	0.0028448	0.042341	1210	5	0.99936	0.99939	1.0	17129	0
KIF11	5	0.00064343	0.0028624	0.042568	1211	5	0.99936	0.99939	1.0	17127	0
ALG13	11	0.00064688	0.0028833	0.042832	1212	6	0.57167	0.68935	1.0	11096	2
ELAVL1	5	0.00064708	0.002885	0.042832	1213	4	0.99338	0.99333	1.0	16550	0
ASCC3	7	0.00064815	0.0028883	0.042846	1214	6	0.99779	0.99777	1.0	16873	0
INTS5	5	0.00065079	0.0028982	0.042957	1215	5	0.99935	0.99937	1.0	17122	0
FURIN	5	0.00065344	0.0029042	0.043011	1216	5	0.99935	0.99937	1.0	17121	0
YAE1D1	7	0.00065527	0.0029097	0.043058	1217	6	0.99849	0.99848	1.0	16964	0
MRPL23	5	0.000658	0.0029224	0.043182	1218	4	0.99806	0.99805	1.0	16902	0
ANKRD11	5	0.00065812	0.0029229	0.043182	1219	5	0.99841	0.9984	1.0	16947	0
RPS14	2	0.00065922	0.0029279	0.043219	1220	2	0.99934	0.99937	1.0	17117	0
TYMS	5	0.00066113	0.0029345	0.043246	1221	5	0.99934	0.99937	1.0	17115	0
MRPS33	5	0.00066113	0.0029345	0.043246	1222	5	0.99934	0.99937	1.0	17116	0
PNKP	5	0.00066201	0.0029378	0.043259	1223	4	0.99702	0.99699	1.0	16789	0
EXOSC8	5	0.00066304	0.0029421	0.043289	1224	4	0.76324	0.78744	1.0	12552	1
SBNO1	5	0.00066972	0.0029636	0.043568	1225	3	0.94353	0.94376	1.0	15226	0
AP3M1	5	0.00067207	0.0029768	0.043727	1226	5	0.99933	0.99935	1.0	17111	0
KIAA0196	5	0.0006793	0.0030136	0.044232	1227	4	0.9721	0.97202	1.0	15850	0
SREBF1	5	0.00068009	0.0030175	0.044252	1228	4	0.98338	0.98331	1.0	16163	0
PRPF6	5	0.00068205	0.0030235	0.044305	1229	3	0.4601	0.60589	1.0	9912	2
APC	5	0.00068735	0.0030433	0.044558	1230	4	0.99734	0.99731	1.0	16822	0
SMG1	4	0.00069128	0.0030658	0.044852	1231	4	0.99931	0.99934	1.0	17108	0
HMGCR	5	0.00069391	0.0030768	0.044976	1232	5	0.99931	0.99933	1.0	17107	0
RSAD1	5	0.00069747	0.0030922	0.045165	1233	4	0.96765	0.96765	1.0	15737	0
TOMM70A	5	0.000698	0.0030961	0.045184	1234	4	0.98542	0.98532	1.0	16227	0
TUBA1B	4	0.00069903	0.0031027	0.045244	1235	3	0.96924	0.9692	1.0	15785	0
PAFAH1B1	5	0.00070018	0.003106	0.045255	1236	4	0.99485	0.99482	1.0	16636	0
TIMM44	5	0.00070234	0.0031186	0.045403	1237	4	0.44296	0.59048	1.0	9703	1
DDX21	5	0.00070662	0.003139	0.045552	1238	5	0.99929	0.99932	1.0	17103	0
ORC4	5	0.00070662	0.003139	0.045552	1240	5	0.99929	0.99932	1.0	17104	0
MIS12	5	0.00070662	0.003139	0.045552	1239	5	0.99929	0.99932	1.0	17106	0
PYROXD1	5	0.00070662	0.003139	0.045552	1241	5	0.99929	0.99932	1.0	17105	0
NOL10	5	0.00071187	0.003161	0.045834	1242	4	0.93104	0.93142	1.0	14974	0
MPHOSPH10	4	0.00071277	0.0031648	0.045853	1243	4	0.99929	0.99932	1.0	17102	0
MRPL20	5	0.00071516	0.0031725	0.045927	1244	4	0.57097	0.68904	1.0	11091	1
KIAA0391	11	0.00071719	0.0031813	0.046015	1245	7	0.93208	0.93244	1.0	15002	1
RPF2	5	0.00071846	0.0031863	0.046015	1246	4	0.99732	0.99729	1.0	16819	0
TAF1B	5	0.0007185	0.0031863	0.046015	1247	5	0.99928	0.99931	1.0	17101	0
LARS	5	0.00072192	0.0032005	0.046116	1248	4	0.80084	0.81328	1.0	12973	1
CDK12	5	0.00072205	0.0032011	0.046116	1249	5	0.99838	0.99837	1.0	16941	0
DHX30	5	0.00072288	0.0032038	0.046116	1250	5	0.99926	0.99929	1.0	17096	0
PPA2	5	0.00072357	0.0032055	0.046116	1251	5	0.99921	0.99922	1.0	17084	0
CDC6	5	0.00072455	0.003206	0.046116	1252	5	0.99843	0.99842	1.0	16957	0
GRHL2	5	0.00072747	0.0032181	0.046253	1253	5	0.99927	0.9993	1.0	17099	0
POP7	5	0.00072853	0.0032225	0.04628	1254	3	0.87498	0.87657	1.0	14014	0
GARS	5	0.00073739	0.003255	0.046703	1255	4	0.9967	0.99668	1.0	16753	0
DDX6	5	0.00073795	0.0032572	0.046703	1256	4	0.99796	0.99795	1.0	16891	0
HIST1H2AK	5	0.00073882	0.0032621	0.046736	1257	4	0.85314	0.85563	1.0	13650	1
IL9R	4	0.00074584	0.0032902	0.047101	1258	4	0.99925	0.99928	1.0	17095	0
KANSL2	5	0.00074916	0.0033078	0.047315	1259	5	0.99925	0.99928	1.0	17094	0
MEPCE	10	0.00075698	0.0033413	0.04775	1260	7	0.96797	0.96795	1.0	15751	1
ZMYND11	5	0.00075755	0.0033435	0.04775	1261	5	0.99924	0.99927	1.0	17093	0
DAP3	5	0.00075987	0.0033501	0.047806	1262	4	0.99485	0.99482	1.0	16637	0
TWISTNB	5	0.00076101	0.003355	0.047839	1263	4	0.99767	0.99764	1.0	16864	0
DPH5	5	0.00076589	0.0033825	0.048193	1264	4	0.99802	0.998	1.0	16898	0
RPL7	2	0.00077024	0.003404	0.048453	1265	2	0.99923	0.99925	1.0	17091	0
MIS18A	5	0.00077083	0.0034062	0.048453	1266	5	0.99923	0.99925	1.0	17090	0
RPS6	3	0.00077483	0.0034199	0.04861	1267	3	0.99923	0.99924	1.0	17089	0
ALG6	5	0.00077726	0.003432	0.048744	1268	5	0.99922	0.99924	1.0	17088	0
CDCA5	5	0.00078132	0.0034485	0.048939	1269	5	0.99853	0.99853	1.0	16971	0
SLU7	5	0.00078191	0.0034518	0.048948	1270	4	0.99507	0.99504	1.0	16655	0
GTF2F2	5	0.0007832	0.0034551	0.048956	1271	5	0.99922	0.99923	1.0	17086	0
MTHFD1	5	0.00078573	0.0034666	0.049081	1272	4	0.99705	0.99702	1.0	16794	0
RABGGTB	5	0.00079223	0.0034969	0.04947	1273	5	0.99902	0.99902	1.0	17043	0
MED19	5	0.00079391	0.003504	0.049532	1274	5	0.99921	0.99922	1.0	17083	0
PSMA4	5	0.00079519	0.0035106	0.049586	1275	5	0.99825	0.99823	1.0	16926	0
COX6B1	5	0.00080289	0.003542	0.049982	1276	5	0.9992	0.99921	1.0	17082	0
RPTOR	5	0.00080354	0.0035442	0.049982	1277	4	0.85352	0.85598	1.0	13657	1
UBB	2	0.0008046	0.0035486	0.050005	1278	2	0.97786	0.97777	1.0	16006	0
ZNF572	5	0.00080565	0.0035546	0.050051	1279	5	0.99919	0.99921	1.0	17079	0
PTP4A3	5	0.00080676	0.0035612	0.050104	1280	5	0.99919	0.9992	1.0	17077	0
EGR2	5	0.00080935	0.00357	0.050189	1281	5	0.99919	0.9992	1.0	17076	0
WDR3	5	0.00081256	0.0035766	0.050243	1282	4	0.99793	0.99791	1.0	16883	0
FKBPL	5	0.00081801	0.0035958	0.050313	1283	3	0.88072	0.88218	1.0	14118	0
CCDC84	5	0.00081828	0.0035964	0.050313	1284	5	0.99918	0.99919	1.0	17075	0
GTF2F1	5	0.00081978	0.003603	0.050313	1285	5	0.99918	0.99919	1.0	17074	0
TSEN54	5	0.0008198	0.003603	0.050313	1286	4	0.9962	0.99617	1.0	16724	0
SNRNP40	5	0.00082013	0.0036035	0.050313	1287	4	0.69226	0.74632	1.0	11902	1
DCTN5	9	0.00082015	0.0036035	0.050313	1288	7	0.92035	0.92097	1.0	14779	1
POLR2H	9	0.00082084	0.0036052	0.050313	1289	6	0.79747	0.81084	1.0	12933	1
ARL1	5	0.00082099	0.0036057	0.050313	1290	4	0.99808	0.99806	1.0	16904	0
OBFC1	5	0.00082165	0.003609	0.050313	1291	5	0.99918	0.99919	1.0	17073	0
DPM3	8	0.00082179	0.0036096	0.050313	1292	6	0.97967	0.97955	1.0	16065	0
KXD1	5	0.00082824	0.003631	0.050573	1293	5	0.99917	0.99918	1.0	17071	0
MRE11A	5	0.00083082	0.0036398	0.050656	1294	4	0.81453	0.82354	1.0	13132	1
HYOU1	5	0.00083419	0.0036497	0.050755	1295	4	0.99365	0.9936	1.0	16569	0
PCBP2	5	0.00084502	0.0037014	0.051402	1296	5	0.99913	0.99913	1.0	17063	0
COG4	5	0.00084533	0.0037019	0.051402	1297	4	0.2242	0.39619	1.0	7040	1
COG8	5	0.00084907	0.0037179	0.051584	1298	4	0.99546	0.99544	1.0	16676	0
RPS15	2	0.00085153	0.0037267	0.051641	1299	2	0.99915	0.99916	1.0	17070	0
SRP72	5	0.00085179	0.0037278	0.051641	1300	3	0.89427	0.8955	1.0	14340	0
ZNF148	5	0.00085268	0.0037316	0.051655	1301	5	0.99915	0.99915	1.0	17069	0
SUZ12	5	0.00085558	0.003747	0.051828	1302	5	0.99914	0.99915	1.0	17068	0
EIF2S1	5	0.00086003	0.0037652	0.052039	1303	4	0.21325	0.38653	1.0	6933	1
RPS4X	3	0.00086262	0.0037756	0.052143	1304	3	0.99914	0.99914	1.0	17067	0
METTL17	5	0.00086531	0.0037844	0.052225	1305	5	0.99913	0.99914	1.0	17066	0
RAB2A	5	0.00086634	0.0037888	0.052246	1306	4	0.98542	0.98532	1.0	16209	0
MRPL49	5	0.0008711	0.0038114	0.052516	1307	4	0.92783	0.92822	1.0	14911	0
KRTAP9-4	2	0.00087256	0.0038201	0.052539	1308	2	0.99913	0.99913	1.0	17065	0
PSMA5	5	0.00087306	0.0038218	0.052539	1310	5	0.99913	0.99913	1.0	17064	0
DONSON	5	0.00087306	0.0038218	0.052539	1309	5	0.99913	0.99913	1.0	17062	0
ZMAT2	5	0.00087587	0.0038322	0.052643	1311	4	0.98218	0.98207	1.0	16124	0
NAA30	5	0.00087772	0.0038377	0.052678	1312	4	0.99497	0.99494	1.0	16650	0
SLC35A2	5	0.00087908	0.0038457	0.052741	1313	5	0.99912	0.99913	1.0	17061	0
PSMC2	5	0.00087959	0.0038482	0.052741	1314	4	0.98542	0.98532	1.0	16196	0
INO80B	5	0.00088967	0.0038867	0.053228	1315	4	0.97048	0.97044	1.0	15814	0
SMG6	5	0.00089082	0.00389	0.053233	1316	5	0.99911	0.99912	1.0	17060	0
DR1	5	0.00089161	0.0038966	0.05328	1317	5	0.99871	0.9987	1.0	16998	0
C11orf73	5	0.00089242	0.0038993	0.05328	1318	5	0.99911	0.99912	1.0	17059	0
TMEM258	5	0.00090297	0.0039351	0.053727	1319	4	0.9975	0.99747	1.0	16839	0
VPS39	5	0.00090722	0.0039532	0.053934	1320	4	0.64745	0.72358	1.0	11575	1
DBF4	5	0.00090917	0.0039598	0.053983	1321	5	0.99909	0.9991	1.0	17058	0
FBL	5	0.00091411	0.003979	0.054205	1322	4	0.84903	0.85196	1.0	13581	1
RBM22	5	0.000915	0.0039829	0.054216	1323	4	0.77487	0.79506	1.0	12687	1
FASN	5	0.00092104	0.004006	0.054485	1324	4	0.99795	0.99793	1.0	16885	0
NUDT4	5	0.00092204	0.0040087	0.054485	1325	4	0.98995	0.9899	1.0	16405	0
GJC3	5	0.00092411	0.0040164	0.054549	1326	5	0.99908	0.99909	1.0	17055	0
EIF2B5	5	0.00092721	0.0040324	0.054724	1327	4	0.99436	0.99434	1.0	16610	0
PPP1CA	5	0.00093155	0.0040538	0.054974	1328	5	0.99907	0.99908	1.0	17054	0
MRPS35	5	0.00093335	0.0040571	0.054977	1329	4	0.98542	0.98532	1.0	16237	0
ATP6V1C1	5	0.00093629	0.004067	0.05507	1330	3	0.98542	0.98532	1.0	16284	0
SLA	10	0.00094303	0.0040972	0.055437	1331	8	0.41345	0.56418	1.0	9325	2
POTEJ	4	0.00094387	0.0041044	0.055492	1332	4	0.99906	0.99907	1.0	17053	0
DCLRE1B	5	0.00095079	0.0041423	0.055936	1333	5	0.99905	0.99906	1.0	17052	0
PPP1R12A	5	0.000951	0.0041434	0.055936	1334	5	0.99905	0.99906	1.0	17051	0
POMP	5	0.00096116	0.0041929	0.056562	1335	5	0.99904	0.99905	1.0	17050	0
NUS1	4	0.00097148	0.0042297	0.057016	1336	4	0.99903	0.99904	1.0	17049	0
ATP6V1H	5	0.00097315	0.0042341	0.057033	1337	4	0.98542	0.98532	1.0	16285	0
POLR2B	5	0.00097764	0.0042539	0.057171	1338	5	0.99902	0.99903	1.0	17047	0
ZCCHC9	5	0.00097764	0.0042539	0.057171	1339	5	0.99902	0.99903	1.0	17046	0
RBBP5	5	0.00097764	0.0042539	0.057171	1340	5	0.99902	0.99903	1.0	17045	0
CCDC172	5	0.00098825	0.0042946	0.057639	1341	5	0.99901	0.99901	1.0	17041	0
TUBA1C	3	0.00098886	0.0042952	0.057639	1342	3	0.99254	0.99252	1.0	16515	0
VPS25	5	0.00099181	0.0043056	0.057736	1343	4	0.98542	0.98532	1.0	16243	0
SNAPC5	4	0.00099523	0.004316	0.057801	1344	4	0.999	0.99901	1.0	17040	0
BAZ1B	5	0.00099544	0.0043169	0.057801	1345	5	0.999	0.99901	1.0	17039	0
RAD21	5	0.00099671	0.0043232	0.057843	1346	4	0.96697	0.96697	1.0	15718	0
DGCR8	5	0.0010009	0.004343	0.058064	1347	4	0.69442	0.74745	1.0	11922	1
ISYNA1	5	0.0010084	0.0043738	0.058433	1348	5	0.99899	0.999	1.0	17038	0
SNRPA1	5	0.0010097	0.0043801	0.058474	1349	5	0.99862	0.99861	1.0	16981	0
SLC2A1	5	0.0010116	0.0043881	0.058537	1350	4	0.80324	0.81505	1.0	12998	1
TIMM9	4	0.0010141	0.0043963	0.058603	1351	3	0.97478	0.97467	1.0	15917	0
GTF2IRD2B	5	0.0010171	0.0044073	0.058707	1352	4	0.99693	0.9969	1.0	16780	0
COPG1	5	0.0010294	0.0044551	0.0593	1353	4	0.99284	0.99283	1.0	16528	0
LYRM4	5	0.0010326	0.0044683	0.059432	1354	4	0.98542	0.98532	1.0	16229	0
GRAPL	4	0.0010476	0.0045332	0.06025	1355	4	0.99895	0.99896	1.0	17035	0
RPS24	5	0.0010497	0.0045404	0.0603	1356	4	0.97603	0.97594	1.0	15960	0
CYB5R4	5	0.0010536	0.0045591	0.060496	1357	4	0.97517	0.97508	1.0	15932	0
INTS7	5	0.0010547	0.0045618	0.060496	1358	5	0.99895	0.99895	1.0	17032	0
CD3EAP	5	0.0010558	0.0045673	0.060524	1359	4	0.35189	0.50942	1.0	8567	1
TUBE1	5	0.0010568	0.0045717	0.060538	1360	5	0.99894	0.99895	1.0	17031	0
RFWD2	5	0.0010582	0.0045766	0.060559	1361	5	0.99894	0.99895	1.0	17030	0
SENP6	5	0.0010683	0.0046168	0.061045	1362	4	0.99595	0.99593	1.0	16708	0
ETS2	5	0.0010697	0.0046212	0.061059	1363	5	0.99893	0.99893	1.0	17029	0
VPS36	5	0.0010744	0.0046382	0.061239	1364	5	0.99893	0.99893	1.0	17028	0
APH1A	5	0.0010806	0.0046668	0.061571	1365	4	0.94477	0.94495	1.0	15253	0
GBF1	5	0.0010836	0.0046767	0.061648	1366	4	0.8437	0.8473	1.0	13497	1
RPN1	5	0.0010843	0.0046795	0.061648	1367	4	0.98815	0.98813	1.0	16346	0
RPL6	3	0.0010869	0.0046893	0.061733	1368	3	0.99891	0.99891	1.0	17026	0
AP3B1	5	0.0010877	0.0046932	0.061738	1369	5	0.99891	0.99891	1.0	17025	0
ATP2B1	5	0.0010886	0.0046976	0.061751	1370	3	0.9758	0.9757	1.0	15952	0
IPO11	5	0.0010914	0.0047102	0.061782	1372	5	0.99891	0.99891	1.0	17024	0
PPP2R3C	5	0.0010914	0.0047102	0.061782	1373	5	0.99891	0.99891	1.0	17022	0
GTF2E1	5	0.0010914	0.0047102	0.061782	1371	5	0.99891	0.99891	1.0	17023	0
UBAP1	5	0.0011001	0.0047476	0.062227	1374	4	0.082747	0.19081	0.866807	3962	1
TIMM23	5	0.0011057	0.0047674	0.062441	1375	4	0.99353	0.99347	1.0	16561	0
RPL30	3	0.0011101	0.0047889	0.062676	1376	3	0.99889	0.99889	1.0	17019	0
CBWD1	2	0.0011131	0.0048026	0.062811	1377	2	0.93299	0.93332	1.0	15025	0
SLC38A2	5	0.001116	0.0048136	0.062885	1378	4	0.99768	0.99766	1.0	16865	0
UBAP2L	5	0.0011167	0.0048152	0.062885	1379	4	0.99697	0.99694	1.0	16784	0
CENPC	5	0.001119	0.0048246	0.062944	1380	5	0.99888	0.99888	1.0	17018	0
DNAJB6	3	0.0011194	0.0048268	0.062944	1381	3	0.99888	0.99888	1.0	17017	0
U2AF2	5	0.0011284	0.0048581	0.063307	1382	5	0.99887	0.99887	1.0	17016	0
HIST1H2AM	5	0.0011307	0.0048697	0.063411	1383	4	0.99183	0.99178	1.0	16485	0
MRPS26	5	0.0011315	0.0048752	0.063437	1384	5	0.99887	0.99886	1.0	17015	0
ZMAT5	5	0.0011359	0.004895	0.063649	1385	4	0.92758	0.92797	1.0	14903	0
COPS8	5	0.0011448	0.004934	0.06411	1386	4	0.98144	0.98133	1.0	16104	0
CLINT1	5	0.0011497	0.0049532	0.064314	1387	4	0.98794	0.98793	1.0	16340	0
SSU72	5	0.0011549	0.0049725	0.064517	1388	4	0.99767	0.99764	1.0	16857	0
WDR92	5	0.0011679	0.0050203	0.065091	1389	4	0.99761	0.99759	1.0	16852	0
GPS1	5	0.0011766	0.0050599	0.065557	1390	4	0.87293	0.8745	1.0	13976	0
HAUS2	5	0.0011818	0.0050808	0.065761	1391	4	0.99274	0.99273	1.0	16522	0
TMED10	5	0.0011826	0.005083	0.065761	1392	5	0.99882	0.99881	1.0	17013	0
SLC1A5	5	0.0011842	0.0050896	0.065773	1393	4	0.92746	0.92786	1.0	14901	0
PTH2	5	0.0011845	0.0050912	0.065773	1394	1	0.67892	0.73933	1.0	11795	1
PAICS	4	0.0011911	0.0051215	0.066079	1395	4	0.99881	0.9988	1.0	17011	0
UCHL5	5	0.0011914	0.0051237	0.066079	1396	5	0.99881	0.9988	1.0	17010	0
ELOF1	5	0.0011917	0.0051259	0.066079	1397	4	0.99044	0.9904	1.0	16432	0
PIGW	5	0.0011954	0.0051374	0.06618	1398	5	0.9988	0.9988	1.0	17009	0
HMGA1	5	0.0011998	0.0051594	0.066416	1399	4	0.7775	0.79687	1.0	12705	1
ZBTB17	5	0.0012026	0.005177	0.066595	1400	4	0.96702	0.96703	1.0	15721	0
NOC3L	5	0.0012038	0.005182	0.066611	1401	5	0.9988	0.99879	1.0	17008	0
BTAF1	5	0.0012069	0.0051951	0.066733	1402	5	0.99879	0.99878	1.0	17007	0
MAGOH	4	0.0012133	0.0052254	0.067073	1403	4	0.99879	0.99878	1.0	17006	0
RAB7A	5	0.0012253	0.0052743	0.067653	1404	5	0.99851	0.9985	1.0	16967	0
ALG11	5	0.0012319	0.0053013	0.06795	1405	5	0.99877	0.99876	1.0	17004	0
SLC13A2	5	0.0012454	0.0053524	0.068557	1406	4	0.97551	0.97542	1.0	15939	0
USP34	5	0.0012545	0.0053909	0.069001	1407	5	0.99875	0.99874	1.0	17001	0
MRPL39	5	0.0012662	0.0054376	0.06955	1408	4	0.98995	0.9899	1.0	16413	0
MPZL2	5	0.0012805	0.0054937	0.070217	1409	5	0.99872	0.99871	1.0	16999	0
RPL26	2	0.0013039	0.0055921	0.071424	1410	2	0.9987	0.99869	1.0	16997	0
MRPL9	5	0.0013121	0.0056278	0.07183	1411	3	0.975	0.97489	1.0	15929	0
DGCR14	5	0.0013169	0.0056542	0.072115	1412	3	0.95301	0.95307	1.0	15407	0
PSMD7	5	0.0013201	0.0056652	0.072204	1413	4	0.98747	0.98745	1.0	16326	0
CD177	5	0.0013261	0.0056878	0.07244	1414	5	0.99867	0.99866	1.0	16995	0
RBM12	5	0.0013288	0.0056987	0.072492	1415	5	0.99867	0.99866	1.0	16994	0
PDE4DIP	22	0.0013291	0.0056998	0.072492	1416	11	0.72173	0.76245	1.0	12163	3
SEPT5	5	0.0013324	0.005718	0.072671	1417	5	0.99867	0.99865	1.0	16993	0
MRPL44	5	0.0013377	0.0057405	0.072906	1418	5	0.99866	0.99865	1.0	16991	0
YWHAZ	3	0.001342	0.0057537	0.073022	1419	3	0.99866	0.99865	1.0	16990	0
ASUN	5	0.001348	0.0057851	0.073368	1420	5	0.99865	0.99864	1.0	16989	0
SAP30BP	5	0.001357	0.0058257	0.073832	1421	4	0.99228	0.99225	1.0	16502	0
RGPD6	1	0.0013615	0.0058373	0.073927	1422	1	0.99864	0.99863	1.0	16986	0
ANAPC4	5	0.0013687	0.005873	0.074327	1423	5	0.99863	0.99862	1.0	16983	0
RBM39	5	0.0013787	0.0059132	0.074782	1424	4	0.99725	0.99723	1.0	16808	0
RQCD1	5	0.0013803	0.0059192	0.074789	1425	3	0.97265	0.97256	1.0	15862	0
KCTD10	5	0.0013811	0.005922	0.074789	1426	4	0.9974	0.99737	1.0	16828	0
MESDC2	5	0.0014026	0.0060022	0.075749	1427	4	0.99698	0.99695	1.0	16785	0
IFITM3	3	0.0014053	0.0060121	0.075821	1428	3	0.99859	0.99859	1.0	16980	0
WDR24	5	0.0014121	0.0060446	0.076177	1429	4	0.99597	0.99596	1.0	16710	0
SNAP23	6	0.0014162	0.0060643	0.076373	1430	5	0.99944	0.99947	1.0	17146	0
BMS1	5	0.0014251	0.0060984	0.076748	1431	4	0.92929	0.92967	1.0	14940	0
URB2	5	0.0014304	0.0061149	0.076902	1432	5	0.99857	0.99857	1.0	16979	0
AGPAT2	5	0.0014372	0.0061468	0.077209	1433	5	0.99856	0.99856	1.0	16978	0
UTP11L	5	0.0014376	0.0061479	0.077209	1434	4	0.98542	0.98532	1.0	16279	0
UBA5	5	0.001439	0.0061551	0.077245	1435	4	0.99374	0.99369	1.0	16577	0
RER1	5	0.0014439	0.0061804	0.077508	1436	5	0.99856	0.99856	1.0	16977	0
SASS6	5	0.0014451	0.0061853	0.077516	1437	5	0.99855	0.99855	1.0	16975	0
MRPL43	5	0.0014625	0.0062584	0.078378	1438	4	0.9506	0.95065	1.0	15360	0
CYTH1	5	0.0014632	0.0062628	0.078379	1439	5	0.99854	0.99853	1.0	16973	0
LCE2A	4	0.0014696	0.0062848	0.078599	1440	4	0.99853	0.99853	1.0	16972	0
KCNK9	5	0.0014728	0.0062947	0.078669	1441	4	0.98864	0.98862	1.0	16357	0
SEC62	5	0.0014739	0.0063002	0.078669	1442	5	0.99853	0.99852	1.0	16970	0
RUVBL1	5	0.0014752	0.0063035	0.078669	1443	3	0.46527	0.61047	1.0	9980	1
HTATSF1	5	0.0014814	0.0063302	0.078947	1444	5	0.99852	0.99851	1.0	16968	0
JTB	5	0.0014847	0.0063409	0.079026	1445	4	0.99548	0.99546	1.0	16677	0
SLC39A4	5	0.0015065	0.0064393	0.080197	1446	5	0.99849	0.99849	1.0	16965	0
TIPIN	5	0.0015281	0.0065358	0.081317	1447	4	0.80804	0.81863	1.0	13058	1
OPA1	5	0.0015286	0.0065383	0.081317	1448	5	0.99847	0.99846	1.0	16962	0
CRCT1	5	0.0015301	0.0065449	0.081343	1449	4	0.46466	0.60996	1.0	9973	1
NDUFAB1	5	0.0015362	0.0065652	0.08148	1450	3	0.97159	0.97153	1.0	15838	0
AHCYL1	5	0.0015378	0.0065729	0.08148	1451	4	0.85104	0.85377	1.0	13619	1
ATAD2	5	0.001538	0.0065734	0.08148	1452	3	0.98271	0.98263	1.0	16141	0
RPL5	2	0.0015381	0.006574	0.08148	1453	2	0.99846	0.99845	1.0	16961	0
SETD2	5	0.0015518	0.0066279	0.082092	1454	5	0.99845	0.99843	1.0	16960	0
PGAM1	3	0.0015623	0.0066741	0.082607	1455	3	0.99844	0.99842	1.0	16959	0
NUP153	5	0.001564	0.0066812	0.082639	1456	5	0.99832	0.9983	1.0	16931	0
XYLT2	5	0.0015699	0.0066988	0.082706	1457	4	0.99443	0.99439	1.0	16616	0
BCCIP	5	0.00157	0.0066988	0.082706	1458	4	0.99767	0.99764	1.0	16860	0
ODF1	5	0.001571	0.0067004	0.082706	1459	5	0.99843	0.99841	1.0	16954	0
MRPL48	5	0.0015766	0.0067241	0.082911	1460	5	0.99842	0.99841	1.0	16952	0
CDH1	5	0.0015776	0.0067263	0.082911	1461	5	0.99842	0.99841	1.0	16950	0
RABGEF1	5	0.0015823	0.0067472	0.083069	1462	5	0.99842	0.99841	1.0	16949	0
SGOL1	5	0.0015826	0.0067483	0.083069	1463	5	0.99842	0.99841	1.0	16948	0
DERL1	5	0.0015906	0.0067703	0.08326	1464	4	0.95325	0.95331	1.0	15415	0
WRAP53	5	0.0015911	0.006773	0.08326	1465	4	0.92515	0.9256	1.0	14868	0
RARS	5	0.0015921	0.006778	0.083264	1466	4	0.98956	0.98952	1.0	16388	0
MATR3	5	0.0015938	0.0067835	0.083274	1467	5	0.99841	0.99839	1.0	16946	0
RPL24	3	0.0016045	0.0068274	0.083757	1468	3	0.9984	0.99838	1.0	16944	0
GCN1L1	5	0.0016072	0.0068395	0.083848	1469	5	0.99839	0.99838	1.0	16943	0
AEBP2	5	0.0016126	0.0068604	0.084047	1470	5	0.99839	0.99837	1.0	16942	0
PSMD14	5	0.0016144	0.006872	0.084131	1471	4	0.53045	0.66961	1.0	10843	1
HAPLN4	5	0.0016223	0.0068995	0.084411	1472	5	0.99838	0.99837	1.0	16940	0
SETD8	5	0.00163	0.0069264	0.084683	1473	4	0.70111	0.75101	1.0	11971	1
MRPL37	5	0.0016321	0.0069352	0.084733	1474	4	0.9418	0.94201	1.0	15188	0
NCSTN	5	0.001635	0.0069434	0.084752	1475	4	0.98542	0.98532	1.0	16265	0
ICT1	5	0.0016359	0.0069462	0.084752	1476	5	0.99836	0.99835	1.0	16939	0
FBXW11	5	0.0016377	0.006955	0.084802	1477	4	0.97262	0.97254	1.0	15861	0
GNL3L	5	0.0016425	0.0069748	0.084986	1478	5	0.99836	0.99834	1.0	16938	0
SF3B1	5	0.0016441	0.006983	0.085018	1479	5	0.99836	0.99834	1.0	16937	0
TMPRSS15	5	0.0016451	0.0069869	0.085018	1480	5	0.99835	0.99834	1.0	16936	0
MRPL12	5	0.0016516	0.0070105	0.085248	1481	5	0.99835	0.99833	1.0	16935	0
CENPE	5	0.0016573	0.0070325	0.085458	1482	4	0.98542	0.98532	1.0	16233	0
MRPS6	5	0.0016641	0.0070556	0.085681	1483	5	0.99834	0.99832	1.0	16934	0
LSG1	5	0.0016691	0.0070713	0.085813	1484	5	0.99833	0.99831	1.0	16933	0
RASL10A	5	0.0016734	0.0070908	0.085992	1485	5	0.99833	0.99831	1.0	16932	0
E4F1	5	0.0016747	0.0070963	0.086001	1486	4	0.99683	0.9968	1.0	16762	0
ATP6V1B2	5	0.0016814	0.007121	0.086242	1487	4	0.87509	0.87667	1.0	14018	0
PLK4	5	0.0016974	0.0071897	0.087016	1488	4	0.98685	0.98678	1.0	16308	0
RNASEK	5	0.0017196	0.0072816	0.088068	1489	5	0.99828	0.99826	1.0	16930	0
FAM83A	5	0.0017301	0.0073244	0.088527	1490	5	0.99827	0.99825	1.0	16929	0
EARS2	5	0.0017328	0.0073321	0.088561	1491	3	0.9059	0.90697	1.0	14544	0
PPP1CB	5	0.0017425	0.0073734	0.088999	1492	4	0.96143	0.96145	1.0	15599	0
DPF2	5	0.0017461	0.007386	0.089092	1493	4	0.99599	0.99597	1.0	16711	0
TAF8	5	0.0017486	0.0073915	0.089099	1494	5	0.99825	0.99823	1.0	16927	0
POLR1D	10	0.00175	0.0073965	0.089099	1495	5	0.20502	0.37794	0.998489	6816	1
POP4	5	0.0017709	0.0074641	0.089853	1496	4	0.99017	0.99012	1.0	16417	0
ALX3	5	0.0017793	0.0075048	0.090283	1497	5	0.99822	0.9982	1.0	16924	0
NSMCE2	5	0.0017868	0.007535	0.090586	1498	5	0.99821	0.99819	1.0	16918	0
UFSP2	5	0.001797	0.0075779	0.091041	1499	4	0.99743	0.99739	1.0	16832	0
WASF2	5	0.001801	0.0075944	0.091178	1500	5	0.9982	0.99818	1.0	16916	0
SYVN1	5	0.0018126	0.0076444	0.091718	1501	5	0.99819	0.99816	1.0	16915	0
TRAPPC2	4	0.0018164	0.0076609	0.091854	1502	4	0.99818	0.99816	1.0	16914	0
MTBP	5	0.0018243	0.0076917	0.092162	1503	5	0.99818	0.99815	1.0	16913	0
FBXO11	5	0.0018312	0.0077247	0.092496	1504	4	0.9962	0.99618	1.0	16725	0
SYF2	5	0.0018605	0.0078231	0.093596	1505	4	0.98995	0.9899	1.0	16398	0
CRLS1	8	0.0018616	0.0078269	0.093596	1506	6	0.99793	0.99791	1.0	16882	0
NSMCE1	5	0.0018647	0.0078385	0.093672	1507	3	0.9894	0.98938	1.0	16382	0
C1orf131	5	0.0018956	0.0079468	0.094903	1508	4	0.29302	0.45717	1.0	7857	1
NOP14	5	0.0019075	0.0079809	0.095247	1509	4	0.97468	0.97457	1.0	15914	0
ST3GAL1	5	0.0019159	0.0080067	0.095492	1510	4	0.98995	0.9899	1.0	16408	0
BUB1	5	0.0019416	0.0080881	0.096399	1511	4	0.92701	0.92745	1.0	14896	0
VHL	5	0.0019639	0.0081607	0.097155	1512	3	0.90505	0.90608	1.0	14531	0
MAEA	5	0.0019645	0.0081623	0.097155	1513	4	0.98755	0.98753	1.0	16327	0
MSMO1	10	0.0019796	0.0082162	0.097693	1514	7	0.99979	0.9998	1.0	17281	0
MRPS17	5	0.0019807	0.0082184	0.097693	1515	4	0.23315	0.40418	1.0	7127	1
ANKFY1	5	0.0020023	0.0082965	0.098556	1516	4	0.99758	0.99755	1.0	16847	0
MED22	5	0.0020187	0.0083575	0.09915	1517	4	0.99561	0.9956	1.0	16683	0
GTF2H2C	4	0.0020191	0.0083575	0.09915	1518	4	0.99798	0.99797	1.0	16894	0
SON	5	0.0020561	0.0084933	0.100695	1519	4	0.44292	0.59044	1.0	9702	1
VPS35	5	0.0020631	0.0085213	0.100961	1520	4	0.97748	0.9774	1.0	15995	0
KANSL1	5	0.0020859	0.0085944	0.10176	1521	4	0.45191	0.59852	1.0	9806	1
ESCO2	5	0.0020957	0.0086214	0.102012	1522	4	0.99741	0.99738	1.0	16829	0
CPD	5	0.0021056	0.0086522	0.102309	1523	4	0.96771	0.96769	1.0	15740	0
MBTD1	5	0.0021155	0.0086802	0.102513	1524	4	0.99435	0.99433	1.0	16609	0
MBD3	5	0.0021158	0.0086808	0.102513	1525	4	0.98542	0.98532	1.0	16201	0
AURKA	5	0.0021219	0.0086983	0.102612	1526	4	0.75957	0.78513	1.0	12518	1
KBTBD2	5	0.0021225	0.0087005	0.102612	1527	4	0.97468	0.97457	1.0	15915	0
AMD1	5	0.0021335	0.0087363	0.102966	1528	4	0.92189	0.92247	1.0	14806	0
GTF3A	5	0.0021487	0.0087869	0.103494	1529	3	0.99698	0.99695	1.0	16786	0
NEDD1	5	0.002152	0.008799	0.103569	1530	4	0.98542	0.98532	1.0	16214	0
SNRNP27	5	0.0021688	0.0088495	0.104086	1531	4	0.98995	0.9899	1.0	16406	0
PPP1R11	5	0.0021708	0.0088545	0.104086	1532	4	0.97919	0.97909	1.0	16045	0
CILP2	5	0.0021854	0.0089007	0.104561	1533	4	0.4379	0.58597	1.0	9657	1
TRUB2	5	0.0022187	0.0090084	0.105741	1534	4	0.995	0.99497	1.0	16652	0
MRPL51	5	0.0022206	0.0090128	0.105741	1535	4	0.99611	0.99609	1.0	16717	0
GOLGA1	5	0.002225	0.0090293	0.105865	1536	4	0.97772	0.97764	1.0	16002	0
IPO5	5	0.0022423	0.0090705	0.106279	1537	4	0.9954	0.99538	1.0	16674	0
ANKHD1-EIF4EBP3	5	0.0022446	0.0090777	0.106294	1538	4	0.88233	0.88374	1.0	14138	0
DDX52	5	0.0022606	0.0091184	0.106701	1539	4	0.99163	0.99157	1.0	16476	0
COX20	4	0.0022772	0.0091772	0.10732	1540	4	0.99772	0.9977	1.0	16868	0
ZNF335	5	0.0022947	0.0092267	0.107828	1541	3	0.85631	0.85857	1.0	13707	1
AXIN2	5	0.0022979	0.0092377	0.107887	1542	4	0.93073	0.93113	1.0	14969	0
ALG14	5	0.0023058	0.0092635	0.108118	1543	4	0.99505	0.99502	1.0	16654	0
PGLS	5	0.0023115	0.0092817	0.10826	1544	4	0.32994	0.48971	1.0	8310	1
EAPP	5	0.0023256	0.0093229	0.108671	1545	3	0.99404	0.99399	1.0	16589	0
SRFBP1	5	0.0023363	0.0093564	0.108991	1546	4	0.94403	0.94423	1.0	15241	0
RAB1A	7	0.0023443	0.0093779	0.10917	1547	6	0.99731	0.99728	1.0	16815	0
HIST1H2BG	5	0.0023468	0.0093867	0.109202	1548	2	0.74914	0.77867	1.0	12418	1
POLD3	5	0.0023568	0.0094158	0.1094	1549	3	0.95978	0.95981	1.0	15565	0
MED9	5	0.0023568	0.0094158	0.1094	1550	3	0.9941	0.99405	1.0	16593	0
ALG1L	2	0.0023759	0.0094796	0.110043	1551	2	0.99762	0.9976	1.0	16854	0
RPSA	2	0.002377	0.0094834	0.110043	1552	2	0.99762	0.9976	1.0	16853	0
KIF14	5	0.0023988	0.0095434	0.110667	1553	4	0.995	0.99497	1.0	16653	0
EIF5AL1	4	0.0024039	0.009561	0.1108	1554	4	0.9976	0.99757	1.0	16851	0
NOL12	5	0.0024277	0.0096407	0.111652	1555	4	0.95714	0.95712	1.0	15493	0
PGAM4	2	0.0024495	0.0097116	0.112401	1556	2	0.99755	0.99752	1.0	16844	0
TIMM50	5	0.0024518	0.0097226	0.112456	1557	3	0.69058	0.74547	1.0	11888	1
YEATS4	5	0.0024584	0.009749	0.112689	1558	4	0.99691	0.99687	1.0	16775	0
TNRC18	5	0.0024664	0.0097836	0.113017	1559	4	0.085521	0.19538	0.871865	4035	1
SLC39A7	5	0.0024795	0.009821	0.113376	1560	4	0.99615	0.99613	1.0	16720	0
HS6ST1	5	0.0024857	0.0098402	0.113503	1561	4	0.98728	0.98723	1.0	16320	0
MRPL24	5	0.0024871	0.0098446	0.113503	1562	3	0.80144	0.81372	1.0	12983	1
MPV17L2	5	0.0024926	0.0098644	0.113643	1563	4	0.99724	0.99722	1.0	16807	0
CACTIN	5	0.0024939	0.0098694	0.113643	1564	4	0.88431	0.8857	1.0	14174	0
POFUT1	5	0.0025043	0.0099106	0.114045	1565	4	0.82073	0.82832	1.0	13208	1
SLC25A26	5	0.002526	0.0099771	0.114737	1566	4	0.98542	0.98532	1.0	16203	0
KTI12	5	0.0025816	0.010153	0.116679	1567	4	0.87572	0.87731	1.0	14032	0
PPP1R10	5	0.0026391	0.010331	0.118657	1568	4	0.99571	0.9957	1.0	16694	0
CTAG1B	3	0.00266	0.010387	0.119219	1569	2	0.84821	0.85122	1.0	13572	0
PNISR	5	0.0026643	0.010404	0.119243	1571	4	0.072516	0.17364	0.85205	3670	1
DHX36	5	0.0026643	0.010404	0.119243	1570	4	0.95057	0.95062	1.0	15359	0
HIST2H2AA3	4	0.0026652	0.010409	0.119243	1572	3	0.65687	0.72824	1.0	11647	1
PI4KB	5	0.0026852	0.010465	0.119816	1573	4	0.60977	0.70601	1.0	11324	1
SRSF10	6	0.0026915	0.010492	0.120028	1574	5	0.99934	0.99937	1.0	17118	0
MRPS30	5	0.0026939	0.010497	0.120028	1575	4	0.9981	0.99808	1.0	16905	0
RPL3	5	0.0026992	0.010518	0.120152	1576	4	0.99571	0.9957	1.0	16695	0
MRPS34	5	0.0027005	0.010521	0.120152	1577	4	0.98542	0.98532	1.0	16273	0
C17orf49	6	0.0027063	0.010545	0.120314	1578	5	0.99535	0.99534	1.0	16670	0
VDAC1	3	0.0027086	0.010549	0.120314	1579	3	0.99729	0.99726	1.0	16813	0
ATP5L	4	0.0027217	0.010592	0.120733	1580	3	0.37922	0.5335	1.0	8931	1
SKP2	6	0.0027466	0.01068	0.121658	1581	5	0.97058	0.97053	1.0	15816	0
LILRA1	5	0.0027503	0.010693	0.121731	1582	4	0.1694	0.32624	0.973216	6037	1
POLA1	5	0.0027829	0.010807	0.122938	1583	4	0.67725	0.7385	1.0	11781	1
TUBGCP5	5	0.0027844	0.010815	0.122938	1584	4	0.96437	0.96439	1.0	15665	0
TP53	5	0.0027866	0.01082	0.122938	1585	4	0.9601	0.96012	1.0	15572	0
FAM91A1	5	0.0027943	0.010848	0.123179	1586	4	0.98837	0.98835	1.0	16350	0
CCDC144NL	4	0.0028015	0.01087	0.123351	1587	3	0.95763	0.95764	1.0	15508	0
DNAJC17	5	0.002822	0.010931	0.123965	1588	3	0.60123	0.70217	1.0	11268	1
TEFM	5	0.0028271	0.010941	0.123999	1589	4	0.99638	0.99636	1.0	16731	0
NAA35	5	0.0028393	0.010979	0.124351	1590	3	0.97816	0.97807	1.0	16013	0
RPL23A	2	0.0028428	0.010994	0.124447	1591	2	0.99716	0.99713	1.0	16804	0
EXOSC10	5	0.0028473	0.011005	0.124487	1592	3	0.14352	0.2873	0.955694	5409	1
WDR25	5	0.0028611	0.011045	0.124869	1593	4	0.99508	0.99504	1.0	16656	0
THOC3	5	0.0028633	0.011055	0.124902	1594	3	0.50787	0.64893	1.0	10549	1
OSBPL9	5	0.0028908	0.011148	0.125873	1595	4	0.97355	0.97348	1.0	15886	0
NAPG	5	0.0029061	0.011193	0.126303	1596	4	0.99691	0.99687	1.0	16776	0
SNRPB2	5	0.0029429	0.01131	0.127544	1597	4	0.99485	0.99482	1.0	16642	0
EIF3C	3	0.002957	0.011355	0.127966	1598	2	0.53391	0.6728	1.0	10882	1
RPL4	4	0.0029804	0.011433	0.128766	1599	4	0.99702	0.99699	1.0	16790	0
GPN3	5	0.0029863	0.011451	0.128802	1600	3	0.28123	0.44671	1.0	7703	2
RAB1B	5	0.0029867	0.011452	0.128802	1601	4	0.99805	0.99803	1.0	16900	0
CENPL	5	0.0029884	0.011458	0.128802	1602	4	0.46296	0.60845	1.0	9948	1
KRTAP5-10	3	0.0029992	0.011488	0.129062	1603	3	0.997	0.99697	1.0	16788	0
MGAT1	5	0.0030104	0.011523	0.129376	1604	4	0.90158	0.90267	1.0	14476	0
SPRR2G	4	0.0030172	0.011548	0.129573	1605	2	0.26771	0.43476	1.0	7536	1
WDR12	5	0.0030357	0.011611	0.130202	1606	4	0.96775	0.96773	1.0	15742	0
PELO	5	0.0030603	0.01169	0.131002	1607	4	0.94411	0.94431	1.0	15242	0
SREK1	5	0.0030667	0.011709	0.131142	1608	4	0.97115	0.97109	1.0	15826	0
NDC80	5	0.0030835	0.011757	0.13159	1609	4	0.99363	0.99358	1.0	16568	0
GFPT1	5	0.0031052	0.011841	0.132385	1610	4	0.9906	0.99056	1.0	16435	0
TRAPPC9	5	0.0031064	0.011843	0.132385	1611	4	0.91157	0.91251	1.0	14637	0
HIST1H2BJ	4	0.00311	0.011858	0.132417	1612	3	0.96964	0.96959	1.0	15799	0
PNN	5	0.0031106	0.01186	0.132417	1613	4	0.9944	0.99437	1.0	16613	0
CTBP2	5	0.0031149	0.011874	0.132495	1614	4	0.96713	0.96713	1.0	15725	0
SUMO2	2	0.0031209	0.011896	0.132658	1615	2	0.99688	0.99684	1.0	16768	0
EPT1	5	0.0031238	0.011909	0.132711	1616	4	0.95092	0.95096	1.0	15365	0
MTSS1	5	0.0031275	0.011923	0.132794	1617	4	0.99671	0.99669	1.0	16754	0
TBC1D23	5	0.0031376	0.011952	0.133036	1618	4	0.94394	0.94417	1.0	15239	0
FXN	5	0.003149	0.011987	0.133333	1619	4	0.9881	0.98809	1.0	16345	0
CRAMP1L	5	0.0031751	0.012065	0.134119	1620	4	0.96603	0.96602	1.0	15701	0
CCDC59	5	0.00318	0.012076	0.134158	1621	4	0.99456	0.99453	1.0	16622	0
TRNAU1AP	5	0.0032113	0.012172	0.13515	1622	4	0.92438	0.92486	1.0	14858	0
SMC6	5	0.0032247	0.01222	0.135591	1623	4	0.99126	0.99118	1.0	16463	0
GTF2H2	2	0.0032465	0.012301	0.136333	1624	2	0.99675	0.99673	1.0	16756	0
SSB	4	0.0032477	0.012304	0.136333	1625	4	0.99675	0.99673	1.0	16755	0
KLF6	5	0.0032486	0.012309	0.136333	1626	4	0.62146	0.71132	1.0	11400	1
DRD5	5	0.0032567	0.012332	0.136499	1627	3	0.42459	0.57406	1.0	9468	2
EIF4H	5	0.0032711	0.012376	0.136902	1628	3	0.9949	0.99486	1.0	16645	0
SOWAHC	5	0.0032754	0.01239	0.136922	1629	2	0.28223	0.44762	1.0	7717	2
MED8	5	0.0032759	0.012393	0.136922	1630	2	0.10021	0.21942	0.900745	4384	2
RIOK1	5	0.0032808	0.012404	0.136966	1631	4	0.99485	0.99482	1.0	16633	0
NOP10	3	0.0033136	0.012511	0.138011	1632	3	0.99669	0.99666	1.0	16752	0
KIAA0100	5	0.0033149	0.012514	0.138011	1633	4	0.80932	0.81958	1.0	13070	1
OTOP1	5	0.0033312	0.012566	0.138496	1634	3	0.11242	0.23899	0.91799	4687	2
RBBP6	7	0.0033441	0.012611	0.138908	1635	5	0.99918	0.99919	1.0	17072	0
TSEN2	5	0.0033697	0.012689	0.139676	1636	4	0.99704	0.99701	1.0	16793	0
DROSHA	5	0.0033965	0.012771	0.140498	1637	4	0.84884	0.85178	1.0	13577	1
DAZAP1	5	0.0034159	0.012837	0.141076	1638	4	0.99065	0.99061	1.0	16439	0
TRMT6	5	0.0034174	0.012839	0.141076	1639	3	0.96345	0.96349	1.0	15645	0
VPS26A	5	0.0034244	0.012861	0.141231	1640	4	0.99812	0.99809	1.0	16907	0
SPAG5	5	0.0034414	0.012916	0.141748	1641	4	0.99744	0.99741	1.0	16835	0
ACACA	5	0.0034531	0.012956	0.142102	1642	4	0.93158	0.93194	1.0	14989	0
MTMR4	5	0.0035277	0.013203	0.144715	1643	4	0.99228	0.99225	1.0	16499	0
HK2	5	0.0035294	0.013212	0.144733	1644	4	0.87951	0.88102	1.0	14098	0
TUBG2	5	0.0035384	0.01324	0.144949	1645	2	0.84993	0.85278	1.0	13592	1
RBM4	8	0.0035516	0.013288	0.145344	1646	4	0.81831	0.82642	1.0	13184	1
ORC1	5	0.0035525	0.013292	0.145344	1647	4	0.6458	0.72277	1.0	11563	1
HSPA8	4	0.0035548	0.013301	0.145352	1648	3	0.9859	0.98582	1.0	16291	0
BRD8	5	0.0035676	0.013332	0.1456	1649	4	0.9842	0.98411	1.0	16180	0
RBM42	5	0.0035757	0.013363	0.145854	1650	4	0.56517	0.68657	1.0	11064	1
COPS4	5	0.0035878	0.013402	0.146191	1651	4	0.95643	0.95646	1.0	15481	0
RPL22	2	0.0035999	0.013437	0.14648	1652	2	0.9964	0.99637	1.0	16736	0
ARPC3	5	0.0036219	0.013506	0.147146	1653	4	0.75139	0.78007	1.0	12441	1
SKA2	9	0.0036601	0.013621	0.148308	1654	6	0.1269	0.26176	0.934975	5039	1
SAMD12	5	0.0036859	0.013707	0.149158	1655	4	0.31711	0.47845	1.0	8128	1
DPM1	5	0.0037041	0.013773	0.149779	1656	4	0.98542	0.98532	1.0	16213	0
NGDN	5	0.0037096	0.01379	0.149874	1657	4	0.99244	0.99241	1.0	16507	0
HIST1H2BE	3	0.003716	0.013812	0.150029	1658	2	0.47327	0.61764	1.0	10081	1
NUFIP1	5	0.0037437	0.013909	0.150983	1659	4	0.99802	0.998	1.0	16897	0
DMRTC1	4	0.003746	0.01392	0.151011	1660	3	0.97926	0.97916	1.0	16046	0
MAD2L2	5	0.0037511	0.013934	0.151074	1661	4	0.98933	0.9893	1.0	16378	0
CCNA2	5	0.0037524	0.013942	0.151074	1662	3	0.97332	0.97323	1.0	15877	0
WDR83	5	0.0037864	0.01404	0.152042	1663	4	0.97573	0.97563	1.0	15948	0
POU5F1B	4	0.0037906	0.014054	0.152078	1664	3	0.73833	0.77211	1.0	12302	1
RPP30	5	0.0037938	0.014063	0.152078	1665	4	0.98542	0.98532	1.0	16270	0
DPH2	5	0.0037955	0.014069	0.152078	1666	4	0.97281	0.97271	1.0	15866	0
GOLGA6A	2	0.0038106	0.014119	0.152533	1667	2	0.99619	0.99617	1.0	16723	0
ISG20L2	5	0.0038188	0.014141	0.152673	1668	4	0.99569	0.99568	1.0	16689	0
TUBGCP3	5	0.0038454	0.014223	0.153471	1669	3	0.89848	0.89962	1.0	14421	0
NPAT	5	0.0038898	0.014368	0.154939	1670	4	0.99729	0.99726	1.0	16812	0
DDX27	5	0.0038946	0.01439	0.155089	1671	4	0.99005	0.99001	1.0	16415	0
TARDBP	4	0.0039097	0.014437	0.155499	1672	4	0.99609	0.99607	1.0	16715	0
PMM2	5	0.0039145	0.014453	0.155578	1673	4	0.99327	0.99322	1.0	16541	0
FIP1L1	5	0.0039365	0.014512	0.156118	1674	4	0.98542	0.98532	1.0	16195	0
RARG	5	0.003948	0.014544	0.156368	1675	4	0.97147	0.97142	1.0	15835	0
ZNF207	5	0.0039596	0.014583	0.156694	1676	4	0.9949	0.99486	1.0	16646	0
SUPT4H1	5	0.0039731	0.01462	0.157002	1677	4	0.99325	0.9932	1.0	16539	0
MED28	5	0.0039818	0.014649	0.157215	1678	3	0.99247	0.99244	1.0	16510	0
VMA21	5	0.0039974	0.014706	0.157735	1679	3	0.99374	0.99369	1.0	16572	0
EMC6	5	0.0040041	0.014723	0.157829	1680	3	0.2047	0.37746	0.998342	6809	2
PABPN1	4	0.0040287	0.014803	0.158584	1681	3	0.99328	0.99323	1.0	16543	0
TIMELESS	5	0.0040432	0.014843	0.158831	1682	3	0.86011	0.86213	1.0	13777	1
SCGB1C1	5	0.0040439	0.014843	0.158831	1683	4	0.99024	0.9902	1.0	16421	0
ANKRD17	5	0.0040507	0.014861	0.158853	1684	4	0.98951	0.98947	1.0	16386	0
PIGY	4	0.0040551	0.014871	0.158853	1685	4	0.99594	0.99593	1.0	16707	0
TTF2	5	0.0040557	0.014872	0.158853	1686	4	0.99489	0.99485	1.0	16644	0
ENY2	5	0.0041009	0.015015	0.160291	1687	4	0.98542	0.98532	1.0	16246	0
CCDC25	5	0.0041305	0.01511	0.161211	1688	4	0.99556	0.99554	1.0	16679	0
SIGLEC11	5	0.0041405	0.015132	0.161344	1689	4	0.99277	0.99276	1.0	16525	0
UQCRC1	5	0.0041494	0.015163	0.161577	1690	4	0.99068	0.99063	1.0	16441	0
KRTAP5-11	3	0.0041537	0.015176	0.161622	1691	2	0.51244	0.65306	1.0	10606	1
SPTLC2	5	0.0041773	0.015259	0.16241	1692	4	0.86461	0.86635	1.0	13843	1
TCEB1	3	0.0042114	0.015371	0.163507	1693	3	0.9794	0.9793	1.0	16056	0
ASPM	5	0.0042356	0.015453	0.164281	1694	4	0.97043	0.97039	1.0	15812	0
HSPA5	5	0.0042607	0.01554	0.165113	1695	3	0.98542	0.98532	1.0	16193	0
SRP68	4	0.0042697	0.01557	0.165331	1696	4	0.99573	0.99572	1.0	16697	0
VPS41	5	0.0043026	0.015683	0.166343	1697	3	0.98542	0.98532	1.0	16219	0
RNPC3	5	0.0043027	0.015684	0.166343	1698	4	0.98894	0.98892	1.0	16367	0
LSM3	2	0.0043112	0.015709	0.166507	1699	2	0.99569	0.99568	1.0	16688	0
EPC1	5	0.0043365	0.015787	0.167236	1700	4	0.753	0.78104	1.0	12458	1
CLSPN	5	0.0044022	0.015977	0.169152	1701	4	0.99596	0.99595	1.0	16709	0
MVK	5	0.0044958	0.016249	0.171932	1702	4	0.9241	0.9246	1.0	14851	0
PXN	5	0.0045015	0.016271	0.172064	1703	3	0.99022	0.99017	1.0	16420	0
AP3D1	5	0.004517	0.016313	0.17241	1704	4	0.98791	0.98789	1.0	16338	0
HNRNPR	5	0.0045499	0.016418	0.173413	1705	4	0.99183	0.99178	1.0	16486	0
PRPF18	5	0.0045552	0.016432	0.173462	1706	4	0.90848	0.90944	1.0	14581	0
RNMT	5	0.0045642	0.016463	0.173691	1707	4	0.27993	0.44559	1.0	7693	1
ZNHIT3	6	0.0045975	0.016565	0.174656	1708	5	0.91716	0.9179	1.0	14728	0
NUP107	5	0.004604	0.016583	0.174745	1709	4	0.98717	0.98712	1.0	16315	0
CSRNP3	5	0.0046248	0.01665	0.175349	1710	4	0.26022	0.42828	1.0	7452	1
TAF1	5	0.0046908	0.016855	0.177408	1711	4	0.83303	0.83826	1.0	13360	1
MRPL46	5	0.0046933	0.016866	0.177423	1712	3	0.69974	0.75029	1.0	11961	1
CDCA8	5	0.0047006	0.016889	0.177556	1713	4	0.81657	0.82509	1.0	13163	1
TMEM164	7	0.0047071	0.01691	0.177678	1714	5	0.99346	0.9934	1.0	16553	0
GINS3	6	0.0047447	0.017034	0.178826	1715	5	0.97262	0.97253	1.0	15860	0
C17orf75	5	0.0047498	0.017047	0.178826	1716	4	0.9951	0.99506	1.0	16658	0
CAMLG	5	0.0047503	0.01705	0.178826	1717	3	0.89045	0.89177	1.0	14267	0
NOL6	5	0.0047763	0.017132	0.179557	1718	4	0.99642	0.99639	1.0	16737	0
TRAPPC11	5	0.0047784	0.017139	0.179557	1719	4	0.9733	0.97321	1.0	15876	0
FAM60A	5	0.0048138	0.017252	0.180633	1720	4	0.99767	0.99764	1.0	16859	0
HIST1H2AD	4	0.0048198	0.01727	0.180718	1721	2	0.96036	0.96037	1.0	15579	0
MRPS7	5	0.0048271	0.017295	0.180871	1722	4	0.95797	0.958	1.0	15520	0
HSP90B1	5	0.0048522	0.017367	0.18142	1723	4	0.98542	0.98532	1.0	16206	0
CCT2	5	0.0048522	0.017367	0.18142	1724	4	0.879	0.88054	1.0	14087	0
DDX41	5	0.0048564	0.017384	0.18145	1725	3	0.96962	0.96957	1.0	15798	0
HELZ	5	0.0048583	0.01739	0.18145	1726	4	0.95965	0.9597	1.0	15560	0
WDR59	5	0.0048687	0.017416	0.181615	1727	3	0.93404	0.93438	1.0	15050	0
RPS15A	3	0.0049036	0.017536	0.182704	1728	2	0.97139	0.97134	1.0	15833	0
PRPF4B	5	0.0049053	0.017541	0.182704	1729	4	0.93959	0.93984	1.0	15145	0
HSPE1	2	0.0049198	0.017589	0.183085	1730	2	0.99508	0.99504	1.0	16657	0
ELMSAN1	5	0.0049222	0.017598	0.183085	1731	4	0.98542	0.98532	1.0	16235	0
RNGTT	5	0.0049516	0.017694	0.183977	1732	3	0.83398	0.83905	1.0	13376	1
IPO7	5	0.0049731	0.017748	0.184437	1733	4	0.99485	0.99482	1.0	16635	0
POM121C	5	0.0050243	0.017907	0.185975	1734	4	0.9941	0.99406	1.0	16595	0
ARHGEF5	5	0.0050668	0.018038	0.187231	1735	4	0.99684	0.99681	1.0	16763	0
RAD17	5	0.0050771	0.018081	0.187574	1736	4	0.99731	0.99728	1.0	16816	0
SRP9	3	0.005134	0.018255	0.189267	1737	2	0.96755	0.96755	1.0	15734	0
MRPS15	5	0.005142	0.018284	0.189425	1738	4	0.9108	0.91171	1.0	14625	0
CCDC12	5	0.0051446	0.018291	0.189425	1739	4	0.98723	0.98718	1.0	16318	0
PPP6C	5	0.0051641	0.018344	0.189857	1740	4	0.97214	0.97206	1.0	15851	0
MYLK	10	0.0051788	0.018392	0.190249	1741	7	0.57625	0.6913	1.0	11123	1
RANBP3	5	0.0051992	0.018461	0.19085	1742	3	0.99253	0.99251	1.0	16514	0
NAF1	5	0.0052015	0.018472	0.19086	1743	4	0.63687	0.71843	1.0	11502	1
ZMYND8	5	0.0052109	0.018504	0.190964	1744	4	0.99154	0.99147	1.0	16471	0
SMS	5	0.0052109	0.018504	0.190964	1745	3	0.8988	0.89993	1.0	14433	0
ZC3H18	5	0.005245	0.018604	0.191887	1746	4	0.93298	0.9333	1.0	15024	0
FAM86B1	1	0.0053081	0.018804	0.193846	1747	1	0.99469	0.99466	1.0	16627	0
XPO5	5	0.0053209	0.018836	0.194063	1748	4	0.99658	0.99655	1.0	16747	0
DDX11	5	0.0053552	0.018938	0.195001	1749	4	0.97526	0.97518	1.0	15936	0
NUFIP2	5	0.0053592	0.018949	0.195001	1750	4	0.97076	0.97073	1.0	15817	0
ESYT1	5	0.0053912	0.019043	0.195857	1751	4	0.694	0.74722	1.0	11917	1
PFN1	5	0.005406	0.019084	0.196163	1752	4	0.97705	0.97697	1.0	15983	0
PMF1-BGLAP	3	0.0054421	0.019199	0.197232	1753	3	0.99456	0.99453	1.0	16621	0
C1orf194	5	0.0054982	0.019383	0.19901	1754	4	0.98865	0.98863	1.0	16358	0
STARD10	5	0.0055508	0.019548	0.200549	1755	3	0.99173	0.99167	1.0	16480	0
CDK6	5	0.0055528	0.019555	0.200549	1756	3	0.99268	0.99267	1.0	16518	0
ZC3H3	5	0.0055829	0.019638	0.201222	1757	4	0.94983	0.94991	1.0	15343	0
ANKHD1	5	0.0055854	0.019643	0.201222	1758	4	0.99177	0.99171	1.0	16482	0
GADD45GIP1	5	0.0056076	0.01971	0.2018	1759	4	0.50385	0.64528	1.0	10494	1
CCND3	15	0.0056239	0.019765	0.202242	1760	7	0.95656	0.95659	1.0	15483	2
LCOR	5	0.0056461	0.019845	0.202942	1761	4	0.98542	0.98532	1.0	16239	0
SSX3	3	0.0056535	0.019869	0.202998	1762	3	0.99435	0.99432	1.0	16608	0
IRS1	5	0.0056554	0.019873	0.202998	1763	3	0.98542	0.98532	1.0	16234	0
MT1E	2	0.0056967	0.019999	0.204169	1764	2	0.9943	0.99428	1.0	16606	0
SART1	5	0.0057259	0.020092	0.205007	1765	3	0.84501	0.84842	1.0	13521	1
AARD	5	0.0057387	0.020135	0.205333	1766	4	0.87606	0.87765	1.0	14039	0
CEACAM6	4	0.0057464	0.020161	0.205478	1767	3	0.98581	0.98574	1.0	16290	0
POLG2	5	0.0057665	0.020235	0.20612	1768	4	0.99418	0.99414	1.0	16600	0
CEP55	5	0.0057753	0.020262	0.206272	1769	4	0.394	0.54677	1.0	9104	1
C8orf33	5	0.0058465	0.020472	0.208293	1770	4	0.99347	0.99341	1.0	16554	0
MIS18BP1	5	0.0058541	0.020494	0.208399	1771	4	0.96105	0.96108	1.0	15594	0
SERBP1	5	0.0058695	0.020552	0.208873	1772	4	0.96368	0.9637	1.0	15652	0
RSPH10B2	4	0.0059521	0.020801	0.211285	1773	4	0.99405	0.994	1.0	16590	0
CCNC	5	0.005979	0.020889	0.212054	1774	4	0.99773	0.9977	1.0	16869	0
OSBP	5	0.0060035	0.020972	0.212782	1775	2	0.11455	0.24234	0.919188	4747	1
PRPF39	5	0.0060663	0.021162	0.214586	1776	4	0.89364	0.89487	1.0	14327	0
DARS2	5	0.0060794	0.021199	0.214844	1777	4	0.99744	0.99741	1.0	16833	0
ATRIP	5	0.0060911	0.021235	0.215085	1778	4	0.97903	0.97893	1.0	16037	0
ATP6V1F	5	0.006095	0.021247	0.215086	1779	3	0.97786	0.97777	1.0	16005	0
TAF12	5	0.006107	0.021281	0.215305	1780	4	0.71353	0.75782	1.0	12079	1
WDYHV1	6	0.0061292	0.021352	0.215901	1781	5	0.51459	0.65506	1.0	10635	1
CTAG1A	3	0.006138	0.021381	0.21608	1782	3	0.99386	0.99382	1.0	16586	0
GLE1	5	0.0061798	0.021504	0.217197	1783	4	0.95382	0.95386	1.0	15431	0
MAPKAP1	13	0.006244	0.02173	0.219362	1784	7	0.36579	0.52158	1.0	8752	1
ACTG1	5	0.0062543	0.021759	0.219527	1785	4	0.99815	0.99813	1.0	16910	0
PWP1	5	0.0062719	0.021818	0.220003	1786	4	0.94641	0.94651	1.0	15289	0
SRP14	5	0.0063138	0.021953	0.221238	1787	3	0.23373	0.40472	1.0	7134	1
EIF4G2	5	0.0063909	0.022172	0.223304	1788	4	0.78524	0.80214	1.0	12797	1
CCT5	5	0.006396	0.022183	0.223304	1789	3	0.40623	0.55766	1.0	9245	2
HIST1H2BO	4	0.0064308	0.022291	0.224268	1790	4	0.99357	0.99352	1.0	16564	0
FECH	5	0.0064385	0.02231	0.224337	1791	4	0.93043	0.93082	1.0	14963	0
CEP192	5	0.0064619	0.022388	0.224991	1792	4	0.9602	0.96021	1.0	15575	0
MAD2L1BP	5	0.0064744	0.022419	0.22518	1793	3	0.89204	0.89337	1.0	14298	0
RRP15	5	0.0064901	0.022465	0.225512	1794	4	0.92408	0.92458	1.0	14849	0
PTMA	3	0.0065308	0.022578	0.226523	1795	3	0.99347	0.99341	1.0	16555	0
SSR1	5	0.0065432	0.022618	0.226799	1796	4	0.99091	0.99085	1.0	16449	0
LOC729574	3	0.0065539	0.02265	0.226993	1797	3	0.99345	0.99338	1.0	16552	0
C1orf234	5	0.0065696	0.022702	0.227275	1798	2	0.82526	0.83197	1.0	13263	1
SRRT	5	0.006576	0.022725	0.227275	1799	3	0.91286	0.91375	1.0	14656	0
PABPC1	5	0.0065779	0.022732	0.227275	1800	4	0.99656	0.99653	1.0	16745	0
WASL	5	0.0065807	0.022741	0.227275	1801	4	0.99374	0.99369	1.0	16578	0
ATP5A1	5	0.006582	0.022745	0.227275	1802	4	0.9897	0.98967	1.0	16391	0
LSM14A	5	0.0065851	0.022754	0.227275	1803	3	0.84986	0.85272	1.0	13589	1
PKN2	5	0.0066056	0.022825	0.227863	1804	3	0.91381	0.91469	1.0	14667	0
UBE2J2	5	0.006621	0.02288	0.228285	1805	4	0.83165	0.83711	1.0	13344	1
SLC25A3	5	0.006629	0.022904	0.228394	1806	3	0.99585	0.99583	1.0	16702	0
MRPL19	5	0.006642	0.022948	0.228706	1807	4	0.99361	0.99356	1.0	16567	0
RPL38	2	0.0066938	0.023104	0.23013	1808	2	0.99331	0.99326	1.0	16546	0
AVIL	5	0.0067024	0.02313	0.230265	1809	4	0.070698	0.17052	0.848077	3621	1
GTF3C3	5	0.0067362	0.023231	0.231139	1810	4	0.60669	0.70464	1.0	11308	1
CCDC47	5	0.0067631	0.023321	0.231851	1811	4	0.99468	0.99465	1.0	16625	0
TXNRD1	5	0.0067661	0.023328	0.231851	1812	4	0.6905	0.74543	1.0	11884	1
POTEI	2	0.0067789	0.023365	0.232094	1813	2	0.99322	0.99318	1.0	16538	0
EMC1	5	0.0068031	0.023452	0.232823	1814	4	0.40619	0.55762	1.0	9243	1
GABPB1	5	0.0068124	0.023474	0.232913	1815	4	0.86561	0.86731	1.0	13861	1
LRPPRC	5	0.0068194	0.023498	0.232924	1816	3	0.96018	0.96019	1.0	15573	0
ATP5J	6	0.0068208	0.023501	0.232924	1817	5	0.91275	0.91365	1.0	14655	0
WDR5	5	0.0068275	0.023521	0.232997	1818	4	0.95455	0.95459	1.0	15446	0
SEC61B	5	0.0068386	0.02355	0.233158	1819	4	0.99699	0.99696	1.0	16787	0
ZCCHC7	5	0.0068486	0.023578	0.233212	1820	4	0.99025	0.9902	1.0	16422	0
ATG3	5	0.00685	0.023581	0.233212	1821	4	0.98542	0.98532	1.0	16250	0
DCPS	5	0.0068873	0.023688	0.234132	1822	4	0.45398	0.60043	1.0	9840	1
CEP97	5	0.0069175	0.023778	0.2349	1823	4	0.78246	0.80025	1.0	12761	1
SIX5	5	0.0069247	0.023797	0.234956	1824	4	0.72295	0.76314	1.0	12172	1
TSG101	5	0.0069445	0.023851	0.235359	1825	3	0.99571	0.9957	1.0	16692	0
TAPT1	5	0.0069536	0.023871	0.23543	1826	4	0.96966	0.96961	1.0	15800	0
EIF2S2	4	0.0069583	0.023884	0.235432	1827	2	0.97092	0.97087	1.0	15822	0
RAD51D	5	0.0069739	0.02394	0.23585	1828	4	0.98888	0.98886	1.0	16364	0
MASTL	5	0.0070068	0.024042	0.236722	1829	4	0.99336	0.9933	1.0	16548	0
RAPGEF1	5	0.0070139	0.02406	0.236777	1830	4	0.95415	0.95419	1.0	15437	0
KRTAP4-2	3	0.0070224	0.024084	0.236837	1831	3	0.99133	0.99126	1.0	16465	0
PPME1	5	0.0070262	0.024093	0.236837	1832	4	0.97405	0.97393	1.0	15894	0
KRTAP21-1	3	0.0070472	0.024158	0.237354	1833	2	0.020447	0.063658	0.693539	1653	1
PSEN1	5	0.0071052	0.024339	0.238943	1834	4	0.96705	0.96704	1.0	15722	0
MED31	5	0.0071088	0.024347	0.238943	1835	4	0.98908	0.98906	1.0	16373	0
OXA1L	5	0.0071605	0.024506	0.240371	1836	3	0.97186	0.97179	1.0	15840	0
ARNT	5	0.0071819	0.024564	0.240817	1837	4	0.94851	0.94858	1.0	15317	0
CEP78	5	0.0072022	0.024627	0.241295	1838	3	0.62338	0.71221	1.0	11415	1
FAM126B	5	0.0072249	0.024705	0.241928	1839	4	0.99804	0.99802	1.0	16899	0
NOL11	5	0.0072398	0.024752	0.242265	1840	4	0.68073	0.74028	1.0	11809	1
ATAD5	5	0.0072577	0.024803	0.242623	1841	4	0.92427	0.92475	1.0	14857	0
EMC2	5	0.0073077	0.024958	0.243933	1842	4	0.89818	0.89932	1.0	14416	0
PPRC1	5	0.00731	0.024964	0.243933	1843	4	0.97207	0.97199	1.0	15848	0
FBXO28	5	0.0073491	0.025084	0.244977	1844	4	0.41047	0.56145	1.0	9288	1
GNG8	5	0.0073626	0.025129	0.245279	1845	4	0.94322	0.94347	1.0	15216	0
VWA9	5	0.0073717	0.025152	0.245371	1846	4	0.90892	0.90985	1.0	14592	0
ZNF479	5	0.0073868	0.025207	0.245775	1847	4	0.98804	0.98804	1.0	16343	0
MAGT1	5	0.0073988	0.025246	0.246027	1848	4	0.97851	0.97842	1.0	16026	0
IPP	5	0.0074049	0.025266	0.246087	1849	4	0.92241	0.92297	1.0	14816	0
HAUS3	5	0.0074307	0.025343	0.246709	1850	4	0.98542	0.98532	1.0	16259	0
TMEM208	5	0.0074337	0.025357	0.246709	1851	4	0.9616	0.96162	1.0	15608	0
ZNF574	5	0.0074451	0.025387	0.246865	1852	4	0.99235	0.99231	1.0	16503	0
LGALS9C	3	0.0074805	0.025491	0.247741	1853	3	0.99252	0.9925	1.0	16512	0
CHMP3	6	0.0074992	0.025549	0.248174	1854	5	0.8489	0.85183	1.0	13579	1
DENND4C	5	0.0075206	0.02561	0.248632	1855	4	0.93953	0.93979	1.0	15144	0
ZFP36L1	5	0.0075313	0.02565	0.248888	1856	4	0.70588	0.75364	1.0	12014	1
PRKAA2	5	0.0075512	0.025708	0.249238	1857	4	0.94537	0.94552	1.0	15263	0
ARMC10	5	0.0075528	0.025714	0.249238	1858	4	0.98542	0.98532	1.0	16287	0
LPAR2	5	0.007585	0.025795	0.249864	1859	4	0.97963	0.97951	1.0	16063	0
HAP1	5	0.0075881	0.025806	0.249864	1860	4	0.092173	0.20633	0.88252	4210	1
ANLN	5	0.0075957	0.025829	0.249953	1861	4	0.99735	0.99732	1.0	16823	0
NARS2	5	0.0076391	0.025953	0.251016	1862	4	0.86528	0.86698	1.0	13852	1
ATP5J2	7	0.0077349	0.026226	0.253522	1863	4	0.97849	0.97841	1.0	16024	0
RAD23A	5	0.0077981	0.02641	0.25516	1864	4	0.99788	0.99785	1.0	16876	0
MRPL2	5	0.0078038	0.026429	0.255184	1865	3	0.97641	0.97632	1.0	15969	0
BCL11B	5	0.0078088	0.026441	0.255184	1866	3	0.32829	0.48826	1.0	8290	1
FNBP4	5	0.0078375	0.026527	0.25588	1867	4	0.95798	0.95801	1.0	15521	0
NDC1	5	0.0078517	0.026559	0.256045	1868	4	0.99619	0.99617	1.0	16722	0
FES	5	0.0078595	0.026575	0.256067	1869	3	0.78577	0.80253	1.0	12803	1
NCL	5	0.0078722	0.026609	0.256253	1870	4	0.9957	0.99569	1.0	16690	0
PPP1R2	5	0.0079039	0.026714	0.257127	1871	4	0.20567	0.37886	0.998958	6830	1
RPL17	2	0.0079462	0.026846	0.258264	1872	2	0.99205	0.99202	1.0	16490	0
RRAGA	5	0.0080257	0.02707	0.260278	1873	3	0.35702	0.51395	1.0	8637	1
AGAP6	2	0.0080424	0.02712	0.260586	1874	1	0.71891	0.76085	1.0	12136	0
ESRRA	5	0.0080463	0.027131	0.260586	1875	3	0.98978	0.98975	1.0	16395	0
TRAPPC2L	5	0.008054	0.027151	0.260643	1876	4	0.9635	0.96353	1.0	15648	0
GTF2E2	5	0.0080615	0.027177	0.260752	1877	4	0.99767	0.99764	1.0	16858	0
PDCD10	5	0.0080878	0.027263	0.261412	1878	4	0.98691	0.98684	1.0	16312	0
AASDHPPT	5	0.0080911	0.027275	0.261412	1879	4	0.85796	0.86012	1.0	13742	1
RPS10	2	0.0081522	0.027457	0.263016	1880	2	0.9886	0.98858	1.0	16356	0
ERAL1	5	0.0082078	0.027622	0.264243	1881	4	0.97219	0.97212	1.0	15853	0
PSMD1	5	0.0082096	0.027625	0.264243	1882	4	0.80494	0.8163	1.0	13027	1
LCE2B	2	0.0082107	0.027629	0.264243	1883	2	0.99179	0.99174	1.0	16483	0
MRPL15	5	0.0082515	0.02776	0.265359	1884	4	0.42598	0.57534	1.0	9482	1
ITGA2B	5	0.0082593	0.027783	0.265433	1885	4	0.94114	0.94138	1.0	15170	0
VPS29	5	0.0082724	0.027823	0.265608	1886	3	0.17664	0.33693	0.978773	6198	2
ALG10B	3	0.0082763	0.027831	0.265608	1887	3	0.99172	0.99166	1.0	16479	0
SPAG9	5	0.008311	0.027943	0.266537	1888	4	0.91932	0.91996	1.0	14761	0
ZNF681	5	0.0083171	0.02796	0.266564	1889	3	0.97914	0.97904	1.0	16042	0
ERCC6L	5	0.0083307	0.028003	0.266832	1890	4	0.9966	0.99657	1.0	16748	0
EIF4B	3	0.0083401	0.028033	0.266858	1891	3	0.99166	0.9916	1.0	16477	0
LSMD1	5	0.0083409	0.028036	0.266858	1892	3	0.88243	0.88384	1.0	14139	0
BCLAF1	5	0.0083587	0.028098	0.267314	1893	4	0.99789	0.99786	1.0	16879	0
FAM84B	5	0.0083883	0.028183	0.267978	1894	3	0.99032	0.99027	1.0	16427	0
BRIX1	5	0.0084254	0.028307	0.269012	1895	3	0.97843	0.97834	1.0	16022	0
HSPH1	5	0.0084416	0.028347	0.269251	1896	4	0.99771	0.99768	1.0	16867	0
CWC25	5	0.0084626	0.028406	0.269673	1897	3	0.79039	0.80578	1.0	12850	1
PTOV1	5	0.0084899	0.028492	0.270339	1898	4	0.96945	0.96941	1.0	15795	0
MVB12A	5	0.0085401	0.02865	0.271704	1899	4	0.51437	0.65483	1.0	10630	1
PICALM	5	0.0085485	0.028673	0.271774	1900	4	0.98952	0.98948	1.0	16387	0
PSMA1	5	0.0085578	0.028705	0.271939	1901	4	0.99691	0.99687	1.0	16773	0
TBCA	5	0.0085882	0.028797	0.27266	1902	3	0.99485	0.99482	1.0	16639	0
UNC45A	5	0.0086007	0.028832	0.27285	1903	4	0.59455	0.69924	1.0	11225	1
PSMD8	5	0.0086066	0.028848	0.272862	1904	2	0.94393	0.94416	1.0	15238	0
ACTR2	5	0.008648	0.028984	0.274003	1905	4	0.99374	0.99369	1.0	16579	0
LCMT1	5	0.0086666	0.029037	0.274363	1906	4	0.99211	0.99207	1.0	16491	0
BRAF	5	0.0088156	0.029476	0.278289	1907	2	0.39948	0.55167	1.0	9169	1
ZNF217	5	0.0088184	0.029484	0.278289	1908	4	0.67629	0.73798	1.0	11777	1
HIST2H3D	2	0.0088645	0.029639	0.279611	1909	2	0.99114	0.99106	1.0	16456	0
BCL2L2-PABPN1	1	0.0088799	0.029685	0.27989	1910	1	0.99112	0.99105	1.0	16455	0
RPS19BP1	5	0.008889	0.029713	0.280007	1911	4	0.98029	0.98021	1.0	16077	0
LSM6	5	0.0089255	0.029823	0.280902	1912	4	0.88878	0.89009	1.0	14242	0
POLG	5	0.0089526	0.029907	0.281547	1913	3	0.0090893	0.031879	0.593083	968	1
TARS	5	0.0089599	0.029928	0.281591	1914	4	0.9329	0.93322	1.0	15018	0
ZFR	5	0.0089895	0.030017	0.282181	1915	4	0.96982	0.96977	1.0	15802	0
PRMT7	5	0.0089912	0.030022	0.282181	1916	4	0.96433	0.96435	1.0	15664	0
RANBP1	5	0.0089999	0.030045	0.282256	1917	4	0.99716	0.99713	1.0	16803	0
H2AFZ	5	0.0090261	0.030123	0.282787	1918	4	0.99159	0.99152	1.0	16473	0
ANXA13	5	0.009031	0.030133	0.282787	1919	3	0.97581	0.97572	1.0	15953	0
GTF2A1L	5	0.0090505	0.030185	0.283034	1920	4	0.94762	0.94769	1.0	15298	0
LAGE3	5	0.0090521	0.030191	0.283034	1921	4	0.78235	0.80017	1.0	12758	1
TERF1	2	0.0091091	0.03037	0.284495	1922	2	0.99089	0.99083	1.0	16448	0
ZNF429	5	0.0091119	0.030378	0.284495	1923	4	0.99523	0.99521	1.0	16665	0
SDF2	5	0.0091224	0.030406	0.28461	1924	4	0.26415	0.43169	1.0	7485	1
PINX1	5	0.0091753	0.030576	0.286046	1925	4	0.88894	0.89026	1.0	14246	0
CUL3	5	0.0092426	0.030754	0.287563	1926	4	0.99767	0.99764	1.0	16863	0
IDH3A	5	0.0092568	0.030807	0.287907	1927	4	0.99796	0.99795	1.0	16887	0
ATP5B	5	0.0092786	0.03087	0.288348	1928	3	0.97165	0.97158	1.0	15839	0
AP1B1	5	0.0093209	0.030994	0.289354	1929	4	0.38198	0.53599	1.0	8963	1
SMARCE1	5	0.0093746	0.031166	0.29081	1930	4	0.99541	0.99539	1.0	16675	0
ISCA1	3	0.0093964	0.03122	0.291088	1931	3	0.9906	0.99057	1.0	16437	0
SQLE	5	0.0093997	0.031228	0.291088	1932	4	0.98871	0.98869	1.0	16362	0
SLC45A4	5	0.0094344	0.031326	0.291854	1933	3	0.93599	0.93635	1.0	15086	0
TBCE	5	0.0094543	0.031388	0.292276	1934	3	0.60131	0.70221	1.0	11269	1
HAS2	5	0.00947	0.031441	0.292616	1935	4	0.99817	0.99815	1.0	16912	0
TMED2	5	0.0094935	0.031503	0.29302	1936	4	0.381	0.5351	1.0	8953	1
TFB1M	5	0.0095	0.031516	0.29302	1937	4	0.98787	0.98786	1.0	16336	0
TMEM65	5	0.0095343	0.031626	0.293759	1938	3	0.8527	0.85525	1.0	13636	1
MIOS	5	0.0095352	0.031629	0.293759	1939	4	0.99713	0.99711	1.0	16800	0
SMPD4	6	0.0095803	0.031761	0.294808	1940	4	0.71728	0.75996	1.0	12115	1
FAM162A	5	0.0095843	0.031774	0.294808	1941	4	0.9958	0.99578	1.0	16700	0
DMXL1	5	0.0096482	0.031966	0.296436	1942	4	0.89432	0.89554	1.0	14343	0
PABPC1L2B	3	0.0097355	0.032202	0.298469	1943	2	0.60412	0.70348	1.0	11289	1
SPATA5	5	0.0097479	0.032237	0.298642	1944	4	0.99791	0.99789	1.0	16880	0
SSX5	9	0.009772	0.032314	0.299201	1945	5	0.97295	0.97286	1.0	15870	1
APC2	5	0.0097807	0.032342	0.299301	1946	4	0.36859	0.52401	1.0	8791	1
TRAPPC13	5	0.0097918	0.03238	0.299504	1947	4	0.99796	0.99795	1.0	16890	0
TSC22D2	5	0.0097973	0.032399	0.29952	1948	4	0.91148	0.91242	1.0	14636	0
UPF2	5	0.0098038	0.03242	0.299562	1949	4	0.98336	0.98329	1.0	16162	0
DNAJC2	5	0.0098236	0.032477	0.299937	1950	4	0.99684	0.99681	1.0	16764	0
ISOC2	5	0.0098323	0.032502	0.300011	1951	3	0.76824	0.79061	1.0	12601	1
DPY30	4	0.0098618	0.032603	0.300796	1952	2	0.94063	0.94086	1.0	15163	0
AHCY	5	0.0098879	0.032683	0.301377	1953	3	0.98542	0.98532	1.0	16211	0
GPBP1L1	5	0.0099107	0.03274	0.301745	1954	4	0.99707	0.99704	1.0	16795	0
SCAF1	5	0.010023	0.03307	0.304634	1955	4	0.99557	0.99557	1.0	16680	0
NBPF4	2	0.010061	0.03318	0.305491	1956	2	0.98994	0.9899	1.0	16397	0
CDC42	5	0.010104	0.033307	0.306397	1957	4	0.79255	0.8073	1.0	12875	1
PRDM1	5	0.010106	0.033313	0.306397	1958	4	0.48414	0.6274	1.0	10228	1
MLST8	5	0.010114	0.033332	0.306418	1959	4	0.99655	0.99652	1.0	16743	0
GANAB	5	0.010176	0.033512	0.307918	1960	4	0.40623	0.55766	1.0	9244	1
MZT1	3	0.010201	0.033581	0.308392	1961	3	0.9898	0.98977	1.0	16396	0
TBL1XR1	5	0.010218	0.033636	0.308745	1962	4	0.7873	0.80361	1.0	12817	1
NFYC	5	0.010293	0.033878	0.310807	1963	4	0.9492	0.94926	1.0	15330	0
EXOC2	5	0.010361	0.034071	0.312418	1964	3	0.99245	0.99243	1.0	16508	0
CELSR2	5	0.010387	0.034158	0.31305	1965	4	0.98542	0.98532	1.0	16258	0
SRRD	5	0.01042	0.03427	0.313844	1966	4	0.99677	0.99675	1.0	16759	0
DUXA	4	0.010424	0.034279	0.313844	1967	3	0.89497	0.89617	1.0	14359	0
C22orf43	5	0.010441	0.034333	0.314178	1968	4	0.9941	0.99406	1.0	16594	0
GATAD1	5	0.010453	0.034366	0.314276	1969	4	0.99811	0.99809	1.0	16906	0
WIPF2	5	0.010457	0.034379	0.314276	1970	4	0.7908	0.80605	1.0	12853	1
MANF	5	0.010586	0.034774	0.317728	1971	3	0.97464	0.97453	1.0	15911	0
TAF2	5	0.010601	0.034822	0.318004	1972	4	0.21006	0.38366	1.0	6901	1
MED18	5	0.010681	0.035067	0.320086	1973	3	0.44316	0.59067	1.0	9707	1
PSG5	4	0.01072	0.035187	0.321012	1974	3	0.52579	0.66534	1.0	10771	1
ARL15	5	0.010767	0.035335	0.321993	1975	4	0.91926	0.91991	1.0	14759	0
GAR1	5	0.01077	0.035343	0.321993	1976	3	0.61887	0.71011	1.0	11384	1
EDC4	5	0.010772	0.035348	0.321993	1977	4	0.99747	0.99744	1.0	16838	0
ECT2	5	0.010784	0.03539	0.322215	1978	4	0.99727	0.99725	1.0	16811	0
PSG4	3	0.010816	0.03547	0.32275	1979	2	0.86034	0.86233	1.0	13784	0
PAN2	5	0.010822	0.035485	0.32275	1980	4	0.99713	0.9971	1.0	16799	0
PSTK	5	0.010858	0.035588	0.323521	1981	4	0.64092	0.72038	1.0	11533	1
NUP214	5	0.010864	0.035606	0.323523	1982	3	0.96669	0.96668	1.0	15714	0
EHD1	5	0.010934	0.035806	0.325177	1983	4	0.99612	0.9961	1.0	16718	0
ALG5	5	0.010948	0.035846	0.325368	1984	4	0.99539	0.99537	1.0	16673	0
MAF1	5	0.010954	0.035863	0.325368	1985	4	0.99307	0.99304	1.0	16534	0
MBIP	5	0.010982	0.035945	0.325952	1986	4	0.90962	0.91052	1.0	14610	0
SNRPE	1	0.011008	0.036017	0.326436	1987	1	0.98899	0.98897	1.0	16370	0
MRPL54	5	0.011063	0.03617	0.327657	1988	4	0.92164	0.92223	1.0	14799	0
CPSF6	5	0.011128	0.036384	0.329268	1989	3	0.98542	0.98532	1.0	16269	0
PDRG1	5	0.011128	0.036384	0.329268	1990	3	0.89439	0.8956	1.0	14345	0
FIG4	5	0.011156	0.036461	0.329793	1991	4	0.95482	0.95486	1.0	15454	0
KIAA0355	5	0.011176	0.036517	0.33014	1992	4	0.92864	0.92906	1.0	14926	0
GPR84	5	0.011249	0.036724	0.331842	1993	4	0.97714	0.97706	1.0	15986	0
PCMTD1	5	0.011288	0.036841	0.332733	1994	4	0.9906	0.99056	1.0	16436	0
CCT6A	4	0.011308	0.036891	0.333017	1995	3	0.99125	0.99118	1.0	16461	0
ZNF559	12	0.011317	0.036916	0.333017	1996	7	0.95718	0.95717	1.0	15495	1
SLC35A4	5	0.011321	0.036928	0.333017	1997	4	0.56494	0.68648	1.0	11063	1
KBTBD12	5	0.01134	0.036978	0.333306	1998	4	0.63762	0.71881	1.0	11507	1
POLR3D	5	0.011362	0.037037	0.333669	1999	4	0.99737	0.99734	1.0	16827	0
[truncated: 16,010 more rows]
