# Supplementary material for: A CRISPR Dropout Screen Identifies Genetic Vulnerabilities and Therapeutic Targets in Acute Myeloid Leukemia
Source: Cell Rep. 2016 Oct 18;17(4):1193–205. doi: 10.1016/j.celrep.2016.09.079 (PMC5081405; doi:10.1016/j.celrep.2016.09.079)
Supplement: Data S2. Human CRISPR Screen Data, Related to Figures 2 and 3 [file mmc6.zip › HT29c3-d16.gene_summary.txt]

id	num	lo.neg	p.neg	fdr.neg	rank.neg	goodsgrna.neg	lo.pos	p.pos	fdr.pos	rank.pos	goodsgrna.pos
ARFRP1	12	9.2988e-15	2.7489e-07	0.000236	1	11	1.0	1.0	1.0	17761	0
BRF1	13	6.4334e-13	2.7489e-07	0.000236	2	13	1.0	1.0	1.0	18009	0
PSMB5	10	3.4765e-11	2.7489e-07	0.000236	3	10	1.0	1.0	1.0	18008	0
IMP3	5	2.7375e-10	2.7489e-07	0.000236	4	5	1.0	1.0	1.0	18007	0
CENPM	10	5.1731e-10	2.7489e-07	0.000236	5	10	1.0	1.0	1.0	18006	0
PPP1R8	15	9.8378e-10	2.7489e-07	0.000236	6	15	1.0	1.0	1.0	18005	0
BIRC5	5	1.2593e-09	2.7489e-07	0.000236	7	5	1.0	1.0	1.0	18004	0
PSMG4	6	1.5681e-09	2.7489e-07	0.000236	8	6	1.0	1.0	1.0	17983	0
DDX54	5	1.8365e-09	2.7489e-07	0.000236	9	5	1.0	1.0	1.0	18003	0
RUVBL2	5	2.1758e-09	2.7489e-07	0.000236	10	5	1.0	1.0	1.0	18002	0
WDR18	5	2.2613e-09	2.7489e-07	0.000236	11	5	1.0	1.0	1.0	18001	0
GPN2	5	2.4263e-09	2.7489e-07	0.000236	12	5	1.0	1.0	1.0	18000	0
RPS19	5	3.4575e-09	2.7489e-07	0.000236	13	5	1.0	1.0	1.0	17999	0
PUF60	5	3.6493e-09	2.7489e-07	0.000236	14	5	1.0	1.0	1.0	17998	0
WDR74	5	3.9112e-09	2.7489e-07	0.000236	15	5	1.0	1.0	1.0	17997	0
TBCD	5	4.1119e-09	2.7489e-07	0.000236	16	5	1.0	1.0	1.0	17996	0
GMPPB	5	5.4424e-09	2.7489e-07	0.000236	17	5	1.0	1.0	1.0	17995	0
ALG2	5	5.4694e-09	2.7489e-07	0.000236	18	5	1.0	1.0	1.0	17994	0
RPL28	9	6.4896e-09	2.7489e-07	0.000236	19	8	0.78739	0.80494	1.0	12886	1
RPL36	5	7.2527e-09	2.7489e-07	0.000236	20	5	1.0	1.0	1.0	17961	0
SNRPD3	5	7.594e-09	5.4978e-07	0.000236	21	5	1.0	1.0	1.0	17993	0
EIF3A	5	7.8618e-09	5.4978e-07	0.000236	22	5	1.0	1.0	1.0	17992	0
MARS	5	8.7898e-09	5.4978e-07	0.000236	23	5	1.0	1.0	1.0	17991	0
POLD1	5	8.8493e-09	5.4978e-07	0.000236	24	5	1.0	1.0	1.0	17990	0
ATP6V0C	5	1.1908e-08	8.2467e-07	0.000236	25	5	1.0	1.0	1.0	17989	0
PPAN	5	1.1983e-08	8.2467e-07	0.000236	26	5	1.0	1.0	1.0	17988	0
RPL13	5	1.2317e-08	8.2467e-07	0.000236	27	5	1.0	1.0	1.0	17987	0
RRS1	5	1.3839e-08	8.2467e-07	0.000236	28	5	1.0	1.0	1.0	17986	0
CRCP	14	1.5157e-08	8.2467e-07	0.000236	29	13	0.99992	0.99992	1.0	17410	0
C19orf52	5	1.5321e-08	8.2467e-07	0.000236	30	5	1.0	1.0	1.0	17985	0
SF3B3	5	2.4714e-08	8.2467e-07	0.000236	31	5	1.0	1.0	1.0	17984	0
POLR3A	5	2.6915e-08	8.2467e-07	0.000236	32	5	1.0	1.0	1.0	17982	0
RANGAP1	5	2.8199e-08	8.2467e-07	0.000236	33	5	1.0	1.0	1.0	17981	0
IPO13	5	2.8249e-08	8.2467e-07	0.000236	34	5	1.0	1.0	1.0	17980	0
DTL	5	2.9367e-08	8.2467e-07	0.000236	35	5	1.0	1.0	1.0	17892	0
UBE2M	5	2.9505e-08	8.2467e-07	0.000236	36	5	1.0	1.0	1.0	17979	0
CTDP1	5	3.0375e-08	8.2467e-07	0.000236	37	5	1.0	1.0	1.0	17978	0
EIF4A3	5	3.0716e-08	8.2467e-07	0.000236	38	5	1.0	1.0	1.0	17974	0
TRAPPC1	5	3.7914e-08	8.2467e-07	0.000236	39	5	1.0	1.0	1.0	17977	0
ESPL1	5	3.9864e-08	8.2467e-07	0.000236	40	5	1.0	1.0	1.0	17976	0
LEMD2	7	4.0228e-08	8.2467e-07	0.000236	41	7	1.0	1.0	1.0	17975	0
VARS	5	4.1345e-08	8.2467e-07	0.000236	42	5	1.0	1.0	1.0	17973	0
INTS6	8	4.4614e-08	8.2467e-07	0.000236	43	8	1.0	1.0	1.0	17972	0
INTS9	5	4.7258e-08	8.2467e-07	0.000236	44	5	1.0	1.0	1.0	17971	0
PSMA7	5	4.7334e-08	8.2467e-07	0.000236	45	5	1.0	1.0	1.0	17970	0
DNLZ	5	5.0218e-08	8.2467e-07	0.000236	46	5	1.0	1.0	1.0	17969	0
AURKB	5	5.2328e-08	8.2467e-07	0.000236	47	5	1.0	1.0	1.0	17968	0
FAU	5	5.4167e-08	8.2467e-07	0.000236	48	5	1.0	1.0	1.0	17967	0
NIP7	5	5.6847e-08	8.2467e-07	0.000236	49	5	1.0	1.0	1.0	17966	0
DHPS	5	5.8451e-08	1.0996e-06	0.000236	50	5	1.0	1.0	1.0	17965	0
NHP2L1	5	6.2525e-08	1.3745e-06	0.000236	51	5	1.0	1.0	1.0	17964	0
ELAC2	5	6.262e-08	1.3745e-06	0.000236	52	5	1.0	1.0	1.0	17963	0
TINF2	5	6.3193e-08	1.3745e-06	0.000236	53	5	1.0	1.0	1.0	17962	0
SF3B5	5	6.3627e-08	1.3745e-06	0.000236	54	5	1.0	1.0	1.0	17850	0
SYS1	7	6.6092e-08	1.3745e-06	0.000236	55	6	0.99648	0.99643	1.0	16828	0
INTS10	5	6.7933e-08	1.3745e-06	0.000236	56	5	1.0	1.0	1.0	17960	0
PSMC4	5	7.1605e-08	1.3745e-06	0.000236	57	5	1.0	1.0	1.0	17732	0
TBL3	5	7.2631e-08	1.3745e-06	0.000236	58	5	1.0	1.0	1.0	17959	0
OIP5	5	7.3451e-08	1.3745e-06	0.000236	59	5	0.99988	0.99988	1.0	17363	0
SNAPC2	5	7.3926e-08	1.3745e-06	0.000236	60	5	1.0	1.0	1.0	17958	0
SNRNP25	5	7.4035e-08	1.3745e-06	0.000236	61	5	1.0	1.0	1.0	17957	0
POLR2A	5	7.9237e-08	1.3745e-06	0.000236	62	5	1.0	1.0	1.0	17956	0
ATP6V0D1	5	7.9641e-08	1.3745e-06	0.000236	63	5	1.0	1.0	1.0	17955	0
SF3B4	5	8.0801e-08	1.3745e-06	0.000236	64	5	1.0	1.0	1.0	17954	0
GINS4	5	8.2449e-08	1.3745e-06	0.000236	65	5	1.0	1.0	1.0	17953	0
C9orf114	5	8.3883e-08	1.3745e-06	0.000236	66	5	1.0	1.0	1.0	17952	0
SF1	5	8.4003e-08	1.3745e-06	0.000236	67	5	1.0	1.0	1.0	17951	0
DHDDS	5	8.4607e-08	1.3745e-06	0.000236	68	5	1.0	1.0	1.0	17950	0
EXOSC6	5	8.4783e-08	1.3745e-06	0.000236	69	5	0.9984	0.99839	1.0	16987	0
ZBTB8OS	5	8.5214e-08	1.3745e-06	0.000236	70	5	1.0	1.0	1.0	17949	0
CKAP5	5	8.6193e-08	1.3745e-06	0.000236	71	5	1.0	1.0	1.0	17948	0
VPS28	5	9.4486e-08	1.3745e-06	0.000236	72	5	1.0	1.0	1.0	17947	0
TIMM10	5	9.7027e-08	1.3745e-06	0.000236	73	5	1.0	1.0	1.0	17946	0
CHCHD4	5	9.7163e-08	1.3745e-06	0.000236	74	5	1.0	1.0	1.0	17945	0
MCM2	5	9.8934e-08	1.3745e-06	0.000236	75	5	1.0	1.0	1.0	17944	0
PCID2	5	9.9485e-08	1.3745e-06	0.000236	76	5	1.0	1.0	1.0	17943	0
SRSF1	5	1.057e-07	1.3745e-06	0.000236	77	5	1.0	1.0	1.0	17942	0
DKC1	5	1.0789e-07	1.3745e-06	0.000236	78	5	1.0	1.0	1.0	17941	0
ATP6V1A	5	1.1056e-07	1.3745e-06	0.000236	79	5	1.0	1.0	1.0	17940	0
EIF3D	5	1.1592e-07	1.3745e-06	0.000236	80	5	1.0	1.0	1.0	17939	0
ELL	5	1.1923e-07	1.3745e-06	0.000236	81	5	1.0	1.0	1.0	17938	0
CLP1	5	1.218e-07	1.3745e-06	0.000236	82	5	1.0	1.0	1.0	17937	0
WDR77	5	1.2456e-07	1.3745e-06	0.000236	83	5	1.0	1.0	1.0	17920	0
POLR2F	5	1.2724e-07	1.3745e-06	0.000236	84	5	1.0	1.0	1.0	17936	0
DNM2	5	1.2763e-07	1.3745e-06	0.000236	85	5	0.99785	0.99781	1.0	16932	0
SNRPD1	5	1.2893e-07	1.3745e-06	0.000236	86	5	1.0	1.0	1.0	17935	0
CHMP2A	5	1.291e-07	1.3745e-06	0.000236	87	5	1.0	1.0	1.0	17934	0
SRSF2	5	1.3219e-07	1.3745e-06	0.000236	88	5	1.0	1.0	1.0	17933	0
ILF3	5	1.3236e-07	1.3745e-06	0.000236	89	5	1.0	1.0	1.0	17932	0
PSMD2	5	1.3604e-07	1.3745e-06	0.000236	90	5	1.0	1.0	1.0	17931	0
EIF4A1	4	1.3964e-07	1.3745e-06	0.000236	91	4	1.0	1.0	1.0	17930	0
SCAP	5	1.418e-07	1.3745e-06	0.000236	92	5	1.0	1.0	1.0	17929	0
MCM3AP	5	1.4217e-07	1.3745e-06	0.000236	93	5	1.0	1.0	1.0	17928	0
RRM1	5	1.4244e-07	1.3745e-06	0.000236	94	5	1.0	1.0	1.0	17927	0
LAS1L	5	1.4438e-07	1.3745e-06	0.000236	95	5	1.0	1.0	1.0	17926	0
SF3B14	5	1.4663e-07	1.3745e-06	0.000236	96	5	1.0	1.0	1.0	17925	0
CDT1	5	1.51e-07	1.3745e-06	0.000236	97	5	1.0	1.0	1.0	17924	0
BUB3	5	1.5568e-07	1.3745e-06	0.000236	98	5	1.0	1.0	1.0	17923	0
NOC4L	5	1.5584e-07	1.3745e-06	0.000236	99	4	0.67675	0.74043	1.0	11877	1
EEF2	5	1.5765e-07	1.3745e-06	0.000236	100	5	1.0	1.0	1.0	17794	0
GAPDH	5	1.5967e-07	1.3745e-06	0.000236	101	5	1.0	1.0	1.0	17922	0
RPL23	5	1.6424e-07	1.3745e-06	0.000236	102	5	0.99999	0.99999	1.0	17691	0
CPSF3L	5	1.6549e-07	1.3745e-06	0.000236	103	5	1.0	1.0	1.0	17921	0
ADAT3	5	1.719e-07	1.3745e-06	0.000236	104	5	1.0	1.0	1.0	17919	0
JUP	5	1.7319e-07	1.3745e-06	0.000236	105	5	1.0	1.0	1.0	17918	0
PES1	5	1.7885e-07	1.9242e-06	0.000257	106	5	1.0	1.0	1.0	17917	0
RPLP0	5	1.8693e-07	1.9242e-06	0.000257	107	5	1.0	1.0	1.0	17916	0
VCP	5	1.8784e-07	1.9242e-06	0.000257	108	5	1.0	1.0	1.0	17915	0
PRMT5	5	1.8876e-07	1.9242e-06	0.000257	109	5	1.0	1.0	1.0	17914	0
TTC7A	5	1.8991e-07	1.9242e-06	0.000257	110	5	1.0	1.0	1.0	17913	0
USP5	5	1.9086e-07	1.9242e-06	0.000257	111	5	1.0	1.0	1.0	17781	0
CDC16	5	1.9146e-07	1.9242e-06	0.000257	112	5	1.0	1.0	1.0	17909	0
PPP2CA	5	1.9224e-07	1.9242e-06	0.000257	113	5	1.0	1.0	1.0	17912	0
THAP1	8	1.9287e-07	1.9242e-06	0.000257	114	8	1.0	1.0	1.0	17911	0
SOX9	5	1.9364e-07	1.9242e-06	0.000257	115	5	1.0	1.0	1.0	17910	0
FARSA	5	1.957e-07	1.9242e-06	0.000257	116	4	0.7636	0.78924	1.0	12650	1
GTF3C5	5	2.0965e-07	1.9242e-06	0.000257	117	5	1.0	1.0	1.0	17908	0
SEC13	5	2.1727e-07	1.9242e-06	0.000257	118	5	1.0	1.0	1.0	17888	0
SNW1	5	2.2064e-07	1.9242e-06	0.000257	119	5	1.0	1.0	1.0	17907	0
NCBP2	7	2.2238e-07	1.9242e-06	0.000257	120	7	0.99996	0.99996	1.0	17502	0
BRD4	5	2.2617e-07	1.9242e-06	0.000257	121	5	1.0	1.0	1.0	17906	0
CHMP7	5	2.2804e-07	1.9242e-06	0.000257	122	5	1.0	1.0	1.0	17905	0
QARS	5	2.2951e-07	1.9242e-06	0.000257	123	5	1.0	1.0	1.0	17904	0
DDX20	5	2.3399e-07	1.9242e-06	0.000257	124	5	1.0	1.0	1.0	17903	0
LSM4	6	2.5083e-07	1.9242e-06	0.000257	125	6	1.0	1.0	1.0	17838	0
FDX1L	5	2.5728e-07	1.9242e-06	0.000257	126	5	1.0	1.0	1.0	17902	0
CCT3	5	2.6443e-07	1.9242e-06	0.000257	127	5	1.0	1.0	1.0	17901	0
SMC1A	5	2.6473e-07	1.9242e-06	0.000257	128	5	1.0	1.0	1.0	17900	0
BANF1	4	2.6727e-07	1.9242e-06	0.000257	129	4	1.0	1.0	1.0	17899	0
DHX37	5	2.7329e-07	1.9242e-06	0.000257	130	5	1.0	1.0	1.0	17898	0
POLR3H	5	2.7484e-07	1.9242e-06	0.000257	131	5	1.0	1.0	1.0	17897	0
UBE2I	5	2.7859e-07	1.9242e-06	0.000257	132	5	1.0	1.0	1.0	17896	0
TCF7L2	5	2.8912e-07	1.9242e-06	0.000257	133	5	1.0	1.0	1.0	17895	0
PFDN5	8	2.9188e-07	1.9242e-06	0.000257	134	8	1.0	1.0	1.0	17894	0
SEC61A1	5	2.9466e-07	1.9242e-06	0.000257	135	5	1.0	1.0	1.0	17893	0
EXOSC4	5	3.0111e-07	2.474e-06	0.000312	136	4	0.99417	0.99414	1.0	16687	0
SYMPK	5	3.0432e-07	2.474e-06	0.000312	137	5	1.0	1.0	1.0	17891	0
SRSF7	5	3.17e-07	2.474e-06	0.000312	138	5	1.0	1.0	1.0	17890	0
GRWD1	5	3.198e-07	2.474e-06	0.000312	139	5	1.0	1.0	1.0	17889	0
MFN2	5	3.2368e-07	2.474e-06	0.000312	140	5	1.0	1.0	1.0	17887	0
MRPL34	5	3.3737e-07	2.474e-06	0.000312	141	5	1.0	1.0	1.0	17886	0
TUBD1	10	3.4217e-07	2.474e-06	0.000312	142	9	0.98847	0.98843	1.0	16458	0
KIAA1432	5	3.4364e-07	2.474e-06	0.000312	143	5	1.0	1.0	1.0	17885	0
PSMD3	5	3.5152e-07	3.0238e-06	0.000335	144	5	1.0	1.0	1.0	17884	0
UXT	5	3.5266e-07	3.0238e-06	0.000335	145	5	1.0	1.0	1.0	17883	0
EFTUD1	5	3.5342e-07	3.0238e-06	0.000335	146	5	1.0	1.0	1.0	17882	0
PKMYT1	5	3.5873e-07	3.0238e-06	0.000335	147	5	0.99994	0.99994	1.0	17445	0
DYNLRB1	5	3.6128e-07	3.0238e-06	0.000335	148	5	1.0	1.0	1.0	17881	0
FAM96B	5	3.6458e-07	3.0238e-06	0.000335	149	5	1.0	1.0	1.0	17880	0
POLR3K	5	3.7562e-07	3.0238e-06	0.000335	150	5	1.0	1.0	1.0	17879	0
GSPT1	5	3.853e-07	3.0238e-06	0.000335	151	5	1.0	1.0	1.0	17878	0
CDC45	5	3.9021e-07	3.0238e-06	0.000335	152	5	1.0	1.0	1.0	17877	0
DDX5	5	3.9393e-07	3.0238e-06	0.000335	153	5	1.0	1.0	1.0	17876	0
RTCB	5	4.1988e-07	3.0238e-06	0.000335	154	5	1.0	1.0	1.0	17875	0
EIF1AX	5	4.2647e-07	3.0238e-06	0.000335	155	5	1.0	1.0	1.0	17874	0
ARL2	5	4.3301e-07	3.0238e-06	0.000335	156	5	0.99998	0.99998	1.0	17610	0
TRIM37	5	4.4489e-07	3.0238e-06	0.000335	157	5	1.0	1.0	1.0	17873	0
VPS53	5	4.555e-07	3.0238e-06	0.000335	158	5	1.0	1.0	1.0	17872	0
CHMP6	5	4.6065e-07	3.0238e-06	0.000335	159	5	1.0	1.0	1.0	17871	0
IGBP1	5	4.6112e-07	3.0238e-06	0.000335	160	5	1.0	1.0	1.0	17870	0
RPS8	5	4.6247e-07	3.0238e-06	0.000335	161	5	0.99995	0.99995	1.0	17473	0
MCM7	5	4.7396e-07	3.5736e-06	0.000335	162	5	1.0	1.0	1.0	17869	0
SNUPN	5	4.7685e-07	3.5736e-06	0.000335	163	5	1.0	1.0	1.0	17868	0
NSL1	5	4.7975e-07	3.5736e-06	0.000335	164	5	1.0	1.0	1.0	17867	0
SARS	5	4.9053e-07	3.5736e-06	0.000335	165	5	1.0	1.0	1.0	17866	0
LUC7L3	5	4.9724e-07	3.5736e-06	0.000335	166	5	1.0	1.0	1.0	17865	0
TELO2	5	5.0452e-07	3.5736e-06	0.000335	167	5	1.0	1.0	1.0	17864	0
NUP85	5	5.1471e-07	3.5736e-06	0.000335	168	5	1.0	1.0	1.0	17863	0
XAB2	5	5.1728e-07	3.5736e-06	0.000335	169	5	1.0	1.0	1.0	17862	0
KIF23	5	5.1909e-07	3.5736e-06	0.000335	170	5	1.0	1.0	1.0	17861	0
SNF8	5	5.3346e-07	3.5736e-06	0.000335	171	5	1.0	1.0	1.0	17860	0
PRPF19	5	5.3357e-07	3.5736e-06	0.000335	172	5	1.0	1.0	1.0	17743	0
SUGP1	5	5.3505e-07	3.5736e-06	0.000335	173	5	1.0	1.0	1.0	17859	0
PGD	5	5.3611e-07	3.5736e-06	0.000335	174	5	1.0	1.0	1.0	17858	0
CDC27	5	5.4117e-07	3.5736e-06	0.000335	175	5	1.0	1.0	1.0	17857	0
U2AF1	5	5.5588e-07	3.5736e-06	0.000335	176	5	0.99974	0.99974	1.0	17279	0
UBA52	5	5.5685e-07	3.5736e-06	0.000335	177	5	1.0	1.0	1.0	17856	0
ELP6	5	5.6815e-07	3.5736e-06	0.000335	178	5	1.0	1.0	1.0	17855	0
HAUS6	5	5.7373e-07	3.5736e-06	0.000335	179	5	1.0	1.0	1.0	17854	0
PLK1	5	5.7879e-07	3.5736e-06	0.000335	180	5	1.0	1.0	1.0	17853	0
ARMC7	5	5.8616e-07	3.5736e-06	0.000335	181	5	1.0	1.0	1.0	17852	0
HNRNPK	5	5.9418e-07	3.5736e-06	0.000335	182	5	1.0	1.0	1.0	17851	0
PTPN23	5	6.0113e-07	3.5736e-06	0.000335	183	5	1.0	1.0	1.0	17849	0
HDAC3	5	6.0579e-07	3.5736e-06	0.000335	184	5	1.0	1.0	1.0	17848	0
NOB1	5	6.0872e-07	3.5736e-06	0.000335	185	5	1.0	1.0	1.0	17847	0
GNB2L1	5	6.1108e-07	3.5736e-06	0.000335	186	5	1.0	1.0	1.0	17846	0
SMU1	5	6.1373e-07	3.5736e-06	0.000335	187	5	1.0	1.0	1.0	17845	0
IKBKAP	5	6.3319e-07	3.5736e-06	0.000335	188	5	1.0	1.0	1.0	17844	0
SPC24	5	6.3379e-07	3.5736e-06	0.000335	189	5	1.0	1.0	1.0	17843	0
POP1	5	6.3683e-07	3.5736e-06	0.000335	190	5	1.0	1.0	1.0	17842	0
CCND1	5	6.3988e-07	3.5736e-06	0.000335	191	5	1.0	1.0	1.0	17841	0
ERCC3	5	6.4663e-07	3.5736e-06	0.000335	192	5	1.0	1.0	1.0	17840	0
SAE1	6	6.8166e-07	4.1234e-06	0.000375	193	5	0.99733	0.9973	1.0	16881	0
SETD1A	5	6.903e-07	4.1234e-06	0.000375	194	5	1.0	1.0	1.0	17839	0
SNRPD2	5	7.3083e-07	4.1234e-06	0.000375	195	5	1.0	1.0	1.0	17837	0
WDR7	5	7.5354e-07	4.1234e-06	0.000375	196	5	1.0	1.0	1.0	17836	0
CTNNBL1	5	7.6209e-07	4.1234e-06	0.000375	197	4	0.47594	0.6205	1.0	10202	1
DDX49	5	7.6378e-07	4.1234e-06	0.000375	198	4	0.99066	0.9906	1.0	16531	0
PWP2	5	7.697e-07	4.6731e-06	0.000421	199	5	1.0	1.0	1.0	17835	0
MAX	11	7.8576e-07	4.6731e-06	0.000421	200	9	0.46262	0.60864	1.0	10033	1
COPB2	5	7.9192e-07	4.948e-06	0.000443	201	5	1.0	1.0	1.0	17834	0
PSENEN	5	7.9337e-07	5.2229e-06	0.000444	202	5	1.0	1.0	1.0	17833	0
HINFP	5	7.941e-07	5.2229e-06	0.000444	203	5	1.0	1.0	1.0	17832	0
PPP4C	5	7.9555e-07	5.2229e-06	0.000444	204	5	1.0	1.0	1.0	17831	0
RPL10A	5	8.0066e-07	5.2229e-06	0.000444	205	5	1.0	1.0	1.0	17830	0
GMPS	5	8.0689e-07	5.2229e-06	0.000444	207	5	1.0	1.0	1.0	17829	0
MYC	5	8.0689e-07	5.2229e-06	0.000444	206	5	1.0	1.0	1.0	17828	0
LETM1	5	8.2646e-07	5.2229e-06	0.000444	208	4	0.94013	0.9404	1.0	15214	0
ZBTB7A	5	8.4322e-07	5.2229e-06	0.000444	209	5	1.0	1.0	1.0	17827	0
ADSL	5	8.4703e-07	5.2229e-06	0.000444	210	5	1.0	1.0	1.0	17826	0
TUT1	5	8.6475e-07	5.2229e-06	0.000444	211	5	0.99909	0.99909	1.0	17090	0
HAUS1	5	8.7101e-07	5.2229e-06	0.000444	212	5	1.0	1.0	1.0	17825	0
PRIM1	5	8.9075e-07	5.4978e-06	0.000465	213	5	1.0	1.0	1.0	17824	0
COPS5	5	8.9714e-07	5.7727e-06	0.000475	214	5	1.0	1.0	1.0	17823	0
CSNK1A1	5	9.0195e-07	5.7727e-06	0.000475	215	5	1.0	1.0	1.0	17822	0
STK40	5	9.206e-07	5.7727e-06	0.000475	216	5	1.0	1.0	1.0	17821	0
PRPF31	5	9.2224e-07	5.7727e-06	0.000475	217	5	1.0	1.0	1.0	17820	0
FNTB	5	9.2954e-07	5.7727e-06	0.000475	218	5	1.0	1.0	1.0	17811	0
ANAPC10	5	9.6137e-07	5.7727e-06	0.000475	219	5	1.0	1.0	1.0	17819	0
FDXR	5	9.9137e-07	6.3225e-06	0.000511	220	5	1.0	1.0	1.0	17818	0
AQR	5	1.0018e-06	6.3225e-06	0.000511	221	5	1.0	1.0	1.0	17817	0
SACM1L	5	1.0337e-06	6.3225e-06	0.000511	222	5	1.0	1.0	1.0	17816	0
COPS6	5	1.0436e-06	6.3225e-06	0.000511	223	5	1.0	1.0	1.0	17815	0
HNRNPL	5	1.0563e-06	6.8723e-06	0.000545	224	5	1.0	1.0	1.0	17814	0
UBE2C	10	1.0941e-06	6.8723e-06	0.000545	225	8	0.89752	0.89855	1.0	14423	1
UTP20	5	1.0999e-06	6.8723e-06	0.000545	226	5	1.0	1.0	1.0	17813	0
PSMB1	5	1.1194e-06	6.8723e-06	0.000545	227	5	1.0	1.0	1.0	17812	0
NAT10	5	1.1538e-06	7.422e-06	0.000584	228	5	1.0	1.0	1.0	17810	0
UBR4	5	1.1626e-06	7.422e-06	0.000584	229	5	1.0	1.0	1.0	17809	0
CDC37	5	1.1745e-06	7.6969e-06	0.000603	230	5	1.0	1.0	1.0	17808	0
RPA3	5	1.1829e-06	7.9718e-06	0.000606	231	5	0.99998	0.99998	1.0	17582	0
PRELID1	3	1.1835e-06	7.9718e-06	0.000606	232	3	1.0	1.0	1.0	17807	0
RPL13A	4	1.1896e-06	7.9718e-06	0.000606	233	3	0.9893	0.98924	1.0	16483	0
SUPT5H	5	1.2087e-06	7.9718e-06	0.000606	234	5	1.0	1.0	1.0	17806	0
UFD1L	5	1.2158e-06	7.9718e-06	0.000606	235	5	1.0	1.0	1.0	17805	0
RPS9	5	1.2184e-06	7.9718e-06	0.000606	236	4	0.036095	0.10464	0.76332	2468	1
EPRS	5	1.2353e-06	7.9718e-06	0.000606	237	5	1.0	1.0	1.0	17804	0
CIRH1A	5	1.2868e-06	8.5216e-06	0.000632	238	5	1.0	1.0	1.0	17803	0
ALDOA	5	1.316e-06	8.5216e-06	0.000632	239	5	1.0	1.0	1.0	17802	0
LSM7	5	1.3368e-06	8.5216e-06	0.000632	240	5	1.0	1.0	1.0	17801	0
RBM10	5	1.3814e-06	8.5216e-06	0.000632	241	5	1.0	1.0	1.0	17800	0
BOP1	5	1.3871e-06	8.5216e-06	0.000632	242	5	1.0	1.0	1.0	17763	0
MDN1	5	1.3905e-06	8.5216e-06	0.000632	243	5	1.0	1.0	1.0	17799	0
PSMB2	5	1.3962e-06	9.0714e-06	0.000656	244	5	1.0	1.0	1.0	17798	0
GTPBP4	5	1.4217e-06	9.0714e-06	0.000656	245	5	0.99979	0.99979	1.0	17295	0
EFTUD2	5	1.4238e-06	9.0714e-06	0.000656	246	5	1.0	1.0	1.0	17797	0
POLR2G	5	1.4366e-06	9.0714e-06	0.000656	247	5	1.0	1.0	1.0	17796	0
ARPC4	9	1.4623e-06	9.0714e-06	0.000656	248	8	0.99878	0.99877	1.0	17034	0
EIF3G	5	1.4636e-06	9.0714e-06	0.000656	249	5	1.0	1.0	1.0	17795	0
PMF1	5	1.4875e-06	9.3463e-06	0.000673	250	5	1.0	1.0	1.0	17793	0
TANGO6	5	1.4971e-06	9.6212e-06	0.000677	251	5	1.0	1.0	1.0	17792	0
TBCB	5	1.4995e-06	9.6212e-06	0.000677	252	5	1.0	1.0	1.0	17791	0
PRMT1	5	1.5041e-06	9.6212e-06	0.000677	253	5	1.0	1.0	1.0	17788	0
ACTR10	5	1.5092e-06	9.6212e-06	0.000677	254	5	1.0	1.0	1.0	17790	0
CCDC115	5	1.5349e-06	9.6212e-06	0.000677	255	5	1.0	1.0	1.0	17789	0
ASNA1	5	1.5398e-06	9.6212e-06	0.000677	256	5	0.9995	0.99949	1.0	17180	0
CPSF1	5	1.5524e-06	1.0171e-05	0.000689	257	5	0.99989	0.99989	1.0	17372	0
TIMM13	5	1.5697e-06	1.0171e-05	0.000689	258	5	1.0	1.0	1.0	17787	0
WDR33	5	1.593e-06	1.0171e-05	0.000689	259	5	1.0	1.0	1.0	17747	0
PSMB7	5	1.5962e-06	1.0171e-05	0.000689	260	5	1.0	1.0	1.0	17786	0
TTC27	5	1.6076e-06	1.0171e-05	0.000689	261	5	1.0	1.0	1.0	17785	0
ELP3	5	1.614e-06	1.0171e-05	0.000689	262	5	1.0	1.0	1.0	17784	0
RPL8	5	1.6254e-06	1.0171e-05	0.000689	263	5	1.0	1.0	1.0	17741	0
TFIP11	5	1.6282e-06	1.0171e-05	0.000689	264	5	1.0	1.0	1.0	17783	0
PMPCA	5	1.691e-06	1.0171e-05	0.000689	265	5	1.0	1.0	1.0	17782	0
DOHH	5	1.7445e-06	1.0171e-05	0.000689	266	5	0.99998	0.99998	1.0	17588	0
MED11	5	1.7729e-06	1.0721e-05	0.00069	267	5	0.99997	0.99996	1.0	17520	0
RPL18	5	1.7824e-06	1.0721e-05	0.00069	268	4	0.9624	0.96247	1.0	15723	0
CDIPT	5	1.7834e-06	1.0721e-05	0.00069	269	5	1.0	1.0	1.0	17780	0
MOCS3	5	1.7848e-06	1.0721e-05	0.00069	270	5	1.0	1.0	1.0	17779	0
EIF2B1	5	1.792e-06	1.0721e-05	0.00069	271	4	0.84969	0.85275	1.0	13666	1
RPS11	5	1.8354e-06	1.0721e-05	0.00069	272	5	1.0	1.0	1.0	17778	0
AP2M1	5	1.8404e-06	1.0721e-05	0.00069	273	5	0.99998	0.99998	1.0	17615	0
RINT1	5	1.8525e-06	1.0721e-05	0.00069	274	5	1.0	1.0	1.0	17777	0
OSGEP	5	1.8784e-06	1.0721e-05	0.00069	275	5	1.0	1.0	1.0	17776	0
CPSF3	5	1.8948e-06	1.0721e-05	0.00069	276	5	1.0	1.0	1.0	17745	0
UTP6	5	1.9016e-06	1.0721e-05	0.00069	277	5	1.0	1.0	1.0	17775	0
FNTA	5	1.9104e-06	1.0721e-05	0.00069	278	5	1.0	1.0	1.0	17774	0
EIF3B	5	1.9384e-06	1.0721e-05	0.00069	279	5	1.0	1.0	1.0	17773	0
IARS	5	1.9429e-06	1.0721e-05	0.00069	280	5	1.0	1.0	1.0	17772	0
HSPA9	5	1.9847e-06	1.127e-05	0.000717	281	5	0.99999	0.99999	1.0	17647	0
DDOST	5	1.9882e-06	1.127e-05	0.000717	282	5	0.99997	0.99997	1.0	17550	0
GNB1L	5	2.0016e-06	1.127e-05	0.000717	283	5	1.0	1.0	1.0	17771	0
PPP2R4	5	2.0138e-06	1.182e-05	0.000739	284	5	1.0	1.0	1.0	17770	0
CAPZB	5	2.023e-06	1.182e-05	0.000739	285	5	1.0	1.0	1.0	17769	0
PSMC3	5	2.0538e-06	1.182e-05	0.000739	286	5	1.0	1.0	1.0	17768	0
RPL35	5	2.0757e-06	1.182e-05	0.000739	287	5	1.0	1.0	1.0	17767	0
SAMD4B	5	2.1152e-06	1.182e-05	0.000739	288	5	1.0	1.0	1.0	17766	0
CARS	5	2.1698e-06	1.237e-05	0.000763	289	5	1.0	1.0	1.0	17765	0
TTI2	5	2.2564e-06	1.237e-05	0.000763	290	5	0.99998	0.99998	1.0	17611	0
CTNNB1	5	2.2673e-06	1.237e-05	0.000763	291	5	1.0	1.0	1.0	17764	0
KAT8	5	2.2935e-06	1.237e-05	0.000763	292	5	1.0	1.0	1.0	17762	0
EXOC5	5	2.3199e-06	1.292e-05	0.000783	293	5	1.0	1.0	1.0	17760	0
DCTN3	6	2.3249e-06	1.292e-05	0.000783	294	6	1.0	1.0	1.0	17759	0
SCD	5	2.3509e-06	1.292e-05	0.000783	295	5	1.0	1.0	1.0	17758	0
NDE1	5	2.3648e-06	1.292e-05	0.000783	296	5	1.0	1.0	1.0	17757	0
IGF1R	5	2.3683e-06	1.292e-05	0.000783	297	5	1.0	1.0	1.0	17756	0
PSMB4	5	2.3884e-06	1.347e-05	0.000789	298	5	0.99999	0.99999	1.0	17627	0
DYNC1H1	5	2.4849e-06	1.347e-05	0.000789	299	4	0.81756	0.8267	1.0	13212	1
SUPT16H	5	2.4945e-06	1.347e-05	0.000789	300	5	1.0	1.0	1.0	17755	0
NOP9	5	2.5255e-06	1.347e-05	0.000789	301	5	1.0	1.0	1.0	17754	0
NELFCD	5	2.5476e-06	1.347e-05	0.000789	302	5	1.0	1.0	1.0	17753	0
RBM14	5	2.5866e-06	1.347e-05	0.000789	303	5	1.0	1.0	1.0	17752	0
ARIH1	5	2.5997e-06	1.347e-05	0.000789	304	5	1.0	1.0	1.0	17751	0
TXNL4A	5	2.6012e-06	1.347e-05	0.000789	305	4	0.86183	0.86363	1.0	13843	1
TPI1	9	2.615e-06	1.347e-05	0.000789	306	8	0.98408	0.98401	1.0	16273	0
TAF6	5	2.6412e-06	1.347e-05	0.000789	307	5	1.0	1.0	1.0	17750	0
GOSR2	5	2.6622e-06	1.3745e-05	0.000789	308	5	1.0	1.0	1.0	17749	0
NCAPH	5	2.6698e-06	1.4019e-05	0.000789	309	5	1.0	1.0	1.0	17748	0
THG1L	5	2.6891e-06	1.4019e-05	0.000789	310	5	1.0	1.0	1.0	17746	0
EIF5A	5	2.691e-06	1.4019e-05	0.000789	311	4	0.98576	0.98572	1.0	16316	0
RPS20	4	2.722e-06	1.4019e-05	0.000789	312	4	1.0	1.0	1.0	17744	0
ZFX	7	2.7397e-06	1.4019e-05	0.000789	313	7	1.0	1.0	1.0	17725	0
WDR75	5	2.7631e-06	1.4019e-05	0.000789	314	5	1.0	1.0	1.0	17742	0
ACO2	5	2.7948e-06	1.4019e-05	0.000789	315	5	1.0	1.0	1.0	17740	0
MCM3	5	2.8156e-06	1.4019e-05	0.000789	316	3	0.71086	0.75837	1.0	12134	1
ABCB7	5	2.8793e-06	1.4019e-05	0.000789	317	5	1.0	1.0	1.0	17739	0
NUP93	5	2.912e-06	1.4019e-05	0.000789	318	5	1.0	1.0	1.0	17738	0
RPL11	5	2.9192e-06	1.4019e-05	0.000789	319	5	1.0	1.0	1.0	17737	0
CSE1L	5	2.9559e-06	1.4019e-05	0.000789	320	5	0.99993	0.99993	1.0	17418	0
EIF1	5	3.0056e-06	1.4569e-05	0.000817	321	5	1.0	1.0	1.0	17736	0
DMAP1	5	3.0501e-06	1.5119e-05	0.000843	322	5	1.0	1.0	1.0	17735	0
ACTL6A	5	3.0908e-06	1.5119e-05	0.000843	323	5	1.0	1.0	1.0	17734	0
NOP56	5	3.1648e-06	1.5669e-05	0.000871	324	5	1.0	1.0	1.0	17733	0
RPL18A	3	3.2781e-06	1.6768e-05	0.000915	325	3	1.0	1.0	1.0	17731	0
NDOR1	5	3.301e-06	1.6768e-05	0.000915	326	5	1.0	1.0	1.0	17730	0
AARS	5	3.3024e-06	1.6768e-05	0.000915	327	5	0.99996	0.99996	1.0	17495	0
TICRR	5	3.3375e-06	1.6768e-05	0.000915	328	5	1.0	1.0	1.0	17729	0
CCT8	5	3.3975e-06	1.6768e-05	0.000915	329	5	1.0	1.0	1.0	17728	0
VPS18	5	3.4466e-06	1.6768e-05	0.000915	330	5	1.0	1.0	1.0	17727	0
PGGT1B	5	3.456e-06	1.7318e-05	0.000937	331	5	1.0	1.0	1.0	17726	0
CDC23	5	3.6919e-06	1.7318e-05	0.000937	332	5	1.0	1.0	1.0	17724	0
DPAGT1	5	3.7532e-06	1.7318e-05	0.000937	333	5	1.0	1.0	1.0	17723	0
UPF1	5	3.8623e-06	1.7868e-05	0.000946	334	5	0.99998	0.99998	1.0	17609	0
TOE1	5	3.9118e-06	1.7868e-05	0.000946	335	5	1.0	1.0	1.0	17722	0
EIF6	5	3.9309e-06	1.7868e-05	0.000946	336	4	0.98576	0.98572	1.0	16336	0
HEATR1	5	3.9408e-06	1.7868e-05	0.000946	337	4	0.98576	0.98572	1.0	16387	0
CDK1	5	3.9694e-06	1.7868e-05	0.000946	338	5	1.0	1.0	1.0	17721	0
MRPS21	5	4.033e-06	1.7868e-05	0.000946	339	5	1.0	1.0	1.0	17720	0
SMG7	5	4.0597e-06	1.7868e-05	0.000946	340	5	1.0	1.0	1.0	17719	0
CCT7	5	4.0855e-06	1.8418e-05	0.000973	341	4	0.86092	0.8628	1.0	13829	1
DDX47	5	4.142e-06	1.8967e-05	0.000996	342	5	0.99989	0.99988	1.0	17367	0
HYOU1	5	4.1462e-06	1.8967e-05	0.000996	343	5	1.0	1.0	1.0	17718	0
U2SURP	5	4.2203e-06	1.9517e-05	0.001007	344	5	1.0	1.0	1.0	17717	0
MEPCE	10	4.2423e-06	1.9517e-05	0.001007	345	8	0.93782	0.93813	1.0	15168	1
TRNT1	5	4.2591e-06	1.9517e-05	0.001007	346	5	1.0	1.0	1.0	17716	0
NARS	5	4.2689e-06	1.9517e-05	0.001007	347	5	1.0	1.0	1.0	17715	0
POLRMT	5	4.3095e-06	1.9517e-05	0.001007	348	5	1.0	1.0	1.0	17714	0
TSR1	5	4.3377e-06	1.9517e-05	0.001007	349	5	1.0	1.0	1.0	17713	0
ECD	5	4.3802e-06	2.0067e-05	0.001033	350	5	0.99995	0.99995	1.0	17480	0
HK2	5	4.4692e-06	2.0617e-05	0.001052	351	5	1.0	1.0	1.0	17712	0
POLR2D	5	4.4982e-06	2.0617e-05	0.001052	352	5	1.0	1.0	1.0	17711	0
RFC2	5	4.5041e-06	2.0617e-05	0.001052	353	5	1.0	1.0	1.0	17710	0
DDX24	5	4.5744e-06	2.1167e-05	0.001071	354	5	1.0	1.0	1.0	17709	0
TPR	5	4.6039e-06	2.1167e-05	0.001071	355	5	1.0	1.0	1.0	17708	0
PREB	5	4.6546e-06	2.1167e-05	0.001071	356	5	1.0	1.0	1.0	17707	0
CHAF1B	5	4.8029e-06	2.1716e-05	0.001092	357	5	1.0	1.0	1.0	17706	0
PSMB3	5	4.8213e-06	2.1716e-05	0.001092	358	5	1.0	1.0	1.0	17705	0
CCNK	5	4.8878e-06	2.3366e-05	0.001166	359	5	1.0	1.0	1.0	17704	0
WDR55	5	4.9516e-06	2.3915e-05	0.001166	360	5	0.99809	0.99806	1.0	16955	0
LSM2	5	4.9722e-06	2.3915e-05	0.001166	361	5	0.99994	0.99994	1.0	17435	0
UTP23	5	4.9865e-06	2.3915e-05	0.001166	362	5	1.0	0.99999	1.0	17703	0
KLF5	5	5.0309e-06	2.4465e-05	0.001166	363	5	0.99999	0.99999	1.0	17702	0
MCM5	5	5.0341e-06	2.4465e-05	0.001166	364	5	0.99999	0.99999	1.0	17701	0
GUK1	5	5.0514e-06	2.4465e-05	0.001166	365	5	0.99969	0.99967	1.0	17246	0
GTF3C1	5	5.0916e-06	2.4465e-05	0.001166	366	5	0.99999	0.99999	1.0	17700	0
RHOA	5	5.0949e-06	2.4465e-05	0.001166	367	5	0.99999	0.99999	1.0	17699	0
CDC5L	5	5.1001e-06	2.4465e-05	0.001166	368	5	0.99998	0.99997	1.0	17568	0
HIST1H2BH	4	5.103e-06	2.4465e-05	0.001166	369	4	0.99446	0.99444	1.0	16717	0
GEMIN4	5	5.1077e-06	2.4465e-05	0.001166	370	5	0.99999	0.99999	1.0	17698	0
ERCC2	5	5.1211e-06	2.4465e-05	0.001166	371	4	0.93823	0.93852	1.0	15175	0
NAA50	5	5.14e-06	2.4465e-05	0.001166	372	5	0.99999	0.99999	1.0	17697	0
DDB1	5	5.1739e-06	2.4465e-05	0.001166	373	5	0.99996	0.99996	1.0	17510	0
SRSF11	5	5.1887e-06	2.4465e-05	0.001166	374	5	0.99999	0.99999	1.0	17696	0
GFER	5	5.1953e-06	2.4465e-05	0.001166	375	5	0.99999	0.99999	1.0	17695	0
LRR1	5	5.2543e-06	2.4465e-05	0.001166	376	5	0.99999	0.99999	1.0	17694	0
PSMD11	5	5.2698e-06	2.4465e-05	0.001166	377	5	0.99994	0.99994	1.0	17441	0
RBBP4	5	5.2741e-06	2.4465e-05	0.001166	378	5	0.99999	0.99999	1.0	17693	0
MAD2L1	5	5.3723e-06	2.5015e-05	0.001173	379	5	0.99999	0.99999	1.0	17692	0
ATP6V0B	5	5.3999e-06	2.5015e-05	0.001173	380	4	0.24784	0.4197	1.0	7398	1
RNF20	5	5.4109e-06	2.5015e-05	0.001173	381	5	0.99999	0.99999	1.0	17690	0
TRAPPC8	5	5.4291e-06	2.5015e-05	0.001173	382	5	0.99994	0.99994	1.0	17444	0
DCLRE1B	5	5.4515e-06	2.5015e-05	0.001173	383	5	0.99999	0.99999	1.0	17689	0
RAN	5	5.5834e-06	2.5015e-05	0.001173	384	5	0.99999	0.99999	1.0	17688	0
HYPK	5	5.6827e-06	2.5565e-05	0.001193	385	5	0.99999	0.99999	1.0	17687	0
PGS1	5	5.7889e-06	2.5565e-05	0.001193	386	5	0.99996	0.99996	1.0	17516	0
LSM10	5	5.8506e-06	2.6115e-05	0.001212	387	4	0.99723	0.99719	1.0	16874	0
NUDC	5	5.8782e-06	2.6115e-05	0.001212	388	5	0.99999	0.99999	1.0	17686	0
PDCD2	7	5.9623e-06	2.7214e-05	0.00125	389	6	0.44685	0.59466	1.0	9852	1
SBDS	5	5.9833e-06	2.7214e-05	0.00125	390	5	0.99999	0.99999	1.0	17632	0
RFC3	5	5.9944e-06	2.7214e-05	0.00125	391	5	0.99999	0.99999	1.0	17685	0
RFC5	5	6.0385e-06	2.7214e-05	0.00125	392	5	0.99999	0.99999	1.0	17684	0
TMEM199	5	6.4003e-06	2.8314e-05	0.001288	393	5	0.99999	0.99999	1.0	17683	0
RPL15	2	6.457e-06	2.8314e-05	0.001288	394	2	0.99999	0.99999	1.0	17682	0
SPRTN	5	6.4661e-06	2.8314e-05	0.001288	395	5	0.99999	0.99999	1.0	17681	0
DDX56	5	6.4973e-06	2.8314e-05	0.001288	396	5	0.99999	0.99999	1.0	17680	0
EIF1AD	5	6.8705e-06	2.8863e-05	0.001306	397	4	0.64666	0.72581	1.0	11703	1
TRAPPC3	6	6.8754e-06	2.8863e-05	0.001306	398	6	0.99999	0.99999	1.0	17679	0
DIS3	5	6.8849e-06	2.9413e-05	0.001321	399	5	0.99999	0.99999	1.0	17678	0
PRPF8	5	6.9863e-06	2.9413e-05	0.001321	400	5	0.99998	0.99997	1.0	17564	0
HES1	5	6.9877e-06	2.9413e-05	0.001321	401	5	0.99999	0.99999	1.0	17677	0
TAF1C	5	7.6237e-06	3.2162e-05	0.001423	402	5	0.99999	0.99999	1.0	17673	0
PGK1	5	7.6353e-06	3.2162e-05	0.001423	403	5	0.99999	0.99999	1.0	17676	0
YRDC	5	7.652e-06	3.2162e-05	0.001423	404	5	0.99999	0.99999	1.0	17654	0
EIF2S3	5	7.7279e-06	3.2162e-05	0.001423	405	5	0.99973	0.99972	1.0	17268	0
CCDC94	5	7.7425e-06	3.2162e-05	0.001423	406	5	0.99999	0.99999	1.0	17675	0
TOP3A	5	7.7425e-06	3.2162e-05	0.001423	407	5	0.99999	0.99999	1.0	17674	0
YARS	5	8.0471e-06	3.3262e-05	0.001465	408	5	0.99842	0.99841	1.0	16991	0
TUBGCP6	5	8.0528e-06	3.3262e-05	0.001465	409	5	0.99999	0.99999	1.0	17672	0
TRMT5	5	8.1133e-06	3.4361e-05	0.001509	410	5	0.99999	0.99999	1.0	17671	0
RAE1	5	8.2652e-06	3.5461e-05	0.001546	411	4	0.87984	0.88123	1.0	14131	0
RRP7A	5	8.2778e-06	3.5461e-05	0.001546	412	5	0.99999	0.99999	1.0	17670	0
RPL27	5	8.2825e-06	3.5461e-05	0.001546	413	5	0.99999	0.99999	1.0	17669	0
NOP16	5	8.5514e-06	3.821e-05	0.001662	414	5	0.99999	0.99999	1.0	17668	0
BCAS2	5	8.659e-06	3.8759e-05	0.001682	415	5	0.99999	0.99999	1.0	17667	0
CPSF4	5	8.6786e-06	3.9309e-05	0.001702	416	5	0.99999	0.99999	1.0	17666	0
HARS	5	8.9376e-06	4.0959e-05	0.001765	417	5	0.99999	0.99999	1.0	17665	0
SARS2	5	8.978e-06	4.0959e-05	0.001765	418	5	0.99999	0.99999	1.0	17664	0
EIF3F	4	9.0808e-06	4.2058e-05	0.001808	419	4	0.99999	0.99999	1.0	17663	0
C21orf59	5	9.1975e-06	4.2608e-05	0.001823	420	5	0.99999	0.99999	1.0	17662	0
ZNF131	5	9.2233e-06	4.2608e-05	0.001823	421	5	0.99999	0.99999	1.0	17661	0
URB1	5	9.4898e-06	4.3708e-05	0.001861	422	5	0.99999	0.99999	1.0	17660	0
DDX39B	5	9.5897e-06	4.3708e-05	0.001861	423	5	0.99998	0.99998	1.0	17605	0
POLD2	5	9.7247e-06	4.4807e-05	0.001877	424	5	0.99999	0.99999	1.0	17659	0
POLR2I	5	9.7344e-06	4.4807e-05	0.001877	425	4	0.60323	0.70601	1.0	11424	1
BAP1	5	9.7463e-06	4.4807e-05	0.001877	426	5	0.99999	0.99999	1.0	17658	0
INTS12	5	9.795e-06	4.4807e-05	0.001877	427	5	0.99999	0.99999	1.0	17657	0
GEMIN2	5	9.8548e-06	4.4807e-05	0.001877	428	5	0.99999	0.99999	1.0	17656	0
HNRNPU	5	9.893e-06	4.4807e-05	0.001877	429	5	0.99999	0.99999	1.0	17655	0
RPL27A	5	9.9286e-06	4.4807e-05	0.001877	430	5	0.99998	0.99997	1.0	17563	0
CSNK2B	5	9.9642e-06	4.5357e-05	0.001882	431	5	0.99999	0.99999	1.0	17653	0
POLR2E	5	1.0022e-05	4.5357e-05	0.001882	432	5	0.99999	0.99999	1.0	17621	0
PRPF38B	5	1.0203e-05	4.5357e-05	0.001882	433	5	0.99999	0.99999	1.0	17652	0
TRMT61A	5	1.0208e-05	4.5357e-05	0.001882	434	5	0.99867	0.99867	1.0	17018	0
BRF2	5	1.0469e-05	4.6456e-05	0.001923	435	5	0.99882	0.99881	1.0	17040	0
DIMT1	5	1.0758e-05	4.8656e-05	0.00201	436	5	0.99999	0.99999	1.0	17651	0
HIST1H2AJ	3	1.0835e-05	4.9205e-05	0.002019	437	3	0.99985	0.99986	1.0	17338	0
UBTF	5	1.0905e-05	4.9205e-05	0.002019	438	4	0.99747	0.99745	1.0	16898	0
TRIB1	5	1.0964e-05	4.9205e-05	0.002019	439	5	0.99999	0.99999	1.0	17650	0
SF3A3	5	1.1059e-05	5.0855e-05	0.002081	440	5	0.99999	0.99999	1.0	17649	0
ALYREF	5	1.1252e-05	5.1404e-05	0.002094	441	5	0.99999	0.99999	1.0	17648	0
RRP9	5	1.1419e-05	5.1404e-05	0.002094	442	5	0.99945	0.99944	1.0	17173	0
NGDN	5	1.1502e-05	5.1954e-05	0.002098	443	5	0.99999	0.99999	1.0	17646	0
COPA	5	1.1515e-05	5.1954e-05	0.002098	444	4	0.98795	0.98791	1.0	16449	0
SF3A2	5	1.154e-05	5.1954e-05	0.002098	445	4	0.73839	0.774	1.0	12386	1
DDX51	5	1.1547e-05	5.1954e-05	0.002098	446	5	0.99922	0.99922	1.0	17126	0
TSR2	5	1.1663e-05	5.2779e-05	0.002126	447	5	0.99989	0.99988	1.0	17366	0
HIST2H3C	2	1.1717e-05	5.3878e-05	0.002166	448	2	0.99999	0.99999	1.0	17645	0
RPS23	5	1.178e-05	5.4703e-05	0.002194	449	5	0.99988	0.99988	1.0	17360	0
SUPT6H	5	1.1819e-05	5.5253e-05	0.002206	450	5	0.99997	0.99997	1.0	17552	0
ATP6V1G1	5	1.1832e-05	5.5253e-05	0.002206	451	4	0.019225	0.060455	0.67896	1601	1
SRPRB	5	1.1959e-05	5.6352e-05	0.00224	452	5	0.99999	0.99999	1.0	17644	0
DDX55	5	1.1966e-05	5.6352e-05	0.00224	453	5	0.99999	0.99999	1.0	17643	0
AP2S1	7	1.2224e-05	5.8552e-05	0.002317	454	6	0.98575	0.9857	1.0	16307	0
GTF3C4	5	1.2248e-05	5.8552e-05	0.002317	455	5	0.99999	0.99999	1.0	17642	0
POLR1B	5	1.23e-05	5.9101e-05	0.002329	456	5	0.99999	0.99999	1.0	17641	0
POLR2L	4	1.2344e-05	5.9101e-05	0.002329	457	3	0.90988	0.9106	1.0	14647	0
NUP88	5	1.2359e-05	5.9651e-05	0.002335	458	5	0.99999	0.99999	1.0	17640	0
FOXA1	5	1.2366e-05	5.9651e-05	0.002335	459	5	0.99999	0.99999	1.0	17639	0
GINS1	5	1.2411e-05	5.9651e-05	0.002335	460	5	0.99999	0.99999	1.0	17638	0
CHAF1A	5	1.247e-05	6.0201e-05	0.002352	461	5	0.99999	0.99999	1.0	17637	0
SEPT5	5	1.2656e-05	6.185e-05	0.002411	462	5	0.99999	0.99999	1.0	17636	0
POLE	5	1.2736e-05	6.295e-05	0.002449	463	5	0.99999	0.99999	1.0	17635	0
PFDN6	5	1.2816e-05	6.35e-05	0.002459	464	5	0.99999	0.99999	1.0	17634	0
BPTF	5	1.2823e-05	6.35e-05	0.002459	465	5	0.99999	0.99999	1.0	17633	0
PHB2	5	1.286e-05	6.4049e-05	0.002475	466	5	0.99999	0.99999	1.0	17631	0
HCFC1	5	1.2985e-05	6.5699e-05	0.002534	467	4	0.9814	0.98129	1.0	16201	0
MRPL47	6	1.3197e-05	6.7348e-05	0.002586	468	6	0.99999	0.99999	1.0	17630	0
RPS7	3	1.3213e-05	6.7348e-05	0.002586	469	3	0.99989	0.99989	1.0	17379	0
GTF3C2	5	1.3308e-05	6.7898e-05	0.002596	470	5	0.99999	0.99999	1.0	17629	0
SDE2	5	1.3342e-05	6.7898e-05	0.002596	471	5	0.99999	0.99999	1.0	17628	0
MCRS1	5	1.3584e-05	6.8448e-05	0.002606	472	5	0.99998	0.99998	1.0	17595	0
RAB6A	13	1.3723e-05	6.8448e-05	0.002606	473	11	0.99959	0.99958	1.0	17213	0
PDPK1	5	1.4084e-05	7.1197e-05	0.002699	474	4	0.98576	0.98572	1.0	16311	0
MED20	5	1.4109e-05	7.1197e-05	0.002699	475	5	0.99999	0.99999	1.0	17626	0
NHP2	6	1.4153e-05	7.2296e-05	0.00273	477	5	0.99661	0.99657	1.0	16834	0
COPE	5	1.4153e-05	7.2296e-05	0.00273	476	5	0.99999	0.99999	1.0	17625	0
POP5	5	1.4205e-05	7.2846e-05	0.002745	478	5	0.99999	0.99999	1.0	17622	0
SPATA5L1	5	1.4513e-05	7.3945e-05	0.00278	479	5	0.99999	0.99999	1.0	17624	0
ZNF407	5	1.464e-05	7.4495e-05	0.002789	480	5	0.99999	0.99999	1.0	17623	0
SNRNP35	5	1.4705e-05	7.4495e-05	0.002789	481	5	0.99998	0.99998	1.0	17590	0
VEZT	5	1.4782e-05	7.5045e-05	0.002798	482	5	0.99914	0.99915	1.0	17103	0
SF3B2	5	1.4797e-05	7.5045e-05	0.002798	483	4	0.98576	0.98572	1.0	16332	0
PPIL2	5	1.504e-05	7.5595e-05	0.002807	484	5	0.99998	0.99999	1.0	17620	0
PSMG3	5	1.5078e-05	7.5595e-05	0.002807	485	4	0.77892	0.79917	1.0	12800	1
FTSJ3	5	1.5378e-05	7.6145e-05	0.00281	486	4	0.86385	0.86558	1.0	13871	1
SNRPF	5	1.5394e-05	7.6145e-05	0.00281	487	4	0.98576	0.98572	1.0	16359	0
SRBD1	5	1.5395e-05	7.6145e-05	0.00281	488	5	0.99998	0.99999	1.0	17619	0
TUBGCP4	5	1.5525e-05	7.6694e-05	0.002825	489	5	0.99994	0.99994	1.0	17436	0
RBM19	5	1.5575e-05	7.7244e-05	0.002839	490	5	0.99998	0.99998	1.0	17618	0
TSSC1	5	1.5715e-05	7.9443e-05	0.002914	491	5	0.9996	0.99958	1.0	17217	0
RPS16	4	1.5772e-05	8.0543e-05	0.002948	492	4	0.99998	0.99998	1.0	17617	0
DCTN4	5	1.5845e-05	8.1093e-05	0.002956	493	5	0.99995	0.99994	1.0	17462	0
PCYT1A	5	1.5861e-05	8.1093e-05	0.002956	494	5	0.99997	0.99997	1.0	17540	0
CTCF	5	1.6044e-05	8.1642e-05	0.002957	495	5	0.99998	0.99998	1.0	17616	0
NUTF2	5	1.6098e-05	8.1642e-05	0.002957	496	5	0.99993	0.99993	1.0	17419	0
NOP58	5	1.6139e-05	8.1642e-05	0.002957	497	5	0.99994	0.99994	1.0	17434	0
HGS	5	1.6171e-05	8.2192e-05	0.002957	498	5	0.99912	0.99912	1.0	17098	0
ANAPC2	5	1.6236e-05	8.2192e-05	0.002957	499	4	0.7668	0.79128	1.0	12680	1
ATF4	4	1.6286e-05	8.2742e-05	0.002957	500	4	0.99998	0.99998	1.0	17614	0
ATP6V1E1	5	1.6344e-05	8.2742e-05	0.002957	501	5	0.99998	0.99998	1.0	17613	0
SPDL1	5	1.6422e-05	8.2742e-05	0.002957	502	5	0.99996	0.99995	1.0	17491	0
PPAT	5	1.6442e-05	8.2742e-05	0.002957	503	5	0.99998	0.99998	1.0	17612	0
RPLP1	5	1.6455e-05	8.2742e-05	0.002957	504	4	0.98576	0.98572	1.0	16313	0
ABT1	5	1.6912e-05	8.4941e-05	0.003023	505	5	0.99979	0.99978	1.0	17292	0
MED27	8	1.6918e-05	8.4941e-05	0.003023	506	8	0.99996	0.99996	1.0	17512	0
DHX16	5	1.7588e-05	8.9339e-05	0.003173	507	4	0.45612	0.60285	1.0	9960	1
MFAP1	5	1.7605e-05	8.9889e-05	0.003187	508	5	0.99995	0.99994	1.0	17461	0
SKP1	5	1.7762e-05	9.0989e-05	0.003219	509	5	0.99998	0.99998	1.0	17608	0
SLC33A1	5	1.7818e-05	9.1538e-05	0.003232	510	5	0.99998	0.99998	1.0	17583	0
TRAPPC5	5	1.8037e-05	9.3188e-05	0.003284	511	5	0.99915	0.99916	1.0	17108	0
PRC1	5	1.8103e-05	9.3738e-05	0.003297	512	5	0.99997	0.99997	1.0	17546	0
PPIL4	5	1.8239e-05	9.4287e-05	0.00331	513	5	0.99998	0.99998	1.0	17607	0
CD8B	5	1.8445e-05	9.6486e-05	0.003367	514	5	0.99998	0.99998	1.0	17606	0
BUD31	5	1.8502e-05	9.6486e-05	0.003367	515	4	0.78898	0.80605	1.0	12900	1
CENPN	5	1.855e-05	9.6486e-05	0.003367	516	4	0.79904	0.81311	1.0	13015	1
MYBBP1A	5	1.8562e-05	9.7036e-05	0.003367	517	5	0.99998	0.99998	1.0	17604	0
VPS52	5	1.8607e-05	9.7036e-05	0.003367	518	5	0.99998	0.99998	1.0	17603	0
NIFK	5	1.8667e-05	9.7036e-05	0.003367	519	5	0.99998	0.99998	1.0	17589	0
USE1	5	1.8844e-05	9.7586e-05	0.003367	520	5	0.99998	0.99998	1.0	17602	0
RPS3	4	1.8869e-05	9.7586e-05	0.003367	521	4	0.99998	0.99998	1.0	17601	0
SMC4	5	1.8871e-05	9.7586e-05	0.003367	522	5	0.99998	0.99998	1.0	17600	0
RAC1	4	1.9123e-05	9.9785e-05	0.003436	523	4	0.99998	0.99998	1.0	17599	0
GNL3	5	1.9129e-05	0.00010033	0.003448	524	5	0.99998	0.99998	1.0	17598	0
RPS24	5	1.9249e-05	0.00010088	0.003454	525	5	0.9984	0.99839	1.0	16986	0
PRPF4	5	1.925e-05	0.00010088	0.003454	526	5	0.99998	0.99998	1.0	17597	0
PTBP1	5	1.9343e-05	0.00010143	0.003466	527	5	0.99998	0.99998	1.0	17596	0
CSTF3	8	1.9739e-05	0.00010473	0.003572	528	7	0.99353	0.9935	1.0	16658	0
ATR	5	1.9767e-05	0.00010528	0.003584	529	5	0.99998	0.99998	1.0	17594	0
SOD1	5	1.9973e-05	0.00010638	0.003609	530	5	0.99998	0.99998	1.0	17593	0
RPF1	5	2.0112e-05	0.00010693	0.003609	531	5	0.99998	0.99998	1.0	17592	0
EIF3L	5	2.0151e-05	0.00010693	0.003609	532	5	0.99998	0.99998	1.0	17591	0
SRCIN1	5	2.055e-05	0.00010748	0.003609	533	5	0.99998	0.99998	1.0	17587	0
SHQ1	5	2.0559e-05	0.00010748	0.003609	534	5	0.99998	0.99998	1.0	17586	0
NCAPG	5	2.0609e-05	0.00010748	0.003609	535	5	0.99998	0.99998	1.0	17585	0
KARS	5	2.0713e-05	0.00010748	0.003609	536	4	0.97341	0.97336	1.0	15990	0
MRTO4	5	2.0737e-05	0.00010803	0.003609	537	5	0.99998	0.99998	1.0	17584	0
IK	5	2.1018e-05	0.00010803	0.003609	538	5	0.99989	0.99989	1.0	17374	0
MCM4	5	2.1053e-05	0.00010803	0.003609	539	5	0.99982	0.99981	1.0	17315	0
PPP1R7	5	2.1175e-05	0.00010858	0.003609	540	5	0.99998	0.99998	1.0	17581	0
PFDN2	5	2.1504e-05	0.00010913	0.003609	541	4	0.99726	0.99721	1.0	16879	0
TTI1	5	2.1519e-05	0.00010968	0.003609	542	5	0.99998	0.99998	1.0	17580	0
HAUS8	5	2.1816e-05	0.00010968	0.003609	543	5	0.99998	0.99998	1.0	17579	0
SNRPB	5	2.1908e-05	0.00011023	0.003609	544	5	0.99998	0.99998	1.0	17578	0
TMEM30A	5	2.1929e-05	0.00011023	0.003609	545	5	0.99998	0.99998	1.0	17577	0
AIFM1	5	2.1972e-05	0.00011023	0.003609	546	4	0.46653	0.61214	1.0	10073	1
MVD	5	2.2032e-05	0.00011023	0.003609	547	5	0.99998	0.99998	1.0	17576	0
ACLY	5	2.2084e-05	0.00011023	0.003609	548	5	0.99998	0.99998	1.0	17575	0
KRR1	5	2.2147e-05	0.00011023	0.003609	549	5	0.99998	0.99998	1.0	17574	0
RPP14	5	2.2157e-05	0.00011023	0.003609	550	5	0.99998	0.99998	1.0	17573	0
ZBTB11	5	2.222e-05	0.00011078	0.003619	551	5	0.99998	0.99998	1.0	17572	0
NUDCD3	5	2.2386e-05	0.00011133	0.003619	552	4	0.9734	0.97334	1.0	15989	0
EIF3CL	2	2.2419e-05	0.00011133	0.003619	553	2	0.99998	0.99997	1.0	17571	0
HAUS5	5	2.2672e-05	0.00011133	0.003619	554	5	0.99998	0.99997	1.0	17570	0
PTK2	5	2.2875e-05	0.00011188	0.00363	555	5	0.99998	0.99997	1.0	17569	0
PCBP1	5	2.3495e-05	0.00011243	0.003635	556	5	0.99992	0.99992	1.0	17412	0
NCBP1	5	2.3549e-05	0.00011243	0.003635	557	5	0.99782	0.99779	1.0	16927	0
PELP1	5	2.3725e-05	0.00011353	0.003647	558	4	0.97618	0.97608	1.0	16054	0
VPS72	5	2.3731e-05	0.00011353	0.003647	559	5	0.99998	0.99997	1.0	17567	0
POLR1E	5	2.3842e-05	0.00011353	0.003647	560	5	0.99998	0.99997	1.0	17566	0
RRP12	5	2.393e-05	0.00011408	0.003647	561	5	0.99998	0.99997	1.0	17565	0
RIOK2	5	2.3986e-05	0.00011408	0.003647	562	5	0.99897	0.99896	1.0	17071	0
ZRSR2	5	2.4257e-05	0.00011463	0.003647	563	4	0.8329	0.83853	1.0	13405	1
COG4	5	2.4369e-05	0.00011463	0.003647	564	4	0.18191	0.34478	0.985207	6294	1
C7orf26	5	2.45e-05	0.00011463	0.003647	565	5	0.99998	0.99997	1.0	17562	0
TCEB2	5	2.4526e-05	0.00011463	0.003647	566	5	0.9997	0.99969	1.0	17255	0
AAMP	5	2.4694e-05	0.00011518	0.003658	567	5	0.99994	0.99994	1.0	17448	0
ANAPC1	4	2.5036e-05	0.00011628	0.003687	568	4	0.99997	0.99997	1.0	17561	0
DHX33	5	2.5235e-05	0.00011738	0.003715	569	5	0.99834	0.99833	1.0	16980	0
PNN	5	2.5278e-05	0.00011793	0.003726	570	5	0.99997	0.99997	1.0	17560	0
USP39	5	2.5347e-05	0.00011903	0.003754	571	5	0.99997	0.99997	1.0	17559	0
PPWD1	5	2.5463e-05	0.00012013	0.003769	573	5	0.99997	0.99997	1.0	17558	0
KIF18A	5	2.5463e-05	0.00012013	0.003769	572	5	0.99997	0.99997	1.0	17557	0
KRTAP4-11	4	2.5492e-05	0.00012013	0.003769	574	4	0.99997	0.99997	1.0	17556	0
FERMT1	5	2.5662e-05	0.00012123	0.003781	575	5	0.99997	0.99997	1.0	17555	0
TUBG1	5	2.5672e-05	0.00012123	0.003781	576	5	0.99876	0.99875	1.0	17031	0
LIMS3	5	2.5709e-05	0.00012123	0.003781	577	5	0.99997	0.99997	1.0	17554	0
SMG5	5	2.5768e-05	0.00012178	0.003781	578	5	0.99997	0.99997	1.0	17553	0
NELFB	5	2.5906e-05	0.00012178	0.003781	579	5	0.99875	0.99873	1.0	17028	0
STX5	5	2.5953e-05	0.00012178	0.003781	580	4	0.99553	0.99551	1.0	16758	0
TSEN2	5	2.6505e-05	0.00012507	0.003877	581	5	0.99997	0.99997	1.0	17551	0
TUBB4B	5	2.6977e-05	0.00012672	0.003921	582	5	0.99997	0.99997	1.0	17549	0
PRPF38A	5	2.7013e-05	0.00012727	0.003932	583	5	0.99997	0.99997	1.0	17548	0
METTL16	5	2.7087e-05	0.00012782	0.003942	584	5	0.99997	0.99997	1.0	17547	0
CHERP	5	2.7466e-05	0.00012947	0.003982	585	4	0.9754	0.97534	1.0	16032	0
PHB	5	2.756e-05	0.00013002	0.003982	586	5	0.99972	0.99971	1.0	17264	0
GPKOW	5	2.7667e-05	0.00013002	0.003982	587	5	0.99997	0.99997	1.0	17545	0
SRP54	5	2.7679e-05	0.00013002	0.003982	588	5	0.99997	0.99997	1.0	17544	0
COG3	5	2.7804e-05	0.00013057	0.003992	589	5	0.99997	0.99997	1.0	17543	0
VPS16	5	2.8084e-05	0.00013167	0.004019	590	4	0.99745	0.99743	1.0	16896	0
CDC123	5	2.8444e-05	0.00013277	0.004046	591	5	0.99996	0.99995	1.0	17494	0
HIRA	5	2.8864e-05	0.00013552	0.004109	592	5	0.99996	0.99996	1.0	17500	0
RAB5C	5	2.892e-05	0.00013552	0.004109	593	5	0.99997	0.99997	1.0	17542	0
PCYT2	5	2.8933e-05	0.00013552	0.004109	594	5	0.99997	0.99997	1.0	17541	0
EXOSC3	5	2.9286e-05	0.00013607	0.004118	595	5	0.99782	0.99779	1.0	16931	0
RAD51	5	2.9428e-05	0.00013662	0.004128	596	5	0.99995	0.99995	1.0	17469	0
RPA2	5	2.9596e-05	0.00013717	0.004138	597	5	0.99993	0.99993	1.0	17427	0
GEMIN8	5	2.9663e-05	0.00013772	0.004147	598	5	0.99997	0.99997	1.0	17539	0
PSMD12	5	2.9689e-05	0.00013827	0.004157	599	5	0.99997	0.99997	1.0	17538	0
DDX1	5	2.9755e-05	0.00013882	0.004167	600	5	0.99997	0.99997	1.0	17537	0
NUP133	5	2.998e-05	0.00013937	0.004169	601	5	0.99997	0.99997	1.0	17536	0
ESCO2	5	2.9993e-05	0.00013937	0.004169	602	5	0.99997	0.99997	1.0	17535	0
EMC3	5	3.0366e-05	0.00014102	0.004205	603	5	0.99997	0.99997	1.0	17534	0
MED14	5	3.0407e-05	0.00014102	0.004205	604	5	0.99997	0.99997	1.0	17533	0
KANSL3	5	3.0501e-05	0.00014157	0.004207	605	5	0.99974	0.99973	1.0	17276	0
PTDSS1	5	3.0622e-05	0.00014157	0.004207	606	5	0.99997	0.99997	1.0	17532	0
PSMD6	5	3.074e-05	0.00014212	0.00421	607	5	0.99991	0.99991	1.0	17397	0
CWC22	5	3.0744e-05	0.00014212	0.00421	608	5	0.99997	0.99997	1.0	17531	0
RBBP8	5	3.0839e-05	0.00014267	0.004212	609	5	0.99997	0.99997	1.0	17530	0
ERH	5	3.09e-05	0.00014267	0.004212	610	5	0.99953	0.99952	1.0	17192	0
NOTCH2NL	5	3.0961e-05	0.00014322	0.004214	611	5	0.99997	0.99997	1.0	17529	0
INCENP	5	3.098e-05	0.00014322	0.004214	612	5	0.99978	0.99977	1.0	17286	0
PAK1IP1	5	3.107e-05	0.00014377	0.004224	613	5	0.99997	0.99997	1.0	17528	0
SIN3A	5	3.1111e-05	0.00014432	0.004226	614	5	0.99997	0.99996	1.0	17527	0
GTF2A2	5	3.1152e-05	0.00014432	0.004226	615	5	0.99997	0.99996	1.0	17526	0
CHD4	5	3.1358e-05	0.00014652	0.004277	616	4	0.99222	0.99219	1.0	16603	0
RBM25	5	3.1385e-05	0.00014652	0.004277	617	5	0.99997	0.99996	1.0	17525	0
DYNC1I2	5	3.1675e-05	0.00014817	0.004306	618	5	0.99997	0.99996	1.0	17524	0
EXT1	5	3.1912e-05	0.00014817	0.004306	619	5	0.99997	0.99996	1.0	17523	0
NAA15	5	3.2051e-05	0.00014872	0.004306	620	5	0.99997	0.99996	1.0	17522	0
VRK1	5	3.2067e-05	0.00014872	0.004306	621	4	0.9925	0.99249	1.0	16614	0
POLR1C	5	3.2232e-05	0.00014872	0.004306	622	4	0.41955	0.57055	1.0	9495	1
NUP155	5	3.3216e-05	0.00015366	0.004442	623	5	0.99997	0.99996	1.0	17521	0
POLR2C	5	3.3602e-05	0.00015696	0.00453	624	5	0.99782	0.99779	1.0	16929	0
RPP38	5	3.365e-05	0.00015806	0.004547	625	5	0.99939	0.99938	1.0	17163	0
RPL37A	4	3.371e-05	0.00015806	0.004547	626	3	0.93	0.93036	1.0	15006	0
UBL5	3	3.4134e-05	0.00016191	0.00465	627	3	0.99997	0.99996	1.0	17519	0
ABCF1	5	3.4301e-05	0.00016246	0.004659	628	5	0.99875	0.99874	1.0	17030	0
CPSF2	5	3.4443e-05	0.00016301	0.004667	629	5	0.99997	0.99996	1.0	17518	0
KDM5C	5	3.4935e-05	0.00016576	0.004738	630	5	0.99997	0.99996	1.0	17517	0
PIK3CA	5	3.5327e-05	0.00016741	0.004763	631	5	0.99996	0.99996	1.0	17515	0
SAFB	5	3.5342e-05	0.00016741	0.004763	632	5	0.99996	0.99996	1.0	17514	0
MED24	5	3.5357e-05	0.00016741	0.004763	633	5	0.99996	0.99996	1.0	17513	0
ZNF259	5	3.5497e-05	0.00016796	0.004771	634	5	0.99995	0.99995	1.0	17482	0
NOC2L	5	3.5855e-05	0.00016906	0.00478	635	4	0.87583	0.8773	1.0	14061	0
ITGB5	5	3.5885e-05	0.00016906	0.00478	636	5	0.99913	0.99913	1.0	17100	0
SLMO2	5	3.5905e-05	0.00016906	0.00478	637	5	0.99996	0.99996	1.0	17511	0
SMC3	5	3.6491e-05	0.00017181	0.004842	638	5	0.99996	0.99996	1.0	17509	0
TOMM22	5	3.6571e-05	0.00017181	0.004842	639	5	0.99952	0.9995	1.0	17187	0
GINS3	6	3.6625e-05	0.00017208	0.004842	640	5	0.90561	0.90646	1.0	14568	1
CRNKL1	5	3.6787e-05	0.00017291	0.004858	641	5	0.99996	0.99996	1.0	17508	0
SNAP23	6	3.6866e-05	0.00017346	0.004866	642	6	0.99996	0.99996	1.0	17507	0
PLK4	5	3.7054e-05	0.0001751	0.004889	643	5	0.99996	0.99996	1.0	17506	0
ORAOV1	5	3.7085e-05	0.0001751	0.004889	644	5	0.99996	0.99996	1.0	17505	0
CDK6	5	3.7132e-05	0.0001751	0.004889	645	5	0.99996	0.99996	1.0	17504	0
YKT6	5	3.7259e-05	0.00017565	0.004897	646	5	0.99996	0.99996	1.0	17503	0
SNAPC4	5	3.7558e-05	0.00017895	0.004981	647	4	0.99313	0.9931	1.0	16647	0
SNAPC5	4	3.8311e-05	0.00018115	0.005027	648	4	0.99996	0.99996	1.0	17501	0
URM1	8	3.8322e-05	0.00018115	0.005027	649	6	0.85836	0.8605	1.0	13794	1
TBC1D3F	1	3.8585e-05	0.00018335	0.005079	650	1	0.99996	0.99996	1.0	17499	0
RSAD1	5	3.8718e-05	0.0001839	0.005079	651	5	0.99996	0.99996	1.0	17498	0
PTPMT1	5	3.8875e-05	0.00018445	0.005079	652	5	0.99995	0.99994	1.0	17455	0
XRCC6	5	3.8907e-05	0.000185	0.005079	653	5	0.99994	0.99994	1.0	17447	0
WDR82	5	3.9003e-05	0.000185	0.005079	654	5	0.99882	0.99881	1.0	17037	0
MED9	5	3.9066e-05	0.000185	0.005079	655	4	0.99397	0.99393	1.0	16678	0
DIEXF	5	3.9077e-05	0.000185	0.005079	656	5	0.99996	0.99996	1.0	17497	0
CEBPZ	5	3.9571e-05	0.00018775	0.005146	657	5	0.99996	0.99996	1.0	17496	0
CTU2	5	4.0255e-05	0.00018995	0.005191	658	5	0.99996	0.99995	1.0	17493	0
QRSL1	5	4.0289e-05	0.00018995	0.005191	659	5	0.99996	0.99995	1.0	17492	0
SOD2	5	4.0553e-05	0.0001916	0.005228	660	5	0.9977	0.99766	1.0	16913	0
ID2	5	4.1017e-05	0.0001938	0.00528	661	5	0.99996	0.99995	1.0	17490	0
RPAIN	7	4.1391e-05	0.0001949	0.0053	662	6	0.99956	0.99955	1.0	17200	0
RBM47	5	4.1478e-05	0.00019545	0.0053	663	4	0.98158	0.98147	1.0	16204	0
GRPEL1	5	4.1489e-05	0.00019545	0.0053	664	4	0.99366	0.99363	1.0	16663	0
RTEL1	5	4.1611e-05	0.000196	0.0053	665	4	0.97586	0.97578	1.0	16042	0
RPS2	3	4.1617e-05	0.000196	0.0053	666	3	0.99996	0.99995	1.0	17489	0
YY1	5	4.1745e-05	0.00019655	0.005307	667	5	0.99992	0.99992	1.0	17413	0
NVL	5	4.2216e-05	0.0001993	0.005373	668	4	0.67611	0.74011	1.0	11875	1
TONSL	5	4.2419e-05	0.00019985	0.00538	669	4	0.96026	0.96029	1.0	15677	0
NRBP1	5	4.252e-05	0.00020039	0.005386	670	4	0.99687	0.99682	1.0	16848	0
SART3	5	4.2733e-05	0.00020204	0.005415	671	5	0.99996	0.99995	1.0	17488	0
NFS1	5	4.2761e-05	0.00020204	0.005415	672	4	0.27188	0.44052	1.0	7692	1
NEDD8	3	4.2901e-05	0.00020259	0.005421	673	3	0.99996	0.99995	1.0	17487	0
EIF5	5	4.3246e-05	0.00020369	0.005443	674	5	0.99996	0.99995	1.0	17486	0
TUBB	5	4.3548e-05	0.00020617	0.0055	675	5	0.99988	0.99987	1.0	17355	0
RCL1	5	4.3617e-05	0.00020644	0.0055	676	4	0.99066	0.9906	1.0	16536	0
SDAD1	5	4.3728e-05	0.00020699	0.005506	677	5	0.99996	0.99995	1.0	17485	0
PLRG1	5	4.4688e-05	0.00020974	0.005571	678	5	0.99996	0.99995	1.0	17484	0
MED21	5	4.4834e-05	0.00021084	0.005592	679	5	0.99996	0.99995	1.0	17483	0
PABPN1	4	4.5463e-05	0.00021304	0.005642	680	4	0.99995	0.99995	1.0	17481	0
NSA2	4	4.5585e-05	0.00021359	0.005646	681	4	0.99995	0.99995	1.0	17479	0
KCMF1	5	4.5887e-05	0.00021414	0.005646	682	5	0.99995	0.99995	1.0	17478	0
GTF2F1	5	4.5943e-05	0.00021414	0.005646	683	5	0.99995	0.99995	1.0	17477	0
POP4	5	4.6243e-05	0.00021579	0.005681	684	5	0.99995	0.99995	1.0	17476	0
NUDT21	5	4.628e-05	0.00021634	0.005688	685	5	0.99995	0.99995	1.0	17475	0
HMGCS1	5	4.6705e-05	0.00021799	0.005714	686	5	0.99806	0.99803	1.0	16951	0
CDC20	5	4.6778e-05	0.00021799	0.005714	687	5	0.99914	0.99915	1.0	17104	0
MAK16	5	4.788e-05	0.00022349	0.005841	688	5	0.99988	0.99988	1.0	17365	0
TMED10	5	4.8111e-05	0.00022349	0.005841	689	5	0.99995	0.99995	1.0	17474	0
VPS51	5	4.8402e-05	0.00022404	0.005847	690	4	0.97771	0.97762	1.0	16096	0
EIF3I	5	4.8701e-05	0.00022513	0.005865	691	4	0.57271	0.69287	1.0	11256	1
COASY	5	4.8773e-05	0.00022568	0.005865	692	5	0.99995	0.99995	1.0	17472	0
NHLRC2	5	4.8793e-05	0.00022568	0.005865	693	5	0.99995	0.99995	1.0	17471	0
COPZ1	6	4.887e-05	0.00022623	0.005868	694	6	0.99995	0.99995	1.0	17470	0
WDR36	5	4.9153e-05	0.00022678	0.005868	695	4	0.97876	0.97865	1.0	16118	0
TCP11X2	5	4.9265e-05	0.00022678	0.005868	696	5	0.99995	0.99995	1.0	17468	0
TIMM22	5	4.9571e-05	0.00022898	0.005916	697	5	0.99991	0.99991	1.0	17389	0
C12orf45	5	4.976e-05	0.00022953	0.005922	698	5	0.99995	0.99995	1.0	17467	0
KIF14	5	5.042e-05	0.00023063	0.005942	699	5	0.99995	0.99995	1.0	17466	0
NUS1	4	5.1183e-05	0.00023448	0.005995	700	4	0.99995	0.99995	1.0	17465	0
DNMT1	5	5.1227e-05	0.00023448	0.005995	701	5	0.99936	0.99935	1.0	17154	0
INTS3	5	5.1329e-05	0.00023448	0.005995	702	4	0.86765	0.86925	1.0	13915	1
TUBGCP2	5	5.1434e-05	0.00023503	0.005995	703	5	0.99995	0.99994	1.0	17464	0
ZNHIT2	5	5.1539e-05	0.00023503	0.005995	704	4	0.99408	0.99405	1.0	16682	0
EIF2AK4	5	5.1618e-05	0.00023503	0.005995	705	5	0.99985	0.99985	1.0	17329	0
HJURP	5	5.168e-05	0.00023503	0.005995	706	5	0.99995	0.99994	1.0	17463	0
HAUS7	5	5.1972e-05	0.00023833	0.006071	707	4	0.99473	0.99471	1.0	16727	0
RSL1D1	5	5.2526e-05	0.00023998	0.006104	708	5	0.99782	0.99779	1.0	16930	0
TRMT112	5	5.3089e-05	0.00024438	0.006207	709	5	0.99995	0.99994	1.0	17460	0
N6AMT1	5	5.332e-05	0.00024548	0.006223	710	5	0.99995	0.99994	1.0	17459	0
ACTR1A	5	5.3468e-05	0.00024603	0.006223	711	5	0.99995	0.99994	1.0	17458	0
EBNA1BP2	5	5.3606e-05	0.00024603	0.006223	712	5	0.9997	0.9997	1.0	17259	0
RBMX	6	5.378e-05	0.00024713	0.006233	713	6	0.99995	0.99994	1.0	17457	0
STX4	5	5.3806e-05	0.00024713	0.006233	714	5	0.99995	0.99994	1.0	17456	0
ARID2	5	5.4401e-05	0.00024933	0.00628	715	5	0.99995	0.99994	1.0	17454	0
F8A3	5	5.453e-05	0.00025097	0.006313	716	5	0.99995	0.99994	1.0	17453	0
COPB1	5	5.4551e-05	0.00025152	0.006318	717	5	0.99995	0.99994	1.0	17452	0
NCAPD2	5	5.4776e-05	0.00025262	0.006336	718	5	0.99995	0.99994	1.0	17451	0
RABIF	5	5.5392e-05	0.00025592	0.006397	719	5	0.99994	0.99994	1.0	17450	0
EXOC3	5	5.5444e-05	0.00025647	0.006397	720	4	0.99542	0.99541	1.0	16756	0
CLNS1A	5	5.5527e-05	0.00025647	0.006397	721	4	0.97145	0.97142	1.0	15945	0
METAP2	5	5.5587e-05	0.00025647	0.006397	722	5	0.99994	0.99994	1.0	17449	0
WDR70	5	5.5983e-05	0.00025757	0.006416	723	5	0.99867	0.99866	1.0	17017	0
EFR3A	5	5.6443e-05	0.00026252	0.00653	724	4	0.95201	0.95208	1.0	15467	0
ALG1	5	5.6863e-05	0.00026527	0.006589	725	4	0.99696	0.99692	1.0	16857	0
POLR1A	5	5.7753e-05	0.00026857	0.006662	726	4	0.91607	0.91668	1.0	14761	0
RPF2	5	5.8481e-05	0.00027077	0.006707	727	5	0.99782	0.99779	1.0	16928	0
PHAX	5	5.8653e-05	0.00027187	0.006725	728	5	0.99994	0.99994	1.0	17446	0
GGPS1	5	5.9131e-05	0.00027462	0.006775	729	5	0.99994	0.99994	1.0	17443	0
TOMM40	5	5.9216e-05	0.00027462	0.006775	730	4	0.70704	0.7563	1.0	12107	1
PNPT1	5	5.9474e-05	0.00027516	0.006779	731	5	0.99994	0.99994	1.0	17442	0
DHX15	5	6.0212e-05	0.00027736	0.006824	732	5	0.99994	0.99994	1.0	17440	0
RPL19	3	6.055e-05	0.00027846	0.006842	733	3	0.99994	0.99994	1.0	17439	0
GRHL2	5	6.1145e-05	0.00028121	0.0069	734	5	0.99994	0.99994	1.0	17438	0
MTHFD1	5	6.19e-05	0.00028451	0.006962	735	5	0.99994	0.99994	1.0	17437	0
INTS2	5	6.1999e-05	0.00028451	0.006962	736	5	0.99882	0.99881	1.0	17039	0
CNOT3	5	6.3576e-05	0.00028891	0.00705	737	5	0.99994	0.99994	1.0	17432	0
RACGAP1	5	6.3576e-05	0.00028891	0.00705	738	5	0.99994	0.99994	1.0	17433	0
PPP2R1A	5	6.377e-05	0.00028946	0.007054	739	4	0.40259	0.55551	1.0	9297	1
SAP30BP	5	6.3862e-05	0.00029001	0.007058	740	4	0.98703	0.98696	1.0	16415	0
MAU2	5	6.4461e-05	0.00029331	0.007128	741	5	0.99992	0.99992	1.0	17405	0
PDE4DIP	22	6.5245e-05	0.00029441	0.007136	742	11	0.26984	0.43871	1.0	7667	4
MRPS6	5	6.5289e-05	0.00029441	0.007136	743	5	0.99993	0.99993	1.0	17431	0
RAB10	5	6.6142e-05	0.00029881	0.007233	744	5	0.99865	0.99865	1.0	17013	0
TTC4	5	6.6259e-05	0.00029936	0.007236	745	5	0.99993	0.99993	1.0	17430	0
SETD2	5	6.666e-05	0.00029991	0.00724	746	5	0.99993	0.99993	1.0	17429	0
NMD3	5	6.6811e-05	0.0003021	0.007283	747	5	0.99993	0.99993	1.0	17428	0
EXOC8	5	6.7038e-05	0.0003032	0.0073	748	5	0.99993	0.99993	1.0	17426	0
C1orf109	5	6.7329e-05	0.0003054	0.007343	749	4	0.99438	0.99437	1.0	16701	0
RPS18	3	6.8002e-05	0.00030925	0.007406	750	3	0.99993	0.99993	1.0	17425	0
RCC1	5	6.8068e-05	0.00030925	0.007406	752	5	0.99993	0.99993	1.0	17423	0
POLR3B	5	6.8068e-05	0.00030925	0.007406	751	5	0.99993	0.99993	1.0	17424	0
TOP2A	5	6.8156e-05	0.0003098	0.007409	753	5	0.99882	0.99881	1.0	17038	0
SEH1L	5	6.955e-05	0.0003153	0.007521	754	5	0.99993	0.99993	1.0	17422	0
SNAPC3	5	6.9553e-05	0.0003153	0.007521	755	5	0.99987	0.99987	1.0	17351	0
TRIAP1	5	7.0395e-05	0.00031915	0.007603	756	5	0.99956	0.99955	1.0	17201	0
IMP4	5	7.0545e-05	0.00032025	0.007619	757	5	0.99993	0.99993	1.0	17421	0
XRCC5	5	7.1232e-05	0.00032519	0.007726	758	4	0.89287	0.89402	1.0	14351	0
ATP2A2	5	7.1531e-05	0.00032629	0.007742	759	5	0.99989	0.99989	1.0	17370	0
CENPA	5	7.2183e-05	0.00033069	0.007836	760	5	0.99953	0.99952	1.0	17191	0
RB1CC1	5	7.2863e-05	0.00033344	0.007891	761	5	0.99993	0.99993	1.0	17420	0
RABGGTA	5	7.3475e-05	0.00033674	0.007958	762	5	0.9996	0.99958	1.0	17215	0
TUFM	5	7.3622e-05	0.00033784	0.007974	763	5	0.99993	0.99993	1.0	17417	0
PAM16	5	7.3858e-05	0.00033839	0.007977	764	5	0.99938	0.99938	1.0	17162	0
C8orf33	5	7.436e-05	0.00034224	0.008057	765	5	0.99993	0.99993	1.0	17416	0
HAUS4	5	7.4635e-05	0.00034334	0.008072	766	5	0.99993	0.99993	1.0	17415	0
NUP50	4	7.4857e-05	0.00034389	0.008074	767	4	0.99993	0.99992	1.0	17414	0
RPS21	5	7.5068e-05	0.00034444	0.008077	768	4	0.99628	0.99625	1.0	16806	0
CDK11A	5	7.5301e-05	0.00034499	0.008079	769	4	0.99187	0.9918	1.0	16594	0
TXNL4B	5	7.5561e-05	0.00034554	0.008082	770	5	0.99927	0.99927	1.0	17135	0
CINP	5	7.6345e-05	0.00035103	0.008199	771	5	0.99977	0.99976	1.0	17285	0
SPCS3	5	7.8311e-05	0.00036478	0.008509	772	5	0.99992	0.99992	1.0	17411	0
MBTPS1	5	8.0227e-05	0.00037083	0.008628	773	4	0.53947	0.67782	1.0	11043	1
ELP5	5	8.0304e-05	0.00037083	0.008628	774	5	0.99992	0.99992	1.0	17409	0
ACTG1	5	8.0684e-05	0.00037138	0.00863	775	5	0.99992	0.99992	1.0	17408	0
DDX59	5	8.134e-05	0.00037577	0.008721	776	4	0.87751	0.87897	1.0	14093	0
OGT	5	8.145e-05	0.00037687	0.008735	777	5	0.99953	0.99951	1.0	17190	0
EXOSC2	5	8.1615e-05	0.00037797	0.008749	778	5	0.99851	0.9985	1.0	16998	0
PDCD7	5	8.1803e-05	0.00037907	0.008752	779	5	0.99992	0.99992	1.0	17407	0
FBXO5	5	8.1863e-05	0.00037907	0.008752	780	5	0.99992	0.99992	1.0	17406	0
WTAP	5	8.2995e-05	0.00038622	0.008894	781	5	0.99992	0.99991	1.0	17404	0
RPN1	5	8.3055e-05	0.00038622	0.008894	782	5	0.99992	0.99991	1.0	17403	0
NR2C2AP	5	8.3898e-05	0.00038897	0.008946	783	5	0.99992	0.99991	1.0	17402	0
TP53RK	5	8.4413e-05	0.00039392	0.009037	784	5	0.99992	0.99991	1.0	17401	0
CMTR1	5	8.4443e-05	0.00039392	0.009037	785	5	0.99992	0.99991	1.0	17400	0
SNRNP70	5	8.4462e-05	0.00039447	0.009038	786	5	0.9998	0.9998	1.0	17303	0
MED12	5	8.4808e-05	0.00039612	0.009064	787	5	0.99992	0.99991	1.0	17399	0
ZMYND11	5	8.5604e-05	0.00039942	0.009128	788	5	0.99991	0.99991	1.0	17398	0
UBA1	5	8.5713e-05	0.00039997	0.009129	789	5	0.99973	0.99973	1.0	17273	0
CTU1	5	8.6286e-05	0.00040381	0.009205	790	4	0.99421	0.99419	1.0	16693	0
C10orf2	5	8.7556e-05	0.00041041	0.009344	791	5	0.99991	0.99991	1.0	17396	0
NDUFB9	5	8.7619e-05	0.00041096	0.009345	792	5	0.99991	0.99991	1.0	17395	0
CDC7	5	8.8724e-05	0.00041646	0.009458	793	4	0.98576	0.98572	1.0	16349	0
UBAP2L	5	8.8941e-05	0.00041701	0.009458	794	5	0.99991	0.99991	1.0	17394	0
RAB1B	5	8.9703e-05	0.00041976	0.009509	795	5	0.99991	0.99991	1.0	17393	0
RTFDC1	5	9.0258e-05	0.00042306	0.009559	796	5	0.9999	0.9999	1.0	17386	0
GEMIN7	5	9.036e-05	0.00042306	0.009559	797	5	0.99871	0.9987	1.0	17024	0
ISCU	5	9.0642e-05	0.00042361	0.00956	798	5	0.99859	0.99859	1.0	17007	0
FDPS	5	9.0793e-05	0.00042471	0.009561	799	5	0.99991	0.99991	1.0	17392	0
RFC4	5	9.1033e-05	0.00042525	0.009561	800	4	0.99664	0.99659	1.0	16838	0
MAD2L1BP	5	9.1147e-05	0.00042525	0.009561	801	5	0.99991	0.99991	1.0	17391	0
WBSCR22	5	9.1206e-05	0.0004258	0.009561	802	4	0.94631	0.94653	1.0	15354	0
RPL35A	3	9.305e-05	0.0004368	0.009796	803	3	0.99991	0.99991	1.0	17390	0
KPNB1	5	9.3752e-05	0.000439	0.009833	804	4	0.79765	0.81209	1.0	12993	1
UTP18	5	9.3997e-05	0.0004401	0.009846	805	5	0.99963	0.99961	1.0	17226	0
WDR43	5	9.4989e-05	0.0004445	0.009932	806	5	0.99991	0.9999	1.0	17388	0
RPP21	5	9.5948e-05	0.00044945	0.01003	807	3	0.71139	0.75865	1.0	12143	1
SFPQ	5	9.6298e-05	0.00045	0.01003	808	5	0.9999	0.9999	1.0	17387	0
POLR3C	5	9.6719e-05	0.00045329	0.01009	809	5	0.998	0.99798	1.0	16945	0
PRR13	6	9.6845e-05	0.00045384	0.01009	810	5	0.7446	0.77766	1.0	12439	1
CDK9	5	9.7786e-05	0.00045604	0.010127	811	4	0.99308	0.99305	1.0	16645	0
LIN52	5	9.8165e-05	0.00045714	0.010132	812	4	0.96629	0.96634	1.0	15810	0
PSMA3	5	9.8418e-05	0.00045742	0.010132	813	4	0.98576	0.98572	1.0	16369	0
SAMM50	5	9.8926e-05	0.00045989	0.010175	814	4	0.95639	0.95638	1.0	15578	0
PCNA	5	9.9947e-05	0.00046814	0.010344	815	4	0.99295	0.99292	1.0	16633	0
SLC35B1	5	0.00010123	0.00047419	0.010439	816	4	0.98873	0.98868	1.0	16466	0
ATP6AP2	5	0.00010123	0.00047419	0.010439	817	4	0.98576	0.98572	1.0	16321	0
CDK12	5	0.00010129	0.00047419	0.010439	818	5	0.9999	0.9999	1.0	17385	0
LONP1	5	0.00010143	0.00047474	0.010439	819	5	0.99956	0.99955	1.0	17202	0
RPL14	5	0.00010219	0.00047748	0.010474	821	5	0.9999	0.9999	1.0	17383	0
GINS2	5	0.00010219	0.00047748	0.010474	820	5	0.9999	0.9999	1.0	17384	0
ZFYVE20	5	0.00010256	0.00047968	0.010509	822	5	0.9999	0.9999	1.0	17382	0
NOL9	5	0.00010298	0.00048353	0.010581	823	5	0.99971	0.9997	1.0	17260	0
ZNF207	5	0.00010332	0.00048463	0.010592	824	5	0.99979	0.99978	1.0	17291	0
RPLP2	5	0.00010405	0.00049013	0.010686	825	4	0.98576	0.98572	1.0	16344	0
RGP1	5	0.00010406	0.00049013	0.010686	826	5	0.9999	0.99989	1.0	17381	0
GATA6	5	0.00010431	0.00049123	0.010697	827	5	0.99976	0.99975	1.0	17283	0
ANAPC11	9	0.00010472	0.00049288	0.01072	828	5	0.24427	0.41653	1.0	7366	2
INTS4	5	0.00010484	0.00049398	0.01073	829	4	0.97128	0.97125	1.0	15940	0
SKA3	5	0.00010504	0.00049453	0.01073	830	4	0.95025	0.95038	1.0	15425	0
DTYMK	5	0.00010678	0.00050222	0.01087	831	4	0.99754	0.99752	1.0	16904	0
TOPBP1	5	0.00010684	0.00050277	0.01087	832	4	0.76049	0.7873	1.0	12610	1
NLE1	7	0.00010691	0.00050277	0.01087	833	5	0.91535	0.91598	1.0	14746	1
SLC39A7	5	0.00010759	0.00050662	0.010927	834	5	0.99989	0.99989	1.0	17380	0
LYRM4	5	0.00010786	0.00050662	0.010927	835	4	0.98576	0.98572	1.0	16356	0
MARS2	5	0.00010829	0.00050827	0.010949	836	5	0.99989	0.99989	1.0	17378	0
EP400	5	0.00010854	0.00051047	0.01097	837	5	0.99952	0.9995	1.0	17188	0
H2AFB3	5	0.00010863	0.00051047	0.01097	838	5	0.99989	0.99989	1.0	17377	0
UROD	5	0.00010888	0.00051157	0.010978	839	4	0.44955	0.59702	1.0	9881	1
HIST1H2BB	3	0.00010903	0.00051212	0.010978	840	3	0.99989	0.99989	1.0	17376	0
SKIV2L2	5	0.00010919	0.00051267	0.010978	841	4	0.25979	0.43004	1.0	7547	1
ATP6V1H	5	0.00010963	0.00051597	0.011019	842	4	0.98576	0.98572	1.0	16343	0
PSMB6	5	0.00010986	0.00051597	0.011019	843	4	0.98576	0.98572	1.0	16371	0
DHX8	5	0.00011001	0.00051652	0.011019	844	5	0.99989	0.99989	1.0	17375	0
NRF1	5	0.00011034	0.00051762	0.011019	845	4	0.097263	0.21541	0.901255	4301	1
DDX18	5	0.00011046	0.00051762	0.011019	846	4	0.98797	0.98793	1.0	16450	0
PIK3C3	5	0.00011118	0.00051982	0.011052	847	5	0.99989	0.99989	1.0	17373	0
BYSL	5	0.00011152	0.00052202	0.011085	848	5	0.99989	0.99989	1.0	17371	0
NOP2	5	0.00011163	0.00052257	0.011085	849	5	0.99989	0.99989	1.0	17369	0
SGOL1	5	0.00011359	0.00053301	0.01128	850	5	0.99843	0.99843	1.0	16993	0
VPS13D	5	0.00011367	0.00053301	0.01128	851	4	0.56794	0.69087	1.0	11227	1
CIAO1	5	0.00011405	0.00053521	0.011313	852	5	0.99989	0.99988	1.0	17368	0
TNPO3	5	0.0001169	0.00054566	0.011518	853	5	0.99988	0.99988	1.0	17364	0
C3orf17	5	0.00011719	0.00054621	0.011518	854	4	0.95553	0.95557	1.0	15559	0
PHF12	5	0.00011936	0.00055775	0.011746	855	5	0.99988	0.99988	1.0	17362	0
DUT	7	0.00011955	0.0005583	0.011746	856	6	0.8747	0.8762	1.0	14043	1
RBX1	5	0.00012081	0.00056215	0.011786	857	5	0.99988	0.99988	1.0	17361	0
LSG1	5	0.00012088	0.00056215	0.011786	858	4	0.99538	0.99538	1.0	16753	0
CCDC59	5	0.00012093	0.00056215	0.011786	859	5	0.99988	0.99988	1.0	17359	0
RPL31	2	0.00012117	0.0005638	0.011806	860	2	0.99988	0.99987	1.0	17358	0
C18orf21	7	0.00012191	0.0005682	0.011885	861	6	0.99921	0.99921	1.0	17118	0
EAPP	5	0.00012227	0.00057095	0.011928	862	5	0.99988	0.99987	1.0	17357	0
CCDC12	5	0.00012309	0.00057315	0.01196	863	5	0.99988	0.99987	1.0	17356	0
SMC2	5	0.00012341	0.0005748	0.011981	864	5	0.99948	0.99947	1.0	17178	0
GET4	5	0.00012449	0.00057974	0.01207	865	5	0.99988	0.99987	1.0	17354	0
RPS6	3	0.00012492	0.00058304	0.012106	866	3	0.99988	0.99987	1.0	17353	0
ARGLU1	5	0.00012516	0.00058359	0.012106	867	5	0.99987	0.99987	1.0	17352	0
SRP19	6	0.00012523	0.00058414	0.012106	868	5	0.99633	0.99629	1.0	16814	0
ASCC3	7	0.00012531	0.00058414	0.012106	869	6	0.98984	0.98979	1.0	16502	0
TRRAP	5	0.00012559	0.00058524	0.012114	870	4	0.57307	0.693	1.0	11261	1
LSM11	5	0.00012597	0.00058634	0.012121	871	5	0.99925	0.99926	1.0	17133	0
C14orf80	5	0.00012612	0.00058689	0.012121	872	4	0.37799	0.5336	1.0	9004	1
MRPS25	5	0.00012668	0.00058909	0.012138	873	5	0.99987	0.99987	1.0	17350	0
CCT4	5	0.00012674	0.00058909	0.012138	874	5	0.99978	0.99977	1.0	17288	0
CIAPIN1	5	0.00012727	0.00059129	0.01217	875	5	0.9998	0.9998	1.0	17305	0
SF3A1	5	0.00012873	0.00059789	0.012291	876	4	0.022369	0.068933	0.703068	1764	1
RHEB	5	0.00012933	0.00060118	0.012342	877	5	0.99987	0.99987	1.0	17349	0
CCDC51	5	0.00012955	0.00060173	0.012342	878	5	0.99987	0.99987	1.0	17348	0
ANKLE2	5	0.00012997	0.00060338	0.012362	879	5	0.99886	0.99885	1.0	17047	0
EMC7	5	0.00013118	0.00060943	0.012472	880	5	0.99987	0.99987	1.0	17347	0
FBXW11	5	0.00013301	0.00061878	0.012646	881	5	0.99987	0.99986	1.0	17346	0
MCM6	5	0.00013328	0.00061933	0.012646	882	4	0.99495	0.99495	1.0	16737	0
MATR3	5	0.00013428	0.00062153	0.012676	883	5	0.99987	0.99986	1.0	17345	0
CDK7	5	0.00013627	0.00062977	0.01283	884	5	0.99986	0.99986	1.0	17344	0
CTC1	5	0.00013779	0.00063527	0.012927	885	5	0.99986	0.99986	1.0	17343	0
MED22	5	0.00013834	0.00063747	0.012957	886	4	0.9968	0.99677	1.0	16846	0
STRAP	5	0.00013955	0.00064517	0.013086	887	5	0.99986	0.99986	1.0	17342	0
SF3B1	5	0.0001396	0.00064572	0.013086	888	5	0.99986	0.99986	1.0	17341	0
COPS8	5	0.00013964	0.00064599	0.013086	889	5	0.99986	0.99986	1.0	17340	0
PMPCB	5	0.00014056	0.00065121	0.013177	890	4	0.99066	0.9906	1.0	16534	0
DBR1	5	0.00014069	0.00065231	0.013185	891	5	0.99865	0.99865	1.0	17011	0
NAPA	5	0.00014097	0.00065341	0.013192	892	5	0.99843	0.99842	1.0	16992	0
DNTTIP1	5	0.00014281	0.00066771	0.013466	893	5	0.99986	0.99986	1.0	17339	0
BNIP1	5	0.00014612	0.000682	0.013738	894	5	0.99985	0.99986	1.0	17337	0
SLC7A6OS	5	0.00014683	0.00068585	0.013799	895	5	0.99985	0.99985	1.0	17336	0
RPTOR	5	0.00014736	0.00068695	0.013799	896	4	0.53288	0.67183	1.0	10948	1
ISG20L2	5	0.00014768	0.00068805	0.013799	897	5	0.99985	0.99985	1.0	17335	0
RPS29	2	0.00014772	0.00068805	0.013799	898	2	0.99985	0.99985	1.0	17334	0
NUBP1	5	0.00014805	0.00069025	0.013827	899	4	0.99066	0.9906	1.0	16540	0
TMEM258	5	0.00014865	0.00069245	0.013856	900	4	0.95797	0.95801	1.0	15616	0
PISD	5	0.00014932	0.00069465	0.013884	901	4	0.95376	0.95379	1.0	15509	0
RNPC3	5	0.00014993	0.00069795	0.013935	902	5	0.99985	0.99985	1.0	17333	0
SUPV3L1	5	0.00015031	0.0006996	0.013952	903	5	0.99985	0.99985	1.0	17332	0
WBP1	5	0.00015075	0.00070179	0.013981	904	5	0.99985	0.99985	1.0	17331	0
NCL	5	0.00015133	0.00070454	0.01402	905	4	0.99189	0.99184	1.0	16597	0
DCTN6	5	0.00015194	0.00070674	0.014044	906	4	0.99553	0.99551	1.0	16759	0
SKP2	6	0.00015205	0.00070729	0.014044	907	6	0.99985	0.99985	1.0	17330	0
INTS8	5	0.00015247	0.00071004	0.014083	908	4	0.98919	0.98913	1.0	16480	0
GP1BB	5	0.00015594	0.00072708	0.014405	909	5	0.99984	0.99984	1.0	17328	0
THOC2	5	0.00015637	0.00072873	0.014406	910	4	0.98576	0.98572	1.0	16379	0
INTS7	5	0.00015643	0.00072873	0.014406	911	5	0.99984	0.99984	1.0	17327	0
MED26	5	0.00015899	0.00074358	0.014683	912	5	0.99984	0.99984	1.0	17326	0
TPT1	6	0.00015975	0.00074688	0.014732	913	5	0.99922	0.99922	1.0	17124	0
EIF2B3	5	0.0001606	0.00074908	0.014759	914	5	0.99897	0.99896	1.0	17072	0
ABCE1	5	0.00016146	0.00075127	0.014781	915	5	0.99911	0.99911	1.0	17094	0
SMG8	5	0.00016173	0.00075182	0.014781	916	5	0.99984	0.99984	1.0	17325	0
FAM83A	5	0.00016286	0.00075787	0.014884	917	5	0.99984	0.99984	1.0	17324	0
OSBPL9	5	0.00016445	0.00077382	0.01518	918	5	0.99984	0.99983	1.0	17323	0
ELP4	5	0.00016651	0.00078371	0.015358	919	4	0.99655	0.9965	1.0	16832	0
LTV1	5	0.00016726	0.00078591	0.015362	920	4	0.99145	0.99137	1.0	16578	0
NKAP	5	0.00016735	0.00078646	0.015362	921	5	0.99931	0.9993	1.0	17144	0
NPLOC4	5	0.00016772	0.00078646	0.015362	922	4	0.7423	0.77634	1.0	12423	1
CCNA2	5	0.00016801	0.00078976	0.015409	923	4	0.98857	0.98851	1.0	16461	0
C16orf59	5	0.00017098	0.00080075	0.015607	924	5	0.99983	0.99983	1.0	17322	0
MED4	5	0.00017181	0.00080295	0.015614	925	5	0.99815	0.99814	1.0	16960	0
GNL2	5	0.00017221	0.00080405	0.015614	926	5	0.99983	0.99983	1.0	17321	0
VMP1	5	0.00017248	0.0008046	0.015614	927	5	0.99983	0.99983	1.0	17319	0
NSF	5	0.00017248	0.0008046	0.015614	928	5	0.99983	0.99983	1.0	17320	0
E4F1	5	0.00017402	0.0008145	0.015789	929	4	0.99623	0.99619	1.0	16802	0
RPAP1	5	0.00017434	0.00081835	0.015847	930	5	0.99838	0.99837	1.0	16985	0
TTF1	5	0.00017562	0.00082385	0.015936	931	5	0.99982	0.99982	1.0	17318	0
USP36	5	0.00017596	0.00082604	0.015962	932	5	0.9997	0.99969	1.0	17258	0
MAP2K1	5	0.00017674	0.00082769	0.015976	933	4	0.60635	0.70738	1.0	11441	1
TFDP1	5	0.00017743	0.00083044	0.016012	934	5	0.99982	0.99982	1.0	17317	0
NARFL	5	0.00017783	0.00083264	0.016037	935	3	0.98576	0.98572	1.0	16327	0
GEMIN5	5	0.00017849	0.00083704	0.016105	936	3	0.99279	0.99276	1.0	16629	0
SAP18	5	0.00017915	0.00083814	0.016109	937	4	0.98576	0.98572	1.0	16342	0
POLR3E	5	0.00018039	0.00084529	0.016229	938	5	0.9983	0.99829	1.0	16977	0
ASNS	5	0.00018126	0.00084914	0.016285	939	5	0.99982	0.99982	1.0	17316	0
SBNO1	5	0.00018389	0.00086178	0.01651	940	4	0.99587	0.99586	1.0	16786	0
METAP1	5	0.00018449	0.00086288	0.016514	941	4	0.97847	0.97837	1.0	16113	0
SENP6	5	0.00018612	0.00086783	0.016587	942	5	0.99981	0.99981	1.0	17314	0
TRMT6	5	0.00018675	0.00087058	0.016587	943	5	0.99981	0.99981	1.0	17313	0
MSTO1	5	0.00018693	0.00087168	0.016587	944	4	0.87626	0.87771	1.0	14071	0
PNO1	5	0.00018703	0.00087223	0.016587	945	5	0.99976	0.99975	1.0	17284	0
CFC1B	4	0.00018721	0.00087223	0.016587	946	4	0.99981	0.99981	1.0	17312	0
DERL1	5	0.00018723	0.00087223	0.016587	947	4	0.99572	0.9957	1.0	16775	0
MED23	5	0.00018773	0.00087388	0.0166	948	5	0.99981	0.99981	1.0	17311	0
YARS2	5	0.00018925	0.00087827	0.0166	949	4	0.9911	0.99102	1.0	16559	0
FAM50A	5	0.00018928	0.00087827	0.0166	950	5	0.99971	0.99971	1.0	17262	0
ARCN1	5	0.00018949	0.00087937	0.0166	952	5	0.99981	0.99981	1.0	17310	0
PSMA6	5	0.00018949	0.00087937	0.0166	953	5	0.99981	0.99981	1.0	17308	0
FARSB	5	0.00018949	0.00087937	0.0166	951	5	0.99981	0.99981	1.0	17309	0
KLF16	5	0.00018959	0.00087937	0.0166	954	4	0.91171	0.91242	1.0	14694	0
XRN2	5	0.00019238	0.00088817	0.016742	955	5	0.99981	0.99981	1.0	17307	0
NUBP2	5	0.00019246	0.00088872	0.016742	956	4	0.88486	0.88611	1.0	14229	0
CMPK1	5	0.0001942	0.00089587	0.016859	957	5	0.99981	0.9998	1.0	17306	0
MBD3	5	0.00019701	0.00090851	0.017072	958	4	0.98576	0.98572	1.0	16375	0
GPATCH1	5	0.00019754	0.00091071	0.017072	959	5	0.9998	0.9998	1.0	17304	0
SSRP1	5	0.00019776	0.00091181	0.017072	960	4	0.99636	0.99632	1.0	16818	0
PSMD4	5	0.00019797	0.00091236	0.017072	961	4	0.9867	0.98663	1.0	16403	0
LARS2	5	0.00019818	0.00091236	0.017072	962	4	0.98461	0.98456	1.0	16290	0
MIS18A	5	0.0001982	0.00091291	0.017072	963	5	0.9998	0.9998	1.0	17302	0
COG8	5	0.0002001	0.00092336	0.01725	964	5	0.99967	0.99966	1.0	17240	0
SIGLEC11	5	0.00020098	0.00092775	0.017301	965	5	0.9998	0.9998	1.0	17301	0
DNAJA3	5	0.00020118	0.00092885	0.017301	966	5	0.99772	0.99769	1.0	16916	0
WEE1	5	0.00020129	0.0009294	0.017301	967	5	0.99865	0.99865	1.0	17012	0
TUBGCP3	5	0.00020139	0.00092995	0.017301	968	4	0.98576	0.98572	1.0	16383	0
PDCD11	5	0.00020238	0.00093435	0.017357	969	5	0.9998	0.9998	1.0	17300	0
MPZL2	5	0.0002025	0.0009349	0.017357	970	5	0.9998	0.9998	1.0	17299	0
RPL36A	3	0.00020315	0.0009371	0.01738	971	3	0.9998	0.9998	1.0	17298	0
RPA1	5	0.00020464	0.0009437	0.017485	972	5	0.99855	0.99854	1.0	17003	0
VPS45	5	0.0002053	0.0009459	0.017489	973	5	0.99974	0.99974	1.0	17278	0
CHORDC1	5	0.00020541	0.0009459	0.017489	974	5	0.99904	0.99904	1.0	17081	0
SMS	5	0.00020589	0.00094865	0.017522	975	5	0.99979	0.99979	1.0	17297	0
SMC6	5	0.00020745	0.00095689	0.017656	976	5	0.99979	0.99979	1.0	17296	0
ZNRD1	5	0.00020771	0.00096019	0.017699	977	4	0.93445	0.93484	1.0	15097	0
MMS19	5	0.00020804	0.00096239	0.017703	978	5	0.99979	0.99979	1.0	17294	0
URI1	5	0.00020804	0.00096239	0.017703	979	4	0.98691	0.98684	1.0	16414	0
WDHD1	5	0.00020851	0.00096596	0.017751	980	5	0.99979	0.99978	1.0	17293	0
OSBPL11	5	0.0002116	0.00097888	0.01797	981	4	0.96472	0.96477	1.0	15778	0
ACIN1	5	0.00021452	0.00099813	0.018305	982	5	0.99966	0.99964	1.0	17233	0
PPA1	5	0.00021606	0.0010053	0.018417	983	5	0.99978	0.99978	1.0	17290	0
HSPD1	3	0.00021635	0.0010064	0.018418	984	3	0.99978	0.99978	1.0	17289	0
DNAJC11	5	0.00022114	0.0010322	0.018863	985	5	0.99978	0.99977	1.0	17287	0
HNF1B	5	0.00022127	0.0010328	0.018863	986	4	0.99725	0.99721	1.0	16877	0
EIF2S1	5	0.00022137	0.0010344	0.018874	987	4	0.48844	0.63166	1.0	10372	1
ZFAT	5	0.00022218	0.0010394	0.018945	988	4	0.55448	0.68539	1.0	11147	1
TTC1	5	0.00022392	0.0010465	0.019056	989	5	0.9984	0.99839	1.0	16988	0
GPN1	5	0.00022458	0.0010487	0.019058	990	5	0.99914	0.99915	1.0	17106	0
YAP1	6	0.00022477	0.0010493	0.019058	991	6	0.99969	0.99968	1.0	17251	0
MESDC2	5	0.00022486	0.0010498	0.019058	992	4	0.97557	0.97551	1.0	16038	0
PHF5A	5	0.00022573	0.0010526	0.019089	993	4	0.99444	0.99442	1.0	16716	0
MCMBP	5	0.00022603	0.0010548	0.01911	994	4	0.95829	0.95832	1.0	15627	0
PKM	5	0.00022909	0.0010657	0.01929	995	4	0.98576	0.98572	1.0	16330	0
GTF3A	5	0.00023267	0.0010811	0.019548	996	5	0.99832	0.99831	1.0	16978	0
CRLS1	8	0.00023399	0.0010861	0.019618	997	7	0.99335	0.99333	1.0	16652	0
ERBB2	5	0.0002352	0.0010899	0.019668	998	5	0.99968	0.99967	1.0	17243	0
NOL6	5	0.0002402	0.001113	0.020065	999	5	0.99976	0.99975	1.0	17282	0
MRPS18A	5	0.00024714	0.0011438	0.020599	1000	4	0.97145	0.97143	1.0	15946	0
PSMA4	5	0.00024816	0.001146	0.020618	1001	5	0.99975	0.99974	1.0	17281	0
STX18	5	0.00024945	0.0011526	0.020716	1002	5	0.99975	0.99974	1.0	17280	0
EIF2B2	5	0.00025166	0.0011603	0.020834	1003	5	0.99865	0.99865	1.0	17014	0
MRPL53	5	0.00025321	0.0011658	0.020911	1004	5	0.99967	0.99965	1.0	17236	0
UTP11L	5	0.00025758	0.0011856	0.021245	1005	4	0.9542	0.95423	1.0	15524	0
ZMAT5	5	0.00025817	0.0011889	0.021283	1006	5	0.99974	0.99973	1.0	17277	0
RRN3	5	0.00025996	0.001196	0.021388	1007	5	0.99974	0.99973	1.0	17275	0
TFRC	5	0.0002603	0.0011971	0.021388	1008	4	0.6583	0.73141	1.0	11761	1
SRSF3	5	0.0002644	0.0012109	0.021591	1009	4	0.99553	0.99551	1.0	16762	0
PSMC6	5	0.00026455	0.0012109	0.021591	1010	5	0.99974	0.99973	1.0	17274	0
TRMT12	5	0.00026542	0.0012169	0.021677	1011	4	0.99295	0.99292	1.0	16639	0
EIF2B4	5	0.0002682	0.0012323	0.02193	1012	5	0.9989	0.99889	1.0	17058	0
WARS2	5	0.00026851	0.0012351	0.021945	1013	5	0.99973	0.99972	1.0	17272	0
TRAPPC2	4	0.00026859	0.0012356	0.021945	1014	4	0.99973	0.99972	1.0	17271	0
FCGR1B	5	0.00027105	0.0012461	0.022109	1015	5	0.99973	0.99972	1.0	17270	0
SMG6	5	0.00027182	0.0012505	0.022165	1016	5	0.99973	0.99972	1.0	17269	0
DAD1	5	0.00027357	0.0012593	0.022299	1017	4	0.98576	0.98572	1.0	16393	0
LGALS9	5	0.00027423	0.0012609	0.022306	1018	5	0.99973	0.99972	1.0	17267	0
HAP1	5	0.00027587	0.0012692	0.02243	1019	4	0.53956	0.67789	1.0	11045	1
ATXN2L	5	0.0002787	0.0012895	0.022767	1020	5	0.99972	0.99971	1.0	17266	0
RBM4	8	0.00028013	0.0012956	0.022852	1021	5	0.99555	0.99554	1.0	16767	0
HNRNPM	5	0.000281	0.0013016	0.022914	1022	5	0.99972	0.99971	1.0	17265	0
GPR89A	3	0.00028109	0.0013016	0.022914	1023	2	0.96106	0.96111	1.0	15692	0
NUF2	5	0.00028211	0.0013082	0.022972	1024	5	0.99972	0.99971	1.0	17263	0
CTR9	5	0.00028218	0.0013085	0.022972	1025	4	0.34233	0.50229	1.0	8551	1
EXOSC8	5	0.00028232	0.0013088	0.022972	1026	4	0.86285	0.8646	1.0	13859	1
TAMM41	5	0.00028482	0.0013203	0.023152	1027	5	0.99964	0.99962	1.0	17227	0
ARL1	5	0.00028617	0.0013274	0.023255	1028	4	0.99711	0.99706	1.0	16867	0
BOLA3	6	0.0002871	0.0013302	0.023277	1029	6	0.99971	0.99971	1.0	17261	0
GTF2B	5	0.00028775	0.0013313	0.023277	1030	5	0.99936	0.99935	1.0	17152	0
COPG1	5	0.00028958	0.0013428	0.023443	1031	4	0.97011	0.9701	1.0	15905	0
ORC6	5	0.00028978	0.0013434	0.023443	1032	4	0.99631	0.99628	1.0	16811	0
GTF2H3	5	0.00029342	0.001356	0.023641	1033	5	0.99928	0.99928	1.0	17139	0
KIN	5	0.00029526	0.0013648	0.023771	1034	5	0.99959	0.99958	1.0	17211	0
SLC2A1	5	0.00029684	0.0013709	0.023853	1035	4	0.83327	0.83882	1.0	13411	1
MRPL20	5	0.00029712	0.0013731	0.023868	1036	4	0.41209	0.56406	1.0	9410	1
MED6	5	0.00029833	0.0013764	0.023903	1037	4	0.99444	0.99442	1.0	16704	0
MAT2A	5	0.00030015	0.0013854	0.024037	1038	5	0.99936	0.99935	1.0	17153	0
CDC26	5	0.00030073	0.001389	0.024076	1039	4	0.9969	0.99685	1.0	16851	0
POM121C	5	0.00030254	0.0013967	0.024186	1040	5	0.9997	0.99969	1.0	17257	0
HIST1H2BF	1	0.00030316	0.0013995	0.02421	1041	1	0.9997	0.99969	1.0	17256	0
PITPNB	5	0.00030397	0.0014017	0.024225	1042	5	0.9997	0.99969	1.0	17254	0
TOMM20	4	0.00030561	0.0014077	0.024306	1043	4	0.99969	0.99968	1.0	17253	0
ZDHHC8	5	0.00030618	0.0014099	0.024321	1044	5	0.99969	0.99968	1.0	17252	0
DPH3	6	0.00031038	0.0014325	0.024686	1045	5	0.50096	0.64294	1.0	10535	1
DHX38	5	0.0003116	0.0014358	0.024719	1046	4	0.87532	0.87681	1.0	14051	0
DPH1	5	0.00031201	0.0014374	0.024724	1047	5	0.99969	0.99968	1.0	17250	0
CDCA5	5	0.00031331	0.0014423	0.024786	1048	5	0.99969	0.99967	1.0	17249	0
HSCB	5	0.00031392	0.0014451	0.024809	1049	5	0.99969	0.99967	1.0	17248	0
SPC25	5	0.00031457	0.0014484	0.024842	1050	5	0.99969	0.99967	1.0	17247	0
IPO5	5	0.00031579	0.0014544	0.024922	1051	4	0.99129	0.99121	1.0	16571	0
PSMA2	5	0.00031654	0.0014566	0.024926	1052	5	0.99922	0.99922	1.0	17123	0
GTF2H4	5	0.00031714	0.0014588	0.024926	1053	5	0.99813	0.99812	1.0	16956	0
PAXBP1	5	0.00031719	0.0014594	0.024926	1054	4	0.99231	0.9923	1.0	16606	0
PKN2	5	0.00031758	0.0014616	0.024926	1055	5	0.99968	0.99967	1.0	17245	0
THOC5	5	0.00031759	0.0014616	0.024926	1056	5	0.99781	0.99778	1.0	16924	0
CENPW	6	0.0003179	0.0014638	0.02494	1057	6	0.99968	0.99967	1.0	17244	0
RPS5	4	0.00031914	0.0014682	0.024991	1058	3	0.96668	0.96671	1.0	15822	0
PET112	5	0.00032226	0.001477	0.025117	1059	5	0.99968	0.99966	1.0	17242	0
TIMM23	5	0.0003226	0.0014797	0.02514	1060	5	0.9987	0.99869	1.0	17021	0
ELAVL1	5	0.00032367	0.0014836	0.025182	1061	4	0.90668	0.90752	1.0	14587	0
TAF1B	5	0.00032896	0.0015056	0.025531	1062	5	0.99967	0.99966	1.0	17241	0
HSP90AA1	5	0.00032968	0.0015089	0.025563	1063	5	0.99967	0.99966	1.0	17239	0
GAK	5	0.00033077	0.0015149	0.025641	1064	5	0.99967	0.99966	1.0	17238	0
AP3D1	5	0.00033277	0.0015215	0.025729	1065	5	0.99967	0.99965	1.0	17237	0
MRPL39	5	0.00033358	0.0015265	0.025786	1066	4	0.99066	0.9906	1.0	16544	0
ATAD2	5	0.00033382	0.0015281	0.025786	1067	4	0.99711	0.99707	1.0	16868	0
MRPS22	5	0.0003345	0.0015292	0.025786	1068	5	0.99967	0.99965	1.0	17235	0
VARS2	5	0.00033719	0.0015391	0.025929	1069	4	0.99696	0.99692	1.0	16859	0
VPS54	5	0.00033974	0.0015534	0.026142	1070	5	0.99966	0.99965	1.0	17234	0
WARS	5	0.00034016	0.0015551	0.026142	1071	4	0.99366	0.99363	1.0	16662	0
CHEK1	5	0.00034058	0.0015562	0.026142	1072	4	0.80294	0.81586	1.0	13056	1
SSR2	5	0.00034115	0.0015578	0.026146	1073	4	0.99608	0.99606	1.0	16795	0
WISP1	17	0.00034206	0.0015611	0.026162	1074	10	0.33046	0.49184	1.0	8410	3
MRGBP	5	0.00034227	0.0015617	0.026162	1075	5	0.99941	0.99941	1.0	17165	0
ARHGEF5	5	0.00034318	0.001566	0.026211	1076	5	0.99966	0.99964	1.0	17232	0
PGAM1	3	0.00034557	0.0015781	0.026389	1077	3	0.99965	0.99964	1.0	17231	0
RPS13	4	0.00034763	0.0015869	0.026511	1078	3	0.95955	0.9596	1.0	15653	0
MRPS18B	5	0.00034909	0.0015963	0.026643	1079	5	0.99965	0.99963	1.0	17230	0
KRTAP5-10	3	0.00035361	0.001615	0.02693	1080	3	0.99965	0.99963	1.0	17229	0
TIMM44	5	0.00035601	0.0016238	0.027026	1081	4	0.82218	0.83022	1.0	13278	1
EXOSC9	5	0.00035603	0.0016238	0.027026	1082	4	0.99032	0.99027	1.0	16523	0
DDX10	5	0.00035883	0.0016375	0.02723	1083	4	0.0081587	0.029173	0.564118	930	1
GLTSCR2	5	0.00035991	0.0016414	0.027269	1084	5	0.99964	0.99962	1.0	17228	0
EIF4E	4	0.0003645	0.0016628	0.0276	1085	4	0.99672	0.99669	1.0	16842	0
PSMC2	5	0.0003709	0.0016919	0.028057	1086	4	0.98576	0.98572	1.0	16381	0
WDR25	5	0.00037328	0.0017018	0.028179	1087	5	0.99963	0.99961	1.0	17225	0
UPF2	5	0.00037368	0.0017024	0.028179	1088	5	0.99963	0.99961	1.0	17224	0
USPL1	5	0.0003758	0.0017101	0.02828	1089	5	0.99962	0.9996	1.0	17223	0
GARS	5	0.00038164	0.0017365	0.02869	1090	4	0.96424	0.9643	1.0	15766	0
PTP4A3	5	0.00038387	0.0017453	0.028783	1091	5	0.99962	0.9996	1.0	17222	0
FBL	5	0.00038389	0.0017453	0.028783	1092	4	0.88022	0.88157	1.0	14140	0
SS18L2	4	0.00038983	0.0017678	0.029128	1093	4	0.99961	0.99959	1.0	17221	0
NOL12	5	0.00039106	0.0017722	0.029174	1094	4	0.95656	0.95655	1.0	15583	0
GCN1L1	5	0.00039148	0.0017755	0.029201	1095	5	0.99961	0.99959	1.0	17220	0
YAE1D1	7	0.00039277	0.0017799	0.02922	1096	5	0.77378	0.79576	1.0	12746	1
ANAPC5	5	0.00039283	0.0017799	0.02922	1097	5	0.99961	0.99959	1.0	17219	0
HSD17B10	5	0.00039606	0.0017926	0.029401	1098	5	0.9996	0.99959	1.0	17218	0
ZNHIT1	5	0.00039868	0.0018058	0.02959	1099	4	0.92201	0.92245	1.0	14863	0
MRPL55	5	0.00039953	0.0018074	0.02959	1100	5	0.9996	0.99958	1.0	17216	0
WDR3	5	0.00040155	0.0018189	0.029752	1101	5	0.99816	0.99814	1.0	16964	0
LSM5	5	0.00040344	0.0018244	0.029815	1102	5	0.9996	0.99958	1.0	17214	0
HTATSF1	5	0.00040443	0.0018316	0.029905	1103	4	0.99136	0.99128	1.0	16576	0
SLC13A2	5	0.00040551	0.0018365	0.029949	1104	4	0.99415	0.99413	1.0	16684	0
NOL10	5	0.00040578	0.0018376	0.029949	1105	4	0.95811	0.95814	1.0	15620	0
YJEFN3	5	0.00040749	0.0018486	0.030101	1106	5	0.99959	0.99958	1.0	17212	0
POLR2H	9	0.00040812	0.0018508	0.03011	1107	6	0.99827	0.99825	1.0	16972	0
UAP1	5	0.00040963	0.0018574	0.03019	1108	5	0.99959	0.99958	1.0	17210	0
DCTN5	9	0.00040994	0.0018607	0.030216	1109	6	0.98863	0.98857	1.0	16462	0
TAZ	5	0.00041103	0.0018673	0.030296	1110	5	0.99959	0.99957	1.0	17209	0
PRPF4B	5	0.00041352	0.0018728	0.030358	1111	5	0.99959	0.99957	1.0	17208	0
TWISTNB	5	0.00041669	0.0018849	0.030527	1112	5	0.99815	0.99814	1.0	16963	0
ZMAT2	5	0.00042159	0.0019036	0.030802	1113	5	0.99958	0.99956	1.0	17207	0
RPL7A	2	0.00042249	0.0019097	0.030872	1114	2	0.99958	0.99956	1.0	17206	0
NAA30	5	0.00042634	0.0019278	0.031137	1115	5	0.99957	0.99956	1.0	17205	0
METTL3	5	0.00042723	0.0019361	0.031239	1116	5	0.99957	0.99956	1.0	17204	0
MNT	5	0.00042801	0.0019382	0.031239	1117	5	0.99957	0.99956	1.0	17203	0
CLASRP	5	0.0004282	0.0019393	0.031239	1118	4	0.9629	0.96297	1.0	15734	0
UNC50	5	0.00042971	0.0019454	0.031309	1119	5	0.99888	0.99888	1.0	17054	0
EIF4G2	5	0.00043217	0.0019586	0.031493	1120	4	0.9946	0.99457	1.0	16722	0
PAFAH1B1	5	0.00043339	0.0019646	0.031543	1121	4	0.99553	0.99551	1.0	16763	0
LARS	5	0.00043379	0.0019652	0.031543	1122	4	0.99661	0.99657	1.0	16835	0
PHF8	5	0.00044365	0.0020048	0.03215	1123	4	0.96622	0.96628	1.0	15807	0
GPR89B	2	0.00045194	0.0020328	0.03257	1124	2	0.99829	0.99828	1.0	16976	0
PABPC1	5	0.00045422	0.0020405	0.032653	1125	5	0.99955	0.99953	1.0	17199	0
MRPL28	5	0.00045458	0.0020416	0.032653	1126	5	0.99955	0.99953	1.0	17198	0
KIF11	5	0.00045569	0.0020482	0.032715	1127	5	0.99954	0.99953	1.0	17197	0
TRA2B	7	0.0004564	0.0020504	0.032715	1128	5	0.99856	0.99855	1.0	17005	0
SMC5	5	0.00045645	0.002051	0.032715	1129	5	0.99954	0.99953	1.0	17196	0
RPS14	2	0.00045716	0.0020548	0.032748	1130	2	0.99954	0.99953	1.0	17195	0
VDAC1	3	0.00045807	0.0020598	0.032798	1131	3	0.99954	0.99953	1.0	17194	0
RPS12	4	0.00045949	0.0020663	0.032862	1132	4	0.99672	0.99669	1.0	16843	0
RABGGTB	5	0.0004596	0.0020674	0.032862	1133	5	0.99904	0.99903	1.0	17080	0
MRPL4	5	0.00046249	0.0020779	0.032999	1134	5	0.99807	0.99804	1.0	16954	0
SNRNP200	5	0.00046315	0.0020823	0.03304	1135	4	0.98576	0.98572	1.0	16329	0
SUPT4H1	5	0.0004634	0.0020845	0.033045	1136	5	0.99954	0.99952	1.0	17193	0
KANSL2	5	0.0004652	0.0020911	0.033121	1137	5	0.99787	0.99784	1.0	16937	0
PPP1R10	5	0.00046548	0.0020938	0.033135	1138	4	0.99495	0.99495	1.0	16736	0
TEX10	5	0.00046688	0.0020977	0.033167	1139	5	0.99943	0.99942	1.0	17169	0
ALG13	11	0.00046901	0.0021076	0.033294	1140	8	0.56661	0.69031	1.0	11220	3
PYROXD1	5	0.00047131	0.0021136	0.033331	1141	5	0.99951	0.99949	1.0	17184	0
CLTC	5	0.00047141	0.0021136	0.033331	1142	4	0.97222	0.97217	1.0	15968	0
ROMO1	5	0.00047349	0.0021213	0.033423	1143	4	0.83994	0.84438	1.0	13503	1
PRPF6	5	0.00047809	0.0021433	0.03374	1144	3	0.50631	0.64774	1.0	10608	2
EIF4G1	5	0.00047945	0.0021472	0.033771	1145	5	0.99945	0.99945	1.0	17174	0
MTG2	5	0.0004852	0.0021686	0.034079	1146	4	0.77308	0.79529	1.0	12737	1
LSMD1	5	0.00048644	0.0021769	0.034154	1147	4	0.9455	0.94576	1.0	15331	0
HIST1H2AK	5	0.00048701	0.002178	0.034154	1148	4	0.97713	0.97704	1.0	16077	0
SLC20A1	5	0.00048749	0.0021791	0.034154	1149	5	0.99951	0.9995	1.0	17186	0
PCBP2	5	0.0004881	0.0021818	0.034167	1150	5	0.99938	0.99937	1.0	17159	0
ORC4	5	0.00049077	0.0021944	0.034319	1151	5	0.99951	0.99949	1.0	17185	0
SNAPC1	5	0.00049142	0.0021972	0.034319	1152	4	0.95114	0.95122	1.0	15445	0
NOL7	5	0.00049145	0.0021972	0.034319	1153	5	0.99951	0.99949	1.0	17183	0
UBE2Z	5	0.00049195	0.0021999	0.034328	1154	5	0.99951	0.99949	1.0	17182	0
TAF1A	5	0.00049225	0.0022016	0.034328	1155	4	0.93295	0.93328	1.0	15070	0
XYLT2	5	0.00049407	0.0022107	0.034439	1156	5	0.99951	0.99949	1.0	17181	0
FXN	5	0.00049686	0.0022225	0.034594	1157	5	0.99927	0.99927	1.0	17136	0
AKIRIN2	5	0.00050312	0.0022461	0.034931	1158	5	0.9995	0.99948	1.0	17179	0
NAA10	5	0.00050674	0.0022599	0.035115	1159	3	0.14618	0.29178	0.947747	5541	2
PRPF18	5	0.00052626	0.0023412	0.036314	1160	4	0.95344	0.95349	1.0	15501	0
DDX21	5	0.00052647	0.0023418	0.036314	1161	5	0.99947	0.99946	1.0	17177	0
CRKL	5	0.00052704	0.0023445	0.036314	1162	4	0.99539	0.99538	1.0	16754	0
MRPL10	5	0.00052739	0.0023451	0.036314	1163	5	0.99947	0.99946	1.0	17176	0
CDC6	5	0.00052999	0.0023489	0.036342	1164	5	0.99882	0.99881	1.0	17041	0
DAZAP1	5	0.00053513	0.0023704	0.036642	1165	4	0.78957	0.80647	1.0	12905	1
RPS4X	3	0.00053819	0.0023858	0.036848	1166	3	0.99946	0.99945	1.0	17175	0
ETNK1	5	0.00054221	0.002399	0.037021	1167	4	0.96004	0.96008	1.0	15669	0
EIF2B5	5	0.00054401	0.0024061	0.037099	1168	4	0.99526	0.99526	1.0	16744	0
RBM22	5	0.00054924	0.0024226	0.037321	1169	4	0.81753	0.82668	1.0	13211	1
CCDC84	5	0.00055416	0.002444	0.03762	1170	5	0.99945	0.99944	1.0	17172	0
DOLK	5	0.00055894	0.0024622	0.037866	1171	4	0.99756	0.99754	1.0	16905	0
HIST1H2BC	4	0.00056056	0.0024721	0.037986	1172	3	0.95356	0.9536	1.0	15503	0
RIMBP3B	5	0.00056843	0.0025029	0.038426	1173	4	0.97738	0.9773	1.0	16086	0
WBP11	5	0.00056903	0.0025059	0.03844	1174	5	0.99943	0.99943	1.0	17171	0
RPL7	2	0.00057149	0.0025194	0.038614	1175	2	0.99943	0.99942	1.0	17170	0
MRPL54	5	0.00057402	0.0025315	0.038766	1176	4	0.97515	0.97509	1.0	16027	0
PIAS1	5	0.00057464	0.0025342	0.038775	1177	5	0.99943	0.99942	1.0	17168	0
ATP6AP1	5	0.00057605	0.0025425	0.038869	1178	5	0.99942	0.99942	1.0	17167	0
AHCYL1	5	0.000582	0.0025694	0.039247	1179	4	0.91598	0.9166	1.0	14760	0
VPS25	5	0.00058271	0.0025743	0.039289	1180	4	0.98576	0.98572	1.0	16394	0
UBB	2	0.00058419	0.0025826	0.039382	1181	2	0.98125	0.98114	1.0	16193	0
POP7	5	0.00058775	0.0026002	0.039617	1182	3	0.60677	0.70757	1.0	11442	1
RPS15	2	0.00058848	0.0026046	0.03965	1183	2	0.99941	0.99941	1.0	17166	0
SNRPA1	5	0.00059198	0.0026183	0.039826	1184	5	0.99898	0.99897	1.0	17075	0
ISYNA1	5	0.00059478	0.0026288	0.039951	1185	5	0.99941	0.9994	1.0	17164	0
ALG14	5	0.00059967	0.002648	0.040183	1186	5	0.99917	0.99918	1.0	17112	0
MRPS2	5	0.00059991	0.0026497	0.040183	1187	4	0.99457	0.99455	1.0	16719	0
TIMM9	4	0.00060076	0.0026508	0.040183	1188	3	0.97621	0.97612	1.0	16057	0
GABPA	5	0.00060596	0.0026772	0.040549	1189	4	0.99458	0.99456	1.0	16721	0
MTIF2	5	0.00060767	0.0026849	0.040632	1190	4	0.9565	0.95649	1.0	15581	0
ALG11	5	0.00061454	0.0027107	0.040988	1191	4	0.99538	0.99537	1.0	16752	0
TRAPPC4	5	0.00061698	0.0027228	0.041136	1192	4	0.99701	0.99697	1.0	16863	0
PSMA5	5	0.00062161	0.0027415	0.041349	1194	5	0.99938	0.99937	1.0	17160	0
DONSON	5	0.00062161	0.0027415	0.041349	1193	5	0.99938	0.99937	1.0	17161	0
BRAT1	5	0.00062401	0.0027497	0.041413	1195	5	0.99938	0.99937	1.0	17158	0
EIF3K	5	0.00062416	0.0027503	0.041413	1196	4	0.95136	0.95143	1.0	15449	0
MED30	5	0.00062597	0.0027629	0.041568	1197	4	0.99007	0.99001	1.0	16512	0
GART	5	0.00062899	0.0027739	0.041664	1198	5	0.99937	0.99936	1.0	17157	0
SLA	10	0.00062905	0.0027739	0.041664	1199	7	0.98688	0.98682	1.0	16411	0
ATP2B1	5	0.0006335	0.0027948	0.041943	1200	5	0.99911	0.99911	1.0	17097	0
TRAPPC2L	5	0.00063416	0.0027981	0.041958	1201	5	0.99937	0.99936	1.0	17156	0
UBAP1	5	0.00064097	0.0028305	0.042398	1202	4	0.49546	0.63797	1.0	10474	1
DHX9	5	0.0006416	0.0028322	0.042398	1203	5	0.99887	0.99887	1.0	17052	0
FAM72D	5	0.0006449	0.0028492	0.042618	1204	5	0.99936	0.99935	1.0	17151	0
METTL14	5	0.00065542	0.0028866	0.043141	1205	4	0.99444	0.99442	1.0	16712	0
MOGS	5	0.0006589	0.0029031	0.043352	1206	5	0.99931	0.99931	1.0	17145	0
PRPF39	5	0.00066201	0.0029185	0.043545	1207	4	0.99629	0.99625	1.0	16808	0
RPL6	3	0.00066597	0.0029367	0.043732	1208	3	0.99933	0.99933	1.0	17150	0
TUBA1C	3	0.00066648	0.0029378	0.043732	1209	3	0.99933	0.99933	1.0	17149	0
CRAMP1L	5	0.00066669	0.0029383	0.043732	1210	4	0.84835	0.85157	1.0	13640	1
PHF23	5	0.0006693	0.0029482	0.043843	1211	4	0.96894	0.96895	1.0	15877	0
PARS2	5	0.0006708	0.0029537	0.043877	1212	5	0.99933	0.99932	1.0	17148	0
TBP	5	0.00067114	0.0029553	0.043877	1213	4	0.94861	0.94875	1.0	15391	0
THAP7	5	0.00067463	0.0029729	0.044098	1214	5	0.99933	0.99932	1.0	17147	0
NPAT	5	0.00067543	0.0029751	0.044098	1215	5	0.99932	0.99932	1.0	17146	0
PTH2	5	0.00068882	0.0030351	0.044949	1216	2	0.85188	0.85468	1.0	13690	1
CYB5R4	5	0.00068941	0.0030406	0.044994	1217	4	0.90962	0.91034	1.0	14643	0
ELOF1	5	0.00069021	0.0030472	0.045054	1218	4	0.97152	0.97149	1.0	15951	0
ATP6V1C1	5	0.00069268	0.0030576	0.045172	1219	4	0.98576	0.98572	1.0	16346	0
ZCCHC9	5	0.00069662	0.0030763	0.045373	1220	5	0.9993	0.9993	1.0	17143	0
DDX6	5	0.00069666	0.0030763	0.045373	1221	5	0.99842	0.99841	1.0	16989	0
DCTN2	5	0.00069854	0.0030812	0.045409	1222	4	0.90618	0.90703	1.0	14577	0
ZNHIT3	6	0.00070063	0.00309	0.045502	1223	4	0.80408	0.81668	1.0	13065	1
EIF3H	5	0.00070532	0.0031109	0.045772	1224	4	0.9941	0.99407	1.0	16683	0
CLINT1	5	0.00071061	0.0031329	0.046058	1225	5	0.99929	0.99929	1.0	17142	0
ARMC5	5	0.00071262	0.0031401	0.046125	1226	5	0.99929	0.99929	1.0	17141	0
PQBP1	5	0.00071346	0.0031439	0.046144	1227	5	0.99929	0.99929	1.0	17140	0
HIST1H4K	3	0.00072089	0.0031753	0.046566	1228	3	0.99928	0.99928	1.0	17138	0
RPL30	3	0.00072462	0.0031846	0.046665	1229	3	0.99928	0.99928	1.0	17137	0
AP1G1	5	0.00072844	0.0032016	0.046877	1230	5	0.99898	0.99897	1.0	17074	0
EIF3E	5	0.00073067	0.003206	0.046903	1231	4	0.97246	0.97242	1.0	15970	0
SSU72	5	0.00073324	0.0032154	0.04698	1232	5	0.99815	0.99814	1.0	16958	0
DR1	5	0.00073351	0.0032165	0.04698	1233	5	0.99896	0.99895	1.0	17070	0
APC	5	0.00073851	0.0032341	0.047198	1234	5	0.99911	0.99911	1.0	17095	0
TLK2	5	0.0007388	0.0032368	0.0472	1235	5	0.99901	0.999	1.0	17078	0
HIST1H4J	3	0.00074395	0.003255	0.047426	1236	2	0.89419	0.89527	1.0	14370	0
POLR2B	5	0.00074412	0.0032583	0.047436	1237	5	0.99926	0.99926	1.0	17134	0
RRP1	5	0.00074501	0.0032632	0.047457	1238	5	0.99882	0.99882	1.0	17043	0
TGFBRAP1	5	0.00074568	0.0032671	0.047457	1239	5	0.99925	0.99926	1.0	17132	0
MRPL27	5	0.00074603	0.0032676	0.047457	1240	5	0.99925	0.99926	1.0	17131	0
EXOSC5	5	0.00075139	0.0032979	0.047838	1241	3	0.74614	0.77856	1.0	12454	1
UBE2J2	5	0.000753	0.003302	0.047838	1242	5	0.99925	0.99925	1.0	17130	0
CCDC137	5	0.00075335	0.0033039	0.047838	1243	5	0.99925	0.99925	1.0	17129	0
PPIL1	5	0.00075354	0.0033045	0.047838	1244	5	0.99922	0.99922	1.0	17125	0
KIAA1429	5	0.00075726	0.0033198	0.048022	1245	5	0.99852	0.99851	1.0	16999	0
ORC1	5	0.00076214	0.0033358	0.048199	1246	4	0.96584	0.96589	1.0	15799	0
RBM39	5	0.00076243	0.0033374	0.048199	1247	5	0.99815	0.99814	1.0	16962	0
DGCR8	5	0.00076329	0.0033407	0.048208	1248	4	0.53426	0.67312	1.0	10974	1
MRPS11	5	0.00077118	0.0033842	0.048795	1249	5	0.99923	0.99923	1.0	17128	0
KBTBD2	5	0.0007735	0.0033935	0.048891	1250	5	0.99923	0.99923	1.0	17127	0
XRN1	5	0.00077781	0.0034128	0.049129	1251	4	0.98925	0.98919	1.0	16482	0
IPO11	5	0.00078474	0.0034419	0.049469	1252	5	0.99922	0.99922	1.0	17121	0
GTF2E1	5	0.00078474	0.0034419	0.049469	1253	5	0.99922	0.99922	1.0	17122	0
RBM17	4	0.0007852	0.0034452	0.049477	1254	4	0.99921	0.99922	1.0	17120	0
RAD23A	5	0.00078881	0.0034661	0.049738	1255	5	0.99921	0.99922	1.0	17119	0
EGFR	5	0.0007943	0.0034886	0.050021	1256	4	0.90121	0.90213	1.0	14486	0
GRB2	5	0.00080086	0.00352	0.05043	1257	5	0.9992	0.9992	1.0	17117	0
GTF2IRD2B	5	0.00080414	0.0035332	0.050579	1258	4	0.99373	0.99369	1.0	16667	0
ZNF236	5	0.00080768	0.0035497	0.05075	1259	5	0.99919	0.9992	1.0	17116	0
MBTD1	5	0.00080793	0.0035508	0.05075	1260	4	0.96687	0.9669	1.0	15831	0
PIGW	5	0.00080898	0.0035579	0.050812	1261	5	0.99919	0.9992	1.0	17115	0
SCAF4	5	0.00081306	0.0035749	0.051014	1262	5	0.99919	0.99919	1.0	17114	0
SRP72	5	0.00081385	0.0035777	0.051014	1263	4	0.96311	0.96318	1.0	15736	0
MRPL23	5	0.00082315	0.0036101	0.051436	1264	5	0.99918	0.99918	1.0	17113	0
BANP	5	0.00082693	0.0036255	0.051614	1265	3	0.32729	0.48912	1.0	8366	1
RARS	5	0.0008305	0.0036404	0.051742	1266	5	0.99917	0.99918	1.0	17111	0
UBE2S	5	0.00083126	0.003642	0.051742	1267	5	0.99917	0.99918	1.0	17110	0
TXN	7	0.00083145	0.0036431	0.051742	1268	5	0.84895	0.8521	1.0	13653	1
WDR83	5	0.00084039	0.0036805	0.052232	1269	5	0.99916	0.99917	1.0	17109	0
ZCCHC7	5	0.0008413	0.0036844	0.052245	1270	4	0.98404	0.98396	1.0	16272	0
DDX42	5	0.00084409	0.0037003	0.05243	1271	4	0.99234	0.99233	1.0	16610	0
EHMT2	5	0.00084959	0.0037217	0.052667	1272	5	0.99915	0.99916	1.0	17107	0
TUBGCP5	5	0.00085	0.0037228	0.052667	1273	5	0.99837	0.99836	1.0	16983	0
FUBP1	5	0.00085469	0.003741	0.052848	1274	4	0.99602	0.99601	1.0	16792	0
FAM91A1	5	0.00085501	0.0037415	0.052848	1275	4	0.98092	0.98083	1.0	16179	0
HAUS2	5	0.00085752	0.0037531	0.052964	1276	4	0.98843	0.98839	1.0	16457	0
ATP5L	4	0.00085864	0.0037569	0.052964	1277	3	0.6022	0.70555	1.0	11419	1
FURIN	5	0.00085907	0.0037586	0.052964	1278	5	0.99914	0.99915	1.0	17102	0
NUP153	5	0.00086531	0.0037888	0.053348	1279	5	0.99913	0.99914	1.0	17101	0
NOL8	5	0.00087809	0.0038405	0.054034	1280	5	0.99912	0.99913	1.0	17099	0
IGLON5	5	0.00087907	0.0038454	0.054061	1281	4	0.99561	0.9956	1.0	16769	0
AP3B1	5	0.00087971	0.0038498	0.054081	1282	4	0.9898	0.98975	1.0	16500	0
PMF1-BGLAP	3	0.00088728	0.0038762	0.054374	1283	3	0.99911	0.99911	1.0	17096	0
SEC63	5	0.00088773	0.0038768	0.054374	1284	3	0.99635	0.99631	1.0	16815	0
B3GNT2	5	0.00089225	0.0038971	0.054617	1285	4	0.96189	0.96195	1.0	15712	0
MED29	5	0.00089402	0.0039043	0.054675	1286	4	0.83285	0.83848	1.0	13404	1
RBBP5	5	0.00090107	0.0039301	0.054994	1287	5	0.9991	0.9991	1.0	17093	0
INO80	5	0.00090479	0.0039427	0.055128	1288	4	0.63515	0.72027	1.0	11622	1
SLU7	5	0.00090846	0.0039592	0.055316	1289	5	0.99909	0.99909	1.0	17092	0
CHD8	5	0.00090951	0.0039636	0.055334	1290	5	0.99891	0.9989	1.0	17064	0
RPL26	2	0.00091075	0.0039697	0.055376	1291	2	0.99909	0.99909	1.0	17091	0
DICER1	5	0.00091652	0.0039933	0.055592	1292	5	0.99908	0.99908	1.0	17089	0
POMP	5	0.00091693	0.0039939	0.055592	1293	5	0.99908	0.99908	1.0	17088	0
DSCR4	5	0.00091741	0.0039944	0.055592	1294	4	0.34371	0.50353	1.0	8568	1
PRR12	5	0.00092329	0.0040282	0.056013	1295	5	0.99908	0.99908	1.0	17087	0
PPP2R3C	5	0.00092411	0.0040335	0.056013	1296	5	0.99908	0.99908	1.0	17086	0
USP37	5	0.00092469	0.004034	0.056013	1297	4	0.99738	0.99737	1.0	16886	0
MRPL21	8	0.00092648	0.0040439	0.056107	1298	6	0.84825	0.85149	1.0	13639	1
C11orf73	5	0.00092824	0.0040522	0.056178	1299	5	0.99907	0.99907	1.0	17085	0
ST3GAL1	5	0.00093001	0.0040593	0.056234	1300	4	0.99066	0.9906	1.0	16539	0
MTOR	5	0.00093694	0.0040818	0.056493	1301	4	0.99274	0.99271	1.0	16627	0
UFSP2	5	0.00093737	0.0040843	0.056493	1302	4	0.81964	0.82824	1.0	13239	1
STK24	5	0.00093821	0.0040895	0.056522	1303	5	0.99906	0.99906	1.0	17084	0
UFL1	5	0.00094113	0.0041016	0.056646	1304	5	0.99906	0.99906	1.0	17083	0
WDR61	5	0.00094578	0.0041253	0.056929	1305	4	0.99089	0.99082	1.0	16553	0
NMT1	5	0.00094672	0.0041291	0.056938	1306	5	0.99798	0.99795	1.0	16943	0
CIT	5	0.00094803	0.0041352	0.056978	1307	4	0.97987	0.97977	1.0	16150	0
U2AF2	5	0.00095163	0.0041544	0.057199	1308	5	0.99905	0.99904	1.0	17082	0
SURF6	5	0.00095662	0.0041726	0.057405	1309	4	0.96921	0.96921	1.0	15888	0
MRPL43	5	0.00096825	0.0042226	0.058049	1310	4	0.83786	0.8426	1.0	13474	1
PAICS	4	0.00096954	0.0042286	0.058088	1311	4	0.99903	0.99902	1.0	17079	0
NUP160	5	0.00098184	0.0042776	0.058715	1312	4	0.99295	0.99292	1.0	16637	0
SNRNP40	5	0.00098318	0.0042842	0.058761	1313	4	0.51217	0.65295	1.0	10692	1
FEN1	5	0.00098866	0.0043084	0.059048	1314	4	0.99016	0.99011	1.0	16516	0
SCGB1C1	5	0.00099435	0.0043309	0.059312	1315	5	0.99901	0.999	1.0	17077	0
NDUFAB1	5	0.0010021	0.0043622	0.059643	1316	4	0.95969	0.95974	1.0	15655	0
PFAS	5	0.0010027	0.0043639	0.059643	1317	4	0.88156	0.88287	1.0	14176	0
C1GALT1	5	0.0010029	0.004365	0.059643	1318	5	0.999	0.99899	1.0	17076	0
NCSTN	5	0.0010129	0.0044062	0.060137	1319	4	0.98576	0.98572	1.0	16339	0
EIF3M	5	0.0010136	0.0044079	0.060137	1320	4	0.99696	0.99692	1.0	16855	0
WRB	5	0.0010261	0.0044496	0.060661	1321	5	0.99886	0.99886	1.0	17049	0
MRE11A	5	0.0010312	0.0044705	0.0609	1322	4	0.35624	0.51458	1.0	8713	1
PSMD14	5	0.0010326	0.0044744	0.060906	1323	4	0.75759	0.7855	1.0	12571	1
PPP1CB	5	0.0010343	0.0044848	0.061003	1324	4	0.4646	0.61042	1.0	10051	1
CARM1	5	0.0010445	0.0045272	0.061532	1325	4	0.99152	0.99144	1.0	16580	0
PTPN11	5	0.001055	0.0045656	0.062008	1326	5	0.99895	0.99894	1.0	17069	0
STT3A	5	0.0010559	0.00457	0.062021	1327	5	0.99894	0.99894	1.0	17068	0
ZBTB17	5	0.0010602	0.0045854	0.062183	1328	4	0.97152	0.97149	1.0	15950	0
NEDD1	5	0.0010644	0.0046041	0.06239	1329	4	0.98576	0.98572	1.0	16328	0
ARHGEF3	5	0.0010709	0.0046344	0.062712	1330	5	0.99893	0.99892	1.0	17067	0
LIMS1	6	0.0010711	0.0046349	0.062712	1331	4	0.90415	0.90502	1.0	14531	1
RQCD1	5	0.0010758	0.0046509	0.062881	1332	3	0.77915	0.79932	1.0	12803	1
HIST1H2AM	5	0.0010771	0.0046569	0.062915	1333	5	0.99892	0.99892	1.0	17066	0
RAD51C	6	0.0010792	0.0046679	0.063017	1334	5	0.84394	0.84778	1.0	13562	1
STXBP3	5	0.0010888	0.0047119	0.06356	1335	4	0.99444	0.99442	1.0	16705	0
ADAM32	5	0.0010895	0.0047152	0.06356	1336	5	0.99891	0.9989	1.0	17065	0
CNPY2	5	0.0010938	0.0047344	0.063761	1337	5	0.99891	0.9989	1.0	17063	0
MAPK1	5	0.0010947	0.0047372	0.063761	1338	5	0.99891	0.9989	1.0	17062	0
MNAT1	5	0.0010973	0.0047487	0.063868	1339	5	0.9989	0.99889	1.0	17061	0
BRD8	5	0.0010995	0.0047625	0.064005	1340	5	0.9989	0.99889	1.0	17060	0
UNC119	5	0.0011009	0.0047685	0.064039	1341	5	0.9989	0.99889	1.0	17059	0
CELSR2	5	0.0011046	0.0047845	0.064172	1342	4	0.98576	0.98572	1.0	16331	0
MRPL41	5	0.0011049	0.0047856	0.064172	1343	5	0.9989	0.99889	1.0	17057	0
PSMD13	5	0.0011139	0.0048367	0.064761	1344	4	0.87423	0.87575	1.0	14036	0
SRCAP	5	0.001114	0.0048367	0.064761	1345	5	0.99889	0.99888	1.0	17056	0
RPSA	2	0.0011154	0.0048405	0.064765	1346	2	0.99888	0.99888	1.0	17055	0
FKBPL	5	0.0011219	0.0048691	0.065099	1347	3	0.83583	0.8409	1.0	13444	1
KRTAP9-4	2	0.0011272	0.0048862	0.065278	1348	2	0.99887	0.99887	1.0	17053	0
KANSL1	5	0.0011295	0.0048944	0.06534	1349	4	0.78715	0.80478	1.0	12885	1
HIST2H3D	2	0.0011317	0.004906	0.065446	1350	2	0.99887	0.99887	1.0	17051	0
POTEJ	4	0.0011344	0.0049159	0.065529	1351	4	0.99887	0.99886	1.0	17050	0
ZZZ3	5	0.0011435	0.0049516	0.065957	1352	5	0.99886	0.99885	1.0	17048	0
AUP1	5	0.0011452	0.0049593	0.066005	1353	4	0.92534	0.92575	1.0	14919	0
TIPIN	5	0.0011456	0.0049626	0.066005	1354	4	0.97812	0.97803	1.0	16107	0
GRAP	4	0.0011489	0.0049736	0.066103	1355	4	0.99885	0.99885	1.0	17046	0
ACACA	5	0.0011581	0.0050093	0.066529	1356	4	0.63564	0.72052	1.0	11627	1
PPARG	5	0.0011609	0.0050154	0.06656	1357	5	0.99884	0.99884	1.0	17045	0
APH1A	5	0.0011715	0.0050572	0.067052	1358	4	0.98398	0.9839	1.0	16270	0
URB2	5	0.0011726	0.0050599	0.067052	1359	4	0.7233	0.76523	1.0	12240	1
DPF2	5	0.0011748	0.0050742	0.067186	1360	5	0.99883	0.99882	1.0	17044	0
MED17	5	0.001175	0.0050775	0.067186	1361	4	0.90665	0.90749	1.0	14585	0
AMER1	5	0.0011766	0.0050863	0.067211	1362	5	0.99882	0.99882	1.0	17042	0
ATXN10	5	0.0011769	0.0050868	0.067211	1363	5	0.99805	0.99802	1.0	16948	0
NDC80	5	0.0011778	0.0050912	0.06722	1364	4	0.99596	0.99595	1.0	16790	0
SMARCA5	5	0.0011814	0.0051061	0.067367	1365	4	0.98576	0.98572	1.0	16389	0
TFAM	6	0.0011837	0.0051176	0.06747	1366	5	0.99882	0.99881	1.0	17036	0
JADE3	5	0.0011876	0.0051347	0.067645	1367	5	0.99881	0.9988	1.0	17035	0
RRM2	5	0.0012078	0.0052309	0.068862	1368	4	0.99574	0.99573	1.0	16778	0
NDC1	5	0.00122	0.0052798	0.069455	1369	4	0.99652	0.99647	1.0	16829	0
TUBA1B	4	0.0012242	0.0052958	0.069614	1370	3	0.93517	0.9355	1.0	15113	0
ICT1	5	0.0012292	0.005315	0.069816	1371	5	0.99877	0.99876	1.0	17033	0
BRIX1	5	0.0012367	0.0053463	0.070177	1372	4	0.99444	0.99442	1.0	16715	0
NUFIP1	5	0.0012401	0.0053612	0.07032	1373	5	0.99876	0.99875	1.0	17032	0
MED8	5	0.001247	0.0053862	0.070563	1374	2	0.62623	0.71617	1.0	11562	1
MARK2	5	0.0012474	0.0053876	0.070563	1375	5	0.99875	0.99874	1.0	17029	0
GGTLC2	3	0.0012596	0.0054316	0.071088	1376	3	0.99874	0.99873	1.0	17027	0
NUP214	5	0.0012716	0.0054827	0.071705	1377	4	0.99661	0.99657	1.0	16836	0
HIST1H2BL	3	0.0012751	0.0054953	0.071818	1378	3	0.99872	0.99872	1.0	17026	0
CRCT1	5	0.0012815	0.0055245	0.072147	1379	4	0.11124	0.23801	0.91763	4670	1
P2RY12	5	0.0012845	0.0055355	0.072238	1380	5	0.99872	0.99871	1.0	17025	0
BCCIP	5	0.0012947	0.0055827	0.072747	1381	4	0.99726	0.99722	1.0	16880	0
RGPD6	1	0.0012953	0.0055838	0.072747	1382	1	0.9987	0.9987	1.0	17023	0
UBA5	5	0.0012957	0.0055866	0.072747	1383	4	0.99444	0.99442	1.0	16710	0
INTS5	5	0.0012986	0.005602	0.072895	1384	5	0.9987	0.99869	1.0	17022	0
RPL5	2	0.0013055	0.0056267	0.073164	1385	2	0.99869	0.99868	1.0	17020	0
FBXO11	5	0.001317	0.0056784	0.073729	1386	5	0.99868	0.99868	1.0	17019	0
TFB2M	5	0.0013171	0.0056784	0.073729	1387	4	0.93974	0.94001	1.0	15206	0
NCKAP1	5	0.0013193	0.0056894	0.073819	1388	4	0.99749	0.99747	1.0	16900	0
ITGAV	5	0.0013242	0.0057056	0.073955	1389	4	0.99553	0.99551	1.0	16761	0
HAPLN4	5	0.0013244	0.0057081	0.073955	1390	4	0.99664	0.99659	1.0	16837	0
RARG	5	0.0013316	0.0057416	0.074336	1391	5	0.99867	0.99866	1.0	17016	0
UFC1	5	0.0013353	0.0057598	0.074517	1392	4	0.99753	0.99751	1.0	16903	0
POLR1D	10	0.0013419	0.005784	0.074776	1393	6	0.98505	0.98499	1.0	16304	0
PPP1R11	5	0.0013431	0.0057906	0.074808	1394	4	0.9964	0.99636	1.0	16822	0
WDR24	5	0.0013488	0.0058158	0.075081	1395	4	0.98378	0.9837	1.0	16262	0
MTBP	5	0.0013523	0.0058268	0.075169	1396	5	0.99865	0.99865	1.0	17010	0
VMA21	5	0.0013673	0.0058994	0.076051	1397	4	0.99444	0.99442	1.0	16707	0
ADCY8	5	0.0013758	0.0059445	0.076577	1398	5	0.99862	0.99862	1.0	17009	0
SSB	4	0.0013782	0.0059593	0.076713	1399	4	0.99862	0.99861	1.0	17008	0
MAL	15	0.0013829	0.0059791	0.076913	1400	6	0.12698	0.26268	0.935089	5057	3
GPR20	5	0.0013999	0.006038	0.077614	1401	4	0.9921	0.99206	1.0	16599	0
VPS26A	5	0.0014084	0.0060704	0.077976	1402	5	0.99859	0.99858	1.0	17006	0
JTB	5	0.0014175	0.0061111	0.078442	1403	4	0.99576	0.99575	1.0	16779	0
POLA1	5	0.0014196	0.0061204	0.078506	1404	4	0.3852	0.54005	1.0	9090	1
HIST2H2AA3	4	0.0014324	0.0061727	0.07912	1405	3	0.7512	0.7816	1.0	12504	1
POLA2	5	0.0014454	0.0062386	0.079909	1406	4	0.96407	0.96414	1.0	15761	0
UBE2G2	5	0.0014484	0.0062524	0.080028	1407	5	0.99855	0.99854	1.0	17004	0
GAR1	5	0.0014551	0.0062799	0.080322	1408	4	0.97641	0.97632	1.0	16061	0
PPA2	5	0.001459	0.0062975	0.08049	1409	5	0.99854	0.99853	1.0	17002	0
SYVN1	5	0.0014607	0.0063063	0.080546	1410	4	0.97476	0.9747	1.0	16017	0
SUPT3H	5	0.0014709	0.0063447	0.08098	1411	5	0.99853	0.99852	1.0	17001	0
PPP1R12A	5	0.001473	0.0063535	0.081026	1412	5	0.99853	0.99852	1.0	17000	0
ATG9A	5	0.0014737	0.0063574	0.081026	1413	4	0.96866	0.96866	1.0	15871	0
EIF3J	7	0.0014871	0.0064052	0.081562	1414	6	0.99936	0.99936	1.0	17155	0
CBWD1	2	0.0014877	0.0064085	0.081562	1415	1	0.45179	0.59903	1.0	9912	1
RANBP3	5	0.0014897	0.0064179	0.081624	1416	4	0.96249	0.96257	1.0	15727	0
HMGA1	5	0.0014925	0.0064289	0.081706	1417	4	0.5923	0.70123	1.0	11366	1
TAF10	5	0.0014936	0.0064371	0.081753	1418	4	0.23021	0.40408	1.0	7209	1
STARD10	5	0.0015034	0.0064838	0.082275	1419	4	0.79099	0.80746	1.0	12918	1
MRPL38	5	0.0015047	0.0064932	0.082275	1420	5	0.9985	0.99848	1.0	16997	0
AGO2	5	0.0015053	0.0064937	0.082275	1421	4	0.81205	0.82261	1.0	13141	1
RPL24	3	0.001506	0.0064965	0.082275	1422	3	0.99849	0.99848	1.0	16996	0
DBF4	5	0.0015067	0.0065031	0.082301	1423	5	0.99813	0.99812	1.0	16957	0
PSMD1	5	0.0015239	0.0065861	0.083293	1424	4	0.88089	0.88221	1.0	14158	0
ZNF148	5	0.0015255	0.0065932	0.083325	1425	5	0.99847	0.99847	1.0	16995	0
DRD5	5	0.0015414	0.0066592	0.084099	1426	2	0.03699	0.10687	0.765981	2510	2
ANP32A	5	0.0015531	0.0067092	0.084672	1427	5	0.99845	0.99844	1.0	16994	0
CCNC	5	0.0015792	0.0068016	0.085777	1428	5	0.99842	0.99841	1.0	16990	0
THOC3	5	0.0015926	0.0068571	0.086417	1429	4	0.46617	0.61182	1.0	10067	1
C19orf25	5	0.0015988	0.0068857	0.086717	1430	4	0.96725	0.96729	1.0	15838	0
RAB7A	5	0.0016243	0.0069858	0.087875	1431	5	0.99838	0.99837	1.0	16984	0
SFSWAP	5	0.001625	0.0069874	0.087875	1432	4	0.94358	0.94384	1.0	15283	0
SMG1	4	0.001634	0.007021	0.088235	1433	4	0.99837	0.99836	1.0	16982	0
AMD1	5	0.0016431	0.0070638	0.088712	1434	4	0.90038	0.90133	1.0	14474	0
IFITM3	3	0.0016512	0.0070957	0.08905	1435	3	0.99835	0.99833	1.0	16981	0
HIST1H2BG	5	0.0016555	0.0071172	0.089257	1436	4	0.93653	0.93687	1.0	15142	0
SRPR	5	0.0016644	0.0071469	0.089567	1437	5	0.99834	0.99833	1.0	16979	0
MLST8	5	0.0016809	0.0072145	0.090352	1438	4	0.71577	0.76103	1.0	12172	1
HSPA5	5	0.0016972	0.0072865	0.09119	1439	2	0.74085	0.77549	1.0	12411	1
POLD3	5	0.001713	0.0073464	0.091876	1440	4	0.98352	0.98347	1.0	16257	0
VPS35	5	0.0017226	0.0073904	0.092362	1441	5	0.99828	0.99826	1.0	16975	0
GRAPL	4	0.001725	0.0074003	0.09242	1442	4	0.99827	0.99826	1.0	16974	0
IL9R	4	0.0017262	0.0074053	0.09242	1443	4	0.99827	0.99826	1.0	16973	0
NAPG	5	0.00173	0.0074278	0.092637	1444	4	0.99742	0.9974	1.0	16890	0
EXTL3	5	0.0017329	0.0074399	0.092723	1445	4	0.49975	0.64187	1.0	10519	1
MRPS12	5	0.0017525	0.0075086	0.093478	1446	4	0.97216	0.97211	1.0	15963	0
KATNB1	5	0.001753	0.0075108	0.093478	1447	4	0.98308	0.98302	1.0	16243	0
ESF1	5	0.0017637	0.0075471	0.093865	1448	5	0.99824	0.99822	1.0	16971	0
KRT222	5	0.001772	0.0075839	0.094258	1449	5	0.99823	0.99821	1.0	16970	0
LCMT1	5	0.0017797	0.0076158	0.094589	1450	5	0.99822	0.99821	1.0	16969	0
TAF8	5	0.0017856	0.0076367	0.094783	1451	4	0.99608	0.99605	1.0	16793	0
PTCD3	5	0.001788	0.0076516	0.094902	1452	5	0.99821	0.9982	1.0	16968	0
ZWINT	5	0.001797	0.0076857	0.095254	1453	4	0.95189	0.95195	1.0	15462	0
TSEN54	5	0.0017985	0.0076906	0.095254	1454	4	0.99696	0.99692	1.0	16856	0
TMA16	5	0.0018052	0.0077186	0.095536	1455	5	0.99819	0.99818	1.0	16967	0
G3BP1	5	0.0018084	0.0077296	0.095606	1456	5	0.99819	0.99818	1.0	16966	0
PIK3R4	5	0.0018218	0.0077797	0.096159	1457	5	0.99818	0.99816	1.0	16965	0
WDR12	5	0.0018356	0.0078418	0.096861	1458	4	0.93215	0.9325	1.0	15054	0
CUL3	5	0.0018507	0.0078962	0.097399	1460	5	0.99815	0.99814	1.0	16959	0
GTF2E2	5	0.0018507	0.0078962	0.097399	1459	5	0.99815	0.99814	1.0	16961	0
OSTC	5	0.0018597	0.0079325	0.09778	1461	4	0.9933	0.99326	1.0	16651	0
SAMD12	5	0.0019052	0.0081128	0.099934	1462	4	0.89535	0.89641	1.0	14391	0
PPP6R3	5	0.0019063	0.0081183	0.099934	1463	4	0.99669	0.99665	1.0	16841	0
IDH3A	5	0.0019333	0.0082393	0.101353	1464	5	0.99807	0.99803	1.0	16953	0
TRNAU1AP	5	0.0019348	0.0082453	0.101358	1465	5	0.99807	0.99803	1.0	16952	0
ACTR3	5	0.0019426	0.0082706	0.1016	1466	5	0.99806	0.99803	1.0	16950	0
FPR1	5	0.0019475	0.0082937	0.101814	1467	5	0.99805	0.99803	1.0	16949	0
FAM222B	5	0.0019588	0.0083448	0.102372	1468	4	0.97903	0.97891	1.0	16124	0
COG1	5	0.0019691	0.0083894	0.102836	1469	4	0.98726	0.9872	1.0	16424	0
TM2D1	5	0.0019711	0.0083993	0.102836	1470	5	0.99803	0.998	1.0	16947	0
ATP6V1F	5	0.0019712	0.0083998	0.102836	1471	3	0.98576	0.98572	1.0	16348	0
TIMM50	5	0.0019807	0.008435	0.103197	1472	3	0.11939	0.2509	0.927116	4872	1
EIF4H	5	0.0019833	0.0084471	0.103275	1473	5	0.99802	0.99799	1.0	16946	0
MRPL46	5	0.001993	0.0084938	0.103776	1474	4	0.27457	0.44286	1.0	7726	1
CDC42	5	0.0020058	0.0085499	0.10439	1475	4	0.83369	0.83916	1.0	13418	1
PPRC1	5	0.0020105	0.0085719	0.104588	1476	4	0.9115	0.91221	1.0	14686	0
RPL23A	2	0.0020176	0.0085994	0.104852	1477	2	0.99798	0.99796	1.0	16944	0
CEP192	5	0.0020223	0.0086197	0.105029	1478	4	0.82401	0.83161	1.0	13299	1
RGS6	5	0.0020335	0.0086593	0.10544	1479	4	0.094975	0.21168	0.894861	4258	1
C15orf57	5	0.0020405	0.0086939	0.10579	1480	5	0.99796	0.99794	1.0	16942	0
RPL3	5	0.0020459	0.0087231	0.106062	1481	4	0.99631	0.99628	1.0	16812	0
RIOK1	5	0.0020468	0.008728	0.106062	1482	4	0.99553	0.99551	1.0	16765	0
GBF1	5	0.0020587	0.0087759	0.106571	1483	4	0.95222	0.95228	1.0	15475	0
ILF2	5	0.0020609	0.0087891	0.106607	1484	5	0.99785	0.99782	1.0	16933	0
ZSWIM8	5	0.0020615	0.0087907	0.106607	1485	5	0.99794	0.99791	1.0	16941	0
WDR92	5	0.0020788	0.0088572	0.107342	1486	4	0.99002	0.98997	1.0	16509	0
HUWE1	5	0.0020849	0.0088858	0.10759	1487	4	0.89727	0.89829	1.0	14418	0
NPC2	5	0.0020859	0.0088897	0.10759	1488	5	0.99791	0.99788	1.0	16939	0
MED19	5	0.0020873	0.0088957	0.107591	1489	4	0.98408	0.98402	1.0	16274	0
SNRNP27	5	0.0020979	0.0089391	0.108044	1490	4	0.99066	0.9906	1.0	16538	0
C16orf80	5	0.0021089	0.0089848	0.108503	1491	5	0.99789	0.99786	1.0	16938	0
TTF2	5	0.0021103	0.0089892	0.108503	1492	4	0.81305	0.82334	1.0	13158	1
SON	5	0.0021323	0.0090755	0.109471	1493	4	0.83826	0.84294	1.0	13480	1
BMS1	5	0.0021365	0.0090887	0.109504	1494	4	0.99623	0.99619	1.0	16801	0
SPRR2G	4	0.002137	0.0090903	0.109504	1495	2	0.11632	0.24607	0.924379	4794	2
GABPB1	5	0.0021427	0.0091118	0.109641	1496	4	0.51644	0.65686	1.0	10739	1
ATP6V0A1	5	0.0021438	0.0091151	0.109641	1497	5	0.99786	0.99782	1.0	16936	0
NPM1	3	0.0021461	0.0091239	0.109641	1498	3	0.99785	0.99782	1.0	16935	0
FAM60A	5	0.0021471	0.0091261	0.109641	1499	5	0.99785	0.99782	1.0	16934	0
FASN	5	0.0021606	0.0091805	0.110221	1500	4	0.98958	0.98953	1.0	16488	0
ELP2	5	0.0021767	0.0092344	0.110794	1501	4	0.92355	0.924	1.0	14890	0
CCAR1	5	0.0021845	0.009263	0.111063	1502	4	0.94936	0.94951	1.0	15404	0
NUMA1	5	0.002189	0.0092806	0.1112	1503	5	0.99781	0.99778	1.0	16926	0
SRSF6	5	0.0021923	0.0092927	0.111271	1504	5	0.99781	0.99778	1.0	16925	0
ALG1L	2	0.0021988	0.009324	0.111511	1505	2	0.9978	0.99777	1.0	16923	0
VASP	5	0.0021992	0.0093251	0.111511	1506	4	0.9448	0.94509	1.0	15312	0
SPTLC2	5	0.0022134	0.0093773	0.112061	1507	5	0.99779	0.99776	1.0	16922	0
SYT15	5	0.00222	0.0093988	0.112243	1508	5	0.99778	0.99775	1.0	16921	0
MED15	5	0.0022218	0.0094076	0.112274	1509	4	0.98909	0.98904	1.0	16478	0
MPHOSPH10	4	0.0022307	0.0094444	0.112639	1510	4	0.99777	0.99773	1.0	16920	0
RPN2	5	0.0022346	0.0094592	0.112741	1511	5	0.99777	0.99773	1.0	16919	0
FLOT2	5	0.0022497	0.0095192	0.11338	1512	4	0.87048	0.87202	1.0	13968	0
FECH	5	0.0022607	0.009556	0.113744	1513	4	0.5989	0.70411	1.0	11405	1
ENY2	5	0.0022699	0.0095945	0.114126	1514	4	0.98576	0.98572	1.0	16361	0
ZMYND8	5	0.0022758	0.0096181	0.114332	1515	5	0.99772	0.99769	1.0	16918	0
SMNDC1	5	0.0022792	0.0096291	0.114387	1516	5	0.99772	0.99769	1.0	16917	0
DPH2	5	0.0022924	0.0096819	0.114938	1517	5	0.99771	0.99768	1.0	16915	0
KLHL38	5	0.0022945	0.0096901	0.11496	1518	5	0.99771	0.99767	1.0	16914	0
PFDN1	4	0.0023027	0.0097171	0.115204	1519	3	0.9903	0.99025	1.0	16521	0
EXOSC7	5	0.0023069	0.0097363	0.1153	1520	4	0.99295	0.99292	1.0	16640	0
ING3	7	0.0023078	0.009738	0.1153	1521	5	0.99897	0.99896	1.0	17073	0
ADAT2	5	0.0023104	0.0097451	0.115309	1522	3	0.93306	0.9334	1.0	15072	0
ERAL1	5	0.0023202	0.0097858	0.115714	1523	5	0.99768	0.99765	1.0	16912	0
KCNA7	5	0.0023382	0.0098573	0.116483	1524	4	0.89798	0.899	1.0	14432	0
CAD	5	0.0023557	0.0099227	0.117179	1525	5	0.99764	0.99762	1.0	16911	0
GPI	5	0.0023653	0.0099656	0.11759	1526	5	0.99763	0.99761	1.0	16910	0
MRPS5	5	0.0023666	0.0099705	0.11759	1527	5	0.99763	0.99761	1.0	16909	0
RSBN1L	5	0.0023815	0.010035	0.118271	1528	5	0.99762	0.99759	1.0	16908	0
SELK	5	0.0023978	0.010087	0.11877	1529	5	0.9976	0.99758	1.0	16907	0
TYMS	5	0.0023982	0.01009	0.11877	1530	5	0.9976	0.99758	1.0	16906	0
IARS2	5	0.0024061	0.010123	0.119074	1531	3	0.9092	0.90993	1.0	14634	0
BUB1	5	0.0024078	0.010131	0.119093	1532	4	0.90027	0.90122	1.0	14469	0
SRSF10	6	0.0024335	0.010218	0.120042	1533	5	0.99751	0.99749	1.0	16901	0
SNAPIN	5	0.0024503	0.010271	0.120577	1534	4	0.95178	0.95184	1.0	15457	0
KCTD10	5	0.0024591	0.010303	0.120879	1535	4	0.907	0.90783	1.0	14592	0
WFIKKN2	5	0.0024782	0.010378	0.121684	1536	4	0.9621	0.96219	1.0	15716	0
TMEM189	5	0.0025153	0.010487	0.122873	1537	4	0.993	0.99298	1.0	16641	0
ENO1	5	0.0025276	0.010528	0.123276	1538	4	0.99392	0.99387	1.0	16677	0
SETD8	5	0.0025389	0.01056	0.123576	1539	4	0.51736	0.65772	1.0	10751	1
RGS20	5	0.0025893	0.010717	0.125328	1540	4	0.95482	0.95486	1.0	15544	0
GLE1	5	0.0025957	0.010731	0.125414	1541	4	0.98363	0.98357	1.0	16260	0
ATP1A1	5	0.0026012	0.010747	0.125437	1542	4	0.99708	0.99704	1.0	16865	0
RNASEK	5	0.0026014	0.010747	0.125437	1543	4	0.90545	0.9063	1.0	14564	0
GTF2F2	5	0.0026075	0.01077	0.125619	1544	4	0.73831	0.77397	1.0	12385	1
ZNF335	5	0.00261	0.010778	0.125634	1545	4	0.54063	0.67887	1.0	11056	1
RPIA	5	0.002617	0.010802	0.125828	1546	4	0.97	0.96999	1.0	15901	0
RPP30	5	0.0026198	0.010812	0.125862	1547	4	0.98576	0.98572	1.0	16341	0
NSFL1C	5	0.0026362	0.010864	0.126388	1548	4	0.8856	0.88685	1.0	14245	0
ASH2L	5	0.0026686	0.010979	0.12763	1549	4	0.44064	0.58925	1.0	9766	1
PMVK	5	0.0026715	0.010985	0.12763	1550	4	0.97404	0.974	1.0	16003	0
XPO1	5	0.0026838	0.01102	0.127956	1551	4	0.99066	0.9906	1.0	16541	0
MRPL11	5	0.0027121	0.011131	0.129163	1552	4	0.99226	0.99224	1.0	16604	0
ITFG1	5	0.0027275	0.011182	0.129666	1553	4	0.99582	0.9958	1.0	16783	0
SUMO2	2	0.0027507	0.011253	0.130404	1554	2	0.99725	0.99721	1.0	16876	0
HIST1H2BE	3	0.002759	0.01128	0.130639	1555	2	0.19552	0.36454	0.995145	6594	1
GTF2A1	5	0.0027615	0.011289	0.130663	1556	4	0.97349	0.97344	1.0	15991	0
NOP10	3	0.0027818	0.011354	0.131323	1557	3	0.99722	0.99717	1.0	16873	0
MED28	5	0.0027956	0.011401	0.131726	1558	4	0.99705	0.99699	1.0	16864	0
EIF3C	3	0.0027966	0.011403	0.131726	1559	2	0.93289	0.93322	1.0	15069	0
TIMELESS	5	0.0028159	0.011458	0.13227	1560	3	0.75206	0.78213	1.0	12515	1
SOWAHC	5	0.0028355	0.011507	0.132756	1561	1	0.76179	0.78811	1.0	12621	1
HS6ST1	5	0.0028452	0.011548	0.133119	1562	4	0.93813	0.93842	1.0	15171	0
MRPL35	5	0.0028474	0.011553	0.133119	1563	4	0.99441	0.99439	1.0	16703	0
GTF2H2C	4	0.0028595	0.011584	0.133256	1564	3	0.9913	0.99122	1.0	16573	0
SYF2	5	0.0028596	0.011584	0.133256	1565	4	0.99066	0.9906	1.0	16530	0
TSG101	5	0.0028611	0.011587	0.133256	1566	4	0.99631	0.99628	1.0	16809	0
TRAPPC11	5	0.0028679	0.011604	0.133366	1567	4	0.94181	0.94206	1.0	15248	0
ARPC3	5	0.0028816	0.011642	0.133701	1568	4	0.27683	0.44485	1.0	7755	1
AFG3L2	5	0.0028832	0.011648	0.133701	1569	4	0.97781	0.97773	1.0	16100	0
MRPS24	5	0.0029022	0.011718	0.134411	1570	4	0.99519	0.9952	1.0	16743	0
WDR46	5	0.0029212	0.011777	0.134999	1571	3	0.9544	0.95444	1.0	15529	0
COPS4	5	0.0029375	0.011828	0.135506	1572	3	0.88071	0.88202	1.0	14151	0
IPO7	5	0.0029432	0.011841	0.135564	1573	4	0.99553	0.99551	1.0	16764	0
NRDE2	5	0.0029486	0.011859	0.135686	1574	4	0.99742	0.9974	1.0	16888	0
CENPE	5	0.0029743	0.011949	0.136624	1575	4	0.98576	0.98572	1.0	16366	0
USP34	5	0.0029821	0.011971	0.136795	1576	4	0.98041	0.98033	1.0	16165	0
NUP62	5	0.0030191	0.012092	0.13809	1577	4	0.85103	0.85392	1.0	13682	1
KXD1	5	0.0030357	0.012145	0.138611	1578	4	0.98186	0.98178	1.0	16210	0
CDH1	5	0.0030392	0.012155	0.138636	1579	4	0.99655	0.9965	1.0	16833	0
RUVBL1	5	0.0030434	0.012169	0.138698	1580	3	0.13555	0.27584	0.941929	5272	1
DAP3	5	0.0030755	0.012266	0.139725	1581	4	0.99466	0.99463	1.0	16723	0
LSM3	2	0.0030975	0.012337	0.140435	1582	2	0.9969	0.99685	1.0	16853	0
RNGTT	5	0.0031099	0.012375	0.140787	1583	3	0.42172	0.57248	1.0	9523	1
YEATS4	5	0.0031157	0.012397	0.140942	1584	4	0.99742	0.9974	1.0	16892	0
SSX5	9	0.0031179	0.012406	0.140953	1585	5	0.83213	0.83792	1.0	13392	2
PNISR	5	0.0031368	0.012467	0.141564	1586	4	0.066689	0.16479	0.840957	3529	1
HIST1H2BJ	4	0.0031452	0.01249	0.141653	1587	3	0.92751	0.92785	1.0	14955	0
MECOM	5	0.003146	0.012491	0.141653	1588	3	0.087828	0.19994	0.886219	4063	2
SNRPC	4	0.0031572	0.012529	0.142	1589	3	0.98125	0.98114	1.0	16195	0
C17orf96	5	0.0031702	0.012567	0.142341	1590	4	0.98909	0.98904	1.0	16477	0
MASTL	5	0.0031825	0.0126	0.142618	1591	4	0.96125	0.96131	1.0	15699	0
PWP1	5	0.0032046	0.012667	0.143288	1592	3	0.79885	0.81295	1.0	13011	1
AHCY	5	0.0032196	0.012715	0.143745	1593	4	0.98576	0.98572	1.0	16308	0
MRPS23	5	0.0032436	0.012791	0.144515	1594	4	0.84008	0.84451	1.0	13505	1
UPK3BL	5	0.0032511	0.012816	0.144659	1595	4	0.996	0.99599	1.0	16791	0
CENPT	5	0.003252	0.01282	0.144659	1596	4	0.90165	0.90258	1.0	14489	0
DET1	5	0.003293	0.012952	0.146057	1597	4	0.9473	0.94746	1.0	15370	0
CCT2	5	0.0033052	0.012984	0.146296	1598	4	0.82077	0.82913	1.0	13258	1
CCDC174	5	0.0033099	0.012997	0.146296	1599	4	0.80582	0.81795	1.0	13084	1
OSBP	5	0.0033106	0.012998	0.146296	1600	2	0.13876	0.28076	0.94403	5356	3
DNAJB6	3	0.003321	0.013025	0.146508	1601	3	0.98208	0.98201	1.0	16217	0
NUDT4	5	0.003348	0.013113	0.147412	1602	4	0.98468	0.98463	1.0	16293	0
GPN3	5	0.0033649	0.013168	0.147931	1603	3	0.21842	0.39377	1.0	7055	1
VPS8	5	0.0033753	0.013205	0.148259	1604	4	0.99608	0.99606	1.0	16794	0
TMEM147	5	0.0033891	0.013251	0.148684	1605	4	0.60239	0.70563	1.0	11420	1
RDM1	5	0.0034011	0.013284	0.148956	1606	4	0.78563	0.80373	1.0	12872	1
NAF1	5	0.003414	0.01333	0.14938	1607	4	0.84395	0.84779	1.0	13563	1
RPS15A	3	0.003448	0.013435	0.150464	1608	3	0.97471	0.97465	1.0	16015	0
DPH5	5	0.0034819	0.013544	0.151519	1609	4	0.98672	0.98665	1.0	16406	0
ATP13A1	5	0.0034822	0.013546	0.151519	1610	4	0.99619	0.99616	1.0	16799	0
HIST1H2AD	4	0.0035011	0.013608	0.152126	1611	2	0.95592	0.95592	1.0	15565	0
MIS18BP1	5	0.0035215	0.013668	0.152695	1612	4	0.92863	0.92899	1.0	14981	0
HEATR3	5	0.0035355	0.013718	0.153165	1613	3	0.98081	0.98071	1.0	16174	0
HMGCR	5	0.0035383	0.013727	0.153168	1614	4	0.99182	0.99176	1.0	16593	0
KRTAP4-2	3	0.0035521	0.01378	0.153662	1615	3	0.99645	0.9964	1.0	16824	0
ETF1	5	0.0035601	0.013803	0.153824	1616	4	0.99397	0.99393	1.0	16679	0
ZHX1	5	0.003607	0.013944	0.155296	1617	4	0.97218	0.97214	1.0	15966	0
HNRNPA1	4	0.0036431	0.014054	0.15643	1618	4	0.99636	0.99632	1.0	16817	0
RNMT	5	0.003654	0.014089	0.156622	1620	4	0.92141	0.9219	1.0	14847	0
SCFD1	5	0.003654	0.014089	0.156622	1619	4	0.99742	0.9974	1.0	16891	0
DGCR14	5	0.0036578	0.014104	0.156696	1621	4	0.94219	0.94246	1.0	15257	0
DDX46	5	0.0036782	0.014166	0.15729	1622	4	0.97294	0.9729	1.0	15980	0
CWC25	5	0.0036907	0.014205	0.15762	1623	4	0.95839	0.95842	1.0	15631	0
IL12RB1	5	0.0037128	0.014285	0.158407	1624	4	0.9679	0.96792	1.0	15848	0
ACTB	4	0.0037268	0.014331	0.158748	1625	4	0.99627	0.99624	1.0	16805	0
ANKFY1	5	0.003728	0.014333	0.158748	1626	4	0.99747	0.99746	1.0	16899	0
SKA2	9	0.0037389	0.014364	0.158991	1627	7	0.064405	0.16091	0.834256	3473	1
HSPE1	2	0.0037509	0.014403	0.159331	1628	2	0.99625	0.99622	1.0	16804	0
LTB4R	5	0.0037761	0.01449	0.160188	1629	4	0.94505	0.94535	1.0	15317	0
INTS1	5	0.0038134	0.0146	0.16131	1630	4	0.99383	0.9938	1.0	16673	0
PDZK1	6	0.0038263	0.014643	0.161679	1631	5	0.66364	0.73394	1.0	11795	1
FARS2	5	0.003835	0.014664	0.161816	1632	4	0.91962	0.92017	1.0	14821	0
MRPS27	5	0.0038444	0.014696	0.162075	1633	4	0.98576	0.98572	1.0	16334	0
FAM86B1	1	0.0038529	0.014728	0.162321	1634	1	0.99615	0.99611	1.0	16797	0
DNAJC17	5	0.0038891	0.014847	0.163536	1635	3	0.25479	0.42569	1.0	7489	1
CEP57L1	5	0.0038984	0.014873	0.163687	1636	4	0.43929	0.58807	1.0	9750	1
KIAA0391	11	0.0039005	0.014879	0.163687	1637	8	0.14677	0.2927	0.947747	5559	1
UBE2H	5	0.0039022	0.014888	0.16369	1638	4	0.98091	0.98081	1.0	16178	0
PSMC5	5	0.003905	0.014898	0.163699	1639	4	0.90932	0.91005	1.0	14637	0
ACTR8	5	0.0039203	0.014944	0.164072	1640	4	0.9655	0.96555	1.0	15794	0
FLII	5	0.0039222	0.01495	0.164072	1641	4	0.99701	0.99696	1.0	16861	0
CCT5	5	0.0039299	0.014977	0.164262	1642	4	0.69856	0.75175	1.0	12038	1
GADD45GIP1	5	0.0039471	0.015027	0.164716	1643	4	0.7259	0.76673	1.0	12269	1
NOL11	5	0.0040021	0.015196	0.166465	1644	4	0.95571	0.95575	1.0	15563	0
SRP9	3	0.0040129	0.015226	0.166636	1645	2	0.66404	0.73414	1.0	11798	1
CPD	5	0.004014	0.01523	0.166636	1646	4	0.7032	0.75425	1.0	12079	1
EMC1	5	0.0040371	0.015298	0.167274	1647	4	0.4652	0.61096	1.0	10056	1
TXNRD1	5	0.0040423	0.015307	0.167274	1648	4	0.13019	0.26769	0.936438	5148	1
TARS	5	0.0040468	0.015323	0.167341	1649	4	0.76065	0.7874	1.0	12613	1
PIGK	5	0.0040566	0.015356	0.1676	1650	4	0.99742	0.9974	1.0	16889	0
OTOP1	5	0.0040607	0.015374	0.167696	1651	3	0.29808	0.46358	1.0	8018	2
NAA20	5	0.004069	0.015401	0.167888	1652	4	0.98899	0.98894	1.0	16472	0
KRTAP5-11	3	0.0041321	0.015622	0.170201	1653	2	0.26324	0.43303	1.0	7597	1
MED31	5	0.0041584	0.015701	0.17096	1654	3	0.9562	0.9562	1.0	15572	0
OLA1	5	0.0041683	0.015738	0.171257	1655	4	0.99422	0.99419	1.0	16695	0
ZC3H3	5	0.0041805	0.015779	0.171596	1656	4	0.99645	0.9964	1.0	16826	0
RAP1B	9	0.0041936	0.015815	0.171887	1657	7	0.99367	0.99363	1.0	16664	0
DDX27	5	0.0041999	0.015841	0.172058	1658	3	0.96333	0.96341	1.0	15744	0
EPC1	5	0.0042135	0.015876	0.172336	1659	4	0.97071	0.97066	1.0	15924	0
RBM42	5	0.0042939	0.016158	0.175298	1660	3	0.8992	0.90017	1.0	14453	0
MRPS16	5	0.004315	0.016222	0.175884	1661	4	0.99639	0.99635	1.0	16821	0
RPL38	2	0.0043569	0.016346	0.177119	1662	2	0.99564	0.99563	1.0	16772	0
MMS22L	5	0.0043671	0.016373	0.17731	1663	4	0.99673	0.9967	1.0	16844	0
ATP5B	5	0.0044092	0.016492	0.178489	1664	4	0.9474	0.94756	1.0	15371	0
PSMD7	5	0.0044128	0.016506	0.17853	1665	4	0.73761	0.77355	1.0	12376	1
TRAPPC9	5	0.0044182	0.016524	0.178625	1666	4	0.99581	0.9958	1.0	16782	0
MRPS10	5	0.0044779	0.016696	0.180371	1667	4	0.91417	0.91482	1.0	14733	0
C14orf164	5	0.0044811	0.016711	0.180429	1668	4	0.93017	0.93054	1.0	15010	0
HSP90B1	5	0.0044979	0.016764	0.18089	1669	4	0.98576	0.98572	1.0	16310	0
DDX3X	5	0.0045027	0.016781	0.180966	1670	4	0.9829	0.98283	1.0	16236	0
KEAP1	5	0.004514	0.016814	0.181213	1671	4	0.93023	0.93059	1.0	15011	0
SRFBP1	5	0.0045244	0.016848	0.181466	1672	4	0.6282	0.71706	1.0	11568	1
WDR5	5	0.0045678	0.016975	0.18273	1673	4	0.97536	0.9753	1.0	16031	0
RRP15	5	0.0045841	0.017025	0.183154	1674	3	0.99233	0.99231	1.0	16609	0
ATG10	5	0.0045915	0.01705	0.18331	1675	4	0.98576	0.98572	1.0	16365	0
SRP68	4	0.0046406	0.017218	0.185014	1676	4	0.99536	0.99536	1.0	16750	0
ADM5	5	0.004668	0.017299	0.185639	1677	4	0.7168	0.7616	1.0	12181	1
GTF2H2	2	0.0046694	0.017305	0.185639	1678	2	0.99533	0.99533	1.0	16747	0
NIPBL	5	0.0046702	0.017307	0.185639	1679	4	0.99653	0.99648	1.0	16830	0
RABGEF1	5	0.0046897	0.017363	0.18613	1680	4	0.99458	0.99456	1.0	16720	0
SEC14L1	5	0.0046941	0.017384	0.186179	1681	4	0.023289	0.071338	0.708836	1812	1
HSBP1	3	0.0046953	0.017389	0.186179	1682	3	0.9953	0.9953	1.0	16745	0
LIN37	5	0.0047115	0.017444	0.186657	1683	4	0.90473	0.90558	1.0	14546	0
RRAGA	5	0.00473	0.017505	0.187205	1684	4	0.14668	0.29255	0.947747	5553	1
PPP1CA	5	0.004752	0.017568	0.187763	1685	4	0.99416	0.99414	1.0	16686	0
NUP107	5	0.0047651	0.01761	0.188098	1686	4	0.99066	0.9906	1.0	16537	0
MIOS	5	0.0047762	0.017644	0.188357	1687	4	0.98689	0.98682	1.0	16412	0
RELA	5	0.0047837	0.017672	0.188538	1688	4	0.94648	0.94668	1.0	15356	0
C15orf41	5	0.0048116	0.017752	0.189277	1689	4	0.97548	0.97542	1.0	16034	0
MAGOH	4	0.0048276	0.017792	0.189592	1690	4	0.99517	0.99517	1.0	16742	0
ABCB1	5	0.0048516	0.017868	0.190288	1691	4	0.95998	0.96003	1.0	15668	0
ZFR	5	0.0049064	0.018042	0.192036	1692	4	0.89269	0.89384	1.0	14349	0
PRPF40A	5	0.0049708	0.018236	0.193987	1693	4	0.99654	0.99649	1.0	16831	0
EWSR1	5	0.0049753	0.018248	0.193996	1694	4	0.9349	0.93525	1.0	15107	0
DNAJC8	4	0.004993	0.018311	0.194547	1695	3	0.96196	0.96204	1.0	15714	0
KCNK9	5	0.0050039	0.018333	0.194672	1696	3	0.9679	0.96791	1.0	15847	0
RPL4	4	0.0050315	0.018423	0.195508	1697	3	0.95521	0.95526	1.0	15553	0
POU5F1B	4	0.0050684	0.018528	0.196512	1698	3	0.90051	0.90146	1.0	14476	0
KIAA0355	5	0.0050737	0.018546	0.196583	1699	4	0.33133	0.4926	1.0	8425	1
FIP1L1	5	0.0050788	0.018567	0.196695	1700	4	0.98576	0.98572	1.0	16380	0
TAF7	5	0.0051252	0.01871	0.198087	1701	3	0.76469	0.78996	1.0	12661	1
EIF2S2	4	0.005135	0.01874	0.198284	1702	2	0.87597	0.87744	1.0	14065	0
PPP1R2	5	0.0051594	0.018812	0.19893	1703	4	0.31541	0.47879	1.0	8217	1
COG6	5	0.0051664	0.018827	0.198981	1704	4	0.77612	0.79733	1.0	12771	1
COMP	5	0.0051972	0.01893	0.199951	1705	4	0.88737	0.88858	1.0	14274	0
ZNF468	8	0.0052189	0.018995	0.200518	1706	5	0.91381	0.91447	1.0	14727	1
C17orf49	6	0.0052499	0.019091	0.20141	1707	5	0.63361	0.71957	1.0	11609	1
TAF4B	5	0.005315	0.019295	0.203443	1708	4	0.98015	0.98007	1.0	16158	0
GOLGA6A	2	0.0053269	0.019326	0.203648	1709	2	0.99467	0.99465	1.0	16724	0
BTAF1	5	0.0053313	0.019342	0.203703	1710	4	0.97008	0.97006	1.0	15903	0
MCM10	5	0.0053484	0.019392	0.20411	1711	4	0.9911	0.99103	1.0	16560	0
ISCA2	6	0.0053683	0.019461	0.204714	1712	4	0.55566	0.68587	1.0	11156	1
HIST1H2AL	3	0.0053976	0.019547	0.205496	1713	2	0.96374	0.9638	1.0	15754	0
IMMT	5	0.005429	0.019649	0.206451	1714	4	0.99455	0.99453	1.0	16718	0
TSC22D2	5	0.0054738	0.019791	0.20782	1715	4	0.63701	0.72116	1.0	11636	1
FCGR1A	4	0.0054922	0.019846	0.208281	1716	3	0.96668	0.96671	1.0	15820	0
UBA3	5	0.0055182	0.01993	0.208978	1717	3	0.89579	0.89683	1.0	14397	0
TEFM	5	0.0055203	0.019936	0.208978	1718	4	0.99696	0.99692	1.0	16854	0
WDR59	5	0.0055274	0.019966	0.209168	1719	4	0.97425	0.97421	1.0	16008	0
DHX36	5	0.0055841	0.020145	0.210929	1720	4	0.95407	0.9541	1.0	15518	0
RPE	9	0.0055994	0.020195	0.211329	1721	6	0.9562	0.95618	1.0	15571	1
VPS39	5	0.0056389	0.020323	0.212541	1722	4	0.95958	0.95963	1.0	15654	0
ACTR3C	5	0.0056848	0.02047	0.213952	1723	4	0.99572	0.99571	1.0	16777	0
ARMCX6	5	0.0057312	0.020612	0.215315	1724	4	0.98346	0.9834	1.0	16255	0
KMT2E	5	0.0057501	0.020673	0.215827	1725	4	0.87537	0.87686	1.0	14053	0
RPL17	2	0.0057819	0.020784	0.216855	1726	2	0.99422	0.99419	1.0	16694	0
ACTR2	5	0.0057867	0.0208	0.216902	1727	4	0.99444	0.99442	1.0	16709	0
UBE2A	5	0.0058032	0.020846	0.217252	1728	4	0.9792	0.97906	1.0	16129	0
VPS29	5	0.0058199	0.020894	0.21763	1729	3	0.061801	0.15649	0.826916	3406	2
HIST2H2AC	4	0.0058395	0.020963	0.218225	1730	4	0.99416	0.99414	1.0	16685	0
ATIC	5	0.0058747	0.021076	0.219266	1731	4	0.98235	0.98231	1.0	16222	0
MIXL1	5	0.0058925	0.02113	0.219705	1732	4	0.96537	0.96541	1.0	15791	0
TSEN15	6	0.005945	0.021278	0.221121	1733	4	0.41443	0.56611	1.0	9440	1
GTF3C3	5	0.0060518	0.021625	0.224591	1734	4	0.69989	0.75247	1.0	12050	1
TBCE	5	0.0060842	0.021718	0.225322	1735	3	0.94253	0.94279	1.0	15265	0
MBTPS2	5	0.0060847	0.02172	0.225322	1736	4	0.97045	0.97043	1.0	15919	0
PSMA1	5	0.0061044	0.021772	0.225725	1737	4	0.99742	0.9974	1.0	16893	0
RANBP1	5	0.0061268	0.021838	0.226287	1738	4	0.93925	0.93952	1.0	15199	0
FAM150A	5	0.0061612	0.021936	0.227168	1739	4	0.87556	0.87704	1.0	14057	0
TBC1D23	5	0.0062213	0.022137	0.22912	1740	4	0.99635	0.99632	1.0	16816	0
CSMD3	5	0.0062304	0.022171	0.229334	1741	4	0.98739	0.98734	1.0	16428	0
PCNXL3	5	0.0062345	0.022183	0.229334	1742	3	0.73281	0.77075	1.0	12331	1
C1orf131	5	0.0062545	0.022244	0.229833	1743	4	0.99387	0.99384	1.0	16674	0
XRCC3	5	0.0062988	0.022387	0.231177	1744	4	0.97673	0.97665	1.0	16067	0
GNB2	5	0.0063434	0.02253	0.232514	1745	4	0.44767	0.59537	1.0	9859	1
NOP14	5	0.0063626	0.022587	0.232977	1746	3	0.98314	0.98308	1.0	16245	0
MRPL44	5	0.006414	0.022752	0.234506	1747	4	0.98743	0.98739	1.0	16430	0
ARF1	5	0.0064167	0.022762	0.234506	1748	4	0.9935	0.99346	1.0	16657	0
EXOC2	5	0.0064295	0.022795	0.234717	1749	3	0.99577	0.99575	1.0	16780	0
CDC42BPB	5	0.0064427	0.022835	0.234996	1750	4	0.0060212	0.022834	0.521387	788	1
SPATA5	5	0.0064542	0.022873	0.235163	1751	4	0.96066	0.96071	1.0	15684	0
ANAPC4	5	0.006455	0.022878	0.235163	1752	4	0.73501	0.77204	1.0	12354	1
MGAT1	5	0.00651	0.023034	0.236633	1753	4	0.73045	0.76934	1.0	12305	1
SAP130	5	0.0065432	0.023128	0.237469	1754	4	0.93589	0.93624	1.0	15130	0
WASF2	5	0.0065612	0.023185	0.237914	1755	4	0.99688	0.99683	1.0	16849	0
TMEM238	5	0.0065848	0.023265	0.238596	1756	4	0.96076	0.96081	1.0	15690	0
CYCS	4	0.0066007	0.023322	0.239047	1757	4	0.9934	0.99338	1.0	16654	0
CLTCL1	5	0.0066183	0.023379	0.239496	1758	4	0.99256	0.99254	1.0	16617	0
RBM12	5	0.006642	0.023452	0.240103	1759	4	0.99481	0.9948	1.0	16731	0
VPS36	5	0.0066532	0.023486	0.240316	1760	4	0.96177	0.96184	1.0	15710	0
DDX52	5	0.006701	0.023636	0.241714	1761	4	0.99475	0.99473	1.0	16729	0
INIP	5	0.0067108	0.023664	0.241863	1762	4	0.99648	0.99643	1.0	16827	0
TNRC18	5	0.0067249	0.023706	0.242153	1763	4	0.010894	0.037208	0.609983	1097	1
MRPL49	5	0.006883	0.024191	0.246966	1764	4	0.56588	0.69001	1.0	11215	1
CHRNG	5	0.0068887	0.024207	0.246989	1765	4	0.97796	0.97788	1.0	16106	0
TOP1	5	0.0069204	0.024286	0.247662	1766	4	0.74671	0.77888	1.0	12463	1
SNRPE	1	0.0069507	0.024373	0.248402	1767	1	0.99305	0.99303	1.0	16643	0
FMNL1	5	0.0069926	0.024501	0.249572	1768	3	0.64353	0.72431	1.0	11684	1
RAD21	5	0.007021	0.024584	0.25027	1769	4	0.99629	0.99625	1.0	16807	0
SLC1A5	5	0.007047	0.024665	0.25086	1770	4	0.59039	0.70043	1.0	11350	1
ZNF219	5	0.0070495	0.024669	0.25086	1771	4	0.4533	0.60038	1.0	9927	1
VPS41	5	0.0070636	0.024708	0.251115	1772	3	0.97064	0.97061	1.0	15923	0
RPS10	2	0.007076	0.024751	0.251306	1773	2	0.98729	0.98723	1.0	16425	0
ANKRD17	5	0.0070773	0.024755	0.251306	1774	4	0.99638	0.99634	1.0	16820	0
CACTIN	5	0.0071806	0.02506	0.25426	1775	3	0.98136	0.98126	1.0	16199	0
IPO9	5	0.0072262	0.025204	0.255462	1776	4	0.16483	0.31962	0.969362	5938	1
BRAF	5	0.0072274	0.025207	0.255462	1777	3	0.12708	0.26284	0.935089	5062	1
NFYC	5	0.0072413	0.025247	0.255725	1778	4	0.92079	0.92129	1.0	14837	0
ALG6	5	0.0072517	0.025284	0.255948	1779	4	0.98216	0.98209	1.0	16220	0
CENPL	5	0.0072577	0.025298	0.255954	1780	4	0.6423	0.7237	1.0	11673	1
MRPS7	5	0.0072801	0.025366	0.256495	1781	4	0.99591	0.99589	1.0	16788	0
CEACAM6	4	0.0072943	0.025406	0.256751	1782	4	0.99271	0.99268	1.0	16625	0
PGLS	5	0.0073175	0.025469	0.257245	1783	4	0.23591	0.40911	1.0	7279	1
CENPK	5	0.00734	0.025534	0.257756	1784	4	0.98576	0.98572	1.0	16357	0
SCYL1	5	0.0073898	0.025679	0.259076	1785	4	0.85449	0.85698	1.0	13726	1
COX17	4	0.0074223	0.025788	0.259883	1786	4	0.99258	0.99255	1.0	16621	0
CCT6A	4	0.0074223	0.025788	0.259883	1787	4	0.99258	0.99255	1.0	16620	0
ISCA1	3	0.0074351	0.025827	0.260136	1788	3	0.99256	0.99254	1.0	16618	0
DPH6	6	0.0074528	0.025883	0.260555	1789	4	0.98663	0.98656	1.0	16402	0
LCE2A	4	0.0074622	0.025913	0.260709	1790	3	0.98044	0.98036	1.0	16166	0
RAB3A	5	0.0074931	0.026008	0.261429	1791	4	0.97277	0.97273	1.0	15976	0
RPP40	5	0.0074961	0.026014	0.261429	1792	4	0.94283	0.94311	1.0	15272	0
DEPTOR	5	0.0075374	0.026127	0.262313	1793	4	0.92947	0.92983	1.0	14994	0
PTPN22	5	0.0075389	0.026131	0.262313	1794	4	0.72059	0.76371	1.0	12213	1
PDRG1	5	0.0075709	0.026231	0.263171	1795	4	0.88431	0.88558	1.0	14217	0
SPAG5	5	0.0076344	0.02641	0.264816	1796	4	0.98744	0.9874	1.0	16433	0
CPSF6	5	0.0076705	0.026518	0.265754	1797	3	0.76159	0.78798	1.0	12620	1
FAM86A	5	0.0077205	0.026678	0.267076	1798	1	0.7852	0.80343	1.0	12866	1
MRPS34	5	0.0077214	0.026679	0.267076	1799	4	0.98576	0.98572	1.0	16318	0
TARDBP	4	0.007732	0.026714	0.267264	1800	4	0.99227	0.99225	1.0	16605	0
FAHD2B	4	0.0077367	0.026728	0.267264	1801	3	0.28545	0.45246	1.0	7867	1
LSM12	5	0.0077433	0.026747	0.267302	1802	4	0.99667	0.99664	1.0	16839	0
HAUS3	5	0.0077589	0.026792	0.26761	1803	4	0.98576	0.98572	1.0	16350	0
ERCC6L	5	0.0077746	0.026841	0.26795	1804	4	0.99132	0.99124	1.0	16574	0
VMO1	10	0.0078147	0.026954	0.268926	1805	7	0.78705	0.80471	1.0	12883	2
TGS1	5	0.007824	0.026977	0.269013	1806	3	0.99344	0.99341	1.0	16655	0
HAS2	5	0.0078469	0.027048	0.26957	1807	4	0.89894	0.89993	1.0	14449	0
C19orf83	5	0.0079373	0.027317	0.272094	1808	4	0.99564	0.99563	1.0	16771	0
TPRKB	5	0.0080102	0.027538	0.274149	1809	4	0.99295	0.99292	1.0	16635	0
NBAS	5	0.0081005	0.027832	0.276913	1810	4	0.80976	0.82089	1.0	13120	1
ALG10B	3	0.0081083	0.027847	0.276913	1811	3	0.99189	0.99184	1.0	16596	0
SRC	5	0.0081315	0.027917	0.277411	1812	4	0.98688	0.98681	1.0	16410	0
MED1	5	0.0081342	0.027927	0.277411	1813	3	0.81856	0.82743	1.0	13220	1
MRPS15	5	0.0081992	0.028139	0.279248	1814	3	0.98251	0.98245	1.0	16227	0
BAZ1B	5	0.0082013	0.028147	0.279248	1815	4	0.97692	0.97684	1.0	16072	0
WAPAL	5	0.0082045	0.028159	0.279248	1816	4	0.91715	0.91774	1.0	14785	0
CDC73	5	0.0082619	0.028327	0.280756	1817	4	0.85807	0.86024	1.0	13788	1
ANXA13	5	0.0082751	0.028363	0.280959	1818	4	0.98576	0.98572	1.0	16317	0
RNF113A	5	0.0082803	0.028378	0.280959	1819	4	0.88079	0.8821	1.0	14154	0
HNRNPUL1	5	0.0084413	0.028859	0.285506	1820	4	0.95997	0.96001	1.0	15667	0
ATRIP	5	0.0084431	0.028869	0.285506	1821	3	0.95008	0.95022	1.0	15423	0
DDX41	5	0.0084552	0.028904	0.285697	1822	4	0.99689	0.99684	1.0	16850	0
DPM3	8	0.0084969	0.029038	0.286863	1823	5	0.80556	0.81776	1.0	13080	1
TCEB1	3	0.0085217	0.029109	0.287403	1824	3	0.97728	0.9772	1.0	16082	0
MAF1	5	0.0085694	0.029245	0.288443	1825	3	0.97765	0.97756	1.0	16094	0
TSGA10	5	0.0085721	0.029252	0.288443	1826	3	0.959	0.95905	1.0	15646	0
YPEL5	5	0.0085754	0.029262	0.288443	1827	4	0.98826	0.98822	1.0	16453	0
AKAP3	5	0.0086429	0.029459	0.290224	1828	4	0.95398	0.954	1.0	15515	0
LSM6	5	0.0086553	0.029494	0.290406	1829	3	0.5008	0.64281	1.0	10531	1
OTUB1	5	0.0086632	0.029518	0.290486	1830	4	0.98259	0.98252	1.0	16228	0
KDM8	5	0.0086987	0.029621	0.291344	1831	4	0.9974	0.99738	1.0	16887	0
SUZ12	5	0.0087095	0.029657	0.291531	1832	3	0.96402	0.9641	1.0	15759	0
CENPI	5	0.0087858	0.029887	0.293635	1833	4	0.20507	0.37822	1.0	6807	1
DROSHA	5	0.00881	0.029954	0.294011	1834	3	0.51273	0.65347	1.0	10698	1
SEC61G	4	0.0088121	0.029958	0.294011	1835	2	0.98625	0.9862	1.0	16396	0
ECT2	5	0.0088356	0.030039	0.294649	1836	4	0.63826	0.72175	1.0	11641	1
KCNJ14	5	0.0088562	0.030104	0.295124	1837	4	0.17909	0.34065	0.984959	6228	1
PXN	5	0.0088757	0.030167	0.295578	1838	4	0.99535	0.99535	1.0	16749	0
SRRM1	5	0.0088949	0.030221	0.29595	1839	4	0.97978	0.97968	1.0	16145	0
EEF1G	5	0.0089526	0.030386	0.297404	1840	4	0.97859	0.97849	1.0	16114	0
ARPC2	5	0.0089669	0.030433	0.297699	1841	4	0.99039	0.99034	1.0	16525	0
HIST1H3I	5	0.0089808	0.030477	0.297973	1842	4	0.75318	0.78282	1.0	12528	1
RPS27A	3	0.0090961	0.030807	0.301029	1843	2	0.96106	0.96111	1.0	15693	0
AP1B1	5	0.0091161	0.030865	0.301435	1844	3	0.44678	0.59459	1.0	9849	1
SFTPB	5	0.0091453	0.030954	0.301948	1845	4	0.98004	0.97994	1.0	16155	0
SPTSSA	5	0.0091488	0.030965	0.301948	1846	4	0.96417	0.96424	1.0	15763	0
ADAMTSL4	5	0.0091506	0.030968	0.301948	1847	4	0.98767	0.98762	1.0	16440	0
SLC25A28	5	0.0091647	0.031013	0.302229	1848	4	0.94362	0.94388	1.0	15285	0
SSX3	3	0.0091845	0.031071	0.302623	1849	3	0.99082	0.99076	1.0	16549	0
WIPF2	5	0.0092139	0.031145	0.303187	1850	3	0.97098	0.97094	1.0	15933	0
YLPM1	5	0.0092476	0.031251	0.304	1851	3	0.75603	0.78456	1.0	12552	1
CFLAR	8	0.0092544	0.031274	0.304	1852	5	0.94701	0.94719	1.0	15365	1
SNRPB2	5	0.0092561	0.031279	0.304	1853	4	0.99271	0.99268	1.0	16626	0
BCL2L2-PABPN1	1	0.0092658	0.031303	0.30406	1854	1	0.99073	0.99068	1.0	16547	0
NAA35	5	0.0092955	0.031388	0.304587	1855	3	0.92217	0.92262	1.0	14866	0
ADSS	5	0.0093004	0.031408	0.304587	1857	4	0.98029	0.9802	1.0	16163	0
MIS12	5	0.0093004	0.031408	0.304587	1856	4	0.9948	0.99478	1.0	16730	0
MALL	5	0.0093209	0.031474	0.305063	1858	4	0.96471	0.96476	1.0	15777	0
RNF40	5	0.0093316	0.031512	0.305272	1859	4	0.15452	0.30439	0.957318	5724	1
ARHGAP24	5	0.009346	0.031552	0.30547	1860	4	0.6261	0.71611	1.0	11560	1
ARL5A	6	0.0093502	0.031566	0.30547	1861	5	0.763	0.78887	1.0	12641	1
SQLE	5	0.009369	0.03162	0.305827	1862	3	0.97499	0.97492	1.0	16024	0
ORC5	5	0.0093818	0.031664	0.306088	1863	4	0.97591	0.97583	1.0	16043	0
MAP3K12	5	0.0093917	0.031695	0.306216	1864	3	0.43671	0.58577	1.0	9716	1
RBBP6	7	0.009497	0.031992	0.308924	1865	5	0.99914	0.99915	1.0	17105	0
POT1	5	0.0095388	0.032114	0.309937	1866	4	0.22303	0.39789	1.0	7123	1
FAM89B	5	0.0096061	0.032321	0.31177	1867	3	0.37076	0.5272	1.0	8895	1
UBE2L3	6	0.0096387	0.032416	0.312515	1868	4	0.47177	0.61685	1.0	10141	1
UTP15	5	0.0096629	0.032481	0.312978	1869	4	0.98576	0.98572	1.0	16320	0
MRP63	5	0.0097362	0.032678	0.314706	1870	4	0.88833	0.88949	1.0	14285	0
MBNL1	5	0.0097992	0.032889	0.31657	1871	4	0.98384	0.98376	1.0	16263	0
SEC62	5	0.0098909	0.03314	0.318818	1872	4	0.98478	0.98472	1.0	16300	0
VBP1	5	0.0098997	0.033163	0.318864	1873	3	0.93707	0.9374	1.0	15154	0
EXOC1	5	0.0099349	0.03327	0.319473	1874	3	0.80349	0.81626	1.0	13062	1
MTSS1	5	0.009935	0.03327	0.319473	1875	4	0.99308	0.99305	1.0	16646	0
RPS25	4	0.0099379	0.03328	0.319473	1876	3	0.96668	0.96671	1.0	15819	0
KRTAP21-1	3	0.0099978	0.033455	0.320986	1877	2	0.34493	0.50463	1.0	8579	1
HOXD12	5	0.01001	0.033493	0.321179	1878	4	0.039409	0.11291	0.774844	2624	1
NSMAF	5	0.010041	0.033586	0.321903	1879	3	0.94387	0.94413	1.0	15288	0
RAB34	5	0.010052	0.033613	0.321985	1880	3	0.5306	0.66974	1.0	10915	1
NSMCE1	5	0.010095	0.033744	0.323072	1881	4	0.68336	0.74382	1.0	11922	1
KRTAP5-6	3	0.010127	0.033825	0.323538	1882	2	0.0010414	0.0045475	0.341982	238	1
CCDC144NL	4	0.010128	0.033829	0.323538	1883	3	0.58894	0.69982	1.0	11337	1
CLSPN	5	0.01014	0.033868	0.323745	1884	4	0.98758	0.98754	1.0	16438	0
AGAP6	2	0.010149	0.033905	0.323925	1885	1	0.71867	0.76264	1.0	12194	0
TRMT10C	5	0.010165	0.03395	0.324184	1886	4	0.97549	0.97543	1.0	16035	0
C1orf234	5	0.010183	0.034	0.32449	1887	3	0.65772	0.73115	1.0	11757	1
RMI1	5	0.010196	0.034047	0.324763	1888	4	0.84441	0.84821	1.0	13576	1
RPL32	2	0.010218	0.034114	0.324918	1890	2	0.98978	0.98973	1.0	16498	0
PCDH11X	3	0.010218	0.034114	0.324918	1889	3	0.98978	0.98973	1.0	16499	0
THOC6	5	0.01022	0.034117	0.324918	1891	3	0.97398	0.97395	1.0	16001	0
CTAG1A	3	0.010266	0.034258	0.326086	1892	3	0.98973	0.98968	1.0	16496	0
ATAD1	5	0.010297	0.034345	0.326741	1893	4	0.97751	0.97743	1.0	16091	0
SUGP2	5	0.01032	0.034415	0.327232	1894	4	0.8538	0.85635	1.0	13717	1
FAM156A	2	0.01035	0.034498	0.327832	1895	2	0.98965	0.98959	1.0	16490	0
EXOC7	5	0.010355	0.034514	0.327832	1896	3	0.30718	0.47155	1.0	8127	1
PRPF3	5	0.010401	0.034658	0.3289	1897	2	0.8207	0.82908	1.0	13256	1
HIST1H2AH	4	0.010403	0.034663	0.3289	1898	3	0.53517	0.67394	1.0	10989	1
MRPL32	5	0.010412	0.034688	0.328956	1899	4	0.98437	0.98431	1.0	16284	0
TBX1	5	0.010439	0.034775	0.329612	1900	4	0.96747	0.96751	1.0	15842	0
CD3EAP	5	0.010458	0.034835	0.330011	1901	4	0.067471	0.16613	0.842531	3551	1
LCOR	5	0.010515	0.035001	0.33141	1902	4	0.98576	0.98572	1.0	16391	0
AURKAIP1	5	0.01058	0.03519	0.33302	1903	3	0.72251	0.76478	1.0	12229	1
XPO5	5	0.010599	0.035246	0.333331	1904	4	0.99534	0.99534	1.0	16748	0
C14orf166	5	0.010603	0.03526	0.333331	1905	4	0.98576	0.98572	1.0	16368	0
CABIN1	5	0.010623	0.035334	0.333852	1906	4	0.90739	0.90819	1.0	14600	0
KIAA0100	5	0.01064	0.035376	0.334082	1907	4	0.99474	0.99472	1.0	16728	0
VPS33A	5	0.010676	0.035494	0.334951	1908	4	0.98817	0.98813	1.0	16451	0
DENND3	5	0.01068	0.035506	0.334951	1909	4	0.87745	0.87892	1.0	14091	0
HIST1H2BD	4	0.010738	0.035684	0.33646	1910	2	0.9788	0.97868	1.0	16119	0
KIF4A	5	0.010755	0.03574	0.336807	1911	4	0.65657	0.73061	1.0	11753	1
KIAA1279	5	0.010764	0.035769	0.336854	1912	4	0.99743	0.99741	1.0	16894	0
PGM3	5	0.010769	0.035782	0.336854	1913	4	0.99668	0.99664	1.0	16840	0
MRPS26	5	0.01083	0.03598	0.338368	1914	4	0.8152	0.82491	1.0	13180	1
STIL	5	0.010832	0.035981	0.338368	1915	3	0.89398	0.89505	1.0	14367	0
SUDS3	5	0.010905	0.036194	0.340197	1916	2	0.88505	0.88628	1.0	14234	0
HMGB3	3	0.01092	0.03624	0.340453	1917	3	0.98908	0.98903	1.0	16476	0
GATSL3	5	0.010944	0.036313	0.340913	1918	4	0.99725	0.99721	1.0	16878	0
PPP1R15B	5	0.010947	0.036327	0.340913	1919	4	0.98419	0.98412	1.0	16275	0
CYFIP1	5	0.01097	0.03639	0.341324	1920	4	0.99279	0.99276	1.0	16628	0
GATAD1	5	0.011012	0.036512	0.342295	1921	4	0.99177	0.99169	1.0	16589	0
ZNF492	5	0.011022	0.036547	0.342447	1922	4	0.91853	0.9191	1.0	14806	0
FGF21	5	0.011035	0.036586	0.342629	1923	4	0.88768	0.88888	1.0	14279	0
BRD1	5	0.011077	0.036709	0.343599	1924	4	0.97095	0.97092	1.0	15932	0
TSPAN13	5	0.011089	0.036754	0.343847	1925	4	0.91366	0.91432	1.0	14725	0
ANKRD49	5	0.011107	0.036811	0.344198	1926	3	0.83593	0.84098	1.0	13447	1
GATS	5	0.011133	0.036891	0.344765	1927	3	0.91671	0.91731	1.0	14773	0
KRTAP5-8	3	0.011169	0.036988	0.3455	1928	2	0.51858	0.65881	1.0	10770	1
CEPT1	5	0.011178	0.03701	0.345521	1929	4	0.99641	0.99636	1.0	16823	0
GNA13	5	0.011209	0.037103	0.346209	1930	4	0.73983	0.77489	1.0	12399	1
MVK	5	0.011329	0.03744	0.349173	1931	3	0.98968	0.98962	1.0	16492	0
VTN	5	0.011349	0.037486	0.349267	1932	3	0.93708	0.93741	1.0	15155	0
HNRNPC	5	0.01135	0.037489	0.349267	1933	4	0.99701	0.99696	1.0	16860	0
MYO19	5	0.011422	0.037709	0.351134	1934	4	0.96688	0.96692	1.0	15832	0
C1QBP	5	0.011606	0.038252	0.35584	1935	4	0.99136	0.99128	1.0	16575	0
SREK1	5	0.011607	0.038253	0.35584	1936	4	0.91137	0.91208	1.0	14682	0
MYL7	5	0.011647	0.038374	0.356755	1937	4	0.16349	0.31767	0.966373	5920	1
APOOL	5	0.011653	0.038391	0.356755	1938	4	0.44071	0.58932	1.0	9767	1
KTI12	5	0.011661	0.03842	0.356836	1939	4	0.97986	0.97975	1.0	16149	0
ORC3	5	0.011677	0.038468	0.357102	1940	4	0.97363	0.97358	1.0	15995	0
CCP110	5	0.0117	0.038538	0.35756	1941	3	0.55808	0.68684	1.0	11167	1
CNOT7	5	0.011726	0.038619	0.357849	1942	4	0.94265	0.94291	1.0	15267	0
TARS2	5	0.011727	0.038621	0.357849	1943	4	0.0051981	0.020335	0.503732	727	1
ZBTB2	5	0.011729	0.038628	0.357849	1944	3	0.95092	0.95102	1.0	15440	0
MYO15A	5	0.011792	0.038796	0.359213	1945	4	0.97988	0.97978	1.0	16151	0
MAP7D3	5	0.011826	0.038898	0.359979	1946	4	0.87219	0.87375	1.0	14001	0
CLCC1	5	0.0119	0.039122	0.361859	1947	4	0.98279	0.98273	1.0	16233	0
RAPGEF1	5	0.011906	0.039145	0.361892	1948	3	0.61434	0.71088	1.0	11488	1
MED18	5	0.011924	0.039211	0.362311	1949	3	0.83636	0.84132	1.0	13453	1
SMEK1	5	0.011946	0.039271	0.362683	1950	3	0.98576	0.98572	1.0	16347	0
CEP55	5	0.011966	0.039319	0.362768	1951	4	0.29105	0.45736	1.0	7930	1
RBM28	5	0.011968	0.039321	0.362768	1952	4	0.96124	0.96129	1.0	15698	0
SLC25A3	5	0.011987	0.039374	0.36298	1953	4	0.99596	0.99594	1.0	16789	0
SLC25A26	5	0.01199	0.039384	0.36298	1954	4	0.98576	0.98572	1.0	16377	0
GPS1	5	0.012009	0.039429	0.363061	1955	4	0.69909	0.75203	1.0	12046	1
SRRT	5	0.012011	0.039439	0.363061	1956	4	0.98576	0.98572	1.0	16376	0
FNBP4	5	0.012016	0.039453	0.363061	1957	4	0.99128	0.9912	1.0	16570	0
FAM126B	5	0.012108	0.039715	0.365282	1958	4	0.88627	0.88752	1.0	14257	0
ISY1	5	0.01212	0.039749	0.365414	1959	4	0.5274	0.66686	1.0	10879	1
DUSP14	5	0.012132	0.039782	0.365526	1960	4	0.9561	0.95608	1.0	15569	0
ALDOC	5	0.012191	0.03996	0.366975	1961	4	0.8759	0.87737	1.0	14062	0
METRNL	5	0.012203	0.039987	0.367041	1962	4	0.98391	0.98383	1.0	16267	0
CHAD	5	0.012233	0.040064	0.36756	1963	4	0.96469	0.96474	1.0	15774	0
LPAR2	5	0.012257	0.04013	0.367901	1964	4	0.96851	0.96852	1.0	15866	0
PTMA	3	0.012262	0.040142	0.367901	1965	3	0.98774	0.98769	1.0	16441	0
NELFA	5	0.012309	0.040282	0.368993	1966	3	0.97888	0.97876	1.0	16121	0
SPECC1L	5	0.012325	0.040332	0.369259	1967	4	0.36173	0.51936	1.0	8781	1
EAF1	5	0.012375	0.040478	0.370409	1968	4	0.70885	0.75726	1.0	12116	1
KCND3	5	0.012389	0.04051	0.370518	1969	4	0.74817	0.77976	1.0	12476	1
TCP1	5	0.012406	0.040561	0.370757	1970	4	0.99418	0.99415	1.0	16688	0
USP32	5	0.012412	0.040578	0.370757	1971	4	0.72321	0.76517	1.0	12238	1
SUGT1	6	0.012465	0.040725	0.371854	1972	3	0.51107	0.65194	1.0	10678	1
CFC1	2	0.01247	0.040739	0.371854	1973	2	0.98753	0.98749	1.0	16437	0
KRTAP4-7	4	0.012478	0.040763	0.371881	1974	2	0.13265	0.27145	0.939634	5197	1
KCNA2	5	0.012518	0.040879	0.372756	1975	4	0.77083	0.79385	1.0	12714	1
RCOR2	5	0.012533	0.040919	0.372931	1976	4	0.94173	0.94198	1.0	15246	0
MEF2BNB	5	0.01263	0.041195	0.375079	1977	3	0.97403	0.97399	1.0	16002	0
MRPL19	5	0.012631	0.041196	0.375079	1978	4	0.95294	0.95299	1.0	15491	0
UNC45A	5	0.012684	0.041357	0.37635	1979	4	0.4801	0.62428	1.0	10254	1
SRRD	5	0.012733	0.041506	0.37752	1980	3	0.97289	0.97284	1.0	15978	0
ESRRA	5	0.012831	0.0418	0.379999	1981	4	0.68779	0.74616	1.0	11953	1
DARS	5	0.01286	0.04189	0.380626	1982	4	0.99295	0.99292	1.0	16638	0
TLN1	5	0.012904	0.042003	0.381463	1983	3	0.024749	0.075232	0.718346	1886	2
FOXO1	5	0.012954	0.042145	0.382553	1984	3	0.25588	0.42663	1.0	7498	1
ATP5J2	7	0.012968	0.042188	0.382749	1985	5	0.92034	0.92086	1.0	14832	1
FOXA3	5	0.012994	0.042256	0.38318	1986	4	0.8856	0.88684	1.0	14244	0
KIAA0196	5	0.013023	0.042339	0.383734	1987	4	0.99423	0.9942	1.0	16697	0
TTLL5	5	0.0131	0.042547	0.385424	1988	3	0.34209	0.50209	1.0	8549	2
LSM14A	5	0.013124	0.042613	0.385658	1989	3	0.68859	0.74657	1.0	11957	1
MED25	5	0.013126	0.042615	0.385658	1990	4	0.92799	0.92836	1.0	14966	0
MAPKAPK5	5	0.013146	0.042685	0.386091	1991	4	0.97846	0.97836	1.0	16112	0
MRPS17	5	0.01317	0.042746	0.386414	1992	3	0.92787	0.92823	1.0	14961	0
LRRC17	5	0.013178	0.042763	0.386414	1993	4	0.4258	0.57609	1.0	9577	1
OTOP2	5	0.013213	0.042869	0.387174	1994	4	0.99088	0.99081	1.0	16552	0
EDC4	5	0.013224	0.042903	0.387292	1995	4	0.99321	0.99318	1.0	16649	0
SPAG9	5	0.013279	0.043077	0.3886	1996	4	0.77947	0.79953	1.0	12808	1
NARS2	5	0.013284	0.043091	0.3886	1997	4	0.94587	0.94609	1.0	15342	0
ATAD5	5	0.013384	0.04338	0.391002	1998	3	0.94596	0.94618	1.0	15345	0
ZNF286B	5	0.013402	0.043433	0.391287	1999	4	0.97102	0.97098	1.0	15935	0
[truncated: 16,010 more rows]
