# Supplementary material for: A CRISPR Dropout Screen Identifies Genetic Vulnerabilities and Therapeutic Targets in Acute Myeloid Leukemia
Source: Cell Rep. 2016 Oct 18;17(4):1193–205. doi: 10.1016/j.celrep.2016.09.079 (PMC5081405; doi:10.1016/j.celrep.2016.09.079)
Supplement: Data S2. Human CRISPR Screen Data, Related to Figures 2 and 3 [file mmc6.zip › HT29c3-d13.gene_summary.txt]

id	num	lo.neg	p.neg	fdr.neg	rank.neg	goodsgrna.neg	lo.pos	p.pos	fdr.pos	rank.pos	goodsgrna.pos
ARFRP1	12	2.8291e-13	2.7489e-07	0.000131	1	11	1.0	1.0	1.0	17805	0
PSMB5	10	2.6684e-12	2.7489e-07	0.000131	2	10	1.0	1.0	1.0	18009	0
BRF1	13	3.5588e-12	2.7489e-07	0.000131	3	13	1.0	1.0	1.0	18008	0
CENPM	10	6.6242e-11	2.7489e-07	0.000131	4	10	1.0	1.0	1.0	18004	0
IMP3	5	2.6403e-10	2.7489e-07	0.000131	5	5	1.0	1.0	1.0	18007	0
RUVBL2	5	5.1608e-10	2.7489e-07	0.000131	6	5	1.0	1.0	1.0	18006	0
POLD1	5	5.2432e-10	2.7489e-07	0.000131	7	5	1.0	1.0	1.0	18005	0
BIRC5	5	6.3178e-10	2.7489e-07	0.000131	8	5	1.0	1.0	1.0	18003	0
RPS19	5	7.3147e-10	2.7489e-07	0.000131	9	5	1.0	1.0	1.0	18002	0
GPN2	5	8.0757e-10	2.7489e-07	0.000131	10	5	1.0	1.0	1.0	18001	0
PUF60	5	8.4641e-10	2.7489e-07	0.000131	11	5	1.0	1.0	1.0	18000	0
FAU	5	9.5843e-10	2.7489e-07	0.000131	12	5	1.0	1.0	1.0	17999	0
WDR74	5	1.8649e-09	2.7489e-07	0.000131	13	5	1.0	1.0	1.0	17998	0
SNRPD3	5	2.0493e-09	2.7489e-07	0.000131	14	5	1.0	1.0	1.0	17997	0
EIF4A3	5	2.3223e-09	2.7489e-07	0.000131	15	5	1.0	1.0	1.0	17985	0
SEC13	5	2.4762e-09	2.7489e-07	0.000131	16	5	1.0	1.0	1.0	17996	0
CTDP1	5	2.5196e-09	2.7489e-07	0.000131	17	5	1.0	1.0	1.0	17995	0
ATP6V0C	5	3.0469e-09	2.7489e-07	0.000131	18	5	1.0	1.0	1.0	17994	0
PPAN	5	3.2919e-09	2.7489e-07	0.000131	19	5	1.0	1.0	1.0	17993	0
DDX54	5	3.4388e-09	2.7489e-07	0.000131	20	5	1.0	1.0	1.0	17992	0
TRAPPC1	5	4.6204e-09	2.7489e-07	0.000131	21	5	1.0	1.0	1.0	17991	0
RPL13	5	5.8879e-09	2.7489e-07	0.000131	22	5	1.0	1.0	1.0	17990	0
PSMG4	6	6.2245e-09	2.7489e-07	0.000131	23	6	1.0	1.0	1.0	17989	0
RPL36	5	7.4617e-09	2.7489e-07	0.000131	24	5	1.0	1.0	1.0	17974	0
INTS6	8	8.4917e-09	2.7489e-07	0.000131	25	8	1.0	1.0	1.0	17988	0
ALG2	5	9.4626e-09	2.7489e-07	0.000131	26	5	1.0	1.0	1.0	17987	0
IPO13	5	9.8466e-09	2.7489e-07	0.000131	27	5	1.0	1.0	1.0	17986	0
MARS	5	1.0934e-08	2.7489e-07	0.000131	28	5	1.0	1.0	1.0	17953	0
RAB6A	13	1.3186e-08	2.7489e-07	0.000131	29	12	1.0	1.0	1.0	17782	0
NIP7	5	1.3417e-08	2.7489e-07	0.000131	30	5	1.0	1.0	1.0	17984	0
C19orf52	5	1.3754e-08	2.7489e-07	0.000131	31	5	1.0	1.0	1.0	17983	0
SF3B5	5	1.4487e-08	2.7489e-07	0.000131	32	5	1.0	1.0	1.0	17901	0
AURKB	5	1.4894e-08	2.7489e-07	0.000131	33	5	1.0	1.0	1.0	17982	0
UBE2M	5	1.5981e-08	5.4978e-07	0.000131	34	5	1.0	1.0	1.0	17981	0
POLR3A	5	1.6928e-08	5.4978e-07	0.000131	35	5	1.0	1.0	1.0	17980	0
EIF3A	5	1.7608e-08	8.2467e-07	0.000131	36	5	1.0	1.0	1.0	17979	0
RANGAP1	5	1.8202e-08	8.2467e-07	0.000131	37	5	1.0	1.0	1.0	17978	0
NHP2L1	5	1.8309e-08	8.2467e-07	0.000131	38	5	1.0	1.0	1.0	17977	0
PSMD11	5	2.1745e-08	8.2467e-07	0.000131	39	5	1.0	1.0	1.0	17976	0
DHDDS	5	2.2532e-08	8.2467e-07	0.000131	40	5	1.0	1.0	1.0	17975	0
SF1	5	2.4354e-08	8.2467e-07	0.000131	41	5	1.0	1.0	1.0	17973	0
SNAPC2	5	2.5032e-08	8.2467e-07	0.000131	42	5	1.0	1.0	1.0	17972	0
POLR2A	5	2.5078e-08	8.2467e-07	0.000131	43	5	1.0	1.0	1.0	17971	0
INTS9	5	2.6054e-08	8.2467e-07	0.000131	44	5	1.0	1.0	1.0	17970	0
SCAP	5	2.6674e-08	8.2467e-07	0.000131	45	5	1.0	1.0	1.0	17969	0
ESPL1	5	2.8858e-08	8.2467e-07	0.000131	46	5	1.0	1.0	1.0	17968	0
SPC24	5	2.9531e-08	8.2467e-07	0.000131	47	5	1.0	1.0	1.0	17967	0
SF3B3	5	3.201e-08	8.2467e-07	0.000131	48	5	1.0	1.0	1.0	17966	0
DNM2	5	3.2586e-08	8.2467e-07	0.000131	49	5	0.9995	0.9995	1.0	17268	0
MCM3AP	5	3.2712e-08	8.2467e-07	0.000131	50	5	1.0	1.0	1.0	17965	0
ATP6V1A	5	3.2968e-08	8.2467e-07	0.000131	51	5	1.0	1.0	1.0	17964	0
POLR2F	5	3.6224e-08	8.2467e-07	0.000131	52	5	1.0	1.0	1.0	17963	0
C9orf114	5	3.9271e-08	8.2467e-07	0.000131	53	5	1.0	1.0	1.0	17962	0
GINS4	5	3.9336e-08	8.2467e-07	0.000131	54	5	1.0	1.0	1.0	17961	0
SRSF2	5	4.0532e-08	8.2467e-07	0.000131	55	5	1.0	1.0	1.0	17960	0
WDR18	5	4.1209e-08	8.2467e-07	0.000131	56	5	1.0	1.0	1.0	17959	0
THAP1	8	4.1254e-08	8.2467e-07	0.000131	57	8	1.0	1.0	1.0	17958	0
VPS28	5	4.1414e-08	8.2467e-07	0.000131	58	5	1.0	1.0	1.0	17957	0
NSL1	5	4.2311e-08	8.2467e-07	0.000131	59	5	1.0	1.0	1.0	17956	0
SF3B14	5	4.4295e-08	8.2467e-07	0.000131	60	5	1.0	1.0	1.0	17955	0
SRSF1	5	4.5241e-08	8.2467e-07	0.000131	61	5	1.0	1.0	1.0	17954	0
CPSF3L	5	4.8837e-08	8.2467e-07	0.000131	62	5	1.0	1.0	1.0	17952	0
PPP2CA	5	5.0699e-08	8.2467e-07	0.000131	63	5	1.0	1.0	1.0	17951	0
EEF2	5	5.259e-08	8.2467e-07	0.000131	64	5	1.0	1.0	1.0	17840	0
CCDC115	5	5.2824e-08	8.2467e-07	0.000131	65	5	1.0	1.0	1.0	17950	0
CCT3	5	5.3493e-08	8.2467e-07	0.000131	66	5	1.0	1.0	1.0	17949	0
EIF3D	5	6.1111e-08	8.2467e-07	0.000131	67	5	1.0	1.0	1.0	17948	0
PCID2	5	6.1392e-08	8.2467e-07	0.000131	68	5	1.0	1.0	1.0	17947	0
PSMA7	5	6.1768e-08	8.2467e-07	0.000131	69	5	1.0	1.0	1.0	17946	0
FARSA	5	6.2064e-08	8.2467e-07	0.000131	70	4	0.43308	0.57996	1.0	9621	1
DCTN4	5	6.6124e-08	8.2467e-07	0.000131	71	5	1.0	1.0	1.0	17945	0
SOX9	5	6.7629e-08	8.2467e-07	0.000131	72	5	1.0	1.0	1.0	17944	0
VCP	5	6.875e-08	8.2467e-07	0.000131	73	5	1.0	1.0	1.0	17943	0
PPP1R8	15	7.1263e-08	8.2467e-07	0.000131	74	13	0.99999	0.99999	1.0	17657	0
SYMPK	5	7.1565e-08	8.2467e-07	0.000131	75	5	1.0	1.0	1.0	17942	0
SEC61A1	5	7.491e-08	8.2467e-07	0.000131	76	5	1.0	1.0	1.0	17941	0
SNW1	5	7.513e-08	8.2467e-07	0.000131	77	5	1.0	1.0	1.0	17940	0
MEPCE	10	7.6319e-08	8.2467e-07	0.000131	78	9	0.99869	0.9987	1.0	17121	0
NAA50	5	8.0335e-08	8.2467e-07	0.000131	79	5	1.0	1.0	1.0	17939	0
PES1	5	8.0568e-08	8.2467e-07	0.000131	80	5	1.0	1.0	1.0	17938	0
CRCP	14	8.2808e-08	8.2467e-07	0.000131	81	12	0.90681	0.90773	1.0	14847	1
UBE2I	5	8.3403e-08	8.2467e-07	0.000131	82	5	1.0	1.0	1.0	17937	0
CHCHD4	5	8.4365e-08	8.2467e-07	0.000131	83	5	1.0	1.0	1.0	17936	0
RPL23	5	8.4783e-08	8.2467e-07	0.000131	84	5	1.0	1.0	1.0	17769	0
GMPPB	5	8.4971e-08	8.2467e-07	0.000131	85	5	1.0	1.0	1.0	17935	0
SF3B4	5	8.7181e-08	8.2467e-07	0.000131	86	5	1.0	1.0	1.0	17934	0
CHMP2A	5	8.9058e-08	8.2467e-07	0.000131	87	5	1.0	1.0	1.0	17933	0
PSMD2	5	9.2129e-08	8.2467e-07	0.000131	88	5	1.0	1.0	1.0	17932	0
PPP2R4	5	9.3171e-08	8.2467e-07	0.000131	89	5	1.0	1.0	1.0	17931	0
ATP6V0D1	5	9.3433e-08	8.2467e-07	0.000131	90	5	1.0	1.0	1.0	17930	0
DHPS	5	9.3695e-08	8.2467e-07	0.000131	91	5	1.0	1.0	1.0	17929	0
HDAC3	5	9.5817e-08	8.2467e-07	0.000131	92	5	1.0	1.0	1.0	17928	0
DTL	5	9.6219e-08	8.2467e-07	0.000131	93	5	1.0	1.0	1.0	17927	0
TICRR	5	9.8523e-08	8.2467e-07	0.000131	94	5	1.0	1.0	1.0	17926	0
PSMC4	5	9.9331e-08	8.2467e-07	0.000131	95	5	0.99999	0.99999	1.0	17626	0
ANAPC10	5	1.0863e-07	8.2467e-07	0.000131	96	5	1.0	1.0	1.0	17925	0
DKC1	5	1.1012e-07	8.2467e-07	0.000131	97	5	1.0	1.0	1.0	17924	0
DYNLRB1	5	1.1685e-07	8.2467e-07	0.000131	98	5	1.0	1.0	1.0	17923	0
GSPT1	5	1.1796e-07	8.2467e-07	0.000131	99	5	1.0	1.0	1.0	17922	0
CDC16	5	1.1875e-07	8.2467e-07	0.000131	100	5	1.0	1.0	1.0	17921	0
BANF1	4	1.2496e-07	8.2467e-07	0.000131	101	4	1.0	1.0	1.0	17920	0
LAS1L	5	1.2591e-07	8.2467e-07	0.000131	102	5	1.0	1.0	1.0	17919	0
RRS1	5	1.2691e-07	8.2467e-07	0.000131	103	5	1.0	1.0	1.0	17918	0
TTC7A	5	1.2893e-07	8.2467e-07	0.000131	104	5	1.0	1.0	1.0	17917	0
EIF1AX	5	1.3184e-07	8.2467e-07	0.000131	105	5	1.0	1.0	1.0	17916	0
CDT1	5	1.4738e-07	1.3745e-06	0.000131	106	5	1.0	1.0	1.0	17915	0
SNRPD1	5	1.5062e-07	1.3745e-06	0.000131	107	5	1.0	1.0	1.0	17914	0
RPS8	5	1.5481e-07	1.3745e-06	0.000131	108	5	0.99998	0.99998	1.0	17592	0
PRPF19	5	1.5687e-07	1.3745e-06	0.000131	109	5	1.0	1.0	1.0	17798	0
ERCC3	5	1.5766e-07	1.3745e-06	0.000131	110	5	1.0	1.0	1.0	17913	0
KIF23	5	1.5826e-07	1.3745e-06	0.000131	111	5	1.0	1.0	1.0	17912	0
GNL2	5	1.5866e-07	1.3745e-06	0.000131	112	5	1.0	1.0	1.0	17911	0
RRP7A	5	1.5967e-07	1.3745e-06	0.000131	113	5	1.0	1.0	1.0	17910	0
MCM7	5	1.6e-07	1.3745e-06	0.000131	114	5	1.0	1.0	1.0	17905	0
CDC27	5	1.624e-07	1.3745e-06	0.000131	115	5	1.0	1.0	1.0	17909	0
SARS	5	1.6788e-07	1.3745e-06	0.000131	116	5	1.0	1.0	1.0	17908	0
CLP1	5	1.6872e-07	1.3745e-06	0.000131	117	5	1.0	1.0	1.0	17907	0
UBA52	5	1.6999e-07	1.3745e-06	0.000131	118	5	1.0	1.0	1.0	17906	0
PSMD3	5	1.7169e-07	1.3745e-06	0.000131	119	5	1.0	1.0	1.0	17904	0
NCBP2	7	1.7252e-07	1.3745e-06	0.000131	120	7	0.99999	0.99999	1.0	17614	0
KIAA1432	5	1.7665e-07	1.3745e-06	0.000131	121	5	1.0	1.0	1.0	17903	0
DHX8	5	1.7753e-07	1.3745e-06	0.000131	122	5	1.0	1.0	1.0	17902	0
POLR2G	5	1.8263e-07	1.3745e-06	0.000131	123	5	1.0	1.0	1.0	17900	0
SMU1	5	1.8285e-07	1.3745e-06	0.000131	124	5	1.0	1.0	1.0	17899	0
VPS53	5	1.842e-07	1.3745e-06	0.000131	125	5	1.0	1.0	1.0	17898	0
XAB2	5	1.8853e-07	1.3745e-06	0.000131	126	5	1.0	1.0	1.0	17897	0
CDC45	5	1.8968e-07	1.3745e-06	0.000131	127	5	1.0	1.0	1.0	17896	0
SYS1	7	1.9441e-07	1.3745e-06	0.000131	128	6	0.96622	0.96617	1.0	16024	0
QARS	5	2.0176e-07	1.3745e-06	0.000131	129	5	1.0	1.0	1.0	17895	0
U2AF1	5	2.0375e-07	1.3745e-06	0.000131	130	5	0.99989	0.99989	1.0	17422	0
GAPDH	5	2.042e-07	1.3745e-06	0.000131	131	5	1.0	1.0	1.0	17894	0
TAF6	5	2.0494e-07	1.3745e-06	0.000131	132	5	1.0	1.0	1.0	17893	0
LSM4	6	2.0511e-07	1.3745e-06	0.000131	133	6	1.0	1.0	1.0	17874	0
ADSL	5	2.1293e-07	1.3745e-06	0.000131	134	5	1.0	1.0	1.0	17892	0
ZBTB8OS	5	2.3073e-07	1.3745e-06	0.000131	135	5	1.0	1.0	1.0	17891	0
MYC	5	2.4287e-07	1.3745e-06	0.000131	136	5	1.0	1.0	1.0	17890	0
HNRNPK	5	2.5057e-07	1.3745e-06	0.000131	137	5	1.0	1.0	1.0	17889	0
ARL2	5	2.5366e-07	1.3745e-06	0.000131	138	5	0.99999	0.99999	1.0	17681	0
WDR77	5	2.6233e-07	1.3745e-06	0.000131	139	5	1.0	1.0	1.0	17888	0
SAMD4B	5	2.6443e-07	1.3745e-06	0.000131	140	5	1.0	1.0	1.0	17887	0
MCM2	5	2.6534e-07	1.3745e-06	0.000131	141	5	1.0	1.0	1.0	17886	0
EPRS	5	2.6746e-07	1.3745e-06	0.000131	142	5	1.0	1.0	1.0	17885	0
PRPF31	5	2.764e-07	1.3745e-06	0.000131	143	5	1.0	1.0	1.0	17884	0
TINF2	5	2.7765e-07	1.3745e-06	0.000131	144	5	1.0	1.0	1.0	17883	0
EXOSC4	5	2.822e-07	1.3745e-06	0.000131	145	5	0.99848	0.9985	1.0	17091	0
FDX1L	5	2.8525e-07	1.3745e-06	0.000131	146	5	1.0	1.0	1.0	17882	0
EXOSC6	5	2.8623e-07	1.3745e-06	0.000131	147	5	0.99999	0.99999	1.0	17623	0
ELL	5	2.8949e-07	1.3745e-06	0.000131	148	5	0.99991	0.99991	1.0	17442	0
DCTN3	6	2.9416e-07	1.3745e-06	0.000131	149	6	1.0	1.0	1.0	17881	0
GOSR2	5	2.9466e-07	1.3745e-06	0.000131	150	5	1.0	1.0	1.0	17880	0
NAT10	5	2.973e-07	1.3745e-06	0.000131	151	5	1.0	1.0	1.0	17879	0
SACM1L	5	3.1044e-07	1.3745e-06	0.000131	152	5	1.0	1.0	1.0	17878	0
POP1	5	3.1805e-07	1.3745e-06	0.000131	153	5	1.0	1.0	1.0	17877	0
RRM1	5	3.3409e-07	1.3745e-06	0.000131	154	5	1.0	1.0	1.0	17876	0
CSNK1A1	5	3.3445e-07	1.3745e-06	0.000131	155	5	1.0	1.0	1.0	17875	0
UXT	5	3.4327e-07	1.3745e-06	0.000131	156	5	1.0	1.0	1.0	17873	0
UFD1L	5	3.4663e-07	1.3745e-06	0.000131	157	5	1.0	1.0	1.0	17872	0
TBL3	5	3.4738e-07	1.3745e-06	0.000131	158	5	1.0	1.0	1.0	17871	0
VPS18	5	3.5001e-07	1.3745e-06	0.000131	159	5	1.0	1.0	1.0	17870	0
HNRNPL	5	3.6419e-07	1.3745e-06	0.000131	160	5	1.0	1.0	1.0	17869	0
USP5	5	3.6647e-07	1.3745e-06	0.000131	161	5	0.99988	0.99988	1.0	17417	0
TANGO6	5	3.6653e-07	1.3745e-06	0.000131	162	5	1.0	1.0	1.0	17868	0
EIF3B	5	3.6692e-07	1.3745e-06	0.000131	163	5	1.0	1.0	1.0	17867	0
NUP93	5	3.681e-07	1.3745e-06	0.000131	164	5	1.0	1.0	1.0	17866	0
PHAX	5	3.7007e-07	1.3745e-06	0.000131	165	5	1.0	1.0	1.0	17865	0
POLR3H	5	3.7522e-07	1.3745e-06	0.000131	166	5	1.0	1.0	1.0	17864	0
ALDOA	5	3.7883e-07	1.3745e-06	0.000131	167	5	1.0	1.0	1.0	17863	0
RPA3	5	3.8841e-07	1.3745e-06	0.000131	168	5	0.99999	0.99999	1.0	17670	0
RPS9	5	3.9045e-07	1.3745e-06	0.000131	169	4	0.042341	0.11914	0.788211	2722	1
AP2S1	7	3.9068e-07	1.3745e-06	0.000131	170	7	1.0	1.0	1.0	17862	0
PRMT5	5	4.061e-07	1.3745e-06	0.000131	171	5	1.0	1.0	1.0	17861	0
CKAP5	5	4.1424e-07	1.3745e-06	0.000131	172	5	1.0	1.0	1.0	17860	0
YRDC	5	4.3314e-07	1.3745e-06	0.000131	173	5	1.0	1.0	1.0	17859	0
PRPF4	5	4.4626e-07	1.3745e-06	0.000131	174	5	1.0	1.0	1.0	17858	0
IGF1R	5	4.5784e-07	1.3745e-06	0.000131	175	5	1.0	1.0	1.0	17857	0
SRSF7	5	4.5971e-07	1.3745e-06	0.000131	176	5	1.0	1.0	1.0	17856	0
CCND1	5	4.63e-07	1.3745e-06	0.000131	177	5	1.0	1.0	1.0	17855	0
MDN1	5	4.6679e-07	1.3745e-06	0.000131	178	5	1.0	1.0	1.0	17854	0
MED27	8	4.7371e-07	1.3745e-06	0.000131	179	8	0.99995	0.99995	1.0	17505	0
LRR1	5	4.7637e-07	1.3745e-06	0.000131	180	5	1.0	1.0	1.0	17853	0
EFTUD1	5	4.7781e-07	1.3745e-06	0.000131	181	5	1.0	1.0	1.0	17852	0
CTNNBL1	5	4.8734e-07	1.3745e-06	0.000131	182	4	0.51242	0.65252	1.0	10750	1
PRMT1	5	4.9449e-07	1.3745e-06	0.000131	183	5	1.0	1.0	1.0	17851	0
SNRNP25	5	4.983e-07	1.3745e-06	0.000131	184	5	1.0	1.0	1.0	17802	0
EFTUD2	5	5.0553e-07	1.3745e-06	0.000131	185	5	1.0	1.0	1.0	17850	0
MAX	11	5.2114e-07	1.3745e-06	0.000131	186	9	0.18853	0.35398	0.998323	6385	1
BRD4	5	5.2246e-07	1.3745e-06	0.000131	187	5	1.0	1.0	1.0	17849	0
OIP5	5	5.2594e-07	1.3745e-06	0.000131	188	4	0.65879	0.72398	1.0	11818	1
ELAC2	5	5.2715e-07	1.3745e-06	0.000131	189	5	1.0	1.0	1.0	17848	0
ACTR10	5	5.3505e-07	1.6493e-06	0.000156	190	5	1.0	1.0	1.0	17847	0
EIF4A1	4	5.3959e-07	1.9242e-06	0.000159	191	4	1.0	1.0	1.0	17846	0
RBM10	5	5.4735e-07	1.9242e-06	0.000159	192	5	1.0	1.0	1.0	17845	0
FNTA	5	5.6927e-07	1.9242e-06	0.000159	193	5	1.0	1.0	1.0	17844	0
SUPT5H	5	5.715e-07	1.9242e-06	0.000159	194	5	1.0	1.0	1.0	17843	0
PLK1	5	6.0171e-07	1.9242e-06	0.000159	195	5	1.0	1.0	1.0	17842	0
IARS	5	6.0696e-07	1.9242e-06	0.000159	196	5	1.0	1.0	1.0	17841	0
PSMC3	5	6.0969e-07	1.9242e-06	0.000159	197	5	0.99999	0.99999	1.0	17613	0
RPL8	5	6.2264e-07	1.9242e-06	0.000159	198	5	1.0	1.0	1.0	17817	0
TBCD	5	6.2715e-07	1.9242e-06	0.000159	199	5	1.0	1.0	1.0	17839	0
LUC7L3	5	6.2775e-07	1.9242e-06	0.000159	200	5	1.0	1.0	1.0	17838	0
HAUS1	5	6.3683e-07	1.9242e-06	0.000159	201	5	1.0	1.0	1.0	17837	0
TUT1	5	6.4023e-07	1.9242e-06	0.000159	202	4	0.90503	0.90598	1.0	14804	0
WDR33	5	6.4049e-07	1.9242e-06	0.000159	203	5	1.0	1.0	1.0	17836	0
CSE1L	5	6.5344e-07	1.9242e-06	0.000159	204	5	1.0	1.0	1.0	17835	0
UBR4	5	6.8318e-07	1.9242e-06	0.000159	205	5	1.0	1.0	1.0	17834	0
GEMIN4	5	6.8706e-07	1.9242e-06	0.000159	206	5	1.0	1.0	1.0	17833	0
KAT8	5	7.1033e-07	1.9242e-06	0.000159	207	5	1.0	1.0	1.0	17832	0
CDC37	5	7.1266e-07	1.9242e-06	0.000159	208	5	1.0	1.0	1.0	17831	0
UBE2C	10	7.1798e-07	1.9242e-06	0.000159	209	10	0.99999	0.99999	1.0	17686	0
CPSF3	5	7.1916e-07	1.9242e-06	0.000159	210	5	1.0	1.0	1.0	17818	0
SMC1A	5	7.2541e-07	1.9242e-06	0.000159	211	5	1.0	1.0	1.0	17830	0
SRSF11	5	7.5215e-07	1.9242e-06	0.000159	212	5	1.0	1.0	1.0	17829	0
HINFP	5	7.5703e-07	1.9242e-06	0.000159	213	5	1.0	1.0	1.0	17828	0
CHMP7	5	7.5843e-07	1.9242e-06	0.000159	214	5	1.0	1.0	1.0	17827	0
MFN2	5	7.6687e-07	1.9242e-06	0.000159	215	5	1.0	1.0	1.0	17826	0
CENPA	5	8.0285e-07	1.9242e-06	0.000159	216	5	1.0	1.0	1.0	17825	0
RTCB	5	8.0726e-07	1.9242e-06	0.000159	217	5	1.0	1.0	1.0	17824	0
MCM3	5	8.1103e-07	1.9242e-06	0.000159	218	3	0.52867	0.66436	1.0	10925	1
HSPA9	5	8.2288e-07	2.1991e-06	0.00018	219	5	0.99999	0.99999	1.0	17645	0
RPL28	9	8.2292e-07	2.1991e-06	0.00018	220	8	0.86617	0.86778	1.0	14131	1
GRWD1	5	8.2733e-07	2.474e-06	0.000195	221	5	1.0	1.0	1.0	17823	0
AARS	5	8.3034e-07	2.474e-06	0.000195	222	5	1.0	1.0	1.0	17822	0
RINT1	5	8.7336e-07	2.474e-06	0.000195	223	5	1.0	1.0	1.0	17821	0
DYNC1H1	5	8.7406e-07	2.474e-06	0.000195	224	4	0.98174	0.98157	1.0	16359	0
RPL18	5	8.7593e-07	2.474e-06	0.000195	225	4	0.94714	0.94708	1.0	15618	0
UPF1	5	8.7781e-07	2.474e-06	0.000195	226	5	0.99999	0.99999	1.0	17682	0
PSMB4	5	8.8044e-07	2.474e-06	0.000195	227	5	1.0	1.0	1.0	17820	0
TXNL4A	5	8.8156e-07	2.474e-06	0.000195	228	4	0.98243	0.98229	1.0	16379	0
NOP9	5	8.8598e-07	2.474e-06	0.000195	229	5	1.0	1.0	1.0	17819	0
PDCD2	7	9.1616e-07	3.0238e-06	0.000222	230	6	0.10158	0.22032	0.919074	4317	1
VARS	5	9.4289e-07	3.0238e-06	0.000222	231	5	1.0	1.0	1.0	17816	0
RPL13A	4	9.4937e-07	3.0238e-06	0.000222	232	3	0.43116	0.57818	1.0	9598	1
CTNNB1	5	9.5968e-07	3.0238e-06	0.000222	233	5	1.0	1.0	1.0	17815	0
PGD	5	9.6646e-07	3.0238e-06	0.000222	234	5	1.0	1.0	1.0	17814	0
NOP56	5	9.7585e-07	3.0238e-06	0.000222	235	5	1.0	1.0	1.0	17813	0
SNUPN	5	9.8966e-07	3.0238e-06	0.000222	236	5	1.0	1.0	1.0	17774	0
GNL3	5	9.9571e-07	3.0238e-06	0.000222	237	5	1.0	1.0	1.0	17812	0
PRIM1	5	1.002e-06	3.0238e-06	0.000222	238	5	1.0	1.0	1.0	17728	0
COPS5	5	1.0027e-06	3.0238e-06	0.000222	239	5	1.0	1.0	1.0	17811	0
TTC27	5	1.015e-06	3.0238e-06	0.000222	240	5	1.0	1.0	1.0	17810	0
RPS20	4	1.0275e-06	3.0238e-06	0.000222	241	4	1.0	1.0	1.0	17809	0
EIF1	5	1.0328e-06	3.0238e-06	0.000222	242	5	1.0	1.0	1.0	17808	0
RFC2	5	1.0377e-06	3.0238e-06	0.000222	243	5	0.99996	0.99997	1.0	17528	0
ACTL6A	5	1.0391e-06	3.0238e-06	0.000222	244	5	1.0	1.0	1.0	17807	0
PCBP1	5	1.0427e-06	3.0238e-06	0.000222	245	5	1.0	1.0	1.0	17806	0
NOC4L	5	1.0743e-06	3.5736e-06	0.000257	246	4	0.63129	0.71021	1.0	11592	1
SCD	5	1.0971e-06	3.5736e-06	0.000257	247	5	1.0	1.0	1.0	17804	0
TSR2	5	1.1047e-06	3.5736e-06	0.000257	248	5	1.0	1.0	1.0	17803	0
GTPBP4	5	1.1141e-06	3.5736e-06	0.000257	249	5	0.99992	0.99993	1.0	17459	0
CSTF3	8	1.1369e-06	3.5736e-06	0.000257	250	7	0.98374	0.98363	1.0	16417	0
LEMD2	7	1.1614e-06	4.1234e-06	0.000296	251	7	1.0	1.0	1.0	17801	0
SUGP1	5	1.1765e-06	4.6731e-06	0.000326	252	5	1.0	1.0	1.0	17800	0
CDC23	5	1.1965e-06	4.6731e-06	0.000326	253	5	1.0	1.0	1.0	17799	0
BOP1	5	1.2089e-06	4.6731e-06	0.000326	254	5	1.0	1.0	1.0	17721	0
GINS1	5	1.2117e-06	4.6731e-06	0.000326	255	5	1.0	1.0	1.0	17797	0
RPL18A	3	1.2247e-06	4.6731e-06	0.000326	256	3	1.0	1.0	1.0	17796	0
HAUS6	5	1.2426e-06	4.6731e-06	0.000326	257	5	1.0	1.0	1.0	17795	0
DMAP1	5	1.2572e-06	4.6731e-06	0.000326	258	5	1.0	1.0	1.0	17794	0
RPL10A	5	1.2671e-06	5.2229e-06	0.000355	259	5	0.99997	0.99998	1.0	17559	0
SART3	5	1.2858e-06	5.2229e-06	0.000355	260	5	1.0	1.0	1.0	17793	0
RPL11	5	1.2954e-06	5.2229e-06	0.000355	261	5	1.0	1.0	1.0	17792	0
CAPZB	5	1.3051e-06	5.2229e-06	0.000355	262	5	1.0	1.0	1.0	17791	0
CDK1	5	1.3105e-06	5.2229e-06	0.000355	263	5	1.0	1.0	1.0	17790	0
MCM5	5	1.3127e-06	5.2229e-06	0.000355	264	5	1.0	1.0	1.0	17789	0
PSMB1	5	1.328e-06	5.2229e-06	0.000355	265	5	1.0	1.0	1.0	17788	0
TCF7L2	5	1.3769e-06	5.7727e-06	0.000366	266	5	1.0	1.0	1.0	17787	0
DIMT1	5	1.3792e-06	5.7727e-06	0.000366	267	5	1.0	1.0	1.0	17786	0
NOP16	5	1.3973e-06	5.7727e-06	0.000366	268	5	1.0	1.0	1.0	17785	0
ABCB7	5	1.4054e-06	5.7727e-06	0.000366	269	5	1.0	1.0	1.0	17784	0
NARS	5	1.4134e-06	5.7727e-06	0.000366	270	5	1.0	1.0	1.0	17783	0
TRIM37	5	1.4203e-06	5.7727e-06	0.000366	271	5	1.0	1.0	1.0	17781	0
BUB3	5	1.4238e-06	5.7727e-06	0.000366	272	5	1.0	1.0	1.0	17780	0
PWP2	5	1.4261e-06	5.7727e-06	0.000366	273	5	1.0	1.0	1.0	17779	0
ECD	5	1.4271e-06	5.7727e-06	0.000366	274	5	0.99957	0.99957	1.0	17286	0
AFG3L2	5	1.4354e-06	5.7727e-06	0.000366	275	5	1.0	1.0	1.0	17778	0
PFDN6	5	1.4773e-06	5.7727e-06	0.000366	276	5	1.0	1.0	1.0	17777	0
ARPC4	9	1.4849e-06	5.7727e-06	0.000366	277	9	1.0	1.0	1.0	17776	0
DDX49	5	1.5352e-06	5.7727e-06	0.000366	278	4	0.99256	0.9926	1.0	16718	0
RPL35	5	1.551e-06	5.7727e-06	0.000366	279	5	1.0	1.0	1.0	17775	0
DDX5	5	1.6115e-06	5.7727e-06	0.000366	280	5	1.0	1.0	1.0	17773	0
LSM7	5	1.6204e-06	5.7727e-06	0.000366	281	5	1.0	1.0	1.0	17772	0
NUP85	5	1.6584e-06	5.7727e-06	0.000366	282	5	0.99999	0.99999	1.0	17637	0
AP2M1	5	1.6644e-06	5.7727e-06	0.000366	283	5	0.99999	0.99999	1.0	17689	0
CCNK	5	1.7138e-06	5.7727e-06	0.000366	284	5	1.0	1.0	1.0	17771	0
NUP88	5	1.7327e-06	6.3225e-06	0.000377	285	5	1.0	1.0	1.0	17770	0
POLR1B	5	1.7476e-06	6.3225e-06	0.000377	286	5	0.99999	0.99999	1.0	17656	0
PCYT1A	5	1.7779e-06	6.3225e-06	0.000377	287	5	1.0	1.0	1.0	17768	0
DDX47	5	1.8016e-06	6.3225e-06	0.000377	288	5	0.99832	0.99836	1.0	17073	0
CDC5L	5	1.8096e-06	6.3225e-06	0.000377	289	5	0.99999	0.99999	1.0	17648	0
MAD2L1	5	1.8325e-06	6.3225e-06	0.000377	290	5	1.0	1.0	1.0	17767	0
GTF3C5	5	1.834e-06	6.3225e-06	0.000377	291	5	1.0	1.0	1.0	17766	0
PMF1	5	1.8411e-06	6.3225e-06	0.000377	292	5	1.0	1.0	1.0	17765	0
RAN	5	1.8511e-06	6.3225e-06	0.000377	293	5	1.0	1.0	1.0	17764	0
RPL15	2	1.8536e-06	6.3225e-06	0.000377	294	2	1.0	1.0	1.0	17763	0
USP39	5	1.8554e-06	6.3225e-06	0.000377	295	5	1.0	1.0	1.0	17762	0
HIST1H2BH	4	1.8948e-06	6.3225e-06	0.000377	296	3	0.96433	0.96433	1.0	15975	0
MYBBP1A	5	1.9002e-06	6.3225e-06	0.000377	297	5	1.0	1.0	1.0	17761	0
EP400	5	2.082e-06	6.3225e-06	0.000377	298	5	1.0	1.0	1.0	17760	0
POLR2E	5	2.1025e-06	6.3225e-06	0.000377	299	5	1.0	1.0	1.0	17759	0
POLR3K	5	2.1183e-06	6.3225e-06	0.000377	300	5	1.0	1.0	1.0	17758	0
SMG5	5	2.1279e-06	6.3225e-06	0.000377	301	5	1.0	1.0	1.0	17757	0
COPB1	5	2.1552e-06	6.3225e-06	0.000377	302	5	1.0	1.0	1.0	17756	0
CPSF4	5	2.163e-06	6.8723e-06	0.000404	303	5	1.0	1.0	1.0	17752	0
RAE1	5	2.1666e-06	6.8723e-06	0.000404	304	4	0.59418	0.69284	1.0	11314	1
TRIB1	5	2.2305e-06	6.8723e-06	0.000404	305	5	1.0	1.0	1.0	17755	0
DDX20	5	2.239e-06	6.8723e-06	0.000404	306	5	0.99999	0.99999	1.0	17641	0
TAF1C	5	2.2926e-06	7.422e-06	0.000433	307	5	1.0	1.0	1.0	17754	0
TRAPPC3	6	2.3009e-06	7.422e-06	0.000433	308	6	1.0	1.0	1.0	17753	0
MED11	5	2.314e-06	7.422e-06	0.000433	309	5	0.99999	0.99999	1.0	17622	0
SUPT16H	5	2.3388e-06	7.9718e-06	0.00046	310	5	1.0	1.0	1.0	17751	0
LSM2	5	2.3499e-06	7.9718e-06	0.00046	311	5	0.99949	0.9995	1.0	17267	0
ACO2	5	2.3578e-06	7.9718e-06	0.00046	312	5	1.0	1.0	1.0	17750	0
WTAP	5	2.377e-06	8.5216e-06	0.000486	313	5	1.0	1.0	1.0	17749	0
TIMM13	5	2.384e-06	8.5216e-06	0.000486	314	5	1.0	1.0	1.0	17748	0
PSMB3	5	2.4352e-06	8.5216e-06	0.000486	315	5	1.0	1.0	1.0	17747	0
PTPN23	5	2.4459e-06	8.5216e-06	0.000486	316	5	1.0	1.0	1.0	17746	0
SETD1A	5	2.4692e-06	9.0714e-06	0.000509	317	5	1.0	1.0	1.0	17745	0
FNTB	5	2.5735e-06	9.0714e-06	0.000509	318	5	1.0	1.0	1.0	17744	0
RGP1	5	2.5772e-06	9.0714e-06	0.000509	319	5	1.0	1.0	1.0	17743	0
CCT8	5	2.6016e-06	9.0714e-06	0.000509	320	5	1.0	1.0	1.0	17742	0
FAM96B	5	2.6053e-06	9.0714e-06	0.000509	321	5	1.0	1.0	1.0	17741	0
CPSF1	5	2.6523e-06	9.6212e-06	0.000522	322	5	0.99966	0.99967	1.0	17319	0
TOP3A	5	2.7045e-06	9.6212e-06	0.000522	323	5	1.0	1.0	1.0	17740	0
DDX39B	5	2.7142e-06	9.6212e-06	0.000522	324	5	1.0	1.0	1.0	17739	0
CCDC94	5	2.7317e-06	9.6212e-06	0.000522	325	5	1.0	1.0	1.0	17738	0
RPL27	5	2.7346e-06	9.6212e-06	0.000522	326	4	0.83264	0.83677	1.0	13630	1
SPCS3	5	2.7474e-06	9.6212e-06	0.000522	327	5	1.0	1.0	1.0	17737	0
ASNA1	5	2.7533e-06	9.6212e-06	0.000522	328	5	1.0	1.0	1.0	17736	0
TUBG1	5	2.773e-06	9.6212e-06	0.000522	329	5	1.0	1.0	1.0	17735	0
MFAP1	5	2.7832e-06	9.6212e-06	0.000522	330	5	0.99999	0.99999	1.0	17629	0
EIF2S3	5	2.864e-06	9.6212e-06	0.000522	331	5	1.0	1.0	1.0	17723	0
RPF1	5	2.8854e-06	9.6212e-06	0.000522	332	5	1.0	1.0	1.0	17734	0
RPS11	5	3.0865e-06	1.0171e-05	0.00055	333	5	1.0	1.0	1.0	17733	0
HCFC1	5	3.1854e-06	1.0721e-05	0.000576	334	5	0.9998	0.99979	1.0	17373	0
CARS	5	3.2497e-06	1.0721e-05	0.000576	335	5	0.99994	0.99994	1.0	17489	0
JUP	5	3.2694e-06	1.127e-05	0.000604	336	5	1.0	1.0	1.0	17732	0
TUBD1	10	3.2907e-06	1.237e-05	0.000657	337	10	1.0	1.0	1.0	17731	0
DDOST	5	3.3201e-06	1.237e-05	0.000657	338	5	0.99996	0.99997	1.0	17531	0
ATF4	4	3.3284e-06	1.237e-05	0.000657	339	4	1.0	1.0	1.0	17730	0
ITGB5	5	3.3998e-06	1.292e-05	0.000671	340	5	1.0	1.0	1.0	17729	0
SBDS	5	3.4279e-06	1.292e-05	0.000671	341	5	1.0	1.0	1.0	17710	0
DHX16	5	3.4748e-06	1.292e-05	0.000671	342	4	0.59543	0.69342	1.0	11321	1
PKMYT1	5	3.517e-06	1.292e-05	0.000671	343	5	0.99763	0.99763	1.0	17006	0
RPLP0	5	3.5177e-06	1.292e-05	0.000671	344	5	1.0	1.0	1.0	17727	0
GMPS	5	3.5489e-06	1.292e-05	0.000671	345	5	1.0	1.0	1.0	17726	0
TBCB	5	3.6119e-06	1.292e-05	0.000671	346	5	1.0	1.0	1.0	17725	0
CHMP6	5	3.6585e-06	1.292e-05	0.000671	347	5	1.0	1.0	1.0	17724	0
YARS	5	3.7169e-06	1.347e-05	0.000689	348	5	0.9991	0.99912	1.0	17183	0
PRPF8	5	3.7556e-06	1.347e-05	0.000689	349	5	0.99995	0.99995	1.0	17506	0
SF3A3	5	3.7582e-06	1.347e-05	0.000689	350	5	1.0	1.0	1.0	17722	0
HARS	5	3.9275e-06	1.347e-05	0.000689	351	5	1.0	1.0	1.0	17720	0
TRAPPC8	5	3.9424e-06	1.347e-05	0.000689	352	5	0.9999	0.99991	1.0	17436	0
TSR1	5	3.9773e-06	1.4019e-05	0.000715	353	5	1.0	1.0	1.0	17719	0
KRTAP4-11	4	4.1189e-06	1.5119e-05	0.000761	354	4	1.0	1.0	1.0	17718	0
SIN3A	5	4.1353e-06	1.5119e-05	0.000761	355	5	1.0	1.0	1.0	17717	0
SNAPC4	5	4.1544e-06	1.5119e-05	0.000761	356	5	1.0	1.0	1.0	17716	0
NCAPG	5	4.1571e-06	1.5119e-05	0.000761	357	5	1.0	1.0	1.0	17715	0
TUBGCP6	5	4.1762e-06	1.5119e-05	0.000761	358	5	1.0	1.0	1.0	17714	0
BCAS2	5	4.201e-06	1.5669e-05	0.000786	359	5	1.0	1.0	1.0	17713	0
TFIP11	5	4.3429e-06	1.6219e-05	0.000809	360	5	0.99999	1.0	1.0	17699	0
PHB2	5	4.4031e-06	1.6219e-05	0.000809	361	5	1.0	1.0	1.0	17712	0
GTF3C1	5	4.4289e-06	1.6768e-05	0.000832	362	5	1.0	1.0	1.0	17711	0
SF3A2	5	4.5327e-06	1.6768e-05	0.000832	363	4	0.8204	0.82661	1.0	13467	1
TRNT1	5	4.5685e-06	1.7318e-05	0.000857	364	5	1.0	1.0	1.0	17709	0
WDR7	5	4.6546e-06	1.7868e-05	0.000867	365	5	1.0	1.0	1.0	17708	0
PFDN5	8	4.6561e-06	1.7868e-05	0.000867	366	8	1.0	1.0	1.0	17707	0
ADAT3	5	4.6785e-06	1.7868e-05	0.000867	367	5	1.0	1.0	1.0	17706	0
RPS7	3	4.6929e-06	1.7868e-05	0.000867	368	3	0.99996	0.99996	1.0	17520	0
EIF3G	5	4.7086e-06	1.7868e-05	0.000867	369	5	1.0	1.0	1.0	17705	0
KANSL3	5	4.7298e-06	1.7868e-05	0.000867	370	5	1.0	1.0	1.0	17704	0
ARMC7	5	4.7449e-06	1.7868e-05	0.000867	371	5	1.0	1.0	1.0	17703	0
DPAGT1	5	4.8152e-06	1.8418e-05	0.000882	372	5	1.0	1.0	1.0	17702	0
COPA	5	4.86e-06	1.8418e-05	0.000882	373	4	0.97221	0.9721	1.0	16148	0
YAP1	6	4.8626e-06	1.8418e-05	0.000882	374	5	0.99887	0.99889	1.0	17155	0
ATP6V1G1	5	4.8735e-06	1.8418e-05	0.000882	375	4	0.05009	0.13291	0.818194	2925	1
ATP6V0B	5	4.9141e-06	1.8418e-05	0.000882	376	4	0.085521	0.19368	0.892546	3906	1
PRC1	5	5.0884e-06	1.9242e-05	0.000919	377	5	0.99999	1.0	1.0	17701	0
TMEM199	5	5.2051e-06	1.9517e-05	0.00093	378	5	0.99999	1.0	1.0	17700	0
VPS16	5	5.4042e-06	2.0067e-05	0.000946	379	5	0.99999	1.0	1.0	17698	0
C21orf59	5	5.4244e-06	2.0067e-05	0.000946	380	5	0.99999	1.0	1.0	17697	0
CENPW	6	5.4286e-06	2.0067e-05	0.000946	381	6	0.99999	1.0	1.0	17696	0
NOB1	5	5.5026e-06	2.0067e-05	0.000946	382	5	0.99999	1.0	1.0	17695	0
ILF3	5	5.6897e-06	2.1167e-05	0.000993	383	5	0.99999	0.99999	1.0	17694	0
ACIN1	5	5.7143e-06	2.1167e-05	0.000993	384	5	0.99999	0.99999	1.0	17693	0
ZBTB7A	5	5.8674e-06	2.2266e-05	0.001036	385	5	0.99999	0.99999	1.0	17692	0
SNRPF	5	5.9206e-06	2.2266e-05	0.001036	386	4	0.98807	0.98805	1.0	16548	0
C17orf96	5	5.9542e-06	2.2266e-05	0.001036	387	5	0.99999	0.99999	1.0	17691	0
HAUS5	5	5.9907e-06	2.2816e-05	0.001059	388	5	0.99999	0.99999	1.0	17690	0
NELFB	5	6.3865e-06	2.3915e-05	0.001107	389	4	0.84647	0.84909	1.0	13822	1
TTI2	5	6.5012e-06	2.4465e-05	0.00113	390	5	0.99999	0.99999	1.0	17688	0
WDHD1	5	6.5129e-06	2.474e-05	0.00114	391	5	0.99999	0.99999	1.0	17687	0
ERCC2	5	6.5871e-06	2.5015e-05	0.001143	392	4	0.69026	0.74062	1.0	12076	1
NCAPH	5	6.5915e-06	2.5015e-05	0.001143	393	5	0.99999	0.99999	1.0	17685	0
GNB1L	5	6.6113e-06	2.5015e-05	0.001143	394	5	0.99999	0.99999	1.0	17684	0
EXOC3	5	6.6749e-06	2.5565e-05	0.001154	395	5	0.99999	0.99999	1.0	17683	0
PSMG3	5	6.7664e-06	2.5565e-05	0.001154	396	4	0.53587	0.66742	1.0	10967	1
EIF1AD	5	6.8357e-06	2.5565e-05	0.001154	397	4	0.8022	0.81228	1.0	13227	1
PRELID1	3	6.883e-06	2.5565e-05	0.001154	398	3	0.99999	0.99999	1.0	17680	0
EXOSC3	5	6.9349e-06	2.5565e-05	0.001154	399	4	0.99388	0.99387	1.0	16790	0
NDE1	5	6.9753e-06	2.6115e-05	0.001167	400	5	0.99999	0.99999	1.0	17679	0
ANAPC1	4	7.0461e-06	2.6115e-05	0.001167	401	4	0.99999	0.99999	1.0	17678	0
GPKOW	5	7.0542e-06	2.6115e-05	0.001167	402	5	0.99999	0.99999	1.0	17677	0
BUD31	5	7.0645e-06	2.6115e-05	0.001167	403	4	0.97133	0.97123	1.0	16127	0
CHD4	5	7.1591e-06	2.6664e-05	0.001186	404	5	0.99999	0.99999	1.0	17676	0
RPAP1	5	7.172e-06	2.6664e-05	0.001186	405	5	0.99982	0.99982	1.0	17387	0
RBM25	5	7.2183e-06	2.7214e-05	0.001204	406	5	0.99999	0.99999	1.0	17675	0
AQR	5	7.2481e-06	2.7214e-05	0.001204	407	5	0.99999	0.99999	1.0	17674	0
ABT1	5	7.299e-06	2.7764e-05	0.00122	408	5	0.9999	0.9999	1.0	17431	0
RPS3	4	7.3401e-06	2.7764e-05	0.00122	409	4	0.99999	0.99999	1.0	17673	0
MRTO4	5	7.3768e-06	2.7764e-05	0.00122	410	5	0.99999	0.99999	1.0	17672	0
PMPCA	5	7.4288e-06	2.8314e-05	0.001241	411	5	0.99999	0.99999	1.0	17671	0
USE1	5	7.4942e-06	2.8863e-05	0.001262	412	5	0.99999	0.99999	1.0	17669	0
SAE1	6	7.586e-06	2.9413e-05	0.00127	413	6	0.99999	0.99999	1.0	17642	0
CENPN	5	7.6241e-06	2.9413e-05	0.00127	414	5	0.99971	0.99971	1.0	17334	0
PAXBP1	5	7.6309e-06	2.9413e-05	0.00127	415	5	0.99999	0.99999	1.0	17668	0
DHX37	5	7.6353e-06	2.9413e-05	0.00127	416	5	0.99999	0.99999	1.0	17667	0
TMEM30A	5	7.6531e-06	2.9413e-05	0.00127	417	5	0.99999	0.99999	1.0	17666	0
WDR75	5	7.7067e-06	2.9963e-05	0.001291	418	5	0.99999	0.99999	1.0	17665	0
UTP20	5	7.7757e-06	3.1063e-05	0.001335	419	5	0.99862	0.99865	1.0	17106	0
POP5	5	8.0946e-06	3.3262e-05	0.001426	420	5	0.99999	0.99999	1.0	17664	0
RFC5	5	8.116e-06	3.3811e-05	0.001446	421	5	0.99841	0.99844	1.0	17078	0
SOD1	5	8.2589e-06	3.4911e-05	0.001486	422	5	0.99999	0.99999	1.0	17663	0
RPL27A	5	8.2825e-06	3.4911e-05	0.001486	423	5	0.99999	0.99999	1.0	17662	0
HNRNPU	5	8.3253e-06	3.5461e-05	0.001503	424	5	0.99999	0.99999	1.0	17661	0
TRAPPC5	5	8.4156e-06	3.5461e-05	0.001503	425	4	0.99617	0.9962	1.0	16903	0
HIST1H2AJ	3	8.4696e-06	3.656e-05	0.001546	426	3	0.9999	0.99991	1.0	17437	0
TPR	5	8.5612e-06	3.711e-05	0.001565	427	5	0.99999	0.99999	1.0	17660	0
KARS	5	8.6317e-06	3.766e-05	0.001581	428	4	0.99657	0.99658	1.0	16922	0
DNLZ	5	8.6786e-06	3.766e-05	0.001581	429	5	0.99999	0.99999	1.0	17659	0
GNB2L1	5	8.8123e-06	3.8759e-05	0.001612	430	5	0.99999	0.99999	1.0	17658	0
PTK2	5	8.983e-06	3.8759e-05	0.001612	431	5	0.99999	0.99999	1.0	17655	0
NLE1	7	9.0276e-06	3.8759e-05	0.001612	432	5	0.80686	0.81583	1.0	13292	1
HAPLN4	5	9.0337e-06	3.8759e-05	0.001612	433	5	0.99999	0.99999	1.0	17654	0
KIF18A	5	9.1872e-06	3.9309e-05	0.001624	434	5	0.99999	0.99999	1.0	17653	0
DDX24	5	9.2078e-06	3.9309e-05	0.001624	435	5	0.99999	0.99999	1.0	17652	0
COPE	5	9.213e-06	3.9309e-05	0.001624	436	5	0.99999	0.99999	1.0	17651	0
PPIL2	5	9.4318e-06	4.0409e-05	0.001658	437	5	0.99999	0.99999	1.0	17650	0
CPSF2	5	9.434e-06	4.0409e-05	0.001658	438	4	0.71086	0.75221	1.0	12256	1
KLF5	5	9.4846e-06	4.0409e-05	0.001658	439	5	0.99999	0.99999	1.0	17649	0
SRP54	5	9.6014e-06	4.0959e-05	0.001669	441	5	0.99999	0.99999	1.0	17647	0
PRPF38A	5	9.6014e-06	4.0959e-05	0.001669	440	5	0.99999	0.99999	1.0	17646	0
CHERP	5	9.6795e-06	4.0959e-05	0.001669	442	4	0.79557	0.80728	1.0	13150	1
RBM17	4	9.9726e-06	4.1508e-05	0.00168	443	4	0.99999	0.99999	1.0	17644	0
PRPF38B	5	9.9972e-06	4.1508e-05	0.00168	444	5	0.99999	0.99999	1.0	17643	0
EIF5A	5	1.0034e-05	4.1508e-05	0.00168	445	4	0.98807	0.98805	1.0	16530	0
PGGT1B	5	1.0355e-05	4.3708e-05	0.001765	446	5	0.99999	0.99999	1.0	17640	0
EXT1	5	1.0435e-05	4.4257e-05	0.001783	447	5	0.99999	0.99999	1.0	17639	0
PPP4C	5	1.0578e-05	4.5907e-05	0.001845	448	5	0.99999	0.99999	1.0	17638	0
KDM5C	5	1.0964e-05	4.8106e-05	0.001925	449	5	0.99999	0.99999	1.0	17636	0
RPA2	5	1.0973e-05	4.8106e-05	0.001925	450	5	0.99964	0.99964	1.0	17306	0
RNF20	5	1.1137e-05	5.0855e-05	0.002022	451	5	0.99999	0.99999	1.0	17635	0
MED14	5	1.1143e-05	5.0855e-05	0.002022	452	5	0.99999	0.99999	1.0	17634	0
DDX56	5	1.1149e-05	5.0855e-05	0.002022	453	5	0.99999	0.99999	1.0	17633	0
KRR1	5	1.1258e-05	5.1404e-05	0.002035	454	5	0.99999	0.99999	1.0	17632	0
PSMA3	5	1.1317e-05	5.1404e-05	0.002035	455	4	0.98252	0.98238	1.0	16381	0
PSMB2	5	1.1367e-05	5.2504e-05	0.002069	456	5	0.99999	0.99999	1.0	17631	0
RAB5C	5	1.1435e-05	5.2504e-05	0.002069	457	5	0.99999	0.99999	1.0	17630	0
PSMD6	5	1.1457e-05	5.2779e-05	0.002075	458	5	0.99997	0.99997	1.0	17538	0
PAM16	5	1.1637e-05	5.3604e-05	0.002103	459	5	0.99962	0.99962	1.0	17299	0
RPLP1	5	1.1741e-05	5.4153e-05	0.00212	460	4	0.98807	0.98805	1.0	16543	0
RPS16	4	1.1836e-05	5.5253e-05	0.002158	461	4	0.99999	0.99999	1.0	17628	0
NUTF2	5	1.1951e-05	5.6352e-05	0.002192	462	5	0.99997	0.99998	1.0	17551	0
TPT1	6	1.204e-05	5.6352e-05	0.002192	463	6	0.99951	0.99952	1.0	17272	0
SF3B2	5	1.2123e-05	5.6902e-05	0.002209	464	4	0.98581	0.98573	1.0	16470	0
POLR3E	5	1.2261e-05	5.7452e-05	0.002225	465	5	0.99999	0.99999	1.0	17627	0
DDX55	5	1.2339e-05	5.8552e-05	0.002263	466	5	0.99999	0.99999	1.0	17625	0
EIF6	5	1.2419e-05	5.9101e-05	0.002279	467	4	0.98807	0.98805	1.0	16553	0
DYNC1I2	5	1.253e-05	5.9651e-05	0.002295	468	5	0.99999	0.99999	1.0	17624	0
EIF2B1	5	1.2929e-05	6.4049e-05	0.002459	469	4	0.77017	0.78917	1.0	12866	1
CDC123	5	1.2962e-05	6.4599e-05	0.002475	470	4	0.99611	0.99614	1.0	16900	0
SPDL1	5	1.3267e-05	6.6798e-05	0.002554	471	4	0.99159	0.99159	1.0	16680	0
ABCF1	5	1.3276e-05	6.7348e-05	0.002564	472	4	0.93766	0.93792	1.0	15415	0
URB1	5	1.3308e-05	6.7348e-05	0.002564	473	5	0.99999	0.99999	1.0	17621	0
COPB2	5	1.3363e-05	6.7898e-05	0.00258	474	5	0.99999	0.99999	1.0	17620	0
ZNF259	5	1.3447e-05	6.8997e-05	0.00261	475	5	0.99999	0.99999	1.0	17619	0
ANKLE2	5	1.3468e-05	6.8997e-05	0.00261	476	5	0.99999	0.99999	1.0	17618	0
CRNKL1	5	1.3552e-05	6.9547e-05	0.002626	477	5	0.99999	0.99999	1.0	17617	0
UTP18	5	1.3891e-05	7.1197e-05	0.002671	478	4	0.98515	0.98506	1.0	16453	0
POLR1C	5	1.3965e-05	7.1197e-05	0.002671	479	4	0.78484	0.79943	1.0	13031	1
NVL	5	1.4009e-05	7.1197e-05	0.002671	480	4	0.99279	0.99284	1.0	16739	0
CHAF1B	5	1.4138e-05	7.1746e-05	0.002675	481	5	0.99999	0.99999	1.0	17616	0
POLR2C	5	1.4247e-05	7.1746e-05	0.002675	482	5	0.99871	0.99873	1.0	17125	0
RPL37A	4	1.4304e-05	7.1746e-05	0.002675	483	3	0.97601	0.97591	1.0	16234	0
CIRH1A	5	1.4454e-05	7.2296e-05	0.00269	484	5	0.99999	0.99999	1.0	17615	0
NOP58	5	1.4705e-05	7.2846e-05	0.002705	485	5	0.99998	0.99998	1.0	17567	0
U2SURP	5	1.4865e-05	7.3945e-05	0.002734	486	5	0.99999	0.99999	1.0	17612	0
SMC3	5	1.4896e-05	7.3945e-05	0.002734	487	5	0.99999	0.99999	1.0	17611	0
SNF8	5	1.5015e-05	7.5595e-05	0.00279	488	5	0.99995	0.99995	1.0	17503	0
RBM19	5	1.5186e-05	7.6145e-05	0.002799	489	5	0.99998	0.99999	1.0	17610	0
INTS4	5	1.5204e-05	7.6145e-05	0.002799	490	5	0.99963	0.99963	1.0	17301	0
AAMP	5	1.535e-05	7.6694e-05	0.002813	491	5	0.99998	0.99998	1.0	17591	0
UBL5	3	1.5579e-05	7.8344e-05	0.002868	492	3	0.99998	0.99999	1.0	17609	0
RPAIN	7	1.5609e-05	7.8893e-05	0.002882	493	7	0.99998	0.99999	1.0	17608	0
SNRNP35	5	1.5731e-05	7.9993e-05	0.002916	494	4	0.994	0.994	1.0	16793	0
IK	5	1.5789e-05	8.1093e-05	0.00295	495	5	0.99998	0.99998	1.0	17588	0
HAUS4	5	1.5877e-05	8.1642e-05	0.002958	496	5	0.99985	0.99985	1.0	17400	0
CWC22	5	1.5892e-05	8.1642e-05	0.002958	497	5	0.99998	0.99999	1.0	17607	0
DDX1	5	1.6246e-05	8.2742e-05	0.002988	498	5	0.99998	0.99998	1.0	17606	0
PSMB7	5	1.6405e-05	8.3292e-05	0.002988	499	5	0.99993	0.99993	1.0	17468	0
DDX51	5	1.6489e-05	8.3292e-05	0.002988	500	5	0.99998	0.99998	1.0	17602	0
RFC3	5	1.6491e-05	8.3292e-05	0.002988	501	5	0.99998	0.99998	1.0	17605	0
CCT7	5	1.6657e-05	8.3292e-05	0.002988	502	4	0.023343	0.071268	0.720967	1780	1
CTCF	5	1.6776e-05	8.4391e-05	0.003015	503	5	0.9985	0.99852	1.0	17093	0
SIGLEC11	5	1.6815e-05	8.4391e-05	0.003015	504	5	0.99998	0.99998	1.0	17604	0
SFPQ	5	1.7058e-05	8.4941e-05	0.003029	505	5	0.99998	0.99998	1.0	17603	0
RPL35A	3	1.731e-05	8.6041e-05	0.003056	506	3	0.99998	0.99998	1.0	17601	0
LIMS3	5	1.736e-05	8.6041e-05	0.003056	507	5	0.99968	0.99968	1.0	17324	0
ELP6	5	1.7571e-05	8.714e-05	0.003089	508	5	0.99998	0.99998	1.0	17600	0
ATP6V1E1	5	1.7649e-05	8.769e-05	0.003096	509	5	0.99998	0.99998	1.0	17599	0
RBM14	5	1.7658e-05	8.769e-05	0.003096	510	5	0.99998	0.99998	1.0	17598	0
PFDN2	5	1.7772e-05	8.824e-05	0.00311	511	4	0.92194	0.92244	1.0	15125	0
ZBTB11	5	1.7996e-05	8.8789e-05	0.003118	512	5	0.99929	0.9993	1.0	17221	0
COG3	5	1.8044e-05	8.9339e-05	0.003118	513	5	0.99998	0.99998	1.0	17597	0
SNAP23	6	1.8057e-05	8.9339e-05	0.003118	514	6	0.99998	0.99998	1.0	17596	0
HIRA	5	1.8068e-05	8.9339e-05	0.003118	515	5	0.99997	0.99998	1.0	17558	0
RTFDC1	5	1.8085e-05	8.9339e-05	0.003118	516	5	0.99996	0.99997	1.0	17532	0
RBMX	6	1.8183e-05	9.0439e-05	0.00315	517	6	0.99998	0.99998	1.0	17595	0
EIF3F	4	1.827e-05	9.0989e-05	0.003157	518	4	0.99998	0.99998	1.0	17594	0
NDUFB9	5	1.8355e-05	9.0989e-05	0.003157	519	5	0.99998	0.99998	1.0	17593	0
ERH	5	1.8447e-05	9.1538e-05	0.00317	520	5	0.99982	0.99982	1.0	17385	0
NUP133	5	1.868e-05	9.2638e-05	0.003196	521	5	0.99998	0.99998	1.0	17590	0
CLNS1A	5	1.8685e-05	9.2638e-05	0.003196	522	4	0.979	0.97884	1.0	16293	0
RBBP4	5	1.889e-05	9.3738e-05	0.003228	523	5	0.99998	0.99998	1.0	17589	0
HMGCS1	5	1.8963e-05	9.4562e-05	0.00325	524	5	0.99888	0.99889	1.0	17156	0
EIF3I	5	1.9019e-05	9.4837e-05	0.003253	525	4	0.58597	0.68913	1.0	11260	1
HNF1B	5	1.9206e-05	9.6486e-05	0.003303	526	5	0.99823	0.99826	1.0	17060	0
DHX15	5	1.9301e-05	9.7036e-05	0.003316	527	5	0.99998	0.99998	1.0	17587	0
POLR2D	5	1.9508e-05	9.8686e-05	0.003366	528	5	0.99865	0.99867	1.0	17112	0
RTEL1	5	1.9756e-05	9.9785e-05	0.003397	529	4	0.94649	0.94647	1.0	15597	0
WDR55	5	1.9965e-05	0.00010088	0.003428	530	5	0.99991	0.99992	1.0	17446	0
MED12	5	2.0122e-05	0.00010198	0.003452	531	5	0.99998	0.99998	1.0	17586	0
MED20	5	2.0151e-05	0.00010198	0.003452	532	5	0.99998	0.99998	1.0	17585	0
SUPT6H	5	2.0435e-05	0.00010308	0.003476	533	5	0.99897	0.99898	1.0	17170	0
UTP23	5	2.0442e-05	0.00010308	0.003476	534	5	0.99998	0.99998	1.0	17584	0
ANAPC2	5	2.0495e-05	0.00010363	0.003482	535	4	0.94481	0.9449	1.0	15562	0
PPWD1	5	2.052e-05	0.00010363	0.003482	536	5	0.99998	0.99998	1.0	17583	0
CINP	5	2.054e-05	0.00010418	0.003494	537	5	0.99998	0.99998	1.0	17582	0
MAU2	5	2.0678e-05	0.00010528	0.003524	538	5	0.99998	0.99998	1.0	17581	0
PPAT	5	2.0973e-05	0.00010693	0.003566	539	5	0.99997	0.99998	1.0	17556	0
CDC7	5	2.1053e-05	0.00010693	0.003566	540	4	0.98807	0.98805	1.0	16537	0
MED22	5	2.1316e-05	0.00010803	0.00359	541	5	0.99998	0.99998	1.0	17580	0
WDR70	5	2.1336e-05	0.00010803	0.00359	542	5	0.99789	0.99791	1.0	17027	0
INTS3	5	2.1777e-05	0.00010913	0.00359	543	4	0.99326	0.99328	1.0	16763	0
RPS24	5	2.1887e-05	0.00010913	0.00359	544	4	0.91585	0.9165	1.0	15001	0
VPS52	5	2.2022e-05	0.00010968	0.00359	545	5	0.99998	0.99998	1.0	17579	0
SRP19	6	2.2094e-05	0.00010968	0.00359	546	5	0.99683	0.99686	1.0	16937	0
CDC20	5	2.2108e-05	0.00010968	0.00359	547	5	0.99994	0.99995	1.0	17492	0
TIMM10	5	2.2157e-05	0.00010968	0.00359	548	5	0.99998	0.99998	1.0	17578	0
PDPK1	5	2.2286e-05	0.00010968	0.00359	549	4	0.98807	0.98805	1.0	16529	0
MRPS21	5	2.2303e-05	0.00010968	0.00359	550	5	0.99998	0.99998	1.0	17577	0
GGPS1	5	2.2672e-05	0.00011023	0.00359	551	5	0.99998	0.99998	1.0	17576	0
NCAPD2	5	2.2789e-05	0.00011023	0.00359	552	5	0.99998	0.99998	1.0	17575	0
SDE2	5	2.2793e-05	0.00011023	0.00359	553	4	0.98343	0.98333	1.0	16405	0
RNPC3	5	2.2971e-05	0.00011133	0.003613	554	5	0.99998	0.99998	1.0	17574	0
GTF3C4	5	2.3035e-05	0.00011133	0.003613	555	5	0.99998	0.99998	1.0	17573	0
ZFX	7	2.3149e-05	0.00011188	0.003624	556	7	0.99998	0.99998	1.0	17572	0
RRP9	5	2.3158e-05	0.00011243	0.003635	557	5	0.99994	0.99994	1.0	17488	0
EIF5	5	2.3512e-05	0.00011408	0.003682	558	5	0.99998	0.99998	1.0	17571	0
XRCC6	5	2.3687e-05	0.00011518	0.003711	559	5	0.99998	0.99998	1.0	17570	0
PNO1	5	2.393e-05	0.00011628	0.003739	560	5	0.99998	0.99998	1.0	17569	0
PFAS	5	2.4119e-05	0.00011793	0.00377	561	5	0.99998	0.99998	1.0	17568	0
TUBGCP4	5	2.4339e-05	0.00011793	0.00377	562	5	0.99996	0.99997	1.0	17530	0
ALYREF	5	2.4346e-05	0.00011793	0.00377	563	5	0.99984	0.99983	1.0	17393	0
SNRNP70	5	2.441e-05	0.00011848	0.00377	564	5	0.99998	0.99998	1.0	17566	0
POLR2I	5	2.4504e-05	0.00011848	0.00377	565	4	0.77844	0.79495	1.0	12960	1
EXOC5	5	2.4613e-05	0.00011848	0.00377	566	5	0.99998	0.99998	1.0	17565	0
IGBP1	5	2.4909e-05	0.00011958	0.003798	567	5	0.99998	0.99998	1.0	17564	0
ORAOV1	5	2.5208e-05	0.00012013	0.003809	568	5	0.99997	0.99998	1.0	17563	0
RAB10	5	2.593e-05	0.00012233	0.003872	569	5	0.99925	0.99927	1.0	17209	0
GATA6	5	2.6194e-05	0.00012288	0.003875	570	5	0.99997	0.99998	1.0	17562	0
NOC2L	5	2.6213e-05	0.00012288	0.003875	571	4	0.9945	0.99453	1.0	16810	0
WBP11	5	2.6807e-05	0.00012453	0.003914	572	5	0.99997	0.99998	1.0	17561	0
TTI1	5	2.6843e-05	0.00012453	0.003914	573	5	0.99997	0.99998	1.0	17560	0
COPS6	5	2.7051e-05	0.00012507	0.003924	574	5	0.99994	0.99994	1.0	17481	0
MAK16	5	2.7075e-05	0.00012562	0.003935	575	5	0.99995	0.99996	1.0	17519	0
RPS23	5	2.7173e-05	0.00012672	0.003962	576	5	0.99995	0.99996	1.0	17507	0
RACGAP1	5	2.7258e-05	0.00012782	0.00399	577	5	0.99997	0.99998	1.0	17557	0
OSGEP	5	2.753e-05	0.00013002	0.004051	578	5	0.99997	0.99998	1.0	17555	0
NUDT21	5	2.7779e-05	0.00013167	0.004095	579	5	0.99997	0.99998	1.0	17554	0
NKAP	5	2.8409e-05	0.00013387	0.004157	580	4	0.66033	0.72476	1.0	11827	1
RPL19	3	2.8646e-05	0.00013497	0.004184	581	3	0.99997	0.99998	1.0	17553	0
LETM1	5	2.8788e-05	0.00013607	0.004191	582	4	0.99533	0.99535	1.0	16857	0
GRPEL1	5	2.8839e-05	0.00013607	0.004191	583	4	0.96401	0.96399	1.0	15970	0
PDCD7	5	2.8882e-05	0.00013662	0.004191	584	5	0.99997	0.99998	1.0	17552	0
BRF2	5	2.8911e-05	0.00013662	0.004191	585	5	0.99936	0.99938	1.0	17237	0
RABGGTA	5	2.8915e-05	0.00013662	0.004191	586	5	0.99799	0.99802	1.0	17032	0
POLR1E	5	2.892e-05	0.00013662	0.004191	587	5	0.99997	0.99998	1.0	17550	0
CDCA5	5	2.9114e-05	0.00013717	0.004201	588	5	0.99997	0.99998	1.0	17549	0
MCM4	5	2.948e-05	0.00013992	0.004278	589	4	0.99742	0.99744	1.0	16984	0
MCRS1	5	3.0073e-05	0.00014322	0.004372	590	5	0.99997	0.99997	1.0	17548	0
SHQ1	5	3.0153e-05	0.00014377	0.004381	591	5	0.99997	0.99997	1.0	17547	0
CNOT3	5	3.034e-05	0.00014487	0.004407	592	5	0.99997	0.99997	1.0	17546	0
BAP1	5	3.046e-05	0.00014542	0.004416	593	5	0.99997	0.99997	1.0	17545	0
ANAPC11	9	3.0786e-05	0.00014707	0.004459	594	5	0.47584	0.61885	1.0	10192	3
PGS1	5	3.1043e-05	0.00014872	0.004501	595	5	0.99997	0.99997	1.0	17544	0
POLR2L	4	3.138e-05	0.00015091	0.00456	596	4	0.99252	0.99256	1.0	16716	0
RPS2	3	3.2222e-05	0.00015476	0.004669	597	3	0.99997	0.99997	1.0	17543	0
PDE4DIP	22	3.2287e-05	0.00015531	0.004677	598	15	0.42389	0.57155	1.0	9512	1
ACLY	5	3.2715e-05	0.00015641	0.004703	599	5	0.99997	0.99997	1.0	17542	0
RPS18	3	3.2794e-05	0.00015751	0.004728	600	3	0.99997	0.99997	1.0	17541	0
TAMM41	5	3.2986e-05	0.00015861	0.004745	601	5	0.99997	0.99997	1.0	17540	0
TOP2A	5	3.3057e-05	0.00015861	0.004745	602	5	0.99936	0.99938	1.0	17235	0
AKIRIN2	5	3.3316e-05	0.00015971	0.00477	603	5	0.99997	0.99997	1.0	17539	0
NRBP1	5	3.3408e-05	0.00016026	0.004778	604	4	0.98402	0.9839	1.0	16426	0
WASF2	5	3.4295e-05	0.00016521	0.004918	605	5	0.99997	0.99997	1.0	17537	0
ARIH1	5	3.4586e-05	0.00016631	0.004942	606	5	0.99993	0.99994	1.0	17478	0
GTF2A2	5	3.5236e-05	0.00017071	0.005065	607	5	0.99996	0.99997	1.0	17536	0
NPLOC4	5	3.5261e-05	0.00017126	0.005073	608	4	0.78337	0.79838	1.0	13009	1
GTF3C2	5	3.5554e-05	0.00017181	0.005081	609	5	0.99996	0.99997	1.0	17535	0
RCC1	5	3.6074e-05	0.00017401	0.005137	610	5	0.99996	0.99997	1.0	17534	0
OGT	5	3.6669e-05	0.0001762	0.005177	611	5	0.99978	0.99977	1.0	17365	0
SNRPD2	5	3.673e-05	0.0001762	0.005177	612	5	0.99995	0.99996	1.0	17513	0
UBTF	5	3.6881e-05	0.0001762	0.005177	613	4	0.99461	0.99463	1.0	16817	0
EIF2S1	5	3.7035e-05	0.0001773	0.0052	614	4	0.26841	0.43103	1.0	7495	1
RAD51	5	3.725e-05	0.0001784	0.005216	615	4	0.99634	0.99636	1.0	16910	0
MVB12A	5	3.7274e-05	0.0001784	0.005216	616	5	0.99996	0.99997	1.0	17533	0
GBF1	5	3.7589e-05	0.00018115	0.005287	617	4	0.71249	0.75316	1.0	12267	1
POLR3C	5	3.837e-05	0.0001839	0.005358	618	4	0.98452	0.98442	1.0	16439	0
EIF2B2	5	3.8496e-05	0.00018418	0.005358	619	5	0.99925	0.99927	1.0	17212	0
INTS10	5	3.8946e-05	0.0001872	0.005429	620	5	0.99996	0.99997	1.0	17529	0
NFS1	5	3.9034e-05	0.0001872	0.005429	621	4	0.054947	0.14144	0.835568	3046	1
SS18L2	4	3.9127e-05	0.00018775	0.005436	622	4	0.99982	0.99981	1.0	17384	0
MBTPS1	5	3.9423e-05	0.00018995	0.005491	623	4	0.98371	0.9836	1.0	16414	0
TIMM22	5	3.9787e-05	0.0001916	0.00553	624	5	0.99996	0.99997	1.0	17527	0
TOPBP1	5	4.0161e-05	0.0001927	0.005551	625	4	0.722	0.7587	1.0	12360	1
RPP38	5	4.0259e-05	0.00019325	0.005551	626	5	0.99992	0.99992	1.0	17452	0
SMC2	5	4.0339e-05	0.00019325	0.005551	627	5	0.99996	0.99997	1.0	17526	0
GINS2	5	4.0949e-05	0.000196	0.005618	628	5	0.99996	0.99997	1.0	17525	0
MCM6	5	4.1079e-05	0.00019655	0.005618	629	5	0.99992	0.99993	1.0	17464	0
ELP5	5	4.1273e-05	0.00019655	0.005618	630	5	0.99996	0.99997	1.0	17524	0
GPATCH1	5	4.1479e-05	0.00019765	0.005641	631	5	0.99996	0.99996	1.0	17523	0
TELO2	5	4.1846e-05	0.00019875	0.005661	632	5	0.99982	0.99982	1.0	17386	0
DUT	7	4.2033e-05	0.0001993	0.005661	633	6	0.56312	0.67906	1.0	11105	1
RIOK2	5	4.2081e-05	0.0001993	0.005661	634	4	0.95777	0.95775	1.0	15840	0
WDR82	5	4.2098e-05	0.00019985	0.005668	635	5	0.99936	0.99938	1.0	17236	0
SMG7	5	4.2469e-05	0.00020204	0.005721	636	5	0.99996	0.99996	1.0	17522	0
RPS21	5	4.2929e-05	0.00020369	0.005759	637	5	0.99808	0.99811	1.0	17047	0
C18orf21	7	4.3302e-05	0.00020479	0.005781	638	6	0.9582	0.95819	1.0	15849	0
NAA15	5	4.3567e-05	0.00020589	0.005803	639	5	0.99996	0.99996	1.0	17521	0
STX5	5	4.4946e-05	0.00021469	0.006041	640	4	0.99695	0.99697	1.0	16947	0
SLMO2	5	4.5694e-05	0.00021909	0.006155	641	4	0.9715	0.97139	1.0	16132	0
STX18	5	4.5813e-05	0.00021964	0.006161	642	5	0.99995	0.99996	1.0	17518	0
SRCIN1	5	4.6161e-05	0.00022019	0.006167	643	4	0.9928	0.99285	1.0	16740	0
NMD3	5	4.6374e-05	0.00022074	0.006173	644	5	0.99995	0.99996	1.0	17517	0
ZNHIT2	5	4.7106e-05	0.00022294	0.006223	645	4	0.99653	0.99655	1.0	16919	0
SNAPC5	4	4.7121e-05	0.00022321	0.006223	646	4	0.99995	0.99996	1.0	17516	0
STK40	5	4.7399e-05	0.00022568	0.006282	647	5	0.99995	0.99996	1.0	17515	0
INTS7	5	4.7456e-05	0.00022623	0.006287	648	5	0.99995	0.99996	1.0	17514	0
NUP155	5	4.8227e-05	0.00023228	0.006441	649	5	0.99995	0.99996	1.0	17512	0
SAP18	5	4.8296e-05	0.00023283	0.006441	650	3	0.98807	0.98805	1.0	16563	0
CSNK2B	5	4.8327e-05	0.00023283	0.006441	651	5	0.99991	0.99991	1.0	17443	0
SPRTN	5	4.8714e-05	0.00023393	0.006452	652	5	0.99995	0.99996	1.0	17511	0
DDB1	5	4.8891e-05	0.00023393	0.006452	653	5	0.99995	0.99996	1.0	17510	0
RPA1	5	4.9137e-05	0.00023503	0.006472	654	5	0.9994	0.99941	1.0	17242	0
RSAD1	5	4.9383e-05	0.00023558	0.006477	655	5	0.99995	0.99996	1.0	17509	0
RBX1	5	4.9453e-05	0.00023613	0.006482	656	5	0.99995	0.99996	1.0	17508	0
XRCC5	5	4.9703e-05	0.00023833	0.006533	657	4	0.99703	0.99705	1.0	16956	0
ATP2A2	5	5.0799e-05	0.00024163	0.006613	658	5	0.99994	0.99995	1.0	17494	0
THOC5	5	5.1717e-05	0.00024493	0.006673	659	5	0.99918	0.99919	1.0	17195	0
TOMM22	5	5.1814e-05	0.00024493	0.006673	660	5	0.99963	0.99963	1.0	17302	0
SMARCA5	5	5.1853e-05	0.00024493	0.006673	661	4	0.98807	0.98805	1.0	16534	0
EXOSC8	5	5.2327e-05	0.00024878	0.006767	662	4	0.8533	0.85539	1.0	13914	1
PSENEN	5	5.2443e-05	0.00024933	0.006767	663	5	0.99995	0.99995	1.0	17504	0
PITPNB	5	5.2672e-05	0.00024988	0.006767	664	5	0.99995	0.99995	1.0	17502	0
GFER	5	5.2695e-05	0.00024988	0.006767	665	5	0.99993	0.99994	1.0	17472	0
CDK11A	5	5.3284e-05	0.00025372	0.006861	666	4	0.99455	0.99459	1.0	16813	0
DHX9	5	5.3552e-05	0.00025482	0.00688	667	5	0.99995	0.99995	1.0	17501	0
VPS72	5	5.4508e-05	0.00026087	0.007033	668	5	0.99995	0.99995	1.0	17500	0
U2AF2	5	5.4615e-05	0.00026197	0.007035	669	5	0.99995	0.99995	1.0	17499	0
TXNL4B	5	5.4621e-05	0.00026197	0.007035	670	5	0.99943	0.99944	1.0	17251	0
PHB	5	5.4787e-05	0.00026252	0.007035	671	5	0.99984	0.99984	1.0	17398	0
RSL1D1	5	5.4826e-05	0.00026252	0.007035	672	5	0.99871	0.99873	1.0	17126	0
FERMT1	5	5.5154e-05	0.00026747	0.007157	673	5	0.99994	0.99995	1.0	17498	0
FBXW11	5	5.5609e-05	0.00027022	0.007199	674	5	0.99994	0.99995	1.0	17497	0
RIMBP3B	5	5.563e-05	0.00027022	0.007199	675	5	0.99994	0.99995	1.0	17496	0
POLA2	5	5.5651e-05	0.00027022	0.007199	676	4	0.99097	0.99098	1.0	16662	0
SEH1L	5	5.5859e-05	0.00027077	0.007203	677	5	0.99994	0.99994	1.0	17486	0
PRR13	6	5.6004e-05	0.00027132	0.007207	678	5	0.94819	0.94817	1.0	15647	0
WDR36	5	5.6683e-05	0.00027791	0.007371	679	5	0.99994	0.99995	1.0	17495	0
EIF2B3	5	5.771e-05	0.00028341	0.007506	680	5	0.99988	0.99988	1.0	17418	0
EIF3E	5	5.784e-05	0.00028561	0.007553	681	5	0.99994	0.99995	1.0	17493	0
DPH1	5	5.8517e-05	0.00028616	0.007556	682	5	0.99994	0.99995	1.0	17491	0
RRP1	5	5.8812e-05	0.00028671	0.00756	683	5	0.99994	0.99994	1.0	17490	0
CDK9	5	5.8913e-05	0.00028726	0.007563	684	5	0.99868	0.9987	1.0	17119	0
DDX18	5	5.9651e-05	0.00029111	0.007653	685	4	0.99737	0.99738	1.0	16980	0
ISCU	5	6.0205e-05	0.00029331	0.00767	686	4	0.98459	0.9845	1.0	16441	0
EIF3CL	2	6.0319e-05	0.00029331	0.00767	687	2	0.99994	0.99994	1.0	17487	0
ID2	5	6.0441e-05	0.00029331	0.00767	688	5	0.99861	0.99864	1.0	17104	0
IKBKAP	5	6.0468e-05	0.00029386	0.00767	689	5	0.99994	0.99994	1.0	17485	0
TBC1D3F	1	6.0633e-05	0.00029386	0.00767	690	1	0.99994	0.99994	1.0	17484	0
CDK7	5	6.1616e-05	0.00029936	0.007802	691	5	0.99994	0.99994	1.0	17483	0
DDX42	5	6.2631e-05	0.00030155	0.007848	692	4	0.87663	0.87817	1.0	14301	0
POLE	5	6.2948e-05	0.0003021	0.007851	693	5	0.99974	0.99974	1.0	17344	0
PREB	5	6.3632e-05	0.0003043	0.007897	694	5	0.99992	0.99992	1.0	17451	0
NCBP1	5	6.3862e-05	0.00030595	0.007928	695	5	0.99871	0.99873	1.0	17127	0
RB1CC1	5	6.4013e-05	0.0003065	0.007931	696	5	0.99994	0.99994	1.0	17482	0
NEDD8	3	6.4217e-05	0.0003087	0.007965	697	3	0.99994	0.99994	1.0	17480	0
TRMT5	5	6.433e-05	0.0003087	0.007965	698	5	0.99994	0.99994	1.0	17479	0
GEMIN2	5	6.5111e-05	0.00031145	0.008024	699	5	0.99914	0.99916	1.0	17189	0
NAA30	5	6.5391e-05	0.000312	0.008027	700	5	0.99989	0.99989	1.0	17425	0
NUP62	5	6.5438e-05	0.00031255	0.00803	701	5	0.99885	0.99887	1.0	17153	0
XRN2	5	6.651e-05	0.00031585	0.008103	702	5	0.99993	0.99994	1.0	17476	0
NAPA	5	6.6615e-05	0.0003164	0.008105	703	5	0.99925	0.99927	1.0	17213	0
FASN	5	6.6761e-05	0.00031695	0.008108	704	5	0.99993	0.99994	1.0	17475	0
RRP12	5	6.6862e-05	0.0003175	0.00811	705	5	0.99993	0.99994	1.0	17474	0
ERBB2	5	6.7038e-05	0.00031915	0.008129	706	5	0.99993	0.99994	1.0	17473	0
THG1L	5	6.7042e-05	0.00031915	0.008129	707	4	0.98694	0.98688	1.0	16506	0
EFR3A	5	6.7904e-05	0.000323	0.008216	708	4	0.97008	0.97	1.0	16095	0
COPZ1	6	6.8558e-05	0.00032629	0.008288	709	6	0.99952	0.99953	1.0	17276	0
ZRSR2	5	6.9016e-05	0.00032794	0.008318	710	4	0.46198	0.60614	1.0	10007	1
SBNO1	5	6.926e-05	0.00032904	0.008334	711	5	0.9987	0.99872	1.0	17122	0
SKP1	5	6.9553e-05	0.00032959	0.008337	712	5	0.99989	0.99989	1.0	17428	0
THOC2	5	7.0157e-05	0.00033179	0.00838	713	4	0.98807	0.98805	1.0	16541	0
ISG20L2	5	7.1284e-05	0.00033509	0.008452	714	5	0.99993	0.99993	1.0	17471	0
TSSC1	5	7.1444e-05	0.00033564	0.008454	715	5	0.99993	0.99993	1.0	17470	0
NSF	5	7.2003e-05	0.00033729	0.008484	716	5	0.99993	0.99993	1.0	17469	0
SNAPC3	5	7.2486e-05	0.00033894	0.008513	717	5	0.99984	0.99984	1.0	17397	0
RPL14	5	7.3677e-05	0.00034554	0.008667	718	5	0.99993	0.99993	1.0	17467	0
LSM11	5	7.3755e-05	0.00034609	0.008669	719	4	0.9392	0.93937	1.0	15449	0
KIAA1429	5	7.425e-05	0.00034829	0.008711	720	5	0.99993	0.99993	1.0	17466	0
C12orf45	5	7.4577e-05	0.00035048	0.008742	721	5	0.99859	0.99862	1.0	17102	0
NUDCD3	5	7.4732e-05	0.00035048	0.008742	722	4	0.96769	0.96763	1.0	16045	0
PPIL4	5	7.5104e-05	0.00035213	0.008771	723	5	0.99992	0.99993	1.0	17465	0
ATXN10	5	7.5464e-05	0.00035378	0.0088	724	5	0.99992	0.99993	1.0	17463	0
CMTR1	5	7.5659e-05	0.00035488	0.008815	725	5	0.99992	0.99993	1.0	17462	0
KPNB1	5	7.5766e-05	0.00035598	0.00883	726	4	0.38108	0.53253	1.0	8950	1
LARS	5	7.6273e-05	0.00035763	0.008859	727	5	0.99992	0.99993	1.0	17461	0
MANF	5	7.6666e-05	0.00035873	0.008862	728	5	0.99992	0.99993	1.0	17460	0
VPS45	5	7.6713e-05	0.00035873	0.008862	729	5	0.99988	0.99988	1.0	17419	0
ZDHHC8	5	7.7485e-05	0.00036423	0.008985	730	5	0.99992	0.99992	1.0	17458	0
POLR3D	5	7.8454e-05	0.0003733	0.009197	731	5	0.99992	0.99992	1.0	17457	0
PISD	5	7.8807e-05	0.00037522	0.009231	732	4	0.96941	0.96929	1.0	16081	0
UBA1	5	7.954e-05	0.00037907	0.009302	733	4	0.99735	0.99736	1.0	16978	0
PSMA6	5	7.9592e-05	0.00037962	0.009302	734	5	0.99992	0.99992	1.0	17455	0
DDX3X	5	7.9592e-05	0.00037962	0.009302	735	5	0.99992	0.99992	1.0	17456	0
SAMM50	5	7.9757e-05	0.00038072	0.009316	736	4	0.99659	0.99661	1.0	16926	0
PAK1IP1	5	8.0392e-05	0.00038347	0.009358	737	5	0.99992	0.99992	1.0	17454	0
VMP1	5	8.0479e-05	0.00038347	0.009358	738	5	0.99992	0.99992	1.0	17453	0
AIFM1	5	8.1891e-05	0.00039227	0.009559	739	4	0.35988	0.51347	1.0	8655	1
RHOA	5	8.3265e-05	0.00039887	0.009707	740	5	0.99992	0.99992	1.0	17450	0
SRBD1	5	8.3673e-05	0.00040271	0.009787	741	5	0.99894	0.99896	1.0	17163	0
DNMT1	5	8.3867e-05	0.00040326	0.009788	742	5	0.99992	0.99992	1.0	17449	0
RPS29	2	8.4836e-05	0.00040656	0.009854	743	2	0.99992	0.99992	1.0	17448	0
CHAF1A	5	8.5175e-05	0.00040766	0.009854	744	5	0.99991	0.99992	1.0	17447	0
NMT1	5	8.5199e-05	0.00040766	0.009854	745	5	0.99987	0.99987	1.0	17414	0
WBSCR22	5	8.5427e-05	0.00040876	0.009868	746	4	0.60517	0.69788	1.0	11397	1
ABCE1	5	8.6075e-05	0.00041096	0.009908	747	5	0.99953	0.99954	1.0	17277	0
PCNA	5	8.6516e-05	0.00041261	0.009934	748	4	0.99471	0.99473	1.0	16823	0
CCNA2	5	8.6977e-05	0.00041426	0.00996	749	4	0.9957	0.99572	1.0	16873	0
PLK4	5	8.7213e-05	0.00041481	0.00996	750	5	0.99991	0.99992	1.0	17445	0
NRF1	5	8.7305e-05	0.00041591	0.009973	751	4	0.39245	0.54294	1.0	9115	1
SMC4	5	8.74e-05	0.00041646	0.009973	752	5	0.99991	0.99991	1.0	17444	0
TUBB	5	8.808e-05	0.00042141	0.010078	753	5	0.99961	0.99961	1.0	17298	0
RPL31	2	9.1459e-05	0.0004412	0.010538	754	2	0.99991	0.99991	1.0	17441	0
HIST2H3C	2	9.167e-05	0.0004423	0.01055	755	2	0.99991	0.99991	1.0	17440	0
GTF2E1	5	9.2174e-05	0.0004445	0.010589	756	5	0.99959	0.9996	1.0	17291	0
PTDSS1	5	9.2476e-05	0.0004467	0.010627	757	4	0.99145	0.99146	1.0	16677	0
TFRC	5	9.3386e-05	0.00045	0.010677	758	4	0.90229	0.90332	1.0	14754	0
RRN3	5	9.3595e-05	0.00045	0.010677	759	5	0.99991	0.99991	1.0	17439	0
HIST1H2BC	4	9.467e-05	0.00045439	0.010753	760	3	0.58538	0.68886	1.0	11255	1
C3orf17	5	9.4857e-05	0.00045439	0.010753	761	4	0.89054	0.89182	1.0	14543	0
YY1	5	9.5165e-05	0.00045604	0.010778	762	5	0.99976	0.99975	1.0	17350	0
PPP2R1A	5	9.6158e-05	0.00046044	0.010866	763	4	0.17759	0.33776	0.987775	6158	1
RPL36A	3	9.6348e-05	0.00046099	0.010866	764	3	0.9999	0.99991	1.0	17438	0
TUBGCP5	5	9.7416e-05	0.00046649	0.010982	765	5	0.9999	0.99991	1.0	17435	0
ZFAT	5	9.8165e-05	0.00046924	0.011032	766	4	0.16411	0.3175	0.977096	5847	1
GUK1	5	9.9372e-05	0.00047528	0.01116	767	5	0.99986	0.99986	1.0	17406	0
DIEXF	5	9.965e-05	0.00047803	0.01121	768	5	0.9999	0.9999	1.0	17434	0
SHC1	5	0.00010021	0.00048243	0.011298	769	5	0.9999	0.9999	1.0	17433	0
MCMBP	5	0.00010045	0.00048353	0.011309	770	5	0.9999	0.9999	1.0	17432	0
RFC4	5	0.0001013	0.00048738	0.011384	771	4	0.97439	0.97425	1.0	16208	0
NAA20	5	0.00010175	0.00048903	0.011406	772	4	0.99062	0.99064	1.0	16647	0
ATP6AP2	5	0.00010191	0.00048958	0.011406	773	4	0.98807	0.98805	1.0	16551	0
ELP3	5	0.00010286	0.00049398	0.011494	774	5	0.99859	0.99862	1.0	17101	0
PHF5A	5	0.00010436	0.00050332	0.011696	775	4	0.99604	0.99608	1.0	16890	0
INCENP	5	0.00010498	0.00050717	0.01177	776	5	0.99989	0.99989	1.0	17426	0
INTS2	5	0.00010517	0.00050882	0.011776	777	5	0.99931	0.99933	1.0	17224	0
PSMD4	5	0.0001053	0.00050882	0.011776	778	4	0.74141	0.77046	1.0	12570	1
RHEB	5	0.00010536	0.00050937	0.011776	779	5	0.99989	0.99989	1.0	17430	0
NOTCH2NL	5	0.00010604	0.00051102	0.011799	780	5	0.99977	0.99977	1.0	17361	0
FARSB	5	0.00010752	0.00051872	0.011961	781	5	0.99989	0.99989	1.0	17429	0
HEATR1	5	0.00010795	0.00051982	0.011971	782	4	0.98807	0.98805	1.0	16532	0
PELP1	5	0.00010827	0.00052257	0.012019	783	4	0.81729	0.82412	1.0	13426	1
GFPT1	5	0.00010841	0.00052367	0.012029	784	5	0.99989	0.99989	1.0	17427	0
C7orf26	5	0.00010867	0.00052531	0.012051	785	4	0.98423	0.98412	1.0	16431	0
TRAPPC2	4	0.00011051	0.00053466	0.012232	786	4	0.99989	0.99989	1.0	17424	0
WDR25	5	0.00011069	0.00053466	0.012232	787	5	0.99989	0.99989	1.0	17423	0
EBNA1BP2	5	0.00011087	0.00053521	0.012232	788	5	0.99952	0.99953	1.0	17274	0
EIF2B4	5	0.00011143	0.00053906	0.012304	789	4	0.99215	0.99217	1.0	16705	0
DDX59	5	0.00011177	0.00054071	0.012326	790	4	0.95737	0.95735	1.0	15833	0
GTF2IRD2B	5	0.00011205	0.00054291	0.012361	791	4	0.99223	0.99225	1.0	16710	0
UFL1	5	0.00011224	0.00054456	0.012382	792	5	0.99989	0.99989	1.0	17421	0
GEMIN5	5	0.00011309	0.00054951	0.012479	793	3	0.96335	0.96337	1.0	15950	0
WDR43	5	0.00011423	0.0005572	0.012638	794	5	0.99951	0.99951	1.0	17270	0
ICT1	5	0.00011564	0.0005649	0.012797	795	5	0.99988	0.99988	1.0	17420	0
HJURP	5	0.00011694	0.00056875	0.012864	796	5	0.99987	0.99986	1.0	17412	0
PMPCB	5	0.0001173	0.0005693	0.012864	797	4	0.99256	0.9926	1.0	16720	0
WDR3	5	0.00011882	0.00057864	0.013059	798	4	0.99363	0.99363	1.0	16784	0
ELP4	5	0.00012103	0.00058689	0.013228	799	4	0.89198	0.89324	1.0	14569	0
ZNF131	5	0.00012272	0.00059184	0.013323	800	5	0.99988	0.99988	1.0	17416	0
NHP2	6	0.00012345	0.00059789	0.013442	801	4	0.90169	0.90275	1.0	14742	1
AHCTF1	5	0.00012483	0.00060228	0.013524	802	5	0.99988	0.99987	1.0	17415	0
NIFK	5	0.00012626	0.00060778	0.013625	803	5	0.99962	0.99962	1.0	17300	0
SF3A1	5	0.00012635	0.00060833	0.013625	804	4	0.0072274	0.025981	0.617264	758	1
TCEB2	5	0.00012651	0.00060943	0.013625	805	4	0.97385	0.9737	1.0	16196	0
YAE1D1	7	0.00012661	0.00060998	0.013625	806	6	0.98078	0.98059	1.0	16337	0
SAP30BP	5	0.00012689	0.00061053	0.013625	807	4	0.98457	0.98448	1.0	16440	0
WEE1	5	0.00012727	0.00061273	0.013657	808	5	0.99925	0.99927	1.0	17211	0
WARS	5	0.00012784	0.00061548	0.013696	809	4	0.99032	0.99033	1.0	16635	0
MAT2A	5	0.00012789	0.00061603	0.013696	810	5	0.99946	0.99947	1.0	17260	0
WDR24	5	0.00012831	0.00061878	0.013724	811	5	0.99987	0.99987	1.0	17413	0
TRIAP1	5	0.00012838	0.00061878	0.013724	812	5	0.99976	0.99976	1.0	17353	0
DAD1	5	0.00012943	0.00062318	0.013804	813	4	0.98807	0.98805	1.0	16538	0
MED4	5	0.00013091	0.00062702	0.013872	814	5	0.99893	0.99895	1.0	17160	0
NUS1	4	0.00013116	0.00062977	0.013916	815	4	0.99987	0.99986	1.0	17411	0
PSMC6	5	0.0001313	0.00063142	0.013935	816	4	0.99613	0.99616	1.0	16902	0
GTF2A1	5	0.00013193	0.00063362	0.013967	817	4	0.47244	0.61577	1.0	10141	1
HIST1H2BB	3	0.00013242	0.00063472	0.013974	818	3	0.99987	0.99986	1.0	17410	0
LTV1	5	0.0001328	0.00063637	0.013993	819	5	0.99899	0.99902	1.0	17174	0
GPN1	5	0.0001332	0.00063857	0.014024	820	4	0.98539	0.9853	1.0	16461	0
DOHH	5	0.00013551	0.00064682	0.014178	821	5	0.99986	0.99986	1.0	17409	0
INTS5	5	0.00013578	0.00064792	0.014178	822	5	0.99986	0.99986	1.0	17408	0
DCTN5	9	0.00013591	0.00064792	0.014178	823	6	0.5088	0.64916	1.0	10696	1
USP36	5	0.00013627	0.00064902	0.014185	824	5	0.99986	0.99986	1.0	17407	0
ZNF407	5	0.00013656	0.00065121	0.014215	825	5	0.99864	0.99867	1.0	17108	0
SLC35B1	5	0.00013941	0.00066221	0.014438	826	4	0.99015	0.99016	1.0	16629	0
DTYMK	5	0.00014039	0.00066551	0.014492	827	4	0.97725	0.97714	1.0	16262	0
SPC25	5	0.00014117	0.00066881	0.014547	828	5	0.99986	0.99986	1.0	17405	0
NOL9	5	0.00014172	0.00067376	0.014637	829	5	0.99973	0.99973	1.0	17339	0
INTS8	5	0.00014507	0.0006941	0.01506	830	5	0.99879	0.9988	1.0	17140	0
HGS	5	0.00014731	0.00070454	0.015268	831	5	0.99928	0.99929	1.0	17219	0
GEMIN6	5	0.00014802	0.00071059	0.015381	832	5	0.99985	0.99985	1.0	17404	0
ARGLU1	5	0.00014813	0.00071279	0.01541	833	4	0.9905	0.99051	1.0	16642	0
POLR1A	5	0.00014839	0.00071554	0.015451	834	4	0.86616	0.86777	1.0	14130	0
UTP6	5	0.00014911	0.00071664	0.015456	835	5	0.99985	0.99985	1.0	17403	0
NARFL	5	0.0001504	0.00072214	0.015556	836	3	0.98807	0.98805	1.0	16528	0
CHORDC1	5	0.00015123	0.00072818	0.015668	837	5	0.99985	0.99985	1.0	17402	0
ORC1	5	0.00015168	0.00072983	0.015684	838	4	0.95963	0.95963	1.0	15878	0
DDX10	5	0.00015194	0.00073203	0.015694	839	4	0.30509	0.46413	1.0	7959	1
PMF1-BGLAP	3	0.00015195	0.00073203	0.015694	840	3	0.99985	0.99985	1.0	17401	0
DBR1	5	0.00015218	0.00073368	0.015711	841	5	0.99912	0.99913	1.0	17187	0
PNN	5	0.00015377	0.00074413	0.015916	842	5	0.99985	0.99984	1.0	17399	0
ORC6	5	0.00015597	0.00075732	0.016179	843	5	0.9976	0.99761	1.0	17000	0
TOMM40	5	0.00015663	0.00076117	0.016242	844	4	0.57989	0.6864	1.0	11223	1
PSMB6	5	0.00015843	0.00076997	0.01641	845	4	0.98807	0.98805	1.0	16572	0
MED6	5	0.0001588	0.00077217	0.016437	846	4	0.99604	0.99608	1.0	16893	0
POLR2H	9	0.0001593	0.00077711	0.016488	847	7	0.99934	0.99935	1.0	17230	0
KIN	5	0.00015947	0.00077821	0.016488	850	5	0.99984	0.99984	1.0	17395	0
USPL1	5	0.00015947	0.00077821	0.016488	848	5	0.99984	0.99984	1.0	17394	0
LSM5	5	0.00015947	0.00077821	0.016488	849	5	0.99984	0.99984	1.0	17396	0
SSRP1	5	0.00016051	0.00078481	0.016608	851	4	0.99676	0.99679	1.0	16933	0
COPG1	5	0.00016096	0.00078701	0.016635	852	4	0.63931	0.71416	1.0	11671	1
DPH3	6	0.00016156	0.00078921	0.016662	853	5	0.94258	0.94271	1.0	15517	0
ATP13A1	5	0.00016368	0.0008035	0.016944	854	5	0.99984	0.99983	1.0	17392	0
TPI1	9	0.00016524	0.0008101	0.017063	855	7	0.59951	0.69529	1.0	11354	1
FTSJ3	5	0.00016585	0.0008134	0.017084	856	5	0.99814	0.99818	1.0	17051	0
UBAP1	5	0.00016651	0.00081395	0.017084	857	4	0.18636	0.35078	0.99709	6335	1
ARMC5	5	0.00016654	0.00081395	0.017084	858	5	0.99983	0.99983	1.0	17391	0
IMP4	5	0.00016801	0.0008211	0.017206	859	5	0.99972	0.99972	1.0	17337	0
PIK3CA	5	0.0001682	0.00082165	0.017206	860	5	0.99949	0.9995	1.0	17265	0
TIMM23	5	0.00016981	0.00082879	0.01733	861	4	0.89332	0.89453	1.0	14588	0
NSA2	4	0.00017024	0.00083044	0.01733	862	4	0.99983	0.99983	1.0	17390	0
MVD	5	0.00017028	0.00083044	0.01733	863	5	0.99923	0.99925	1.0	17204	0
RPS13	4	0.00017072	0.00083154	0.017332	864	3	0.96519	0.96513	1.0	15995	0
SEPT5	5	0.00017622	0.00085518	0.017775	865	5	0.99982	0.99982	1.0	17389	0
RPP21	5	0.0001763	0.00085518	0.017775	866	3	0.81279	0.82049	1.0	13364	1
DCTN2	5	0.00017655	0.00085573	0.017775	867	4	0.93548	0.93574	1.0	15376	0
GAK	5	0.00017694	0.00085738	0.017789	868	5	0.99866	0.99869	1.0	17116	0
HYOU1	5	0.00017798	0.00086178	0.017859	869	5	0.99982	0.99982	1.0	17388	0
TTC1	5	0.00017827	0.00086343	0.017873	870	4	0.9937	0.9937	1.0	16788	0
NAA10	5	0.0001807	0.00087662	0.018125	871	3	0.20026	0.36973	1.0	6622	2
RPLP2	5	0.00018136	0.00088047	0.018184	872	4	0.98807	0.98805	1.0	16577	0
GARS	5	0.00018158	0.00088212	0.018197	873	4	0.87349	0.87504	1.0	14256	0
TRA2B	7	0.00018278	0.00088707	0.018278	874	6	0.99895	0.99897	1.0	17165	0
CCT4	5	0.00018581	0.00089917	0.018506	875	5	0.99961	0.9996	1.0	17297	0
LCE2A	4	0.00018728	0.00090576	0.018621	876	4	0.99981	0.99981	1.0	17383	0
IGLON5	5	0.00018865	0.00091126	0.018681	877	5	0.99981	0.99981	1.0	17382	0
ALG1	5	0.00018867	0.00091126	0.018681	878	5	0.99808	0.99811	1.0	17046	0
TRMT112	5	0.00018894	0.00091181	0.018681	879	5	0.99981	0.99981	1.0	17381	0
POLR3B	5	0.00018998	0.00091566	0.018739	880	5	0.99981	0.99981	1.0	17380	0
PABPN1	4	0.0001903	0.00091786	0.018762	881	4	0.99971	0.99971	1.0	17333	0
POLD2	5	0.00019145	0.00092226	0.01881	882	5	0.99906	0.99907	1.0	17178	0
BYSL	5	0.0001915	0.00092226	0.01881	883	5	0.99981	0.9998	1.0	17379	0
NPAT	5	0.0001935	0.0009316	0.018979	884	5	0.99981	0.9998	1.0	17378	0
SNRNP200	5	0.00019478	0.0009371	0.019069	885	4	0.98807	0.98805	1.0	16523	0
DDX27	5	0.00019543	0.0009393	0.019092	886	4	0.50266	0.64346	1.0	10591	1
RABGGTB	5	0.00019701	0.00094755	0.019238	887	5	0.9997	0.99971	1.0	17331	0
SMG6	5	0.00019784	0.00095139	0.019252	888	5	0.9998	0.9998	1.0	17377	0
COG1	5	0.00019802	0.00095194	0.019252	889	5	0.9998	0.9998	1.0	17376	0
E4F1	5	0.00019818	0.00095249	0.019252	890	4	0.99624	0.99627	1.0	16906	0
RBBP5	5	0.00019839	0.00095249	0.019252	891	5	0.99853	0.99854	1.0	17097	0
KIF11	5	0.00020272	0.00097174	0.019619	892	5	0.9998	0.99979	1.0	17375	0
NUBP1	5	0.00020388	0.00097558	0.019674	893	4	0.98958	0.98957	1.0	16617	0
ANKRD11	5	0.00020435	0.00097888	0.019708	894	5	0.9998	0.99979	1.0	17374	0
SRSF3	5	0.0002047	0.00097943	0.019708	895	4	0.99657	0.99659	1.0	16924	0
PICALM	5	0.00020502	0.00098053	0.019708	896	5	0.99979	0.99979	1.0	17372	0
DDX52	5	0.00020926	0.00099758	0.020028	897	5	0.99979	0.99978	1.0	17371	0
METTL3	5	0.00021159	0.0010058	0.020171	898	5	0.99979	0.99978	1.0	17369	0
SDAD1	5	0.00021274	0.0010113	0.020247	899	5	0.99979	0.99978	1.0	17368	0
COG8	5	0.00021305	0.0010121	0.020247	900	5	0.99979	0.99978	1.0	17367	0
UFC1	5	0.00021382	0.0010141	0.020247	901	5	0.99979	0.99978	1.0	17366	0
MRGBP	5	0.00021384	0.0010141	0.020247	902	5	0.99832	0.99836	1.0	17072	0
GTF2H4	5	0.00021565	0.001024	0.020421	903	4	0.41698	0.56537	1.0	9422	1
PSMA2	5	0.0002169	0.0010306	0.02053	904	5	0.99959	0.9996	1.0	17292	0
UNC119	5	0.00021924	0.0010421	0.020737	905	5	0.99978	0.99977	1.0	17364	0
UNC50	5	0.00022022	0.0010449	0.020769	906	5	0.99978	0.99977	1.0	17363	0
SRPRB	5	0.00022055	0.0010476	0.020801	907	5	0.99978	0.99977	1.0	17362	0
PHF12	5	0.00022276	0.001057	0.02094	908	5	0.99755	0.99755	1.0	16996	0
DHX33	5	0.00022279	0.001057	0.02094	909	5	0.99896	0.99898	1.0	17168	0
RPN2	5	0.00022404	0.00106	0.020977	910	4	0.99705	0.99707	1.0	16958	0
MAP2K1	5	0.00022886	0.0010817	0.021383	911	4	0.074487	0.17505	0.877859	3589	1
DNAJC11	5	0.00022953	0.0010861	0.021447	912	5	0.99977	0.99976	1.0	17360	0
MIS12	5	0.00023061	0.0010905	0.02151	913	5	0.99977	0.99976	1.0	17359	0
TNPO3	5	0.00023197	0.0010976	0.021627	914	5	0.99977	0.99976	1.0	17358	0
PPARG	5	0.00023327	0.001102	0.02169	915	5	0.99977	0.99976	1.0	17357	0
ATP6AP1	5	0.00023496	0.0011092	0.02177	916	4	0.94795	0.94791	1.0	15638	0
HMGCR	5	0.00023513	0.0011097	0.02177	917	5	0.99976	0.99976	1.0	17356	0
PIAS1	5	0.0002352	0.0011097	0.02177	918	5	0.99976	0.99976	1.0	17355	0
HES1	5	0.00023848	0.0011279	0.022102	919	5	0.99903	0.99905	1.0	17176	0
SOD2	5	0.00023901	0.0011301	0.022121	920	5	0.99976	0.99976	1.0	17354	0
LSG1	5	0.00024295	0.0011504	0.022471	921	5	0.99976	0.99975	1.0	17352	0
MCM10	5	0.00024302	0.0011504	0.022471	922	5	0.99976	0.99975	1.0	17351	0
NEDD1	5	0.00024451	0.0011559	0.02254	923	4	0.98807	0.98805	1.0	16569	0
LYRM4	5	0.00024489	0.0011565	0.02254	924	4	0.98807	0.98805	1.0	16573	0
EXOSC2	5	0.00024701	0.0011664	0.022705	925	5	0.99884	0.99886	1.0	17151	0
DDX21	5	0.00024751	0.0011675	0.022705	926	5	0.99975	0.99975	1.0	17349	0
HIST1H2AK	5	0.00024963	0.001176	0.02281	927	4	0.86698	0.8686	1.0	14152	0
PPP1R7	5	0.00024967	0.0011763	0.02281	928	5	0.99975	0.99975	1.0	17348	0
SNRPB	5	0.00024991	0.0011774	0.02281	929	5	0.99911	0.99912	1.0	17185	0
RPF2	5	0.00025003	0.0011779	0.02281	930	5	0.99871	0.99873	1.0	17128	0
RAC1	4	0.00025091	0.001184	0.022902	931	4	0.99975	0.99975	1.0	17347	0
VPS25	5	0.00025244	0.0011883	0.022962	932	4	0.98807	0.98805	1.0	16539	0
KLHL38	5	0.00025323	0.0011955	0.023076	933	5	0.99975	0.99975	1.0	17346	0
TWISTNB	5	0.0002536	0.0011977	0.023093	934	5	0.9988	0.99881	1.0	17144	0
NUMA1	5	0.00025536	0.0012037	0.023185	935	5	0.99974	0.99974	1.0	17345	0
GEMIN7	5	0.0002561	0.0012059	0.023203	936	4	0.84068	0.8439	1.0	13740	1
N6AMT1	5	0.00025654	0.0012076	0.02321	937	4	0.9916	0.9916	1.0	16682	0
H2AFB3	5	0.00026048	0.0012241	0.023502	938	5	0.99974	0.99974	1.0	17343	0
GTF2F1	5	0.00026115	0.0012268	0.023529	939	5	0.99959	0.9996	1.0	17294	0
ATP6V1H	5	0.00026228	0.0012312	0.023589	940	4	0.98807	0.98805	1.0	16565	0
MBTD1	5	0.00026384	0.0012389	0.023711	941	4	0.94798	0.94794	1.0	15641	0
KRT33A	5	0.00026759	0.0012604	0.024096	942	5	0.99973	0.99973	1.0	17342	0
UPF2	5	0.00026912	0.001267	0.024196	943	5	0.99973	0.99973	1.0	17341	0
NOP2	5	0.00027028	0.0012708	0.024244	944	5	0.99973	0.99973	1.0	17340	0
RBM22	5	0.00027376	0.001284	0.02447	945	4	0.94708	0.94703	1.0	15617	0
CIT	5	0.00027737	0.0013027	0.024779	946	4	0.93418	0.93446	1.0	15355	0
RPS4X	3	0.00027762	0.0013044	0.024779	947	3	0.99972	0.99972	1.0	17338	0
SNRPA1	5	0.00027778	0.0013044	0.024779	948	5	0.99945	0.99946	1.0	17255	0
NOL10	5	0.00027833	0.0013082	0.024826	949	4	0.99299	0.99302	1.0	16745	0
VPS54	5	0.00027943	0.0013126	0.024883	950	5	0.99883	0.99885	1.0	17149	0
INTS12	5	0.00028412	0.0013373	0.025325	951	5	0.99826	0.99829	1.0	17064	0
CDK12	5	0.0002854	0.0013423	0.025392	952	5	0.99971	0.99972	1.0	17336	0
PTBP1	5	0.00028669	0.0013489	0.02549	953	5	0.99971	0.99971	1.0	17335	0
CIAPIN1	5	0.00028928	0.0013654	0.025775	954	5	0.99971	0.99971	1.0	17332	0
ATP6V1C1	5	0.00029221	0.0013769	0.025965	955	4	0.98807	0.98805	1.0	16578	0
UBE2H	5	0.00029709	0.0013962	0.026301	956	5	0.9997	0.99971	1.0	17330	0
FOXA1	5	0.00029793	0.0013978	0.026304	957	5	0.9997	0.9997	1.0	17329	0
PPP1R10	5	0.00029914	0.0014055	0.026422	958	4	0.99354	0.99354	1.0	16777	0
PLRG1	5	0.00030044	0.0014116	0.026508	959	4	0.99712	0.99713	1.0	16960	0
ALG14	5	0.00030701	0.0014418	0.027047	960	5	0.99819	0.99823	1.0	17056	0
LSM10	5	0.00030849	0.0014473	0.027115	961	4	0.96143	0.96143	1.0	15916	0
PRPF40A	5	0.00030874	0.0014484	0.027115	962	5	0.99969	0.9997	1.0	17328	0
TSEN2	5	0.00030968	0.0014555	0.02722	963	5	0.99969	0.99969	1.0	17327	0
VPS51	5	0.00031071	0.0014594	0.027264	964	4	0.99619	0.99621	1.0	16904	0
SFSWAP	5	0.00031123	0.0014616	0.027276	965	5	0.99969	0.99969	1.0	17326	0
CEP192	5	0.00031249	0.0014665	0.027322	966	4	0.96983	0.96971	1.0	16089	0
INO80	5	0.00031279	0.0014671	0.027322	967	4	0.73555	0.76682	1.0	12508	1
TAF1B	5	0.00031479	0.0014731	0.027407	968	5	0.99969	0.99969	1.0	17325	0
TARS	5	0.00032306	0.0015089	0.028043	969	4	0.67107	0.73028	1.0	11925	1
CLTCL1	5	0.0003243	0.0015133	0.028095	970	5	0.99968	0.99968	1.0	17323	0
YKT6	5	0.00032573	0.0015204	0.02818	971	5	0.99967	0.99968	1.0	17322	0
PDCD11	5	0.00032582	0.001521	0.02818	972	5	0.99875	0.99876	1.0	17132	0
HYPK	5	0.00032797	0.0015292	0.028304	973	5	0.99967	0.99967	1.0	17321	0
DBF4	5	0.00032914	0.0015336	0.028327	974	5	0.99967	0.99967	1.0	17320	0
PAFAH1B1	5	0.0003292	0.0015336	0.028327	975	4	0.99695	0.99697	1.0	16948	0
TRRAP	5	0.00032984	0.001538	0.028379	976	4	0.77714	0.794	1.0	12947	1
ATR	5	0.00033023	0.0015402	0.028391	977	5	0.99823	0.99826	1.0	17058	0
EIF4G1	5	0.00033117	0.0015463	0.028473	978	4	0.85468	0.85669	1.0	13940	1
PSMC2	5	0.00033452	0.0015649	0.028788	979	4	0.98807	0.98805	1.0	16562	0
PCBP2	5	0.00033859	0.0015803	0.029041	980	5	0.99966	0.99967	1.0	17318	0
RPL7	2	0.00034158	0.0015946	0.029274	981	2	0.99966	0.99966	1.0	17317	0
NUDC	5	0.00034243	0.0015974	0.029295	982	5	0.99945	0.99946	1.0	17252	0
RPS15	2	0.00034403	0.0016023	0.029355	983	2	0.99966	0.99966	1.0	17316	0
PGK1	5	0.00034579	0.00161	0.029457	984	4	0.98213	0.98197	1.0	16371	0
SLC7A6OS	5	0.00034608	0.0016111	0.029457	985	5	0.99965	0.99966	1.0	17315	0
SRSF6	5	0.00034758	0.0016161	0.029458	986	5	0.99965	0.99966	1.0	17314	0
ZNF207	5	0.00034824	0.0016177	0.029458	987	5	0.99965	0.99966	1.0	17313	0
SKA3	5	0.00034853	0.0016188	0.029458	988	4	0.95377	0.95377	1.0	15759	0
MMS22L	5	0.00034872	0.0016194	0.029458	989	5	0.99965	0.99966	1.0	17312	0
ZMAT2	5	0.00034886	0.0016194	0.029458	990	4	0.99269	0.99274	1.0	16733	0
TYMS	5	0.00035023	0.0016232	0.029498	991	5	0.99965	0.99965	1.0	17311	0
POLR2B	5	0.00035161	0.001626	0.029518	992	5	0.99965	0.99965	1.0	17310	0
PPRC1	5	0.00035471	0.0016463	0.029847	993	4	0.99151	0.99152	1.0	16678	0
RPS12	4	0.00035515	0.0016485	0.029847	994	4	0.99806	0.99809	1.0	17041	0
LONP1	5	0.00035547	0.0016491	0.029847	995	5	0.99964	0.99965	1.0	17309	0
SAFB	5	0.0003572	0.0016562	0.029947	996	5	0.99964	0.99964	1.0	17308	0
CDK6	5	0.00035904	0.0016683	0.030135	997	5	0.99964	0.99964	1.0	17307	0
NUF2	5	0.00035972	0.0016716	0.030164	998	5	0.99964	0.99964	1.0	17305	0
SPATA5L1	5	0.0003603	0.0016744	0.030184	999	5	0.99964	0.99964	1.0	17304	0
CHEK1	5	0.00036123	0.0016799	0.030252	1000	5	0.99786	0.99787	1.0	17023	0
GTF2B	5	0.00036297	0.0016892	0.03039	1001	4	0.90665	0.90758	1.0	14844	0
UBB	2	0.00036376	0.0016919	0.030409	1002	2	0.99318	0.99319	1.0	16757	0
SLC20A1	5	0.00036615	0.001704	0.030596	1003	5	0.99929	0.9993	1.0	17220	0
FBL	5	0.00036716	0.001709	0.030613	1004	4	0.94104	0.94119	1.0	15488	0
RPL7A	2	0.00036732	0.0017095	0.030613	1005	2	0.99963	0.99963	1.0	17303	0
NDC80	5	0.00036749	0.0017101	0.030613	1006	4	0.92794	0.92826	1.0	15240	0
HNRNPM	5	0.00036807	0.0017123	0.030622	1007	4	0.98901	0.98902	1.0	16590	0
CRLS1	8	0.00037474	0.0017425	0.031121	1008	7	0.99979	0.99978	1.0	17370	0
CLTC	5	0.00037518	0.0017436	0.031121	1009	5	0.99813	0.99817	1.0	17050	0
TMEM258	5	0.00037785	0.0017585	0.031322	1010	4	0.49303	0.63454	1.0	10436	1
NOL6	5	0.00037888	0.0017601	0.031322	1011	5	0.99877	0.99878	1.0	17137	0
UBAP2L	5	0.00037923	0.0017601	0.031322	1012	4	0.99009	0.99008	1.0	16628	0
DGCR8	5	0.00038009	0.0017651	0.031368	1013	4	0.33861	0.49424	1.0	8381	1
TUBGCP3	5	0.00038078	0.0017662	0.031368	1014	4	0.98807	0.98805	1.0	16568	0
TUBA1C	3	0.00038276	0.0017766	0.031522	1015	3	0.99869	0.9987	1.0	17120	0
ARL1	5	0.00039189	0.0018118	0.032115	1016	4	0.96505	0.965	1.0	15991	0
EIF3L	5	0.0003945	0.0018239	0.032297	1017	5	0.99961	0.9996	1.0	17296	0
DIS3	5	0.00040069	0.0018492	0.032681	1018	5	0.9996	0.9996	1.0	17295	0
RBM39	5	0.00040079	0.0018492	0.032681	1019	5	0.99808	0.99811	1.0	17044	0
PHF8	5	0.00040535	0.0018684	0.032989	1020	5	0.99959	0.9996	1.0	17293	0
POP4	5	0.00040605	0.0018712	0.033005	1021	5	0.99942	0.99943	1.0	17250	0
SMS	5	0.00041023	0.0018877	0.033263	1022	4	0.82913	0.83377	1.0	13579	1
PSMD12	5	0.00041233	0.0018976	0.033369	1023	5	0.99959	0.99959	1.0	17290	0
TUBA1B	4	0.0004125	0.0018981	0.033369	1024	3	0.97314	0.973	1.0	16177	0
GLTSCR2	5	0.00041279	0.0018992	0.033369	1025	5	0.99752	0.99754	1.0	16993	0
DCTN6	5	0.00041647	0.0019163	0.033608	1026	4	0.99695	0.99697	1.0	16945	0
PSMC5	5	0.00041667	0.0019174	0.033608	1027	5	0.99958	0.99958	1.0	17289	0
VEZT	5	0.00041684	0.0019185	0.033608	1028	4	0.99487	0.99489	1.0	16832	0
HIST1H2AL	3	0.00042043	0.001935	0.033864	1029	3	0.99958	0.99958	1.0	17288	0
APC	5	0.00042689	0.0019624	0.034312	1030	4	0.98005	0.97987	1.0	16320	0
RPL30	3	0.00042715	0.0019663	0.034346	1031	3	0.99957	0.99957	1.0	17287	0
TCP1	5	0.00042839	0.0019729	0.034428	1032	5	0.99781	0.99782	1.0	17022	0
ASCC3	7	0.00043228	0.0019888	0.034649	1033	6	0.99681	0.99684	1.0	16935	0
HAUS7	5	0.00043236	0.0019894	0.034649	1034	4	0.97947	0.9793	1.0	16303	0
FCGR1B	5	0.00043349	0.0019954	0.034677	1035	5	0.99957	0.99957	1.0	17285	0
BRAT1	5	0.00043445	0.0019976	0.034677	1036	4	0.97562	0.97551	1.0	16230	0
EIF2B5	5	0.00043497	0.0019982	0.034677	1037	4	0.99695	0.99697	1.0	16949	0
FAM83A	5	0.0004354	0.0019987	0.034677	1038	5	0.99956	0.99957	1.0	17284	0
TRAPPC9	5	0.00043673	0.0020059	0.034768	1039	4	0.9043	0.90528	1.0	14794	0
DNAJA3	5	0.00044062	0.0020218	0.03501	1040	5	0.99956	0.99956	1.0	17283	0
ACTR1A	5	0.0004441	0.0020367	0.035234	1041	3	0.99318	0.9932	1.0	16758	0
HIST1H2BF	1	0.00044648	0.002046	0.035361	1042	1	0.99955	0.99956	1.0	17282	0
UBE2S	5	0.0004483	0.0020521	0.035432	1043	5	0.99955	0.99956	1.0	17281	0
ETNK1	5	0.00044967	0.0020565	0.035474	1044	4	0.94151	0.94164	1.0	15497	0
HSPD1	3	0.00045123	0.0020614	0.035525	1045	3	0.99955	0.99956	1.0	17280	0
TONSL	5	0.00045335	0.0020658	0.035567	1046	4	0.79186	0.80454	1.0	13104	1
GNL3L	5	0.00045931	0.0020894	0.03594	1047	5	0.99946	0.99947	1.0	17257	0
PSMD14	5	0.0004605	0.0020938	0.035981	1048	4	0.61367	0.7018	1.0	11457	1
MED30	5	0.00046328	0.0021054	0.036145	1049	5	0.99954	0.99954	1.0	17279	0
RPTOR	5	0.00046568	0.0021142	0.036246	1050	4	0.85522	0.85722	1.0	13951	1
HAUS8	5	0.00046608	0.0021153	0.036246	1051	4	0.99588	0.99591	1.0	16880	0
ALG11	5	0.00047273	0.0021466	0.036748	1052	5	0.99953	0.99954	1.0	17278	0
PRPF6	5	0.00047345	0.0021505	0.036778	1053	3	0.16234	0.31487	0.976818	5805	2
FUBP1	5	0.00047699	0.0021659	0.037007	1054	4	0.99549	0.9955	1.0	16864	0
SMNDC1	5	0.00047805	0.0021719	0.037075	1055	5	0.99952	0.99953	1.0	17275	0
IPO11	5	0.00048183	0.0021895	0.03734	1056	5	0.99952	0.99952	1.0	17273	0
MLST8	5	0.00049295	0.0022324	0.038035	1057	5	0.99951	0.99951	1.0	17271	0
RPP14	5	0.00049382	0.0022373	0.038083	1058	5	0.99951	0.99951	1.0	17269	0
NELFCD	5	0.00049917	0.0022626	0.038477	1059	5	0.9994	0.99942	1.0	17245	0
ZNF572	5	0.00050425	0.0022824	0.038777	1060	4	0.80223	0.8123	1.0	13229	1
ROMO1	5	0.00050702	0.0022901	0.038871	1061	5	0.99866	0.99868	1.0	17115	0
EIF5B	5	0.00050859	0.0022951	0.038896	1062	5	0.99949	0.9995	1.0	17266	0
PSMA4	5	0.00050892	0.0022959	0.038896	1063	5	0.99896	0.99898	1.0	17169	0
PPP1CB	5	0.00051023	0.0023006	0.038939	1064	4	0.78466	0.79929	1.0	13029	1
EIF4H	5	0.00051409	0.0023181	0.0392	1065	5	0.99917	0.99918	1.0	17193	0
URI1	5	0.00051517	0.002322	0.039228	1066	4	0.92605	0.92646	1.0	15202	0
CEBPZ	5	0.00051594	0.0023253	0.039247	1067	5	0.99926	0.99928	1.0	17216	0
GTF2H3	5	0.00051815	0.0023357	0.039386	1068	5	0.99865	0.99867	1.0	17110	0
CRKL	5	0.00052036	0.0023462	0.039525	1069	4	0.99508	0.99509	1.0	16840	0
FAM91A1	5	0.00052341	0.0023654	0.039756	1070	4	0.96114	0.96114	1.0	15911	0
PTH2	5	0.00052354	0.0023654	0.039756	1071	1	0.16549	0.31957	0.977096	5883	2
RAB1B	5	0.00052372	0.0023665	0.039756	1072	5	0.99948	0.99949	1.0	17264	0
MED23	5	0.00052648	0.0023792	0.039931	1073	4	0.9869	0.98683	1.0	16502	0
NOL12	5	0.00052692	0.0023814	0.039931	1074	4	0.98124	0.98104	1.0	16345	0
RAD21	5	0.00052801	0.0023841	0.03994	1075	4	0.99533	0.99534	1.0	16856	0
POM121C	5	0.00053021	0.0023913	0.040023	1076	5	0.99861	0.99864	1.0	17103	0
CMPK1	5	0.00053087	0.0023951	0.04005	1077	4	0.99187	0.99187	1.0	16696	0
TRAPPC4	5	0.00053228	0.0024017	0.040104	1078	5	0.99947	0.99948	1.0	17263	0
RPL6	3	0.00053296	0.0024039	0.040104	1079	3	0.99947	0.99948	1.0	17262	0
DET1	5	0.0005333	0.002405	0.040104	1080	4	0.69596	0.74373	1.0	12118	1
NOP10	3	0.00053535	0.0024133	0.040204	1081	3	0.99946	0.99947	1.0	17261	0
ATAD2	5	0.00054147	0.0024446	0.040622	1082	4	0.98926	0.98925	1.0	16602	0
CLASRP	5	0.00054148	0.0024446	0.040622	1083	5	0.99946	0.99947	1.0	17259	0
RPL26	2	0.00054184	0.0024451	0.040622	1084	2	0.99946	0.99947	1.0	17258	0
MTHFD1	5	0.00054215	0.0024484	0.04064	1085	5	0.99946	0.99947	1.0	17256	0
BANP	5	0.00054466	0.0024567	0.040739	1086	3	0.36671	0.51955	1.0	8742	1
AP1G1	5	0.00054681	0.0024638	0.040754	1087	5	0.99945	0.99946	1.0	17254	0
C1orf109	5	0.00054761	0.0024644	0.040754	1088	4	0.59829	0.69472	1.0	11342	1
RRM2	5	0.00054795	0.0024644	0.040754	1089	4	0.98616	0.98608	1.0	16482	0
CDC26	5	0.00055122	0.0024765	0.040917	1090	5	0.99945	0.99946	1.0	17253	0
SRP72	5	0.00056127	0.0025188	0.041578	1091	4	0.99568	0.99571	1.0	16871	0
TIMM9	4	0.00057709	0.0025947	0.042791	1092	3	0.98017	0.98	1.0	16325	0
OSBPL11	5	0.00058082	0.0026112	0.043024	1093	5	0.99933	0.99934	1.0	17228	0
PKM	5	0.00058508	0.0026337	0.043355	1094	4	0.98807	0.98805	1.0	16517	0
PSMD13	5	0.00058674	0.0026392	0.043372	1095	4	0.92622	0.92662	1.0	15205	0
TLK2	5	0.000587	0.0026409	0.043372	1096	5	0.99941	0.99943	1.0	17249	0
KANSL1	5	0.0005872	0.002642	0.043372	1097	4	0.98088	0.98069	1.0	16339	0
NOL8	5	0.00058944	0.0026508	0.043464	1098	5	0.99941	0.99943	1.0	17248	0
PPP1R12A	5	0.00059016	0.0026524	0.043464	1099	5	0.99941	0.99942	1.0	17247	0
AURKA	5	0.00059855	0.0026838	0.043938	1100	5	0.9994	0.99942	1.0	17244	0
KTI12	5	0.00060381	0.0027112	0.044348	1101	5	0.9994	0.99941	1.0	17243	0
EAPP	5	0.00060621	0.0027211	0.044469	1102	5	0.99853	0.99855	1.0	17098	0
PTP4A3	5	0.00061444	0.0027585	0.045039	1103	5	0.99939	0.9994	1.0	17241	0
KCMF1	5	0.00061652	0.0027679	0.045114	1104	4	0.99199	0.992	1.0	16700	0
DONSON	5	0.00061787	0.0027701	0.045114	1105	5	0.99938	0.9994	1.0	17240	0
PPP1R11	5	0.00061797	0.0027706	0.045114	1106	4	0.84106	0.84423	1.0	13745	1
PIK3R4	5	0.00062086	0.0027849	0.045274	1107	5	0.99938	0.9994	1.0	17239	0
SLU7	5	0.00062101	0.0027855	0.045274	1108	5	0.99938	0.9994	1.0	17238	0
RCL1	5	0.0006244	0.0028025	0.045495	1109	4	0.99256	0.9926	1.0	16719	0
TAF7	5	0.0006249	0.0028042	0.045495	1110	4	0.14843	0.29372	0.964027	5487	1
TAF1A	5	0.00062839	0.0028157	0.045642	1111	4	0.92885	0.92922	1.0	15260	0
GPR20	5	0.00063064	0.0028239	0.045734	1112	4	0.99173	0.99173	1.0	16693	0
AUP1	5	0.00063165	0.0028272	0.045746	1113	5	0.99805	0.99807	1.0	17035	0
TTC4	5	0.00063265	0.0028333	0.045803	1114	5	0.99909	0.9991	1.0	17180	0
BUB1	5	0.00063315	0.002836	0.045807	1115	4	0.75777	0.78088	1.0	12737	1
ANAPC5	5	0.00063828	0.0028591	0.046138	1116	5	0.99936	0.99937	1.0	17234	0
NDOR1	5	0.0006392	0.002863	0.046159	1117	5	0.99921	0.99923	1.0	17201	0
UTP11L	5	0.00064326	0.0028789	0.046374	1118	4	0.98018	0.98001	1.0	16326	0
FBXO5	5	0.00064397	0.0028833	0.046394	1119	5	0.99936	0.99937	1.0	17233	0
ST3GAL1	5	0.0006458	0.0028899	0.046394	1120	4	0.99256	0.9926	1.0	16725	0
XPO1	5	0.00064619	0.0028905	0.046394	1121	4	0.99256	0.9926	1.0	16728	0
FDPS	5	0.00064631	0.0028905	0.046394	1122	5	0.99876	0.99877	1.0	17134	0
GP1BB	5	0.00065282	0.0029141	0.046732	1123	5	0.99935	0.99936	1.0	17232	0
WRB	5	0.00065469	0.0029185	0.046761	1124	5	0.99935	0.99936	1.0	17231	0
RPL5	2	0.00066802	0.0029746	0.047617	1125	2	0.99933	0.99934	1.0	17229	0
STX4	5	0.00066891	0.0029779	0.047628	1126	5	0.99925	0.99927	1.0	17207	0
ARCN1	5	0.00066995	0.0029817	0.047647	1127	5	0.99806	0.99809	1.0	17039	0
TBP	5	0.00067402	0.0029971	0.04785	1128	4	0.98565	0.98556	1.0	16467	0
RPL24	3	0.00067764	0.0030147	0.048055	1129	3	0.99932	0.99934	1.0	17227	0
MIS18A	5	0.00067782	0.0030153	0.048055	1130	3	0.98679	0.9867	1.0	16500	0
HIST1H4K	3	0.00068327	0.0030411	0.048424	1131	3	0.99932	0.99933	1.0	17226	0
COPS8	5	0.00068495	0.0030488	0.048503	1132	5	0.99932	0.99933	1.0	17225	0
YARS2	5	0.00068629	0.003056	0.048574	1133	5	0.99759	0.99759	1.0	16998	0
RPS6	3	0.00069275	0.003084	0.048977	1134	3	0.99751	0.99753	1.0	16992	0
ZNF830	5	0.00069423	0.0030873	0.048986	1135	4	0.53769	0.66818	1.0	10973	1
FAM50A	5	0.00069693	0.003101	0.049161	1136	4	0.99645	0.99646	1.0	16914	0
SURF6	5	0.00070233	0.0031247	0.049492	1137	4	0.85705	0.85893	1.0	13982	1
RARS	5	0.00070586	0.0031395	0.049683	1138	4	0.62718	0.70818	1.0	11555	1
NIPBL	5	0.0007075	0.0031461	0.049744	1139	4	0.98961	0.9896	1.0	16618	0
HTATSF1	5	0.00070895	0.0031533	0.049787	1140	5	0.99929	0.99931	1.0	17223	0
ZC3H8	5	0.00070914	0.0031544	0.049787	1141	4	0.86125	0.86304	1.0	14055	0
GRAPL	4	0.00071104	0.0031626	0.049838	1142	4	0.99929	0.9993	1.0	17222	0
DGCR14	5	0.00071132	0.0031632	0.049838	1143	4	0.96421	0.9642	1.0	15973	0
PHF23	5	0.00071984	0.0031989	0.050357	1144	4	0.97394	0.97379	1.0	16200	0
ASNS	5	0.0007215	0.0032049	0.050409	1145	5	0.99835	0.99838	1.0	17075	0
EXOSC5	5	0.000724	0.0032154	0.050529	1146	4	0.40273	0.55224	1.0	9252	1
KANSL2	5	0.00072798	0.0032302	0.050718	1147	5	0.99927	0.99929	1.0	17218	0
SFTPB	5	0.00073002	0.0032368	0.050777	1148	5	0.99927	0.99929	1.0	17217	0
NOL7	5	0.00074152	0.003283	0.051457	1149	5	0.99926	0.99928	1.0	17215	0
PWP1	5	0.00074308	0.003288	0.051489	1150	5	0.99926	0.99928	1.0	17214	0
THOC1	5	0.00074855	0.0033122	0.051759	1151	5	0.99925	0.99927	1.0	17208	0
MTBP	5	0.00074855	0.0033122	0.051759	1152	5	0.99925	0.99927	1.0	17210	0
EIF4E	4	0.00074873	0.0033138	0.051759	1153	4	0.99806	0.99809	1.0	17040	0
EXOSC9	5	0.00075783	0.0033545	0.052349	1154	4	0.93878	0.93898	1.0	15438	0
ZCCHC9	5	0.00076037	0.003366	0.052484	1155	5	0.99924	0.99926	1.0	17206	0
TFDP1	5	0.00076196	0.0033754	0.052584	1156	5	0.99924	0.99926	1.0	17205	0
RBBP8	5	0.00077081	0.0034166	0.05318	1157	4	0.99522	0.99523	1.0	16849	0
TEX10	5	0.00077401	0.0034282	0.053314	1158	4	0.99696	0.99699	1.0	16950	0
POLA1	5	0.00077605	0.003438	0.053418	1159	4	0.16992	0.32629	0.980404	5993	1
SLC2A1	5	0.00077645	0.0034408	0.053418	1160	3	0.84796	0.85044	1.0	13841	1
DENND3	5	0.00077906	0.0034496	0.053509	1161	5	0.99922	0.99924	1.0	17203	0
RPS14	2	0.00078438	0.0034776	0.053897	1162	2	0.99922	0.99923	1.0	17202	0
GTF2F2	5	0.00078801	0.0035024	0.054234	1163	4	0.97661	0.9765	1.0	16248	0
MED9	5	0.00079063	0.0035139	0.054366	1164	5	0.99921	0.99923	1.0	17200	0
SKIV2L2	5	0.00079371	0.0035288	0.054549	1165	4	0.094161	0.20813	0.908896	4124	1
COMP	5	0.00079848	0.0035475	0.054791	1166	5	0.9992	0.99921	1.0	17199	0
POP7	5	0.00080557	0.0035832	0.055295	1167	3	0.87512	0.87667	1.0	14280	0
MPHOSPH10	4	0.00080672	0.0035881	0.055324	1168	4	0.99919	0.99921	1.0	17198	0
ISYNA1	5	0.00081418	0.0036184	0.055712	1169	5	0.99919	0.9992	1.0	17197	0
RAD51C	6	0.00081492	0.0036195	0.055712	1170	4	0.98247	0.98233	1.0	16380	0
SSB	4	0.00081968	0.0036431	0.056028	1171	4	0.99918	0.99919	1.0	17196	0
RPS5	4	0.00082776	0.0036734	0.056445	1172	3	0.97107	0.97097	1.0	16117	0
EIF3H	5	0.0008289	0.0036786	0.056477	1173	5	0.9977	0.99772	1.0	17014	0
NR2C2AP	5	0.00083013	0.0036822	0.056484	1174	5	0.99917	0.99919	1.0	17194	0
DNAJC17	5	0.00083781	0.0037096	0.056857	1175	4	0.6158	0.70282	1.0	11474	1
RBM47	5	0.00084068	0.0037223	0.057002	1176	4	0.80129	0.81157	1.0	13218	1
MED24	5	0.00084728	0.0037531	0.057425	1177	5	0.99915	0.99917	1.0	17192	0
PRPF4B	5	0.00085188	0.0037701	0.057589	1178	5	0.99817	0.99821	1.0	17054	0
NUP153	5	0.0008521	0.0037712	0.057589	1179	5	0.99915	0.99916	1.0	17191	0
SPAG5	5	0.00085268	0.0037734	0.057589	1180	5	0.99915	0.99916	1.0	17190	0
URB2	5	0.00085783	0.0037998	0.057943	1181	4	0.31251	0.47073	1.0	8051	1
SGOL1	5	0.00086223	0.0038218	0.058229	1182	4	0.99729	0.99731	1.0	16973	0
TUBGCP2	5	0.00086902	0.0038537	0.058665	1183	4	0.98547	0.98538	1.0	16462	0
POTEJ	4	0.00087822	0.0038938	0.059226	1184	4	0.99912	0.99914	1.0	17188	0
MTOR	5	0.00088084	0.0039032	0.059272	1185	4	0.99647	0.99648	1.0	16917	0
ITGAV	5	0.00088099	0.0039034	0.059272	1186	4	0.99695	0.99697	1.0	16943	0
GGTLC2	3	0.00089248	0.0039438	0.059836	1187	3	0.99911	0.99912	1.0	17186	0
IDH3A	5	0.00089643	0.0039598	0.060027	1188	5	0.9991	0.99912	1.0	17184	0
CCT5	5	0.0009067	0.0039999	0.060583	1189	3	0.69557	0.74353	1.0	12114	1
METTL16	5	0.00090775	0.0040032	0.060583	1190	5	0.99909	0.99911	1.0	17182	0
HNRNPC	5	0.00090856	0.0040082	0.060607	1191	5	0.99909	0.9991	1.0	17181	0
EXOC4	5	0.00092164	0.0040637	0.061369	1192	5	0.99908	0.99909	1.0	17179	0
HIST1H2BG	5	0.00092198	0.0040653	0.061369	1193	3	0.79352	0.80575	1.0	13124	1
BMS1	5	0.00093045	0.0041022	0.061873	1194	4	0.93914	0.93933	1.0	15446	0
AHCYL1	5	0.0009377	0.0041236	0.062144	1195	4	0.97943	0.97927	1.0	16302	0
CCDC144NL	4	0.00093959	0.0041319	0.062216	1196	3	0.3729	0.52501	1.0	8835	1
CLINT1	5	0.00094207	0.0041467	0.062388	1197	4	0.87267	0.87424	1.0	14245	0
RANBP3	5	0.00094983	0.0041841	0.062898	1198	4	0.99642	0.99644	1.0	16913	0
PTCD3	5	0.00095925	0.0042264	0.063481	1199	5	0.99904	0.99906	1.0	17177	0
NHLRC2	5	0.00096186	0.0042418	0.063659	1200	4	0.99666	0.99669	1.0	16929	0
TIMELESS	5	0.00096252	0.0042457	0.063664	1201	3	0.94307	0.94322	1.0	15527	0
ASPM	5	0.0009679	0.004266	0.063916	1202	5	0.998	0.99803	1.0	17033	0
ZBTB17	5	0.00097048	0.0042737	0.063978	1203	5	0.99834	0.99838	1.0	17074	0
YPEL5	5	0.00097894	0.0043122	0.0645	1204	4	0.98523	0.98513	1.0	16456	0
INTS1	5	0.001006	0.0044205	0.066044	1205	5	0.99899	0.99902	1.0	17175	0
ZNRD1	5	0.0010069	0.0044227	0.066044	1206	4	0.95698	0.95696	1.0	15826	0
RGPD6	1	0.0010087	0.0044321	0.066128	1207	1	0.99899	0.99902	1.0	17173	0
ESCO2	5	0.0010097	0.0044365	0.066139	1208	5	0.99899	0.99901	1.0	17172	0
AMER1	5	0.0010131	0.0044518	0.066314	1209	5	0.99899	0.99901	1.0	17171	0
RIOK1	5	0.0010183	0.0044716	0.066553	1210	4	0.99695	0.99697	1.0	16944	0
SSU72	5	0.0010378	0.0045541	0.067725	1211	5	0.99873	0.99874	1.0	17129	0
PABPC1	5	0.0010393	0.0045607	0.067767	1212	5	0.99896	0.99898	1.0	17167	0
CCDC84	5	0.0010468	0.0045931	0.068193	1213	5	0.99895	0.99897	1.0	17166	0
TMEM110	5	0.0010483	0.0045975	0.068202	1214	5	0.99895	0.99897	1.0	17164	0
TMED10	5	0.0010507	0.0046063	0.068276	1215	5	0.99838	0.99841	1.0	17077	0
SNAPC1	5	0.0010609	0.0046558	0.068953	1216	4	0.95252	0.95255	1.0	15730	0
TTF1	5	0.0010642	0.0046734	0.069156	1217	5	0.99894	0.99895	1.0	17162	0
COG4	5	0.0010694	0.0046948	0.069311	1218	4	0.29222	0.45258	1.0	7803	1
CUL3	5	0.0010697	0.0046954	0.069311	1219	5	0.99893	0.99895	1.0	17159	0
GTF2E2	5	0.0010697	0.0046954	0.069311	1220	5	0.99893	0.99895	1.0	17161	0
AATF	5	0.0010709	0.0047009	0.069335	1221	5	0.99753	0.99754	1.0	16994	0
CHD8	5	0.0010771	0.0047273	0.069602	1222	5	0.99892	0.99894	1.0	17158	0
MED26	5	0.0010772	0.0047278	0.069602	1223	4	0.99422	0.99424	1.0	16800	0
TPX2	5	0.0010778	0.0047306	0.069602	1224	5	0.99892	0.99894	1.0	17157	0
BPTF	5	0.0011286	0.0049549	0.072843	1225	4	0.99735	0.99736	1.0	16979	0
LSMD1	5	0.001134	0.0049796	0.073147	1226	4	0.92585	0.92626	1.0	15195	0
GPR89A	3	0.0011406	0.0050016	0.07335	1227	2	0.96904	0.96895	1.0	16072	0
RPSA	2	0.0011406	0.0050016	0.07335	1228	2	0.99886	0.99888	1.0	17154	0
RUVBL1	5	0.001147	0.0050291	0.073642	1229	3	0.028255	0.084338	0.739556	2053	1
ENPP2	5	0.0011471	0.0050297	0.073642	1230	5	0.99885	0.99887	1.0	17152	0
TP53RK	5	0.0011656	0.0051055	0.074663	1231	5	0.99883	0.99885	1.0	17150	0
NCL	5	0.0011667	0.0051077	0.074663	1232	4	0.95692	0.95689	1.0	15824	0
KLF16	5	0.0011716	0.0051286	0.074851	1233	5	0.99883	0.99885	1.0	17148	0
SLC33A1	5	0.0011716	0.0051289	0.074851	1234	4	0.99719	0.99719	1.0	16968	0
ATP2B1	5	0.0011738	0.0051369	0.074907	1235	5	0.99883	0.99885	1.0	17147	0
WIPF2	5	0.0011754	0.0051468	0.07499	1236	4	0.90212	0.90315	1.0	14752	0
RPL23A	2	0.0011781	0.0051616	0.075146	1237	2	0.99882	0.99884	1.0	17146	0
PCMTD1	5	0.0011791	0.005166	0.075149	1238	5	0.99882	0.99884	1.0	17145	0
VPS35	5	0.0011966	0.0052391	0.076151	1239	4	0.99313	0.99315	1.0	16755	0
ILF2	5	0.0011996	0.0052518	0.076274	1240	5	0.99828	0.9983	1.0	17065	0
F8A3	5	0.0012033	0.0052721	0.076415	1241	5	0.9988	0.99881	1.0	17143	0
TIPIN	5	0.0012034	0.0052721	0.076415	1242	4	0.95296	0.95299	1.0	15744	0
IL12RB1	5	0.0012061	0.0052826	0.076415	1243	5	0.99879	0.99881	1.0	17142	0
VRK1	5	0.0012062	0.0052826	0.076415	1244	4	0.99542	0.99543	1.0	16862	0
KHSRP	5	0.0012069	0.0052853	0.076415	1245	5	0.99879	0.99881	1.0	17141	0
DERL1	5	0.001207	0.005287	0.076415	1246	4	0.92977	0.93013	1.0	15274	0
PKN2	5	0.0012216	0.0053507	0.07726	1247	5	0.9978	0.99782	1.0	17019	0
SON	5	0.0012228	0.005354	0.07726	1248	4	0.70347	0.74799	1.0	12191	1
COL14A1	5	0.0012287	0.0053826	0.077611	1249	5	0.99877	0.99878	1.0	17139	0
APH1A	5	0.00123	0.0053892	0.077644	1250	5	0.99877	0.99878	1.0	17138	0
SARS2	5	0.0012331	0.005403	0.077779	1251	5	0.99877	0.99877	1.0	17136	0
USP34	5	0.0012354	0.0054079	0.077788	1252	5	0.99876	0.99877	1.0	17135	0
KRTAP4-2	3	0.0012427	0.0054409	0.0782	1253	3	0.99876	0.99877	1.0	17133	0
FAM60A	5	0.0012485	0.005464	0.07847	1254	5	0.99875	0.99876	1.0	17131	0
POMP	5	0.0012548	0.0054964	0.078873	1255	5	0.99875	0.99876	1.0	17130	0
WDR12	5	0.001275	0.0055728	0.079906	1256	4	0.71808	0.75641	1.0	12331	1
NCKAP1	5	0.00128	0.0055926	0.080126	1257	4	0.997	0.99702	1.0	16954	0
COG6	5	0.0012897	0.0056372	0.080682	1258	5	0.99871	0.99872	1.0	17124	0
URM1	8	0.0012907	0.0056405	0.080682	1259	6	0.97832	0.97821	1.0	16279	0
HIST2H3D	2	0.0012936	0.0056581	0.080845	1260	2	0.99871	0.99872	1.0	17123	0
RBBP6	7	0.001294	0.0056608	0.080845	1261	6	0.99941	0.99942	1.0	17246	0
PRPF18	5	0.0012983	0.0056773	0.081016	1262	4	0.99563	0.99565	1.0	16870	0
TSC22D2	5	0.0013012	0.0056905	0.08114	1263	4	0.99179	0.99179	1.0	16695	0
ELAVL1	5	0.0013107	0.0057339	0.081695	1264	4	0.69706	0.74436	1.0	12135	1
DOCK6	5	0.0013141	0.0057449	0.081787	1265	4	0.74698	0.77396	1.0	12620	1
RNASEK	5	0.0013178	0.0057581	0.08191	1266	4	0.99524	0.99525	1.0	16851	0
CCDC51	5	0.0013197	0.0057669	0.08197	1267	4	0.99411	0.99412	1.0	16797	0
MAF1	5	0.0013231	0.0057829	0.082132	1268	4	0.857	0.85889	1.0	13981	1
EXOSC7	5	0.0013275	0.0058016	0.082268	1270	3	0.99246	0.99249	1.0	16714	0
GART	5	0.0013275	0.0058016	0.082268	1269	5	0.99867	0.99869	1.0	17118	0
SUGP2	5	0.0013302	0.0058115	0.082343	1271	5	0.99867	0.99869	1.0	17117	0
HNRNPA0	5	0.0013482	0.0058945	0.083454	1272	5	0.99865	0.99868	1.0	17114	0
MMS19	5	0.0013522	0.0059082	0.083541	1273	5	0.99865	0.99867	1.0	17113	0
SRPR	5	0.0013527	0.0059099	0.083541	1274	5	0.99865	0.99867	1.0	17111	0
DR1	5	0.0013547	0.0059192	0.083607	1275	5	0.99865	0.99867	1.0	17109	0
METAP1	5	0.0013615	0.0059456	0.083914	1276	4	0.98807	0.98805	1.0	16545	0
TRAPPC11	5	0.0013806	0.006027	0.084996	1277	4	0.8731	0.87466	1.0	14251	0
SNAPIN	5	0.0013826	0.0060385	0.085092	1278	5	0.99862	0.99865	1.0	17107	0
CDC6	5	0.0013849	0.0060468	0.085142	1279	5	0.99862	0.99864	1.0	17105	0
TAZ	5	0.0014035	0.0061094	0.085897	1280	5	0.99814	0.99818	1.0	17052	0
RPL3	5	0.0014039	0.00611	0.085897	1281	5	0.9976	0.99761	1.0	17001	0
ANAPC4	5	0.0014148	0.0061589	0.086437	1282	4	0.60914	0.69969	1.0	11422	1
PAG1	5	0.0014157	0.0061622	0.086437	1283	5	0.99761	0.99762	1.0	17003	0
TNFRSF11B	5	0.0014162	0.0061628	0.086437	1284	5	0.99858	0.99861	1.0	17100	0
TRMT12	5	0.0014225	0.0061826	0.086647	1285	4	0.99324	0.99325	1.0	16761	0
MED29	5	0.0014277	0.0062012	0.086842	1286	4	0.98922	0.98922	1.0	16601	0
KIF4A	5	0.0014298	0.0062095	0.086889	1287	4	0.98537	0.98527	1.0	16460	0
DCLRE1B	5	0.0014351	0.0062298	0.087106	1288	5	0.99856	0.99859	1.0	17099	0
KBTBD2	5	0.0014385	0.0062469	0.087277	1289	4	0.9957	0.99573	1.0	16874	0
HAP1	5	0.0014794	0.0064245	0.089688	1290	4	0.84179	0.84488	1.0	13761	1
DDX6	5	0.0014844	0.0064459	0.089918	1291	5	0.99852	0.99853	1.0	17096	0
STT3A	5	0.0014932	0.0064816	0.090347	1292	5	0.99851	0.99853	1.0	17095	0
ZNHIT1	5	0.0014977	0.006502	0.09056	1293	5	0.9985	0.99852	1.0	17094	0
YJEFN3	5	0.0015029	0.0065311	0.090896	1294	4	0.99272	0.99277	1.0	16736	0
COL22A1	5	0.0015197	0.0066015	0.091804	1295	5	0.99848	0.99851	1.0	17092	0
DHX38	5	0.0015321	0.0066515	0.09238	1296	4	0.10893	0.23205	0.92872	4493	1
MED18	5	0.0015326	0.0066532	0.09238	1297	4	0.95283	0.95286	1.0	15742	0
PAN3	5	0.0015413	0.0066867	0.092774	1298	5	0.99846	0.99849	1.0	17090	0
PIGK	5	0.00156	0.0067659	0.093512	1302	5	0.99844	0.99847	1.0	17088	0
NAPG	5	0.00156	0.0067659	0.093512	1300	5	0.99844	0.99847	1.0	17085	0
PSMA1	5	0.00156	0.0067659	0.093512	1299	5	0.99844	0.99847	1.0	17089	0
NRDE2	5	0.00156	0.0067659	0.093512	1301	5	0.99844	0.99847	1.0	17086	0
SCFD1	5	0.00156	0.0067659	0.093512	1303	5	0.99844	0.99847	1.0	17087	0
GID4	5	0.0015684	0.0067994	0.093904	1304	5	0.99843	0.99846	1.0	17084	0
METAP2	5	0.0015741	0.0068186	0.094097	1305	5	0.99843	0.99845	1.0	17083	0
CBWD1	2	0.0015758	0.0068269	0.094139	1306	1	0.69024	0.74061	1.0	12075	0
COPS4	5	0.0015779	0.0068357	0.094188	1307	5	0.99842	0.99845	1.0	17082	0
MTSS1	5	0.0015891	0.0068813	0.094744	1308	4	0.95736	0.95733	1.0	15832	0
ZFYVE20	5	0.0015909	0.0068885	0.094769	1309	5	0.99841	0.99844	1.0	17081	0
NUP50	4	0.0015924	0.0068962	0.094769	1310	4	0.99841	0.99844	1.0	17080	0
FBXO11	5	0.0015928	0.0068989	0.094769	1311	5	0.99841	0.99844	1.0	17079	0
ATRX	5	0.0016165	0.0069973	0.096048	1312	5	0.99838	0.99841	1.0	17076	0
LIN52	5	0.0016295	0.0070441	0.096616	1313	4	0.93634	0.93663	1.0	15392	0
CCT2	5	0.0016497	0.0071276	0.097688	1314	4	0.82048	0.82667	1.0	13469	1
SPRR2G	4	0.0016526	0.0071397	0.097779	1315	2	0.026866	0.08065	0.734288	1978	1
PYROXD1	5	0.0016538	0.0071458	0.097787	1316	4	0.99509	0.99509	1.0	16842	0
GEMIN8	5	0.0016594	0.0071694	0.098036	1317	4	0.98516	0.98507	1.0	16455	0
SAP130	5	0.001668	0.0072007	0.09839	1318	4	0.45869	0.60316	1.0	9975	1
TAF10	5	0.0016725	0.0072161	0.098526	1319	4	0.56302	0.67901	1.0	11104	1
SQLE	5	0.001678	0.0072409	0.098789	1320	5	0.99832	0.99836	1.0	17071	0
ZCCHC7	5	0.001683	0.0072623	0.098984	1321	5	0.99832	0.99835	1.0	17070	0
PNISR	5	0.0016855	0.0072722	0.098984	1322	4	0.037807	0.10868	0.774233	2527	1
SLC39A7	5	0.0016867	0.0072805	0.098984	1323	5	0.99778	0.99779	1.0	17017	0
CELSR2	5	0.0016871	0.0072821	0.098984	1324	4	0.98807	0.98805	1.0	16558	0
BRD8	5	0.0016873	0.0072827	0.098984	1325	5	0.99831	0.99835	1.0	17069	0
HIST1H2BL	3	0.0016941	0.0073162	0.099365	1326	3	0.99831	0.99834	1.0	17068	0
CD8B	5	0.0017004	0.0073409	0.099625	1327	5	0.9983	0.99833	1.0	17067	0
CEACAM6	4	0.0017053	0.0073585	0.099789	1328	4	0.99829	0.99833	1.0	17066	0
TIMM44	5	0.0017168	0.0074064	0.100362	1329	4	0.46827	0.6119	1.0	10090	1
EIF2AK4	5	0.001727	0.0074542	0.100934	1330	4	0.99451	0.99454	1.0	16812	0
HIST1H2BE	3	0.0017353	0.0074872	0.101305	1331	2	0.34585	0.50077	1.0	8484	1
RGS20	5	0.0017489	0.0075372	0.101888	1332	5	0.99825	0.99828	1.0	17063	0
BAZ1B	5	0.0017503	0.0075416	0.101888	1333	5	0.99825	0.99828	1.0	17062	0
PPP2R3C	5	0.0017557	0.0075614	0.102079	1334	5	0.99818	0.99822	1.0	17055	0
HAUS2	5	0.0017589	0.0075691	0.102106	1335	4	0.94849	0.94844	1.0	15653	0
SPAG9	5	0.0017675	0.0076043	0.102504	1336	5	0.99823	0.99826	1.0	17061	0
SSX2	3	0.0017704	0.0076103	0.102509	1337	3	0.99823	0.99826	1.0	17059	0
GPR179	5	0.001798	0.0077197	0.103905	1338	4	0.68583	0.73814	1.0	12043	1
MED28	5	0.0018138	0.0077879	0.104744	1339	4	0.99699	0.99702	1.0	16953	0
GPR89B	2	0.0018182	0.0078055	0.104902	1340	2	0.99597	0.996	1.0	16884	0
STK3	5	0.0018375	0.0078874	0.105924	1341	5	0.99816	0.9982	1.0	17053	0
C17orf104	5	0.0018571	0.0079589	0.106805	1342	4	0.96859	0.96851	1.0	16059	0
KIF14	5	0.001866	0.0079968	0.107234	1343	4	0.99139	0.99139	1.0	16675	0
SGCD	5	0.0018705	0.008015	0.107369	1344	5	0.99813	0.99817	1.0	17049	0
GINS3	6	0.0018714	0.0080188	0.107369	1345	5	0.99676	0.99679	1.0	16932	0
WNK1	5	0.0018782	0.0080419	0.107598	1346	5	0.99812	0.99816	1.0	17048	0
PPIL1	5	0.001885	0.0080683	0.107871	1347	4	0.99716	0.99718	1.0	16963	0
ACTR6	5	0.0019166	0.0081997	0.109546	1348	5	0.99808	0.99811	1.0	17045	0
HSPA8	4	0.0019242	0.0082294	0.109861	1349	4	0.99808	0.99811	1.0	17043	0
RNMT	5	0.0019364	0.0082767	0.110357	1350	4	0.78973	0.80301	1.0	13083	1
SRP68	4	0.001937	0.0082789	0.110357	1351	4	0.99806	0.99809	1.0	17042	0
LSM3	2	0.0019392	0.0082849	0.110357	1352	2	0.99806	0.99809	1.0	17038	0
RPN1	5	0.0019445	0.0083058	0.110554	1353	5	0.99806	0.99808	1.0	17037	0
DAZAP1	5	0.0019492	0.0083267	0.11075	1354	3	0.94912	0.94909	1.0	15663	0
PTPN11	5	0.0019542	0.0083528	0.111015	1355	5	0.99805	0.99807	1.0	17036	0
RNGTT	5	0.0019775	0.0084504	0.112229	1356	3	0.063137	0.15565	0.852151	3289	2
TSLP	5	0.0019958	0.0085274	0.113168	1357	5	0.998	0.99803	1.0	17034	0
EIF3K	5	0.0020029	0.0085532	0.113428	1358	4	0.60075	0.69584	1.0	11368	1
VDAC1	3	0.0020368	0.0086909	0.115169	1359	3	0.99796	0.99799	1.0	17031	0
FAM150A	5	0.002042	0.0087121	0.115345	1360	5	0.99796	0.99799	1.0	17030	0
ATP1A1	5	0.0020436	0.008717	0.115345	1361	4	0.99723	0.99724	1.0	16970	0
RPE	9	0.0020483	0.0087357	0.115467	1362	7	0.99993	0.99994	1.0	17477	0
SLC39A10	5	0.0020494	0.008739	0.115467	1363	5	0.99795	0.99798	1.0	17029	0
CACTIN	5	0.0020643	0.0088089	0.116241	1364	3	0.95273	0.95276	1.0	15739	0
CTU2	5	0.002065	0.0088105	0.116241	1365	4	0.93464	0.93491	1.0	15361	0
TUBB4B	5	0.0020692	0.0088281	0.116387	1366	5	0.99781	0.99782	1.0	17021	0
TBC1D29	5	0.0020741	0.0088462	0.116541	1367	5	0.99793	0.99794	1.0	17028	0
IARS2	5	0.0020988	0.0089381	0.117665	1368	4	0.96801	0.96793	1.0	16053	0
NGFR	5	0.0021141	0.0089996	0.118389	1369	5	0.99789	0.9979	1.0	17026	0
ACACA	5	0.0021182	0.0090205	0.118563	1370	4	0.50247	0.64329	1.0	10587	1
EIF3M	5	0.0021194	0.009026	0.118563	1371	5	0.99774	0.99775	1.0	17016	0
HSPE1	2	0.0021341	0.0090859	0.119227	1372	2	0.99787	0.99788	1.0	17025	0
MED31	5	0.0021354	0.0090898	0.119227	1373	4	0.99172	0.99172	1.0	16692	0
DNTTIP2	5	0.0021386	0.0091019	0.119298	1374	5	0.99786	0.99787	1.0	17024	0
UBE2L3	6	0.0021467	0.0091349	0.119644	1375	5	0.93608	0.93636	1.0	15389	0
GTF3C3	5	0.0021495	0.0091464	0.119708	1376	4	0.82087	0.82701	1.0	13477	1
RPS15A	3	0.0021831	0.0092877	0.121469	1377	3	0.98157	0.9814	1.0	16355	0
RRP15	5	0.0021879	0.0093114	0.121689	1378	4	0.81699	0.82387	1.0	13418	1
GATSL3	5	0.0021954	0.0093471	0.121979	1379	4	0.9907	0.99071	1.0	16653	0
VDAC2	5	0.0021956	0.0093471	0.121979	1380	5	0.9978	0.99782	1.0	17020	0
CABIN1	5	0.0022063	0.0093966	0.122536	1381	5	0.99779	0.99781	1.0	17018	0
OSTC	5	0.0022104	0.009418	0.122727	1382	4	0.97989	0.97969	1.0	16317	0
MED21	5	0.0022699	0.0096594	0.125781	1383	5	0.99773	0.99774	1.0	17015	0
TCEB1	3	0.0022787	0.0096918	0.126112	1384	3	0.9891	0.98911	1.0	16595	0
CRCT1	5	0.0022941	0.0097517	0.126801	1385	3	0.90055	0.90165	1.0	14722	0
LSM12	5	0.0023013	0.009777	0.127038	1386	5	0.9977	0.99771	1.0	17013	0
RHBDD3	5	0.0023223	0.0098584	0.128003	1387	5	0.99768	0.99769	1.0	17012	0
ADSS	5	0.0023254	0.0098705	0.128067	1388	5	0.99767	0.99768	1.0	17011	0
UROD	5	0.002328	0.009882	0.128125	1389	4	0.43364	0.58045	1.0	9632	1
VBP1	5	0.0023357	0.0099139	0.128382	1390	5	0.99766	0.99767	1.0	17010	0
ARID5A	5	0.0023362	0.0099161	0.128382	1391	5	0.99766	0.99767	1.0	17009	0
SLC1A5	5	0.0023396	0.0099299	0.128467	1392	4	0.74351	0.77177	1.0	12590	1
SLC25A3	5	0.0023415	0.0099381	0.128482	1393	4	0.96708	0.96705	1.0	16032	0
EMC7	5	0.0023481	0.009959	0.128653	1394	4	0.96403	0.96401	1.0	15971	0
CCDC25	5	0.0023496	0.0099656	0.128653	1395	5	0.99765	0.99766	1.0	17008	0
OSBPL9	5	0.002358	0.0099991	0.128993	1396	4	0.99354	0.99354	1.0	16778	0
ZMAT5	5	0.0023679	0.01004	0.129432	1397	5	0.99763	0.99764	1.0	17007	0
HMGA1	5	0.0023752	0.010071	0.129736	1398	4	0.72196	0.75867	1.0	12359	1
POTEG	3	0.0023791	0.010091	0.129861	1399	3	0.99762	0.99763	1.0	17005	0
MED8	5	0.002383	0.010101	0.129861	1400	2	0.88572	0.8871	1.0	14457	0
CIAO1	5	0.0023833	0.010102	0.129861	1401	5	0.99762	0.99762	1.0	17004	0
LPAR2	5	0.0023899	0.010128	0.130101	1402	5	0.99761	0.99762	1.0	17002	0
TAX1BP1	5	0.0023998	0.010165	0.130474	1403	5	0.9976	0.99761	1.0	16999	0
DROSHA	5	0.0024277	0.010266	0.131685	1404	3	0.78431	0.79906	1.0	13026	1
GTF2H2C	4	0.00244	0.010314	0.132205	1405	3	0.97919	0.97903	1.0	16297	0
TMEM174	5	0.0024477	0.010351	0.132582	1406	5	0.99755	0.99756	1.0	16997	0
ANKHD1-EIF4EBP3	5	0.0024615	0.010421	0.133382	1407	4	0.94962	0.94961	1.0	15670	0
FEN1	5	0.0024809	0.010502	0.134328	1408	4	0.67501	0.73235	1.0	11951	1
NUFIP1	5	0.0024902	0.010535	0.134654	1409	5	0.99751	0.99753	1.0	16991	0
SRP9	3	0.0024949	0.010557	0.134744	1410	2	0.80385	0.81353	1.0	13247	0
HIST1H2AD	4	0.0024949	0.010557	0.134744	1411	3	0.79723	0.80851	1.0	13165	0
LIMS1	6	0.0024976	0.010569	0.134796	1412	4	0.99575	0.99577	1.0	16875	0
PSMA5	5	0.0025057	0.010602	0.135053	1413	5	0.99749	0.99751	1.0	16990	0
HAS2	5	0.0025062	0.010604	0.135053	1414	5	0.99749	0.99751	1.0	16989	0
DRD5	5	0.0025234	0.010676	0.135862	1415	3	0.34538	0.50036	1.0	8477	2
ZC3H18	5	0.002525	0.010683	0.135862	1416	5	0.99748	0.99749	1.0	16988	0
POLRMT	5	0.0025291	0.0107	0.135983	1417	5	0.99747	0.99749	1.0	16987	0
BRIX1	5	0.0025425	0.010748	0.136509	1418	3	0.99275	0.99279	1.0	16737	0
RABL3	5	0.0025728	0.010868	0.137885	1419	5	0.99743	0.99744	1.0	16985	0
CDH1	5	0.0025736	0.010872	0.137885	1420	3	0.99434	0.99436	1.0	16805	0
TOMM20	4	0.0025885	0.010922	0.138415	1421	4	0.99741	0.99742	1.0	16982	0
XYLT2	5	0.0026505	0.011104	0.140623	1422	4	0.98907	0.98908	1.0	16594	0
CENPK	5	0.0026773	0.011194	0.141672	1423	4	0.98807	0.98805	1.0	16579	0
GPN3	5	0.0026852	0.011222	0.14192	1424	3	0.12915	0.26413	0.948909	5009	1
HIST1H2AC	4	0.002699	0.011276	0.142501	1425	4	0.9973	0.99731	1.0	16976	0
ATRIP	5	0.0027056	0.011299	0.142676	1426	4	0.82409	0.82962	1.0	13513	1
KRTAP9-4	2	0.002707	0.011305	0.142676	1427	2	0.99729	0.99731	1.0	16974	0
SCAF1	5	0.002726	0.01137	0.143394	1428	4	0.98903	0.98904	1.0	16592	0
MAPK1	5	0.0027393	0.011411	0.143807	1429	4	0.98609	0.98601	1.0	16481	0
FIP1L1	5	0.0027636	0.011489	0.144689	1430	4	0.98807	0.98805	1.0	16564	0
CEPT1	5	0.0027881	0.011575	0.145675	1431	4	0.9644	0.9644	1.0	15977	0
KIAA0196	5	0.0027933	0.011596	0.145836	1432	4	0.93514	0.93539	1.0	15373	0
MED17	5	0.0028127	0.01165	0.146404	1433	4	0.85111	0.85341	1.0	13878	1
SMG1	4	0.0028298	0.011697	0.146896	1434	4	0.99717	0.99718	1.0	16965	0
DLEC1	5	0.0028702	0.011811	0.148222	1435	4	0.95447	0.95446	1.0	15776	0
FXN	5	0.0029424	0.01204	0.150994	1436	4	0.95996	0.95997	1.0	15887	0
CENPE	5	0.0029511	0.012072	0.151288	1437	4	0.98807	0.98805	1.0	16550	0
HIST1H4J	3	0.0029571	0.012088	0.151389	1438	2	0.75613	0.77983	1.0	12718	0
SASS6	5	0.0029704	0.012128	0.15178	1439	4	0.99549	0.99551	1.0	16865	0
VCL	5	0.0029782	0.012148	0.151929	1440	4	0.8871	0.88847	1.0	14480	0
IMMT	5	0.0029915	0.01219	0.152345	1441	4	0.83025	0.8347	1.0	13595	1
NUP160	5	0.0030115	0.012262	0.153139	1442	3	0.95015	0.95015	1.0	15680	0
FAM72D	5	0.0030484	0.012394	0.15468	1443	4	0.82168	0.82764	1.0	13488	1
TIGD3	5	0.0030524	0.012404	0.154703	1444	4	0.97375	0.9736	1.0	16193	0
SNRNP27	5	0.0030683	0.01246	0.155242	1445	4	0.99256	0.9926	1.0	16723	0
DMRTC1	4	0.0030708	0.012465	0.155242	1446	4	0.99693	0.99696	1.0	16942	0
RPL4	4	0.0030751	0.012475	0.155255	1447	3	0.44649	0.59205	1.0	9806	1
CCAR1	5	0.0030956	0.012543	0.155999	1448	4	0.63596	0.7125	1.0	11634	1
CCNB1IP1	5	0.0030996	0.012558	0.156082	1449	4	0.82851	0.83325	1.0	13572	1
CDC42	5	0.0031514	0.012729	0.158098	1450	4	0.97109	0.97098	1.0	16122	0
CWC25	5	0.0031563	0.012745	0.15818	1451	4	0.43063	0.57769	1.0	9590	1
EIF2S2	4	0.0031775	0.012818	0.158985	1452	3	0.95413	0.95412	1.0	15765	0
MAGEA9	3	0.0031816	0.012832	0.158991	1453	3	0.99682	0.99685	1.0	16936	0
ITFG1	5	0.0031831	0.012837	0.158991	1454	4	0.91667	0.91731	1.0	15023	0
TSG101	5	0.0031881	0.012852	0.159079	1455	4	0.89345	0.89467	1.0	14593	0
CLSPN	5	0.0031965	0.012877	0.159269	1456	4	0.91044	0.91124	1.0	14909	0
MYB	5	0.0032022	0.012898	0.159418	1457	4	0.96373	0.96371	1.0	15964	0
C17orf99	5	0.0032113	0.012925	0.159642	1458	4	0.571	0.6825	1.0	11162	1
MBLAC1	5	0.0032246	0.012967	0.160061	1459	4	0.99484	0.99486	1.0	16830	0
WISP1	17	0.0032546	0.01306	0.161098	1460	10	0.73757	0.76807	1.0	12525	1
MRPL24	5	0.0032595	0.013077	0.161153	1461	3	0.22985	0.39634	1.0	7012	1
STIL	5	0.0032624	0.013086	0.161153	1462	3	0.84384	0.84674	1.0	13786	1
NOM1	5	0.0032645	0.013092	0.161153	1463	4	0.99662	0.99664	1.0	16927	0
CDC73	5	0.0033006	0.013214	0.162551	1464	4	0.91423	0.91495	1.0	14976	0
SF3B1	5	0.0033415	0.01333	0.163866	1465	4	0.98408	0.98396	1.0	16428	0
C9orf172	5	0.0033831	0.013465	0.165409	1466	4	0.1164	0.24392	0.934935	4697	1
MAP3K12	5	0.0033925	0.013497	0.165688	1467	4	0.93573	0.93599	1.0	15384	0
PIGS	5	0.0033994	0.013522	0.165874	1468	4	0.68531	0.73789	1.0	12039	1
C16orf59	5	0.0034024	0.01353	0.165874	1469	3	0.97975	0.97957	1.0	16312	0
RSPH10B2	4	0.0034314	0.013613	0.166778	1470	4	0.99657	0.99659	1.0	16923	0
IFITM3	3	0.0034552	0.013691	0.16762	1471	3	0.99654	0.99656	1.0	16920	0
TARDBP	4	0.0034785	0.013764	0.168293	1472	4	0.99652	0.99654	1.0	16918	0
RPP30	5	0.0034807	0.01377	0.168293	1473	4	0.98807	0.98805	1.0	16555	0
AARD	5	0.0034822	0.013774	0.168293	1474	4	0.99046	0.99046	1.0	16639	0
CHCHD1	5	0.0034951	0.013804	0.168535	1475	4	0.96523	0.96517	1.0	15997	0
HSPA5	5	0.0035105	0.013852	0.169011	1476	2	0.8543	0.85634	1.0	13936	1
SOWAHC	5	0.0035502	0.013987	0.170546	1477	1	0.4946	0.63601	1.0	10455	2
WDR5	5	0.0035693	0.014037	0.17104	1478	4	0.96258	0.96261	1.0	15935	0
PPP1R1B	7	0.0035948	0.014113	0.171819	1479	5	0.82936	0.83397	1.0	13583	1
LAGE3	5	0.003598	0.01412	0.171819	1480	4	0.49076	0.63241	1.0	10398	1
AP3B1	5	0.003639	0.014256	0.173284	1481	4	0.92246	0.92295	1.0	15135	0
FAM32A	5	0.0036406	0.01426	0.173284	1482	4	0.96866	0.96858	1.0	16061	0
DNAJB6	3	0.003654	0.014299	0.173641	1483	3	0.99635	0.99637	1.0	16911	0
DSCR4	5	0.0036593	0.014324	0.173767	1484	4	0.32072	0.47804	1.0	8154	1
RPL17	2	0.003661	0.014329	0.173767	1485	2	0.99634	0.99636	1.0	16909	0
ZNHIT3	6	0.0036689	0.014353	0.1739	1486	4	0.43548	0.58211	1.0	9658	2
EXOC1	5	0.0036719	0.014359	0.1739	1487	3	0.9609	0.96093	1.0	15908	0
HK2	5	0.0036923	0.014429	0.174635	1488	4	0.95303	0.95306	1.0	15746	0
PCYT2	5	0.0036977	0.014446	0.174717	1489	4	0.97232	0.97221	1.0	16151	0
ECT2	5	0.003706	0.014474	0.174939	1490	4	0.9945	0.99453	1.0	16811	0
HIST1H3G	5	0.0037128	0.014491	0.174973	1491	3	0.97214	0.97202	1.0	16147	0
SUMO2	2	0.0037145	0.014496	0.174973	1492	2	0.99629	0.99631	1.0	16907	0
MASTL	5	0.0037216	0.014519	0.175137	1493	4	0.98218	0.98203	1.0	16373	0
LSM6	5	0.0037405	0.014581	0.175759	1494	3	0.50702	0.64752	1.0	10662	1
MIS18BP1	5	0.0037678	0.014667	0.176678	1495	4	0.99732	0.99734	1.0	16977	0
PRPF3	5	0.0037731	0.014684	0.176765	1496	4	0.74472	0.77252	1.0	12601	1
SKA2	9	0.0038036	0.014772	0.177712	1497	7	0.078155	0.18124	0.881232	3703	1
SRP14	5	0.0038196	0.014823	0.178201	1498	3	0.861	0.86281	1.0	14050	0
STRAP	5	0.0038247	0.014845	0.178353	1499	4	0.88463	0.886	1.0	14441	0
MIOS	5	0.003852	0.014932	0.179271	1500	4	0.94253	0.94266	1.0	15514	0
GPS1	5	0.0038576	0.014948	0.179342	1501	4	0.65266	0.72087	1.0	11772	1
ACTR2	5	0.003887	0.015048	0.180429	1502	4	0.99534	0.99535	1.0	16858	0
ATG12	6	0.0039275	0.015176	0.181741	1503	5	0.98303	0.98292	1.0	16396	0
WDR46	5	0.0039316	0.015187	0.181741	1504	3	0.94267	0.9428	1.0	15519	0
DNAJC8	4	0.0039318	0.015188	0.181741	1505	4	0.99607	0.9961	1.0	16895	0
GTF3A	5	0.0039607	0.015272	0.182619	1506	4	0.99125	0.99125	1.0	16671	0
GTF2H2	2	0.003977	0.015312	0.182984	1507	2	0.99602	0.99607	1.0	16889	0
PSMD7	5	0.004039	0.01549	0.18499	1508	3	0.95992	0.95994	1.0	15886	0
HSP90AA1	5	0.0040527	0.015535	0.185399	1509	4	0.80346	0.81325	1.0	13239	1
STXBP3	5	0.0040674	0.015585	0.18588	1510	4	0.99604	0.99608	1.0	16892	0
FURIN	5	0.0040925	0.015655	0.186589	1511	3	0.9165	0.91716	1.0	15019	0
CENPJ	5	0.0041424	0.015806	0.188266	1512	4	0.99301	0.99304	1.0	16747	0
NCSTN	5	0.0041544	0.015852	0.188685	1513	4	0.98807	0.98805	1.0	16576	0
SSX5	9	0.0041781	0.015931	0.189429	1514	5	0.95025	0.95027	1.0	15684	1
GGN	5	0.0041788	0.015936	0.189429	1515	3	0.44337	0.58924	1.0	9758	1
CPSF6	5	0.004201	0.016001	0.190067	1516	3	0.78616	0.80041	1.0	13044	1
EIF3C	3	0.0042042	0.01601	0.190067	1517	3	0.98285	0.98273	1.0	16394	0
TCAP	5	0.0043165	0.016386	0.194397	1518	3	0.84126	0.84441	1.0	13750	1
PPP1R2	5	0.0043396	0.016461	0.195155	1519	4	0.050037	0.13281	0.817961	2924	1
SNRPC	4	0.0044096	0.01666	0.197372	1520	4	0.99262	0.99266	1.0	16729	0
MVK	5	0.004413	0.01667	0.197372	1521	4	0.94658	0.94656	1.0	15601	0
CCDC174	5	0.0044463	0.016775	0.198491	1522	3	0.87447	0.87601	1.0	14272	0
CENPL	5	0.0044588	0.016805	0.198601	1523	4	0.23021	0.39665	1.0	7016	1
FECH	5	0.0044601	0.016809	0.198601	1524	4	0.78347	0.79845	1.0	13010	1
ADAT2	5	0.0044622	0.016817	0.198601	1525	4	0.99299	0.99302	1.0	16746	0
MSL1	5	0.0045106	0.01697	0.200274	1526	4	0.99304	0.99306	1.0	16748	0
TSPAN11	5	0.0045337	0.017055	0.200905	1527	3	0.38558	0.53663	1.0	9014	2
CCDC59	5	0.0045339	0.017056	0.200905	1528	4	0.70677	0.74985	1.0	12224	1
WBP1	5	0.004535	0.017057	0.200905	1529	4	0.76469	0.78548	1.0	12812	1
TGS1	5	0.0045776	0.017181	0.202236	1530	4	0.99728	0.9973	1.0	16972	0
PIN4	6	0.0045866	0.017205	0.202382	1531	5	0.89515	0.89632	1.0	14627	1
SNRNP40	5	0.0046257	0.017344	0.203885	1532	4	0.77075	0.78956	1.0	12870	1
TAF2	5	0.0046356	0.017381	0.204185	1533	4	0.96047	0.96049	1.0	15894	0
BCL2L2-PABPN1	1	0.0046577	0.017454	0.204815	1534	1	0.99534	0.99536	1.0	16859	0
SYVN1	5	0.0046593	0.017457	0.204815	1535	4	0.96572	0.96564	1.0	16009	0
CDC25A	5	0.0047017	0.017589	0.206114	1536	4	0.99699	0.99701	1.0	16952	0
RABGEF1	5	0.0047029	0.017591	0.206114	1537	3	0.80817	0.81686	1.0	13312	1
NUP214	5	0.0047074	0.017607	0.206167	1538	4	0.9708	0.9707	1.0	16113	0
GOLGA6A	2	0.0047511	0.017748	0.20768	1539	2	0.99525	0.99526	1.0	16852	0
VWA9	5	0.0048097	0.017919	0.209551	1540	4	0.97991	0.97971	1.0	16318	0
SYF2	5	0.0048205	0.017953	0.209807	1541	4	0.99256	0.9926	1.0	16717	0
COX17	4	0.0048677	0.018109	0.2115	1542	4	0.99513	0.99515	1.0	16844	0
HSPE1-MOB4	3	0.0049042	0.018241	0.212897	1543	3	0.9951	0.9951	1.0	16843	0
FAM126B	5	0.0049143	0.018271	0.212987	1544	4	0.99519	0.9952	1.0	16846	0
ALG1L	2	0.0049151	0.018272	0.212987	1545	2	0.99508	0.99509	1.0	16841	0
HUWE1	5	0.0049544	0.018396	0.214296	1546	4	0.8384	0.84177	1.0	13706	1
PSMD8	5	0.0049762	0.018463	0.214932	1547	3	0.98156	0.98138	1.0	16354	0
YWHAE	4	0.0049887	0.018505	0.215286	1548	4	0.99501	0.99502	1.0	16838	0
WDR61	5	0.0049992	0.018538	0.215524	1549	4	0.97361	0.97345	1.0	16188	0
MAL	15	0.0050145	0.018588	0.215966	1550	7	0.18961	0.35559	0.999174	6408	3
FAM222B	5	0.0050656	0.018744	0.21764	1551	4	0.92384	0.9243	1.0	15160	0
FOXO1	5	0.0050737	0.018766	0.217761	1552	4	0.27675	0.43854	1.0	7603	1
NUDT4	5	0.0050864	0.018818	0.21822	1553	4	0.99256	0.9926	1.0	16724	0
PIK3C3	5	0.0051095	0.018888	0.218889	1554	4	0.99135	0.99135	1.0	16673	0
FER1L6	5	0.0051408	0.018972	0.219722	1555	4	0.98371	0.98361	1.0	16415	0
VMA21	5	0.0051601	0.019024	0.220186	1556	3	0.98265	0.98252	1.0	16384	0
VTI1B	5	0.0052027	0.019163	0.221653	1557	4	0.99331	0.99331	1.0	16767	0
ALG13	11	0.0052127	0.019194	0.221867	1558	7	0.75368	0.77825	1.0	12693	2
CCDC137	5	0.0052746	0.019372	0.223782	1559	4	0.9906	0.99062	1.0	16644	0
LCE1F	3	0.0053092	0.019481	0.224889	1560	2	0.56819	0.68127	1.0	11145	1
TBX1	5	0.0053138	0.019496	0.224922	1561	4	0.98481	0.98471	1.0	16446	0
POLD3	5	0.0053221	0.019519	0.225045	1562	4	0.9526	0.95263	1.0	15733	0
VPS36	5	0.0053592	0.019632	0.226206	1563	3	0.84224	0.84529	1.0	13764	1
EXOC8	5	0.005394	0.019724	0.227118	1564	4	0.99539	0.99541	1.0	16860	0
NAA35	5	0.0054132	0.019789	0.227713	1565	3	0.94659	0.94657	1.0	15602	0
THOC7	5	0.0054253	0.019829	0.228029	1566	4	0.99695	0.99697	1.0	16946	0
SRCAP	5	0.0054465	0.019889	0.228496	1567	4	0.96885	0.96876	1.0	16068	0
DDX41	5	0.0054474	0.019895	0.228496	1568	4	0.97252	0.97241	1.0	16158	0
ORC4	5	0.0054538	0.019917	0.228603	1569	4	0.98679	0.98669	1.0	16499	0
CADM4	5	0.0054751	0.019992	0.229308	1570	4	0.83545	0.83917	1.0	13664	1
HIST1H2BJ	4	0.0054785	0.020003	0.229308	1571	2	0.94315	0.94329	1.0	15528	0
ALG6	5	0.005486	0.020026	0.229413	1572	4	0.91052	0.91132	1.0	14912	0
TGFBRAP1	5	0.0054909	0.020038	0.229413	1573	4	0.9478	0.94777	1.0	15632	0
GRN	5	0.0055488	0.020196	0.231079	1574	3	0.75876	0.78154	1.0	12744	1
HIST2H2AA3	4	0.0055666	0.020248	0.231489	1575	3	0.53676	0.66779	1.0	10970	1
ANXA13	5	0.0055697	0.020258	0.231489	1576	3	0.97391	0.97375	1.0	16198	0
HIST1H2AM	5	0.0055945	0.020333	0.232196	1577	4	0.99679	0.99682	1.0	16934	0
CCT6A	4	0.0056137	0.020391	0.232711	1578	4	0.99439	0.99442	1.0	16807	0
CCNH	5	0.0056225	0.020419	0.23288	1579	4	0.9801	0.97993	1.0	16321	0
TMEM102	5	0.0056534	0.020514	0.233817	1580	4	0.96541	0.96534	1.0	16002	0
RPS27A	3	0.0056592	0.02053	0.233857	1581	2	0.96904	0.96895	1.0	16073	0
RNF113A	5	0.0057193	0.02072	0.235875	1582	3	0.96726	0.96721	1.0	16035	0
ATP5L	4	0.0057749	0.020906	0.237833	1583	3	0.69929	0.74563	1.0	12152	1
UXS1	5	0.0058073	0.020998	0.238733	1584	3	0.83547	0.83919	1.0	13665	1
PPP1R15B	5	0.0058663	0.021179	0.240638	1585	4	0.93614	0.93642	1.0	15390	0
SEC61G	4	0.0058739	0.021199	0.240659	1586	3	0.98978	0.98979	1.0	16624	0
YEATS4	5	0.0058768	0.021207	0.240659	1587	4	0.9973	0.99731	1.0	16975	0
RBM4	8	0.0059363	0.021377	0.242428	1588	4	0.70256	0.74748	1.0	12180	1
SYT15	5	0.0059569	0.021444	0.243035	1589	4	0.75494	0.77904	1.0	12707	1
LAMB4	5	0.0059699	0.021489	0.24328	1590	4	0.90876	0.90954	1.0	14881	0
KRT86	2	0.0059729	0.021496	0.24328	1591	2	0.99403	0.99403	1.0	16795	0
KRTAP5-10	3	0.0059775	0.021506	0.24328	1592	3	0.99402	0.99402	1.0	16794	0
MNAT1	5	0.0059945	0.021561	0.243749	1593	4	0.99704	0.99706	1.0	16957	0
PCNXL3	5	0.0060046	0.021591	0.243938	1594	3	0.88645	0.88783	1.0	14469	0
PFN1	5	0.0060742	0.021795	0.246082	1595	4	0.99337	0.99338	1.0	16772	0
SAMD12	5	0.006082	0.021822	0.246237	1596	4	0.69071	0.74087	1.0	12083	1
SLC13A2	5	0.0060885	0.02184	0.246288	1597	4	0.87478	0.87633	1.0	14274	0
SRRM1	5	0.0060926	0.021855	0.246295	1598	4	0.99362	0.99362	1.0	16783	0
SETD2	5	0.0061228	0.021957	0.247299	1599	4	0.99568	0.99571	1.0	16872	0
SNIP1	5	0.0061811	0.022141	0.249211	1600	4	0.66861	0.72901	1.0	11901	1
OTOP1	5	0.0061885	0.02217	0.249377	1601	3	0.098492	0.21526	0.915398	4234	2
BNIP1	5	0.0063786	0.022761	0.255854	1602	4	0.9481	0.94808	1.0	15644	0
VPS13D	5	0.0063826	0.022774	0.255854	1603	4	0.76278	0.78422	1.0	12790	1
CENPT	5	0.0064766	0.023053	0.258824	1604	4	0.94795	0.94792	1.0	15639	0
CCDC37	5	0.0065031	0.023123	0.259458	1605	4	0.74903	0.77525	1.0	12647	1
TSGA10	5	0.0065363	0.023224	0.260419	1606	4	0.99049	0.99051	1.0	16640	0
BCCIP	5	0.0065696	0.023317	0.261304	1607	4	0.98265	0.98252	1.0	16385	0
PSMD1	5	0.0065753	0.02334	0.26133	1608	4	0.73168	0.76445	1.0	12466	1
ARPC3	5	0.0065779	0.023348	0.26133	1609	4	0.65573	0.72244	1.0	11795	1
MALL	5	0.0065828	0.023363	0.261334	1610	3	0.97264	0.97252	1.0	16160	0
C1orf131	5	0.0065987	0.023418	0.261765	1611	4	0.94975	0.94973	1.0	15672	0
UBA3	5	0.0066033	0.023431	0.261765	1612	3	0.97886	0.97871	1.0	16289	0
AXIN2	5	0.0066113	0.023462	0.261947	1613	4	0.89894	0.90006	1.0	14688	0
RPL32	2	0.0066174	0.023479	0.261974	1614	2	0.99338	0.99339	1.0	16773	0
FAM86A	5	0.0066244	0.023496	0.262002	1615	1	0.46126	0.60551	1.0	9998	2
FKBPL	5	0.0066787	0.023663	0.263703	1616	3	0.26357	0.42666	1.0	7433	2
LCE2B	2	0.006692	0.023708	0.264048	1617	2	0.99331	0.99331	1.0	16766	0
ATP5J2	7	0.0067045	0.023752	0.264374	1618	4	0.92983	0.93018	1.0	15275	1
ZC3H3	5	0.0067108	0.02377	0.264407	1619	4	0.89295	0.89418	1.0	14583	0
MIA2	5	0.0067292	0.023822	0.264716	1620	4	0.81083	0.81894	1.0	13348	1
SNRPE	1	0.0067302	0.023827	0.264716	1621	1	0.99327	0.99328	1.0	16764	0
LGALS9	5	0.0067575	0.023912	0.265492	1622	4	0.99555	0.99557	1.0	16868	0
FCGR1A	4	0.0067705	0.023953	0.265786	1623	3	0.97107	0.97097	1.0	16119	0
SPATA5	5	0.0068086	0.024071	0.266806	1624	4	0.99032	0.99032	1.0	16634	0
RGL4	5	0.0068101	0.024075	0.266806	1625	3	0.94869	0.94865	1.0	15655	0
BOLA3	6	0.0068312	0.024133	0.267114	1626	5	0.99358	0.99358	1.0	16781	0
EIF3J	7	0.0068364	0.024147	0.267114	1627	5	0.96353	0.96353	1.0	15958	0
HIST1H2BD	4	0.0068394	0.024157	0.267114	1628	2	0.93725	0.9375	1.0	15406	0
PCF11	5	0.0068403	0.024162	0.267114	1629	3	0.95718	0.95715	1.0	15828	0
RAB1A	7	0.0068871	0.024296	0.268435	1630	5	0.99397	0.99397	1.0	16791	0
GIT1	5	0.0069244	0.024401	0.269362	1631	3	0.46461	0.60855	1.0	10039	2
MRPL34	5	0.0069276	0.02441	0.269362	1632	4	0.99307	0.99309	1.0	16752	0
UCHL5	5	0.0069666	0.024533	0.270549	1633	4	0.9694	0.96928	1.0	16080	0
SPCS2	5	0.0069855	0.024594	0.271062	1634	3	0.98581	0.98573	1.0	16471	0
MRPL35	5	0.0070707	0.024839	0.273591	1635	4	0.70222	0.74729	1.0	12176	1
METTL14	5	0.007089	0.024897	0.27406	1636	4	0.99541	0.99542	1.0	16861	0
SNRPB2	5	0.0071228	0.024997	0.274999	1637	4	0.99308	0.99309	1.0	16753	0
KRTAP21-1	3	0.007156	0.025096	0.275919	1638	2	0.41371	0.5624	1.0	9380	1
UFM1	7	0.0071649	0.02512	0.27601	1639	5	0.63788	0.71344	1.0	11658	1
CTR9	5	0.0071819	0.025168	0.276373	1640	4	0.93254	0.93282	1.0	15324	0
TTK	5	0.0072696	0.025425	0.279023	1641	4	0.019117	0.059882	0.698452	1543	1
IFNL3	4	0.0072844	0.025466	0.279299	1642	4	0.99272	0.99277	1.0	16734	0
ZMYM2	5	0.0073265	0.025597	0.280575	1643	4	0.98216	0.982	1.0	16372	0
DNTTIP1	5	0.0074079	0.025859	0.283265	1644	4	0.40361	0.553	1.0	9263	1
SENP6	5	0.0074328	0.025934	0.283918	1645	4	0.93811	0.93834	1.0	15423	0
ERCC1	5	0.007455	0.025998	0.284336	1646	4	0.73052	0.76377	1.0	12450	1
DRC1	5	0.0074565	0.026004	0.284336	1647	4	0.99022	0.99022	1.0	16631	0
NOP14	5	0.0075528	0.026289	0.287276	1648	4	0.98383	0.98371	1.0	16421	0
SCRT1	5	0.0076051	0.026435	0.288614	1649	4	0.99334	0.99334	1.0	16768	0
HES7	5	0.0076082	0.026443	0.288614	1650	4	0.83233	0.8365	1.0	13627	1
C17orf49	6	0.0076652	0.0266	0.290148	1651	4	0.94455	0.94464	1.0	15555	0
C8orf33	5	0.0076778	0.026639	0.290398	1652	4	0.97304	0.9729	1.0	16173	0
TMEM161A	5	0.0077105	0.026747	0.29122	1653	4	0.99493	0.99495	1.0	16834	0
UBA2	5	0.0077106	0.026747	0.29122	1654	4	0.98203	0.98188	1.0	16367	0
KRTAP5-6	3	0.0077416	0.026849	0.292157	1655	2	0.01548	0.04992	0.68128	1318	1
DARS	5	0.0077517	0.026874	0.292256	1656	4	0.99471	0.99473	1.0	16824	0
C19orf25	5	0.0077609	0.026908	0.292444	1657	3	0.83446	0.83833	1.0	13654	1
CYTH2	5	0.0078296	0.027113	0.294498	1658	4	0.74318	0.77158	1.0	12586	1
ISY1	5	0.0078849	0.027286	0.296197	1659	4	0.77496	0.79244	1.0	12917	1
RAD23A	5	0.0078975	0.027322	0.296406	1660	4	0.97921	0.97905	1.0	16298	0
CCL18	5	0.0079532	0.027485	0.298004	1661	4	0.99355	0.99355	1.0	16779	0
PDCL	5	0.0080219	0.027694	0.300089	1662	4	0.80805	0.81676	1.0	13311	1
C22orf43	5	0.0080428	0.027755	0.300569	1663	4	0.98961	0.9896	1.0	16619	0
SETD8	5	0.008085	0.027889	0.301834	1664	4	0.19075	0.35727	1.0	6431	1
SNTB1	5	0.0081758	0.028164	0.304632	1665	4	0.98279	0.98267	1.0	16392	0
OSBP	5	0.0081858	0.028193	0.304759	1666	3	0.78502	0.79956	1.0	13033	1
TOE1	5	0.0081914	0.028211	0.304772	1667	4	0.98025	0.98008	1.0	16328	0
SEC16A	5	0.0082013	0.028245	0.304906	1668	4	0.81299	0.82066	1.0	13370	1
NGDN	5	0.0082096	0.028265	0.304906	1669	3	0.99309	0.9931	1.0	16754	0
BRAF	5	0.0082134	0.028274	0.304906	1670	3	0.015529	0.050071	0.68128	1322	1
SLC30A8	5	0.0082519	0.028399	0.306069	1671	4	0.93086	0.9312	1.0	15287	0
AP1B1	5	0.0083554	0.028701	0.309137	1672	4	0.95474	0.95473	1.0	15781	0
THOC3	5	0.0084148	0.028867	0.310739	1673	3	0.30507	0.46411	1.0	7958	2
ZNF506	5	0.0084267	0.028908	0.310997	1674	4	0.96915	0.96905	1.0	16074	0
CPD	5	0.0085132	0.029167	0.313595	1675	3	0.77482	0.79234	1.0	12916	1
KCNK9	5	0.0085318	0.029225	0.314029	1676	4	0.97778	0.97767	1.0	16274	0
SUDS3	5	0.0086309	0.029493	0.316722	1677	2	0.93489	0.93515	1.0	15365	0
FAM84B	5	0.008696	0.029687	0.318617	1678	3	0.71452	0.7543	1.0	12290	1
CROCC	5	0.008738	0.029809	0.319736	1679	4	0.90903	0.90982	1.0	14892	0
KRTAP4-7	4	0.0088058	0.03	0.321585	1680	2	0.19873	0.36838	1.0	6606	2
DPM3	8	0.0089181	0.030347	0.325116	1681	5	0.72606	0.76111	1.0	12403	2
NELFA	5	0.0089554	0.03046	0.326135	1682	3	0.99083	0.99084	1.0	16656	0
UBE2Z	5	0.0089999	0.030592	0.327347	1683	4	0.99606	0.99609	1.0	16894	0
AGAP3	9	0.0090387	0.030703	0.328341	1684	5	0.6697	0.72959	1.0	11909	2
MBTPS2	5	0.0090893	0.030863	0.329725	1685	3	0.90018	0.90131	1.0	14713	0
THAP7	5	0.0090926	0.030869	0.329725	1686	4	0.98373	0.98362	1.0	16416	0
SART1	5	0.0091663	0.031102	0.332024	1687	3	0.82201	0.82789	1.0	13492	1
FERMT3	5	0.0091806	0.031143	0.332261	1688	4	0.93495	0.9352	1.0	15368	0
ATP6V1F	5	0.0091971	0.031187	0.332527	1689	3	0.93153	0.93185	1.0	15306	0
DDX46	5	0.0092122	0.031225	0.332741	1690	4	0.5014	0.64231	1.0	10567	1
DEPTOR	5	0.0092337	0.031281	0.333135	1691	4	0.8912	0.89248	1.0	14557	0
CSMD3	5	0.0092461	0.031325	0.333412	1692	4	0.95833	0.95832	1.0	15852	0
MT1E	2	0.0092888	0.031445	0.334496	1693	2	0.99071	0.99072	1.0	16655	0
DPF2	5	0.0093068	0.031496	0.334752	1694	4	0.99698	0.99701	1.0	16951	0
RBM42	5	0.0093192	0.031525	0.334752	1695	3	0.24119	0.40663	1.0	7153	1
PDRG1	5	0.0093237	0.031537	0.334752	1696	3	0.9252	0.92562	1.0	15181	0
GAB4	5	0.0093266	0.031544	0.334752	1697	3	0.94101	0.94116	1.0	15486	0
VASP	5	0.0093621	0.03165	0.335538	1698	4	0.99458	0.9946	1.0	16815	0
DSCC1	5	0.0093639	0.031655	0.335538	1699	4	0.84096	0.84416	1.0	13744	1
ZRANB2	5	0.0093917	0.031746	0.336171	1700	3	0.92637	0.92677	1.0	15209	0
CYB5R4	5	0.0093945	0.031752	0.336171	1701	3	0.96961	0.96948	1.0	16085	0
SRC	5	0.0094357	0.031872	0.337236	1702	4	0.98921	0.98922	1.0	16600	0
RAB2A	5	0.0094935	0.032041	0.338834	1703	4	0.98807	0.98805	1.0	16519	0
RQCD1	5	0.0095487	0.032208	0.340396	1704	4	0.97228	0.97216	1.0	16149	0
SEC62	5	0.0095659	0.03225	0.340548	1705	3	0.94197	0.9421	1.0	15507	0
EXOSC10	5	0.0095687	0.03226	0.340548	1706	3	0.88489	0.88625	1.0	14444	0
TTF2	5	0.0095946	0.032337	0.340984	1707	4	0.99103	0.99103	1.0	16664	0
ZNF559	12	0.0095951	0.032339	0.340984	1708	4	0.8595	0.86134	1.0	14023	1
USP32	5	0.0096208	0.032416	0.341596	1709	4	0.99611	0.99614	1.0	16899	0
TACC1	5	0.0096446	0.03248	0.341902	1710	4	0.10909	0.2323	0.92872	4500	1
DDX23	5	0.0096465	0.032483	0.341902	1711	4	0.92877	0.92915	1.0	15258	0
TUBG2	5	0.0096611	0.032524	0.342125	1712	4	0.98029	0.98013	1.0	16331	0
UTP15	5	0.0097174	0.032668	0.34344	1713	3	0.98807	0.98805	1.0	16559	0
ATP6V1B2	5	0.0097304	0.032712	0.343701	1714	4	0.9893	0.98928	1.0	16605	0
LILRA1	5	0.0098011	0.032925	0.345741	1715	4	0.11685	0.24464	0.936192	4706	1
FAM49B	5	0.0098122	0.032951	0.345816	1716	4	0.54184	0.6699	1.0	10994	1
ARMC1	6	0.0098793	0.033158	0.347783	1717	4	0.32404	0.48096	1.0	8191	2
TFAM	6	0.0099914	0.033498	0.351148	1718	5	0.95349	0.95352	1.0	15756	0
TAF8	5	0.010026	0.033596	0.351969	1719	4	0.93181	0.93213	1.0	15312	0
C2orf40	5	0.010235	0.034205	0.358137	1720	4	0.41296	0.56172	1.0	9370	1
PDCD10	5	0.010283	0.034347	0.359413	1721	4	0.96867	0.96859	1.0	16063	0
KLF10	5	0.01031	0.034424	0.360009	1722	4	0.93178	0.93209	1.0	15311	0
PRPF39	5	0.01034	0.034504	0.360639	1723	4	0.95646	0.95643	1.0	15810	0
ABCB11	5	0.010356	0.034552	0.360935	1724	4	0.98266	0.98254	1.0	16386	0
JTB	5	0.010397	0.034674	0.361719	1725	3	0.99411	0.99412	1.0	16798	0
FAM115A	5	0.010399	0.034682	0.361719	1726	4	0.99638	0.9964	1.0	16912	0
NR1H3	5	0.0104	0.034688	0.361719	1727	3	0.65134	0.72017	1.0	11765	1
NUP107	5	0.010421	0.034755	0.362016	1728	3	0.99256	0.9926	1.0	16722	0
HIST1H2BN	2	0.010422	0.034756	0.362016	1729	2	0.98958	0.98957	1.0	16616	0
KRTAP9-6	2	0.010429	0.034779	0.362047	1730	2	0.98957	0.98956	1.0	16615	0
PGAM4	2	0.010467	0.034898	0.362927	1731	2	0.98953	0.98953	1.0	16612	0
ADCK2	5	0.010468	0.034904	0.362927	1732	4	0.99222	0.99223	1.0	16709	0
RELA	5	0.010482	0.034948	0.363169	1733	3	0.92846	0.92882	1.0	15250	0
TLN1	5	0.010635	0.035406	0.367721	1734	3	0.096981	0.21282	0.913613	4194	2
PPA2	5	0.010689	0.035576	0.369273	1735	4	0.99431	0.99433	1.0	16804	0
ACTR8	5	0.010705	0.035627	0.36959	1736	3	0.85339	0.85548	1.0	13917	1
ANLN	5	0.010724	0.035682	0.369948	1737	3	0.62885	0.70902	1.0	11569	1
LCE5A	4	0.010826	0.035986	0.372885	1738	2	0.60353	0.6971	1.0	11385	1
TERF1	2	0.01084	0.036027	0.372904	1739	2	0.98916	0.98916	1.0	16597	0
ALX3	5	0.010844	0.036036	0.372904	1740	4	0.99599	0.99602	1.0	16885	0
GTPBP3	5	0.010854	0.036065	0.372904	1741	4	0.80193	0.81208	1.0	13224	1
MAGT1	5	0.010856	0.036071	0.372904	1742	4	0.9869	0.98683	1.0	16503	0
EFCAB2	6	0.01087	0.036115	0.372999	1743	5	0.83322	0.83727	1.0	13638	1
RNF139	5	0.010872	0.036121	0.372999	1744	4	0.9585	0.9585	1.0	15858	0
AGO2	5	0.010918	0.036251	0.374118	1745	4	0.98598	0.9859	1.0	16477	0
MRPS2	5	0.010932	0.036296	0.374338	1746	4	0.86115	0.86295	1.0	14053	0
ELMSAN1	5	0.010947	0.036342	0.374338	1747	4	0.98807	0.98805	1.0	16521	0
EEF1G	5	0.01095	0.036348	0.374338	1748	4	0.9714	0.9713	1.0	16128	0
BARD1	5	0.010952	0.036355	0.374338	1749	4	0.97613	0.97603	1.0	16238	0
WNT9B	5	0.010988	0.036469	0.375301	1750	4	0.96601	0.96595	1.0	16017	0
TBCE	5	0.011001	0.036506	0.37546	1751	3	0.84395	0.84686	1.0	13788	1
GJA1	5	0.011018	0.036557	0.375777	1752	4	0.32234	0.47943	1.0	8175	1
EXOC2	5	0.011026	0.036586	0.375862	1753	4	0.90771	0.90854	1.0	14861	0
IPO7	5	0.011038	0.036621	0.375936	1754	3	0.99691	0.99694	1.0	16940	0
LGALS9C	3	0.011042	0.036635	0.375936	1755	2	0.59008	0.69101	1.0	11289	1
CFC1B	4	0.011095	0.036798	0.377385	1756	3	0.99041	0.99042	1.0	16638	0
ADCY8	5	0.011101	0.036822	0.377418	1757	4	0.99576	0.99578	1.0	16876	0
C19orf83	5	0.011115	0.036867	0.377529	1758	4	0.9847	0.98461	1.0	16445	0
FUT11	5	0.011117	0.036875	0.377529	1759	4	0.9961	0.99614	1.0	16898	0
PPP1CA	5	0.011139	0.036939	0.377916	1760	4	0.9712	0.97109	1.0	16124	0
SSX4	3	0.011146	0.036954	0.377916	1761	3	0.98885	0.98885	1.0	16587	0
KRT12	5	0.011231	0.037195	0.380163	1762	4	0.88821	0.88954	1.0	14497	0
LOC729574	3	0.011252	0.03724	0.380402	1763	2	0.79848	0.80945	1.0	13183	0
CDC40	5	0.011299	0.037384	0.381572	1764	4	0.97979	0.97961	1.0	16315	0
TM2D1	5	0.011312	0.037418	0.381572	1765	4	0.80515	0.81451	1.0	13264	1
ETF1	5	0.011312	0.037418	0.381572	1766	4	0.99474	0.99476	1.0	16826	0
MARK2	5	0.01132	0.037442	0.381608	1767	3	0.95562	0.95561	1.0	15793	0
SUZ12	5	0.011441	0.037782	0.384848	1768	4	0.99356	0.99356	1.0	16780	0
ENPP3	5	0.011451	0.037817	0.384988	1769	4	0.97069	0.97058	1.0	16110	0
HSBP1	3	0.011464	0.037864	0.385252	1770	3	0.98854	0.98852	1.0	16582	0
AMD1	5	0.01148	0.037916	0.38556	1771	4	0.95478	0.95477	1.0	15782	0
UBE2O	5	0.011538	0.038078	0.386991	1772	3	0.23791	0.40371	1.0	7112	1
SSX3	3	0.011574	0.038185	0.387861	1773	3	0.98843	0.98842	1.0	16581	0
KLHL11	5	0.011592	0.038245	0.388251	1774	4	0.95125	0.95125	1.0	15707	0
SREK1	5	0.01162	0.038329	0.388886	1775	4	0.99519	0.99521	1.0	16847	0
ZMYND8	5	0.011659	0.038452	0.389916	1776	4	0.96787	0.96779	1.0	16048	0
KAT5	5	0.01167	0.038481	0.389986	1777	3	0.0041547	0.016616	0.559949	534	1
CNPY2	5	0.011716	0.03862	0.39095	1779	3	0.99267	0.99271	1.0	16732	0
RPS10	2	0.011716	0.038617	0.39095	1778	2	0.98828	0.98827	1.0	16580	0
ZC3H13	5	0.011748	0.038722	0.391601	1780	4	0.95594	0.95591	1.0	15798	0
LIG1	5	0.01175	0.038727	0.391601	1781	4	0.90505	0.906	1.0	14805	0
DHX40	5	0.011765	0.038763	0.391736	1782	4	0.97259	0.97247	1.0	16159	0
UMOD	5	0.011781	0.038812	0.392016	1783	4	0.91374	0.91447	1.0	14968	0
PXN	5	0.011849	0.039008	0.393772	1784	4	0.98654	0.98645	1.0	16494	0
WFIKKN2	5	0.0119	0.039156	0.39505	1785	4	0.59738	0.69431	1.0	11335	1
RAB7A	5	0.011924	0.039245	0.395726	1786	4	0.95957	0.95959	1.0	15875	0
KATNB1	5	0.011968	0.039361	0.396674	1787	4	0.78287	0.79801	1.0	13005	1
LCE2D	2	0.012035	0.039534	0.398191	1788	1	0.10148	0.22015	0.919017	4314	1
LIG3	5	0.012052	0.039578	0.398411	1789	4	0.88905	0.89038	1.0	14510	0
NPIPA5	1	0.012077	0.039649	0.398902	1790	1	0.98792	0.9879	1.0	16513	0
IFNL2	2	0.012103	0.039726	0.399459	1791	2	0.9879	0.98788	1.0	16512	0
SLC17A7	5	0.012128	0.039793	0.399904	1792	3	0.72472	0.76029	1.0	12384	1
ATP6V0A1	5	0.012168	0.039903	0.400791	1793	4	0.99544	0.99545	1.0	16863	0
FDXR	5	0.012188	0.039965	0.401186	1794	4	0.71651	0.75548	1.0	12309	1
NUDT16L1	5	0.012205	0.040012	0.401431	1795	4	0.93117	0.93152	1.0	15296	0
SRRD	5	0.01224	0.040096	0.402051	1796	4	0.99198	0.99199	1.0	16699	0
NBPF6	3	0.012252	0.04013	0.40214	1797	2	0.69003	0.74049	1.0	12073	1
ESYT1	5	0.012262	0.040158	0.40214	1798	4	0.94027	0.94043	1.0	15471	0
TMED2	5	0.012266	0.040172	0.40214	1799	4	0.70961	0.75146	1.0	12241	1
PRR12	5	0.012346	0.040412	0.404321	1800	4	0.97568	0.97557	1.0	16232	0
XRN1	5	0.012364	0.040454	0.404519	1801	4	0.94294	0.9431	1.0	15524	0
MECOM	5	0.012392	0.040528	0.405031	1802	4	0.7047	0.74869	1.0	12203	1
ITIH3	5	0.012421	0.04061	0.40563	1803	4	0.80479	0.81424	1.0	13256	1
MBIP	5	0.01243	0.040636	0.405658	1804	4	0.97482	0.97468	1.0	16214	0
NOV	5	0.01248	0.04078	0.406876	1805	4	0.96963	0.96949	1.0	16086	0
CNTNAP3B	5	0.012507	0.040846	0.407303	1806	4	0.96869	0.9686	1.0	16064	0
HIST1H2AH	4	0.01253	0.040912	0.407741	1807	3	0.072195	0.17119	0.873623	3528	1
WDR59	5	0.012542	0.040951	0.407815	1808	4	0.98276	0.98264	1.0	16389	0
DICER1	5	0.012546	0.040965	0.407815	1809	4	0.99398	0.99398	1.0	16792	0
CCDC12	5	0.012566	0.041022	0.407977	1810	4	0.97699	0.97689	1.0	16257	0
GCAT	5	0.012568	0.041027	0.407977	1811	4	0.88566	0.88704	1.0	14456	0
FLII	5	0.012648	0.041233	0.409806	1812	4	0.99527	0.99528	1.0	16853	0
POU2F1	5	0.012762	0.041563	0.412857	1813	4	0.99527	0.99529	1.0	16854	0
TBCA	5	0.012788	0.04165	0.413492	1814	4	0.99671	0.99674	1.0	16930	0
COPS2	5	0.012794	0.041676	0.413526	1815	4	0.99256	0.9926	1.0	16721	0
HAUS3	5	0.012856	0.041851	0.415026	1816	4	0.98807	0.98805	1.0	16531	0
SSR3	5	0.012885	0.041929	0.415572	1817	4	0.99161	0.99161	1.0	16683	0
MAPKAPK5	5	0.012919	0.042026	0.416307	1818	4	0.97916	0.97901	1.0	16296	0
RPL22	2	0.012932	0.042058	0.416394	1819	2	0.98707	0.98701	1.0	16508	0
KRTAP5-11	3	0.01299	0.042231	0.417879	1820	2	0.50241	0.64323	1.0	10584	1
NCOA4	5	0.013023	0.042336	0.418682	1821	4	0.14944	0.2953	0.965874	5506	1
COMT	5	0.0131	0.042545	0.420523	1822	3	0.78373	0.79862	1.0	13017	1
GRB2	5	0.013142	0.042668	0.421504	1823	4	0.99622	0.99625	1.0	16905	0
SRSF10	6	0.013156	0.042715	0.421722	1824	4	0.99085	0.99087	1.0	16657	0
TXNRD1	5	0.013165	0.042738	0.421722	1825	4	0.50871	0.64907	1.0	10694	1
TMEM135	5	0.013174	0.04276	0.421722	1826	4	0.99381	0.99381	1.0	16789	0
RPL36AL	5	0.013317	0.043164	0.425469	1827	3	0.32897	0.4854	1.0	8254	1
ZNF286B	5	0.013339	0.043237	0.425832	1828	4	0.97501	0.97488	1.0	16218	0
ENY2	5	0.013344	0.043253	0.425832	1829	4	0.98807	0.98805	1.0	16549	0
PRKACA	5	0.01335	0.043271	0.425832	1830	4	0.99602	0.99606	1.0	16888	0
MED16	5	0.013395	0.043394	0.426805	1831	3	0.94023	0.94039	1.0	15469	0
PGAM1	3	0.013416	0.043447	0.426971	1832	2	0.88942	0.89073	1.0	14516	0
HS6ST1	5	0.01342	0.043458	0.426971	1833	4	0.92872	0.92909	1.0	15256	0
GET4	5	0.013452	0.043562	0.427759	1834	4	0.99171	0.99171	1.0	16691	0
RTF1	5	0.013473	0.043618	0.427924	1835	3	0.50535	0.646	1.0	10638	2
NBAS	5	0.013476	0.043626	0.427924	1836	3	0.66857	0.72899	1.0	11900	1
CCDC166	5	0.013492	0.04367	0.428117	1837	4	0.88764	0.88899	1.0	14487	0
ARF6	5	0.013537	0.043796	0.428974	1838	3	0.98432	0.98423	1.0	16433	0
UQCR11	3	0.013543	0.043814	0.428974	1839	2	0.55293	0.67468	1.0	11050	1
TXN	7	0.01355	0.043829	0.428974	1840	4	0.41777	0.56609	1.0	9440	2
NARS2	5	0.013583	0.043934	0.429768	1841	4	0.85423	0.85628	1.0	13933	1
RFWD2	5	0.013607	0.044002	0.430177	1842	4	0.97024	0.97016	1.0	16100	0
AGAP6	2	0.013612	0.044023	0.430177	1843	2	0.92261	0.92308	1.0	15137	0
SEC63	5	0.013673	0.04419	0.431571	1844	4	0.97414	0.97399	1.0	16203	0
MAGOH	4	0.01374	0.04436	0.433001	1845	3	0.95986	0.95987	1.0	15883	0
FAM117A	5	0.013856	0.044706	0.43614	1846	3	0.72878	0.76272	1.0	12432	1
TLCD1	5	0.013875	0.044763	0.436456	1847	4	0.9963	0.99632	1.0	16908	0
HIST1H3I	5	0.01394	0.04494	0.437911	1848	3	0.44599	0.59159	1.0	9798	1
RPS25	4	0.013947	0.044961	0.437911	1849	3	0.97107	0.97097	1.0	16118	0
RPL12	2	0.014038	0.045205	0.440051	1850	2	0.98596	0.98588	1.0	16474	0
KIAA0100	5	0.014148	0.045509	0.442666	1851	4	0.97561	0.9755	1.0	16229	0
EFNA3	5	0.014151	0.045523	0.442666	1852	4	0.99456	0.99459	1.0	16814	0
SDF2	5	0.014208	0.045689	0.44404	1853	4	0.94294	0.94309	1.0	15523	0
PPP1R14B	5	0.014261	0.045845	0.445318	1854	4	0.86686	0.86848	1.0	14148	0
ITGA2B	5	0.014337	0.046048	0.447052	1855	4	0.9635	0.96351	1.0	15956	0
TRIM16L	5	0.014397	0.046217	0.448449	1856	4	0.94622	0.94623	1.0	15589	0
TAC4	8	0.014406	0.046247	0.448501	1857	5	0.91121	0.91202	1.0	14923	1
COG2	5	0.014422	0.046297	0.448743	1858	4	0.95442	0.95442	1.0	15774	0
TRMT6	5	0.014431	0.046322	0.448743	1859	3	0.90694	0.90784	1.0	14850	0
HORMAD1	5	0.014454	0.046395	0.449204	1860	4	0.71273	0.75331	1.0	12270	1
TRNAU1AP	5	0.014468	0.046435	0.449357	1861	4	0.91307	0.91384	1.0	14956	0
ELF2	5	0.014505	0.046544	0.450168	1862	4	0.87487	0.87642	1.0	14276	0
FAM153B	5	0.014574	0.046739	0.451813	1863	4	0.95547	0.95546	1.0	15792	0
UTP14A	5	0.014609	0.046844	0.45258	1864	3	0.67996	0.73497	1.0	11987	1
YBX1	2	0.014653	0.046972	0.453094	1867	2	0.98535	0.98526	1.0	16459	0
TMA16	5	0.014653	0.046971	0.453094	1865	4	0.99297	0.99301	1.0	16743	0
RFT1	5	0.014653	0.046971	0.453094	1866	4	0.9765	0.9764	1.0	16243	0
TMEM131	5	0.014739	0.047214	0.455178	1868	4	0.9836	0.98348	1.0	16409	0
PSMG2	5	0.014766	0.0473	0.455766	1869	4	0.97958	0.97942	1.0	16308	0
EPC1	5	0.014819	0.04745	0.456787	1870	4	0.80367	0.81339	1.0	13243	1
MZT2B	5	0.014821	0.047457	0.456787	1871	2	0.49501	0.63639	1.0	10466	1
DPH2	5	0.014858	0.047567	0.457601	1872	4	0.99305	0.99307	1.0	16749	0
TBC1D23	5	0.014887	0.047649	0.458144	1873	4	0.88836	0.88969	1.0	14502	0
EHD1	5	0.014898	0.047684	0.458243	1874	4	0.76026	0.78252	1.0	12762	1
RASGRP4	5	0.014918	0.04774	0.458537	1875	3	0.94751	0.94747	1.0	15628	0
NUPR1L	5	0.014978	0.047921	0.460029	1876	3	0.2911	0.45154	1.0	7786	2
ZCRB1	5	0.015138	0.048355	0.463778	1877	3	0.6611	0.72515	1.0	11834	1
FAM86B1	1	0.015142	0.048363	0.463778	1878	1	0.98486	0.98476	1.0	16448	0
POU5F1B	4	0.015286	0.048766	0.467388	1879	3	0.94321	0.94336	1.0	15530	0
UMPS	5	0.015325	0.048887	0.468298	1880	4	0.8783	0.87986	1.0	14326	0
MYCBPAP	5	0.01536	0.048991	0.46905	1881	3	0.51945	0.65906	1.0	10842	1
SERBP1	5	0.015373	0.049029	0.469163	1882	4	0.86486	0.86651	1.0	14104	0
CACNA1G	5	0.015434	0.049207	0.470613	1883	3	0.98435	0.98425	1.0	16434	0
POLR1D	10	0.015498	0.049384	0.471831	1884	5	0.80998	0.81829	1.0	13333	2
FCF1	5	0.015499	0.049386	0.471831	1885	4	0.99256	0.9926	1.0	16727	0
PRRC2C	5	0.015579	0.049611	0.473524	1886	4	0.99166	0.99166	1.0	16686	0
RRAGC	5	0.015581	0.049616	0.473524	1887	4	0.89651	0.89768	1.0	14649	0
ANKFY1	5	0.015666	0.049857	0.47557	1888	3	0.94239	0.94251	1.0	15512	0
ATG9A	5	0.015682	0.049894	0.475675	1889	4	0.98928	0.98927	1.0	16604	0
ARL11	5	0.015764	0.050127	0.477615	1890	3	0.088985	0.19942	0.900962	3983	2
NXF1	5	0.015776	0.050166	0.477615	1891	3	0.28858	0.44925	1.0	7754	2
MPV17L2	5	0.01578	0.050178	0.477615	1892	4	0.83517	0.83893	1.0	13661	1
TEX14	5	0.015856	0.050394	0.479419	1893	4	0.78576	0.80012	1.0	13041	1
HNRNPUL1	5	0.015922	0.050551	0.480666	1894	4	0.89127	0.89256	1.0	14558	0
NPHP4	5	0.01604	0.050902	0.483746	1895	4	0.7466	0.77372	1.0	12617	1
WAC	5	0.016108	0.051108	0.485376	1896	4	0.90577	0.90672	1.0	14825	0
RSBN1L	5	0.016116	0.051128	0.485376	1897	4	0.99611	0.99614	1.0	16901	0
NUFIP2	5	0.016151	0.051228	0.486072	1898	4	0.98619	0.98611	1.0	16483	0
F9	5	0.01619	0.051346	0.486934	1899	4	0.97618	0.97608	1.0	16240	0
ZNF501	5	0.016203	0.051385	0.487048	1900	4	0.28547	0.44642	1.0	7709	1
ARHGEF5	5	0.016294	0.051622	0.489037	1901	4	0.99742	0.99744	1.0	16983	0
NPM1	3	0.016385	0.051881	0.491236	1902	3	0.98361	0.9835	1.0	16411	0
RABIF	5	0.016504	0.052208	0.494069	1903	2	0.94808	0.94805	1.0	15642	0
POLE2	5	0.016521	0.052264	0.49434	1904	3	0.60745	0.69893	1.0	11412	1
PTP4A1	5	0.016605	0.052528	0.496575	1905	4	0.99267	0.99271	1.0	16731	0
ELOF1	5	0.016624	0.052589	0.496896	1906	4	0.66398	0.72657	1.0	11856	1
GRID2IP	5	0.016797	0.053055	0.500994	1907	4	0.48976	0.6315	1.0	10387	1
REL	5	0.016808	0.053079	0.500994	1908	4	0.771	0.78972	1.0	12875	1
ZNF148	5	0.016898	0.053326	0.503065	1909	4	0.79777	0.80891	1.0	13172	1
C16orf80	5	0.016912	0.053367	0.503191	1910	3	0.99065	0.99066	1.0	16649	0
MED19	5	0.016936	0.053433	0.503549	1911	3	0.96065	0.96067	1.0	15901	0
GABPA	5	0.017047	0.053756	0.50632	1912	3	0.99491	0.99493	1.0	16833	0
C13orf45	5	0.017073	0.053829	0.506531	1913	4	0.87381	0.87535	1.0	14262	0
HNRNPA1	4	0.017076	0.053834	0.506531	1914	3	0.96308	0.9631	1.0	15944	0
COPRS	5	0.017087	0.053866	0.506566	1915	4	0.9086	0.90938	1.0	14876	0
MRPS11	5	0.017104	0.053909	0.506705	1916	4	0.1934	0.36114	1.0	6493	1
SELK	5	0.017123	0.053955	0.506869	1917	4	0.98154	0.98136	1.0	16353	0
PSMC1	2	0.017136	0.053988	0.506915	1918	2	0.98286	0.98274	1.0	16395	0
HMGB3	3	0.017179	0.054104	0.507744	1919	3	0.98282	0.9827	1.0	16393	0
FAM156B	3	0.017265	0.054332	0.50962	1920	2	0.94281	0.94297	1.0	15521	0
BSN	5	0.017317	0.054468	0.510481	1921	4	0.95432	0.95431	1.0	15771	0
IRF9	5	0.017319	0.054481	0.510481	1922	4	0.74531	0.7729	1.0	12606	1
NSMCE2	5	0.017414	0.054761	0.512806	1923	4	0.99337	0.99338	1.0	16771	0
ARID2	5	0.017423	0.054786	0.512806	1924	4	0.97692	0.97683	1.0	16256	0
PRKACG	5	0.017462	0.054889	0.513501	1925	4	0.55552	0.67576	1.0	11061	1
MRPL41	5	0.017501	0.054991	0.514191	1926	4	0.85658	0.8585	1.0	13974	1
INIP	5	0.01754	0.055096	0.514905	1927	4	0.98732	0.98726	1.0	16511	0
AMT	5	0.017616	0.055301	0.516554	1928	4	0.61943	0.70448	1.0	11504	1
ERBB3	5	0.017636	0.055345	0.516697	1929	4	0.31321	0.47131	1.0	8060	1
CTDNEP1	5	0.017664	0.05542	0.517127	1930	4	0.94811	0.94809	1.0	15645	0
SRI	5	0.017737	0.055618	0.518644	1931	4	0.78106	0.7967	1.0	12988	1
RBM15	5	0.017751	0.055659	0.518644	1932	4	0.9717	0.97158	1.0	16137	0
MOCS3	5	0.017754	0.055669	0.518644	1933	4	0.97351	0.97336	1.0	16185	0
C17orf98	5	0.017811	0.055835	0.519828	1934	4	0.078831	0.1824	0.882789	3721	1
CAMLG	5	0.017816	0.055854	0.519828	1935	4	0.82779	0.83266	1.0	13563	1
HIST3H2A	5	0.017868	0.055974	0.520684	1936	2	0.10771	0.23012	0.927873	4466	3
FAM214A	5	0.017962	0.056225	0.522589	1937	4	0.97171	0.97159	1.0	16138	0
TTLL5	5	0.017965	0.056237	0.522589	1938	3	0.34544	0.5004	1.0	8479	2
COX20	4	0.018009	0.056362	0.523478	1939	3	0.95956	0.95957	1.0	15874	0
ZNF510	5	0.018033	0.056424	0.523785	1940	4	0.94519	0.94527	1.0	15569	0
C17orf75	5	0.01805	0.056479	0.52402	1941	4	0.99369	0.99369	1.0	16787	0
NOL11	5	0.018135	0.056725	0.52604	1942	3	0.98412	0.984	1.0	16429	0
RPL34	1	0.018206	0.056943	0.527782	1943	1	0.98179	0.98162	1.0	16361	0
RNF40	5	0.018286	0.057163	0.529548	1944	4	0.174	0.33238	0.987087	6063	1
CLOCK	5	0.018358	0.057365	0.531149	1945	4	0.58433	0.68842	1.0	11248	1
CDCA8	5	0.018521	0.057847	0.535338	1946	3	0.78099	0.79666	1.0	12987	1
CHMP3	6	0.018541	0.057903	0.535582	1947	4	0.86605	0.86766	1.0	14126	1
ID1	5	0.018591	0.058042	0.536569	1948	4	0.9892	0.9892	1.0	16599	0
MRPL45	5	0.018612	0.058097	0.536569	1949	4	0.99471	0.99473	1.0	16825	0
C16orf86	5	0.018617	0.058111	0.536569	1950	4	0.7863	0.80052	1.0	13047	1
SSR2	5	0.018625	0.058129	0.536569	1951	3	0.66626	0.72779	1.0	11881	1
LCE3D	2	0.018646	0.058187	0.536827	1952	2	0.98135	0.98116	1.0	16349	0
NDUFAB1	5	0.018664	0.058238	0.537029	1953	3	0.96384	0.96383	1.0	15966	0
YWHAZ	3	0.018748	0.058458	0.53868	1954	3	0.98125	0.98106	1.0	16346	0
EGR2	5	0.018764	0.058502	0.53868	1955	4	0.99523	0.99524	1.0	16850	0
RAD17	5	0.018767	0.058507	0.53868	1956	4	0.99739	0.99741	1.0	16981	0
LCOR	5	0.018841	0.058682	0.539758	1957	4	0.98807	0.98805	1.0	16533	0
RPL37	3	0.018842	0.058684	0.539758	1958	2	0.92985	0.93021	1.0	15276	0
HOXD13	5	0.018858	0.058728	0.539887	1959	4	0.71314	0.75352	1.0	12276	1
RHPN1	5	0.018899	0.058837	0.540612	1960	3	0.20327	0.37242	1.0	6654	2
DDX11	5	0.018934	0.058919	0.541088	1961	3	0.86613	0.86774	1.0	14129	0
RARS2	5	0.01895	0.058964	0.541226	1962	4	0.63404	0.71154	1.0	11614	1
FAM189A2	5	0.01898	0.059052	0.541758	1963	4	0.63687	0.71292	1.0	11645	1
PPP6C	5	0.019021	0.059152	0.542399	1964	3	0.98899	0.989	1.0	16589	0
SUPV3L1	5	0.019036	0.059186	0.542436	1965	4	0.99723	0.99724	1.0	16969	0
ASH2L	5	0.019048	0.059217	0.542437	1966	4	0.73343	0.76552	1.0	12490	1
C1QBP	5	0.019111	0.059407	0.543903	1967	4	0.99589	0.99593	1.0	16881	0
ALDOC	5	0.019131	0.059455	0.544014	1968	4	0.31288	0.47103	1.0	8056	1
UTP3	5	0.019143	0.059479	0.544014	1969	4	0.96764	0.96758	1.0	16043	0
UQCRFS1	5	0.019158	0.059527	0.544175	1970	3	0.95814	0.95814	1.0	15847	0
MPHOSPH6	5	0.019196	0.059643	0.544954	1971	4	0.98171	0.98154	1.0	16358	0
CCDC23	4	0.019367	0.060079	0.548659	1972	2	0.3801	0.53163	1.0	8935	2
NOSIP	5	0.019398	0.060173	0.548999	1973	4	0.97987	0.97968	1.0	16316	0
LST1	10	0.019401	0.060181	0.548999	1974	4	0.062151	0.15391	0.850628	3255	5
USP8	5	0.01941	0.060207	0.548999	1975	4	0.95563	0.95563	1.0	15794	0
PC	5	0.019428	0.060257	0.549177	1976	4	0.8995	0.9006	1.0	14697	0
CADM2	5	0.019443	0.060298	0.54927	1977	4	0.37038	0.52277	1.0	8797	1
MRPL10	5	0.019643	0.060842	0.553942	1978	4	0.99713	0.99714	1.0	16962	0
TBCC	5	0.019664	0.060895	0.554148	1979	3	0.12063	0.25066	0.940449	4800	1
MAGEA9B	2	0.019712	0.061019	0.554998	1980	2	0.98029	0.98012	1.0	16330	0
PLEKHM1	5	0.019781	0.061222	0.556562	1981	3	0.89958	0.90066	1.0	14698	0
ZCCHC6	5	0.019854	0.061416	0.557858	1982	4	0.91897	0.91952	1.0	15067	0
C17orf105	5	0.019857	0.061427	0.557858	1983	4	0.98807	0.98805	1.0	16556	0
NDUFA4L2	5	0.019893	0.061529	0.558224	1984	3	0.5792	0.68608	1.0	11219	1
CTPS1	5	0.019897	0.061544	0.558224	1985	4	0.99297	0.99301	1.0	16744	0
CPNE6	5	0.019903	0.06156	0.558224	1986	4	0.73195	0.76462	1.0	12469	1
SOX15	5	0.020007	0.061843	0.560512	1987	4	0.91729	0.91791	1.0	15032	0
PRCC	5	0.020029	0.061898	0.560723	1988	4	0.23355	0.39963	1.0	7053	1
HSCB	5	0.020041	0.061931	0.56074	1989	4	0.93863	0.93884	1.0	15435	0
TSTD2	5	0.020134	0.062186	0.562416	1990	4	0.99105	0.99106	1.0	16665	0
USP18	5	0.020138	0.062197	0.562416	1991	3	0.90046	0.90157	1.0	14718	0
CPNE3	5	0.020143	0.06221	0.562416	1992	4	0.72295	0.75924	1.0	12369	1
DLX3	5	0.020168	0.06226	0.56259	1993	4	0.71601	0.75519	1.0	12304	1
WDR83	5	0.020208	0.062379	0.563381	1994	4	0.99344	0.99345	1.0	16774	0
STRIP1	5	0.020273	0.062552	0.564493	1995	4	0.84129	0.84443	1.0	13752	1
ING3	7	0.020284	0.062583	0.564493	1996	4	0.99753	0.99755	1.0	16995	0
TOP1	5	0.020288	0.062596	0.564493	1997	3	0.81918	0.82561	1.0	13454	1
CENPF	5	0.020329	0.062709	0.564953	1998	3	0.96522	0.96516	1.0	15996	0
HS3ST3B1	5	0.02033	0.06271	0.564953	1999	2	0.14881	0.29432	0.96484	5492	3
[truncated: 16,010 more rows]
