# Supplementary material for: A CRISPR Dropout Screen Identifies Genetic Vulnerabilities and Therapeutic Targets in Acute Myeloid Leukemia
Source: Cell Rep. 2016 Oct 18;17(4):1193–205. doi: 10.1016/j.celrep.2016.09.079 (PMC5081405; doi:10.1016/j.celrep.2016.09.079)
Supplement: Data S2. Human CRISPR Screen Data, Related to Figures 2 and 3 [file mmc6.zip › HT29c3-d10.gene_summary.txt]

id	num	lo.neg	p.neg	fdr.neg	rank.neg	goodsgrna.neg	lo.pos	p.pos	fdr.pos	rank.pos	goodsgrna.pos
PSMB5	10	7.0197e-13	2.7489e-07	4.4e-05	1	10	1.0	1.0	1.0	18009	0
CENPM	10	6.626e-12	2.7489e-07	4.4e-05	2	10	1.0	1.0	1.0	18008	0
BRF1	13	2.4521e-11	2.7489e-07	4.4e-05	3	13	1.0	1.0	1.0	18007	0
BIRC5	5	5.9452e-11	2.7489e-07	4.4e-05	4	5	1.0	1.0	1.0	18006	0
PUF60	5	6.511e-11	2.7489e-07	4.4e-05	5	5	1.0	1.0	1.0	18005	0
ARFRP1	12	1.1783e-10	2.7489e-07	4.4e-05	6	11	1.0	1.0	1.0	17815	0
SNRPD3	5	1.8021e-10	2.7489e-07	4.4e-05	7	5	1.0	1.0	1.0	18004	0
EIF4A3	5	2.2285e-10	2.7489e-07	4.4e-05	8	5	1.0	1.0	1.0	17996	0
ATP6V0C	5	4.4097e-10	2.7489e-07	4.4e-05	9	5	1.0	1.0	1.0	18003	0
RPL13	5	5.4114e-10	2.7489e-07	4.4e-05	10	5	1.0	1.0	1.0	18002	0
IMP3	5	6.3661e-10	2.7489e-07	4.4e-05	11	5	1.0	1.0	1.0	18001	0
RUVBL2	5	6.4391e-10	2.7489e-07	4.4e-05	12	5	1.0	1.0	1.0	18000	0
SF3B3	5	7.369e-10	2.7489e-07	4.4e-05	13	5	1.0	1.0	1.0	17999	0
FAU	5	8.313e-10	2.7489e-07	4.4e-05	14	5	1.0	1.0	1.0	17998	0
PPP1R8	15	1.2376e-09	2.7489e-07	4.4e-05	15	15	1.0	1.0	1.0	17997	0
SF3B5	5	1.8373e-09	2.7489e-07	4.4e-05	16	5	1.0	1.0	1.0	17948	0
PPAN	5	1.8649e-09	2.7489e-07	4.4e-05	17	5	1.0	1.0	1.0	17995	0
EIF3A	5	2.2414e-09	2.7489e-07	4.4e-05	18	5	1.0	1.0	1.0	17994	0
DHDDS	5	3.185e-09	2.7489e-07	4.4e-05	19	5	1.0	1.0	1.0	17993	0
POLR2A	5	3.2115e-09	2.7489e-07	4.4e-05	20	5	1.0	1.0	1.0	17992	0
AURKB	5	3.3555e-09	2.7489e-07	4.4e-05	21	5	1.0	1.0	1.0	17991	0
NHP2L1	5	3.5428e-09	2.7489e-07	4.4e-05	22	5	1.0	1.0	1.0	17990	0
RPL36	5	3.5812e-09	2.7489e-07	4.4e-05	23	5	1.0	1.0	1.0	17989	0
CTDP1	5	3.6591e-09	2.7489e-07	4.4e-05	24	5	1.0	1.0	1.0	17988	0
POLD1	5	3.7383e-09	2.7489e-07	4.4e-05	25	5	1.0	1.0	1.0	17987	0
INTS9	5	3.7885e-09	2.7489e-07	4.4e-05	26	5	1.0	1.0	1.0	17986	0
RPS19	5	3.9424e-09	2.7489e-07	4.4e-05	27	5	1.0	1.0	1.0	17985	0
IPO13	5	4.1879e-09	2.7489e-07	4.4e-05	28	5	1.0	1.0	1.0	17984	0
WDR74	5	4.5968e-09	2.7489e-07	4.4e-05	29	5	1.0	1.0	1.0	17983	0
ATP6V1A	5	4.8496e-09	2.7489e-07	4.4e-05	30	5	1.0	1.0	1.0	17982	0
POLR2F	5	5.3955e-09	2.7489e-07	4.4e-05	31	5	1.0	1.0	1.0	17980	0
SF3B4	5	5.5102e-09	2.7489e-07	4.4e-05	32	5	1.0	1.0	1.0	17981	0
SRSF2	5	6.0477e-09	2.7489e-07	4.4e-05	33	5	1.0	1.0	1.0	17979	0
CDT1	5	6.1809e-09	2.7489e-07	4.4e-05	34	5	1.0	1.0	1.0	17978	0
CLP1	5	6.3317e-09	2.7489e-07	4.4e-05	35	5	1.0	1.0	1.0	17977	0
RRM1	5	6.5634e-09	2.7489e-07	4.4e-05	36	5	1.0	1.0	1.0	17976	0
RANGAP1	5	6.5948e-09	2.7489e-07	4.4e-05	37	5	1.0	1.0	1.0	17975	0
SF3B14	5	7.1304e-09	2.7489e-07	4.4e-05	38	5	1.0	1.0	1.0	17974	0
NAA50	5	7.1471e-09	2.7489e-07	4.4e-05	39	5	1.0	1.0	1.0	17973	0
SPC24	5	7.5764e-09	2.7489e-07	4.4e-05	40	5	1.0	1.0	1.0	17972	0
PPP2CA	5	8.1093e-09	2.7489e-07	4.4e-05	41	5	1.0	1.0	1.0	17971	0
SF1	5	8.4201e-09	2.7489e-07	4.4e-05	42	5	1.0	1.0	1.0	17970	0
ALG2	5	8.4392e-09	2.7489e-07	4.4e-05	43	5	1.0	1.0	1.0	17969	0
LSM4	6	8.8825e-09	2.7489e-07	4.4e-05	44	6	0.9999	0.99991	1.0	17587	0
CPSF3L	5	8.9694e-09	2.7489e-07	4.4e-05	45	5	1.0	1.0	1.0	17968	0
DTL	5	9.0537e-09	2.7489e-07	4.4e-05	46	5	1.0	1.0	1.0	17938	0
POLR2G	5	9.5681e-09	2.7489e-07	4.4e-05	47	5	1.0	1.0	1.0	17967	0
DDX54	5	1.1218e-08	2.7489e-07	4.4e-05	48	5	1.0	1.0	1.0	17966	0
SEC13	5	1.529e-08	2.7489e-07	4.4e-05	49	5	1.0	1.0	1.0	17965	0
ATP6V0D1	5	1.579e-08	2.7489e-07	4.4e-05	50	5	1.0	1.0	1.0	17964	0
PLK1	5	1.6205e-08	2.7489e-07	4.4e-05	51	5	1.0	1.0	1.0	17963	0
QARS	5	1.6995e-08	2.7489e-07	4.4e-05	52	5	1.0	1.0	1.0	17962	0
PTPN23	5	1.7197e-08	2.7489e-07	4.4e-05	53	5	1.0	1.0	1.0	17961	0
RPL23	5	1.8701e-08	2.7489e-07	4.4e-05	54	5	1.0	1.0	1.0	17860	0
UBE2I	5	1.8849e-08	2.7489e-07	4.4e-05	55	5	1.0	1.0	1.0	17960	0
MCM3AP	5	1.9778e-08	2.7489e-07	4.4e-05	56	5	1.0	1.0	1.0	17959	0
MCM7	5	2.0329e-08	2.7489e-07	4.4e-05	57	5	1.0	1.0	1.0	17922	0
SCAP	5	2.2281e-08	2.7489e-07	4.4e-05	58	5	1.0	1.0	1.0	17958	0
PSMD11	5	2.5539e-08	2.7489e-07	4.4e-05	59	5	1.0	1.0	1.0	17957	0
AQR	5	2.5679e-08	2.7489e-07	4.4e-05	60	5	1.0	1.0	1.0	17956	0
HNRNPK	5	2.6664e-08	2.7489e-07	4.4e-05	61	5	1.0	1.0	1.0	17899	0
PRPF19	5	2.8927e-08	2.7489e-07	4.4e-05	62	5	1.0	1.0	1.0	17893	0
XAB2	5	3.0564e-08	2.7489e-07	4.4e-05	63	5	1.0	1.0	1.0	17955	0
EIF1AX	5	3.2571e-08	2.7489e-07	4.4e-05	64	5	1.0	1.0	1.0	17954	0
KIF23	5	3.2854e-08	2.7489e-07	4.4e-05	65	5	1.0	1.0	1.0	17953	0
CDC27	5	3.4065e-08	2.7489e-07	4.4e-05	66	5	1.0	1.0	1.0	17952	0
SARS	5	3.5071e-08	2.7489e-07	4.4e-05	67	5	1.0	1.0	1.0	17951	0
EEF2	5	3.5381e-08	2.7489e-07	4.4e-05	68	5	1.0	1.0	1.0	17874	0
TICRR	5	3.5553e-08	2.7489e-07	4.4e-05	69	5	1.0	1.0	1.0	17950	0
PSMD3	5	3.7533e-08	2.7489e-07	4.4e-05	70	5	1.0	1.0	1.0	17949	0
SYMPK	5	3.862e-08	2.7489e-07	4.4e-05	71	5	1.0	1.0	1.0	17947	0
NSL1	5	4.1209e-08	2.7489e-07	4.4e-05	72	5	1.0	1.0	1.0	17946	0
ANAPC10	5	4.266e-08	2.7489e-07	4.4e-05	73	5	1.0	1.0	1.0	17945	0
SNW1	5	4.4079e-08	2.7489e-07	4.4e-05	74	5	1.0	1.0	1.0	17944	0
TUT1	5	4.4444e-08	2.7489e-07	4.4e-05	75	4	0.93313	0.93341	1.0	15611	0
DCTN4	5	4.5021e-08	2.7489e-07	4.4e-05	76	5	1.0	1.0	1.0	17943	0
PSMB7	5	4.6428e-08	2.7489e-07	4.4e-05	77	5	1.0	1.0	1.0	17942	0
HAUS1	5	4.7182e-08	2.7489e-07	4.4e-05	78	5	1.0	1.0	1.0	17941	0
RPA3	5	5.1909e-08	2.7489e-07	4.4e-05	79	5	1.0	1.0	1.0	17777	0
GSPT1	5	5.3241e-08	2.7489e-07	4.4e-05	80	5	1.0	1.0	1.0	17940	0
COPB2	5	5.3325e-08	2.7489e-07	4.4e-05	81	5	1.0	1.0	1.0	17939	0
HINFP	5	5.4935e-08	2.7489e-07	4.4e-05	82	5	1.0	1.0	1.0	17937	0
VCP	5	5.5798e-08	2.7489e-07	4.4e-05	83	5	1.0	1.0	1.0	17936	0
PSMC4	5	5.6408e-08	2.7489e-07	4.4e-05	84	5	1.0	1.0	1.0	17935	0
MYC	5	5.7024e-08	2.7489e-07	4.4e-05	85	5	1.0	1.0	1.0	17934	0
MEPCE	10	5.8727e-08	2.7489e-07	4.4e-05	86	9	0.65946	0.72326	1.0	12012	1
ESPL1	5	5.9773e-08	2.7489e-07	4.4e-05	87	5	1.0	1.0	1.0	17904	0
KIAA1432	5	6.5727e-08	2.7489e-07	4.4e-05	88	5	1.0	1.0	1.0	17933	0
EIF3B	5	6.7629e-08	2.7489e-07	4.4e-05	89	5	1.0	1.0	1.0	17932	0
DDX39B	5	6.8137e-08	2.7489e-07	4.4e-05	90	5	1.0	1.0	1.0	17931	0
PRMT5	5	6.9264e-08	2.7489e-07	4.4e-05	91	5	1.0	1.0	1.0	17930	0
PSMC3	5	8.0309e-08	2.7489e-07	4.4e-05	92	5	1.0	1.0	1.0	17767	0
SRSF7	5	8.1269e-08	2.7489e-07	4.4e-05	93	5	1.0	1.0	1.0	17929	0
U2AF1	5	8.511e-08	2.7489e-07	4.4e-05	94	5	0.99991	0.99993	1.0	17597	0
DHX37	5	8.8178e-08	2.7489e-07	4.4e-05	95	5	1.0	1.0	1.0	17928	0
NUP93	5	9.3695e-08	2.7489e-07	4.4e-05	96	5	1.0	1.0	1.0	17927	0
RPS8	5	9.7146e-08	2.7489e-07	4.4e-05	97	5	0.99999	0.99999	1.0	17733	0
SRSF1	5	9.9761e-08	2.7489e-07	4.4e-05	98	5	1.0	1.0	1.0	17926	0
THAP1	8	1.0398e-07	2.7489e-07	4.4e-05	99	8	1.0	1.0	1.0	17925	0
CSNK1A1	5	1.0498e-07	2.7489e-07	4.4e-05	100	5	1.0	1.0	1.0	17924	0
ATP6V0B	5	1.0611e-07	2.7489e-07	4.4e-05	101	4	0.25431	0.41727	1.0	7352	1
IGBP1	5	1.1345e-07	2.7489e-07	4.4e-05	102	5	1.0	1.0	1.0	17923	0
PSMD2	5	1.153e-07	2.7489e-07	4.4e-05	103	5	1.0	1.0	1.0	17921	0
CCND1	5	1.1811e-07	2.7489e-07	4.4e-05	104	5	1.0	1.0	1.0	17920	0
GINS4	5	1.1907e-07	2.7489e-07	4.4e-05	105	5	1.0	1.0	1.0	17919	0
LRR1	5	1.1955e-07	2.7489e-07	4.4e-05	106	5	1.0	1.0	1.0	17918	0
LUC7L3	5	1.1987e-07	2.7489e-07	4.4e-05	107	5	1.0	1.0	1.0	17917	0
C19orf52	5	1.2359e-07	2.7489e-07	4.4e-05	108	5	1.0	1.0	1.0	17916	0
SEC61A1	5	1.2944e-07	2.7489e-07	4.4e-05	109	5	1.0	1.0	1.0	17915	0
VPS28	5	1.3258e-07	2.7489e-07	4.4e-05	110	5	1.0	1.0	1.0	17849	0
LSM7	5	1.334e-07	2.7489e-07	4.4e-05	111	5	1.0	1.0	1.0	17914	0
SNRPD1	5	1.341e-07	2.7489e-07	4.4e-05	112	5	1.0	1.0	1.0	17913	0
NIP7	5	1.429e-07	2.7489e-07	4.4e-05	113	5	1.0	1.0	1.0	17912	0
PSMB4	5	1.4833e-07	8.2467e-07	0.000102	114	5	1.0	1.0	1.0	17911	0
MED27	8	1.4852e-07	8.2467e-07	0.000102	115	8	1.0	1.0	1.0	17910	0
SOX9	5	1.5926e-07	8.2467e-07	0.000102	116	5	1.0	1.0	1.0	17909	0
HSPA9	5	1.6158e-07	8.2467e-07	0.000102	117	5	1.0	1.0	1.0	17808	0
IARS	5	1.6705e-07	8.2467e-07	0.000102	118	5	1.0	1.0	1.0	17908	0
DYNC1H1	5	1.7075e-07	8.2467e-07	0.000102	119	4	0.98919	0.98908	1.0	16876	0
RPS9	5	1.713e-07	8.2467e-07	0.000102	120	4	0.06366	0.15656	0.861463	3271	1
INTS6	8	1.7486e-07	8.2467e-07	0.000102	121	8	1.0	1.0	1.0	17907	0
VARS	5	1.76e-07	8.2467e-07	0.000102	122	5	1.0	1.0	1.0	17906	0
RPA2	5	1.8533e-07	8.2467e-07	0.000102	123	5	1.0	1.0	1.0	17905	0
MAX	11	2.1158e-07	8.2467e-07	0.000102	124	8	0.51678	0.65636	1.0	11003	1
RAB6A	13	2.1304e-07	8.2467e-07	0.000102	125	11	0.99906	0.99903	1.0	17378	0
SMU1	5	2.1471e-07	8.2467e-07	0.000102	126	5	1.0	1.0	1.0	17903	0
RPS20	4	2.1909e-07	8.2467e-07	0.000102	127	4	1.0	1.0	1.0	17902	0
SNRNP25	5	2.2193e-07	8.2467e-07	0.000102	128	4	0.99638	0.99635	1.0	17171	0
CDC16	5	2.2352e-07	8.2467e-07	0.000102	129	5	1.0	1.0	1.0	17901	0
KAT8	5	2.3208e-07	8.2467e-07	0.000102	130	5	1.0	1.0	1.0	17900	0
MFN2	5	2.3705e-07	8.2467e-07	0.000102	131	5	1.0	1.0	1.0	17877	0
UPF1	5	2.4827e-07	8.2467e-07	0.000102	132	5	1.0	1.0	1.0	17898	0
UBA52	5	2.4852e-07	8.2467e-07	0.000102	133	5	1.0	1.0	1.0	17881	0
CRCP	14	2.7329e-07	8.2467e-07	0.000102	134	12	0.99927	0.99925	1.0	17404	0
RPL11	5	2.7843e-07	8.2467e-07	0.000102	135	5	1.0	1.0	1.0	17897	0
DYNLRB1	5	2.7954e-07	8.2467e-07	0.000102	136	5	1.0	1.0	1.0	17896	0
LAS1L	5	2.9335e-07	8.2467e-07	0.000102	137	5	1.0	1.0	1.0	17895	0
PCBP1	5	2.9863e-07	8.2467e-07	0.000102	138	5	1.0	1.0	1.0	17894	0
RPL8	5	3.079e-07	8.2467e-07	0.000102	139	5	1.0	1.0	1.0	17887	0
CPSF3	5	3.1457e-07	8.2467e-07	0.000102	140	5	1.0	1.0	1.0	17892	0
CDC37	5	3.17e-07	8.2467e-07	0.000102	141	5	1.0	1.0	1.0	17891	0
EIF3D	5	3.1875e-07	8.2467e-07	0.000102	142	5	1.0	1.0	1.0	17890	0
TXNL4A	5	3.2361e-07	8.2467e-07	0.000102	143	5	0.99927	0.99924	1.0	17403	0
CCT3	5	3.2617e-07	8.2467e-07	0.000102	144	5	1.0	1.0	1.0	17889	0
PHAX	5	3.5001e-07	8.2467e-07	0.000102	145	5	1.0	1.0	1.0	17888	0
CKAP5	5	3.5206e-07	8.2467e-07	0.000102	146	5	0.99998	0.99998	1.0	17680	0
ERCC3	5	3.7165e-07	1.3745e-06	0.000146	147	5	1.0	1.0	1.0	17886	0
PRIM1	5	3.7434e-07	1.3745e-06	0.000146	148	5	1.0	1.0	1.0	17865	0
BANF1	4	3.8158e-07	1.3745e-06	0.000146	149	4	1.0	1.0	1.0	17885	0
AARS	5	3.8165e-07	1.3745e-06	0.000146	150	5	1.0	1.0	1.0	17884	0
CDC23	5	3.8286e-07	1.3745e-06	0.000146	151	5	1.0	1.0	1.0	17883	0
EXOSC4	5	4.0288e-07	1.3745e-06	0.000146	152	4	0.93477	0.93506	1.0	15634	0
GOSR2	5	4.0909e-07	1.3745e-06	0.000146	153	5	1.0	1.0	1.0	17882	0
CDK1	5	4.2957e-07	1.3745e-06	0.000146	154	5	1.0	1.0	1.0	17880	0
PES1	5	4.3493e-07	1.3745e-06	0.000146	155	5	1.0	1.0	1.0	17879	0
AP2M1	5	4.408e-07	1.3745e-06	0.000146	156	5	1.0	1.0	1.0	17782	0
CIRH1A	5	4.4443e-07	1.3745e-06	0.000146	157	5	1.0	1.0	1.0	17878	0
PRPF31	5	4.4902e-07	1.3745e-06	0.000146	158	5	1.0	1.0	1.0	17876	0
GINS1	5	4.5086e-07	1.3745e-06	0.000146	159	5	1.0	1.0	1.0	17875	0
CCT7	5	4.5439e-07	1.3745e-06	0.000146	160	4	0.95354	0.95358	1.0	15998	0
CTNNBL1	5	4.6131e-07	1.3745e-06	0.000146	161	4	0.83593	0.83943	1.0	13938	1
EIF4A1	4	4.7112e-07	1.3745e-06	0.000146	162	4	1.0	1.0	1.0	17873	0
RPL10A	5	4.73e-07	1.3745e-06	0.000146	163	5	1.0	1.0	1.0	17872	0
MARS	5	4.7656e-07	1.3745e-06	0.000146	164	5	0.99999	0.99999	1.0	17751	0
TAF6	5	4.7975e-07	1.3745e-06	0.000146	165	5	1.0	1.0	1.0	17871	0
BRD4	5	4.9449e-07	1.3745e-06	0.000146	166	5	1.0	1.0	1.0	17870	0
NARS	5	4.9849e-07	1.3745e-06	0.000146	167	5	1.0	1.0	1.0	17869	0
UBE2C	10	5.0451e-07	1.3745e-06	0.000146	168	8	0.98439	0.98423	1.0	16720	0
HAUS4	5	5.1113e-07	1.3745e-06	0.000146	169	5	1.0	1.0	1.0	17868	0
PWP2	5	5.195e-07	1.6493e-06	0.000175	170	5	0.99995	0.99996	1.0	17642	0
DKC1	5	5.3558e-07	1.9242e-06	0.000198	171	5	1.0	1.0	1.0	17867	0
DDX24	5	5.4251e-07	1.9242e-06	0.000198	172	5	1.0	1.0	1.0	17866	0
PCYT1A	5	5.7205e-07	1.9242e-06	0.000198	173	5	1.0	1.0	1.0	17864	0
EFTUD2	5	5.8341e-07	1.9242e-06	0.000198	174	5	0.99998	0.99998	1.0	17684	0
ASNA1	5	5.8616e-07	1.9242e-06	0.000198	175	5	1.0	1.0	1.0	17863	0
CHMP2A	5	5.9303e-07	2.474e-06	0.000242	176	5	1.0	1.0	1.0	17862	0
TRIM37	5	6.0113e-07	2.474e-06	0.000242	177	5	1.0	1.0	1.0	17861	0
FARSA	5	6.3139e-07	2.474e-06	0.000242	178	4	0.77849	0.79456	1.0	13145	1
PRMT1	5	6.6094e-07	2.474e-06	0.000242	179	5	1.0	1.0	1.0	17859	0
RAN	5	6.6755e-07	2.474e-06	0.000242	180	5	1.0	1.0	1.0	17858	0
EIF1	5	6.685e-07	2.474e-06	0.000242	181	5	1.0	1.0	1.0	17857	0
RPL18	5	6.6884e-07	2.474e-06	0.000242	182	4	0.99114	0.99107	1.0	16935	0
ALYREF	5	6.7613e-07	2.474e-06	0.000242	183	5	1.0	1.0	1.0	17856	0
NOP56	5	6.7677e-07	2.474e-06	0.000242	184	5	1.0	1.0	1.0	17855	0
TANGO6	5	6.9486e-07	3.0238e-06	0.000285	185	5	1.0	1.0	1.0	17854	0
TRAPPC1	5	7.0536e-07	3.0238e-06	0.000285	186	5	1.0	1.0	1.0	17853	0
GPN2	5	7.3151e-07	3.0238e-06	0.000285	187	5	1.0	1.0	1.0	17852	0
EIF3G	5	7.6378e-07	3.0238e-06	0.000285	188	5	0.99995	0.99996	1.0	17638	0
MAD2L1	5	7.7254e-07	3.0238e-06	0.000285	189	5	1.0	1.0	1.0	17851	0
HNRNPL	5	7.7396e-07	3.0238e-06	0.000285	190	5	1.0	1.0	1.0	17850	0
PRPF8	5	7.7739e-07	3.0238e-06	0.000285	191	5	0.99982	0.99983	1.0	17548	0
RPL15	2	7.8756e-07	3.2987e-06	0.000309	192	2	1.0	1.0	1.0	17848	0
MFAP1	5	8.0505e-07	3.5736e-06	0.000333	193	5	1.0	1.0	1.0	17847	0
USP39	5	8.1613e-07	4.6731e-06	0.000429	194	5	1.0	1.0	1.0	17846	0
RPL27	5	8.2109e-07	4.6731e-06	0.000429	195	4	0.61958	0.70349	1.0	11713	1
TCF7L2	5	8.3562e-07	4.6731e-06	0.000429	196	5	1.0	1.0	1.0	17845	0
DHX8	5	8.6244e-07	5.2229e-06	0.00047	197	5	1.0	1.0	1.0	17844	0
CHAF1A	5	8.7336e-07	5.2229e-06	0.00047	198	5	1.0	1.0	1.0	17843	0
HAUS5	5	8.7965e-07	5.2229e-06	0.00047	199	5	1.0	1.0	1.0	17842	0
RPL18A	3	9.1147e-07	5.2229e-06	0.00047	200	3	1.0	1.0	1.0	17841	0
EXOSC6	5	9.2174e-07	5.7727e-06	0.00051	201	5	0.99999	0.99999	1.0	17743	0
SUPT16H	5	9.4927e-07	5.7727e-06	0.00051	202	5	0.99936	0.99934	1.0	17425	0
RRS1	5	9.6476e-07	5.7727e-06	0.00051	203	5	1.0	1.0	1.0	17840	0
PMF1	5	9.7336e-07	5.7727e-06	0.00051	204	5	0.99981	0.99981	1.0	17543	0
CCDC94	5	9.8014e-07	6.0476e-06	0.000531	205	5	1.0	1.0	1.0	17839	0
COPA	5	9.9172e-07	6.3225e-06	0.000537	206	5	0.99801	0.99798	1.0	17279	0
CHD4	5	9.9224e-07	6.3225e-06	0.000537	207	5	1.0	1.0	1.0	17838	0
MED11	5	1.0103e-06	6.3225e-06	0.000537	208	5	0.99999	0.99999	1.0	17754	0
PKMYT1	5	1.0145e-06	6.3225e-06	0.000537	209	5	0.99997	0.99998	1.0	17673	0
GTPBP4	5	1.0313e-06	6.3225e-06	0.000537	210	5	0.99994	0.99995	1.0	17628	0
HDAC3	5	1.0482e-06	6.3225e-06	0.000537	211	5	1.0	1.0	1.0	17837	0
POLA2	5	1.0573e-06	6.3225e-06	0.000537	212	5	1.0	1.0	1.0	17836	0
PSMB3	5	1.0655e-06	6.8723e-06	0.000565	213	5	1.0	1.0	1.0	17835	0
ZBTB7A	5	1.0692e-06	6.8723e-06	0.000565	214	5	1.0	1.0	1.0	17834	0
SLC7A6OS	5	1.0701e-06	6.8723e-06	0.000565	215	5	1.0	1.0	1.0	17833	0
SART3	5	1.0803e-06	6.8723e-06	0.000565	216	5	1.0	1.0	1.0	17832	0
ANKLE2	5	1.0952e-06	6.8723e-06	0.000565	217	5	1.0	1.0	1.0	17831	0
SF3A2	5	1.1138e-06	6.8723e-06	0.000565	218	4	0.26078	0.42314	1.0	7431	1
VPS18	5	1.1285e-06	6.8723e-06	0.000565	219	5	1.0	1.0	1.0	17830	0
ECD	5	1.155e-06	7.422e-06	0.000605	220	5	1.0	1.0	1.0	17788	0
YKT6	5	1.1705e-06	7.422e-06	0.000605	221	5	1.0	1.0	1.0	17829	0
CCNK	5	1.2016e-06	8.2467e-06	0.000669	222	5	1.0	1.0	1.0	17828	0
SYS1	7	1.2037e-06	8.5216e-06	0.000676	223	6	0.9983	0.99827	1.0	17308	0
GNL3	5	1.223e-06	8.5216e-06	0.000676	224	5	1.0	1.0	1.0	17827	0
TSR2	5	1.2499e-06	8.5216e-06	0.000676	225	5	1.0	1.0	1.0	17793	0
RPL35	5	1.2551e-06	8.5216e-06	0.000676	226	5	1.0	1.0	1.0	17826	0
IK	5	1.2815e-06	8.5216e-06	0.000676	227	5	1.0	1.0	1.0	17825	0
SNRPF	5	1.3608e-06	9.0714e-06	0.00071	228	4	0.98775	0.98761	1.0	16799	0
COPS5	5	1.3962e-06	9.0714e-06	0.00071	229	5	1.0	1.0	1.0	17824	0
ATF4	4	1.4258e-06	9.0714e-06	0.00071	230	4	1.0	1.0	1.0	17823	0
CDC5L	5	1.468e-06	9.6212e-06	0.00074	231	5	1.0	1.0	1.0	17773	0
PSMA7	5	1.4696e-06	9.6212e-06	0.00074	232	5	1.0	1.0	1.0	17822	0
PCID2	5	1.4803e-06	9.6212e-06	0.00074	233	5	1.0	1.0	1.0	17821	0
NUP133	5	1.5104e-06	9.6212e-06	0.00074	234	5	1.0	1.0	1.0	17820	0
SF3A3	5	1.5647e-06	1.0171e-05	0.000773	235	5	1.0	1.0	1.0	17819	0
UBR4	5	1.5734e-06	1.0171e-05	0.000773	236	5	1.0	1.0	1.0	17818	0
TTC7A	5	1.5974e-06	1.0171e-05	0.000773	237	5	1.0	1.0	1.0	17817	0
TRAPPC8	5	1.6554e-06	1.182e-05	0.000865	238	4	0.99755	0.99753	1.0	17246	0
SIN3A	5	1.6659e-06	1.182e-05	0.000865	239	5	1.0	1.0	1.0	17816	0
RFC5	5	1.6674e-06	1.182e-05	0.000865	240	4	0.99523	0.99519	1.0	17102	0
EPRS	5	1.7084e-06	1.182e-05	0.000865	241	5	1.0	1.0	1.0	17814	0
SUPT6H	5	1.7097e-06	1.182e-05	0.000865	242	5	1.0	1.0	1.0	17813	0
PHB2	5	1.7258e-06	1.182e-05	0.000865	243	5	1.0	1.0	1.0	17783	0
GMPS	5	1.76e-06	1.182e-05	0.000865	244	5	1.0	1.0	1.0	17812	0
NDE1	5	1.7862e-06	1.182e-05	0.000865	245	5	1.0	1.0	1.0	17811	0
TUBG1	5	1.792e-06	1.182e-05	0.000865	246	4	0.95988	0.95983	1.0	16122	0
POLR3A	5	1.8242e-06	1.237e-05	0.00087	247	5	1.0	1.0	1.0	17787	0
SBDS	5	1.8425e-06	1.237e-05	0.00087	248	5	1.0	1.0	1.0	17810	0
SNRNP35	5	1.8437e-06	1.237e-05	0.00087	249	4	0.93285	0.93313	1.0	15605	0
CPSF4	5	1.8439e-06	1.237e-05	0.00087	250	5	1.0	1.0	1.0	17809	0
WDR43	5	1.8973e-06	1.237e-05	0.00087	251	5	1.0	1.0	1.0	17807	0
RPS23	5	1.9099e-06	1.237e-05	0.00087	252	5	0.99996	0.99997	1.0	17659	0
HCFC1	5	1.9607e-06	1.237e-05	0.00087	253	4	0.91357	0.91428	1.0	15232	0
C9orf114	5	2.043e-06	1.237e-05	0.00087	254	5	1.0	1.0	1.0	17806	0
CAPZB	5	2.057e-06	1.237e-05	0.00087	255	5	1.0	1.0	1.0	17805	0
SMC4	5	2.1025e-06	1.237e-05	0.00087	256	5	1.0	1.0	1.0	17804	0
POLR2E	5	2.1844e-06	1.292e-05	0.000898	257	5	1.0	1.0	1.0	17803	0
LSM2	5	2.1909e-06	1.292e-05	0.000898	258	5	0.99947	0.99944	1.0	17452	0
RPF1	5	2.2774e-06	1.292e-05	0.000898	259	5	1.0	1.0	1.0	17802	0
SNAPC2	5	2.2947e-06	1.4019e-05	0.000971	260	5	0.9989	0.99886	1.0	17359	0
MED20	5	2.363e-06	1.4569e-05	0.001005	261	5	1.0	1.0	1.0	17801	0
RPS7	3	2.4203e-06	1.5119e-05	0.001008	262	2	0.96877	0.9686	1.0	16293	0
SPDL1	5	2.4484e-06	1.5119e-05	0.001008	263	5	0.99858	0.99854	1.0	17335	0
U2SURP	5	2.453e-06	1.5119e-05	0.001008	264	5	1.0	1.0	1.0	17800	0
DIMT1	5	2.4764e-06	1.5119e-05	0.001008	265	5	1.0	1.0	1.0	17799	0
DYNC1I2	5	2.48e-06	1.5119e-05	0.001008	266	5	1.0	1.0	1.0	17798	0
PSMB2	5	2.5255e-06	1.5119e-05	0.001008	267	5	1.0	1.0	1.0	17797	0
CSE1L	5	2.5273e-06	1.5119e-05	0.001008	268	5	1.0	1.0	1.0	17796	0
TOP3A	5	2.5605e-06	1.5119e-05	0.001008	269	5	1.0	1.0	1.0	17795	0
GMPPB	5	2.5679e-06	1.5119e-05	0.001008	270	5	1.0	1.0	1.0	17794	0
GATA6	5	2.6298e-06	1.5669e-05	0.001019	271	5	1.0	1.0	1.0	17792	0
RAE1	5	2.6608e-06	1.5669e-05	0.001019	272	4	0.99627	0.99625	1.0	17167	0
PRELID1	3	2.7089e-06	1.5669e-05	0.001019	273	3	1.0	1.0	1.0	17791	0
CTNNB1	5	2.7239e-06	1.5669e-05	0.001019	274	5	1.0	1.0	1.0	17790	0
ZNF131	5	2.7611e-06	1.5669e-05	0.001019	275	5	1.0	1.0	1.0	17789	0
RPAP1	5	2.8189e-06	1.5669e-05	0.001019	276	5	0.99986	0.99987	1.0	17559	0
PGD	5	2.9038e-06	1.5669e-05	0.001019	277	5	1.0	1.0	1.0	17786	0
PSMD6	5	3.0595e-06	1.6219e-05	0.001047	278	5	0.99998	0.99998	1.0	17683	0
KANSL3	5	3.0995e-06	1.6219e-05	0.001047	279	5	1.0	1.0	1.0	17785	0
CHCHD4	5	3.1451e-06	1.6768e-05	0.001079	280	5	1.0	1.0	1.0	17784	0
YARS	5	3.2898e-06	1.7318e-05	0.001098	281	5	0.99915	0.99912	1.0	17392	0
VPS53	5	3.3261e-06	1.7318e-05	0.001098	282	5	1.0	1.0	1.0	17781	0
RPS3	4	3.3977e-06	1.7318e-05	0.001098	283	4	1.0	1.0	1.0	17780	0
TOP2A	5	3.4508e-06	1.7318e-05	0.001098	284	5	0.9994	0.99938	1.0	17436	0
SKP1	5	3.5058e-06	1.7868e-05	0.001121	285	5	1.0	1.0	1.0	17779	0
PPAT	5	3.5153e-06	1.7868e-05	0.001121	286	5	1.0	1.0	1.0	17778	0
TTC27	5	3.5876e-06	1.7868e-05	0.001121	287	5	1.0	1.0	1.0	17776	0
HIST1H2BH	4	3.82e-06	1.8967e-05	0.001178	288	4	0.9966	0.99656	1.0	17186	0
TTI2	5	3.8242e-06	1.8967e-05	0.001178	289	5	1.0	1.0	1.0	17775	0
RPL37A	4	3.8456e-06	1.8967e-05	0.001178	290	3	0.97972	0.97956	1.0	16582	0
RPL27A	5	3.9405e-06	2.0067e-05	0.001242	291	5	1.0	1.0	1.0	17774	0
TIMM13	5	3.9887e-06	2.0617e-05	0.001272	292	5	0.99998	0.99999	1.0	17698	0
SETD1A	5	4.1571e-06	2.1716e-05	0.001326	293	5	1.0	1.0	1.0	17772	0
TBP	5	4.1598e-06	2.1716e-05	0.001326	294	5	1.0	1.0	1.0	17771	0
UBL5	3	4.1739e-06	2.1716e-05	0.001326	295	3	1.0	1.0	1.0	17770	0
RBM25	5	4.2703e-06	2.2266e-05	0.001355	296	5	1.0	1.0	1.0	17769	0
EIF5A	5	4.3058e-06	2.2816e-05	0.001379	297	4	0.98775	0.98761	1.0	16842	0
UBE2M	5	4.366e-06	2.2816e-05	0.001379	298	5	1.0	1.0	1.0	17768	0
MCM2	5	4.3985e-06	2.3366e-05	0.001393	299	5	0.99997	0.99998	1.0	17672	0
DDOST	5	4.3989e-06	2.3366e-05	0.001393	300	5	0.99902	0.99897	1.0	17373	0
KIF18A	5	4.4231e-06	2.3366e-05	0.001393	301	5	1.0	1.0	1.0	17766	0
SRBD1	5	4.4953e-06	2.3366e-05	0.001393	302	5	1.0	1.0	1.0	17765	0
PSMB6	5	4.5521e-06	2.3641e-05	0.001403	303	4	0.98775	0.98761	1.0	16825	0
PRPF38A	5	4.6025e-06	2.3915e-05	0.001403	304	5	1.0	1.0	1.0	17764	0
WDR33	5	4.6284e-06	2.3915e-05	0.001403	305	5	0.99994	0.99995	1.0	17632	0
RBM10	5	4.6307e-06	2.3915e-05	0.001403	306	5	1.0	1.0	1.0	17763	0
MCRS1	5	4.6479e-06	2.3915e-05	0.001403	307	5	0.99997	0.99998	1.0	17676	0
CARS	5	4.7723e-06	2.4465e-05	0.001431	308	5	1.0	1.0	1.0	17762	0
PSMA3	5	4.9073e-06	2.5015e-05	0.001458	309	4	0.98775	0.98761	1.0	16829	0
NCAPG	5	5.05e-06	2.6664e-05	0.001549	310	5	0.99999	1.0	1.0	17761	0
DNM2	5	5.277e-06	2.8314e-05	0.001634	311	5	0.99993	0.99994	1.0	17617	0
SAE1	6	5.3079e-06	2.8314e-05	0.001634	312	6	0.99999	1.0	1.0	17760	0
NCAPH	5	5.3907e-06	2.8863e-05	0.00164	313	5	0.99999	1.0	1.0	17759	0
ABCF1	5	5.4172e-06	2.8863e-05	0.00164	314	3	0.79866	0.80925	1.0	13408	1
EFTUD1	5	5.4879e-06	2.8863e-05	0.00164	315	5	0.99999	0.99999	1.0	17744	0
WDR7	5	5.5817e-06	2.8863e-05	0.00164	316	5	0.99999	1.0	1.0	17758	0
NOP16	5	5.6198e-06	2.9413e-05	0.00164	317	5	0.99999	1.0	1.0	17757	0
DDX49	5	5.6369e-06	2.9413e-05	0.00164	318	4	0.99235	0.99228	1.0	16981	0
INTS4	5	5.6671e-06	2.9413e-05	0.00164	319	5	0.99929	0.99927	1.0	17413	0
PMPCA	5	5.7638e-06	2.9413e-05	0.00164	320	5	0.99999	0.99999	1.0	17756	0
BOP1	5	5.8172e-06	2.9413e-05	0.00164	321	5	0.99999	0.99999	1.0	17755	0
EIF2S3	5	5.8972e-06	2.9413e-05	0.00164	322	4	0.87781	0.87926	1.0	14614	0
POLR2C	5	5.911e-06	2.9413e-05	0.00164	323	5	0.99875	0.99871	1.0	17349	0
SCD	5	5.9806e-06	2.9963e-05	0.00166	324	5	0.99981	0.99981	1.0	17545	0
POLR1B	5	6.1182e-06	2.9963e-05	0.00166	325	5	0.99999	0.99999	1.0	17739	0
POLR2L	4	6.1763e-06	3.0513e-05	0.001686	326	4	0.99383	0.99379	1.0	17042	0
SRCIN1	5	6.3733e-06	3.1612e-05	0.001741	327	5	0.99999	0.99999	1.0	17753	0
CDK11A	5	6.4113e-06	3.2162e-05	0.001766	328	4	0.97331	0.97309	1.0	16411	0
CHERP	5	6.643e-06	3.3262e-05	0.001821	329	5	0.99999	0.99999	1.0	17752	0
BUD31	5	6.7148e-06	3.3811e-05	0.001823	330	4	0.88825	0.88948	1.0	14793	0
SDE2	5	6.7837e-06	3.3811e-05	0.001823	331	5	0.99994	0.99995	1.0	17622	0
ANAPC11	9	6.8237e-06	3.3811e-05	0.001823	332	5	0.50211	0.64264	1.0	10777	2
PSMD12	5	6.9177e-06	3.3811e-05	0.001823	333	5	0.99999	0.99999	1.0	17750	0
CDC45	5	6.9259e-06	3.3811e-05	0.001823	334	5	0.99999	0.99999	1.0	17749	0
POLR3H	5	6.9588e-06	3.4361e-05	0.001836	335	5	0.99999	0.99999	1.0	17748	0
EIF1AD	5	6.9935e-06	3.4361e-05	0.001836	336	4	0.85807	0.8599	1.0	14304	1
CRNKL1	5	7.0251e-06	3.4361e-05	0.001836	337	5	0.99999	0.99999	1.0	17747	0
KRTAP4-11	4	7.1492e-06	3.4911e-05	0.00186	338	4	0.99999	0.99999	1.0	17746	0
TUBGCP4	5	7.3122e-06	3.5461e-05	0.001884	339	5	0.99999	0.99999	1.0	17745	0
FNTA	5	7.4647e-06	3.6835e-05	0.001951	340	5	0.99998	0.99999	1.0	17694	0
POLR3E	5	7.5019e-06	3.711e-05	0.00196	341	5	0.99988	0.99989	1.0	17577	0
ERH	5	7.5861e-06	3.766e-05	0.001983	342	5	0.99985	0.99986	1.0	17557	0
RFC4	5	7.8236e-06	3.9309e-05	0.002058	343	4	0.84491	0.84757	1.0	14087	1
POLR2D	5	7.8429e-06	3.9309e-05	0.002058	344	5	0.99992	0.99993	1.0	17606	0
AAMP	5	7.9494e-06	3.9859e-05	0.002075	345	5	0.99996	0.99997	1.0	17648	0
NOC4L	5	8.0569e-06	3.9859e-05	0.002075	346	4	0.92509	0.92562	1.0	15456	0
BRF2	5	8.0985e-06	4.0409e-05	0.002097	347	5	0.9994	0.99938	1.0	17435	0
NUP88	5	8.4498e-06	4.2058e-05	0.00217	348	5	0.99999	0.99999	1.0	17742	0
ELL	5	8.4691e-06	4.2058e-05	0.00217	349	5	0.99999	0.99999	1.0	17741	0
NUP85	5	8.8721e-06	4.4807e-05	0.002306	350	5	0.99994	0.99995	1.0	17635	0
DDX56	5	9.0898e-06	4.5357e-05	0.002321	351	5	0.99999	0.99999	1.0	17740	0
DDX20	5	9.1606e-06	4.5357e-05	0.002321	352	4	0.99167	0.9916	1.0	16956	0
TBL3	5	9.3678e-06	4.6456e-05	0.002363	353	5	0.99992	0.99993	1.0	17609	0
CDC123	5	9.3849e-06	4.6456e-05	0.002363	354	5	0.99967	0.99967	1.0	17501	0
CPSF2	5	9.5227e-06	4.7556e-05	0.002399	355	4	0.77998	0.7956	1.0	13167	1
COPS6	5	9.5269e-06	4.7556e-05	0.002399	356	5	0.99999	0.99999	1.0	17738	0
EIF2B2	5	9.5561e-06	4.7556e-05	0.002399	357	5	0.99928	0.99926	1.0	17410	0
PLK4	5	9.7032e-06	4.8656e-05	0.002441	358	5	0.99999	0.99999	1.0	17737	0
RPL35A	3	9.7144e-06	4.8656e-05	0.002441	359	3	0.99999	0.99999	1.0	17736	0
ARIH1	5	9.8004e-06	4.9205e-05	0.002461	360	5	0.99999	0.99999	1.0	17735	0
SRP54	5	9.9917e-06	4.9755e-05	0.002475	361	5	0.99999	0.99999	1.0	17734	0
NIFK	5	1.0034e-05	4.9755e-05	0.002475	362	5	0.99998	0.99999	1.0	17689	0
SRSF11	5	1.0197e-05	5.0855e-05	0.002509	363	5	0.99996	0.99997	1.0	17647	0
CDC20	5	1.0225e-05	5.0855e-05	0.002509	364	5	0.99999	0.99999	1.0	17714	0
RPL19	3	1.0251e-05	5.0855e-05	0.002509	365	3	0.99999	0.99999	1.0	17732	0
RRP7A	5	1.0395e-05	5.1954e-05	0.002556	366	5	0.99999	0.99999	1.0	17731	0
NEDD8	3	1.0534e-05	5.2504e-05	0.002576	367	3	0.99999	0.99999	1.0	17730	0
PDCD7	5	1.0553e-05	5.3054e-05	0.002596	368	5	0.99998	0.99998	1.0	17686	0
GRWD1	5	1.0613e-05	5.3604e-05	0.002609	369	5	0.99999	0.99999	1.0	17729	0
PSMB1	5	1.0625e-05	5.3604e-05	0.002609	370	5	0.99996	0.99997	1.0	17650	0
EIF3H	5	1.0952e-05	5.5253e-05	0.002682	371	5	0.99999	0.99999	1.0	17728	0
TBCD	5	1.1054e-05	5.6352e-05	0.002728	372	5	0.99895	0.99891	1.0	17363	0
EIF3I	5	1.1355e-05	5.6902e-05	0.002747	373	4	0.86696	0.86858	1.0	14443	0
TUBGCP6	5	1.1453e-05	5.7452e-05	0.002759	374	5	0.99999	0.99999	1.0	17727	0
WDR70	5	1.154e-05	5.7452e-05	0.002759	375	4	0.44112	0.58659	1.0	9923	1
CWC22	5	1.162e-05	5.8002e-05	0.002778	376	5	0.99999	0.99999	1.0	17726	0
NOP58	5	1.1702e-05	5.8552e-05	0.002797	377	5	0.99999	0.99999	1.0	17709	0
BCAS2	5	1.1732e-05	5.9101e-05	0.002816	378	5	0.99999	0.99999	1.0	17725	0
NCBP2	7	1.1833e-05	5.9651e-05	0.002834	379	7	0.99999	0.99999	1.0	17724	0
PHB	5	1.2014e-05	6.0751e-05	0.002879	380	5	0.99991	0.99993	1.0	17596	0
EIF3F	4	1.2105e-05	6.13e-05	0.002882	381	4	0.99999	0.99999	1.0	17723	0
NAT10	5	1.2163e-05	6.13e-05	0.002882	382	5	0.99954	0.99954	1.0	17468	0
WDR36	5	1.2176e-05	6.13e-05	0.002882	383	4	0.99655	0.99652	1.0	17182	0
ATP2A2	5	1.25e-05	6.24e-05	0.002926	384	5	0.99997	0.99998	1.0	17667	0
RPP38	5	1.2555e-05	6.295e-05	0.002945	385	4	0.9941	0.99404	1.0	17054	0
HAUS6	5	1.2656e-05	6.35e-05	0.002963	386	5	0.99999	0.99999	1.0	17722	0
NCAPD2	5	1.2722e-05	6.4049e-05	0.002981	387	5	0.99999	0.99999	1.0	17721	0
PCNA	5	1.2817e-05	6.5149e-05	0.003024	388	4	0.99458	0.99451	1.0	17076	0
CENPA	5	1.2931e-05	6.7348e-05	0.00311	389	5	0.99999	0.99999	1.0	17720	0
AP2S1	7	1.2946e-05	6.7348e-05	0.00311	390	6	0.99744	0.99742	1.0	17240	0
ALDOA	5	1.3211e-05	6.8997e-05	0.003146	391	5	0.99999	0.99999	1.0	17719	0
CCT8	5	1.3252e-05	6.8997e-05	0.003146	392	5	0.99999	0.99999	1.0	17718	0
ARL2	5	1.3267e-05	6.8997e-05	0.003146	393	5	0.99998	0.99999	1.0	17701	0
NPLOC4	5	1.3296e-05	6.8997e-05	0.003146	394	4	0.95556	0.95557	1.0	16040	0
TOPBP1	5	1.3367e-05	6.8997e-05	0.003146	395	4	0.9492	0.9493	1.0	15918	0
XRCC6	5	1.3454e-05	7.0647e-05	0.003205	396	5	0.99999	0.99999	1.0	17717	0
POP1	5	1.3489e-05	7.0647e-05	0.003205	397	5	0.99999	0.99999	1.0	17716	0
NSA2	4	1.354e-05	7.1197e-05	0.003222	398	4	0.99999	0.99999	1.0	17715	0
ANAPC1	4	1.3778e-05	7.1746e-05	0.003238	399	4	0.99999	0.99999	1.0	17713	0
RPS2	3	1.3947e-05	7.2296e-05	0.003239	400	3	0.99999	0.99999	1.0	17712	0
MYBBP1A	5	1.395e-05	7.2296e-05	0.003239	401	5	0.99999	0.99999	1.0	17711	0
POLE	5	1.3964e-05	7.2296e-05	0.003239	402	5	0.99999	0.99999	1.0	17710	0
ACTR10	5	1.4415e-05	7.5045e-05	0.003337	403	5	0.99998	0.99998	1.0	17681	0
PRPF4	5	1.443e-05	7.5045e-05	0.003337	404	5	0.99998	0.99999	1.0	17700	0
SNRPB	5	1.4475e-05	7.5045e-05	0.003337	405	5	0.99997	0.99998	1.0	17671	0
RPLP0	5	1.4665e-05	7.6145e-05	0.003378	406	4	0.99514	0.99511	1.0	17099	0
COPB1	5	1.4844e-05	7.6694e-05	0.003394	407	5	0.99983	0.99983	1.0	17550	0
SACM1L	5	1.5071e-05	7.9443e-05	0.003498	408	5	0.99998	0.99999	1.0	17708	0
RBMX	6	1.5109e-05	7.9443e-05	0.003498	409	6	0.99998	0.99999	1.0	17707	0
TCP1	5	1.524e-05	7.9993e-05	0.003514	410	5	0.99998	0.99999	1.0	17706	0
RACGAP1	5	1.5465e-05	8.0543e-05	0.003521	411	5	0.99998	0.99999	1.0	17705	0
WDR75	5	1.5551e-05	8.0543e-05	0.003521	412	5	0.99998	0.99999	1.0	17704	0
CTCF	5	1.565e-05	8.2192e-05	0.003575	413	5	0.99988	0.99989	1.0	17579	0
MCM6	5	1.5653e-05	8.2192e-05	0.003575	414	5	0.99998	0.99999	1.0	17703	0
PRC1	5	1.5715e-05	8.2742e-05	0.003591	415	4	0.99376	0.99371	1.0	17038	0
USP5	5	1.5796e-05	8.3841e-05	0.00363	416	5	0.99996	0.99997	1.0	17658	0
MED14	5	1.59e-05	8.4391e-05	0.003645	417	5	0.99998	0.99999	1.0	17702	0
UTP18	5	1.6141e-05	8.4941e-05	0.003657	418	5	0.99998	0.99999	1.0	17699	0
ZMAT2	5	1.636e-05	8.5491e-05	0.003657	419	5	0.99998	0.99999	1.0	17697	0
GPKOW	5	1.6508e-05	8.5491e-05	0.003657	420	5	0.99998	0.99999	1.0	17696	0
BUB3	5	1.6556e-05	8.5491e-05	0.003657	421	5	0.99992	0.99993	1.0	17601	0
LEMD2	7	1.6644e-05	8.6041e-05	0.003672	422	7	0.99998	0.99999	1.0	17695	0
NUTF2	5	1.6809e-05	8.659e-05	0.003687	423	5	0.99998	0.99999	1.0	17692	0
PSENEN	5	1.6861e-05	8.714e-05	0.003701	424	5	0.99994	0.99995	1.0	17626	0
GTF3C2	5	1.7356e-05	8.8789e-05	0.003762	425	5	0.99998	0.99999	1.0	17693	0
CDC7	5	1.8061e-05	9.2088e-05	0.003884	426	4	0.98775	0.98761	1.0	16818	0
MCM5	5	1.8085e-05	9.2088e-05	0.003884	427	4	0.99393	0.99388	1.0	17044	0
PDCD2	7	1.8155e-05	9.3188e-05	0.003921	428	6	0.1349	0.27318	0.95512	5141	1
SMC1A	5	1.8256e-05	9.3738e-05	0.003935	429	5	0.99963	0.99962	1.0	17486	0
UBTF	5	1.8484e-05	9.4287e-05	0.003949	430	5	0.9988	0.99875	1.0	17353	0
POP5	5	1.8517e-05	9.4837e-05	0.003963	431	5	0.99998	0.99999	1.0	17691	0
SLMO2	5	1.8722e-05	9.5937e-05	0.003999	432	5	0.99809	0.99804	1.0	17285	0
MRPS21	5	1.8926e-05	9.7036e-05	0.004036	433	5	0.99998	0.99999	1.0	17690	0
MDN1	5	1.9e-05	9.7586e-05	0.004049	434	5	0.99982	0.99983	1.0	17549	0
TFIP11	5	1.9075e-05	9.8136e-05	0.004063	435	4	0.99616	0.99614	1.0	17157	0
EIF2B1	5	1.9206e-05	9.9235e-05	0.00409	436	4	0.79551	0.80688	1.0	13362	1
SF3B2	5	1.9262e-05	9.9235e-05	0.00409	437	4	0.98775	0.98761	1.0	16806	0
KRR1	5	1.9362e-05	9.9785e-05	0.004103	438	5	0.99998	0.99999	1.0	17688	0
RBM14	5	1.9737e-05	0.00010143	0.004161	439	5	0.99995	0.99996	1.0	17639	0
TPX2	5	1.993e-05	0.00010198	0.004174	440	5	0.99998	0.99999	1.0	17687	0
ZRSR2	5	2.0007e-05	0.00010253	0.004187	441	4	0.9072	0.9081	1.0	15132	0
CPSF1	5	2.0046e-05	0.00010308	0.0042	442	4	0.71235	0.75213	1.0	12452	1
ATP6V1G1	5	2.0594e-05	0.00010418	0.004235	443	4	0.19669	0.36513	0.996846	6595	1
GAPDH	5	2.0813e-05	0.00010638	0.004315	444	5	0.99823	0.99819	1.0	17301	0
RPS24	5	2.1668e-05	0.00010858	0.004377	445	4	0.98564	0.98548	1.0	16745	0
EP400	5	2.1692e-05	0.00010858	0.004377	446	5	0.99998	0.99998	1.0	17685	0
RPS18	3	2.1968e-05	0.00010913	0.004377	447	3	0.99998	0.99998	1.0	17682	0
LIMS3	5	2.1997e-05	0.00010913	0.004377	448	4	0.99528	0.99524	1.0	17105	0
RSL1D1	5	2.2202e-05	0.00010913	0.004377	449	5	0.99859	0.99855	1.0	17337	0
MBTPS1	5	2.233e-05	0.00010968	0.004389	450	4	0.36265	0.51508	1.0	8829	1
POLR1C	5	2.256e-05	0.00011023	0.004402	451	4	0.96195	0.96187	1.0	16167	0
MCM4	5	2.3094e-05	0.00011408	0.004545	452	4	0.99467	0.99459	1.0	17082	0
RPA1	5	2.312e-05	0.00011463	0.004557	453	5	0.99946	0.99943	1.0	17449	0
EXOSC3	5	2.3578e-05	0.00011683	0.004624	454	4	0.99404	0.99398	1.0	17050	0
RPS11	5	2.3615e-05	0.00011683	0.004624	455	5	0.99997	0.99998	1.0	17677	0
OIP5	5	2.3725e-05	0.00011738	0.004626	456	4	0.8877	0.88892	1.0	14782	0
DHX16	5	2.3813e-05	0.00011738	0.004626	457	4	0.66635	0.72672	1.0	12069	1
WDR18	5	2.4123e-05	0.00011903	0.00468	458	5	0.99972	0.99972	1.0	17510	0
WDR77	5	2.4433e-05	0.00011958	0.004692	459	5	0.99998	0.99998	1.0	17679	0
TPT1	6	2.4676e-05	0.00012068	0.004724	460	6	0.99947	0.99944	1.0	17451	0
NOTCH2NL	5	2.4944e-05	0.00012123	0.004736	461	5	0.99998	0.99998	1.0	17678	0
NFS1	5	2.5417e-05	0.00012453	0.004854	462	4	0.44726	0.59217	1.0	10001	1
DDX5	5	2.5475e-05	0.00012507	0.004854	463	5	0.99997	0.99998	1.0	17675	0
RTFDC1	5	2.5487e-05	0.00012507	0.004854	464	5	0.99997	0.99998	1.0	17674	0
OGT	5	2.5953e-05	0.00012672	0.004908	465	5	0.99979	0.99979	1.0	17534	0
PHF12	5	2.6474e-05	0.00012782	0.00494	466	4	0.99554	0.99551	1.0	17122	0
RPS16	4	2.7186e-05	0.00013112	0.005057	467	4	0.99973	0.99972	1.0	17515	0
UFD1L	5	2.7343e-05	0.00013167	0.005067	468	4	0.99243	0.99236	1.0	16983	0
GBF1	5	2.7959e-05	0.00013497	0.005183	469	4	0.93067	0.93106	1.0	15555	0
PHF5A	5	2.8379e-05	0.00013607	0.005214	470	4	0.99601	0.99599	1.0	17148	0
INTS3	5	2.8707e-05	0.00013882	0.005308	471	3	0.97	0.96981	1.0	16327	0
TPR	5	2.9466e-05	0.00014377	0.005485	472	5	0.99997	0.99998	1.0	17670	0
ANAPC2	5	3.0043e-05	0.00014817	0.005641	473	5	0.99907	0.99904	1.0	17383	0
KLF5	5	3.0126e-05	0.00014927	0.005671	474	5	0.99997	0.99998	1.0	17669	0
BYSL	5	3.0346e-05	0.00015036	0.005701	475	5	0.99997	0.99998	1.0	17668	0
PFDN2	5	3.1143e-05	0.00015559	0.005887	476	4	0.48313	0.62509	1.0	10494	1
GRPEL1	5	3.1212e-05	0.00015641	0.005905	477	4	0.99782	0.99778	1.0	17269	0
E4F1	5	3.1304e-05	0.00015751	0.00591	478	4	0.97726	0.97709	1.0	16513	0
DUT	7	3.132e-05	0.00015751	0.00591	479	6	0.88439	0.88565	1.0	14723	1
ADSL	5	3.1344e-05	0.00015751	0.00591	480	5	0.99997	0.99998	1.0	17666	0
EFR3A	5	3.1629e-05	0.00015971	0.00598	481	4	0.99117	0.9911	1.0	16937	0
GPR20	5	3.2121e-05	0.00016136	0.006029	482	5	0.99997	0.99998	1.0	17665	0
PRPF38B	5	3.226e-05	0.00016246	0.006057	483	5	0.99949	0.99948	1.0	17458	0
SS18L2	4	3.232e-05	0.00016301	0.006065	484	4	0.99988	0.99989	1.0	17578	0
POLR3K	5	3.2886e-05	0.00016521	0.00613	485	5	0.99997	0.99998	1.0	17664	0
DMAP1	5	3.3154e-05	0.00016576	0.00613	486	5	0.99994	0.99995	1.0	17631	0
MAK16	5	3.3172e-05	0.00016576	0.00613	487	5	0.99997	0.99998	1.0	17663	0
RNF20	5	3.3476e-05	0.00016631	0.006133	488	5	0.99997	0.99997	1.0	17662	0
NUDT21	5	3.3711e-05	0.00016686	0.006133	489	4	0.90159	0.90262	1.0	15019	0
CHMP6	5	3.375e-05	0.00016686	0.006133	490	5	0.99997	0.99997	1.0	17661	0
IGF1R	5	3.3979e-05	0.00016851	0.006181	491	5	0.99895	0.99891	1.0	17365	0
AFG3L2	5	3.48e-05	0.00017291	0.006329	492	5	0.99997	0.99997	1.0	17660	0
POLR3C	5	3.4966e-05	0.00017346	0.006336	493	5	0.99976	0.99976	1.0	17526	0
HNRNPU	5	3.5113e-05	0.00017456	0.006363	494	5	0.99862	0.99857	1.0	17341	0
CDC73	5	3.5855e-05	0.00017785	0.006458	495	4	0.30542	0.46343	1.0	8038	1
RFC2	5	3.5975e-05	0.00017785	0.006458	496	5	0.99815	0.9981	1.0	17292	0
C12orf45	5	3.6035e-05	0.0001784	0.006465	497	5	0.99987	0.99989	1.0	17574	0
SNRPD2	5	3.7035e-05	0.0001817	0.006571	498	4	0.62793	0.70754	1.0	11776	1
ZNF407	5	3.7496e-05	0.0001828	0.006584	499	5	0.99996	0.99997	1.0	17657	0
THOC2	5	3.7506e-05	0.0001828	0.006584	500	4	0.98775	0.98761	1.0	16807	0
CLNS1A	5	3.7869e-05	0.0001839	0.006611	501	4	0.89696	0.89802	1.0	14935	0
RPS29	2	3.818e-05	0.00018445	0.006617	502	2	0.99996	0.99997	1.0	17656	0
ORC6	5	3.8938e-05	0.0001905	0.006807	503	4	0.99762	0.9976	1.0	17255	0
RPL36A	3	3.9013e-05	0.0001905	0.006807	504	3	0.99996	0.99997	1.0	17655	0
RIOK2	5	3.9162e-05	0.00019105	0.006813	505	5	0.99904	0.999	1.0	17376	0
NKAP	5	3.974e-05	0.0001938	0.006897	506	4	0.95905	0.95903	1.0	16107	0
CENPW	6	3.9934e-05	0.00019435	0.006903	507	6	0.99996	0.99997	1.0	17654	0
MMS22L	5	4.0104e-05	0.0001949	0.006909	508	5	0.99996	0.99997	1.0	17653	0
MED30	5	4.0289e-05	0.00019545	0.006915	509	5	0.99996	0.99997	1.0	17652	0
RFC3	5	4.1136e-05	0.00019765	0.006979	510	5	0.99996	0.99997	1.0	17651	0
PSMA6	5	4.1405e-05	0.00019875	0.007004	511	5	0.99994	0.99995	1.0	17629	0
DDX51	5	4.2725e-05	0.00020534	0.007223	512	4	0.9958	0.99577	1.0	17133	0
SUPT5H	5	4.2827e-05	0.00020589	0.007228	513	5	0.99956	0.99955	1.0	17471	0
GINS2	5	4.379e-05	0.00021139	0.007406	514	5	0.99995	0.99997	1.0	17646	0
EIF2B3	5	4.3964e-05	0.00021249	0.007416	515	4	0.97272	0.97248	1.0	16399	0
RPL13A	4	4.4147e-05	0.00021249	0.007416	516	3	0.10672	0.22869	0.932427	4416	1
TNPO3	5	4.4215e-05	0.00021304	0.007421	517	5	0.99996	0.99997	1.0	17649	0
TOMM22	5	4.5088e-05	0.00021689	0.00754	518	4	0.98085	0.98066	1.0	16615	0
EXOSC9	5	4.6093e-05	0.00022294	0.007736	519	5	0.99995	0.99997	1.0	17645	0
PPWD1	5	4.8247e-05	0.00023448	0.008121	520	5	0.99995	0.99996	1.0	17644	0
SNAPC4	5	4.8482e-05	0.00023503	0.008124	521	5	0.99966	0.99966	1.0	17496	0
PFDN6	5	5.032e-05	0.00024163	0.008336	522	5	0.99995	0.99996	1.0	17643	0
COPE	5	5.0567e-05	0.00024218	0.008339	523	5	0.9998	0.9998	1.0	17537	0
WDR82	5	5.0799e-05	0.00024328	0.008361	524	5	0.9994	0.99938	1.0	17434	0
RHOA	5	5.1189e-05	0.00024713	0.008461	525	5	0.99995	0.99996	1.0	17641	0
TFRC	5	5.1344e-05	0.00024713	0.008461	526	4	0.97917	0.97902	1.0	16567	0
RPS21	5	5.1972e-05	0.00024905	0.008511	527	5	0.99809	0.99805	1.0	17286	0
MED21	5	5.2298e-05	0.00025097	0.008544	528	5	0.99995	0.99996	1.0	17640	0
KPNB1	5	5.2327e-05	0.00025097	0.008544	529	4	0.66218	0.7246	1.0	12038	1
GTF2B	5	5.3084e-05	0.00025372	0.008621	530	5	0.99994	0.99995	1.0	17624	0
RGP1	5	5.3606e-05	0.00025702	0.008717	531	5	0.99848	0.99845	1.0	17329	0
TUBGCP3	5	5.4785e-05	0.00026142	0.008833	532	4	0.98775	0.98761	1.0	16819	0
HAUS8	5	5.4826e-05	0.00026142	0.008833	533	5	0.99983	0.99984	1.0	17551	0
NSF	5	5.5154e-05	0.00026362	0.00889	534	5	0.99994	0.99995	1.0	17637	0
PIK3CA	5	5.5522e-05	0.00026417	0.008892	535	5	0.99994	0.99995	1.0	17636	0
TRAPPC3	6	5.6763e-05	0.00027352	0.009173	536	6	0.99994	0.99995	1.0	17625	0
NAPA	5	5.6779e-05	0.00027352	0.009173	537	5	0.99928	0.99926	1.0	17411	0
DCTN3	6	5.6873e-05	0.00027407	0.009174	538	6	0.99994	0.99995	1.0	17634	0
KARS	5	5.7159e-05	0.00027516	0.009194	539	4	0.9974	0.99738	1.0	17235	0
PLRG1	5	5.7281e-05	0.00027571	0.009195	540	5	0.99994	0.99995	1.0	17633	0
SNF8	5	5.8052e-05	0.00027901	0.009288	541	4	0.97058	0.97039	1.0	16345	0
INTS8	5	5.8223e-05	0.00027956	0.009289	542	5	0.99955	0.99954	1.0	17470	0
RAB10	5	5.8697e-05	0.00028011	0.00929	543	4	0.99736	0.99735	1.0	17229	0
DDX18	5	5.8913e-05	0.00028121	0.009309	544	5	0.99991	0.99992	1.0	17591	0
ACO2	5	5.8999e-05	0.00028231	0.009329	545	5	0.99967	0.99968	1.0	17502	0
AKIRIN2	5	6.0189e-05	0.00028836	0.009511	546	5	0.99994	0.99995	1.0	17630	0
CHAF1B	5	6.0353e-05	0.00028891	0.009512	547	5	0.99991	0.99992	1.0	17595	0
RRP9	5	6.0852e-05	0.00029166	0.009585	548	4	0.9888	0.98869	1.0	16860	0
VMP1	5	6.1687e-05	0.00029661	0.00973	549	5	0.99994	0.99995	1.0	17627	0
NGDN	5	6.3892e-05	0.00030375	0.009946	550	5	0.99994	0.99995	1.0	17623	0
RPS13	4	6.4172e-05	0.0003054	0.009982	551	4	0.99632	0.9963	1.0	17169	0
SPCS3	5	6.5091e-05	0.0003087	0.010071	552	5	0.99993	0.99995	1.0	17621	0
KIAA1429	5	6.5935e-05	0.000312	0.010161	553	5	0.99993	0.99995	1.0	17620	0
YRDC	5	6.6184e-05	0.0003142	0.010213	554	5	0.99993	0.99995	1.0	17619	0
PABPN1	4	6.6307e-05	0.00031475	0.010213	555	4	0.99993	0.99995	1.0	17618	0
NUP160	5	6.6651e-05	0.0003164	0.010248	556	3	0.99373	0.99367	1.0	17036	0
HJURP	5	6.6805e-05	0.00031805	0.010283	557	5	0.99908	0.99905	1.0	17385	0
CCT4	5	6.7808e-05	0.00032355	0.010442	558	5	0.99993	0.99994	1.0	17615	0
PSMA2	5	6.8338e-05	0.00032629	0.010475	559	5	0.9996	0.9996	1.0	17479	0
ATP6V1E1	5	6.8389e-05	0.00032629	0.010475	560	4	0.99709	0.99707	1.0	17211	0
EIF2B4	5	6.8506e-05	0.00032629	0.010475	561	4	0.8698	0.87138	1.0	14487	0
DDB1	5	6.9265e-05	0.00032849	0.010526	562	5	0.99993	0.99994	1.0	17616	0
CEBPZ	5	6.97e-05	0.00033124	0.010593	563	5	0.99907	0.99903	1.0	17379	0
ISCU	5	6.9801e-05	0.00033179	0.010593	564	5	0.99833	0.99829	1.0	17313	0
POLR2H	9	6.9935e-05	0.00033234	0.010593	565	7	0.99492	0.99488	1.0	17090	0
DDX10	5	7.0488e-05	0.00033509	0.010662	566	4	0.36346	0.51579	1.0	8839	1
NCBP1	5	7.0735e-05	0.00033619	0.010678	567	5	0.99865	0.9986	1.0	17343	0
TBC1D3F	1	7.1657e-05	0.00034004	0.010781	568	1	0.99993	0.99994	1.0	17614	0
CENPN	5	7.2318e-05	0.00034499	0.010917	569	4	0.99381	0.99376	1.0	17041	0
CNOT3	5	7.2405e-05	0.00034554	0.010917	570	5	0.99993	0.99994	1.0	17613	0
C21orf59	5	7.2513e-05	0.00034719	0.01095	571	5	0.99993	0.99994	1.0	17612	0
MED9	5	7.4223e-05	0.00035488	0.011173	572	5	0.99993	0.99994	1.0	17611	0
HEATR1	5	7.5392e-05	0.00036093	0.011341	573	3	0.98603	0.98585	1.0	16762	0
INTS2	5	7.5457e-05	0.00036148	0.011341	574	5	0.99874	0.9987	1.0	17347	0
HIST1H2AK	5	7.6446e-05	0.00036368	0.011371	575	4	0.82165	0.82735	1.0	13731	1
RPLP2	5	7.6713e-05	0.00036368	0.011371	576	4	0.98775	0.98761	1.0	16802	0
TFDP1	5	7.8712e-05	0.00037358	0.01166	577	5	0.99992	0.99993	1.0	17610	0
RPS12	4	8.0223e-05	0.00038127	0.011879	578	4	0.99825	0.99821	1.0	17302	0
EIF3CL	2	8.0625e-05	0.00038347	0.011907	579	2	0.99992	0.99993	1.0	17608	0
HIST1H2BC	4	8.0705e-05	0.00038347	0.011907	580	3	0.98762	0.98746	1.0	16788	0
NUS1	4	8.115e-05	0.00038457	0.01192	581	4	0.99992	0.99993	1.0	17607	0
RPL31	2	8.1419e-05	0.00038732	0.011985	582	2	0.99992	0.99993	1.0	17605	0
GNB2L1	5	8.1891e-05	0.00038897	0.011995	583	4	0.95752	0.95748	1.0	16080	0
FTSJ3	5	8.1946e-05	0.00038897	0.011995	584	4	0.7091	0.75027	1.0	12424	1
PREB	5	8.2189e-05	0.00039062	0.012005	585	5	0.99992	0.99993	1.0	17604	0
MED24	5	8.2219e-05	0.00039062	0.012005	586	5	0.99992	0.99993	1.0	17603	0
GTF2A1	5	8.3001e-05	0.00039557	0.012132	587	4	0.22555	0.39129	1.0	6971	1
PSMA4	5	8.3225e-05	0.00039612	0.012132	588	5	0.99925	0.99922	1.0	17399	0
RPAIN	7	8.3547e-05	0.00039722	0.012141	589	6	0.92238	0.92297	1.0	15411	1
MAT2A	5	8.3617e-05	0.00039777	0.012141	590	4	0.96693	0.9668	1.0	16263	0
CLTC	5	8.365e-05	0.00039887	0.012154	591	4	0.8658	0.86743	1.0	14426	0
EIF3L	5	8.4352e-05	0.00040271	0.012251	592	5	0.99992	0.99993	1.0	17602	0
JUP	5	8.4839e-05	0.00040656	0.012339	593	5	0.99992	0.99993	1.0	17600	0
VPS54	5	8.4961e-05	0.00040711	0.012339	594	5	0.99992	0.99993	1.0	17599	0
PSMC6	5	8.5256e-05	0.00040766	0.012339	595	4	0.9788	0.97864	1.0	16554	0
ABCB7	5	8.5788e-05	0.00041014	0.012393	596	5	0.99991	0.99993	1.0	17598	0
WDR3	5	8.8548e-05	0.0004258	0.012845	597	4	0.99268	0.99261	1.0	16995	0
NOL8	5	9.0794e-05	0.00043295	0.013039	598	5	0.99963	0.99962	1.0	17487	0
HIST2H3C	2	9.1249e-05	0.0004379	0.013166	599	2	0.99991	0.99992	1.0	17594	0
MAU2	5	9.1489e-05	0.00043955	0.013193	600	4	0.99718	0.99716	1.0	17220	0
ABT1	5	9.2283e-05	0.0004434	0.013286	601	5	0.99991	0.99992	1.0	17593	0
HARS	5	9.29e-05	0.00044725	0.013379	602	5	0.99982	0.99983	1.0	17547	0
TUBB	5	9.3569e-05	0.00044945	0.013423	603	4	0.98009	0.97995	1.0	16590	0
NUP155	5	9.3926e-05	0.00045054	0.013434	604	5	0.99991	0.99992	1.0	17592	0
UNC50	5	9.4242e-05	0.00045274	0.013477	605	4	0.98305	0.98287	1.0	16674	0
SKIV2L2	5	9.498e-05	0.00045384	0.013481	606	4	0.77309	0.7907	1.0	13091	1
COPZ1	6	9.5058e-05	0.00045439	0.013481	607	6	0.9999	0.99992	1.0	17590	0
ZBTB11	5	9.6469e-05	0.00046264	0.013685	608	5	0.99953	0.99951	1.0	17465	0
SRSF3	5	9.6969e-05	0.00046374	0.013685	609	4	0.99607	0.99604	1.0	17151	0
PAXBP1	5	9.7158e-05	0.00046374	0.013685	610	4	0.99692	0.99689	1.0	17202	0
PISD	5	9.7417e-05	0.00046429	0.013685	611	4	0.93228	0.9326	1.0	15592	0
SAP30BP	5	9.8156e-05	0.00046814	0.013776	612	4	0.99458	0.99451	1.0	17077	0
RABGGTB	5	9.9244e-05	0.00047199	0.013866	613	5	0.9993	0.99928	1.0	17415	0
NRBP1	5	9.9755e-05	0.00047528	0.01394	614	4	0.99332	0.99326	1.0	17020	0
RBM22	5	0.0001004	0.00047968	0.01404	615	4	0.82237	0.82791	1.0	13744	1
SMC2	5	0.00010052	0.00048023	0.01404	616	5	0.9999	0.99991	1.0	17589	0
DDX47	5	0.00010146	0.00048518	0.014161	617	4	0.96824	0.96808	1.0	16287	0
RPS5	4	0.0001016	0.00048683	0.014187	618	3	0.97045	0.97027	1.0	16339	0
VPS45	5	0.00010231	0.00048848	0.014212	619	5	0.9999	0.99991	1.0	17588	0
DCTN2	5	0.00010273	0.00049178	0.014285	620	4	0.991	0.99094	1.0	16930	0
CCT5	5	0.00010313	0.00049288	0.014293	621	3	0.9033	0.90425	1.0	15056	0
DHX9	5	0.0001037	0.00049508	0.014334	622	5	0.9999	0.99991	1.0	17586	0
RNPC3	5	0.00010399	0.00049783	0.014383	623	5	0.9999	0.99991	1.0	17585	0
ZNF259	5	0.00010406	0.00049838	0.014383	624	5	0.9999	0.99991	1.0	17584	0
CEBPD	5	0.00010424	0.00049948	0.014392	625	5	0.9999	0.99991	1.0	17583	0
UTP11L	5	0.0001059	0.00050827	0.014622	626	4	0.98314	0.98296	1.0	16681	0
PAFAH1B1	5	0.00010685	0.00051212	0.014709	627	4	0.99696	0.99694	1.0	17205	0
MRTO4	5	0.00010841	0.00051872	0.014851	628	5	0.99989	0.9999	1.0	17582	0
ATP6AP2	5	0.00010847	0.00051872	0.014851	629	4	0.98775	0.98761	1.0	16827	0
SPC25	5	0.0001111	0.00053026	0.015158	630	5	0.99989	0.9999	1.0	17581	0
HTATSF1	5	0.00011194	0.00053521	0.015267	631	5	0.99989	0.9999	1.0	17580	0
TRAPPC5	5	0.00011211	0.00053576	0.015267	632	3	0.83318	0.83704	1.0	13902	1
MCM3	5	0.00011244	0.00053686	0.015274	633	3	0.90937	0.91016	1.0	15161	0
PAM16	5	0.00011338	0.00054236	0.015406	634	4	0.99746	0.99744	1.0	17242	0
PTDSS1	5	0.00011466	0.00054786	0.015529	635	4	0.79467	0.80626	1.0	13351	1
SRP19	6	0.0001147	0.00054841	0.015529	636	5	0.99583	0.9958	1.0	17136	0
ABCE1	5	0.00011754	0.00056133	0.01587	637	5	0.99958	0.99956	1.0	17474	0
RPL14	5	0.00011938	0.0005726	0.016163	638	5	0.99925	0.99923	1.0	17401	0
MED4	5	0.00012108	0.00057699	0.016261	639	5	0.99897	0.99892	1.0	17367	0
ACTL6A	5	0.00012199	0.00058112	0.016334	640	5	0.99988	0.99989	1.0	17576	0
GAK	5	0.00012229	0.00058139	0.016334	641	4	0.94074	0.94106	1.0	15744	0
SMG7	5	0.00012562	0.00059569	0.01671	642	5	0.99987	0.99989	1.0	17575	0
TUBA1C	3	0.00012701	0.00059734	0.016724	643	3	0.99826	0.99822	1.0	17304	0
USPL1	5	0.00012732	0.00059844	0.016724	644	5	0.99987	0.99989	1.0	17573	0
FCGR1B	5	0.00012759	0.00059899	0.016724	645	5	0.99987	0.99989	1.0	17572	0
RBM39	5	0.00012802	0.00060008	0.016729	646	5	0.99844	0.9984	1.0	17320	0
MED28	5	0.00012935	0.00060778	0.016907	647	5	0.99839	0.99835	1.0	17318	0
DHX38	5	0.00012959	0.00060833	0.016907	648	4	0.98169	0.98152	1.0	16633	0
URB1	5	0.00013006	0.00061053	0.016942	649	5	0.99987	0.99988	1.0	17571	0
KIN	5	0.00013099	0.00061823	0.017118	650	5	0.99987	0.99988	1.0	17570	0
PMPCB	5	0.00013105	0.00061878	0.017118	651	4	0.99235	0.99228	1.0	16979	0
TBCB	5	0.00013209	0.00062483	0.017258	652	5	0.99987	0.99988	1.0	17569	0
KCMF1	5	0.0001332	0.00062867	0.017338	653	5	0.99927	0.99925	1.0	17405	0
SKA3	5	0.00013343	0.00063087	0.017346	654	4	0.95736	0.95732	1.0	16075	0
LTV1	5	0.00013353	0.00063087	0.017346	655	5	0.99987	0.99988	1.0	17568	0
RPL28	9	0.00013484	0.00063527	0.017432	656	8	0.63214	0.70958	1.0	11808	1
SMNDC1	5	0.00013498	0.00063692	0.017432	657	5	0.99987	0.99987	1.0	17567	0
INTS7	5	0.00013512	0.00063692	0.017432	658	5	0.99986	0.99987	1.0	17566	0
MED12	5	0.00013591	0.00064187	0.017514	659	5	0.99986	0.99987	1.0	17565	0
CDK7	5	0.00013596	0.00064187	0.017514	660	5	0.99986	0.99987	1.0	17564	0
PITPNB	5	0.00013645	0.00064407	0.017548	661	5	0.99986	0.99987	1.0	17563	0
VPS52	5	0.00013698	0.00064572	0.017566	662	5	0.99986	0.99987	1.0	17562	0
WEE1	5	0.00013867	0.00065286	0.017734	663	5	0.99928	0.99926	1.0	17408	0
VPS25	5	0.00013891	0.00065396	0.017737	664	4	0.98775	0.98761	1.0	16803	0
EBNA1BP2	5	0.00013955	0.00065726	0.017788	665	5	0.99986	0.99987	1.0	17561	0
MED6	5	0.00013985	0.00065781	0.017788	666	4	0.99601	0.99599	1.0	17146	0
RPS4X	3	0.00014048	0.00065891	0.017791	667	3	0.99986	0.99987	1.0	17560	0
SNRPA1	5	0.0001423	0.00066936	0.018046	668	5	0.99949	0.99948	1.0	17459	0
PPIL2	5	0.00014347	0.0006765	0.018211	669	4	0.99655	0.99652	1.0	17183	0
DGCR14	5	0.00014458	0.0006809	0.018302	670	4	0.76277	0.78367	1.0	12977	1
MED17	5	0.00014719	0.00069135	0.018555	671	4	0.96256	0.9625	1.0	16183	0
RBM47	5	0.00014916	0.00070289	0.018837	672	4	0.98663	0.98646	1.0	16776	0
VPS51	5	0.00014925	0.00070399	0.018838	673	4	0.97367	0.97345	1.0	16423	0
NOL7	5	0.0001493	0.00070509	0.01884	674	5	0.99985	0.99986	1.0	17558	0
KANSL2	5	0.00015001	0.00070839	0.018873	675	3	0.95357	0.95362	1.0	16000	0
SNUPN	5	0.00015011	0.00070949	0.018873	676	4	0.95169	0.95175	1.0	15962	0
HAUS7	5	0.0001502	0.00070949	0.018873	677	4	0.99554	0.99551	1.0	17121	0
GEMIN5	5	0.00015396	0.00072324	0.019211	678	3	0.51634	0.65594	1.0	10995	1
ITGB5	5	0.00015582	0.00073093	0.019329	679	5	0.99832	0.99828	1.0	17309	0
WBSCR22	5	0.00015591	0.00073093	0.019329	680	4	0.71023	0.75093	1.0	12432	1
TONSL	5	0.00015597	0.00073093	0.019329	681	4	0.97897	0.97881	1.0	16563	0
RPL7	2	0.00015615	0.00073203	0.01933	682	2	0.99984	0.99986	1.0	17556	0
DCTN5	9	0.00015793	0.00074193	0.019563	683	7	0.71953	0.75638	1.0	12519	1
CHEK1	5	0.00015843	0.00074523	0.019621	684	4	0.93817	0.9385	1.0	15700	0
BCLAF1	5	0.00015889	0.00074798	0.019665	685	5	0.99984	0.99985	1.0	17555	0
BUD13	5	0.00016122	0.00075567	0.019838	686	5	0.99984	0.99985	1.0	17554	0
SPAG5	5	0.00016239	0.00075897	0.019881	687	5	0.99984	0.99984	1.0	17553	0
NLE1	7	0.00016256	0.00075952	0.019881	688	5	0.54458	0.66965	1.0	11205	1
MAPK1	5	0.00016394	0.00076887	0.020097	689	5	0.99984	0.99984	1.0	17552	0
BPTF	5	0.00016446	0.00077162	0.020139	690	4	0.9929	0.99283	1.0	17001	0
INCENP	5	0.0001675	0.00078591	0.020483	691	4	0.97352	0.9733	1.0	16418	0
SNRNP70	5	0.00017066	0.00079801	0.020768	692	4	0.76713	0.78658	1.0	13023	1
RPLP1	5	0.00017143	0.0008013	0.020824	693	4	0.98775	0.98761	1.0	16840	0
PDPK1	5	0.00017306	0.00080625	0.020922	694	4	0.98775	0.98761	1.0	16801	0
EIF3E	5	0.00017645	0.00082769	0.021414	695	4	0.99222	0.99216	1.0	16972	0
PPIL4	5	0.00017674	0.00082879	0.021414	696	5	0.99866	0.99861	1.0	17344	0
PDE4DIP	22	0.00017676	0.00082879	0.021414	697	13	0.13236	0.26926	0.953045	5087	2
POLR2B	5	0.00017739	0.00083154	0.021455	698	5	0.99967	0.99967	1.0	17500	0
LARS	5	0.00017871	0.00083704	0.021565	699	4	0.99767	0.99764	1.0	17258	0
ORAOV1	5	0.00018148	0.00085023	0.021809	700	5	0.9998	0.9998	1.0	17538	0
RPL7A	2	0.00018163	0.00085023	0.021809	701	2	0.99982	0.99982	1.0	17546	0
HIST1H2AJ	3	0.00018189	0.00085078	0.021809	702	3	0.99961	0.9996	1.0	17482	0
DHX15	5	0.00018225	0.00085133	0.021809	703	5	0.99812	0.99808	1.0	17289	0
SAMM50	5	0.00018288	0.00085353	0.021834	704	4	0.96226	0.96221	1.0	16175	0
CDC26	5	0.00018439	0.00086123	0.021921	705	4	0.98971	0.9896	1.0	16885	0
PSMC2	5	0.00018471	0.00086123	0.021921	706	4	0.98775	0.98761	1.0	16832	0
NOL9	5	0.0001849	0.00086178	0.021921	707	4	0.95782	0.95779	1.0	16087	0
WARS	5	0.00018494	0.00086178	0.021921	708	4	0.99647	0.99643	1.0	17176	0
LETM1	5	0.00018622	0.00086838	0.022057	709	4	0.98019	0.98004	1.0	16594	0
POLD2	5	0.00018723	0.00087498	0.022194	710	4	0.94717	0.94731	1.0	15869	0
PMF1-BGLAP	3	0.00018931	0.00088157	0.022326	711	3	0.99981	0.99981	1.0	17544	0
TIMM44	5	0.00018949	0.00088267	0.022326	712	4	0.84832	0.85068	1.0	14135	1
HMGCS1	5	0.00019032	0.00088872	0.022447	713	5	0.99889	0.99885	1.0	17358	0
EIF6	5	0.00019249	0.00089972	0.022693	714	4	0.98775	0.98761	1.0	16794	0
NOB1	5	0.00019314	0.00090301	0.022745	715	5	0.99981	0.99981	1.0	17542	0
AURKA	5	0.00019616	0.00091566	0.023031	716	5	0.9998	0.99981	1.0	17541	0
RPL30	3	0.0001971	0.00091841	0.023068	717	3	0.9998	0.99981	1.0	17540	0
YARS2	5	0.0001976	0.00092171	0.0231	718	5	0.9998	0.99981	1.0	17539	0
YAP1	6	0.00019767	0.00092226	0.0231	719	5	0.9597	0.95966	1.0	16117	0
ASNS	5	0.00020323	0.00095249	0.023819	720	4	0.99509	0.99504	1.0	17096	0
XRCC5	5	0.00020353	0.00095359	0.023819	721	4	0.84134	0.84427	1.0	14034	1
IMP4	5	0.00020552	0.00095964	0.023937	722	5	0.99979	0.9998	1.0	17536	0
SF3A1	5	0.00020836	0.00096981	0.024157	723	4	0.0089798	0.03131	0.684933	820	1
CEACAM6	4	0.0002086	0.00097284	0.024199	724	4	0.99979	0.99979	1.0	17535	0
UBB	2	0.00020945	0.00097504	0.02422	725	1	0.74002	0.76893	1.0	12726	0
XRN2	5	0.00021204	0.00098713	0.024487	726	5	0.99948	0.99946	1.0	17454	0
ICT1	5	0.00021516	0.00099813	0.024705	727	5	0.99978	0.99979	1.0	17533	0
RABGGTA	5	0.0002152	0.00099868	0.024705	728	4	0.97527	0.97509	1.0	16460	0
CLSPN	5	0.00021677	0.0010042	0.024807	729	5	0.99978	0.99979	1.0	17532	0
GTF2A2	5	0.00021747	0.0010086	0.024881	730	4	0.99451	0.99445	1.0	17072	0
GGPS1	5	0.00021891	0.0010163	0.025037	731	5	0.99978	0.99978	1.0	17531	0
C17orf96	5	0.00021964	0.001019	0.02507	732	5	0.99944	0.99942	1.0	17445	0
RPS15	2	0.00022002	0.0010207	0.025077	733	2	0.99978	0.99978	1.0	17530	0
EIF5B	5	0.00022285	0.0010377	0.025453	734	5	0.99978	0.99978	1.0	17529	0
APC	5	0.00022311	0.0010388	0.025453	735	5	0.99973	0.99973	1.0	17520	0
HUWE1	5	0.00022509	0.0010443	0.025537	736	4	0.79656	0.80765	1.0	13377	1
THOC5	5	0.00022579	0.001046	0.025537	737	5	0.99924	0.99921	1.0	17398	0
STK40	5	0.00022624	0.0010465	0.025537	738	5	0.99977	0.99978	1.0	17528	0
PRR13	6	0.00022856	0.0010564	0.025744	739	5	0.95409	0.95412	1.0	16011	0
SDAD1	5	0.00023016	0.0010633	0.025876	740	4	0.97887	0.97871	1.0	16559	0
RAD51	5	0.00023135	0.0010685	0.025968	741	4	0.99428	0.99423	1.0	17061	0
PRPF6	5	0.00023259	0.0010707	0.025987	742	3	0.97085	0.97064	1.0	16354	0
TINF2	5	0.00023568	0.0010828	0.026245	743	5	0.99966	0.99966	1.0	17497	0
ACTR3	5	0.00023741	0.0010927	0.026449	744	5	0.99976	0.99976	1.0	17527	0
CSNK2B	5	0.00024055	0.0011053	0.026719	745	5	0.99976	0.99976	1.0	17525	0
ZC3H8	5	0.00024676	0.0011317	0.027321	746	4	0.99735	0.99734	1.0	17228	0
PTH2	5	0.00024802	0.001135	0.027353	747	1	0.0073133	0.026339	0.671811	696	4
VDAC1	3	0.00024831	0.0011361	0.027353	748	3	0.99975	0.99975	1.0	17524	0
DBF4	5	0.00025054	0.001146	0.027531	749	5	0.99975	0.99975	1.0	17523	0
CELSR2	5	0.00025067	0.0011466	0.027531	750	4	0.98775	0.98761	1.0	16810	0
RAB5C	5	0.00025346	0.0011576	0.027748	751	4	0.99584	0.99581	1.0	17137	0
TTC1	5	0.0002536	0.0011587	0.027748	752	5	0.9993	0.99928	1.0	17416	0
METAP2	5	0.00025449	0.0011636	0.027829	753	4	0.99122	0.99114	1.0	16940	0
DONSON	5	0.00026037	0.0011856	0.028318	754	5	0.99974	0.99974	1.0	17522	0
PNN	5	0.00026161	0.0011894	0.028372	755	5	0.99974	0.99974	1.0	17521	0
CRKL	5	0.00026344	0.0011977	0.028531	756	4	0.99576	0.99572	1.0	17129	0
SNRNP200	5	0.00026483	0.0012015	0.028585	757	4	0.98775	0.98761	1.0	16792	0
NRDE2	5	0.00026661	0.001212	0.028795	758	5	0.99847	0.99843	1.0	17325	0
SFPQ	5	0.00026752	0.001218	0.028901	759	5	0.99973	0.99973	1.0	17519	0
RRN3	5	0.0002679	0.0012202	0.028915	760	5	0.99973	0.99973	1.0	17518	0
SLC35B1	5	0.00026874	0.0012224	0.028929	761	4	0.99778	0.99774	1.0	17267	0
IGLON5	5	0.00027236	0.0012422	0.029333	762	5	0.99973	0.99973	1.0	17517	0
UCHL5	5	0.00027252	0.0012428	0.029333	763	5	0.99973	0.99972	1.0	17516	0
NEDD1	5	0.00027318	0.0012461	0.029373	764	4	0.98775	0.98761	1.0	16798	0
HNRNPM	5	0.0002737	0.0012488	0.029399	765	4	0.99151	0.99145	1.0	16950	0
HGS	5	0.00027783	0.001273	0.029929	766	5	0.99972	0.99972	1.0	17514	0
C17orf104	5	0.00027949	0.0012796	0.030045	767	5	0.99972	0.99972	1.0	17513	0
PSMC5	5	0.00027989	0.0012829	0.030083	768	5	0.99972	0.99972	1.0	17512	0
SNAPC1	5	0.00028039	0.0012851	0.030096	769	4	0.98314	0.98296	1.0	16680	0
ST3GAL1	5	0.0002808	0.0012879	0.030121	770	4	0.99124	0.99117	1.0	16941	0
FAM91A1	5	0.00028315	0.0013044	0.030467	771	5	0.99908	0.99905	1.0	17384	0
CDK9	5	0.0002844	0.0013082	0.030478	772	4	0.95902	0.959	1.0	16104	0
RPL5	2	0.00028468	0.0013082	0.030478	773	2	0.99972	0.99972	1.0	17511	0
PFDN5	8	0.00029149	0.0013401	0.03118	774	7	0.99948	0.99946	1.0	17453	0
PPP2R4	5	0.00029263	0.001345	0.031255	775	5	0.99971	0.99971	1.0	17509	0
WDR55	5	0.00029894	0.0013709	0.031815	776	3	0.95398	0.95401	1.0	16010	0
SAMD4B	5	0.00030456	0.0013948	0.032328	777	5	0.9997	0.99969	1.0	17508	0
ATP1A1	5	0.00030554	0.0013995	0.032395	778	4	0.81113	0.81886	1.0	13572	1
POLR2I	5	0.00030735	0.0014088	0.032569	779	4	0.95611	0.9561	1.0	16053	0
POM121C	5	0.00030823	0.0014121	0.032603	780	5	0.99969	0.99969	1.0	17507	0
PSMD4	5	0.00031235	0.0014292	0.032905	781	4	0.98364	0.98348	1.0	16692	0
NAA15	5	0.00031262	0.0014319	0.032905	782	5	0.99969	0.99969	1.0	17506	0
HAPLN4	5	0.00031322	0.001433	0.032905	783	5	0.99969	0.99969	1.0	17505	0
DAD1	5	0.00031339	0.0014336	0.032905	784	4	0.98775	0.98761	1.0	16805	0
EXOSC8	5	0.00031354	0.0014347	0.032905	785	4	0.95312	0.95319	1.0	15987	0
UBAP1	5	0.00031429	0.0014379	0.032905	787	4	0.37716	0.52808	1.0	9058	1
TRA2B	7	0.00031429	0.0014379	0.032905	786	6	0.99832	0.99829	1.0	17311	0
SLC20A1	5	0.00031601	0.0014467	0.033064	788	5	0.99968	0.99968	1.0	17504	0
HIST1H2BG	5	0.00032054	0.0014676	0.033457	789	3	0.96955	0.96935	1.0	16314	0
HIST1H2BB	3	0.00032062	0.0014676	0.033457	790	3	0.99968	0.99968	1.0	17503	0
TWISTNB	5	0.00032756	0.0014968	0.034078	791	5	0.99885	0.9988	1.0	17355	0
GTF2E1	5	0.00032953	0.0015094	0.034322	792	5	0.99911	0.99908	1.0	17388	0
NOM1	5	0.00033304	0.0015265	0.034666	793	5	0.99967	0.99967	1.0	17499	0
RPL26	2	0.0003355	0.0015408	0.034947	794	2	0.99966	0.99967	1.0	17498	0
RPS6	3	0.00033676	0.0015474	0.035052	795	2	0.89786	0.89895	1.0	14950	0
ATP6V1C1	5	0.00033982	0.0015611	0.035319	796	4	0.98775	0.98761	1.0	16843	0
SLC33A1	5	0.00034163	0.0015677	0.035417	797	5	0.99939	0.99937	1.0	17432	0
GINS3	6	0.00034195	0.0015693	0.035417	798	5	0.99907	0.99903	1.0	17381	0
NOC2L	5	0.00034514	0.0015803	0.035575	799	5	0.99965	0.99966	1.0	17495	0
PPP1R7	5	0.00034515	0.0015803	0.035575	800	4	0.99761	0.99759	1.0	17253	0
MIS12	5	0.0003458	0.0015836	0.035598	801	5	0.99965	0.99965	1.0	17494	0
PTK2	5	0.00034611	0.0015853	0.035598	802	5	0.99941	0.99939	1.0	17441	0
NUP62	5	0.00034772	0.0015924	0.035691	803	5	0.99848	0.99845	1.0	17328	0
COG3	5	0.00034853	0.0015963	0.035691	804	5	0.99965	0.99965	1.0	17493	0
EIF2B5	5	0.00034862	0.0015968	0.035691	805	3	0.81322	0.82053	1.0	13605	1
DDX3X	5	0.00034872	0.0015974	0.035691	806	5	0.99965	0.99965	1.0	17492	0
RBM17	4	0.00034948	0.0016018	0.035745	807	4	0.99965	0.99965	1.0	17491	0
IPO11	5	0.0003588	0.0016425	0.036579	808	5	0.99964	0.99964	1.0	17490	0
FASN	5	0.00035932	0.0016452	0.036579	809	4	0.99538	0.99535	1.0	17112	0
HES1	5	0.00035942	0.0016452	0.036579	810	5	0.99964	0.99964	1.0	17489	0
SASS6	5	0.00036127	0.001654	0.036729	811	5	0.99964	0.99964	1.0	17488	0
TIMELESS	5	0.00036209	0.0016595	0.036806	812	3	0.5771	0.68382	1.0	11421	1
RBBP8	5	0.00036347	0.0016656	0.036894	813	5	0.99917	0.99914	1.0	17394	0
EIF2S1	5	0.0003709	0.0016991	0.037557	814	3	0.32705	0.48267	1.0	8311	1
MED22	5	0.00037103	0.0016996	0.037557	815	4	0.99305	0.99298	1.0	17007	0
RPL24	3	0.00037434	0.0017145	0.037839	816	3	0.99963	0.99962	1.0	17485	0
POLR1A	5	0.00037554	0.0017183	0.037877	817	3	0.71641	0.75453	1.0	12493	1
SLU7	5	0.00038062	0.0017409	0.038327	818	5	0.99962	0.99962	1.0	17484	0
SNAPIN	5	0.00038746	0.0017695	0.038909	819	5	0.99961	0.99961	1.0	17483	0
STX5	5	0.00039299	0.0017893	0.039237	820	4	0.99676	0.99674	1.0	17194	0
NARFL	5	0.00039336	0.0017898	0.039237	821	3	0.98775	0.98761	1.0	16791	0
DPH1	5	0.00039345	0.0017909	0.039237	822	5	0.99961	0.9996	1.0	17481	0
MED18	5	0.00039424	0.0017942	0.039261	823	4	0.9064	0.90735	1.0	15119	0
RPS14	2	0.00039486	0.0017964	0.039262	824	2	0.99961	0.9996	1.0	17480	0
RIMBP3B	5	0.00039627	0.0018041	0.039382	825	5	0.9996	0.9996	1.0	17478	0
PPP1R11	5	0.00040407	0.0018365	0.040041	826	4	0.97881	0.97865	1.0	16555	0
CHMP7	5	0.00040515	0.0018404	0.040064	827	5	0.9991	0.99907	1.0	17387	0
RINT1	5	0.00040557	0.001842	0.040064	828	5	0.99959	0.99959	1.0	17477	0
C11orf73	5	0.00040888	0.0018541	0.040279	829	5	0.99959	0.99959	1.0	17476	0
GARS	5	0.00040969	0.0018574	0.040302	830	4	0.92137	0.92197	1.0	15395	0
DDX21	5	0.00041482	0.0018789	0.040718	831	5	0.99959	0.99957	1.0	17475	0
GFER	5	0.00041555	0.0018816	0.040729	832	4	0.99774	0.99771	1.0	17264	0
CENPK	5	0.00041669	0.0018855	0.040763	833	4	0.98775	0.98761	1.0	16826	0
KIF11	5	0.00043025	0.0019503	0.0421	834	5	0.99955	0.99954	1.0	17469	0
ZNF207	5	0.00043084	0.001952	0.0421	835	4	0.80379	0.81307	1.0	13480	1
TSG101	5	0.0004316	0.0019547	0.042109	836	4	0.99762	0.9976	1.0	17256	0
SMG5	5	0.00043247	0.0019575	0.042118	837	5	0.99949	0.99947	1.0	17456	0
SIGLEC11	5	0.0004345	0.0019679	0.042292	838	5	0.99957	0.99955	1.0	17473	0
NDUFB9	5	0.00043502	0.0019707	0.0423	839	5	0.99938	0.99936	1.0	17430	0
GNL2	5	0.00043734	0.0019787	0.042412	840	4	0.99768	0.99765	1.0	17260	0
WDR5	5	0.00043769	0.0019806	0.042412	841	4	0.99117	0.9911	1.0	16936	0
PSMD14	5	0.00044037	0.0019954	0.042679	842	4	0.9648	0.96469	1.0	16215	0
PELP1	5	0.00044191	0.0020009	0.042746	843	4	0.98998	0.98989	1.0	16892	0
PPP4C	5	0.00044326	0.002007	0.042824	844	5	0.99949	0.99947	1.0	17457	0
ARMC7	5	0.00045693	0.0020554	0.043805	845	4	0.99537	0.99534	1.0	17109	0
NVL	5	0.00045783	0.0020598	0.043846	846	4	0.37573	0.5268	1.0	9039	1
XPO1	5	0.00046069	0.0020724	0.044063	847	3	0.8912	0.8924	1.0	14836	0
ZNF830	5	0.00046189	0.0020784	0.04414	848	4	0.42229	0.56934	1.0	9656	1
ARGLU1	5	0.00046328	0.0020839	0.044205	849	4	0.96222	0.96217	1.0	16174	0
RHEB	5	0.00046528	0.0020927	0.044298	850	4	0.99734	0.99733	1.0	17227	0
ATR	5	0.00046548	0.0020933	0.044298	851	5	0.99837	0.99833	1.0	17317	0
TRIAP1	5	0.00046649	0.0021021	0.044432	852	5	0.99953	0.99952	1.0	17467	0
OSBPL9	5	0.00046769	0.0021054	0.04445	853	5	0.9982	0.99816	1.0	17297	0
SEPT5	5	0.00047212	0.0021224	0.044757	854	5	0.99953	0.99951	1.0	17466	0
LSM5	5	0.00047951	0.0021532	0.045353	855	5	0.99952	0.99951	1.0	17464	0
ELAC2	5	0.00048552	0.002184	0.045948	856	5	0.99951	0.9995	1.0	17463	0
SLC39A7	5	0.00048811	0.0021955	0.046137	857	5	0.99951	0.9995	1.0	17462	0
DDX41	5	0.00049021	0.0022032	0.046245	858	5	0.99951	0.9995	1.0	17461	0
NDC80	5	0.00049309	0.0022142	0.046422	859	4	0.28023	0.44073	1.0	7698	1
PRPF4B	5	0.00049434	0.0022181	0.046448	860	5	0.99848	0.99844	1.0	17327	0
TIMM10	5	0.00049539	0.0022236	0.046509	861	4	0.63213	0.70958	1.0	11807	1
CDC6	5	0.00050446	0.0022588	0.047116	862	5	0.99934	0.99931	1.0	17421	0
WDHD1	5	0.00050468	0.0022593	0.047116	863	4	0.99698	0.99695	1.0	17206	0
RBBP6	7	0.00050522	0.0022604	0.047116	864	6	0.99956	0.99955	1.0	17472	0
RBM45	5	0.0005068	0.0022654	0.047164	865	4	0.99338	0.99332	1.0	17023	0
TRMT12	5	0.00051108	0.002278	0.047373	866	4	0.99458	0.99451	1.0	17079	0
WBP11	5	0.00051308	0.0022857	0.047478	867	5	0.99949	0.99946	1.0	17455	0
TRRAP	5	0.00051726	0.0023033	0.047788	868	4	0.33165	0.48686	1.0	8366	1
VPS16	5	0.0005232	0.0023302	0.048292	869	4	0.98101	0.98084	1.0	16618	0
DTYMK	5	0.00052626	0.0023423	0.048486	870	4	0.99719	0.99716	1.0	17222	0
SMC3	5	0.00052977	0.0023517	0.048624	871	4	0.89904	0.90012	1.0	14974	0
PRPF40A	5	0.00053375	0.0023698	0.048921	872	4	0.99324	0.99318	1.0	17015	0
ZCCHC9	5	0.00053427	0.0023715	0.048921	873	5	0.99947	0.99944	1.0	17450	0
COL14A1	5	0.00054525	0.002421	0.049827	874	5	0.99945	0.99943	1.0	17448	0
TMEM71	5	0.00054539	0.002421	0.049827	875	5	0.99945	0.99943	1.0	17447	0
ELP6	5	0.00055793	0.002471	0.050799	876	5	0.99944	0.99942	1.0	17446	0
CINP	5	0.00056763	0.0025133	0.051552	877	5	0.99943	0.99941	1.0	17444	0
ZNHIT2	5	0.00056781	0.0025133	0.051552	878	4	0.992	0.99194	1.0	16964	0
RPP14	5	0.00057057	0.0025254	0.051716	879	5	0.99943	0.9994	1.0	17443	0
CEP192	5	0.00057099	0.0025271	0.051716	880	4	0.70222	0.74635	1.0	12369	1
UNC119	5	0.00058543	0.002593	0.052957	881	5	0.99941	0.99939	1.0	17442	0
RPL3	5	0.00058554	0.0025936	0.052957	882	4	0.99762	0.9976	1.0	17254	0
GTF2IRD2B	5	0.00058721	0.0026035	0.053099	883	4	0.94048	0.94081	1.0	15739	0
RPL6	3	0.0005929	0.002626	0.053482	884	3	0.99941	0.99939	1.0	17439	0
CASC5	5	0.00059348	0.0026282	0.053482	885	5	0.99941	0.99939	1.0	17438	0
TXNL4B	5	0.00059435	0.0026343	0.053545	886	5	0.99941	0.99939	1.0	17437	0
RRAGA	5	0.00059653	0.0026431	0.053663	887	4	0.33607	0.49084	1.0	8422	1
CEPT1	5	0.00060293	0.0026722	0.054193	888	5	0.9994	0.99938	1.0	17433	0
EGR2	5	0.00060999	0.0027035	0.054767	889	5	0.99939	0.99937	1.0	17431	0
POLR3B	5	0.00061652	0.0027299	0.05524	890	4	0.99417	0.99412	1.0	17057	0
UBE2L3	6	0.00061776	0.0027338	0.055256	891	5	0.42951	0.57596	1.0	9751	1
HNF1B	5	0.00061895	0.0027398	0.055316	892	5	0.99847	0.99843	1.0	17324	0
KANSL1	5	0.00062093	0.0027508	0.055436	893	3	0.95622	0.95622	1.0	16055	0
KAT5	5	0.00062118	0.0027519	0.055436	894	4	0.11894	0.24815	0.947351	4715	1
ITFG1	5	0.00062341	0.0027607	0.055504	895	4	0.99525	0.99522	1.0	17104	0
UBA2	5	0.00062416	0.0027629	0.055504	896	5	0.99938	0.99936	1.0	17429	0
AP1G1	5	0.00062465	0.0027646	0.055504	897	4	0.99431	0.99427	1.0	17063	0
USP34	5	0.00062714	0.0027772	0.055696	898	5	0.99808	0.99803	1.0	17284	0
AGL	5	0.00063157	0.0027959	0.056008	899	5	0.99937	0.99934	1.0	17428	0
NOL11	5	0.00063491	0.0028146	0.056258	900	4	0.75639	0.77939	1.0	12906	1
PPP1R12A	5	0.00063492	0.0028146	0.056258	901	5	0.99937	0.99934	1.0	17427	0
SAP18	5	0.00063642	0.0028195	0.056294	902	3	0.98775	0.98761	1.0	16830	0
RAB1B	5	0.00063782	0.0028267	0.056374	903	5	0.99936	0.99934	1.0	17426	0
RRM2	5	0.00063844	0.00283	0.056378	904	4	0.94472	0.94495	1.0	15820	0
ARCN1	5	0.00064151	0.0028404	0.056504	905	5	0.99936	0.99934	1.0	17424	0
RBX1	5	0.00064212	0.0028426	0.056504	906	5	0.99936	0.99934	1.0	17423	0
MRGBP	5	0.00064938	0.0028734	0.057054	907	4	0.80197	0.81171	1.0	13451	1
GTF3C4	5	0.00065469	0.0028883	0.057285	908	5	0.99935	0.99932	1.0	17422	0
CIAPIN1	5	0.00066356	0.002924	0.05793	909	4	0.99019	0.99009	1.0	16899	0
MLST8	5	0.00067575	0.0029669	0.058715	910	5	0.99932	0.9993	1.0	17420	0
HIST1H2BE	3	0.00067783	0.002974	0.058792	911	2	0.71853	0.75578	1.0	12511	0
SSU72	5	0.00068099	0.0029894	0.059031	912	5	0.99897	0.99892	1.0	17368	0
COPS4	5	0.00068462	0.003007	0.059314	913	5	0.99932	0.99929	1.0	17419	0
SSRP1	5	0.00068647	0.0030175	0.059455	914	4	0.89025	0.89146	1.0	14824	0
COG1	5	0.00068941	0.003032	0.059676	915	4	0.98352	0.98336	1.0	16688	0
AVPR1A	5	0.00069015	0.0030373	0.059714	916	5	0.99931	0.99929	1.0	17418	0
ATP6AP1	5	0.00069535	0.0030576	0.060036	917	5	0.99856	0.99851	1.0	17333	0
SRP72	5	0.00069621	0.0030617	0.060036	918	5	0.9993	0.99928	1.0	17417	0
ARPC4	9	0.00069663	0.0030636	0.060036	919	7	0.99792	0.99788	1.0	17276	0
RGPD6	1	0.00070003	0.0030757	0.060208	920	1	0.9993	0.99928	1.0	17414	0
LSM6	5	0.00070532	0.0031027	0.060669	921	4	0.76677	0.78633	1.0	13014	1
ABCB4	5	0.00071195	0.0031252	0.060852	922	5	0.99929	0.99927	1.0	17412	0
SEH1L	5	0.00071242	0.0031274	0.060852	923	4	0.96988	0.96968	1.0	16322	0
ATAD2	5	0.00071426	0.003134	0.060852	924	3	0.67552	0.73158	1.0	12146	1
NHP2	6	0.00071427	0.003134	0.060852	925	5	0.99941	0.99939	1.0	17440	0
ZFAT	5	0.00071461	0.003134	0.060852	926	4	0.46627	0.60968	1.0	10253	1
DBR1	5	0.00071538	0.0031357	0.060852	927	5	0.99928	0.99926	1.0	17407	0
MTBP	5	0.00071538	0.0031357	0.060852	928	5	0.99928	0.99926	1.0	17409	0
CWC27	5	0.00071934	0.00315	0.061063	929	5	0.99928	0.99926	1.0	17406	0
ERCC2	5	0.00072302	0.0031659	0.061306	930	4	0.53003	0.66358	1.0	11115	1
FBXO11	5	0.00074481	0.0032566	0.062995	931	5	0.99926	0.99923	1.0	17402	0
MED19	5	0.00074642	0.003266	0.063108	932	4	0.98235	0.9822	1.0	16656	0
BANP	5	0.00076215	0.0033259	0.064197	933	4	0.16821	0.3237	0.980691	5943	1
RNGTT	5	0.00076499	0.0033407	0.064415	934	3	0.46979	0.61298	1.0	10307	1
INTS5	5	0.00076656	0.0033517	0.064558	935	5	0.99923	0.99921	1.0	17397	0
KIF14	5	0.00077927	0.0034056	0.065525	936	4	0.92358	0.92414	1.0	15427	0
HMGCR	5	0.00078927	0.0034529	0.066364	937	5	0.99832	0.99829	1.0	17312	0
UTP20	5	0.00079442	0.003476	0.066737	938	3	0.99206	0.99201	1.0	16966	0
RPL23A	2	0.00079554	0.0034853	0.066845	939	2	0.9992	0.99918	1.0	17396	0
CCDC115	5	0.00080675	0.0035337	0.067701	940	3	0.8881	0.88933	1.0	14790	0
PGGT1B	5	0.00080774	0.0035392	0.067734	941	4	0.99701	0.99698	1.0	17208	0
DNMT1	5	0.00080852	0.0035436	0.067746	942	4	0.99312	0.99305	1.0	17008	0
TIMM23	5	0.00081455	0.0035705	0.068189	943	5	0.99919	0.99916	1.0	17395	0
EXOSC5	5	0.00083118	0.003636	0.069365	944	3	0.14371	0.28661	0.960687	5368	1
FOXA1	5	0.00083638	0.0036536	0.069626	945	5	0.99916	0.99914	1.0	17393	0
ISG20L2	5	0.0008457	0.0036975	0.07039	946	4	0.99756	0.99754	1.0	17249	0
TIMM9	4	0.00086232	0.0037679	0.071654	947	3	0.97972	0.97956	1.0	16581	0
SUGP1	5	0.00087015	0.0038086	0.072351	948	5	0.99813	0.99809	1.0	17291	0
PCDHA8	5	0.00087217	0.0038185	0.072463	949	5	0.99913	0.9991	1.0	17391	0
YJEFN3	5	0.00087789	0.0038394	0.072758	950	5	0.99912	0.9991	1.0	17390	0
PDCD11	5	0.00087897	0.0038421	0.072758	951	3	0.75141	0.77622	1.0	12850	1
STX18	5	0.00088259	0.0038592	0.072928	952	5	0.99815	0.99811	1.0	17293	0
ANAPC5	5	0.00088265	0.0038592	0.072928	953	5	0.99912	0.99909	1.0	17389	0
ELP3	5	0.00088585	0.0038707	0.073069	954	4	0.99412	0.99406	1.0	17055	0
EIF3K	5	0.00090395	0.0039466	0.074423	955	4	0.79325	0.80521	1.0	13329	1
CIT	5	0.00090978	0.0039735	0.074853	956	5	0.99909	0.99906	1.0	17386	0
U2AF2	5	0.00092886	0.004056	0.076327	957	5	0.99907	0.99904	1.0	17382	0
RAB7A	5	0.00093404	0.0040774	0.07665	958	5	0.99907	0.99903	1.0	17380	0
RPTOR	5	0.00093837	0.0040939	0.07688	959	4	0.96409	0.96401	1.0	16209	0
SART1	5	0.00094345	0.0041176	0.077134	960	3	0.97644	0.97627	1.0	16492	0
WISP1	17	0.00094352	0.0041176	0.077134	961	10	0.7373	0.76725	1.0	12697	4
SON	5	0.00094409	0.0041203	0.077134	962	4	0.37874	0.5296	1.0	9082	1
CCT2	5	0.00094541	0.0041247	0.077136	963	4	0.98045	0.98029	1.0	16604	0
MPHOSPH10	4	0.00095126	0.004155	0.077491	964	4	0.99905	0.99901	1.0	17377	0
ZBTB8OS	5	0.00095153	0.0041561	0.077491	965	5	0.99859	0.99855	1.0	17338	0
RPS15A	3	0.00095184	0.0041566	0.077491	966	3	0.98189	0.9817	1.0	16641	0
NUBP1	5	0.00095867	0.0041792	0.077831	967	4	0.99235	0.99228	1.0	16976	0
C16orf80	5	0.00096414	0.004211	0.078344	968	5	0.99904	0.999	1.0	17375	0
RPSA	2	0.00097024	0.0042347	0.078702	969	2	0.99903	0.99899	1.0	17374	0
ORC1	5	0.00097651	0.0042644	0.079172	970	4	0.7418	0.77006	1.0	12753	1
ADSS	5	0.00099042	0.0043171	0.080058	971	5	0.99901	0.99896	1.0	17372	0
TRAPPC9	5	0.00099146	0.004321	0.080058	972	4	0.58294	0.68654	1.0	11465	1
HIST1H2BF	1	0.00099768	0.0043433	0.080388	973	1	0.999	0.99896	1.0	17371	0
EIF4H	5	0.0010204	0.0044359	0.081995	974	5	0.99898	0.99894	1.0	17370	0
RASL10A	5	0.0010211	0.0044392	0.081995	975	4	0.99728	0.99727	1.0	17224	0
DHPS	5	0.0010281	0.0044568	0.082236	976	4	0.99783	0.9978	1.0	17270	0
ATRIP	5	0.0010315	0.0044705	0.082405	977	5	0.99805	0.99801	1.0	17282	0
CUL3	5	0.0010346	0.0044859	0.082476	979	5	0.99897	0.99892	1.0	17366	0
GTF2E2	5	0.0010346	0.0044859	0.082476	978	5	0.99897	0.99892	1.0	17369	0
ZFX	7	0.0010359	0.0044881	0.082476	980	5	0.99683	0.9968	1.0	17198	0
APH1A	5	0.0010395	0.0045008	0.082624	981	4	0.99682	0.99679	1.0	17197	0
ABCB11	5	0.0010488	0.0045437	0.083292	982	5	0.99895	0.99891	1.0	17364	0
TRAPPC11	5	0.0010496	0.0045464	0.083292	983	4	0.59762	0.69335	1.0	11576	1
WDR24	5	0.0010582	0.0045799	0.083821	984	5	0.99894	0.9989	1.0	17362	0
AOC2	5	0.0010628	0.0045986	0.084078	985	5	0.99894	0.9989	1.0	17361	0
EIF4G1	5	0.0010651	0.0046118	0.084234	986	4	0.99589	0.99586	1.0	17138	0
MED31	5	0.0010729	0.004647	0.08479	987	3	0.96901	0.96883	1.0	16299	0
SRP9	3	0.0010745	0.0046525	0.084805	988	2	0.68226	0.73522	1.0	12200	1
ID2	5	0.0011023	0.0047823	0.086966	989	4	0.99381	0.99376	1.0	17040	0
SMPD4	6	0.0011027	0.0047834	0.086966	990	4	0.88936	0.89056	1.0	14811	1
POLA1	5	0.0011038	0.0047856	0.086966	991	4	0.35002	0.50359	1.0	8627	1
INTS12	5	0.0011057	0.0047916	0.086988	992	4	0.98131	0.98113	1.0	16626	0
ISYNA1	5	0.0011103	0.0048131	0.087289	993	4	0.9605	0.96045	1.0	16139	0
RUVBL1	5	0.0011125	0.0048207	0.087341	994	3	0.0070082	0.02546	0.671811	679	1
DAZAP1	5	0.0011285	0.0048807	0.088338	995	3	0.83115	0.83527	1.0	13881	1
TTF2	5	0.0011388	0.0049252	0.089054	996	5	0.99886	0.99882	1.0	17357	0
SFSWAP	5	0.0011409	0.0049318	0.089084	997	4	0.89886	0.89994	1.0	14970	0
CENPT	5	0.0011433	0.0049411	0.089163	998	4	0.97722	0.97703	1.0	16512	0
RCC1	5	0.0011474	0.004956	0.089342	999	5	0.99885	0.99881	1.0	17356	0
STX4	5	0.0011529	0.0049824	0.089728	1000	4	0.98858	0.98845	1.0	16852	0
CLINT1	5	0.0011562	0.0049923	0.089816	1001	5	0.99884	0.9988	1.0	17354	0
AMER1	5	0.001162	0.0050137	0.090112	1002	4	0.96178	0.9617	1.0	16164	0
TEX10	5	0.0011636	0.0050209	0.09015	1003	4	0.64189	0.71434	1.0	11882	1
APC2	5	0.0011664	0.0050357	0.090327	1004	3	0.99416	0.99411	1.0	17056	0
RBM19	5	0.0011683	0.0050412	0.090335	1005	5	0.99853	0.99849	1.0	17332	0
MIS18BP1	5	0.001181	0.0050951	0.09121	1006	4	0.98564	0.98548	1.0	16746	0
UBA1	5	0.0011829	0.005105	0.091297	1007	4	0.90897	0.90978	1.0	15158	0
RRP1	5	0.0011849	0.0051132	0.091353	1008	4	0.99791	0.99788	1.0	17275	0
NPAT	5	0.0011865	0.0051215	0.09141	1009	4	0.99168	0.99162	1.0	16957	0
UBE2H	5	0.0011953	0.0051622	0.092045	1010	4	0.98096	0.98079	1.0	16617	0
LIN52	5	0.0012034	0.0052006	0.0926	1011	4	0.96098	0.9609	1.0	16144	0
TAF12	5	0.001205	0.0052078	0.0926	1012	4	0.99479	0.99472	1.0	17087	0
FAM32A	5	0.001207	0.0052133	0.0926	1013	5	0.99826	0.99823	1.0	17305	0
HSPE1	2	0.001207	0.0052138	0.0926	1014	2	0.99879	0.99874	1.0	17352	0
XYLT2	5	0.0012094	0.0052303	0.092801	1015	4	0.92785	0.9283	1.0	15506	0
COPG1	5	0.0012134	0.0052463	0.092959	1016	3	0.36461	0.5168	1.0	8863	1
SEZ6	5	0.0012145	0.0052496	0.092959	1017	5	0.99879	0.99874	1.0	17351	0
PRPF18	5	0.0012227	0.0052793	0.093393	1018	3	0.96688	0.96674	1.0	16261	0
TTF1	5	0.001238	0.0053628	0.094778	1019	5	0.99876	0.99872	1.0	17350	0
BCAR1	5	0.0012413	0.0053766	0.094928	1020	4	0.68831	0.73858	1.0	12245	1
DRD5	5	0.0012494	0.0054129	0.095475	1021	3	0.085965	0.19463	0.900572	3887	2
COG8	5	0.0012545	0.005431	0.095701	1022	5	0.99875	0.9987	1.0	17348	0
GNL3L	5	0.0012834	0.0055509	0.097718	1023	4	0.98431	0.98415	1.0	16717	0
EIF5	5	0.0012902	0.0055783	0.098106	1024	5	0.99846	0.99842	1.0	17321	0
EXOC5	5	0.0012978	0.0056097	0.098561	1025	4	0.97664	0.97646	1.0	16496	0
EXOSC2	5	0.0013061	0.0056446	0.099077	1026	5	0.99869	0.99865	1.0	17346	0
ATP2B1	5	0.0013275	0.0057328	0.100528	1027	5	0.99867	0.99863	1.0	17345	0
NOL6	5	0.0013463	0.0058263	0.102068	1028	4	0.99593	0.99589	1.0	17141	0
EXT1	5	0.0013549	0.005867	0.10261	1029	4	0.9978	0.99776	1.0	17268	0
CBWD1	2	0.0013555	0.0058686	0.10261	1030	1	0.42503	0.57184	1.0	9693	1
PYROXD1	5	0.0013662	0.005917	0.103355	1031	5	0.99863	0.99859	1.0	17342	0
DDX27	5	0.0013748	0.0059527	0.103879	1032	4	0.98481	0.98465	1.0	16731	0
MED26	5	0.0013815	0.0059846	0.10431	1033	4	0.9676	0.96745	1.0	16274	0
SF3B1	5	0.001382	0.005989	0.10431	1034	4	0.99507	0.99502	1.0	17093	0
PCBP2	5	0.0013923	0.0060303	0.104927	1035	5	0.99861	0.99856	1.0	17339	0
ANAPC4	5	0.0014005	0.0060638	0.105408	1036	4	0.96705	0.96691	1.0	16267	0
FCGR1A	4	0.0014031	0.006072	0.10545	1037	3	0.97045	0.97027	1.0	16338	0
ZNF585A	5	0.0014092	0.0060971	0.105782	1038	5	0.99859	0.99855	1.0	17336	0
SCFD1	5	0.0014125	0.0061166	0.106019	1039	5	0.99847	0.99843	1.0	17322	0
VPS72	5	0.0014197	0.0061485	0.106469	1040	5	0.99858	0.99854	1.0	17334	0
ING3	7	0.0014288	0.0061842	0.106985	1041	6	0.98941	0.98929	1.0	16880	0
RRP12	5	0.0014302	0.0061908	0.106996	1042	4	0.97805	0.97788	1.0	16532	0
SRPR	5	0.0014542	0.0062953	0.108697	1043	4	0.99674	0.99671	1.0	17192	0
RBM42	5	0.0014565	0.0063079	0.108811	1044	4	0.73488	0.76571	1.0	12670	1
MVD	5	0.0014656	0.0063453	0.109351	1045	4	0.98439	0.98422	1.0	16719	0
TRMT112	5	0.0014763	0.0063838	0.109814	1046	5	0.99852	0.99848	1.0	17331	0
TUBA1B	4	0.0014764	0.0063843	0.109814	1047	4	0.99635	0.99633	1.0	17170	0
PHF23	5	0.0014868	0.0064294	0.110484	1048	5	0.99851	0.99847	1.0	17330	0
NAA30	5	0.0015172	0.0065712	0.112814	1049	4	0.72401	0.75907	1.0	12571	1
CENPE	5	0.0015263	0.0066103	0.11332	1050	4	0.98775	0.98761	1.0	16833	0
FARSB	5	0.0015272	0.0066185	0.11332	1051	4	0.97838	0.97823	1.0	16542	0
HSPA8	4	0.0015274	0.0066196	0.11332	1052	4	0.99847	0.99844	1.0	17326	0
PSMA1	5	0.0015327	0.0066444	0.113636	1053	5	0.99847	0.99843	1.0	17323	0
ERBB2	5	0.0015374	0.0066642	0.113866	1054	4	0.98573	0.98555	1.0	16750	0
HYOU1	5	0.001556	0.0067389	0.115034	1055	4	0.99619	0.99617	1.0	17159	0
RIPK4	5	0.0015719	0.0068005	0.115976	1056	5	0.99843	0.99839	1.0	17319	0
FBXO5	5	0.001585	0.0068511	0.116728	1057	4	0.99626	0.99624	1.0	17165	0
EIF3C	3	0.0015898	0.0068742	0.11701	1058	3	0.98796	0.9878	1.0	16845	0
STXBP3	5	0.0016079	0.0069467	0.118134	1059	4	0.99601	0.99599	1.0	17145	0
CACTIN	5	0.0016116	0.0069654	0.11834	1060	4	0.87368	0.87517	1.0	14543	0
CDCA8	5	0.0016184	0.0069957	0.118742	1061	4	0.93991	0.94027	1.0	15731	0
INTU	5	0.0016392	0.0070798	0.120056	1062	5	0.99836	0.99832	1.0	17316	0
POP4	5	0.0016493	0.0071216	0.120651	1063	5	0.99835	0.99831	1.0	17315	0
IPP	5	0.0016707	0.0071865	0.121636	1064	5	0.99833	0.9983	1.0	17314	0
IL12RB1	5	0.0016813	0.0072282	0.122228	1065	5	0.99832	0.99828	1.0	17310	0
SPECC1L	5	0.0017214	0.007402	0.125049	1066	4	0.3816	0.5322	1.0	9119	1
HIRA	5	0.0017287	0.0074377	0.125535	1067	5	0.99827	0.99824	1.0	17307	0
ECT2	5	0.0017492	0.0075141	0.126706	1068	5	0.99825	0.99821	1.0	17303	0
SNAPC3	5	0.0017658	0.0075784	0.127616	1069	5	0.99821	0.99818	1.0	17300	0
DCTN6	5	0.0017669	0.0075823	0.127616	1070	4	0.99696	0.99694	1.0	17204	0
SNAP23	6	0.0017817	0.0076433	0.128468	1071	4	0.99737	0.99736	1.0	17230	0
TEX14	5	0.0017835	0.0076477	0.128468	1072	4	0.90433	0.90525	1.0	15078	0
ATP6V1H	5	0.001785	0.0076543	0.128468	1073	4	0.98775	0.98761	1.0	16824	0
POTEJ	4	0.0017963	0.0077043	0.129077	1074	4	0.9982	0.99817	1.0	17299	0
ZBTB17	5	0.0017964	0.0077049	0.129077	1075	5	0.9982	0.99817	1.0	17298	0
PRPF3	5	0.0018104	0.0077654	0.129969	1076	3	0.82829	0.83286	1.0	13835	1
FOXN1	5	0.0018138	0.0077786	0.130069	1077	4	0.94864	0.94876	1.0	15900	0
BRD8	5	0.001825	0.0078214	0.130665	1078	5	0.99817	0.99813	1.0	17296	0
C1orf194	5	0.0018286	0.0078346	0.130764	1079	5	0.99817	0.99813	1.0	17295	0
CENPL	5	0.0018304	0.0078434	0.130789	1080	4	0.75372	0.77772	1.0	12874	1
GTF2F1	5	0.0018464	0.0079089	0.131758	1081	5	0.99815	0.99811	1.0	17294	0
TSR1	5	0.0018576	0.0079583	0.132429	1082	3	0.94445	0.9447	1.0	15815	0
BRIX1	5	0.0018586	0.0079638	0.132429	1083	4	0.99601	0.99599	1.0	17149	0
GTF2F2	5	0.0018637	0.0079842	0.132645	1084	4	0.99076	0.99068	1.0	16919	0
EAPP	5	0.0018705	0.0080073	0.132884	1085	5	0.99813	0.99809	1.0	17290	0
WDR12	5	0.0018732	0.0080133	0.132884	1086	4	0.98694	0.98677	1.0	16783	0
CENPC	5	0.0018774	0.0080271	0.132989	1087	5	0.99812	0.99808	1.0	17288	0
PSMD7	5	0.0018872	0.0080655	0.133504	1088	4	0.99396	0.9939	1.0	17046	0
GTF3C1	5	0.0018913	0.0080886	0.133763	1089	4	0.97564	0.97547	1.0	16469	0
SURF6	5	0.0019041	0.0081409	0.134471	1090	4	0.94317	0.94344	1.0	15791	0
PPP3R1	5	0.0019054	0.0081464	0.134471	1091	5	0.99809	0.99805	1.0	17287	0
RRAGB	5	0.0019311	0.0082596	0.136216	1092	5	0.99807	0.99802	1.0	17283	0
SLA	10	0.0019347	0.0082761	0.136363	1093	6	0.99666	0.99662	1.0	17188	0
HIST1H2AL	3	0.0019665	0.0084119	0.138474	1094	3	0.9958	0.99576	1.0	17132	0
IL1F10	5	0.0019711	0.0084317	0.138673	1095	5	0.99803	0.99799	1.0	17281	0
ROMO1	5	0.0019775	0.0084597	0.138979	1096	4	0.93339	0.93368	1.0	15617	0
DIEXF	5	0.0019791	0.0084658	0.138979	1097	5	0.99802	0.99798	1.0	17280	0
PPP2R3C	5	0.0019987	0.0085494	0.140223	1098	4	0.99742	0.9974	1.0	17236	0
DERL1	5	0.0020064	0.008579	0.140582	1099	4	0.82516	0.83025	1.0	13791	1
GPN1	5	0.0020093	0.0085911	0.140653	1100	3	0.85498	0.85693	1.0	14253	1
TUBGCP2	5	0.0020179	0.0086148	0.140728	1101	4	0.97206	0.97184	1.0	16383	0
LSM3	2	0.0020186	0.008617	0.140728	1102	2	0.99798	0.99795	1.0	17278	0
FBXW11	5	0.0020199	0.0086192	0.140728	1103	4	0.99776	0.99773	1.0	17266	0
RNMT	5	0.0020264	0.0086395	0.140932	1104	4	0.87987	0.88124	1.0	14647	0
TIMM22	5	0.0020382	0.0086769	0.141414	1105	4	0.99623	0.9962	1.0	17162	0
EXOSC7	5	0.0020436	0.0086928	0.141546	1106	4	0.99458	0.99451	1.0	17074	0
CDK12	5	0.002071	0.0087869	0.14289	1107	4	0.96735	0.96722	1.0	16270	0
RNF113A	5	0.0020717	0.0087913	0.14289	1108	4	0.91732	0.91799	1.0	15305	0
SRRM1	5	0.0020794	0.0088127	0.143109	1109	4	0.98552	0.98535	1.0	16743	0
YAE1D1	7	0.0021016	0.0088792	0.144059	1110	4	0.93243	0.93273	1.0	15595	1
RNASEK	5	0.0021076	0.008899	0.144251	1111	4	0.99369	0.99362	1.0	17035	0
HK2	5	0.0021151	0.0089227	0.144504	1112	4	0.77326	0.79081	1.0	13095	1
EIF4E	4	0.0021341	0.0089842	0.14537	1113	4	0.99787	0.99782	1.0	17272	0
DGCR8	5	0.0021501	0.009037	0.146093	1114	4	0.5795	0.68497	1.0	11437	1
FUBP1	5	0.0021538	0.0090486	0.146148	1115	4	0.98917	0.98906	1.0	16875	0
F8A3	5	0.002196	0.0091712	0.147996	1116	4	0.99713	0.99711	1.0	17215	0
NUP214	5	0.0022067	0.0091981	0.148298	1117	4	0.97553	0.97536	1.0	16468	0
PPP1CB	5	0.002215	0.0092272	0.148634	1118	4	0.048607	0.12995	0.83669	2797	1
SRCAP	5	0.0022432	0.0093092	0.14981	1119	4	0.89261	0.89377	1.0	14860	0
AATF	5	0.0022453	0.0093168	0.14981	1120	4	0.96849	0.96831	1.0	16289	0
TAF1A	5	0.0022548	0.0093449	0.150127	1121	4	0.85209	0.85426	1.0	14208	1
URI1	5	0.0022599	0.0093586	0.15015	1122	4	0.76461	0.78489	1.0	12996	1
DNAJC17	5	0.0022606	0.009363	0.15015	1123	4	0.85108	0.8533	1.0	14189	1
HAUS3	5	0.0022734	0.0094043	0.150677	1124	4	0.98775	0.98761	1.0	16812	0
PCNXL3	5	0.0022884	0.0094449	0.151195	1125	3	0.3218	0.47801	1.0	8243	2
AARD	5	0.0022972	0.0094812	0.151641	1126	4	0.98253	0.98237	1.0	16658	0
NRF1	5	0.0023069	0.0095131	0.152016	1127	4	0.78576	0.79972	1.0	13230	1
SKA2	9	0.0023152	0.0095357	0.152238	1128	6	0.046486	0.12615	0.832511	2727	2
CSTF3	8	0.0023178	0.0095439	0.152238	1129	6	0.87288	0.87437	1.0	14529	1
PPP1R10	5	0.0023268	0.0095686	0.152497	1130	4	0.99732	0.99731	1.0	17225	0
FIP1L1	5	0.002331	0.0095807	0.152555	1131	4	0.98775	0.98761	1.0	16816	0
MIS18A	5	0.0023739	0.0097341	0.15486	1132	4	0.76215	0.78325	1.0	12969	1
TUBGCP5	5	0.0023965	0.0098051	0.155851	1133	3	0.97905	0.9789	1.0	16564	0
WFIKKN2	5	0.0024045	0.0098259	0.156045	1134	4	0.86436	0.86606	1.0	14405	0
TIPIN	5	0.0024294	0.0099013	0.157103	1135	3	0.82382	0.82912	1.0	13767	1
PSMD8	5	0.0024695	0.010033	0.159048	1136	2	0.40208	0.55091	1.0	9403	1
ASCC3	7	0.0024831	0.010082	0.159683	1137	6	0.99376	0.9937	1.0	17037	0
PWP1	5	0.0024883	0.010094	0.159743	1138	4	0.94431	0.94453	1.0	15812	0
GPATCH1	5	0.0025285	0.010232	0.16166	1139	4	0.99616	0.99614	1.0	17158	0
CCNA2	5	0.0025289	0.010233	0.16166	1140	4	0.99622	0.9962	1.0	17161	0
CRCT1	5	0.0025649	0.01035	0.163358	1141	4	0.41572	0.56343	1.0	9580	1
ZC3H12C	5	0.00259	0.010431	0.164489	1142	4	0.97628	0.97612	1.0	16486	0
EIF2S2	4	0.0026008	0.010466	0.1649	1143	3	0.9788	0.97863	1.0	16552	0
GFPT1	5	0.0026106	0.010494	0.165197	1144	4	0.95367	0.9537	1.0	16003	0
FAM72D	5	0.0026156	0.010514	0.165364	1145	4	0.99542	0.9954	1.0	17116	0
USE1	5	0.0026454	0.010609	0.166596	1146	4	0.99179	0.99172	1.0	16958	0
GPN3	5	0.0026469	0.010613	0.166596	1147	3	0.36732	0.5192	1.0	8904	1
PAK1IP1	5	0.0026491	0.01062	0.166596	1148	4	0.98426	0.9841	1.0	16714	0
OSBPL11	5	0.0026758	0.010713	0.167813	1149	4	0.95689	0.95686	1.0	16070	0
TGS1	5	0.0026773	0.010716	0.167813	1150	4	0.98884	0.98872	1.0	16863	0
ETNK1	5	0.0026966	0.010786	0.168768	1151	4	0.64145	0.71413	1.0	11879	1
CCDC144NL	4	0.0027003	0.010798	0.168802	1152	3	0.96621	0.96609	1.0	16242	0
MBD3	5	0.0027099	0.010838	0.169256	1153	4	0.98775	0.98761	1.0	16823	0
NOL10	5	0.0027121	0.010846	0.169256	1154	3	0.93141	0.93177	1.0	15573	0
AP3B1	5	0.0027328	0.010918	0.170163	1155	4	0.9378	0.93814	1.0	15694	0
NOP2	5	0.0027343	0.010923	0.170163	1156	4	0.99473	0.99466	1.0	17084	0
MED29	5	0.0027562	0.010982	0.170931	1157	3	0.99675	0.99673	1.0	17193	0
LSMD1	5	0.0027703	0.011025	0.171459	1158	4	0.78811	0.80146	1.0	13261	1
RBBP4	5	0.002822	0.011199	0.174019	1159	4	0.99712	0.9971	1.0	17213	0
FDPS	5	0.0028581	0.011308	0.175559	1160	4	0.99144	0.99138	1.0	16947	0
ZNF681	5	0.0028982	0.011435	0.177369	1161	3	0.8683	0.8699	1.0	14468	0
THAP7	5	0.0029185	0.011498	0.178171	1162	4	0.9422	0.94248	1.0	15772	0
ARFGEF1	5	0.00292	0.011506	0.178171	1163	4	0.58258	0.68639	1.0	11460	1
RPL17	2	0.0029305	0.011535	0.17846	1164	2	0.99707	0.99704	1.0	17210	0
FAM222B	5	0.0029385	0.011558	0.178587	1165	4	0.94404	0.94427	1.0	15807	0
SOWAHC	5	0.0029455	0.011576	0.178587	1166	1	0.47061	0.61376	1.0	10316	2
C7orf26	5	0.0029456	0.011576	0.178587	1167	4	0.88997	0.89118	1.0	14821	0
LSM11	5	0.0029471	0.011582	0.178587	1168	4	0.97054	0.97035	1.0	16344	0
RANBP3	5	0.002988	0.011706	0.180339	1169	4	0.98643	0.98626	1.0	16771	0
USP36	5	0.0029935	0.011723	0.180439	1170	4	0.99582	0.99579	1.0	17134	0
DENND2D	5	0.003008	0.011766	0.180945	1171	4	0.58411	0.68711	1.0	11474	1
UXT	5	0.0030532	0.011912	0.183037	1172	4	0.9863	0.98613	1.0	16766	0
CNTN1	5	0.0030619	0.011935	0.183244	1173	4	0.75901	0.78115	1.0	12936	1
AGO2	5	0.003098	0.012036	0.184623	1174	4	0.3229	0.47896	1.0	8257	1
HNRNPC	5	0.0031502	0.012201	0.187002	1175	3	0.8483	0.85067	1.0	14134	1
RPL4	4	0.0031687	0.012253	0.187635	1176	3	0.8665	0.86812	1.0	14441	0
INTS10	5	0.0031788	0.012282	0.18793	1177	3	0.99317	0.9931	1.0	17012	0
MLXIPL	5	0.0031874	0.012305	0.188123	1178	4	0.93321	0.93349	1.0	15612	0
INO80	5	0.0032233	0.012414	0.189618	1179	3	0.87778	0.87923	1.0	14613	0
SNRPC	4	0.0032691	0.012569	0.191823	1180	3	0.98368	0.98351	1.0	16695	0
TLN1	5	0.0032872	0.01262	0.192449	1181	3	0.21632	0.38299	1.0	6852	2
CCDC84	5	0.0032974	0.012649	0.192722	1182	4	0.96159	0.9615	1.0	16157	0
BCL2L2-PABPN1	1	0.0033128	0.012691	0.193191	1183	1	0.99669	0.99665	1.0	17189	0
ACIN1	5	0.0033371	0.012769	0.194025	1184	4	0.94454	0.94478	1.0	15818	0
PSMA5	5	0.0033377	0.012772	0.194025	1185	4	0.91606	0.91675	1.0	15279	0
MCM10	5	0.0033395	0.012778	0.194025	1186	4	0.99068	0.9906	1.0	16916	0
RNF139	5	0.003346	0.012798	0.19417	1187	3	0.96398	0.96391	1.0	16205	0
LCOR	5	0.0033531	0.012826	0.194428	1188	4	0.98775	0.98761	1.0	16795	0
RAB2A	5	0.0034054	0.012987	0.196708	1189	4	0.98775	0.98761	1.0	16804	0
CPSF6	5	0.0034174	0.013023	0.197092	1190	3	0.6669	0.72701	1.0	12074	1
TLK2	5	0.0034262	0.013057	0.197434	1191	4	0.99624	0.99621	1.0	17163	0
GUK1	5	0.0034339	0.013077	0.197575	1192	4	0.97579	0.97562	1.0	16471	0
VPS35	5	0.0034644	0.013183	0.199003	1193	4	0.99477	0.9947	1.0	17086	0
POTEG	3	0.0034787	0.01323	0.19955	1194	3	0.99652	0.99649	1.0	17180	0
RPS27A	3	0.0034864	0.013253	0.199731	1195	2	0.96914	0.96896	1.0	16303	0
HIST1H2AM	5	0.0035019	0.013297	0.200218	1196	4	0.99565	0.99562	1.0	17125	0
COG4	5	0.0035309	0.013389	0.20144	1197	4	0.25866	0.42124	1.0	7402	1
PPP6C	5	0.0035739	0.013528	0.203355	1198	4	0.99252	0.99246	1.0	16986	0
HIST1H2BL	3	0.0036094	0.013641	0.204886	1199	3	0.99639	0.99636	1.0	17173	0
IL17D	5	0.0036187	0.013667	0.205103	1200	4	0.61511	0.70141	1.0	11687	1
MED8	5	0.0037037	0.013956	0.209193	1201	3	0.84643	0.8489	1.0	14113	1
TUBB4B	5	0.003706	0.013962	0.209193	1202	4	0.99659	0.99655	1.0	17185	0
NUP107	5	0.0037971	0.014265	0.213546	1203	3	0.94895	0.94906	1.0	15909	0
PSMD13	5	0.003827	0.014365	0.214865	1204	4	0.84247	0.84531	1.0	14048	1
FNDC8	5	0.0038615	0.014477	0.216266	1205	3	0.20415	0.37179	1.0	6688	2
NOL12	5	0.0038632	0.014483	0.216266	1206	4	0.81846	0.82473	1.0	13682	1
TUBD1	10	0.0038816	0.014541	0.216956	1207	7	0.98117	0.98101	1.0	16624	0
HIST1H2BD	4	0.0038968	0.014593	0.217457	1208	2	0.83037	0.83458	1.0	13868	0
RBM4	8	0.0038986	0.014599	0.217457	1209	5	0.85947	0.86128	1.0	14329	1
SMARCA5	5	0.0039193	0.014663	0.218235	1210	4	0.98775	0.98761	1.0	16796	0
GCAT	5	0.0039528	0.014768	0.219616	1211	4	0.93873	0.93906	1.0	15709	0
CCT6A	4	0.0039786	0.014843	0.220546	1212	4	0.99524	0.99521	1.0	17103	0
ALG1L	2	0.0040035	0.014927	0.221621	1213	2	0.996	0.99596	1.0	17144	0
BORA	5	0.0040423	0.015044	0.223025	1214	3	0.83396	0.8377	1.0	13912	1
ATP5L	4	0.0040438	0.015047	0.223025	1215	3	0.84989	0.85216	1.0	14164	0
FNBP4	5	0.0040976	0.015206	0.225203	1216	3	0.89126	0.89246	1.0	14838	0
GOLT1A	5	0.0041533	0.015385	0.22767	1217	3	0.45064	0.59528	1.0	10049	1
HIST1H2BJ	4	0.0041606	0.015408	0.227824	1218	4	0.99352	0.99345	1.0	17028	0
PKN2	5	0.0041793	0.015472	0.22858	1219	4	0.91496	0.91562	1.0	15257	0
PSMD1	5	0.0041999	0.015539	0.229382	1220	4	0.66642	0.72676	1.0	12070	1
TCEB1	3	0.0042235	0.015612	0.23019	1221	3	0.99092	0.99084	1.0	16926	0
NUF2	5	0.0042255	0.01562	0.23019	1222	4	0.96632	0.96618	1.0	16246	0
TAF7	5	0.0042301	0.015638	0.230194	1223	3	0.83414	0.83786	1.0	13914	1
TOMM20	4	0.0042322	0.015645	0.230194	1224	4	0.99577	0.99573	1.0	17130	0
DARS	5	0.0043088	0.015889	0.233587	1225	4	0.99458	0.99451	1.0	17075	0
ESCO2	5	0.0043447	0.015999	0.235015	1226	4	0.98482	0.98466	1.0	16732	0
SNRPB2	5	0.0043912	0.016139	0.236877	1227	4	0.99616	0.99613	1.0	17156	0
ILF3	5	0.0044517	0.01632	0.239345	1228	4	0.94716	0.9473	1.0	15868	0
RSAD1	5	0.0044674	0.016368	0.239843	1229	4	0.99326	0.9932	1.0	17017	0
POU5F1B	4	0.0044766	0.0164	0.240123	1230	3	0.99298	0.99292	1.0	17002	0
WTAP	5	0.0044904	0.016451	0.240676	1231	3	0.8715	0.87303	1.0	14511	0
HAUS2	5	0.0044997	0.016488	0.241019	1232	3	0.73499	0.76578	1.0	12671	1
NUDC	5	0.0045122	0.016526	0.241378	1233	3	0.97025	0.97008	1.0	16333	0
NOP14	5	0.0045247	0.016566	0.241652	1234	4	0.92144	0.92204	1.0	15398	0
RPL32	2	0.0045274	0.016572	0.241652	1235	2	0.99547	0.99544	1.0	17119	0
RCL1	5	0.0045409	0.016614	0.241878	1236	3	0.99235	0.99228	1.0	16980	0
FGFR1OP2	9	0.0045411	0.016614	0.241878	1237	6	0.98464	0.98449	1.0	16728	0
MBIP	5	0.0045541	0.016653	0.24225	1238	4	0.49364	0.63479	1.0	10639	1
NACA	10	0.0045611	0.016675	0.242366	1239	7	0.55972	0.67617	1.0	11309	3
RPL7L1	2	0.004566	0.016688	0.242371	1240	2	0.99543	0.99541	1.0	17117	0
MBTD1	5	0.0045787	0.016726	0.242726	1241	3	0.5854	0.68765	1.0	11487	1
CDCA5	5	0.0046221	0.01687	0.244611	1242	4	0.9934	0.99333	1.0	17024	0
AMT	5	0.0046518	0.016963	0.24576	1243	4	0.9453	0.94551	1.0	15832	0
CNPY2	5	0.0046854	0.017053	0.246876	1244	4	0.63855	0.71269	1.0	11863	1
TPI1	9	0.0047376	0.017217	0.24904	1245	5	0.50469	0.6451	1.0	10812	3
KIAA0355	5	0.0048271	0.017481	0.252662	1246	4	0.9096	0.91037	1.0	15164	0
LIMS1	6	0.0048369	0.017514	0.252936	1247	3	0.9445	0.94473	1.0	15817	0
NMT1	5	0.0048561	0.017574	0.253598	1248	4	0.99575	0.99571	1.0	17127	0
CENPJ	5	0.0048795	0.017643	0.254386	1249	4	0.99025	0.99017	1.0	16904	0
PSMC1	2	0.0048858	0.017665	0.254507	1250	2	0.99511	0.99507	1.0	17097	0
MPZL2	5	0.0049369	0.017836	0.256757	1251	4	0.97936	0.97922	1.0	16569	0
TELO2	5	0.0049583	0.017902	0.257501	1252	4	0.99591	0.99588	1.0	17140	0
ZNF148	5	0.0050027	0.018029	0.259121	1253	4	0.71603	0.75429	1.0	12488	1
NAA10	5	0.0050192	0.018086	0.259743	1254	3	0.17206	0.32951	0.981576	6045	2
ADCY8	5	0.0050335	0.018129	0.260144	1255	4	0.99579	0.99575	1.0	17131	0
GRB2	5	0.0050645	0.018218	0.261221	1256	4	0.6862	0.73741	1.0	12226	1
HIST2H2AA3	4	0.0050714	0.018239	0.261278	1257	3	0.7335	0.76486	1.0	12657	1
MESDC2	5	0.0050749	0.018251	0.261278	1258	4	0.99435	0.99429	1.0	17067	0
C17orf58	8	0.0050968	0.018326	0.261948	1259	6	0.59714	0.69312	1.0	11573	1
LCE2A	4	0.0050977	0.018327	0.261948	1260	3	0.98642	0.98625	1.0	16770	0
TTI1	5	0.005106	0.018355	0.262133	1261	4	0.92999	0.93038	1.0	15544	0
ZCCHC7	5	0.0052074	0.018682	0.266601	1262	4	0.98907	0.98895	1.0	16871	0
CTU2	5	0.0052581	0.018844	0.268695	1263	4	0.86959	0.87117	1.0	14485	0
PGS1	5	0.0052663	0.018868	0.268819	1264	4	0.98506	0.98491	1.0	16735	0
CCDC51	5	0.0052897	0.018929	0.269483	1265	3	0.96289	0.96283	1.0	16191	0
DNAJC11	5	0.0053197	0.019012	0.27029	1266	4	0.96643	0.9663	1.0	16251	0
ARL1	5	0.0053215	0.019019	0.27029	1267	4	0.69442	0.74195	1.0	12302	1
ACLY	5	0.0053269	0.019031	0.27029	1268	4	0.99754	0.99752	1.0	17245	0
PPM1J	5	0.0053892	0.019221	0.272694	1269	4	0.98361	0.98344	1.0	16690	0
GAR1	5	0.0053916	0.01923	0.272694	1270	4	0.97699	0.97682	1.0	16505	0
TARS	5	0.0054233	0.019328	0.273866	1271	4	0.96023	0.96015	1.0	16133	0
ARHGAP11A	5	0.0054738	0.019489	0.275932	1272	4	0.98654	0.98636	1.0	16775	0
GSTM3	5	0.0055178	0.019625	0.277566	1273	4	0.8677	0.86931	1.0	14456	0
LSG1	5	0.0055223	0.019636	0.277566	1274	4	0.993	0.99294	1.0	17005	0
DDX42	5	0.0055484	0.01971	0.27837	1275	4	0.39274	0.54244	1.0	9282	1
KRT86	2	0.0055611	0.019744	0.27837	1276	2	0.99444	0.99438	1.0	17068	0
GRHL2	5	0.005563	0.019751	0.27837	1277	4	0.98863	0.9885	1.0	16855	0
SEC61G	4	0.0055666	0.019759	0.27837	1278	2	0.95106	0.95114	1.0	15950	0
PNO1	5	0.0055706	0.01977	0.27837	1279	4	0.99575	0.99571	1.0	17128	0
KDM5C	5	0.0056399	0.019979	0.281099	1280	4	0.97984	0.97968	1.0	16586	0
HIST1H2AD	4	0.0057422	0.020299	0.28537	1281	2	0.58277	0.68647	1.0	11462	1
C1orf162	5	0.005778	0.020404	0.286124	1282	4	0.86239	0.86414	1.0	14372	0
AVIL	5	0.0057801	0.020411	0.286124	1283	4	0.020365	0.063267	0.763834	1490	1
ATP5J2	7	0.0057839	0.020424	0.286124	1284	5	0.126	0.25921	0.950184	4912	1
MSL1	5	0.0057843	0.020425	0.286124	1285	3	0.91699	0.91767	1.0	15297	0
LCE5A	4	0.0057861	0.020432	0.286124	1286	1	0.69904	0.74456	1.0	12346	1
KCNQ1	5	0.005807	0.020488	0.286686	1287	4	0.94081	0.94113	1.0	15746	0
DNAJB6	3	0.0058124	0.020505	0.286702	1288	3	0.99419	0.99413	1.0	17059	0
INTS1	5	0.0058541	0.020633	0.288269	1289	4	0.98699	0.98682	1.0	16784	0
ORC4	5	0.0058605	0.020654	0.288345	1290	4	0.98351	0.98334	1.0	16687	0
HIPK4	5	0.0058874	0.020734	0.289226	1291	3	0.68042	0.73423	1.0	12185	1
SPRR2G	4	0.0059178	0.020831	0.290366	1292	2	0.021671	0.066787	0.773316	1555	2
HAP1	5	0.005935	0.020879	0.2908	1293	4	0.82227	0.82782	1.0	13742	1
PGAM4	2	0.0059593	0.020952	0.291601	1294	2	0.99404	0.99398	1.0	17051	0
HIST1H2AC	4	0.0059754	0.020996	0.29198	1295	3	0.97214	0.97191	1.0	16385	0
HEATR3	5	0.0060036	0.021085	0.293	1296	4	0.98775	0.98761	1.0	16839	0
CSMD3	5	0.0060206	0.021138	0.293499	1297	4	0.99469	0.99462	1.0	17083	0
NARG2	5	0.0060401	0.021203	0.294173	1298	4	0.83697	0.84033	1.0	13957	1
NDRG1	5	0.0060584	0.021259	0.294724	1299	4	0.6607	0.72386	1.0	12022	1
SNRPE	1	0.0060688	0.021292	0.294735	1300	1	0.99393	0.99388	1.0	17045	0
PIK3CB	5	0.0060689	0.021292	0.294735	1301	4	0.97641	0.97625	1.0	16490	0
MIXL1	5	0.0060939	0.021365	0.295513	1302	4	0.98325	0.98307	1.0	16685	0
ETF1	5	0.0061377	0.021494	0.296996	1303	3	0.94008	0.94042	1.0	15733	0
ZFYVE20	5	0.0061449	0.021516	0.296996	1304	3	0.97839	0.97823	1.0	16543	0
UGGT2	5	0.006158	0.021549	0.296996	1305	3	0.96945	0.96926	1.0	16310	0
GLTSCR2	5	0.0061585	0.021551	0.296996	1306	4	0.99435	0.99429	1.0	17066	0
YY1	5	0.0061601	0.021554	0.296996	1307	4	0.99432	0.99427	1.0	17064	0
LGALS9	5	0.0061931	0.021662	0.298108	1308	4	0.98646	0.98629	1.0	16772	0
ANKHD1-EIF4EBP3	5	0.0061951	0.021668	0.298108	1309	4	0.98385	0.9837	1.0	16700	0
NOP9	5	0.006217	0.021741	0.298885	1310	4	0.98378	0.98362	1.0	16698	0
YTHDC2	5	0.0062411	0.02181	0.299554	1311	3	0.77452	0.79172	1.0	13104	1
ELAVL1	5	0.0062451	0.021823	0.299554	1312	4	0.94813	0.94825	1.0	15890	0
HIST2H3D	2	0.0062849	0.021954	0.301121	1313	2	0.99358	0.99351	1.0	17030	0
HSD3B1	5	0.0063244	0.022082	0.302647	1314	4	0.95161	0.95167	1.0	15961	0
ZHX1	5	0.0063782	0.022229	0.304427	1315	4	0.88941	0.8906	1.0	14812	0
DIS3	5	0.0064206	0.02236	0.305994	1316	4	0.99542	0.99539	1.0	17115	0
TAF1B	5	0.006455	0.022468	0.307228	1317	4	0.99744	0.99742	1.0	17241	0
RFWD2	5	0.0065391	0.022704	0.310225	1318	4	0.99065	0.99057	1.0	16915	0
CTR9	5	0.0066033	0.022896	0.312609	1319	3	0.98254	0.98238	1.0	16659	0
GEMIN7	5	0.0066546	0.023062	0.314645	1320	4	0.99538	0.99535	1.0	17111	0
RB1CC1	5	0.0066953	0.023185	0.316064	1321	4	0.96253	0.96247	1.0	16182	0
AADAT	5	0.0066996	0.023202	0.316064	1322	4	0.98157	0.98141	1.0	16629	0
USP8	5	0.0067062	0.023225	0.316147	1323	4	0.95628	0.95629	1.0	16057	0
STT3A	5	0.0067137	0.023249	0.316237	1324	4	0.95386	0.95389	1.0	16006	0
UBE2Z	5	0.0067405	0.023339	0.317217	1325	4	0.83622	0.83967	1.0	13945	1
REC8	5	0.0067561	0.023384	0.317582	1326	4	0.90152	0.90255	1.0	15018	0
RUNDC3A	5	0.0068008	0.023522	0.319223	1327	3	0.39355	0.54318	1.0	9295	1
NPIPA5	1	0.0068515	0.023665	0.320921	1328	1	0.99315	0.99308	1.0	17010	0
NXF1	5	0.0068683	0.023706	0.321238	1329	3	0.85218	0.85434	1.0	14210	1
RPAP3	5	0.0069348	0.023906	0.323707	1330	4	0.89276	0.89393	1.0	14862	0
COPRS	5	0.0069956	0.024076	0.325762	1331	4	0.93736	0.9377	1.0	15683	0
SCYL3	5	0.0070068	0.024111	0.325801	1332	4	0.90669	0.90761	1.0	15122	0
ZMAT5	5	0.0070082	0.024115	0.325801	1333	3	0.98881	0.98869	1.0	16862	0
LIG3	5	0.0070399	0.024202	0.326648	1334	3	0.97832	0.97816	1.0	16540	0
SNRNP27	5	0.007051	0.02423	0.326648	1335	4	0.99235	0.99228	1.0	16978	0
GTF2H2C	4	0.0070587	0.024248	0.326648	1336	2	0.92784	0.9283	1.0	15505	0
LCE1F	3	0.0070596	0.024251	0.326648	1337	2	0.42268	0.56969	1.0	9663	1
GPS1	5	0.0072046	0.024682	0.332134	1338	3	0.50787	0.648	1.0	10855	1
SENP6	5	0.0072094	0.024695	0.332134	1339	4	0.99594	0.9959	1.0	17142	0
RAD51C	6	0.007221	0.024732	0.332381	1340	5	0.99861	0.99857	1.0	17340	0
HSPA5	5	0.0072781	0.024898	0.334363	1341	2	0.50413	0.64456	1.0	10805	2
GNB2	5	0.0073205	0.025036	0.335966	1342	4	0.1995	0.36763	0.998399	6631	1
CPD	5	0.0073352	0.025087	0.336401	1343	3	0.59079	0.69016	1.0	11532	1
TMED8	5	0.0073792	0.025213	0.337846	1344	4	0.98846	0.98832	1.0	16850	0
FAM86B1	1	0.0074358	0.025385	0.339837	1345	1	0.99256	0.99249	1.0	16990	0
PPP1R15B	5	0.0074402	0.0254	0.339837	1346	3	0.99215	0.9921	1.0	16969	0
SUZ12	5	0.0074574	0.02545	0.340261	1347	3	0.97896	0.9788	1.0	16562	0
OPA3	6	0.0074809	0.025527	0.341037	1348	5	0.99925	0.99922	1.0	17400	0
ACTR2	5	0.0075083	0.025608	0.34187	1349	4	0.9894	0.98928	1.0	16878	0
RPS10	2	0.0075373	0.025694	0.342761	1350	2	0.97375	0.97353	1.0	16427	0
UBAP2L	5	0.0075486	0.025727	0.34294	1351	4	0.9935	0.99343	1.0	17026	0
TMEM65	5	0.0075697	0.025781	0.343411	1352	4	0.99235	0.99228	1.0	16975	0
TSPAN31	5	0.0075804	0.025811	0.343553	1353	4	0.72344	0.75874	1.0	12566	1
POU5F1	6	0.0076012	0.025873	0.344133	1354	3	0.15475	0.30343	0.970334	5623	1
OSTF1	5	0.0076267	0.025949	0.344876	1355	4	0.38314	0.53361	1.0	9143	1
PPRC1	5	0.0076515	0.02603	0.345597	1356	4	0.95505	0.95505	1.0	16031	0
NUDCD3	5	0.0076555	0.026041	0.345597	1357	3	0.78595	0.79987	1.0	13232	1
FBL	5	0.007673	0.026087	0.345955	1358	4	0.96214	0.96207	1.0	16171	0
AHCTF1	5	0.0077006	0.026177	0.346495	1359	4	0.99752	0.9975	1.0	17244	0
LSM12	5	0.0077027	0.026185	0.346495	1360	4	0.99119	0.99112	1.0	16938	0
FDX1L	5	0.0077031	0.026186	0.346495	1361	3	0.99058	0.9905	1.0	16914	0
FAM150A	5	0.0077433	0.026305	0.347818	1362	4	0.99191	0.99185	1.0	16963	0
RARS	5	0.0077584	0.026346	0.348107	1363	3	0.98177	0.98159	1.0	16635	0
CCDC59	5	0.0078316	0.026554	0.350596	1364	3	0.99481	0.99474	1.0	17088	0
FOXO1	5	0.0078824	0.026711	0.352414	1365	3	0.17419	0.33259	0.982919	6090	1
CCAR1	5	0.0079055	0.026772	0.35296	1366	4	0.97816	0.978	1.0	16537	0
EIF2AK3	5	0.0079166	0.026804	0.353122	1367	4	0.67436	0.73092	1.0	12138	1
RBM12	5	0.0079439	0.026897	0.35408	1368	3	0.94867	0.94878	1.0	15902	0
TEFM	5	0.007959	0.026944	0.35445	1369	3	0.9783	0.97814	1.0	16538	0
BAP1	5	0.0080075	0.027103	0.35628	1370	4	0.93098	0.93137	1.0	15563	0
C6orf203	5	0.0080283	0.027175	0.356833	1371	4	0.83941	0.84254	1.0	13995	1
HIST1H4J	3	0.0080315	0.027185	0.356833	1372	2	0.95529	0.95531	1.0	16033	0
HIST1H2AH	4	0.0080672	0.027299	0.358062	1373	2	0.48035	0.62257	1.0	10458	1
PPP1R2	5	0.0080851	0.027357	0.358572	1374	4	0.56463	0.67831	1.0	11343	1
IGFLR1	5	0.0081298	0.027484	0.359968	1375	4	0.57346	0.68218	1.0	11396	1
ATP6V1B2	5	0.0081948	0.027686	0.362347	1376	4	0.77471	0.79184	1.0	13105	1
HIST1H3I	5	0.0082279	0.027786	0.363399	1377	3	0.91703	0.91772	1.0	15298	0
SMARCE1	5	0.0082646	0.027892	0.364331	1378	3	0.4886	0.63011	1.0	10570	2
PRPF39	5	0.0082724	0.02791	0.364331	1379	4	0.98861	0.98847	1.0	16854	0
SETD2	5	0.0082748	0.027918	0.364331	1380	4	0.99678	0.99676	1.0	17196	0
RTF1	5	0.0083092	0.028025	0.365466	1381	3	0.92138	0.92198	1.0	15396	0
ALG11	5	0.0083307	0.028087	0.366011	1382	4	0.99358	0.99351	1.0	17031	0
TMEM131	5	0.0083571	0.028168	0.366791	1383	4	0.83615	0.83962	1.0	13942	1
TRNT1	5	0.0083687	0.028208	0.367056	1384	4	0.80671	0.81532	1.0	13512	1
TMEM5	8	0.0083836	0.028246	0.367284	1385	6	0.35639	0.50942	1.0	8728	1
FZD3	5	0.0084233	0.028367	0.36859	1386	4	0.77984	0.79551	1.0	13165	1
USP10	5	0.0084431	0.028422	0.369039	1387	3	0.062561	0.15464	0.859804	3238	1
POMP	5	0.0084616	0.028482	0.369327	1388	4	0.99043	0.99035	1.0	16910	0
SNAPC5	4	0.0084639	0.028485	0.369327	1389	3	0.92424	0.92477	1.0	15436	0
AKAP3	5	0.0085368	0.028708	0.371946	1390	4	0.53375	0.66513	1.0	11140	1
ALDOC	5	0.0085805	0.028821	0.373138	1391	4	0.98454	0.9844	1.0	16726	0
C3orf17	5	0.00865	0.029019	0.375218	1392	3	0.88469	0.88594	1.0	14731	0
TGFB2	5	0.0086547	0.029035	0.375218	1393	4	0.68144	0.73477	1.0	12192	1
RPF2	5	0.0086581	0.029044	0.375218	1394	4	0.9977	0.99767	1.0	17262	0
POP7	5	0.0086851	0.029118	0.375908	1395	3	0.26031	0.4227	1.0	7425	1
SOD2	5	0.0087286	0.029246	0.377191	1396	3	0.99654	0.99651	1.0	17181	0
RAD23A	5	0.0087329	0.02926	0.377191	1397	4	0.96907	0.96889	1.0	16302	0
ITPRIPL1	5	0.0087636	0.029349	0.377917	1398	4	0.75437	0.77811	1.0	12880	1
AARSD1	5	0.0087687	0.029366	0.377917	1399	4	0.99402	0.99396	1.0	17049	0
TRIM9	5	0.0087756	0.029379	0.377917	1400	4	0.79836	0.80901	1.0	13404	1
BAIAP2	5	0.0087995	0.029451	0.37858	1401	4	0.58654	0.6882	1.0	11501	1
HIST1H2BN	2	0.0088999	0.029749	0.381643	1402	2	0.9911	0.99103	1.0	16933	0
CFC1B	4	0.0089007	0.029753	0.381643	1403	3	0.96306	0.963	1.0	16192	0
ACBD7	5	0.0089011	0.029753	0.381643	1404	4	0.99582	0.99579	1.0	17135	0
BUB1B	5	0.0089825	0.030005	0.384599	1405	4	0.96275	0.96269	1.0	16189	0
PCDHGA7	5	0.0090435	0.03019	0.386691	1406	4	0.25379	0.41681	1.0	7344	1
RAB34	5	0.0090995	0.030366	0.388463	1407	2	0.82472	0.82989	1.0	13784	1
KBTBD2	5	0.0091014	0.030371	0.388463	1408	4	0.99331	0.99325	1.0	17019	0
ZNRD1	5	0.00913	0.030455	0.389077	1409	3	0.93988	0.94023	1.0	15730	0
CLTCL1	5	0.0091328	0.030462	0.389077	1410	4	0.99159	0.99153	1.0	16952	0
AHCYL1	5	0.0091612	0.030559	0.389992	1411	4	0.95766	0.95762	1.0	16082	0
NCSTN	5	0.0091663	0.030577	0.389992	1412	3	0.94756	0.9477	1.0	15877	0
DRC1	5	0.0091877	0.030634	0.390437	1413	4	0.94026	0.94059	1.0	15737	0
DOHH	5	0.0092195	0.030725	0.391145	1414	3	0.8836	0.88491	1.0	14708	0
CYTH2	5	0.0092213	0.030733	0.391145	1415	4	0.98867	0.98855	1.0	16856	0
ACAP2	5	0.0092355	0.030776	0.391414	1416	4	0.88855	0.88978	1.0	14798	0
PRSS16	5	0.0093263	0.031059	0.394598	1417	4	0.9736	0.97338	1.0	16420	0
IRS1	5	0.0093294	0.03107	0.394598	1418	3	0.97043	0.97025	1.0	16336	0
HSP90B1	5	0.0093531	0.031145	0.395276	1419	4	0.98775	0.98761	1.0	16800	0
VPS13D	5	0.0093692	0.031189	0.395548	1420	4	0.87216	0.8737	1.0	14519	0
MRPL50	5	0.0094051	0.031278	0.396405	1421	4	0.99689	0.99686	1.0	17201	0
SRRT	5	0.0094344	0.031367	0.397255	1422	3	0.88994	0.89115	1.0	14820	0
HS6ST1	5	0.0095026	0.03156	0.39936	1423	4	0.9936	0.99354	1.0	17032	0
GPNMB	5	0.0095086	0.031578	0.39936	1424	3	0.63667	0.71174	1.0	11842	1
RPL12	2	0.0095542	0.031718	0.400844	1425	2	0.99045	0.99037	1.0	16911	0
PLG	8	0.0095762	0.031781	0.401362	1426	4	0.067551	0.16325	0.869772	3378	3
DDX52	5	0.0096044	0.031875	0.402027	1427	4	0.99368	0.99361	1.0	17034	0
WDR46	5	0.0096052	0.031878	0.402027	1428	3	0.79198	0.80428	1.0	13309	1
SLC13A2	5	0.0096281	0.031956	0.402729	1429	4	0.92332	0.92387	1.0	15425	0
ISY1	5	0.0097733	0.032361	0.407543	1430	4	0.30455	0.46268	1.0	8026	1
UBQLN4	5	0.0098381	0.032555	0.409701	1431	4	0.99744	0.99741	1.0	17239	0
ZFYVE26	5	0.0098586	0.032615	0.409986	1432	4	0.94128	0.94159	1.0	15754	0
CTNNA1	5	0.0098616	0.032623	0.409986	1433	3	0.19093	0.35709	0.995724	6449	1
MPV17L2	5	0.0098902	0.032698	0.410063	1434	4	0.99258	0.9925	1.0	16991	0
GART	5	0.0098909	0.032701	0.410063	1435	3	0.71478	0.75358	1.0	12476	1
RPN1	5	0.0099014	0.032732	0.410063	1436	4	0.98309	0.98291	1.0	16678	0
LGALS9C	3	0.0099136	0.032763	0.410063	1437	3	0.98763	0.98748	1.0	16790	0
CCNH	5	0.0099145	0.032765	0.410063	1438	4	0.99353	0.99346	1.0	17029	0
FXYD5	5	0.0099202	0.032783	0.410063	1439	3	0.32974	0.48513	1.0	8344	1
PIAS1	5	0.0099219	0.032789	0.410063	1440	4	0.99406	0.99399	1.0	17052	0
FAM153B	5	0.0099687	0.032933	0.411578	1441	4	0.95877	0.95876	1.0	16099	0
PRKCQ	5	0.0099893	0.033007	0.412154	1442	4	0.81689	0.82347	1.0	13659	1
FIG4	5	0.009995	0.033024	0.412154	1443	4	0.94873	0.94884	1.0	15903	0
ACTR3C	5	0.010027	0.033119	0.413048	1444	4	0.97625	0.97608	1.0	16485	0
BMS1	5	0.010044	0.033166	0.413344	1445	3	0.9061	0.90704	1.0	15115	0
CDKN3	5	0.010061	0.033221	0.41375	1446	4	0.7687	0.78768	1.0	13039	1
C18orf21	7	0.010095	0.033327	0.414784	1447	4	0.99473	0.99467	1.0	17085	0
KRT9	5	0.010112	0.033371	0.415038	1448	3	0.8756	0.87705	1.0	14577	0
HNRNPA0	5	0.010133	0.033419	0.415353	1449	4	0.95866	0.95866	1.0	16097	0
SCG5	5	0.010144	0.033457	0.415531	1450	4	0.60265	0.69561	1.0	11607	1
TAF1	5	0.010163	0.033522	0.416057	1451	3	0.17848	0.33895	0.986514	6186	1
WDR25	5	0.010186	0.033584	0.416288	1452	4	0.96559	0.96549	1.0	16229	0
BOLA3	6	0.010187	0.033587	0.416288	1453	4	0.60972	0.69888	1.0	11658	1
SSX5	9	0.010214	0.033657	0.416866	1454	6	0.9748	0.9746	1.0	16454	0
FBXO9	5	0.010247	0.033751	0.417538	1455	3	0.79203	0.80431	1.0	13311	1
SGOL1	5	0.010249	0.033757	0.417538	1456	3	0.94343	0.94369	1.0	15795	0
ELP5	5	0.010319	0.033976	0.419956	1457	3	0.95186	0.95193	1.0	15965	0
RILP	5	0.010373	0.034131	0.421583	1458	3	0.84119	0.84414	1.0	14027	1
PTP4A3	5	0.010432	0.034318	0.423602	1459	4	0.98405	0.98389	1.0	16704	0
DR1	5	0.010446	0.03436	0.423679	1460	4	0.87206	0.87359	1.0	14518	0
CHRNA5	5	0.010449	0.034371	0.423679	1461	4	0.31112	0.46854	1.0	8106	1
BTAF1	5	0.010488	0.034485	0.424784	1462	3	0.97971	0.97955	1.0	16579	0
ANKMY2	5	0.010521	0.034585	0.425482	1463	4	0.96083	0.96077	1.0	16142	0
ZNF93	5	0.010523	0.034589	0.425482	1464	4	0.25095	0.41428	1.0	7311	1
DDX55	5	0.010546	0.034657	0.425692	1465	4	0.99272	0.99264	1.0	16996	0
ACER1	5	0.01055	0.034668	0.425692	1466	4	0.98375	0.98359	1.0	16697	0
IKBKAP	5	0.010552	0.034677	0.425692	1467	4	0.99627	0.99625	1.0	17166	0
STRBP	5	0.010583	0.034785	0.426731	1468	3	0.87504	0.8765	1.0	14567	0
UTP6	5	0.010616	0.0349	0.427834	1469	4	0.98617	0.986	1.0	16764	0
CHORDC1	5	0.010625	0.034922	0.427834	1470	4	0.62202	0.70464	1.0	11735	1
CADM4	5	0.010687	0.035117	0.429926	1471	4	0.73846	0.76796	1.0	12710	1
LARP4	5	0.010794	0.035462	0.433858	1472	4	0.98103	0.98086	1.0	16620	0
KCNA7	5	0.010814	0.035517	0.434229	1473	4	0.99764	0.99762	1.0	17257	0
ZNF559	12	0.010863	0.03566	0.435681	1474	7	0.99891	0.99887	1.0	17360	0
CDKL3	5	0.010872	0.03569	0.435761	1475	4	0.27938	0.43996	1.0	7685	1
TMA16	5	0.010898	0.035762	0.436345	1476	4	0.94678	0.94693	1.0	15861	0
SOS1	5	0.010908	0.035794	0.436431	1477	4	0.79562	0.80698	1.0	13367	1
ATP6V1F	5	0.010932	0.035867	0.437034	1478	3	0.98775	0.98761	1.0	16822	0
LCE2C	2	0.010939	0.035893	0.437046	1479	1	0.45985	0.60373	1.0	10167	1
UBR2	5	0.010994	0.036048	0.438637	1480	4	0.14925	0.29505	0.966401	5498	1
LGI1	5	0.011018	0.036115	0.439163	1481	4	0.80101	0.81098	1.0	13440	1
ZNF706	5	0.01105	0.036214	0.440063	1482	4	0.99716	0.99714	1.0	17217	0
NEK8	5	0.011063	0.036248	0.44018	1483	4	0.94176	0.94204	1.0	15764	0
FECH	5	0.011174	0.036601	0.443961	1484	4	0.87077	0.87233	1.0	14499	0
OSTC	5	0.011176	0.036608	0.443961	1485	4	0.96761	0.96745	1.0	16275	0
DPH3	6	0.011194	0.036654	0.444209	1486	4	0.91805	0.9187	1.0	15317	0
SLC16A4	7	0.01129	0.036927	0.447226	1487	5	0.99606	0.99604	1.0	17150	0
COX7B	4	0.011313	0.036998	0.447589	1488	3	0.88176	0.88305	1.0	14681	0
MRPL34	5	0.011315	0.037007	0.447589	1489	4	0.96003	0.95997	1.0	16128	0
MAPKAPK5	5	0.011326	0.03704	0.447681	1490	3	0.98995	0.98985	1.0	16891	0
WARS2	5	0.011445	0.037381	0.451504	1491	4	0.97631	0.97616	1.0	16488	0
KRTAP4-7	4	0.011458	0.037419	0.45166	1492	2	0.084267	0.19178	0.899648	3838	1
ANKDD1B	5	0.011503	0.037552	0.452969	1493	3	0.14054	0.28173	0.956282	5304	1
DCAF4L2	5	0.011528	0.037621	0.453396	1494	4	0.97107	0.97087	1.0	16364	0
TRIP13	5	0.011534	0.037638	0.453396	1495	4	0.93123	0.93161	1.0	15566	0
AMD1	5	0.011588	0.037792	0.454939	1496	4	0.25644	0.41924	1.0	7376	1
RNF215	5	0.011617	0.037876	0.455647	1497	4	0.085521	0.19387	0.900572	3869	1
TMEM183A	5	0.011634	0.037925	0.455938	1498	4	0.98449	0.98434	1.0	16724	0
ARID2	5	0.011661	0.037997	0.456499	1499	4	0.96564	0.96553	1.0	16233	0
RAC1	4	0.01177	0.038352	0.460459	1500	3	0.74393	0.77135	1.0	12780	1
TSSC1	5	0.011795	0.03841	0.460838	1501	4	0.94249	0.94276	1.0	15778	0
ILF2	5	0.01188	0.038657	0.463498	1502	3	0.98293	0.98275	1.0	16671	0
PCF11	5	0.011921	0.038802	0.464685	1503	4	0.98286	0.98269	1.0	16668	0
SELK	5	0.011924	0.038808	0.464685	1504	4	0.93686	0.93721	1.0	15672	0
RPP21	5	0.011942	0.038864	0.465047	1505	3	0.493	0.63419	1.0	10627	1
TOMM40	5	0.012002	0.039029	0.466711	1506	3	0.39263	0.54234	1.0	9280	1
CDC40	5	0.012067	0.039205	0.468503	1507	4	0.94199	0.94229	1.0	15769	0
UBE2O	5	0.012095	0.039281	0.468989	1508	4	0.76201	0.78317	1.0	12967	1
CALCOCO2	5	0.01211	0.039318	0.468989	1509	4	0.98885	0.98873	1.0	16864	0
RCN3	5	0.012112	0.039323	0.468989	1510	4	0.92099	0.9216	1.0	15386	0
KLHL38	5	0.012155	0.039449	0.470179	1511	4	0.99767	0.99765	1.0	17259	0
RIOK1	5	0.012168	0.039485	0.470294	1512	4	0.99696	0.99694	1.0	17203	0
C17orf78	5	0.012203	0.039576	0.470617	1513	4	0.89574	0.89682	1.0	14910	0
BRAF	5	0.012204	0.039584	0.470617	1514	3	0.025559	0.077119	0.794756	1746	1
INPP5B	5	0.012207	0.03959	0.470617	1515	4	0.34779	0.50156	1.0	8596	1
NSMCE2	5	0.012365	0.040058	0.475551	1516	4	0.99638	0.99635	1.0	17172	0
THOC7	5	0.012365	0.040058	0.475551	1517	4	0.99652	0.99648	1.0	17179	0
DEFB128	3	0.012377	0.040092	0.475642	1518	3	0.98762	0.98747	1.0	16789	0
GGTLC2	3	0.01239	0.040124	0.475707	1519	3	0.98366	0.9835	1.0	16693	0
YWHAZ	3	0.012407	0.040175	0.475915	1520	3	0.98759	0.98744	1.0	16787	0
HTR4	5	0.012413	0.040195	0.475915	1521	3	0.5031	0.64357	1.0	10791	1
RARRES1	5	0.012463	0.040341	0.477332	1522	4	0.37641	0.52741	1.0	9049	1
C8orf76	5	0.012471	0.040368	0.477344	1523	4	0.75032	0.77552	1.0	12837	1
ZFYVE16	5	0.012508	0.04047	0.478226	1524	4	0.84634	0.84882	1.0	14110	1
NPHP4	5	0.012555	0.040608	0.479549	1525	4	0.93371	0.934	1.0	15624	0
PRUNE	5	0.012575	0.040658	0.479825	1526	4	0.94473	0.94497	1.0	15821	0
ARNT	5	0.012611	0.040752	0.480605	1527	4	0.97015	0.96997	1.0	16330	0
DUSP19	5	0.012624	0.040787	0.480605	1528	4	0.99569	0.99565	1.0	17126	0
UNC79	5	0.012633	0.040809	0.480605	1529	4	0.10233	0.22165	0.926468	4307	1
BST2	5	0.012644	0.040846	0.480605	1530	3	0.089875	0.2011	0.907099	3992	2
SLC25A28	5	0.012648	0.040858	0.480605	1531	4	0.98887	0.98875	1.0	16865	0
HAS2	5	0.012659	0.040893	0.480705	1532	4	0.77098	0.78921	1.0	13068	1
C1orf56	5	0.012733	0.041099	0.482814	1533	4	0.056789	0.14452	0.846625	3074	1
POLR1D	10	0.012762	0.041179	0.483435	1534	4	0.97194	0.97172	1.0	16380	1
SLC25A42	5	0.012777	0.041228	0.483694	1535	3	0.68259	0.7354	1.0	12206	1
HS3ST3B1	5	0.012794	0.041284	0.484037	1536	2	0.16872	0.32447	0.980691	5952	3
MAGI1	5	0.012898	0.041585	0.487245	1537	3	0.8734	0.87491	1.0	14539	0
AHSA1	5	0.012937	0.04168	0.488042	1538	4	0.63721	0.71202	1.0	11847	1
MED10	5	0.01301	0.041882	0.489871	1539	4	0.22249	0.38856	1.0	6929	1
ATAD5	5	0.013012	0.04189	0.489871	1540	4	0.99721	0.99719	1.0	17223	0
PHF6	5	0.013035	0.041963	0.490401	1541	4	0.13501	0.27334	0.95512	5145	1
FAM214A	5	0.013065	0.042043	0.49102	1542	3	0.51282	0.65258	1.0	10934	1
PKM	5	0.013086	0.042098	0.491344	1543	3	0.91973	0.92037	1.0	15358	0
UTS2B	5	0.013098	0.042135	0.491455	1544	4	0.49524	0.63627	1.0	10657	1
MAL	15	0.013111	0.042166	0.491502	1545	4	0.21836	0.38481	1.0	6880	4
FABP12	5	0.013126	0.042209	0.491584	1546	4	0.43284	0.57908	1.0	9803	1
HIST3H2A	5	0.013132	0.042228	0.491584	1547	1	0.10439	0.22492	0.929633	4356	3
ITIH1	5	0.013146	0.042277	0.491646	1548	4	0.87738	0.87882	1.0	14604	0
MAGED4	3	0.01315	0.042288	0.491646	1549	3	0.98685	0.98668	1.0	16780	0
SRI	5	0.01321	0.042463	0.493366	1550	4	0.9913	0.99124	1.0	16942	0
PABPC1L2B	3	0.013231	0.042526	0.49363	1551	3	0.98426	0.9841	1.0	16715	0
OXA1L	5	0.013236	0.042541	0.49363	1552	4	0.92567	0.92619	1.0	15468	0
LCE1B	3	0.013272	0.04265	0.494581	1553	3	0.98673	0.98655	1.0	16777	0
CDK6	5	0.013305	0.042747	0.495384	1554	4	0.97631	0.97615	1.0	16487	0
GEMIN4	5	0.013318	0.042785	0.495505	1555	4	0.88095	0.88229	1.0	14666	0
MTSS1	5	0.013356	0.042913	0.496669	1556	4	0.89794	0.89901	1.0	14952	0
STARD7	5	0.013381	0.042981	0.496953	1557	4	0.88157	0.88288	1.0	14676	0
ACTG1	5	0.013385	0.042993	0.496953	1558	4	0.64771	0.71725	1.0	11918	1
ALS2CR11	5	0.013441	0.043164	0.498609	1559	3	0.97078	0.97058	1.0	16353	0
RABIF	5	0.013469	0.043241	0.49872	1560	4	0.3643	0.51653	1.0	8855	1
ZNF592	5	0.013473	0.043252	0.49872	1561	3	0.762	0.78316	1.0	12966	1
DGCR6	3	0.013482	0.043277	0.49872	1562	2	0.40067	0.54962	1.0	9390	1
PPP1CA	5	0.013485	0.043284	0.49872	1563	4	0.48647	0.62814	1.0	10545	1
RNF123	5	0.013499	0.043322	0.498845	1564	4	0.99419	0.99413	1.0	17058	0
CMC1	5	0.013518	0.043374	0.499121	1565	4	0.94334	0.9436	1.0	15793	0
DET1	5	0.013569	0.043517	0.500446	1566	3	0.88691	0.88815	1.0	14766	0
DEPTOR	5	0.013623	0.043676	0.501603	1567	4	0.83425	0.83796	1.0	13916	1
NUDT4	5	0.013625	0.043683	0.501603	1568	4	0.96954	0.96934	1.0	16313	0
ELP2	5	0.013633	0.043701	0.501603	1569	3	0.72672	0.76075	1.0	12598	1
RRP15	5	0.013646	0.043743	0.501763	1570	4	0.99496	0.99491	1.0	17091	0
NDUFA4L2	5	0.013694	0.04388	0.503013	1571	4	0.90336	0.9043	1.0	15058	0
CLVS1	5	0.013717	0.04393	0.503266	1572	4	0.99718	0.99716	1.0	17219	0
SLC30A7	5	0.013771	0.044096	0.504847	1573	4	0.99389	0.99385	1.0	17043	0
VPS26A	5	0.013788	0.044146	0.505098	1574	4	0.2502	0.41365	1.0	7301	1
CCNE2	5	0.013942	0.044607	0.510052	1575	4	0.99181	0.99174	1.0	16960	0
DNAJA3	5	0.013961	0.044666	0.5104	1576	4	0.91761	0.91829	1.0	15307	0
KIF20A	5	0.01398	0.044713	0.51061	1577	3	0.96247	0.96242	1.0	16180	0
TRIM49D1	3	0.014009	0.04479	0.511172	1578	2	0.66629	0.72669	1.0	12068	1
FAM96B	5	0.014021	0.044822	0.511212	1579	4	0.87709	0.87853	1.0	14597	0
LRRC34	5	0.014035	0.04486	0.51132	1580	4	0.78248	0.79736	1.0	13198	1
KRTAP5-11	3	0.014082	0.044983	0.512209	1581	2	0.90014	0.9012	1.0	14992	0
SOD1	5	0.014089	0.045004	0.512209	1582	4	0.99621	0.99619	1.0	17160	0
RPL37	3	0.014099	0.045032	0.512209	1583	2	0.92874	0.92917	1.0	15522	0
SKIL	5	0.014132	0.045135	0.512209	1586	4	0.9098	0.91057	1.0	15168	0
RBM8A	5	0.014132	0.045135	0.512209	1584	4	0.9799	0.97974	1.0	16587	0
DHX33	5	0.014132	0.045135	0.512209	1585	4	0.87062	0.87219	1.0	14496	0
CRLF1	5	0.014133	0.045137	0.512209	1587	3	0.96627	0.96613	1.0	16243	0
PIF1	5	0.014147	0.04518	0.512373	1588	3	0.5471	0.67072	1.0	11222	1
H2AFB3	5	0.014158	0.045215	0.512449	1589	4	0.99785	0.99781	1.0	17271	0
BRWD3	5	0.014174	0.04526	0.51246	1590	4	0.65167	0.71924	1.0	11955	1
PSMG3	5	0.014184	0.045284	0.51246	1591	3	0.44126	0.58672	1.0	9925	1
FAM50A	5	0.014189	0.045302	0.51246	1592	4	0.99672	0.9967	1.0	17190	0
SLC9A2	5	0.014223	0.045396	0.513201	1593	4	0.8805	0.88183	1.0	14656	0
PICALM	5	0.014257	0.045503	0.514091	1594	4	0.89919	0.90027	1.0	14976	0
PSG5	4	0.014349	0.045748	0.516537	1595	2	0.3583	0.51109	1.0	8765	2
FAM83A	5	0.014395	0.045877	0.517384	1596	4	0.99186	0.9918	1.0	16962	0
ANKRD65	9	0.014396	0.045881	0.517384	1597	4	0.31501	0.472	1.0	8163	3
DUXA	4	0.014423	0.04597	0.51807	1598	3	0.44334	0.58864	1.0	9949	1
GTF2H4	5	0.014468	0.046108	0.519294	1599	4	0.67505	0.73132	1.0	12144	1
SPTB	5	0.014479	0.046139	0.519322	1600	4	0.83315	0.83702	1.0	13901	1
HEATR5B	5	0.014539	0.046314	0.520971	1601	3	0.95551	0.95552	1.0	16038	0
ELF1	5	0.014557	0.046364	0.521202	1602	4	0.98775	0.98761	1.0	16813	0
PABPC1	5	0.014571	0.046402	0.521309	1603	4	0.99649	0.99646	1.0	17177	0
SNIP1	5	0.014603	0.046493	0.522003	1604	2	0.073035	0.17265	0.880495	3531	2
MARCH9	5	0.014673	0.046703	0.524034	1605	3	0.93961	0.93994	1.0	15726	0
NCOA2	5	0.014697	0.046766	0.52441	1606	4	0.97541	0.97524	1.0	16464	0
NMD3	5	0.014754	0.046928	0.525661	1607	4	0.99776	0.99772	1.0	17265	0
MSTO1	5	0.014756	0.046936	0.525661	1608	4	0.13957	0.28028	0.955804	5281	1
NCKAP1	5	0.014793	0.047035	0.526442	1609	3	0.97534	0.97515	1.0	16461	0
MRPL49	5	0.014901	0.047335	0.529479	1610	4	0.93124	0.93162	1.0	15567	0
YTHDC1	5	0.014937	0.047442	0.530086	1611	3	0.67642	0.73204	1.0	12152	1
ANKRD13D	5	0.014944	0.047467	0.530086	1612	3	0.24472	0.40874	1.0	7216	1
MAGOH	4	0.014952	0.047492	0.530086	1613	3	0.43571	0.58167	1.0	9843	1
LOC729574	3	0.014956	0.047507	0.530086	1614	1	0.70644	0.74877	1.0	12402	0
FAM89B	5	0.015005	0.047664	0.531505	1615	3	0.27049	0.43197	1.0	7572	2
HNRNPA1	4	0.015061	0.047795	0.532464	1616	3	0.9568	0.95678	1.0	16068	0
FLOT2	5	0.015066	0.047809	0.532464	1617	4	0.8801	0.88145	1.0	14650	0
WWP1	5	0.015079	0.047845	0.532533	1618	4	0.93562	0.93591	1.0	15652	0
CCDC113	5	0.015162	0.048071	0.534687	1619	4	0.84837	0.85072	1.0	14136	1
RARA	5	0.015177	0.048112	0.534687	1620	4	0.96935	0.96916	1.0	16309	0
MEAF6	5	0.015183	0.048127	0.534687	1621	4	0.98775	0.98761	1.0	16835	0
KRTAP9-6	2	0.015282	0.048405	0.53744	1622	2	0.98472	0.98457	1.0	16729	0
FAM162A	5	0.015302	0.048465	0.537638	1623	4	0.97795	0.97777	1.0	16528	0
OSBPL8	5	0.015306	0.048483	0.537638	1624	3	0.68181	0.73498	1.0	12197	1
PCMTD1	5	0.015332	0.04855	0.537884	1625	4	0.97885	0.9787	1.0	16557	0
B3GNT2	5	0.015337	0.048565	0.537884	1626	3	0.93846	0.93879	1.0	15706	0
MRPL10	5	0.015364	0.048634	0.53832	1627	4	0.99738	0.99737	1.0	17233	0
COQ3	5	0.015387	0.048705	0.53878	1628	3	0.46215	0.60584	1.0	10197	2
CD163	5	0.015409	0.048771	0.538863	1629	4	0.9959	0.99587	1.0	17139	0
HNRNPUL1	5	0.015414	0.048787	0.538863	1630	4	0.87951	0.8809	1.0	14641	0
PAXIP1	5	0.015419	0.048803	0.538863	1631	4	0.99749	0.99747	1.0	17243	0
KIAA0100	5	0.015472	0.048944	0.539828	1632	3	0.96654	0.96641	1.0	16255	0
FAM86A	5	0.015475	0.04895	0.539828	1633	1	0.64972	0.71827	1.0	11941	1
FKBP10	5	0.015507	0.049051	0.540382	1634	3	0.44358	0.58885	1.0	9955	2
DUSP8	4	0.01551	0.049062	0.540382	1635	2	0.19861	0.36686	0.998399	6616	2
POLRMT	5	0.015519	0.04909	0.540382	1636	3	0.08665	0.19578	0.900572	3914	1
NDUFAF4	4	0.015557	0.049195	0.541207	1637	3	0.9682	0.96804	1.0	16286	0
SUGP2	5	0.015653	0.049483	0.544044	1638	4	0.99732	0.99731	1.0	17226	0
SEMA6B	5	0.015666	0.049515	0.544062	1639	3	0.89969	0.90076	1.0	14985	0
HSPD1	3	0.015697	0.0496	0.544328	1640	3	0.9843	0.98414	1.0	16716	0
MOV10	5	0.015697	0.0496	0.544328	1641	4	0.96966	0.96945	1.0	16315	0
TMEM110	5	0.015734	0.049696	0.545052	1642	4	0.97099	0.97078	1.0	16360	0
CAMLG	5	0.015757	0.04975	0.545317	1643	3	0.96272	0.96266	1.0	16188	0
TERF1	2	0.015787	0.049837	0.545839	1644	2	0.98421	0.98406	1.0	16710	0
USP15	5	0.015795	0.049859	0.545839	1645	3	0.97887	0.97871	1.0	16558	0
C19orf83	5	0.015906	0.050149	0.548684	1646	4	0.98874	0.98861	1.0	16857	0
BNIP2	5	0.015961	0.050302	0.550028	1647	4	0.96472	0.96462	1.0	16214	0
PRKG1	5	0.015984	0.050371	0.550445	1648	4	0.97406	0.97383	1.0	16434	0
P2RY12	5	0.016063	0.05062	0.552825	1649	4	0.99715	0.99713	1.0	17216	0
C1orf27	5	0.016108	0.05076	0.55402	1650	4	0.89996	0.90104	1.0	14990	0
ATP13A1	5	0.016129	0.050823	0.554374	1651	4	0.99463	0.99455	1.0	17080	0
DMXL1	5	0.016166	0.050939	0.555298	1652	4	0.92686	0.92736	1.0	15493	0
MTOR	5	0.016177	0.050976	0.555369	1653	4	0.99335	0.99328	1.0	17022	0
PRR12	5	0.01619	0.051013	0.555434	1654	4	0.71178	0.7518	1.0	12447	1
ITGAV	5	0.016206	0.051056	0.555571	1655	3	0.97488	0.97468	1.0	16455	0
SLC5A5	5	0.01623	0.051121	0.555941	1656	3	0.34681	0.50066	1.0	8582	1
DROSHA	5	0.016267	0.051223	0.556717	1657	4	0.77699	0.79348	1.0	13127	1
RPL34	1	0.016277	0.051259	0.556769	1658	1	0.98372	0.98356	1.0	16696	0
COX20	4	0.016315	0.051362	0.557268	1659	3	0.93441	0.93468	1.0	15627	0
FAM60A	5	0.016316	0.051367	0.557268	1660	4	0.99444	0.99438	1.0	17069	0
DDX46	5	0.016357	0.051472	0.557787	1661	2	0.89285	0.89401	1.0	14864	0
ZNF607	5	0.016363	0.051488	0.557787	1662	4	0.99796	0.99793	1.0	17277	0
TMEM30A	5	0.016371	0.051508	0.557787	1663	4	0.99738	0.99737	1.0	17232	0
RPL21	2	0.016391	0.051573	0.557798	1664	1	0.91069	0.91146	1.0	15182	0
CENPF	5	0.016403	0.051612	0.557798	1665	4	0.98845	0.98831	1.0	16849	0
PI4K2A	5	0.016426	0.05167	0.557798	1666	3	0.049135	0.13088	0.837878	2813	2
SPRTN	5	0.01643	0.051682	0.557798	1667	3	0.99738	0.99736	1.0	17231	0
TTC4	5	0.016433	0.051689	0.557798	1668	4	0.88906	0.89028	1.0	14808	0
ANKHD1	5	0.016435	0.051696	0.557798	1669	4	0.85771	0.85956	1.0	14295	1
MBTPS2	5	0.01645	0.05174	0.557798	1670	3	0.87054	0.87211	1.0	14495	0
RBM15	5	0.016458	0.051761	0.557798	1671	3	0.77311	0.7907	1.0	13092	1
ZNF491	5	0.016465	0.051787	0.557798	1672	4	0.89687	0.89793	1.0	14932	0
SPTSSB	4	0.01659	0.052152	0.561394	1673	3	0.92026	0.9209	1.0	15375	0
TRIM46	5	0.016635	0.052292	0.562555	1674	3	0.93747	0.93782	1.0	15686	0
SHC1	5	0.016668	0.052386	0.56323	1675	3	0.86007	0.86187	1.0	14339	0
TYSND1	5	0.016707	0.052498	0.563846	1676	4	0.9965	0.99646	1.0	17178	0
FCF1	5	0.01671	0.052505	0.563846	1677	4	0.99235	0.99228	1.0	16974	0
SRGAP1	5	0.016732	0.052563	0.564129	1678	4	0.67281	0.73007	1.0	12127	1
KRTAP9-4	2	0.016752	0.05262	0.564242	1679	2	0.98325	0.98306	1.0	16684	0
ANXA13	5	0.01676	0.052636	0.564242	1680	3	0.8906	0.8918	1.0	14826	0
SEC22C	5	0.016802	0.052757	0.565202	1681	4	0.6375	0.71217	1.0	11852	1
SEC62	5	0.016816	0.0528	0.565325	1682	4	0.99755	0.99754	1.0	17248	0
CSNK2A1	5	0.016859	0.052925	0.56633	1683	3	0.91559	0.91628	1.0	15270	0
ARL15	5	0.016879	0.05298	0.566576	1684	4	0.26338	0.42548	1.0	7480	1
ANKFY1	5	0.016922	0.053082	0.567077	1685	4	0.9776	0.97744	1.0	16522	0
WNT2B	5	0.016932	0.053112	0.567077	1686	4	0.99258	0.99251	1.0	16992	0
CTAG1A	3	0.016935	0.053121	0.567077	1687	3	0.98306	0.98289	1.0	16676	0
ATP6V1D	5	0.01695	0.05316	0.567151	1688	3	0.53234	0.66453	1.0	11130	1
GEMIN2	5	0.016996	0.053287	0.568132	1689	4	0.99537	0.99534	1.0	17110	0
UPK3BL	5	0.017006	0.053315	0.568132	1690	3	0.98045	0.98029	1.0	16603	0
RPRD2	5	0.017022	0.053354	0.568218	1691	3	0.1884	0.35339	0.995168	6391	2
HYPK	5	0.017049	0.053423	0.568412	1692	4	0.98189	0.9817	1.0	16640	0
MAGEB6	5	0.017051	0.053436	0.568412	1693	4	0.88231	0.88362	1.0	14691	0
DSCR4	5	0.017134	0.053657	0.570426	1694	3	0.28542	0.44537	1.0	7763	1
PRRC2C	5	0.017203	0.053854	0.572187	1695	3	0.36379	0.51606	1.0	8847	2
ZNF335	5	0.017269	0.054041	0.573358	1696	3	0.2013	0.36922	0.998896	6656	1
TAF4B	5	0.017278	0.054055	0.573358	1697	3	0.56054	0.67653	1.0	11315	1
IQCF3	5	0.017284	0.054083	0.573358	1698	2	0.86475	0.86643	1.0	14410	0
PARP14	5	0.017298	0.054116	0.573358	1699	3	0.79458	0.80619	1.0	13348	1
RGPD2	1	0.017302	0.054127	0.573358	1700	1	0.9827	0.98253	1.0	16664	0
ASUN	5	0.017311	0.054155	0.573358	1701	4	0.99332	0.99326	1.0	17021	0
SSX4	3	0.017356	0.054291	0.574429	1702	3	0.98185	0.98166	1.0	16638	0
ZDHHC8	5	0.017367	0.05432	0.574429	1703	4	0.99713	0.99711	1.0	17214	0
HIST2H2AC	4	0.017414	0.054441	0.57537	1704	3	0.96634	0.96621	1.0	16247	0
CCDC107	5	0.017433	0.054496	0.575608	1705	1	0.073747	0.1739	0.882174	3550	3
PFAS	5	0.017464	0.054585	0.576216	1706	4	0.97978	0.97962	1.0	16584	0
POLR2K	2	0.017484	0.054627	0.57626	1707	1	0.82811	0.8327	1.0	13832	0
HNRNPH3	5	0.017495	0.054653	0.57626	1708	4	0.71059	0.75113	1.0	12436	1
NR2C2AP	5	0.017534	0.054759	0.577035	1709	4	0.99688	0.99685	1.0	17200	0
DHFRL1	3	0.017552	0.054817	0.577312	1710	2	0.38693	0.53711	1.0	9191	1
TRIB1	5	0.017619	0.05501	0.579005	1711	4	0.97721	0.97702	1.0	16511	0
C10orf10	5	0.01764	0.055058	0.579075	1712	3	0.42335	0.57031	1.0	9673	2
GSTA5	5	0.017647	0.055081	0.579075	1713	4	0.75085	0.77585	1.0	12840	1
ZNF750	5	0.017669	0.055148	0.579442	1714	3	0.192	0.35864	0.995724	6476	1
CYCS	4	0.01772	0.055294	0.58064	1715	3	0.98753	0.98738	1.0	16786	0
RPS28	1	0.017743	0.055359	0.580976	1716	1	0.98226	0.98209	1.0	16653	0
ZMYND11	5	0.017785	0.055468	0.58178	1717	4	0.9214	0.922	1.0	15397	0
MZT1	3	0.017827	0.055579	0.58229	1718	3	0.98217	0.98201	1.0	16651	0
KHSRP	5	0.017839	0.055608	0.58229	1719	4	0.987	0.98683	1.0	16785	0
NOTCH1	5	0.017842	0.055613	0.58229	1720	3	0.78515	0.79925	1.0	13225	1
RBM4B	6	0.017995	0.056042	0.586439	1721	4	0.80801	0.81633	1.0	13529	1
TMEM50B	5	0.018062	0.056215	0.58791	1722	3	0.57964	0.68504	1.0	11439	1
HEXIM1	5	0.01809	0.056293	0.588379	1723	4	0.96805	0.96787	1.0	16283	0
NDUFB10	5	0.018113	0.056369	0.588836	1724	4	0.69026	0.73963	1.0	12259	1
GAA	5	0.018153	0.056481	0.589547	1725	4	0.87028	0.87186	1.0	14490	0
SLC30A8	5	0.018162	0.056514	0.589547	1726	4	0.99609	0.99607	1.0	17152	0
RTDR1	5	0.018171	0.056544	0.589547	1727	4	0.38844	0.53848	1.0	9213	1
SPANXN4	3	0.018182	0.056568	0.589547	1728	3	0.98182	0.98163	1.0	16636	0
ADAP2	5	0.018217	0.056665	0.590214	1729	4	0.96168	0.96159	1.0	16159	0
WRB	5	0.018237	0.056723	0.59048	1730	4	0.9971	0.99707	1.0	17212	0
SGTB	5	0.018324	0.056982	0.592833	1731	4	0.17111	0.32809	0.981422	6017	1
RABGEF1	5	0.018346	0.057048	0.59317	1732	3	0.60289	0.69572	1.0	11609	1
COMP	5	0.018391	0.057176	0.594159	1733	3	0.97873	0.97857	1.0	16550	0
RPP40	5	0.018477	0.057419	0.596341	1734	4	0.98687	0.9867	1.0	16781	0
METTL14	5	0.018506	0.057503	0.596876	1735	4	0.99601	0.99599	1.0	17147	0
PTPN11	5	0.018568	0.057675	0.598264	1736	4	0.99042	0.99034	1.0	16909	0
UGT2A3	4	0.018598	0.05775	0.598264	1737	3	0.40409	0.55275	1.0	9430	1
ICOS	5	0.018606	0.05777	0.598264	1739	4	0.88551	0.88676	1.0	14742	0
LIG1	5	0.018606	0.05777	0.598264	1738	3	0.93666	0.93701	1.0	15670	0
TRMT11	5	0.018629	0.057827	0.598292	1740	4	0.99769	0.99766	1.0	17261	0
GATSL3	5	0.018633	0.057845	0.598292	1741	3	0.88683	0.88806	1.0	14764	0
CSPP1	5	0.018664	0.057927	0.598292	1742	3	0.98263	0.98247	1.0	16662	0
CLEC4F	5	0.018667	0.057937	0.598292	1743	4	0.97193	0.97171	1.0	16379	0
LIPE	5	0.01867	0.057939	0.598292	1744	4	0.26644	0.42828	1.0	7523	1
DNAJB11	5	0.018682	0.057975	0.598318	1745	4	0.76697	0.78648	1.0	13019	1
SMG6	5	0.018705	0.058036	0.5985	1746	4	0.83333	0.83717	1.0	13906	1
ENPP2	5	0.018714	0.058059	0.5985	1747	4	0.98132	0.98115	1.0	16627	0
YIPF3	5	0.018746	0.058149	0.599092	1748	3	0.80625	0.81497	1.0	13506	1
NISCH	5	0.018761	0.058187	0.59914	1749	4	0.79949	0.80986	1.0	13420	1
MSANTD2	5	0.018781	0.058249	0.59931	1750	3	0.00074391	0.0033056	0.510025	115	1
EIF3M	5	0.01879	0.05827	0.59931	1751	3	0.91957	0.92021	1.0	15352	0
NMS	5	0.018894	0.058556	0.601698	1752	3	0.86745	0.86907	1.0	14448	0
SEC16A	5	0.018899	0.058569	0.601698	1753	4	0.10102	0.21954	0.925945	4269	1
RAD17	5	0.018947	0.058695	0.602642	1754	4	0.99701	0.99698	1.0	17209	0
DMRTA1	5	0.018995	0.058829	0.603501	1755	3	0.0090345	0.031459	0.684933	822	2
PPAP2A	5	0.019	0.058845	0.603501	1756	4	0.32994	0.48531	1.0	8349	1
NELFA	5	0.019042	0.05897	0.604431	1757	4	0.87242	0.87394	1.0	14521	0
CLCC1	5	0.019087	0.059104	0.605376	1758	3	0.96219	0.96213	1.0	16173	0
KTI12	5	0.019096	0.059129	0.605376	1759	3	0.77882	0.79478	1.0	13149	1
GLRX	5	0.019108	0.059165	0.605403	1760	4	0.66137	0.72418	1.0	12034	1
GDAP2	5	0.019185	0.059381	0.607269	1761	4	0.93252	0.93281	1.0	15596	0
KIF1C	5	0.019206	0.059444	0.607559	1762	3	0.86522	0.86689	1.0	14418	0
RPE	9	0.01925	0.059565	0.608456	1763	6	0.66603	0.72656	1.0	12065	1
YEATS4	5	0.019266	0.059613	0.608501	1764	4	0.99646	0.99642	1.0	17174	0
KHDRBS3	5	0.019277	0.059637	0.608501	1765	3	0.86647	0.86808	1.0	14439	0
SGCA	5	0.019317	0.059765	0.609404	1766	4	0.99396	0.99391	1.0	17047	0
ZNF254	10	0.019328	0.059793	0.609404	1767	5	0.2916	0.45097	1.0	7852	2
MECOM	5	0.019357	0.059856	0.609599	1768	3	0.87962	0.881	1.0	14644	0
C19orf73	5	0.019377	0.059903	0.609599	1769	4	0.98573	0.98555	1.0	16749	0
NUFIP1	5	0.019389	0.059938	0.609599	1770	4	0.67738	0.73257	1.0	12162	1
PAN2	5	0.019392	0.059948	0.609599	1771	3	0.67696	0.73234	1.0	12159	1
GAL3ST1	5	0.019468	0.060158	0.61129	1772	4	0.98442	0.98426	1.0	16722	0
ADCK2	5	0.019474	0.060182	0.61129	1773	4	0.99264	0.99257	1.0	16994	0
TMEM167B	4	0.019531	0.060329	0.612435	1774	3	0.5118	0.65167	1.0	10912	1
ZNF576	5	0.019577	0.060448	0.613196	1775	4	0.55673	0.6749	1.0	11291	1
CAMSAP3	5	0.019595	0.060491	0.613196	1776	4	0.88164	0.88294	1.0	14680	0
SMG8	5	0.019601	0.060506	0.613196	1777	4	0.96769	0.96754	1.0	16276	0
PRKCH	5	0.019633	0.060596	0.613764	1778	3	0.67709	0.73242	1.0	12160	1
SPINT2	5	0.019665	0.060676	0.614231	1779	4	0.76007	0.78183	1.0	12949	1
IARS2	5	0.019694	0.060761	0.614749	1780	4	0.7949	0.80642	1.0	13354	1
METTL15	4	0.019724	0.060841	0.615204	1781	3	0.98568	0.98551	1.0	16748	0
EXTL3	5	0.019794	0.061036	0.616518	1782	3	0.34755	0.50133	1.0	8594	1
CMTR1	5	0.019796	0.061039	0.616518	1783	4	0.97737	0.97719	1.0	16516	0
MLX	5	0.01993	0.061412	0.619936	1784	4	0.99216	0.99211	1.0	16970	0
ACTR1A	5	0.019957	0.061483	0.620234	1785	3	0.90272	0.90369	1.0	15043	0
SQLE	5	0.01997	0.06151	0.620234	1786	3	0.99546	0.99543	1.0	17118	0
SBNO1	5	0.020024	0.061667	0.621042	1787	3	0.94379	0.94403	1.0	15801	0
RPN2	5	0.020026	0.061669	0.621042	1788	4	0.99759	0.99757	1.0	17251	0
ALCAM	5	0.020035	0.061694	0.621042	1789	4	0.97585	0.97568	1.0	16473	0
VTI1B	5	0.020196	0.06214	0.625181	1790	4	0.99718	0.99716	1.0	17221	0
LOC100507003	5	0.02022	0.062205	0.625251	1791	3	0.98404	0.98387	1.0	16703	0
MATR3	5	0.020224	0.062216	0.625251	1792	3	0.98126	0.98109	1.0	16625	0
SFRP5	5	0.020242	0.062269	0.625433	1793	4	0.046911	0.12688	0.833922	2740	1
SLC7A1	5	0.020325	0.062501	0.627413	1794	3	0.32449	0.4804	1.0	8283	2
PDCL	5	0.020435	0.062792	0.629982	1795	4	0.91826	0.91892	1.0	15319	0
RSBN1L	5	0.020548	0.063088	0.632597	1796	4	0.9963	0.99628	1.0	17168	0
EXOC8	5	0.020567	0.063142	0.63279	1797	4	0.77227	0.79012	1.0	13078	1
FIS1	5	0.020628	0.063306	0.634085	1798	3	0.43027	0.57672	1.0	9764	2
TMEM106A	5	0.020642	0.063345	0.634117	1799	4	0.74628	0.77288	1.0	12796	1
PTBP1	5	0.020686	0.063478	0.635102	1800	4	0.99755	0.99754	1.0	17247	0
KMT2E	5	0.020739	0.063629	0.636029	1801	4	0.97224	0.97202	1.0	16389	0
HTR3E	5	0.020743	0.063642	0.636029	1802	4	0.80185	0.81162	1.0	13450	1
POLR3F	5	0.020789	0.063769	0.636944	1803	3	0.98775	0.98761	1.0	16836	0
CHD8	5	0.020822	0.063853	0.637071	1804	3	0.99522	0.99518	1.0	17101	0
USP37	5	0.020826	0.063862	0.637071	1805	4	0.9348	0.93508	1.0	15635	0
ZNF212	5	0.020836	0.063887	0.637071	1806	3	0.36042	0.51304	1.0	8794	1
ASPH	10	0.020883	0.064007	0.637907	1807	6	0.81335	0.82063	1.0	13610	1
C3orf62	5	0.020902	0.06406	0.63808	1808	4	0.66306	0.72503	1.0	12044	1
IPO7	5	0.020933	0.064156	0.638688	1809	4	0.99677	0.99674	1.0	17195	0
DHX40	5	0.020975	0.064272	0.639486	1810	3	0.87305	0.87456	1.0	14533	0
ZPBP2	5	0.021032	0.064441	0.640798	1811	4	0.99673	0.99671	1.0	17191	0
SLC25A3	5	0.021048	0.064488	0.640798	1812	3	0.98234	0.98219	1.0	16654	0
CCDC146	5	0.021057	0.06451	0.640798	1813	3	0.75467	0.77829	1.0	12886	1
IFIT1B	5	0.021128	0.064703	0.642138	1814	4	0.74075	0.76941	1.0	12737	1
GAB4	5	0.02113	0.064717	0.642138	1815	3	0.43179	0.57813	1.0	9789	2
GLE1	5	0.021144	0.064759	0.64221	1816	4	0.7515	0.77628	1.0	12851	1
SPIDR	5	0.021204	0.06493	0.643551	1817	3	0.92148	0.92208	1.0	15399	0
KCNE3	5	0.021286	0.065173	0.645604	1818	2	0.12505	0.25775	0.949291	4888	2
IPO8	5	0.021364	0.06538	0.647296	1819	3	0.99551	0.99547	1.0	17120	0
NEK3	5	0.021531	0.065839	0.651233	1820	4	0.57019	0.68076	1.0	11378	1
RLIM	5	0.021534	0.06585	0.651233	1821	3	0.73035	0.76293	1.0	12630	1
PSMG2	5	0.021557	0.065917	0.651539	1822	4	0.94104	0.94136	1.0	15748	0
FERMT3	5	0.021592	0.066005	0.652051	1823	4	0.99508	0.99503	1.0	17095	0
POLE2	5	0.021773	0.066476	0.65634	1824	3	0.68436	0.73639	1.0	12216	1
ELOF1	5	0.021791	0.066528	0.656418	1825	4	0.93213	0.93246	1.0	15587	0
ATG10	5	0.021804	0.066557	0.656418	1826	4	0.98775	0.98761	1.0	16831	0
MTHFD2L	5	0.021881	0.066741	0.657756	1827	4	0.37095	0.52249	1.0	8960	1
ARPC3	5	0.021915	0.066828	0.657756	1828	3	0.13913	0.27966	0.955702	5267	2
GTF2A1L	5	0.021919	0.06684	0.657756	1829	4	0.97647	0.97631	1.0	16493	0
FAM133B	3	0.021923	0.066849	0.657756	1830	3	0.97808	0.97791	1.0	16534	0
C2CD4D	5	0.021932	0.066875	0.657756	1831	4	0.79616	0.80736	1.0	13373	1
GATS	5	0.022094	0.067346	0.662029	1832	3	0.7403	0.76912	1.0	12731	1
IMPAD1	5	0.02212	0.067412	0.66231	1833	4	0.64826	0.71751	1.0	11925	1
EPC1	5	0.022196	0.067605	0.663844	1834	4	0.91999	0.92063	1.0	15365	0
PTOV1	5	0.022213	0.06765	0.663925	1835	4	0.92893	0.92935	1.0	15527	0
YWHAE	4	0.022232	0.067699	0.664049	1836	3	0.93504	0.93532	1.0	15638	0
PSMB11	5	0.022282	0.067836	0.665029	1837	2	0.51867	0.65811	1.0	11036	2
PPIP5K2	5	0.022352	0.068035	0.66626	1838	4	0.96866	0.96849	1.0	16292	0
ELP4	5	0.022352	0.068036	0.66626	1839	3	0.99082	0.99074	1.0	16921	0
SNRPG	1	0.022373	0.068088	0.666415	1840	1	0.97763	0.97746	1.0	16523	0
PPP1R1B	7	0.022433	0.068257	0.667704	1841	4	0.32128	0.47754	1.0	8238	1
NUFIP2	5	0.02247	0.068343	0.668185	1842	3	0.95909	0.95907	1.0	16109	0
CCDC66	5	0.022563	0.06859	0.670235	1843	4	0.9617	0.9616	1.0	16161	0
PNISR	5	0.022581	0.06863	0.670263	1844	3	0.046009	0.12528	0.829992	2718	1
ABHD13	5	0.022599	0.068669	0.670281	1845	4	0.97393	0.9737	1.0	16431	0
RARG	5	0.022623	0.068737	0.670578	1846	4	0.9013	0.90234	1.0	15014	0
HMGB3	3	0.022661	0.06885	0.671186	1847	2	0.84343	0.84621	1.0	14068	0
WDR83	5	0.02267	0.068874	0.671186	1848	4	0.99534	0.99531	1.0	17108	0
GXYLT1	5	0.022731	0.069033	0.67237	1849	4	0.99453	0.99446	1.0	17073	0
SLC30A6	5	0.022798	0.069231	0.673934	1850	4	0.92936	0.92976	1.0	15536	0
NKAIN2	5	0.022882	0.069462	0.675816	1851	4	0.9961	0.99607	1.0	17153	0
RBMXL1	3	0.022949	0.069656	0.677338	1852	3	0.97705	0.97687	1.0	16508	0
TAC1	8	0.023063	0.069977	0.680099	1853	5	0.43907	0.58475	1.0	9893	2
FOXK1	5	0.023096	0.070065	0.680581	1854	4	0.98893	0.98882	1.0	16867	0
UBXN2B	5	0.023154	0.07023	0.681815	1855	4	0.74225	0.77033	1.0	12760	1
PHF8	5	0.023229	0.070425	0.682905	1856	3	0.96015	0.96008	1.0	16131	0
CYP24A1	5	0.023236	0.070447	0.682905	1857	4	0.42693	0.57363	1.0	9722	1
LOH12CR1	5	0.023239	0.070456	0.682905	1858	3	0.27047	0.43195	1.0	7571	1
LPAR2	5	0.023269	0.070539	0.683118	1859	3	0.94071	0.94104	1.0	15743	0
NEXN	5	0.023274	0.070554	0.683118	1860	3	0.90316	0.90412	1.0	15053	0
COX6A1	5	0.023297	0.070604	0.683235	1861	3	0.95608	0.95607	1.0	16051	0
DHX57	5	0.023333	0.070699	0.683298	1862	3	0.93603	0.93635	1.0	15661	0
MOB4	3	0.023334	0.070702	0.683298	1863	3	0.97667	0.97649	1.0	16497	0
PAG1	5	0.023343	0.070724	0.683298	1864	4	0.9774	0.97722	1.0	16517	0
HOXD13	5	0.023453	0.071045	0.685415	1865	3	0.64769	0.71723	1.0	11917	1
SIN3B	5	0.02346	0.071068	0.685415	1866	4	0.95765	0.9576	1.0	16081	0
DAPK3	5	0.02347	0.071093	0.685415	1867	4	0.99698	0.99696	1.0	17207	0
PGAM1	3	0.023477	0.071109	0.685415	1868	1	0.65073	0.71878	1.0	11948	1
DNTTIP1	5	0.023498	0.071174	0.685415	1869	2	0.13722	0.2767	0.95517	5217	1
USP18	5	0.023503	0.071179	0.685415	1870	3	0.87598	0.87742	1.0	14582	0
DUSP14	5	0.023511	0.071209	0.685415	1871	4	0.94799	0.94811	1.0	15887	0
CD8B	5	0.023532	0.071264	0.685572	1872	3	0.97299	0.97275	1.0	16403	0
TFCP2L1	5	0.023577	0.071401	0.686272	1873	3	0.053945	0.13945	0.845157	2966	1
F9	5	0.023582	0.071413	0.686272	1874	3	0.99151	0.99145	1.0	16949	0
CLK2	5	0.023614	0.071494	0.686683	1875	3	0.58493	0.68746	1.0	11481	1
STARD9	5	0.023691	0.071736	0.688351	1876	2	0.4005	0.54947	1.0	9388	2
ZC3H13	5	0.023695	0.071744	0.688351	1877	4	0.88464	0.88589	1.0	14730	0
ZNF771	5	0.023728	0.071835	0.68886	1878	3	0.32359	0.47956	1.0	8271	1
SUDS3	5	0.023768	0.071934	0.689441	1879	3	0.56364	0.67788	1.0	11338	1
THOP1	5	0.023826	0.072096	0.690623	1880	3	0.96236	0.9623	1.0	16177	0
TRAPPC2	4	0.023845	0.072143	0.690709	1881	3	0.9902	0.99011	1.0	16900	0
LPAR6	5	0.023903	0.072309	0.69193	1882	4	0.50181	0.64237	1.0	10772	1
POLR1E	5	0.023935	0.072387	0.69231	1883	4	0.99541	0.99537	1.0	17114	0
ADAMTS9	5	0.023972	0.072487	0.692862	1884	2	0.21684	0.38347	1.0	6859	2
MDGA2	5	0.024001	0.072561	0.692862	1885	4	0.14988	0.29606	0.966693	5515	1
SSB	4	0.024005	0.072571	0.692862	1886	2	0.62929	0.70819	1.0	11787	1
UTP15	5	0.02402	0.072607	0.692862	1887	3	0.84764	0.85004	1.0	14129	1
IFITM3	3	0.024031	0.072637	0.692862	1888	3	0.97597	0.97581	1.0	16477	0
HSPH1	5	0.024152	0.072949	0.694704	1889	4	0.65898	0.72303	1.0	12006	1
SNRNP48	5	0.024154	0.07296	0.694704	1890	1	0.39551	0.54495	1.0	9322	1
SBNO2	5	0.02417	0.072997	0.694704	1891	4	0.82055	0.82645	1.0	13712	1
NOP10	3	0.024174	0.073007	0.694704	1892	2	0.77972	0.79541	1.0	13162	0
SPATA4	5	0.02418	0.073023	0.694704	1893	4	0.30009	0.45867	1.0	7968	1
TAX1BP1	5	0.024237	0.073184	0.695611	1894	4	0.98566	0.98549	1.0	16747	0
ATP7A	5	0.02424	0.073196	0.695611	1895	4	0.97046	0.97028	1.0	16342	0
RAP2A	5	0.024303	0.073379	0.696983	1896	2	0.19561	0.36391	0.995724	6581	2
YME1L1	5	0.024328	0.073439	0.697151	1897	4	0.58025	0.6853	1.0	11441	1
LANCL3	5	0.024342	0.073474	0.697151	1898	2	0.31006	0.46759	1.0	8093	1
ESF1	5	0.02438	0.073594	0.697783	1899	3	0.82306	0.82847	1.0	13759	1
CDH1	5	0.024391	0.073618	0.697783	1900	3	0.85314	0.85523	1.0	14224	1
MASTL	5	0.024406	0.073666	0.697869	1901	4	0.64404	0.71542	1.0	11897	1
MUC6	5	0.024445	0.073764	0.698225	1902	4	0.29406	0.45323	1.0	7884	1
BRD1	5	0.024452	0.073785	0.698225	1903	4	0.78951	0.80248	1.0	13280	1
BUB1	5	0.024467	0.07382	0.698225	1904	3	0.99087	0.99079	1.0	16922	0
MTIF3	5	0.024493	0.073881	0.698256	1905	3	0.67878	0.73334	1.0	12171	1
CYFIP1	5	0.024502	0.073901	0.698256	1906	4	0.98443	0.98427	1.0	16723	0
C1orf131	5	0.024547	0.074014	0.69896	1907	3	0.68164	0.73489	1.0	12195	1
NDUFA8	5	0.024637	0.074256	0.70068	1908	4	0.993	0.99294	1.0	17006	0
RNF145	5	0.024644	0.074274	0.70068	1909	4	0.99253	0.99247	1.0	16988	0
CPXCR1	5	0.024676	0.074352	0.70105	1910	4	0.92825	0.92871	1.0	15510	0
FAM179B	5	0.024794	0.074682	0.703797	1911	4	0.40244	0.55126	1.0	9408	1
GLI1	5	0.024852	0.074835	0.704868	1912	2	0.87748	0.87893	1.0	14608	0
CDC42	5	0.024868	0.074884	0.704955	1913	3	0.95646	0.95646	1.0	16060	0
NME8	5	0.024925	0.075039	0.706046	1914	3	0.84959	0.85191	1.0	14159	1
EPM2AIP1	5	0.024945	0.075087	0.706132	1915	3	0.94928	0.94938	1.0	15923	0
UPF2	5	0.024971	0.075158	0.706423	1916	3	0.98047	0.98031	1.0	16605	0
SLC26A3	5	0.024988	0.075201	0.706423	1917	4	0.9891	0.98899	1.0	16873	0
LRRK2	5	0.025017	0.075289	0.706423	1918	4	0.99449	0.99443	1.0	17071	0
ATRX	5	0.025024	0.075306	0.706423	1919	4	0.94745	0.94759	1.0	15876	0
CACNA1G	5	0.025028	0.075314	0.706423	1920	4	0.89155	0.89274	1.0	14844	0
KIAA0825	5	0.025104	0.07553	0.708081	1921	4	0.67577	0.7317	1.0	12148	1
NCF1	5	0.025238	0.075887	0.711055	1922	2	0.7384	0.76792	1.0	12709	1
RBM6	5	0.025318	0.076105	0.712416	1923	4	0.43319	0.57941	1.0	9810	1
USP6	5	0.025321	0.076111	0.712416	1924	4	0.58583	0.68787	1.0	11496	1
PCDH17	5	0.025376	0.076269	0.713517	1925	4	0.23431	0.39929	1.0	7076	1
FUT11	5	0.025471	0.076518	0.715014	1926	4	0.99597	0.99594	1.0	17143	0
MAGEA8	5	0.025476	0.076532	0.715014	1927	2	0.009031	0.031452	0.684933	821	2
TBCC	5	0.025496	0.076587	0.715014	1928	3	0.023992	0.073079	0.786457	1673	2
MYO19	5	0.025497	0.076587	0.715014	1929	3	0.95302	0.95309	1.0	15985	0
MEPE	5	0.025562	0.076741	0.715429	1930	4	0.89956	0.90062	1.0	14982	0
PPP1R42	5	0.025566	0.07675	0.715429	1931	4	0.98775	0.98761	1.0	16838	0
OTOP1	5	0.025566	0.076751	0.715429	1932	2	0.10371	0.22382	0.927103	4347	2
SLC2A1	5	0.025596	0.076828	0.715773	1933	3	0.32761	0.48319	1.0	8317	1
ALG1	5	0.025718	0.077158	0.71848	1934	4	0.9205	0.92113	1.0	15379	0
RPP30	5	0.025802	0.077392	0.720283	1935	3	0.87928	0.88067	1.0	14636	0
IQCJ-SCHIP1	5	0.025836	0.077484	0.72077	1936	2	0.85009	0.85235	1.0	14168	1
SYT15	5	0.025882	0.077604	0.721512	1937	4	0.99012	0.99003	1.0	16897	0
CCNO	5	0.025897	0.077646	0.721528	1938	2	0.27799	0.43868	1.0	7661	2
APOC2	5	0.025926	0.077729	0.721815	1939	4	0.99345	0.99338	1.0	17025	0
SFTA2	5	0.025937	0.077757	0.721815	1940	2	0.88112	0.88246	1.0	14668	0
MORC3	5	0.026062	0.078088	0.724519	1941	3	0.44955	0.59428	1.0	10030	1
NUMA1	5	0.026109	0.078225	0.725058	1942	3	0.97021	0.97003	1.0	16331	0
FLCN	5	0.026111	0.078227	0.725058	1943	4	0.26514	0.42714	1.0	7505	1
RANBP1	5	0.026174	0.078403	0.726315	1944	4	0.99624	0.99622	1.0	17164	0
SENP7	5	0.0262	0.078474	0.726603	1945	4	0.93726	0.93761	1.0	15682	0
ZNF57	5	0.02632	0.078795	0.729201	1946	4	0.76891	0.7878	1.0	13044	1
FAM189A2	5	0.026398	0.079005	0.730764	1947	4	0.06298	0.15539	0.860924	3250	1
LCE2D	2	0.026468	0.079185	0.732056	1948	1	0.35485	0.50805	1.0	8706	1
FURIN	5	0.026515	0.079302	0.732757	1949	3	0.91896	0.91961	1.0	15333	0
PCGF5	5	0.02658	0.079464	0.733822	1950	3	0.70343	0.74703	1.0	12379	1
TTC9B	5	0.026601	0.079516	0.733822	1951	4	0.62166	0.70449	1.0	11729	1
GSDMB	5	0.026616	0.07956	0.733822	1952	4	0.58941	0.68953	1.0	11520	1
CHCHD1	5	0.026623	0.07958	0.733822	1953	4	0.85175	0.85394	1.0	14202	1
TSEN2	5	0.026676	0.079717	0.734552	1954	4	0.99015	0.99006	1.0	16898	0
WDR59	5	0.026685	0.079741	0.734552	1955	2	0.57903	0.68474	1.0	11434	1
ATP5B	5	0.02695	0.080273	0.739079	1956	2	0.41907	0.56647	1.0	9612	2
RNF223	5	0.027042	0.080455	0.740371	1957	2	0.115	0.24186	0.942271	4620	2
FAHD2B	4	0.02708	0.080521	0.7406	1958	2	0.42154	0.56868	1.0	9645	1
ATP6V0A1	5	0.027126	0.080614	0.741081	1959	3	0.99481	0.99475	1.0	17089	0
ABHD15	5	0.027196	0.080751	0.741966	1960	3	0.61411	0.70092	1.0	11674	1
SYF2	5	0.027262	0.080877	0.742743	1961	3	0.8859	0.88714	1.0	14748	0
SFI1	5	0.027289	0.080931	0.742859	1962	3	0.69116	0.74014	1.0	12267	1
PANX1	5	0.027316	0.080993	0.743046	1963	3	0.11445	0.24099	0.942018	4606	1
GPHA2	5	0.027401	0.081157	0.74417	1964	2	0.3667	0.51867	1.0	8896	2
SLC12A5	5	0.027463	0.081268	0.744809	1965	2	0.10207	0.22122	0.926468	4297	3
TRIM43	5	0.027545	0.081429	0.745906	1966	2	0.10122	0.21985	0.926468	4272	2
NPAS3	5	0.027596	0.081522	0.746382	1967	3	0.42902	0.57553	1.0	9743	2
SORT1	5	0.027662	0.081647	0.747145	1968	3	0.25409	0.41707	1.0	7350	1
GSDMA	5	0.0277	0.081725	0.747479	1969	3	0.99104	0.99098	1.0	16931	0
COPS8	5	0.027721	0.081771	0.747517	1970	3	0.7807	0.7961	1.0	13172	1
FAM185A	5	0.027773	0.081868	0.748024	1971	3	0.21554	0.38228	1.0	6841	2
ARL11	5	0.027793	0.081909	0.748024	1972	3	0.31173	0.46907	1.0	8112	2
CSN3	5	0.027938	0.082203	0.750325	1973	3	0.92327	0.92382	1.0	15424	0
TAF10	5	0.02797	0.082257	0.750337	1974	3	0.3225	0.47862	1.0	8254	2
TMEM44	5	0.027987	0.082288	0.750337	1975	3	0.94559	0.94578	1.0	15839	0
C1QL1	5	0.028021	0.082353	0.750559	1976	2	0.033234	0.097022	0.811364	2153	2
KRTAP4-2	3	0.028182	0.082673	0.753094	1977	2	0.95237	0.95242	1.0	15972	0
KRT14	5	0.02821	0.082729	0.753219	1978	3	0.63092	0.709	1.0	11799	1
HTRA1	5	0.028303	0.082904	0.754429	1979	2	0.46311	0.60673	1.0	10210	2
C1orf228	5	0.02836	0.083028	0.755178	1980	3	0.10172	0.22066	0.926468	4287	1
POTEF	1	0.028393	0.083082	0.755287	1981	1	0.97161	0.97139	1.0	16374	0
CBX6	5	0.028478	0.083247	0.756409	1982	3	0.10465	0.22534	0.9298	4362	1
CCZ1	2	0.028619	0.083515	0.758459	1983	2	0.97138	0.97118	1.0	16371	0
EEF1A1	2	0.028664	0.083597	0.758821	1984	2	0.94736	0.94751	1.0	15873	0
CILP2	5	0.028865	0.084022	0.762289	1985	3	0.3299	0.48527	1.0	8346	1
PIPOX	5	0.028916	0.084119	0.762788	1986	3	0.76865	0.78763	1.0	13038	1
RSL24D1	1	0.029098	0.08448	0.765412	1987	1	0.9709	0.97069	1.0	16357	0
VTCN1	8	0.029104	0.084493	0.765412	1988	5	0.45401	0.5984	1.0	10086	2
TSHZ1	5	0.029143	0.08456	0.765634	1989	3	0.0076709	0.027377	0.671811	728	2
TCF7L1	5	0.029217	0.084688	0.766409	1990	3	0.37221	0.52361	1.0	8980	2
MTHFR	5	0.029456	0.085135	0.770067	1991	3	0.91141	0.91218	1.0	15192	0
GTF2H3	5	0.02957	0.08533	0.770795	1992	3	0.97444	0.97421	1.0	16446	0
SSX2	3	0.029571	0.08533	0.770795	1993	2	0.97543	0.97525	1.0	16466	0
RAD51AP2	5	0.029578	0.085344	0.770795	1994	2	0.48653	0.62821	1.0	10546	2
LCE1E	1	0.029638	0.08545	0.771367	1995	1	0.97036	0.97017	1.0	16335	0
STIL	5	0.029727	0.085619	0.772186	1996	3	0.96436	0.96426	1.0	16212	0
TOP1	5	0.029731	0.085627	0.772186	1997	3	0.95468	0.95471	1.0	16023	0
DNAJC6	5	0.029898	0.085957	0.774772	1998	3	0.15687	0.30662	0.970334	5684	1
CARM1	5	0.030059	0.086287	0.777314	1999	3	0.84506	0.84769	1.0	14091	1
[truncated: 16,010 more rows]
