# Supplementary material for: A CRISPR Dropout Screen Identifies Genetic Vulnerabilities and Therapeutic Targets in Acute Myeloid Leukemia
Source: Cell Rep. 2016 Oct 18;17(4):1193–205. doi: 10.1016/j.celrep.2016.09.079 (PMC5081405; doi:10.1016/j.celrep.2016.09.079)
Supplement: Data S2. Human CRISPR Screen Data, Related to Figures 2 and 3 [file mmc6.zip › HT29c3-d7.gene_summary.txt]

id	num	lo.neg	p.neg	fdr.neg	rank.neg	goodsgrna.neg	lo.pos	p.pos	fdr.pos	rank.pos	goodsgrna.pos
PSMB5	10	1.7552e-15	2.7489e-07	0.000141	1	10	1.0	1.0	1.0	18009	0
PUF60	5	2.728e-13	2.7489e-07	0.000141	2	5	1.0	1.0	1.0	18008	0
SNRPD3	5	1.1522e-12	2.7489e-07	0.000141	3	5	1.0	1.0	1.0	18007	0
EIF4A3	5	3.1928e-12	2.7489e-07	0.000141	4	5	1.0	1.0	1.0	18006	0
ATP6V0C	5	8.1576e-12	2.7489e-07	0.000141	5	5	1.0	1.0	1.0	18005	0
NHP2L1	5	1.882e-11	2.7489e-07	0.000141	6	5	1.0	1.0	1.0	18004	0
POLR2A	5	2.0008e-11	2.7489e-07	0.000141	7	5	1.0	1.0	1.0	18003	0
POLR2F	5	4.1968e-11	2.7489e-07	0.000141	8	5	1.0	1.0	1.0	18002	0
SF3B3	5	8.8148e-11	2.7489e-07	0.000141	9	5	1.0	1.0	1.0	18001	0
CDC27	5	3.5623e-10	2.7489e-07	0.000141	10	5	1.0	1.0	1.0	18000	0
AURKB	5	3.8938e-10	2.7489e-07	0.000141	11	5	1.0	1.0	1.0	17999	0
NAA50	5	4.8803e-10	2.7489e-07	0.000141	12	5	1.0	1.0	1.0	17998	0
RPL13	5	5.4755e-10	2.7489e-07	0.000141	13	5	1.0	1.0	1.0	17997	0
SF3B5	5	5.5402e-10	2.7489e-07	0.000141	14	5	1.0	1.0	1.0	17996	0
XAB2	5	6.4391e-10	2.7489e-07	0.000141	15	5	1.0	1.0	1.0	17995	0
VPS28	5	8.2662e-10	2.7489e-07	0.000141	16	5	0.99986	0.99987	1.0	17806	0
PPP2CA	5	8.3732e-10	2.7489e-07	0.000141	17	5	1.0	1.0	1.0	17994	0
HAUS1	5	8.5865e-10	2.7489e-07	0.000141	18	5	1.0	1.0	1.0	17993	0
PRPF19	5	9.2183e-10	2.7489e-07	0.000141	19	4	0.94789	0.94806	1.0	16357	0
FAU	5	9.5507e-10	2.7489e-07	0.000141	20	5	1.0	1.0	1.0	17992	0
UBA52	5	9.618e-10	2.7489e-07	0.000141	21	5	1.0	1.0	1.0	17991	0
CDT1	5	1.0347e-09	2.7489e-07	0.000141	22	5	1.0	1.0	1.0	17990	0
SPC24	5	1.1158e-09	2.7489e-07	0.000141	23	5	1.0	1.0	1.0	17989	0
SF3B14	5	1.1621e-09	2.7489e-07	0.000141	24	5	1.0	1.0	1.0	17988	0
PSMC4	5	1.2888e-09	2.7489e-07	0.000141	25	5	1.0	1.0	1.0	17987	0
MYC	5	1.306e-09	2.7489e-07	0.000141	26	5	1.0	1.0	1.0	17986	0
RPL36	5	1.5706e-09	2.7489e-07	0.000141	27	5	1.0	1.0	1.0	17985	0
PLK1	5	1.9288e-09	2.7489e-07	0.000141	28	5	1.0	1.0	1.0	17984	0
MAX	11	2.4999e-09	2.7489e-07	0.000141	29	10	0.98037	0.98028	1.0	17068	1
ATP6V0D1	5	2.5196e-09	2.7489e-07	0.000141	30	5	1.0	1.0	1.0	17983	0
DTL	5	3.1942e-09	2.7489e-07	0.000141	31	5	1.0	1.0	1.0	17980	0
PTPN23	5	3.2026e-09	2.7489e-07	0.000141	32	5	1.0	1.0	1.0	17982	0
ESPL1	5	3.8905e-09	2.7489e-07	0.000141	33	5	1.0	1.0	1.0	17981	0
SRSF7	5	4.4342e-09	2.7489e-07	0.000141	34	5	1.0	1.0	1.0	17979	0
EIF3A	5	5.1392e-09	2.7489e-07	0.000141	35	5	1.0	1.0	1.0	17978	0
SMU1	5	7.8799e-09	5.4978e-07	0.000261	36	5	1.0	1.0	1.0	17977	0
LSM4	6	8.2216e-09	5.4978e-07	0.000261	37	6	0.99985	0.99985	1.0	17801	0
RPS9	5	8.9323e-09	5.4978e-07	0.000261	38	4	0.0090345	0.030566	0.757164	720	1
RPL8	5	9.3628e-09	8.2467e-07	0.00027	39	5	0.99995	0.99995	1.0	17850	0
TXNL4A	5	9.7441e-09	8.2467e-07	0.00027	40	5	0.99989	0.99989	1.0	17819	0
SEC61A1	5	1.0838e-08	8.2467e-07	0.00027	41	5	1.0	1.0	1.0	17976	0
RPS8	5	1.0888e-08	8.2467e-07	0.00027	42	5	1.0	1.0	1.0	17907	0
PSMB4	5	1.3033e-08	8.2467e-07	0.00027	43	5	1.0	1.0	1.0	17975	0
CDC23	5	1.3417e-08	8.2467e-07	0.00027	44	5	1.0	1.0	1.0	17974	0
COPB2	5	1.4359e-08	8.2467e-07	0.00027	45	5	1.0	1.0	1.0	17973	0
HINFP	5	1.4714e-08	8.2467e-07	0.00027	46	5	1.0	1.0	1.0	17972	0
NUP93	5	1.5476e-08	8.2467e-07	0.00027	47	5	1.0	1.0	1.0	17971	0
VCP	5	1.5558e-08	8.2467e-07	0.00027	48	5	0.99999	0.99999	1.0	17896	0
CKAP5	5	1.5853e-08	8.2467e-07	0.00027	49	5	1.0	1.0	1.0	17970	0
EIF3B	5	2.0352e-08	8.2467e-07	0.00027	50	5	1.0	1.0	1.0	17969	0
PSMC3	5	2.0894e-08	8.2467e-07	0.00027	51	5	0.9999	0.9999	1.0	17823	0
RPL11	5	2.1909e-08	8.2467e-07	0.00027	52	5	1.0	1.0	1.0	17968	0
RAN	5	2.4398e-08	8.2467e-07	0.00027	53	5	1.0	1.0	1.0	17967	0
DNM2	5	2.8062e-08	8.2467e-07	0.00027	54	5	0.99998	0.99997	1.0	17872	0
CDK1	5	2.9064e-08	8.2467e-07	0.00027	55	5	1.0	1.0	1.0	17966	0
SNW1	5	3.5191e-08	1.3745e-06	0.000393	56	5	1.0	1.0	1.0	17965	0
SCD	5	4.4295e-08	1.3745e-06	0.000393	57	5	1.0	1.0	1.0	17964	0
CHMP2A	5	4.4444e-08	1.3745e-06	0.000393	58	5	0.99928	0.99928	1.0	17709	0
PHB2	5	4.4646e-08	1.3745e-06	0.000393	59	5	1.0	1.0	1.0	17949	0
SCAP	5	4.8798e-08	1.3745e-06	0.000393	60	5	1.0	1.0	1.0	17963	0
SNRPF	5	5.7302e-08	1.3745e-06	0.000393	61	4	0.98966	0.98965	1.0	17298	0
SOX9	5	5.8813e-08	1.3745e-06	0.000393	62	5	1.0	1.0	1.0	17962	0
PSMD3	5	6.2525e-08	1.3745e-06	0.000393	63	5	1.0	1.0	1.0	17961	0
KIF23	5	7.1893e-08	1.9242e-06	0.000418	64	5	0.99999	0.99999	1.0	17890	0
RPA3	5	7.2761e-08	1.9242e-06	0.000418	65	5	1.0	1.0	1.0	17938	0
RPL23	5	7.3601e-08	1.9242e-06	0.000418	66	5	1.0	1.0	1.0	17960	0
TICRR	5	7.6014e-08	1.9242e-06	0.000418	67	5	1.0	1.0	1.0	17944	0
EEF2	5	7.6685e-08	1.9242e-06	0.000418	68	5	1.0	1.0	1.0	17959	0
EIF3D	5	8.1252e-08	1.9242e-06	0.000418	69	5	0.99988	0.99989	1.0	17815	0
RPS11	5	8.5093e-08	1.9242e-06	0.000418	70	5	1.0	1.0	1.0	17958	0
KLF5	5	8.5336e-08	1.9242e-06	0.000418	71	5	1.0	1.0	1.0	17957	0
NUP133	5	8.5703e-08	1.9242e-06	0.000418	72	5	1.0	1.0	1.0	17956	0
PSMD2	5	8.7057e-08	1.9242e-06	0.000418	73	5	1.0	1.0	1.0	17955	0
RPL18A	3	8.9332e-08	1.9242e-06	0.000418	74	3	1.0	1.0	1.0	17954	0
CDC16	5	9.6758e-08	1.9242e-06	0.000418	75	4	0.99284	0.99285	1.0	17424	0
SUPT6H	5	9.7977e-08	1.9242e-06	0.000418	76	5	1.0	1.0	1.0	17953	0
CCND1	5	9.8934e-08	1.9242e-06	0.000418	77	5	1.0	1.0	1.0	17952	0
RPA2	5	1.0268e-07	1.9242e-06	0.000418	78	5	0.99991	0.99991	1.0	17829	0
USP39	5	1.0298e-07	1.9242e-06	0.000418	79	5	1.0	1.0	1.0	17951	0
RPL18	5	1.0343e-07	1.9242e-06	0.000418	80	4	0.87509	0.87665	1.0	14963	0
SUPT16H	5	1.0381e-07	1.9242e-06	0.000418	81	5	1.0	1.0	1.0	17940	0
ECD	5	1.0495e-07	1.9242e-06	0.000418	82	5	0.99965	0.99966	1.0	17759	0
ATP6V1A	5	1.1283e-07	1.9242e-06	0.000418	83	5	1.0	1.0	1.0	17950	0
RPL10A	5	1.3076e-07	2.474e-06	0.000459	84	5	1.0	1.0	1.0	17939	0
ATP6V0B	5	1.3441e-07	2.474e-06	0.000459	85	4	0.056842	0.13986	0.907557	2772	1
TUT1	5	1.3626e-07	2.474e-06	0.000459	86	4	0.9484	0.94858	1.0	16366	0
SRSF2	5	1.3836e-07	2.474e-06	0.000459	87	5	1.0	1.0	1.0	17948	0
PRIM1	5	1.4052e-07	2.474e-06	0.000459	88	5	1.0	1.0	1.0	17947	0
RPS20	4	1.58e-07	2.474e-06	0.000459	89	4	1.0	1.0	1.0	17946	0
CENPM	10	1.6474e-07	2.474e-06	0.000459	90	8	0.97515	0.97512	1.0	16945	0
CLP1	5	1.6747e-07	2.474e-06	0.000459	91	5	0.99998	0.99998	1.0	17880	0
CCDC94	5	1.6978e-07	2.474e-06	0.000459	92	5	1.0	1.0	1.0	17945	0
U2AF1	5	1.713e-07	2.474e-06	0.000459	93	5	0.99998	0.99997	1.0	17873	0
EFTUD2	5	1.7431e-07	2.474e-06	0.000459	94	5	0.99975	0.99976	1.0	17783	0
NKAP	5	1.8378e-07	2.474e-06	0.000459	95	4	0.99338	0.99336	1.0	17432	0
UBL5	3	1.9111e-07	2.474e-06	0.000459	96	3	1.0	1.0	1.0	17943	0
PSMB2	5	2.0249e-07	2.474e-06	0.000459	97	5	0.99923	0.99922	1.0	17701	0
COPA	5	2.1075e-07	2.7489e-06	0.000505	98	5	0.99958	0.99959	1.0	17746	0
SNRPD1	5	2.1191e-07	3.0238e-06	0.000534	99	5	1.0	1.0	1.0	17942	0
DDX56	5	2.5086e-07	3.0238e-06	0.000534	100	5	1.0	1.0	1.0	17941	0
GSPT1	5	2.5964e-07	3.0238e-06	0.000534	101	5	1.0	1.0	1.0	17927	0
DDX39B	5	2.6496e-07	3.0238e-06	0.000534	102	5	1.0	0.99999	1.0	17901	0
PDE4DIP	22	2.7947e-07	3.5736e-06	0.000545	103	16	0.18379	0.33839	0.996705	6114	3
PRPF8	5	3.0364e-07	3.5736e-06	0.000545	104	4	0.99358	0.99357	1.0	17441	0
CDK11A	5	3.0534e-07	3.5736e-06	0.000545	105	4	0.66063	0.70995	1.0	12145	1
AQR	5	3.4922e-07	3.5736e-06	0.000545	106	5	0.99994	0.99994	1.0	17847	0
DHDDS	5	3.4926e-07	3.5736e-06	0.000545	107	5	1.0	1.0	1.0	17937	0
RPL15	2	3.6098e-07	3.5736e-06	0.000545	108	2	1.0	1.0	1.0	17936	0
SF3A2	5	3.8008e-07	3.5736e-06	0.000545	109	4	0.52339	0.64035	1.0	10999	1
KIF18A	5	4.0019e-07	3.5736e-06	0.000545	110	5	1.0	1.0	1.0	17935	0
CDC20	5	4.1461e-07	3.5736e-06	0.000545	111	5	0.9999	0.9999	1.0	17825	0
PRPF38A	5	4.3224e-07	3.5736e-06	0.000545	112	5	1.0	1.0	1.0	17934	0
BRF1	13	4.4363e-07	3.5736e-06	0.000545	113	8	0.97742	0.97734	1.0	16997	1
DYNC1H1	5	4.7419e-07	3.5736e-06	0.000545	114	4	0.79753	0.80372	1.0	13678	1
SRSF1	5	5.0756e-07	3.5736e-06	0.000545	115	5	1.0	1.0	1.0	17933	0
RPL27A	5	5.1266e-07	3.5736e-06	0.000545	116	5	1.0	1.0	1.0	17932	0
RRM1	5	5.1571e-07	3.5736e-06	0.000545	117	5	1.0	1.0	1.0	17929	0
ALYREF	5	5.1883e-07	3.5736e-06	0.000545	118	5	1.0	1.0	1.0	17931	0
RPL19	3	5.2873e-07	4.1234e-06	0.000585	119	3	1.0	1.0	1.0	17930	0
CDC5L	5	5.4006e-07	4.1234e-06	0.000585	120	5	0.99999	0.99999	1.0	17886	0
HNRNPK	5	5.4789e-07	4.1234e-06	0.000585	121	5	1.0	1.0	1.0	17928	0
CDC45	5	5.5588e-07	4.1234e-06	0.000585	122	5	1.0	0.99999	1.0	17900	0
MFAP1	5	6.4917e-07	4.1234e-06	0.000585	123	5	0.99997	0.99997	1.0	17869	0
RPS3	4	6.6002e-07	4.1234e-06	0.000585	124	4	1.0	1.0	1.0	17926	0
PPAN	5	7.0141e-07	4.1234e-06	0.000585	125	5	1.0	1.0	1.0	17925	0
UBE2I	5	7.16e-07	4.1234e-06	0.000585	126	5	1.0	1.0	1.0	17924	0
SF1	5	7.4591e-07	4.1234e-06	0.000585	127	5	1.0	1.0	1.0	17923	0
KIAA1432	5	8.0139e-07	4.6731e-06	0.000652	128	5	1.0	1.0	1.0	17922	0
INTS9	5	8.0165e-07	4.6731e-06	0.000652	129	5	1.0	0.99999	1.0	17899	0
PSMB1	5	8.2646e-07	5.2229e-06	0.000724	130	4	0.91612	0.9169	1.0	15729	0
POLR3A	5	8.7729e-07	5.7727e-06	0.000788	131	5	1.0	1.0	1.0	17921	0
NARS	5	8.8757e-07	5.7727e-06	0.000788	132	5	1.0	1.0	1.0	17920	0
RPS19	5	9.3459e-07	6.3225e-06	0.000856	133	5	1.0	1.0	1.0	17919	0
CCT3	5	9.9996e-07	6.8723e-06	0.00091	134	5	0.99906	0.99905	1.0	17680	0
CPSF3L	5	1.0103e-06	6.8723e-06	0.00091	135	5	1.0	1.0	1.0	17917	0
COPB1	5	1.0398e-06	6.8723e-06	0.00091	136	5	0.99987	0.99987	1.0	17809	0
INTS6	8	1.1033e-06	7.422e-06	0.000948	137	7	0.98543	0.98537	1.0	17177	0
NSL1	5	1.1037e-06	7.422e-06	0.000948	138	5	1.0	1.0	1.0	17918	0
ELL	5	1.1052e-06	7.422e-06	0.000948	139	5	0.99999	0.99999	1.0	17884	0
SPDL1	5	1.1367e-06	7.422e-06	0.000948	140	5	0.99999	0.99999	1.0	17897	0
HSPA9	5	1.1435e-06	7.422e-06	0.000948	141	5	1.0	1.0	1.0	17915	0
ANAPC2	5	1.2184e-06	7.9718e-06	0.001011	142	5	0.99866	0.99867	1.0	17656	0
CRNKL1	5	1.2405e-06	8.5216e-06	0.001066	143	5	1.0	1.0	1.0	17916	0
MED27	8	1.3015e-06	8.5216e-06	0.001066	144	7	0.99801	0.99804	1.0	17610	0
AP2M1	5	1.359e-06	9.0714e-06	0.001119	145	5	1.0	1.0	1.0	17914	0
WDR82	5	1.4244e-06	9.0714e-06	0.001119	146	5	0.99961	0.99961	1.0	17750	0
CDC7	5	1.5492e-06	9.6212e-06	0.00114	147	4	0.98966	0.98965	1.0	17296	0
SF3A3	5	1.5572e-06	9.6212e-06	0.00114	148	5	1.0	1.0	1.0	17913	0
EIF3I	5	1.5683e-06	9.6212e-06	0.00114	149	4	0.84789	0.84991	1.0	14478	0
LRR1	5	1.5959e-06	9.6212e-06	0.00114	150	5	0.99997	0.99997	1.0	17864	0
MFN2	5	1.5974e-06	9.6212e-06	0.00114	151	5	1.0	1.0	1.0	17912	0
KPNB1	5	1.6674e-06	9.6212e-06	0.00114	152	4	0.27551	0.42554	1.0	7546	1
BIRC5	5	1.7468e-06	1.0171e-05	0.001182	153	4	0.99677	0.99678	1.0	17550	0
EIF1	5	1.8269e-06	1.0171e-05	0.001182	154	5	1.0	1.0	1.0	17911	0
PSMB3	5	1.8838e-06	1.0171e-05	0.001182	155	5	0.99995	0.99995	1.0	17853	0
RPS7	3	1.9686e-06	1.0721e-05	0.001214	156	3	0.99996	0.99996	1.0	17863	0
IPO13	5	2.0055e-06	1.0721e-05	0.001214	157	4	0.12257	0.2513	0.969511	4668	1
DHX8	5	2.0476e-06	1.0721e-05	0.001214	158	5	0.99991	0.9999	1.0	17826	0
WDR74	5	2.0975e-06	1.0721e-05	0.001214	159	5	0.99999	0.99999	1.0	17888	0
POLA2	5	2.1888e-06	1.127e-05	0.001269	160	5	1.0	1.0	1.0	17902	0
IGF1R	5	2.3405e-06	1.237e-05	0.001384	161	5	1.0	1.0	1.0	17910	0
RBMX	6	2.4435e-06	1.292e-05	0.001436	162	6	1.0	1.0	1.0	17909	0
RACGAP1	5	2.6298e-06	1.347e-05	0.00147	163	5	1.0	1.0	1.0	17908	0
CCT7	5	2.7303e-06	1.347e-05	0.00147	164	4	0.94901	0.94917	1.0	16381	0
RPL27	5	2.7875e-06	1.347e-05	0.00147	165	4	0.92221	0.92288	1.0	15832	0
CENPW	6	2.9247e-06	1.4019e-05	0.001503	166	5	0.99864	0.99866	1.0	17654	0
IK	5	2.9591e-06	1.4019e-05	0.001503	167	4	0.95744	0.95751	1.0	16547	0
RPA1	5	3.1074e-06	1.4019e-05	0.001503	168	4	0.97697	0.97689	1.0	16985	0
SARS	5	3.1582e-06	1.4569e-05	0.001543	169	5	1.0	1.0	1.0	17906	0
RPS23	5	3.2001e-06	1.4569e-05	0.001543	170	5	0.99999	0.99999	1.0	17889	0
PHB	5	3.3548e-06	1.5669e-05	0.001631	171	5	0.99998	0.99997	1.0	17871	0
GTPBP4	5	3.4123e-06	1.5669e-05	0.001631	172	5	0.99968	0.99969	1.0	17765	0
HIST1H2BH	4	3.4377e-06	1.5669e-05	0.001631	173	4	0.99838	0.99842	1.0	17626	0
MCM7	5	3.4868e-06	1.6219e-05	0.00166	174	5	1.0	1.0	1.0	17905	0
CTNNB1	5	3.5276e-06	1.6219e-05	0.00166	175	5	0.99993	0.99992	1.0	17840	0
THAP1	8	3.5562e-06	1.6219e-05	0.00166	176	7	0.99954	0.99954	1.0	17741	0
PSMB7	5	3.5916e-06	1.6768e-05	0.001678	177	4	0.90623	0.90718	1.0	15534	0
BUD31	5	3.662e-06	1.6768e-05	0.001678	178	4	0.8904	0.89153	1.0	15230	0
DHX37	5	3.6882e-06	1.6768e-05	0.001678	179	5	1.0	1.0	1.0	17904	0
INCENP	5	3.6981e-06	1.6768e-05	0.001678	180	5	1.0	1.0	1.0	17903	0
SMC4	5	3.7891e-06	1.7318e-05	0.001714	181	5	0.9999	0.9999	1.0	17824	0
IMP3	5	3.8059e-06	1.7318e-05	0.001714	182	5	0.99992	0.99991	1.0	17834	0
TOPBP1	5	3.8908e-06	1.7868e-05	0.001758	183	4	0.98129	0.98121	1.0	17086	0
SNRPB	5	4.6696e-06	1.9517e-05	0.00191	184	4	0.98348	0.98343	1.0	17131	0
NOP56	5	4.806e-06	2.0067e-05	0.001953	185	5	1.0	0.99999	1.0	17898	0
POLR2G	5	5.0653e-06	2.1716e-05	0.002103	186	5	0.99976	0.99977	1.0	17787	0
PCNA	5	5.3273e-06	2.3366e-05	0.002238	187	4	0.99616	0.99617	1.0	17527	0
LSM7	5	5.378e-06	2.3366e-05	0.002238	188	5	0.99993	0.99992	1.0	17839	0
YAP1	6	5.5821e-06	2.3915e-05	0.002279	189	6	0.99999	0.99999	1.0	17895	0
RPL37A	4	5.7139e-06	2.4465e-05	0.002319	190	3	0.98369	0.98364	1.0	17134	0
RPS29	2	5.9626e-06	2.5015e-05	0.002334	191	2	0.99999	0.99999	1.0	17894	0
PHF5A	5	6.0272e-06	2.5015e-05	0.002334	192	4	0.99728	0.99728	1.0	17573	0
GTF2B	5	6.1572e-06	2.5015e-05	0.002334	193	5	0.99999	0.99999	1.0	17893	0
ZNF830	5	6.3289e-06	2.5565e-05	0.002373	194	4	0.24234	0.39414	1.0	7013	1
EIF1AX	5	6.888e-06	2.9963e-05	0.002767	195	5	0.99998	0.99997	1.0	17875	0
SF3B4	5	7.0734e-06	3.1063e-05	0.00284	196	5	0.99998	0.99997	1.0	17870	0
RPS18	3	7.1866e-06	3.1063e-05	0.00284	197	3	0.99999	0.99999	1.0	17892	0
MCM3AP	5	7.4028e-06	3.1612e-05	0.002875	198	5	0.99999	0.99999	1.0	17891	0
PSMB6	5	7.5424e-06	3.2162e-05	0.002911	199	4	0.98966	0.98965	1.0	17308	0
PRPF6	5	7.734e-06	3.2712e-05	0.002946	200	3	0.36376	0.50928	1.0	8862	1
PSMA3	5	8.0417e-06	3.4911e-05	0.003128	201	3	0.37871	0.52336	1.0	9108	1
ERH	5	8.4165e-06	3.711e-05	0.003308	202	5	0.99993	0.99993	1.0	17843	0
MAK16	5	8.7356e-06	3.821e-05	0.00334	203	5	0.99999	0.99999	1.0	17883	0
INTS4	5	8.8311e-06	3.821e-05	0.00334	204	3	0.94897	0.94913	1.0	16379	0
PSMA7	5	8.9462e-06	3.821e-05	0.00334	205	5	0.99985	0.99986	1.0	17802	0
PDCD2	7	8.9469e-06	3.821e-05	0.00334	206	6	0.16166	0.3128	0.987701	5701	1
TOP2A	5	9.2148e-06	3.9309e-05	0.00342	207	5	0.99974	0.99975	1.0	17781	0
GBF1	5	9.3568e-06	4.0409e-05	0.003499	208	4	0.40281	0.54618	1.0	9452	1
DYNC1I2	5	9.6009e-06	4.0959e-05	0.003529	209	5	0.99972	0.99973	1.0	17776	0
RPL36A	3	9.8353e-06	4.3158e-05	0.003701	210	3	0.99999	0.99999	1.0	17885	0
HIST1H2BC	4	9.8798e-06	4.3708e-05	0.00373	211	3	0.9888	0.98878	1.0	17281	0
SNRNP200	5	1.0158e-05	4.4257e-05	0.00376	212	4	0.98966	0.98965	1.0	17322	0
RPL35	5	1.0225e-05	4.4807e-05	0.003788	213	5	0.99994	0.99993	1.0	17845	0
SRSF3	5	1.0291e-05	4.5357e-05	0.003817	214	4	0.99727	0.99727	1.0	17572	0
RPS24	5	1.0629e-05	4.7556e-05	0.003965	215	4	0.99706	0.99706	1.0	17562	0
SAP30BP	5	1.0649e-05	4.7556e-05	0.003965	216	4	0.99616	0.99617	1.0	17530	0
SKA3	5	1.0905e-05	4.8656e-05	0.004038	217	4	0.96633	0.9664	1.0	16757	0
SLMO2	5	1.1343e-05	5.3054e-05	0.004383	218	5	0.99986	0.99986	1.0	17803	0
WDR33	5	1.1381e-05	5.3604e-05	0.004408	219	4	0.99763	0.99762	1.0	17587	0
NIFK	5	1.1793e-05	5.6902e-05	0.004658	220	5	0.99936	0.99936	1.0	17716	0
POLR2E	5	1.1903e-05	5.7452e-05	0.004661	221	4	0.99573	0.99574	1.0	17512	0
DDX54	5	1.2003e-05	5.7452e-05	0.004661	222	5	0.99982	0.99983	1.0	17798	0
AAMP	5	1.2577e-05	5.9101e-05	0.004773	223	5	0.99999	0.99998	1.0	17881	0
PSMD11	5	1.3377e-05	6.5699e-05	0.005282	224	5	0.99999	0.99998	1.0	17882	0
RAB6A	13	1.3519e-05	6.7348e-05	0.005391	225	10	0.99999	0.99999	1.0	17887	0
THOC5	5	1.4158e-05	7.1746e-05	0.005717	226	5	0.99862	0.99864	1.0	17650	0
ABCE1	5	1.458e-05	7.3396e-05	0.005823	227	5	0.99973	0.99974	1.0	17777	0
SF3A1	5	1.5525e-05	7.6145e-05	0.006014	228	4	0.014113	0.045338	0.780982	1043	1
WDR43	5	1.5893e-05	8.0543e-05	0.006334	229	4	0.9959	0.99591	1.0	17518	0
PSMD6	5	1.6784e-05	8.3292e-05	0.006508	230	5	0.99992	0.99992	1.0	17835	0
SEC13	5	1.6949e-05	8.3841e-05	0.006508	231	5	0.99998	0.99998	1.0	17879	0
POLR2D	5	1.698e-05	8.3841e-05	0.006508	232	5	0.99992	0.99991	1.0	17831	0
RBM22	5	1.7818e-05	8.9339e-05	0.006905	233	4	0.41969	0.5623	1.0	9707	1
POLE	5	1.8625e-05	9.4837e-05	0.007299	234	5	0.99998	0.99998	1.0	17878	0
WARS	5	1.9465e-05	9.7586e-05	0.007478	235	5	0.99998	0.99998	1.0	17877	0
WDR36	5	2.0104e-05	0.00010088	0.007666	236	4	0.98679	0.9867	1.0	17217	0
ARCN1	5	2.0121e-05	0.00010088	0.007666	237	5	0.99949	0.99948	1.0	17734	0
EIF3F	4	2.019e-05	0.00010143	0.007675	238	4	0.99998	0.99997	1.0	17876	0
RPL31	2	2.038e-05	0.00010198	0.007685	239	2	0.99998	0.99997	1.0	17874	0
CCNK	5	2.0805e-05	0.00010253	0.007694	240	4	0.97597	0.97589	1.0	16962	0
GINS1	5	2.1316e-05	0.00010363	0.007744	241	5	0.99994	0.99994	1.0	17848	0
PSMD7	5	2.2772e-05	0.00010638	0.007917	242	4	0.95354	0.95365	1.0	16465	0
DONSON	5	2.4571e-05	0.00011738	0.008699	243	5	0.99991	0.99991	1.0	17828	0
ACTR10	5	2.5186e-05	0.00011848	0.008745	244	5	0.9996	0.9996	1.0	17749	0
SNRPD2	5	2.6651e-05	0.00012343	0.009073	245	4	0.58294	0.66858	1.0	11477	1
KAT8	5	2.756e-05	0.00012672	0.009277	246	3	0.98882	0.9888	1.0	17282	0
RPS4X	3	2.7848e-05	0.00012782	0.00932	247	3	0.99997	0.99997	1.0	17868	0
TUBA1C	3	2.8019e-05	0.00012837	0.009322	248	2	0.9604	0.96051	1.0	16610	0
INTS8	5	2.8184e-05	0.00012892	0.009324	249	5	0.99991	0.99991	1.0	17830	0
BRF2	5	2.8707e-05	0.00013057	0.009406	250	5	0.99867	0.99868	1.0	17657	0
CHAF1B	5	2.8788e-05	0.00013222	0.009487	251	4	0.97424	0.97419	1.0	16924	0
HAUS6	5	2.9504e-05	0.00013552	0.009647	252	5	0.9995	0.9995	1.0	17736	0
POLR2C	5	2.9571e-05	0.00013552	0.009647	253	5	0.99935	0.99935	1.0	17715	0
ZNF131	5	2.9895e-05	0.00013772	0.009765	254	5	0.99854	0.99857	1.0	17639	0
EIF4A1	4	3.0057e-05	0.00013827	0.009765	255	4	0.99997	0.99997	1.0	17867	0
EIF3G	5	3.066e-05	0.00013992	0.009843	256	5	0.99994	0.99993	1.0	17846	0
HAUS4	5	3.1249e-05	0.00014542	0.01019	257	4	0.97372	0.97367	1.0	16909	0
SPC25	5	3.1344e-05	0.00014707	0.010266	258	5	0.99997	0.99997	1.0	17866	0
UTP18	5	3.2672e-05	0.00015091	0.010491	259	5	0.99997	0.99997	1.0	17865	0
RUVBL2	5	3.2928e-05	0.00015146	0.010491	260	5	0.99991	0.9999	1.0	17827	0
PSMC2	5	3.3864e-05	0.00015696	0.01083	261	4	0.98966	0.98965	1.0	17316	0
SGOL1	5	3.4153e-05	0.00015861	0.010902	262	4	0.99453	0.99451	1.0	17471	0
NDC80	5	3.4378e-05	0.00015971	0.010936	263	3	0.76768	0.77987	1.0	13283	1
CDC123	5	3.6881e-05	0.00017071	0.011645	264	5	0.99836	0.99839	1.0	17625	0
MEPCE	10	3.7202e-05	0.00017181	0.011676	265	8	0.99504	0.99503	1.0	17490	0
RRN3	5	3.8232e-05	0.00017703	0.011985	266	5	0.99996	0.99996	1.0	17862	0
PWP2	5	3.8377e-05	0.0001784	0.012033	267	4	0.99561	0.99563	1.0	17506	0
COPZ1	6	3.859e-05	0.0001806	0.012136	268	5	0.73194	0.75429	1.0	12864	1
ASNS	5	3.8734e-05	0.00018225	0.012156	269	5	0.99996	0.99996	1.0	17861	0
ATP2A2	5	3.875e-05	0.00018225	0.012156	270	5	0.99996	0.99996	1.0	17860	0
CCT4	5	3.9126e-05	0.00018445	0.012249	271	5	0.99996	0.99996	1.0	17859	0
RBM25	5	3.9258e-05	0.000185	0.012249	272	5	0.99995	0.99995	1.0	17856	0
PSMA6	5	4.039e-05	0.0001905	0.012567	273	5	0.99996	0.99996	1.0	17858	0
CSNK1A1	5	4.0651e-05	0.00019215	0.012629	274	5	0.99989	0.99989	1.0	17816	0
ORC6	5	4.1378e-05	0.00019325	0.012655	275	4	0.99548	0.9955	1.0	17500	0
RPL14	5	4.2098e-05	0.00019655	0.012825	276	4	0.75345	0.76942	1.0	13103	1
PSMC6	5	4.2216e-05	0.00019765	0.01285	277	4	0.38235	0.52684	1.0	9153	1
PAFAH1B1	5	4.3537e-05	0.00020479	0.013267	278	3	0.91898	0.91971	1.0	15773	0
QARS	5	4.4396e-05	0.00021029	0.013574	279	5	0.99996	0.99995	1.0	17857	0
ORC1	5	4.4946e-05	0.00021469	0.013808	280	4	0.59144	0.67289	1.0	11548	1
UBAP2L	5	4.6887e-05	0.00022019	0.014112	281	4	0.35049	0.49663	1.0	8649	1
ICT1	5	4.9087e-05	0.00022953	0.014642	282	5	0.99995	0.99995	1.0	17855	0
PRELID1	3	4.9184e-05	0.00023008	0.014642	283	3	0.99995	0.99995	1.0	17854	0
EIF2S3	5	4.9609e-05	0.00023448	0.014869	284	4	0.9731	0.97306	1.0	16897	0
TPX2	5	5.0059e-05	0.00023833	0.01506	285	5	0.99995	0.99995	1.0	17852	0
KIF11	5	5.0571e-05	0.00023943	0.015077	286	5	0.99995	0.99995	1.0	17851	0
VPS35	5	5.1169e-05	0.00024273	0.015212	287	5	0.99995	0.99995	1.0	17849	0
CPSF2	5	5.1227e-05	0.00024328	0.015212	288	4	0.10898	0.22918	0.961778	4286	1
EIF2B4	5	5.1932e-05	0.00024548	0.015278	289	4	0.88808	0.8893	1.0	15192	0
HIST1H2AK	5	5.2088e-05	0.00024603	0.015278	290	4	0.78935	0.79701	1.0	13570	1
WEE1	5	5.259e-05	0.00024933	0.01543	291	4	0.98265	0.98263	1.0	17120	0
ZNF559	12	5.4006e-05	0.00025372	0.015595	292	10	0.99594	0.99595	1.0	17522	0
TWISTNB	5	5.4084e-05	0.00025372	0.015595	293	4	0.89491	0.896	1.0	15321	0
PLK4	5	5.4621e-05	0.00025757	0.015778	294	5	0.99885	0.99884	1.0	17664	0
UBB	2	5.512e-05	0.00025977	0.015858	295	2	0.93258	0.93307	1.0	16066	0
ANAPC11	9	5.9793e-05	0.00027791	0.016909	296	5	0.76922	0.78103	1.0	13304	2
AURKA	5	6.0133e-05	0.00028011	0.016961	297	5	0.99962	0.99963	1.0	17754	0
RPL3	5	6.0205e-05	0.00028066	0.016961	298	5	0.99854	0.99857	1.0	17641	0
FAM91A1	5	6.2495e-05	0.00029551	0.017799	299	5	0.99923	0.99921	1.0	17699	0
RPL7A	2	6.344e-05	0.00029991	0.018003	300	2	0.99994	0.99993	1.0	17844	0
TCF7L2	5	6.5169e-05	0.00030375	0.018174	301	4	0.99234	0.99233	1.0	17412	0
PRPF4	5	6.8506e-05	0.00032135	0.019163	302	4	0.94527	0.94561	1.0	16304	0
GMPS	5	6.9681e-05	0.00032519	0.019328	303	5	0.99993	0.99993	1.0	17842	0
EIF3H	5	7.1205e-05	0.00033344	0.019753	304	5	0.99993	0.99993	1.0	17841	0
NOTCH2NL	5	7.1782e-05	0.00033509	0.019786	305	4	0.98415	0.9841	1.0	17146	0
DIMT1	5	7.4114e-05	0.00034499	0.020237	306	4	0.87282	0.87439	1.0	14922	0
CHERP	5	7.4165e-05	0.00034499	0.020237	307	4	0.91235	0.91323	1.0	15643	0
EIF4E	4	7.5122e-05	0.00035103	0.020525	308	4	0.99909	0.99908	1.0	17682	0
SS18L2	4	7.557e-05	0.00035268	0.020555	309	4	0.99992	0.99992	1.0	17838	0
RBM39	5	7.6083e-05	0.00035488	0.020609	310	5	0.99949	0.99948	1.0	17732	0
PES1	5	7.6525e-05	0.00035598	0.020609	311	5	0.99992	0.99992	1.0	17837	0
GNL2	5	7.7089e-05	0.00035763	0.020609	312	5	0.99992	0.99992	1.0	17836	0
MED11	5	7.7293e-05	0.00035818	0.020609	313	5	0.99989	0.99989	1.0	17817	0
ATP6V1G1	5	7.884e-05	0.00036698	0.021047	314	4	0.90664	0.90758	1.0	15540	0
ANAPC1	4	8.0115e-05	0.00037303	0.021326	315	4	0.99634	0.99635	1.0	17535	0
MED14	5	8.112e-05	0.00037852	0.021572	316	5	0.99974	0.99974	1.0	17778	0
TBC1D3F	1	8.2681e-05	0.00038347	0.021785	317	1	0.99992	0.99991	1.0	17833	0
ATF4	4	8.3398e-05	0.00038677	0.021904	318	4	0.99992	0.99991	1.0	17832	0
POLR2H	9	8.3866e-05	0.00039062	0.022052	319	6	0.94683	0.94706	1.0	16336	1
UBE2C	10	8.4037e-05	0.00039227	0.022076	320	7	0.98541	0.98536	1.0	17176	0
NUP88	5	8.5484e-05	0.00039942	0.022408	321	4	0.4406	0.58239	1.0	10039	1
NIP7	5	8.6894e-05	0.00040546	0.022677	322	5	0.99969	0.9997	1.0	17770	0
LUC7L3	5	8.8197e-05	0.00041261	0.023005	323	5	0.99967	0.99968	1.0	17763	0
CENPN	5	9.2349e-05	0.00043185	0.024004	324	4	0.91398	0.91481	1.0	15683	0
CLTC	5	9.2912e-05	0.00043515	0.024113	325	4	0.99812	0.99813	1.0	17616	0
CWC22	5	9.6469e-05	0.00045109	0.02492	326	5	0.99981	0.99982	1.0	17796	0
U2SURP	5	9.8718e-05	0.00045659	0.025146	327	5	0.9999	0.9999	1.0	17822	0
RPF1	5	0.0001002	0.00046649	0.025595	328	5	0.9992	0.99917	1.0	17694	0
AVPR1A	5	0.00010049	0.00046759	0.025595	329	5	0.9999	0.9999	1.0	17821	0
HAUS7	5	0.00010623	0.00049728	0.027086	330	4	0.99211	0.9921	1.0	17404	0
SETD1A	5	0.00010634	0.00049783	0.027086	331	5	0.99989	0.99989	1.0	17820	0
MED30	5	0.00010667	0.00049948	0.027094	332	5	0.99989	0.99989	1.0	17818	0
MED4	5	0.00010915	0.00051047	0.027607	333	5	0.99904	0.99902	1.0	17677	0
CPSF3	5	0.00011437	0.00053604	0.028903	334	5	0.99893	0.99892	1.0	17670	0
SNRNP70	5	0.00011472	0.00053796	0.02892	335	4	0.97056	0.97057	1.0	16836	0
RPS15	2	0.00011875	0.0005583	0.029835	336	2	0.99988	0.99988	1.0	17814	0
TFRC	5	0.0001189	0.0005583	0.029835	337	5	0.99846	0.9985	1.0	17635	0
RPL5	2	0.0001219	0.00057589	0.030684	338	2	0.99988	0.99988	1.0	17813	0
EXOSC3	5	0.00012279	0.00058029	0.030827	339	4	0.42785	0.57009	1.0	9836	1
RPL7	2	0.00012434	0.00058854	0.031174	340	2	0.99988	0.99988	1.0	17812	0
EIF1AD	5	0.00012666	0.00059899	0.031559	341	4	0.90184	0.90282	1.0	15453	0
CHEK1	5	0.00012729	0.00060173	0.031559	342	5	0.99987	0.99987	1.0	17811	0
MAU2	5	0.00012732	0.00060173	0.031559	343	4	0.97928	0.97919	1.0	17040	0
NDUFB9	5	0.00012776	0.00060283	0.031559	344	5	0.99987	0.99987	1.0	17810	0
RPS12	4	0.00012875	0.00060723	0.031635	345	4	0.99917	0.99915	1.0	17689	0
RPL26	2	0.00012881	0.00060778	0.031635	346	2	0.99987	0.99987	1.0	17808	0
USPL1	5	0.00013166	0.00062098	0.032221	347	5	0.99987	0.99987	1.0	17807	0
RPLP0	5	0.00013213	0.00062263	0.032221	348	4	0.98662	0.98654	1.0	17210	0
DDX24	5	0.00013495	0.00063362	0.032696	349	4	0.98787	0.98784	1.0	17252	0
POLR2I	5	0.00013579	0.00063857	0.032857	350	4	0.9796	0.97953	1.0	17049	0
EIF3CL	2	0.00013771	0.00064792	0.033243	351	2	0.99986	0.99986	1.0	17805	0
RPS6	3	0.00013884	0.00065341	0.03343	352	2	0.7559	0.7712	1.0	13136	0
RPL24	3	0.0001395	0.00065726	0.033532	353	3	0.99986	0.99986	1.0	17804	0
PISD	5	0.00014238	0.00067321	0.034207	354	5	0.99956	0.99957	1.0	17744	0
PPP1R15B	5	0.00014255	0.00067431	0.034207	355	4	0.38959	0.53368	1.0	9259	1
CENPE	5	0.0001433	0.0006776	0.034278	356	4	0.98966	0.98965	1.0	17294	0
LSM2	5	0.00014422	0.0006831	0.034459	357	4	0.98554	0.98549	1.0	17181	0
MED22	5	0.00015436	0.00073698	0.037073	358	4	0.65945	0.70928	1.0	12135	1
WBP11	5	0.00015969	0.00076502	0.038277	359	5	0.99979	0.99979	1.0	17791	0
HMGCR	5	0.0001599	0.00076557	0.038277	360	5	0.99984	0.99984	1.0	17800	0
PRC1	5	0.00016014	0.00076777	0.038277	361	4	0.99792	0.99793	1.0	17604	0
NUTF2	5	0.00016051	0.00076942	0.038277	362	4	0.99607	0.99608	1.0	17526	0
POLR2B	5	0.00017391	0.00082495	0.040927	363	5	0.99924	0.99923	1.0	17703	0
HIST2H3D	2	0.00017544	0.00083539	0.041331	364	2	0.99982	0.99983	1.0	17799	0
PLRG1	5	0.00017743	0.00084419	0.041652	365	4	0.99811	0.99813	1.0	17615	0
GINS2	5	0.00017915	0.00085298	0.041971	366	4	0.99159	0.99156	1.0	17389	0
MED24	5	0.00018339	0.00087113	0.042747	367	5	0.99936	0.99936	1.0	17717	0
SMC1A	5	0.00018382	0.00087388	0.042765	368	4	0.45071	0.5921	1.0	10191	1
PSMA2	5	0.00018539	0.00087882	0.042891	369	5	0.99975	0.99976	1.0	17784	0
C17orf96	5	0.00018767	0.00088927	0.043283	370	5	0.99981	0.99982	1.0	17797	0
KANSL1	5	0.00018845	0.00089257	0.043327	371	3	0.37228	0.5172	1.0	9003	1
DDX21	5	0.00019744	0.0009316	0.0451	372	5	0.99977	0.99978	1.0	17789	0
RBX1	5	0.00020031	0.00094865	0.045802	373	5	0.9998	0.99981	1.0	17795	0
MAD2L1	5	0.00020107	0.00095249	0.045865	374	5	0.99923	0.99922	1.0	17702	0
NSA2	4	0.00020277	0.00095964	0.046016	375	4	0.9998	0.99981	1.0	17794	0
MED17	5	0.00020334	0.00096074	0.046016	376	4	0.99126	0.99122	1.0	17375	0
SNRPA1	5	0.00020741	0.00097394	0.046524	377	5	0.99979	0.9998	1.0	17793	0
RPL35A	3	0.00020804	0.00097668	0.046532	378	3	0.99569	0.9957	1.0	17510	0
TIMELESS	5	0.0002109	0.00099043	0.047062	379	3	0.51229	0.63527	1.0	10923	1
PPAT	5	0.00021147	0.00099318	0.047069	380	5	0.99979	0.99979	1.0	17792	0
HIST1H2BE	3	0.00021496	0.0010108	0.047777	381	2	0.62981	0.69273	1.0	11877	1
TSR2	5	0.00021799	0.0010223	0.048196	382	4	0.95793	0.95801	1.0	16560	0
SF3B2	5	0.00021975	0.0010306	0.048383	383	3	0.98733	0.98729	1.0	17238	0
CAPZB	5	0.0002201	0.0010317	0.048383	384	4	0.98202	0.98196	1.0	17106	0
CIRH1A	5	0.00022212	0.0010421	0.048746	385	5	0.99978	0.99978	1.0	17790	0
ZNF572	5	0.00023007	0.0010729	0.049953	386	5	0.99977	0.99978	1.0	17788	0
POLR3B	5	0.00023076	0.0010734	0.049953	387	5	0.99965	0.99966	1.0	17758	0
SON	5	0.00023255	0.0010792	0.050092	388	4	0.67404	0.71775	1.0	12270	1
KIAA2022	5	0.00023443	0.0010872	0.050332	389	3	0.1175	0.243	0.96778	4521	1
NCAPG	5	0.00024522	0.0011422	0.052607	390	5	0.99975	0.99976	1.0	17786	0
EIF2S1	5	0.00024529	0.0011422	0.052607	391	3	0.68965	0.72702	1.0	12429	1
MAT2A	5	0.00024895	0.0011554	0.053079	392	5	0.99975	0.99976	1.0	17785	0
SRCIN1	5	0.00025485	0.001179	0.054027	393	5	0.99975	0.99975	1.0	17782	0
CDC6	5	0.00025899	0.0011966	0.054631	394	5	0.99974	0.99975	1.0	17780	0
EIF5	5	0.00025936	0.0011982	0.054631	395	5	0.99974	0.99975	1.0	17779	0
PSMC5	5	0.00026065	0.0012037	0.054743	396	4	0.90143	0.90243	1.0	15440	0
GOSR2	5	0.00026305	0.0012145	0.055091	397	4	0.99484	0.99482	1.0	17482	0
NOP58	5	0.00026794	0.0012389	0.05606	398	4	0.98792	0.9879	1.0	17254	0
KANSL2	5	0.00028076	0.0012994	0.05831	399	5	0.99972	0.99973	1.0	17775	0
HIST1H2AJ	3	0.00028101	0.0013	0.05831	400	3	0.99972	0.99973	1.0	17774	0
SRP9	3	0.00028109	0.0013	0.05831	401	2	0.88227	0.88365	1.0	15101	0
IGBP1	5	0.00028163	0.0013016	0.05831	402	4	0.98572	0.98568	1.0	17185	0
SKA2	9	0.00029013	0.0013423	0.059983	403	5	0.31076	0.45879	1.0	8057	1
NCBP2	7	0.00029152	0.0013475	0.060068	404	6	0.99863	0.99865	1.0	17652	0
KANSL3	5	0.00029469	0.001361	0.060518	405	5	0.99971	0.99971	1.0	17773	0
RAB40C	5	0.00029868	0.0013731	0.060906	406	5	0.9997	0.99971	1.0	17772	0
SPTB	5	0.00030049	0.0013849	0.061279	407	3	0.64181	0.69924	1.0	11983	1
NOL4	5	0.00030127	0.001389	0.061311	408	5	0.9997	0.99971	1.0	17771	0
INO80	5	0.00030687	0.0014182	0.062444	409	4	0.64089	0.69875	1.0	11970	1
RPS2	3	0.00030899	0.0014286	0.062751	410	3	0.99969	0.9997	1.0	17769	0
INTS2	5	0.00031086	0.0014363	0.06283	411	5	0.99962	0.99963	1.0	17755	0
TUBGCP2	5	0.00031115	0.0014374	0.06283	412	5	0.99969	0.9997	1.0	17768	0
GNL3	5	0.00031288	0.001444	0.062949	413	5	0.99969	0.9997	1.0	17767	0
LSM6	5	0.0003144	0.0014484	0.062949	414	3	0.80819	0.81277	1.0	13836	1
RPS16	4	0.00031478	0.0014506	0.062949	415	4	0.99969	0.9997	1.0	17766	0
RPL23A	2	0.00031757	0.0014638	0.063369	416	2	0.99968	0.99969	1.0	17764	0
VPS18	5	0.00031896	0.0014687	0.06343	417	4	0.9959	0.99592	1.0	17519	0
PMF1	5	0.00032937	0.0015094	0.065018	418	5	0.99893	0.99892	1.0	17668	0
TFIP11	5	0.0003303	0.0015127	0.065018	419	4	0.84891	0.8509	1.0	14494	0
RPS21	5	0.00033216	0.0015221	0.065264	420	5	0.99859	0.99862	1.0	17648	0
PRMT5	5	0.000339	0.0015512	0.066355	421	5	0.99966	0.99967	1.0	17762	0
SYMPK	5	0.00034002	0.0015578	0.06648	422	5	0.99966	0.99967	1.0	17761	0
EIF3L	5	0.0003415	0.0015633	0.066557	423	5	0.99966	0.99967	1.0	17760	0
ZNF207	5	0.00035826	0.0016326	0.069342	424	5	0.99881	0.9988	1.0	17661	0
STX5	5	0.00036104	0.0016441	0.069504	425	3	0.96427	0.96438	1.0	16706	0
DRD5	5	0.00036123	0.0016452	0.069504	426	3	0.23963	0.39156	1.0	6969	2
FXN	5	0.00036166	0.001648	0.069504	427	5	0.99964	0.99965	1.0	17757	0
TUBGCP6	5	0.00036878	0.0016793	0.070634	428	3	0.98794	0.98791	1.0	17255	0
DBR1	5	0.0003696	0.0016826	0.070634	429	5	0.99963	0.99964	1.0	17756	0
MED28	5	0.00037837	0.0017222	0.072128	430	5	0.99917	0.99915	1.0	17690	0
DDX51	5	0.00038424	0.0017475	0.073017	431	4	0.6331	0.6945	1.0	11906	1
RAB10	5	0.00038725	0.0017623	0.073467	432	5	0.99961	0.99962	1.0	17752	0
RPS14	2	0.00039005	0.0017722	0.073709	433	2	0.99961	0.99961	1.0	17751	0
NPAT	5	0.0003993	0.0018244	0.075706	434	4	0.97011	0.97013	1.0	16828	0
RRS1	5	0.00040154	0.0018349	0.075964	435	5	0.99923	0.99922	1.0	17700	0
RPL13A	4	0.00040944	0.0018635	0.076971	436	3	0.0092063	0.031069	0.757164	733	1
SAMD4B	5	0.00041395	0.0018827	0.077546	437	5	0.99959	0.9996	1.0	17748	0
SDE2	5	0.00041514	0.001886	0.077546	438	5	0.99958	0.9996	1.0	17747	0
HIST1H2BG	5	0.00041969	0.001908	0.078272	439	2	0.96092	0.96102	1.0	16625	0
MTBP	5	0.00042645	0.001935	0.079197	440	5	0.99957	0.99958	1.0	17745	0
SNRNP35	5	0.00042707	0.001941	0.079264	441	4	0.99744	0.99744	1.0	17578	0
PSMD1	5	0.00043932	0.0019855	0.080899	442	4	0.99079	0.99077	1.0	17358	0
SIN3A	5	0.0004413	0.0019998	0.081298	443	5	0.99956	0.99956	1.0	17743	0
PKN2	5	0.00046009	0.0020702	0.083969	444	5	0.99954	0.99954	1.0	17742	0
HAUS8	5	0.00046315	0.0020823	0.08427	445	5	0.99939	0.99938	1.0	17720	0
GATA6	5	0.00046508	0.00209	0.084358	446	5	0.99949	0.99947	1.0	17731	0
PPP1R8	15	0.00046615	0.0020938	0.084358	447	9	0.99902	0.99901	1.0	17674	0
ACTL6A	5	0.00047152	0.0021169	0.085098	448	5	0.99953	0.99953	1.0	17740	0
SERPINB12	5	0.00047357	0.0021285	0.085336	449	5	0.99953	0.99953	1.0	17739	0
MCM2	5	0.00047435	0.0021323	0.085336	450	4	0.97823	0.97813	1.0	17018	0
PSMA4	5	0.00047904	0.0021505	0.085812	451	4	0.99071	0.9907	1.0	17355	0
POLR3E	5	0.00048019	0.0021538	0.085812	452	4	0.98823	0.98821	1.0	17264	0
EIF3E	5	0.00048343	0.0021714	0.086322	453	5	0.99952	0.99951	1.0	17738	0
SDAD1	5	0.00048996	0.0021988	0.087222	454	5	0.99951	0.9995	1.0	17737	0
CCT2	5	0.00049623	0.0022291	0.088034	455	4	0.99765	0.99765	1.0	17588	0
ARL1	5	0.00049635	0.0022291	0.088034	456	4	0.99226	0.99226	1.0	17408	0
RRM2	5	0.00050075	0.0022461	0.088513	457	5	0.99827	0.9983	1.0	17622	0
HOXC9	5	0.00050173	0.0022516	0.088536	458	5	0.9995	0.99949	1.0	17735	0
FARSA	5	0.00050693	0.0022731	0.089184	459	4	0.73031	0.7532	1.0	12850	1
FAM60A	5	0.00051141	0.0022885	0.089593	460	5	0.99949	0.99948	1.0	17733	0
SMG7	5	0.00051948	0.002322	0.090709	461	4	0.75695	0.77194	1.0	13151	1
PRPF31	5	0.00052398	0.0023451	0.091413	462	5	0.99948	0.99946	1.0	17730	0
CDCA5	5	0.00052977	0.0023665	0.092049	463	4	0.98861	0.98858	1.0	17272	0
DDX3X	5	0.00053653	0.0024056	0.093156	464	5	0.99946	0.99945	1.0	17729	0
EP400	5	0.00053746	0.0024089	0.093156	465	5	0.99946	0.99945	1.0	17728	0
PDCD7	5	0.00053787	0.0024105	0.093156	466	5	0.99946	0.99945	1.0	17727	0
TSG101	5	0.00053993	0.0024182	0.093254	467	5	0.99854	0.99857	1.0	17642	0
TTC7A	5	0.00054794	0.0024523	0.094366	468	5	0.99904	0.99902	1.0	17678	0
RPL17	2	0.00055267	0.0024787	0.095123	469	2	0.99945	0.99944	1.0	17726	0
EFR3A	5	0.00055368	0.0024825	0.095123	470	5	0.99945	0.99944	1.0	17725	0
RPL6	3	0.00055544	0.0024902	0.095216	471	3	0.99944	0.99943	1.0	17724	0
TIPIN	5	0.00056414	0.0025293	0.096503	472	4	0.749	0.76613	1.0	13051	1
THBS3	5	0.00057492	0.0025892	0.098581	473	5	0.99943	0.99941	1.0	17723	0
RIMBP3B	5	0.00058864	0.0026585	0.101005	474	4	0.6114	0.68306	1.0	11726	1
TRIM37	5	0.00059208	0.0026678	0.101146	475	4	0.91624	0.91703	1.0	15733	0
HES1	5	0.00059492	0.0026805	0.101412	476	5	0.99941	0.9994	1.0	17722	0
SART3	5	0.00059768	0.0026958	0.101781	477	5	0.9994	0.99939	1.0	17721	0
RPLP1	5	0.00060129	0.0027123	0.102121	478	4	0.98966	0.98965	1.0	17333	0
CSE1L	5	0.00060257	0.0027162	0.102121	479	4	0.98532	0.98527	1.0	17175	0
CBWD1	2	0.00060624	0.0027316	0.102486	480	1	0.20528	0.3589	1.0	6438	1
NCAPD2	5	0.00061059	0.0027552	0.103158	481	4	0.77975	0.78927	1.0	13427	1
AFG3L2	5	0.00062326	0.0028075	0.104739	482	5	0.99938	0.99937	1.0	17719	0
DCUN1D4	5	0.00062386	0.0028091	0.104739	483	5	0.99938	0.99937	1.0	17718	0
HEATR1	5	0.00062939	0.0028322	0.105382	484	4	0.98966	0.98965	1.0	17300	0
COG6	5	0.00063819	0.0028729	0.106558	485	4	0.99768	0.99767	1.0	17591	0
HIST1H2BD	4	0.00063925	0.0028756	0.106558	486	2	0.70454	0.73628	1.0	12572	1
ANAPC10	5	0.00065439	0.0029284	0.108291	487	5	0.99915	0.99913	1.0	17688	0
RAD21	5	0.00065852	0.002946	0.10846	488	3	0.9937	0.99368	1.0	17445	0
NEDD1	5	0.00066123	0.0029548	0.10846	489	4	0.98966	0.98965	1.0	17323	0
CHD4	5	0.00066304	0.0029614	0.10846	490	4	0.9649	0.96502	1.0	16716	0
NRDE2	5	0.00066578	0.0029724	0.10846	491	4	0.99132	0.99129	1.0	17380	0
HAUS5	5	0.00066591	0.0029729	0.10846	492	4	0.98123	0.98115	1.0	17083	0
PRPF18	5	0.00066603	0.0029729	0.10846	493	5	0.99933	0.99933	1.0	17714	0
ZMAT2	5	0.00066698	0.0029751	0.10846	494	5	0.99933	0.99933	1.0	17713	0
ATP6AP2	5	0.00066943	0.002985	0.108601	495	3	0.98966	0.98965	1.0	17326	0
PPP6R3	5	0.00067688	0.0030098	0.10928	496	5	0.99932	0.99932	1.0	17712	0
SYNJ1	5	0.00068446	0.0030422	0.110236	497	5	0.99932	0.99931	1.0	17711	0
POLD1	5	0.00068754	0.0030549	0.110349	498	4	0.9959	0.99592	1.0	17520	0
PKMYT1	5	0.00068807	0.0030576	0.110349	499	4	0.8147	0.8185	1.0	13931	1
STK40	5	0.0006999	0.0031054	0.111688	500	4	0.99771	0.9977	1.0	17594	0
HIST2H3C	2	0.00070031	0.0031071	0.111688	501	2	0.9993	0.99929	1.0	17710	0
POLR1B	5	0.00070666	0.0031362	0.112018	502	3	0.93766	0.93813	1.0	16164	0
GTF2IRD2B	5	0.0007072	0.003139	0.112018	503	4	0.93527	0.93576	1.0	16125	0
SMC2	5	0.00070774	0.0031409	0.112018	504	4	0.84993	0.85195	1.0	14515	0
RPS13	4	0.00070786	0.0031412	0.112018	505	2	0.95561	0.95575	1.0	16502	0
CDC73	5	0.00072137	0.003206	0.114106	506	4	0.44561	0.5872	1.0	10115	1
RNPC3	5	0.00072951	0.0032319	0.114799	507	5	0.99927	0.99926	1.0	17707	0
SRP54	5	0.00073498	0.0032561	0.11532	508	5	0.99927	0.99926	1.0	17706	0
RRP9	5	0.00073573	0.0032594	0.11532	509	3	0.9561	0.95619	1.0	16513	0
WDR70	5	0.00074442	0.0032935	0.116298	510	3	0.93732	0.93779	1.0	16159	0
ADCK2	5	0.00074672	0.003305	0.116477	511	5	0.99925	0.99925	1.0	17705	0
RPS5	4	0.00074951	0.0033193	0.116752	512	3	0.9742	0.97415	1.0	16921	0
DCTN2	5	0.00075791	0.0033589	0.117914	513	5	0.99924	0.99923	1.0	17704	0
DHX38	5	0.00076842	0.0034067	0.119361	514	3	0.26221	0.4129	1.0	7340	1
PRKAR2A	5	0.00077386	0.0034304	0.119956	515	5	0.99923	0.99921	1.0	17698	0
HIST1H2AL	3	0.000777	0.0034457	0.120261	516	3	0.99735	0.99735	1.0	17575	0
FAM72D	5	0.00077888	0.003454	0.120315	517	5	0.99922	0.9992	1.0	17697	0
ZNF407	5	0.00078161	0.0034699	0.120637	518	5	0.99919	0.99917	1.0	17693	0
WDR75	5	0.00078664	0.0034914	0.121149	519	5	0.99921	0.99919	1.0	17696	0
PRR13	6	0.00078809	0.0035007	0.12124	520	4	0.36433	0.5098	1.0	8870	1
RAE1	5	0.00079281	0.0035134	0.121444	521	5	0.99921	0.99919	1.0	17695	0
CACTIN	5	0.00079573	0.0035315	0.121837	522	4	0.78057	0.78992	1.0	13439	1
NRBP1	5	0.00080557	0.0035744	0.123081	523	4	0.99661	0.99661	1.0	17545	0
NAPA	5	0.00082039	0.0036305	0.124649	524	4	0.63032	0.69302	1.0	11880	1
SUGP2	5	0.00082147	0.0036338	0.124649	525	5	0.99918	0.99916	1.0	17692	0
PAXBP1	5	0.00082653	0.0036508	0.124833	526	4	0.9781	0.97801	1.0	17015	0
FAM32A	5	0.00082682	0.003653	0.124833	527	5	0.99917	0.99915	1.0	17691	0
ATP6V1E1	5	0.00085118	0.0037443	0.12771	528	3	0.40197	0.54537	1.0	9443	1
RABL3	5	0.0008616	0.0037866	0.128648	529	5	0.99914	0.99913	1.0	17687	0
CEACAM6	4	0.00086413	0.0037932	0.128648	530	4	0.99914	0.99912	1.0	17686	0
TTF1	5	0.00086414	0.0037932	0.128648	531	5	0.99914	0.99912	1.0	17685	0
RPS15A	3	0.00087431	0.0038399	0.129988	532	3	0.98733	0.9873	1.0	17239	0
ADSS	5	0.00088982	0.0039004	0.131559	533	5	0.99911	0.99909	1.0	17684	0
MTIF2	5	0.00089002	0.003901	0.131559	534	5	0.99911	0.99909	1.0	17683	0
PCID2	5	0.00089276	0.0039125	0.131702	535	3	0.89256	0.89371	1.0	15273	0
RPLP2	5	0.00090428	0.0039576	0.132971	536	4	0.98966	0.98965	1.0	17328	0
SSU72	5	0.00090877	0.0039774	0.133387	537	5	0.99909	0.99908	1.0	17681	0
BUB1B	5	0.00091774	0.0040203	0.134574	538	4	0.94128	0.94168	1.0	16242	0
HSPA5	5	0.0009199	0.0040318	0.13471	539	2	0.77037	0.78189	1.0	13319	1
MED6	5	0.00092592	0.0040544	0.135213	540	4	0.9955	0.99551	1.0	17501	0
RPL4	4	0.00093428	0.0040884	0.136097	541	3	0.31364	0.46149	1.0	8097	1
NMD3	5	0.00095119	0.0041649	0.138386	542	5	0.99886	0.99886	1.0	17665	0
SACM1L	5	0.0009539	0.0041759	0.138495	543	4	0.97255	0.97253	1.0	16888	0
PSMA1	5	0.00095734	0.0041918	0.138769	544	5	0.99904	0.99902	1.0	17679	0
TTI2	5	0.00096499	0.0042281	0.139655	545	5	0.99904	0.99902	1.0	17676	0
PSMD4	5	0.00096782	0.0042385	0.139655	546	3	0.98776	0.98773	1.0	17248	0
WDR5	5	0.00096926	0.0042418	0.139655	547	5	0.99903	0.99901	1.0	17675	0
ACTR2	5	0.00098414	0.0042952	0.141152	548	4	0.99484	0.99482	1.0	17481	0
HIST1H2AC	4	0.00098766	0.0043133	0.141359	549	3	0.95679	0.95688	1.0	16532	0
BRD4	5	0.00098856	0.0043171	0.141359	550	4	0.96218	0.96227	1.0	16656	0
PRPF38B	5	0.0010055	0.0043853	0.143331	551	5	0.99899	0.99898	1.0	17673	0
COPS6	5	0.0010087	0.0044035	0.143663	552	4	0.98879	0.98878	1.0	17280	0
CENPT	5	0.0010172	0.0044397	0.144585	553	4	0.93022	0.93077	1.0	16011	0
EIF2S2	4	0.0010223	0.0044612	0.145021	554	3	0.33727	0.48394	1.0	8454	1
INTS5	5	0.0010269	0.0044782	0.145247	555	5	0.99897	0.99896	1.0	17672	0
CTNNBL1	5	0.0010283	0.0044843	0.145247	556	4	0.53534	0.64578	1.0	11096	1
UPF1	5	0.0010413	0.0045426	0.146871	557	5	0.99896	0.99895	1.0	17671	0
PSMD13	5	0.0010497	0.0045766	0.147708	558	3	0.93281	0.9333	1.0	16071	0
TPR	5	0.0010522	0.0045887	0.147833	559	4	0.69	0.72723	1.0	12432	1
CHCHD4	5	0.0010558	0.0046096	0.148241	560	4	0.99809	0.9981	1.0	17613	0
KRT12	5	0.0010669	0.0046613	0.149636	561	5	0.99893	0.99892	1.0	17669	0
SASS6	5	0.0010856	0.0047295	0.151554	562	5	0.99891	0.99891	1.0	17667	0
NXF1	5	0.0010886	0.004746	0.151812	563	3	0.87915	0.88063	1.0	15046	0
HSP90AA1	5	0.0010936	0.0047691	0.152081	564	4	0.98543	0.98538	1.0	17178	0
GPR155	5	0.001094	0.0047713	0.152081	565	4	0.32088	0.4683	1.0	8203	1
ANAPC5	5	0.0011038	0.0048191	0.153334	566	4	0.37901	0.52366	1.0	9113	1
EIF2B2	5	0.0011311	0.0049269	0.156486	567	5	0.99887	0.99886	1.0	17666	0
HOXC8	5	0.0011413	0.0049752	0.157745	568	4	0.24942	0.40084	1.0	7128	1
VPS54	5	0.0011437	0.0049857	0.157798	569	4	0.90122	0.90222	1.0	15436	0
UBAP1	5	0.0011711	0.0050995	0.161117	570	4	0.25449	0.40562	1.0	7215	1
NCAPH	5	0.0011758	0.0051281	0.161471	571	3	0.84685	0.84894	1.0	14460	0
ACTR3	5	0.0011761	0.0051286	0.161471	572	5	0.99882	0.99881	1.0	17663	0
NFKBIE	5	0.0011846	0.0051633	0.162278	573	5	0.99882	0.99881	1.0	17662	0
TUBB	5	0.0011909	0.0051935	0.162944	574	4	0.99296	0.99296	1.0	17425	0
POLR2L	4	0.0011988	0.0052331	0.1639	575	4	0.99856	0.99859	1.0	17644	0
SAP18	5	0.0012041	0.0052595	0.164441	576	3	0.90335	0.9043	1.0	15475	0
UFD1L	5	0.0012062	0.0052699	0.164482	577	4	0.99236	0.99236	1.0	17413	0
SNAPIN	5	0.00122	0.005326	0.165944	578	4	0.97377	0.97371	1.0	16910	0
PTH2	5	0.0012396	0.0054096	0.168257	579	1	0.013137	0.042571	0.778486	975	4
FECH	5	0.001272	0.0055426	0.172098	580	4	0.84319	0.84539	1.0	14383	0
CEBPD	5	0.0012815	0.0055849	0.173038	581	3	0.67386	0.71764	1.0	12269	1
DR1	5	0.0012827	0.0055921	0.173038	582	5	0.99872	0.99873	1.0	17660	0
NLRP2	5	0.0012956	0.0056493	0.174507	583	5	0.9987	0.99871	1.0	17659	0
NOL6	5	0.0012983	0.005663	0.174632	584	5	0.9987	0.99871	1.0	17658	0
VDAC1	3	0.0013412	0.0058488	0.180054	585	3	0.99866	0.99867	1.0	17655	0
HCFC1	5	0.0013463	0.0058708	0.180423	586	4	0.99056	0.99056	1.0	17346	0
CDK9	5	0.0013554	0.0059143	0.181448	587	3	0.58444	0.66933	1.0	11492	1
HDAC3	5	0.0013598	0.0059297	0.181611	588	4	0.99767	0.99766	1.0	17590	0
CNOT3	5	0.0013625	0.0059401	0.181622	589	5	0.99864	0.99866	1.0	17653	0
NDE1	5	0.0013752	0.0059995	0.182917	590	4	0.99745	0.99745	1.0	17580	0
DSC3	5	0.0013762	0.0060028	0.182917	591	5	0.99862	0.99864	1.0	17651	0
ING3	7	0.0013879	0.0060523	0.184113	592	6	0.99962	0.99962	1.0	17753	0
ZBTB11	5	0.001398	0.0060885	0.184727	593	3	0.95746	0.95754	1.0	16548	0
SMC3	5	0.0013994	0.0060929	0.184727	594	5	0.9986	0.99862	1.0	17649	0
EIF2B5	5	0.0014031	0.006105	0.184782	595	3	0.52822	0.64251	1.0	11033	1
ARPC3	5	0.0014189	0.0061677	0.186018	596	4	0.065854	0.15596	0.927842	3027	1
SETD2	5	0.0014191	0.0061688	0.186018	597	5	0.99858	0.99861	1.0	17647	0
TCP1	5	0.0014229	0.0061787	0.186018	598	5	0.99858	0.99861	1.0	17646	0
HS3ST3B1	5	0.0014262	0.0061913	0.186018	599	2	0.14771	0.29109	0.979883	5349	2
C17orf104	5	0.0014281	0.0061979	0.186018	600	5	0.99857	0.9986	1.0	17645	0
CUL3	5	0.0014311	0.0062078	0.186018	601	4	0.99797	0.99798	1.0	17608	0
SUPT5H	5	0.0014345	0.0062188	0.186038	602	4	0.98623	0.98615	1.0	17198	0
GTF2A1	5	0.0014457	0.0062705	0.187273	603	3	0.95456	0.95468	1.0	16482	0
HIST1H2AD	4	0.0014544	0.0063085	0.188094	604	3	0.90943	0.91033	1.0	15579	0
RSL1D1	5	0.0014611	0.0063403	0.188733	605	5	0.99854	0.99857	1.0	17640	0
MED9	5	0.0014932	0.0064761	0.192457	606	5	0.99851	0.99854	1.0	17638	0
MIS12	5	0.0015053	0.0065311	0.193771	607	4	0.99244	0.99244	1.0	17417	0
ISYNA1	5	0.0015103	0.0065581	0.19425	608	3	0.89116	0.89228	1.0	15243	0
HNRNPC	5	0.0015202	0.0066042	0.195297	609	3	0.98827	0.98826	1.0	17265	0
EIF3C	3	0.001523	0.0066152	0.195301	610	3	0.9984	0.99844	1.0	17631	0
RGPD6	1	0.0015268	0.0066339	0.195532	611	1	0.99847	0.99851	1.0	17637	0
CLINT1	5	0.001529	0.006646	0.195569	612	4	0.92473	0.92535	1.0	15892	0
FTSJ3	5	0.0015338	0.006662	0.195718	613	5	0.99847	0.9985	1.0	17636	0
TRIM9	5	0.0015437	0.0067004	0.196528	614	5	0.99846	0.99849	1.0	17634	0
SCFD1	5	0.0015587	0.0067664	0.197915	615	5	0.99844	0.99848	1.0	17633	0
XPO1	5	0.0015596	0.0067697	0.197915	616	3	0.71229	0.74131	1.0	12662	1
NUP214	5	0.0015682	0.0068055	0.198638	617	3	0.37944	0.52408	1.0	9117	2
CPD	5	0.0015805	0.0068527	0.199499	618	4	0.46976	0.61048	1.0	10512	1
SNRPE	1	0.001582	0.0068571	0.199499	619	1	0.99842	0.99846	1.0	17632	0
PHAX	5	0.0015933	0.0068973	0.199883	620	4	0.90237	0.90333	1.0	15464	0
RHOA	5	0.0015955	0.0069066	0.199883	621	4	0.98123	0.98115	1.0	17082	0
PPP1R1B	7	0.0016018	0.0069341	0.199883	622	6	0.937	0.93748	1.0	16153	0
CEPT1	5	0.0016037	0.0069396	0.199883	623	5	0.9984	0.99843	1.0	17630	0
STX18	5	0.0016056	0.006944	0.199883	624	5	0.99839	0.99843	1.0	17629	0
ATP6V1H	5	0.0016062	0.0069478	0.199883	625	3	0.96606	0.96612	1.0	16749	0
MCM10	5	0.0016075	0.0069555	0.199883	626	5	0.99839	0.99843	1.0	17628	0
NVL	5	0.001608	0.0069591	0.199883	627	4	0.99353	0.99351	1.0	17439	0
PIGK	5	0.001612	0.0069781	0.200027	628	5	0.99839	0.99842	1.0	17627	0
BCAS2	5	0.0016145	0.0069863	0.200027	629	4	0.97283	0.9728	1.0	16894	0
FCGR1B	5	0.0016265	0.0070303	0.200967	630	4	0.99726	0.99725	1.0	17571	0
SRP19	6	0.0016318	0.007049	0.201182	631	5	0.99744	0.99744	1.0	17579	0
CLSPN	5	0.0016417	0.0070935	0.202132	632	2	0.95216	0.95227	1.0	16444	0
F9	5	0.0016467	0.0071166	0.20247	633	5	0.99835	0.99839	1.0	17624	0
PSMD8	5	0.0016972	0.0073178	0.207866	634	3	0.57466	0.66447	1.0	11395	1
COL14A1	5	0.0017172	0.0074064	0.210049	635	5	0.99828	0.99832	1.0	17623	0
PLCB4	5	0.0017332	0.0074723	0.211337	636	5	0.99827	0.9983	1.0	17621	0
STEAP2	5	0.0017349	0.0074784	0.211337	637	5	0.99827	0.99829	1.0	17620	0
KRR1	5	0.0017366	0.0074894	0.211337	638	4	0.99048	0.99049	1.0	17341	0
CTCF	5	0.0017394	0.0074987	0.211337	639	3	0.80606	0.81091	1.0	13803	1
PSMA5	5	0.0017508	0.007535	0.212028	640	4	0.99604	0.99605	1.0	17525	0
XYLT2	5	0.0017558	0.0075537	0.212223	641	5	0.99824	0.99827	1.0	17619	0
PTDSS1	5	0.0017669	0.0075938	0.213018	642	3	0.10697	0.22594	0.961323	4232	1
DAZAP1	5	0.0017728	0.0076169	0.213202	643	3	0.25005	0.4014	1.0	7134	2
GINS3	6	0.0017745	0.0076241	0.213202	644	5	0.91751	0.91828	1.0	15751	0
TIMM13	5	0.0017986	0.0077285	0.215003	645	4	0.98036	0.98027	1.0	17067	0
KIN	5	0.0017996	0.0077321	0.215003	646	5	0.9982	0.99823	1.0	17618	0
GTF2F2	5	0.0017999	0.0077346	0.215003	647	5	0.9982	0.99823	1.0	17617	0
MED12	5	0.0018002	0.0077362	0.215003	648	4	0.93949	0.9399	1.0	16199	0
CPSF6	5	0.0018094	0.0077731	0.215694	649	3	0.50234	0.63091	1.0	10844	1
RNPS1	5	0.0018127	0.0077852	0.215697	650	4	0.94814	0.94833	1.0	16361	0
OGT	5	0.0018219	0.0078253	0.216476	651	4	0.99402	0.99398	1.0	17452	0
KARS	5	0.0018378	0.0078918	0.217981	652	4	0.99443	0.99442	1.0	17467	0
THOC2	5	0.001945	0.0082327	0.226627	653	4	0.98966	0.98965	1.0	17305	0
AASS	5	0.0019479	0.0082426	0.226627	655	4	0.56424	0.65942	1.0	11321	1
KRTAP4-11	4	0.0019479	0.0082426	0.226627	654	3	0.92933	0.92988	1.0	15992	0
FBXW9	5	0.001964	0.0082948	0.227549	656	4	0.23355	0.38576	1.0	6876	1
ACAT2	5	0.0019669	0.0083014	0.227549	657	4	0.95348	0.9536	1.0	16462	0
SFPQ	5	0.0019786	0.008341	0.228226	658	4	0.99721	0.9972	1.0	17566	0
INTS12	5	0.0019818	0.0083514	0.228226	659	4	0.94986	0.95002	1.0	16399	0
UTP20	5	0.0020317	0.008518	0.232426	660	4	0.90501	0.90593	1.0	15512	0
RPL32	2	0.0020554	0.0085867	0.233946	661	2	0.99794	0.99796	1.0	17606	0
BRAF	5	0.0020653	0.0086236	0.234595	662	2	0.026098	0.078185	0.836125	1684	1
DDX18	5	0.0020739	0.0086456	0.234839	663	4	0.96385	0.96394	1.0	16694	0
TIMM44	5	0.0020837	0.0086725	0.235216	664	4	0.78119	0.79043	1.0	13447	1
C9orf3	5	0.0020897	0.0086945	0.235457	665	4	0.58102	0.66762	1.0	11455	1
SPAG9	5	0.0021012	0.0087319	0.236115	666	4	0.997	0.997	1.0	17559	0
RRAGA	5	0.0021078	0.0087484	0.236206	667	4	0.41901	0.56168	1.0	9699	1
PRPF40A	5	0.0021231	0.0088001	0.236996	668	4	0.96506	0.96518	1.0	16721	0
AKIRIN2	5	0.0021263	0.0088105	0.236996	669	4	0.98362	0.98357	1.0	17132	0
DDX5	5	0.0021287	0.0088171	0.236996	670	3	0.96558	0.96567	1.0	16734	0
NUP153	5	0.0021565	0.0089128	0.23921	671	4	0.98381	0.98376	1.0	17135	0
POLE2	5	0.0021639	0.008937	0.239502	672	3	0.97229	0.97227	1.0	16880	0
MED31	5	0.0021702	0.0089578	0.239705	673	3	0.93049	0.93101	1.0	16020	0
NOP16	5	0.0021854	0.009004	0.240584	674	4	0.99181	0.99177	1.0	17396	0
EFNA3	5	0.0021979	0.009048	0.241401	675	4	0.99587	0.99588	1.0	17517	0
GATSL3	5	0.0022193	0.0091134	0.242787	676	4	0.96529	0.96539	1.0	16726	0
SRCAP	5	0.0022343	0.0091591	0.243642	677	3	0.8879	0.88912	1.0	15189	0
RABL2A	2	0.0022403	0.0091789	0.243808	678	2	0.99776	0.99775	1.0	17600	0
EBNA1BP2	5	0.0022779	0.0092817	0.246176	679	4	0.98879	0.98877	1.0	17279	0
FGFR1OP2	9	0.0022924	0.0093322	0.246778	680	6	0.98247	0.98244	1.0	17117	0
USP12	3	0.0022993	0.0093542	0.246778	681	3	0.9977	0.9977	1.0	17592	0
BOLA3	6	0.0022993	0.0093542	0.246778	682	5	0.97692	0.97684	1.0	16983	0
ADNP2	5	0.0023011	0.0093592	0.246778	683	3	0.98078	0.98069	1.0	17074	0
COMP	5	0.0023186	0.0094081	0.247706	684	3	0.76159	0.77535	1.0	13210	1
CEP192	5	0.0023403	0.0094823	0.249295	685	4	0.27103	0.42134	1.0	7490	1
POTEI	2	0.002347	0.0095016	0.249437	686	2	0.99765	0.99765	1.0	17589	0
LIMS3	5	0.0023626	0.0095527	0.250414	687	4	0.99628	0.9963	1.0	17533	0
ANKLE2	5	0.0023704	0.0095785	0.250727	688	4	0.93875	0.93917	1.0	16190	0
CBLN4	5	0.0023799	0.009611	0.251211	689	3	0.070315	0.16389	0.934482	3157	2
GINS4	5	0.0024239	0.0097517	0.25452	690	4	0.91519	0.91597	1.0	15707	0
DDX47	5	0.0024579	0.0098562	0.256874	691	4	0.6982	0.73224	1.0	12520	1
ESCO2	5	0.0024878	0.0099628	0.259279	692	4	0.7745	0.7851	1.0	13362	1
HIST1H2BF	1	0.002497	0.0099975	0.259805	693	1	0.9975	0.9975	1.0	17582	0
POLR1A	5	0.0025153	0.010056	0.260957	694	3	0.84254	0.84473	1.0	14367	0
VPS52	5	0.0025375	0.010125	0.262362	695	4	0.98202	0.98197	1.0	17107	0
LAMB4	5	0.0025479	0.010155	0.262767	696	4	0.93851	0.93895	1.0	16184	0
NUP62	5	0.0025605	0.010193	0.263036	697	4	0.91933	0.92005	1.0	15781	0
GTF2E2	5	0.0025608	0.010195	0.263036	698	4	0.99058	0.99058	1.0	17347	0
VARS	5	0.0025677	0.010225	0.263424	699	4	0.35787	0.5037	1.0	8774	1
JADE3	5	0.0026049	0.010345	0.26616	700	4	0.99676	0.99677	1.0	17549	0
MBTD1	5	0.0026163	0.010381	0.266684	701	3	0.42654	0.56884	1.0	9820	1
ANAPC4	5	0.0027063	0.010663	0.27354	702	4	0.20983	0.36328	1.0	6499	1
CHAF1A	5	0.0027328	0.010761	0.275671	703	4	0.99166	0.99163	1.0	17392	0
WDR35	5	0.0027449	0.010805	0.276391	704	3	0.8811	0.88252	1.0	15077	0
ADCY8	5	0.0027562	0.010842	0.276968	705	4	0.99182	0.99178	1.0	17397	0
CDCA2	5	0.0027837	0.01093	0.278819	706	4	0.88993	0.89108	1.0	15219	0
TMEM110	5	0.002818	0.011036	0.281114	707	4	0.9779	0.97781	1.0	17011	0
ATAD2	5	0.0028338	0.011071	0.281612	708	3	0.056154	0.13867	0.90732	2747	2
UBR4	5	0.0029009	0.011296	0.286926	709	4	0.96302	0.9631	1.0	16671	0
MDN1	5	0.0029146	0.011337	0.287554	710	4	0.99149	0.99146	1.0	17386	0
SLC9B1	3	0.0029208	0.011362	0.28779	711	3	0.99708	0.99708	1.0	17563	0
PCNXL3	5	0.0029307	0.01139	0.288095	712	3	0.25737	0.40831	1.0	7263	2
SF3B1	5	0.0029548	0.011468	0.289663	713	4	0.99349	0.99346	1.0	17436	0
SHF	5	0.0029634	0.011497	0.289777	714	4	0.10284	0.21911	0.95772	4118	1
UBE2M	5	0.002968	0.011513	0.289777	715	2	0.26953	0.41991	1.0	7457	2
TAF10	5	0.0029716	0.011521	0.289777	716	2	0.48741	0.62435	1.0	10726	1
TBL3	5	0.0029986	0.011611	0.291637	717	4	0.99796	0.99798	1.0	17607	0
RBM42	5	0.0030135	0.011656	0.292362	718	4	0.33929	0.48591	1.0	8485	1
HACE1	5	0.0030825	0.011877	0.297491	719	3	0.91242	0.91331	1.0	15644	0
AARS	5	0.0031049	0.011958	0.299099	720	4	0.99592	0.99593	1.0	17521	0
CENPL	5	0.0031117	0.011982	0.299231	721	4	0.9273	0.92785	1.0	15946	0
CCT6A	4	0.0031165	0.011996	0.299231	722	4	0.99688	0.99689	1.0	17558	0
GRPEL1	5	0.003129	0.012038	0.299844	723	4	0.99142	0.99137	1.0	17382	0
S100Z	5	0.0031375	0.012064	0.300086	724	3	0.97451	0.97445	1.0	16929	0
CTR9	5	0.0032075	0.012294	0.305394	725	4	0.64227	0.6995	1.0	11990	1
SLU7	5	0.0032204	0.012331	0.305874	726	4	0.87341	0.87496	1.0	14932	0
TUBGCP3	5	0.0032428	0.012404	0.307278	727	4	0.98489	0.98486	1.0	17164	0
ZMYND11	5	0.003337	0.012692	0.313969	728	4	0.98465	0.98462	1.0	17161	0
FAHD2B	4	0.0033645	0.012774	0.315562	729	3	0.83439	0.83665	1.0	14226	0
MED1	5	0.003455	0.013045	0.32162	730	3	0.36042	0.50617	1.0	8809	1
KRT40	5	0.003458	0.013055	0.32162	731	4	0.98874	0.98872	1.0	17277	0
NUF2	5	0.0034671	0.013084	0.321911	732	3	0.85788	0.85976	1.0	14641	0
HIST1H2BN	2	0.0034779	0.013124	0.321917	733	2	0.99652	0.99653	1.0	17542	0
NPLOC4	5	0.0034822	0.013136	0.321917	734	3	0.8928	0.89393	1.0	15275	0
EIF5A	5	0.0034827	0.013138	0.321917	735	3	0.97686	0.97678	1.0	16980	0
POU5F1	6	0.0034936	0.013163	0.322071	736	2	0.21811	0.37121	1.0	6637	1
IL12RB1	5	0.003505	0.013196	0.32244	737	4	0.99028	0.99027	1.0	17339	0
NOL7	5	0.0035286	0.013268	0.323774	738	4	0.99715	0.99715	1.0	17565	0
RELA	5	0.0035792	0.013428	0.326953	739	4	0.97653	0.97645	1.0	16975	0
IPO11	5	0.0035868	0.01345	0.326953	740	4	0.92776	0.92827	1.0	15956	0
INTS7	5	0.0035894	0.013453	0.326953	741	3	0.96198	0.96207	1.0	16650	0
DDX10	5	0.0036088	0.013524	0.327952	742	4	0.80235	0.80779	1.0	13747	1
KIAA1107	5	0.003611	0.01353	0.327952	743	3	0.23184	0.38413	1.0	6849	2
RIOK2	5	0.0036323	0.013596	0.328813	744	4	0.96678	0.96685	1.0	16763	0
MCM4	5	0.0036344	0.013602	0.328813	745	4	0.98751	0.98749	1.0	17242	0
TTF2	5	0.0036546	0.013664	0.329858	746	4	0.53659	0.64637	1.0	11105	1
HUWE1	5	0.003686	0.013772	0.332028	747	3	0.87526	0.8768	1.0	14966	0
SPAG5	5	0.0036939	0.0138	0.332259	748	3	0.89775	0.8988	1.0	15372	0
RUNDC1	5	0.0037041	0.013833	0.332608	749	4	0.83196	0.83434	1.0	14186	1
HMCN1	5	0.003716	0.013868	0.332997	750	3	0.97309	0.97305	1.0	16896	0
CCT8	5	0.0037511	0.013987	0.335414	751	4	0.28107	0.43084	1.0	7639	1
CCDC93	5	0.0037816	0.014092	0.337153	752	3	0.99151	0.99148	1.0	17387	0
ST3GAL1	5	0.0037826	0.014097	0.337153	753	4	0.99417	0.99415	1.0	17460	0
CHCHD1	5	0.0038064	0.014174	0.338531	754	3	0.97864	0.97853	1.0	17026	0
C18orf21	7	0.0038186	0.014214	0.338906	755	4	0.67818	0.72018	1.0	12315	2
PSMC1	2	0.0038217	0.014227	0.338906	756	1	0.9027	0.90365	1.0	15469	0
P2RY12	5	0.0038313	0.01426	0.339256	757	4	0.98463	0.9846	1.0	17160	0
RBM8A	5	0.0038395	0.014287	0.339435	758	4	0.98848	0.98848	1.0	17269	0
HIST1H2BJ	4	0.0038529	0.01433	0.340019	759	2	0.54558	0.65056	1.0	11169	1
PABPN1	4	0.0038832	0.014429	0.341916	760	4	0.99449	0.99447	1.0	17468	0
HNF1B	5	0.0038894	0.014448	0.341922	761	3	0.96737	0.96744	1.0	16780	0
TBP	5	0.0039003	0.01448	0.342208	762	4	0.95605	0.95614	1.0	16510	0
TAC4	8	0.0039131	0.014521	0.342739	763	4	0.90613	0.90708	1.0	15529	1
NUP107	5	0.003927	0.014567	0.343379	764	4	0.99417	0.99415	1.0	17457	0
DUXA	4	0.0039496	0.014632	0.344444	765	3	0.31147	0.45945	1.0	8068	1
NOP2	5	0.0039733	0.014692	0.345417	766	3	0.97987	0.97979	1.0	17056	0
APC	5	0.0039924	0.014746	0.346231	767	4	0.74241	0.76149	1.0	12978	1
DDOST	5	0.0040118	0.014814	0.347379	768	4	0.99706	0.99705	1.0	17561	0
PGD	5	0.0040473	0.01492	0.349151	769	4	0.98166	0.98159	1.0	17094	0
THUMPD2	5	0.0040507	0.014928	0.349151	770	4	0.98966	0.98965	1.0	17313	0
PDPK1	5	0.0040772	0.015018	0.350779	771	4	0.98966	0.98965	1.0	17312	0
NDUFA8	5	0.0041048	0.015092	0.351729	772	4	0.89184	0.89297	1.0	15257	0
CYFIP1	5	0.004106	0.015097	0.351729	773	4	0.21457	0.36786	1.0	6574	1
BPTF	5	0.0041309	0.015182	0.353257	774	4	0.90179	0.90278	1.0	15450	0
DGCR14	5	0.0041398	0.015208	0.353401	775	4	0.70468	0.73637	1.0	12574	1
NUS1	4	0.0041523	0.015252	0.353954	776	4	0.99585	0.99586	1.0	17515	0
C2orf69	5	0.0042061	0.015436	0.357767	777	3	0.0039899	0.015334	0.696096	396	2
TRIM23	5	0.0042296	0.015511	0.359038	778	4	0.8805	0.88192	1.0	15063	0
TMEM5	8	0.0042476	0.015567	0.359539	779	6	0.096913	0.20939	0.954462	3934	1
CAMSAP3	5	0.004249	0.015572	0.359539	780	3	0.82735	0.82996	1.0	14108	1
BRINP3	5	0.0042772	0.015673	0.361392	781	4	0.50244	0.63096	1.0	10846	1
PDCD11	5	0.0043008	0.01575	0.362722	782	4	0.80677	0.81156	1.0	13814	1
YJEFN3	5	0.0043095	0.015776	0.362853	783	4	0.99049	0.9905	1.0	17342	0
RPL37	3	0.0043159	0.015797	0.362857	784	2	0.93562	0.93612	1.0	16133	0
POLA1	5	0.0043726	0.015955	0.366028	785	4	0.21887	0.37194	1.0	6651	1
PRPF39	5	0.0043916	0.016008	0.366784	786	3	0.99498	0.99497	1.0	17487	0
RPSA	2	0.0044036	0.016047	0.367211	787	2	0.9956	0.99563	1.0	17504	0
GNB2L1	5	0.0044605	0.016218	0.370303	788	4	0.98438	0.98435	1.0	17155	0
ATP7A	5	0.0044641	0.016228	0.370303	789	3	0.64225	0.69949	1.0	11989	1
HIST1H2AH	4	0.0044683	0.016244	0.370303	790	2	0.15634	0.30459	0.985743	5562	1
EIF5B	5	0.0044801	0.016278	0.370611	791	3	0.59845	0.67654	1.0	11612	1
TRA2B	7	0.004504	0.016365	0.371924	792	3	0.96128	0.96137	1.0	16635	0
RTF1	5	0.0045085	0.016377	0.371924	793	4	0.79642	0.80282	1.0	13663	1
LTB4R	5	0.0045307	0.016447	0.373039	794	3	0.8135	0.81743	1.0	13910	1
RSAD1	5	0.0045552	0.016521	0.374239	795	3	0.94151	0.94191	1.0	16245	0
PLD5	5	0.0045915	0.016628	0.375761	796	4	0.79591	0.80239	1.0	13654	1
LSM3	2	0.0045944	0.016634	0.375761	797	2	0.99541	0.99542	1.0	17498	0
SSX2	3	0.0046032	0.01666	0.375761	798	3	0.9954	0.99541	1.0	17497	0
RUVBL1	5	0.0046076	0.016671	0.375761	799	3	0.065698	0.1557	0.927842	3020	1
PRPF3	5	0.0046203	0.016719	0.376368	800	3	0.79754	0.80373	1.0	13679	1
PPP1CB	5	0.0046865	0.016918	0.38036	801	4	0.14629	0.28885	0.979772	5309	1
CTDP1	5	0.0047334	0.017069	0.383281	802	4	0.99576	0.99577	1.0	17514	0
ATP13A1	5	0.0047466	0.017106	0.383341	803	3	0.91519	0.91596	1.0	15706	0
VPS13D	5	0.0047533	0.017124	0.383341	804	3	0.87802	0.87951	1.0	15027	0
EHD1	5	0.0047586	0.017135	0.383341	805	4	0.93368	0.93421	1.0	16090	0
DYM	5	0.0048382	0.017382	0.387897	806	4	0.47439	0.61486	1.0	10571	1
RRP7A	5	0.0048452	0.017403	0.387897	807	4	0.55508	0.6551	1.0	11243	1
ATP6AP1	5	0.0048456	0.017404	0.387897	808	3	0.9097	0.91059	1.0	15585	0
HOXD13	5	0.0048583	0.017443	0.388286	809	4	0.87471	0.87626	1.0	14956	0
TUBA1B	4	0.0049077	0.017601	0.39134	810	3	0.91561	0.91638	1.0	15718	0
HSD3B1	5	0.0049369	0.017695	0.392933	811	4	0.95276	0.95287	1.0	16454	0
TSN	6	0.0049527	0.017745	0.393558	812	5	0.85544	0.85734	1.0	14599	1
NUP85	5	0.0049856	0.01786	0.395632	813	3	0.88137	0.88278	1.0	15082	0
GPN1	5	0.0050154	0.017955	0.397238	814	3	0.75148	0.76801	1.0	13078	1
DYNLRB1	5	0.0050288	0.017998	0.39771	815	3	0.94241	0.94278	1.0	16266	0
WDR3	5	0.0050427	0.018036	0.398048	816	4	0.97955	0.97948	1.0	17048	0
KCNJ14	5	0.0050633	0.018102	0.399027	817	4	0.551	0.65313	1.0	11207	1
UBQLN4	5	0.0051019	0.018236	0.401111	818	3	0.98457	0.98454	1.0	17157	0
PPP2R3C	5	0.0051037	0.018241	0.401111	819	4	0.99684	0.99685	1.0	17553	0
NAT10	5	0.0051135	0.018264	0.401117	820	3	0.39303	0.53691	1.0	9310	2
MTUS1	11	0.0051689	0.018425	0.40415	821	3	0.95127	0.95141	1.0	16424	1
PAM16	5	0.005205	0.01854	0.406188	822	4	0.92968	0.93024	1.0	15999	0
APBB1IP	5	0.0052391	0.018632	0.407715	823	4	0.99278	0.99279	1.0	17423	0
MPV17L2	5	0.0052618	0.018703	0.40877	824	4	0.91675	0.91751	1.0	15746	0
UTP3	5	0.0052746	0.018736	0.408983	825	4	0.7151	0.74312	1.0	12689	1
CHEK2	5	0.0053007	0.018819	0.410298	826	4	0.99779	0.99779	1.0	17602	0
LANCL3	5	0.0053154	0.018863	0.410742	827	3	0.24981	0.40119	1.0	7131	1
TRRAP	5	0.0053234	0.018885	0.410742	828	3	0.62306	0.68912	1.0	11815	1
NSF	5	0.0053436	0.018944	0.411536	829	4	0.99753	0.99754	1.0	17584	0
PSMD12	5	0.0053663	0.019021	0.41271	830	4	0.93052	0.93105	1.0	16021	0
BECN1	5	0.0053771	0.019056	0.412964	831	4	0.99774	0.99773	1.0	17597	0
SSX4	3	0.0053936	0.019111	0.413658	832	3	0.99461	0.99458	1.0	17473	0
KRTAP9-4	2	0.0054352	0.019237	0.415895	833	2	0.99456	0.99454	1.0	17472	0
USP36	5	0.0054656	0.019337	0.417557	834	3	0.3092	0.4573	1.0	8037	1
RBM17	4	0.00549	0.019414	0.418705	835	4	0.99451	0.99449	1.0	17469	0
RBM4	8	0.0055234	0.019526	0.42062	836	5	0.74991	0.76685	1.0	13061	2
LRPPRC	5	0.0055447	0.01959	0.421502	837	3	0.34141	0.48794	1.0	8516	2
SLC39A7	5	0.0055607	0.019636	0.421979	838	4	0.99171	0.99167	1.0	17393	0
VPS53	5	0.0055792	0.019696	0.422366	839	4	0.95952	0.95961	1.0	16596	0
POLR1C	5	0.0055804	0.019701	0.422366	840	4	0.3297	0.47664	1.0	8339	1
USP34	5	0.0056637	0.019949	0.42671	841	3	0.94199	0.94237	1.0	16252	0
ATL1	5	0.0056735	0.019981	0.42671	842	4	0.93979	0.9402	1.0	16205	0
C7orf26	5	0.005676	0.019989	0.42671	843	4	0.91363	0.91449	1.0	15672	0
PCDHA8	5	0.0056798	0.019998	0.42671	844	4	0.88778	0.88901	1.0	15187	0
MED26	5	0.0057274	0.02015	0.429213	845	4	0.51687	0.6374	1.0	10959	1
GNAL	12	0.005732	0.020163	0.429213	846	7	0.58103	0.66763	1.0	11456	1
RHEB	5	0.005745	0.020201	0.429309	847	4	0.98393	0.98387	1.0	17140	0
HAUS3	5	0.0057488	0.020215	0.429309	848	3	0.91644	0.91722	1.0	15736	0
DPH1	5	0.0057715	0.020293	0.43046	849	4	0.8995	0.90053	1.0	15401	0
LCE5A	4	0.0057861	0.020345	0.43106	850	2	0.93534	0.93584	1.0	16126	0
RPS28	1	0.0058042	0.02039	0.431496	851	1	0.9942	0.99418	1.0	17461	0
NUDT4	5	0.0058726	0.020606	0.435556	852	3	0.94453	0.94489	1.0	16290	0
TPT1	6	0.0059018	0.020702	0.437077	853	5	0.9371	0.93758	1.0	16155	0
SMARCA5	5	0.0059192	0.020751	0.437597	854	4	0.98966	0.98965	1.0	17301	0
CCDC160	5	0.0059362	0.020802	0.437995	855	4	0.79751	0.80371	1.0	13677	1
INTS1	5	0.0059448	0.020828	0.437995	856	3	0.81021	0.81455	1.0	13865	1
PLEKHF2	5	0.0059492	0.020843	0.437995	857	4	0.99725	0.99724	1.0	17569	0
CRKL	5	0.0059663	0.020901	0.438696	858	4	0.9966	0.9966	1.0	17544	0
GIT1	5	0.005996	0.02099	0.440052	859	3	0.29131	0.44052	1.0	7782	2
PIBF1	5	0.0060046	0.021018	0.440128	860	4	0.95474	0.95486	1.0	16486	0
CENPK	5	0.006024	0.021069	0.440698	861	4	0.98966	0.98965	1.0	17310	0
PKLR	5	0.0060652	0.021184	0.442587	862	3	0.95255	0.95267	1.0	16450	0
CHRNE	5	0.0060911	0.02126	0.443657	863	3	0.22442	0.37721	1.0	6740	1
BAZ1B	5	0.0061167	0.021328	0.443801	864	3	0.95621	0.95632	1.0	16517	0
C1orf194	5	0.0061189	0.021335	0.443801	865	4	0.9979	0.99791	1.0	17603	0
KRTAP4-2	3	0.0061203	0.021341	0.443801	866	3	0.99388	0.99385	1.0	17451	0
MAST1	5	0.0061506	0.021448	0.445516	867	4	0.99558	0.99561	1.0	17502	0
EFCAB3	5	0.0061771	0.021525	0.446588	868	4	0.96086	0.96096	1.0	16624	0
TBC1D10B	5	0.0062105	0.021639	0.448444	869	2	0.50846	0.63361	1.0	10889	1
MMS22L	5	0.0062545	0.021783	0.45091	870	4	0.78914	0.79685	1.0	13566	1
ZDHHC8	5	0.0062652	0.02182	0.451154	871	4	0.99461	0.99459	1.0	17476	0
RBBP4	5	0.0062934	0.021909	0.452094	872	4	0.92524	0.92583	1.0	15904	0
MED21	5	0.0062961	0.021916	0.452094	873	4	0.99663	0.99662	1.0	17547	0
NPHP3	5	0.0064005	0.022232	0.457165	874	4	0.99686	0.99687	1.0	17557	0
MAGI1	5	0.0064045	0.022243	0.457165	875	4	0.82037	0.82357	1.0	14019	1
GRIK5	5	0.0064094	0.022263	0.457165	876	3	0.73429	0.75588	1.0	12887	1
PCMTD1	5	0.0064127	0.022268	0.457165	877	4	0.7733	0.78414	1.0	13339	1
VTI1B	5	0.0064183	0.022288	0.457165	878	4	0.96232	0.96241	1.0	16658	0
LARS	5	0.0065156	0.022587	0.462761	879	4	0.97603	0.97595	1.0	16964	0
FEN1	5	0.0065262	0.022616	0.462832	880	3	0.96515	0.96526	1.0	16722	0
RRP1	5	0.0066022	0.022855	0.467184	881	4	0.92552	0.92612	1.0	15911	0
SIGLEC11	5	0.0066322	0.022946	0.468529	882	4	0.838	0.84024	1.0	14288	0
FUBP1	5	0.0066855	0.023119	0.471508	883	4	0.67956	0.72099	1.0	12331	1
PADI2	5	0.0067278	0.023264	0.47372	884	4	0.68056	0.72158	1.0	12338	1
SCAF1	5	0.0067316	0.02328	0.47372	885	3	0.74551	0.76366	1.0	13016	1
SMG5	5	0.0067646	0.023388	0.475387	886	4	0.90515	0.90608	1.0	15515	0
NCOA2	5	0.0067972	0.023478	0.476569	887	4	0.92995	0.93051	1.0	16002	0
RECQL	5	0.0068031	0.023499	0.476569	888	3	0.96835	0.96839	1.0	16801	0
ABCB4	5	0.0068172	0.023539	0.476846	889	4	0.95938	0.95947	1.0	16589	0
QTRT1	5	0.0068659	0.023682	0.478783	890	3	0.69103	0.72788	1.0	12445	1
TOX	5	0.0068715	0.023695	0.478783	891	4	0.72703	0.75101	1.0	12814	1
ACACA	5	0.0068776	0.023714	0.478783	892	3	0.45757	0.59869	1.0	10309	1
COL11A1	5	0.0069385	0.023882	0.481112	893	3	0.67798	0.72007	1.0	12314	1
CYCS	4	0.0069395	0.023883	0.481112	894	3	0.79624	0.80268	1.0	13656	0
RDH10	5	0.0069533	0.023926	0.481437	895	2	0.73684	0.7576	1.0	12914	1
SMNDC1	5	0.0069898	0.024049	0.482836	896	4	0.99634	0.99635	1.0	17534	0
TEFM	5	0.0069903	0.024049	0.482836	897	4	0.93851	0.93895	1.0	16185	0
CFC1B	4	0.0070149	0.024127	0.483864	898	3	0.99086	0.99084	1.0	17362	0
RAD51AP2	5	0.0070423	0.024215	0.484857	899	3	0.87612	0.87763	1.0	14988	0
APOOL	5	0.0070481	0.024231	0.484857	900	4	0.99774	0.99773	1.0	17598	0
FER1L6	5	0.0070604	0.024269	0.485088	901	3	0.42364	0.56602	1.0	9768	1
COL28A1	5	0.0071048	0.024423	0.487613	902	3	0.98388	0.98382	1.0	17138	0
BOP1	5	0.0071638	0.024595	0.490505	903	3	0.99532	0.99533	1.0	17495	0
KMT2E	5	0.0071774	0.024627	0.490597	904	4	0.9724	0.97238	1.0	16884	0
PRPSAP1	5	0.0071884	0.024659	0.490701	905	2	0.57843	0.66636	1.0	11436	1
C12orf10	5	0.0071989	0.024691	0.490793	906	4	0.62328	0.68925	1.0	11818	1
ADAM11	5	0.00725	0.024866	0.493723	907	2	0.46827	0.60902	1.0	10482	1
KCNA3	5	0.0072818	0.024958	0.495	908	3	0.34473	0.49113	1.0	8565	1
ANKLE1	5	0.007289	0.024986	0.495011	909	3	0.76514	0.77796	1.0	13251	1
CC2D1A	5	0.0073157	0.025069	0.495935	910	3	0.81158	0.81577	1.0	13882	1
CCNA2	5	0.007322	0.025087	0.495935	911	4	0.99495	0.99492	1.0	17485	0
CDC40	5	0.0073376	0.025125	0.49613	912	4	0.89704	0.89808	1.0	15355	0
PSENEN	5	0.0073641	0.02521	0.496408	913	4	0.99021	0.9902	1.0	17336	0
UBA1	5	0.0073668	0.025217	0.496408	914	3	0.87721	0.87871	1.0	15011	0
YARS	5	0.0073692	0.025221	0.496408	915	4	0.52095	0.63925	1.0	10985	1
PEX11B	5	0.0073792	0.02525	0.496428	916	4	0.58441	0.66932	1.0	11491	1
PMF1-BGLAP	3	0.0073952	0.025302	0.496912	917	2	0.94201	0.94239	1.0	16253	0
PNN	5	0.00745	0.025483	0.499919	918	4	0.99725	0.99725	1.0	17570	0
AADAT	5	0.0074854	0.025589	0.501419	919	4	0.95151	0.95163	1.0	16430	0
AHCYL2	5	0.0075007	0.025637	0.501419	920	4	0.86309	0.86482	1.0	14746	0
KIAA1841	5	0.0075022	0.025643	0.501419	921	4	0.063241	0.15131	0.923064	2952	1
CEP78	5	0.0075562	0.025784	0.503529	922	2	0.33292	0.47977	1.0	8392	2
DHX16	5	0.0075618	0.025807	0.503529	923	3	0.40794	0.55109	1.0	9520	1
EXT1	5	0.0075835	0.025867	0.504152	924	4	0.87976	0.88121	1.0	15054	0
HSPE1	2	0.0075934	0.025899	0.504186	925	2	0.99241	0.9924	1.0	17414	0
FBXO9	5	0.007602	0.025925	0.504186	926	4	0.99774	0.99773	1.0	17595	0
DDX46	5	0.0076174	0.025974	0.504603	927	4	0.90128	0.90229	1.0	15437	0
PITPNB	5	0.0076306	0.026009	0.504742	928	3	0.99189	0.99186	1.0	17401	0
EGR2	5	0.0076406	0.026042	0.504839	929	4	0.99762	0.99761	1.0	17586	0
OSBPL9	5	0.0076903	0.026182	0.506774	930	4	0.23542	0.38757	1.0	6907	1
COPS2	5	0.0076965	0.026198	0.506774	931	4	0.99349	0.99346	1.0	17435	0
MESDC2	5	0.0077183	0.02628	0.507535	932	4	0.72089	0.74685	1.0	12755	1
UBE2D2	6	0.0077221	0.026294	0.507535	933	5	0.93755	0.93802	1.0	16162	0
JUP	5	0.0077344	0.026334	0.507754	934	3	0.97706	0.97697	1.0	16988	0
PTK2	5	0.0077785	0.026468	0.509806	935	4	0.99164	0.99161	1.0	17390	0
ZNF492	5	0.0077903	0.026504	0.509949	936	4	0.80563	0.81055	1.0	13797	1
STXBP3	5	0.0078249	0.026602	0.511296	937	4	0.99561	0.99563	1.0	17505	0
MMP8	5	0.0078596	0.0267	0.51263	938	4	0.99065	0.99065	1.0	17352	0
WDR77	5	0.0078796	0.026765	0.513058	939	3	0.98625	0.98617	1.0	17199	0
KBTBD12	5	0.0078928	0.026805	0.513058	940	4	0.65027	0.70402	1.0	12057	1
NOL10	5	0.0078944	0.026808	0.513058	941	4	0.88088	0.88228	1.0	15073	0
TTC19	5	0.0079055	0.026837	0.51307	942	4	0.99218	0.99219	1.0	17407	0
DEFB128	3	0.0079756	0.027046	0.516516	943	3	0.99202	0.992	1.0	17402	0
ZDHHC9	5	0.0080733	0.027346	0.521695	944	2	0.16959	0.32475	0.991427	5894	1
DMAP1	5	0.0081169	0.027471	0.523521	945	4	0.99165	0.99162	1.0	17391	0
ZFAT	5	0.0081324	0.027512	0.523742	946	3	0.5554	0.65524	1.0	11247	1
DEPTOR	5	0.0081866	0.027684	0.526472	947	4	0.29623	0.44513	1.0	7847	1
CSMD3	5	0.0082018	0.027732	0.526826	948	3	0.99128	0.99124	1.0	17376	0
RNF139	5	0.0082358	0.027837	0.527996	949	3	0.85245	0.85444	1.0	14558	0
ISCU	5	0.0082437	0.027861	0.527996	950	4	0.99809	0.9981	1.0	17614	0
NOL12	5	0.0082513	0.027882	0.527996	951	3	0.87547	0.877	1.0	14973	0
DCAF17	5	0.0082765	0.027943	0.528442	952	4	0.96329	0.96338	1.0	16681	0
PHF20L1	5	0.0082855	0.027971	0.528442	953	3	0.13648	0.27349	0.977544	5033	1
TRAPPC8	5	0.008293	0.027993	0.528442	954	4	0.99747	0.99747	1.0	17581	0
C16orf62	5	0.0083077	0.028045	0.528863	955	4	0.1144	0.23797	0.964179	4442	1
MMGT1	5	0.0083736	0.028247	0.532111	956	4	0.98966	0.98965	1.0	17299	0
SLC5A5	5	0.0083949	0.028305	0.532652	957	2	0.17838	0.3332	0.993597	6036	2
TPD52L1	10	0.0084087	0.028354	0.533005	958	6	0.8411	0.84332	1.0	14343	2
ZNF681	5	0.008431	0.028424	0.533781	959	3	0.6002	0.67741	1.0	11628	1
PRKACA	5	0.0084583	0.028506	0.53472	960	4	0.99503	0.99501	1.0	17488	0
ACLY	5	0.0084672	0.028534	0.53472	961	2	0.98861	0.98859	1.0	17273	0
LCT	5	0.0084799	0.028573	0.534895	962	4	0.97599	0.97591	1.0	16963	0
BCL2L2-PABPN1	1	0.0085272	0.028719	0.537	963	1	0.99147	0.99144	1.0	17385	0
AIDA	4	0.008535	0.028745	0.537	964	3	0.98656	0.98648	1.0	17208	0
RNF113A	5	0.0085519	0.028794	0.537367	965	3	0.38452	0.52888	1.0	9181	1
R3HCC1L	10	0.0085855	0.028899	0.537663	966	4	0.6011	0.67786	1.0	11635	3
HIST1H2BB	3	0.0085906	0.028913	0.537663	967	2	0.97205	0.97204	1.0	16872	0
POP5	5	0.0085908	0.028914	0.537663	968	3	0.9735	0.97345	1.0	16904	0
RPL30	3	0.0085966	0.02893	0.537663	969	2	0.94716	0.94737	1.0	16343	0
CASC5	5	0.0086192	0.028993	0.538248	970	4	0.76527	0.77804	1.0	13252	1
DNAJB6	3	0.008629	0.029021	0.538248	971	3	0.99137	0.99133	1.0	17381	0
ATP11B	5	0.00867	0.029147	0.539051	972	4	0.98339	0.98334	1.0	17128	0
XPR1	5	0.0086836	0.029182	0.539051	973	4	0.59388	0.67419	1.0	11569	1
NCOA6	5	0.0086932	0.02921	0.539051	974	4	0.95461	0.95473	1.0	16484	0
PMPCA	5	0.0086938	0.02921	0.539051	975	4	0.99249	0.99249	1.0	17418	0
RAB7A	5	0.0086955	0.029214	0.539051	976	4	0.94051	0.94089	1.0	16222	0
TAF4B	5	0.0087149	0.029269	0.539523	977	3	0.77821	0.78805	1.0	13407	1
DHX15	5	0.0087312	0.029316	0.539822	978	4	0.95814	0.95822	1.0	16564	0
SNRPG	1	0.0087477	0.029367	0.540221	979	1	0.99125	0.99121	1.0	17372	0
ICOS	5	0.0087692	0.029429	0.540801	980	4	0.98458	0.98455	1.0	17158	0
PGGT1B	5	0.0088019	0.029526	0.542026	981	3	0.46777	0.60855	1.0	10474	2
CXorf57	5	0.008827	0.029597	0.542785	982	4	0.78669	0.79482	1.0	13530	1
ANXA13	5	0.0089565	0.029978	0.549203	983	3	0.8368	0.83897	1.0	14269	1
ARNT	5	0.0090383	0.030237	0.553063	984	3	0.91356	0.91442	1.0	15670	0
RDM1	5	0.0090435	0.03025	0.553063	985	4	0.16954	0.3247	0.991427	5893	1
HIST1H2BL	3	0.0091064	0.03045	0.556157	986	3	0.99089	0.99087	1.0	17364	0
RPL21	2	0.0091401	0.030555	0.55752	987	2	0.9232	0.92384	1.0	15851	0
TJAP1	5	0.0091495	0.03059	0.557587	988	2	0.25431	0.40546	1.0	7212	2
CLK4	5	0.009228	0.030816	0.561138	989	3	0.96046	0.96057	1.0	16612	0
NELL2	5	0.0092479	0.030884	0.561347	990	4	0.96052	0.96063	1.0	16616	0
TAAR2	5	0.0092589	0.030918	0.561347	991	3	0.47699	0.61736	1.0	10607	1
AK6	4	0.0092613	0.030921	0.561347	992	3	0.1752	0.3301	0.992168	5991	1
TRIM45	5	0.0092924	0.031012	0.562419	993	4	0.98702	0.98696	1.0	17231	0
HERPUD2	5	0.0093013	0.031043	0.562419	994	4	0.81975	0.82299	1.0	14008	1
RINT1	5	0.0093245	0.031104	0.562958	995	4	0.97031	0.97032	1.0	16832	0
DBF4	5	0.0093746	0.031263	0.565276	996	4	0.99504	0.99502	1.0	17489	0
RASSF6	5	0.0094002	0.031337	0.56604	997	3	0.80874	0.81324	1.0	13845	1
ATP6V1D	5	0.0094585	0.031488	0.568088	998	3	0.40437	0.54763	1.0	9478	1
OVGP1	5	0.0094664	0.031513	0.568088	999	4	0.97329	0.97326	1.0	16899	0
C9orf135	5	0.0095372	0.031724	0.571312	1000	3	0.046858	0.12164	0.901105	2422	1
SGMS2	5	0.0095952	0.031901	0.573936	1001	4	0.80016	0.80593	1.0	13719	1
CLMN	5	0.0096407	0.032041	0.575883	1002	4	0.99639	0.9964	1.0	17537	0
CELSR2	5	0.009658	0.032089	0.575917	1003	3	0.97981	0.97972	1.0	17052	0
TIMM23	5	0.0096702	0.032129	0.575917	1004	4	0.99775	0.99774	1.0	17599	0
SSB	4	0.0096752	0.032139	0.575917	1005	2	0.48026	0.62056	1.0	10660	1
ESYT1	5	0.0097336	0.032302	0.578248	1006	3	0.5792	0.66673	1.0	11441	1
SLC16A6	5	0.0097723	0.032414	0.57969	1007	2	0.60627	0.68047	1.0	11682	1
MDGA2	5	0.0097973	0.032496	0.580003	1009	4	0.67892	0.7206	1.0	12322	1
SELK	5	0.0097973	0.032496	0.580003	1008	3	0.98386	0.98381	1.0	17137	0
FZD9	5	0.0098111	0.032531	0.580056	1010	2	0.05009	0.12765	0.901105	2542	2
ZFHX4	5	0.0098382	0.032608	0.580306	1011	4	0.96006	0.96015	1.0	16603	0
BLOC1S6	5	0.0098499	0.032645	0.580306	1012	3	0.97654	0.97646	1.0	16976	0
HIST1H3G	5	0.0098557	0.032661	0.580306	1013	3	0.4695	0.61023	1.0	10507	2
EXOSC4	5	0.0098641	0.032674	0.580306	1014	4	0.93028	0.93082	1.0	16012	0
TCTA	5	0.0099408	0.032886	0.58349	1015	2	0.39022	0.53427	1.0	9272	2
DNMT1	5	0.010025	0.033137	0.58736	1016	3	0.73301	0.755	1.0	12872	1
SLC33A1	5	0.010042	0.033191	0.587665	1017	4	0.97877	0.97866	1.0	17032	0
HTRA1	5	0.010052	0.033219	0.587665	1018	2	0.66112	0.71022	1.0	12147	1
ADSL	5	0.010089	0.033322	0.588905	1019	4	0.98314	0.98308	1.0	17125	0
PAN3	5	0.010109	0.033378	0.589318	1020	4	0.95512	0.95525	1.0	16490	0
ASF1A	5	0.010186	0.03359	0.591664	1021	4	0.97399	0.97395	1.0	16915	0
WDR83	5	0.010188	0.033595	0.591664	1022	4	0.98425	0.9842	1.0	17150	0
POP1	5	0.010193	0.033609	0.591664	1023	3	0.90044	0.90147	1.0	15421	0
NOM1	5	0.010239	0.033752	0.593003	1024	4	0.97838	0.97828	1.0	17019	0
LSMD1	5	0.01025	0.033778	0.593003	1025	4	0.9747	0.97466	1.0	16930	0
TAF6	5	0.010253	0.033784	0.593003	1026	3	0.93628	0.93679	1.0	16142	0
RNF145	5	0.010266	0.033832	0.593264	1027	4	0.87021	0.8718	1.0	14868	0
CBWD3	2	0.010325	0.034002	0.595043	1028	2	0.93447	0.93498	1.0	16109	0
TMOD3	5	0.010335	0.034029	0.595043	1029	2	0.91745	0.91821	1.0	15750	0
CCDC107	5	0.010347	0.034058	0.595043	1030	1	0.82541	0.82823	1.0	14083	1
RND1	5	0.010352	0.034072	0.595043	1031	3	0.48098	0.62123	1.0	10673	2
SART1	5	0.010361	0.034099	0.595043	1032	3	0.97065	0.97065	1.0	16837	0
MYRF	5	0.010401	0.034217	0.596527	1033	2	0.12163	0.24978	0.969319	4632	1
CCT5	5	0.010434	0.034314	0.597645	1034	4	0.85626	0.85812	1.0	14612	0
TCEB1	3	0.010484	0.03447	0.599775	1035	3	0.98393	0.98387	1.0	17141	0
ANXA8L1	4	0.010563	0.034701	0.60322	1036	1	0.001591	0.0068357	0.640264	181	2
MAF1	5	0.010614	0.034878	0.605703	1037	2	0.051396	0.13003	0.901105	2594	3
ARHGAP24	5	0.010686	0.035098	0.608944	1038	4	0.91658	0.91735	1.0	15742	0
NAGS	5	0.010737	0.035253	0.611045	1039	4	0.72617	0.75044	1.0	12805	1
ZNF638	5	0.010767	0.035359	0.611878	1040	4	0.97478	0.97473	1.0	16932	0
COPG1	5	0.01077	0.035369	0.611878	1041	3	0.32925	0.47623	1.0	8330	2
SLC30A9	5	0.0108	0.035462	0.612887	1042	4	0.97251	0.97248	1.0	16886	0
GML	5	0.01083	0.035541	0.613308	1043	4	0.99563	0.99565	1.0	17509	0
CTDNEP1	5	0.010844	0.035576	0.613308	1044	4	0.99405	0.99402	1.0	17454	0
ADAMTS3	5	0.010857	0.035608	0.613308	1045	3	0.92302	0.92366	1.0	15848	0
TCF25	5	0.010862	0.035622	0.613308	1046	4	0.89447	0.89558	1.0	15308	0
KCNA7	5	0.010894	0.035721	0.614424	1047	4	0.71814	0.74505	1.0	12729	1
IFITM3	3	0.010977	0.035965	0.617764	1048	3	0.98902	0.98902	1.0	17286	0
LIG1	5	0.010986	0.035984	0.617764	1049	3	0.28099	0.43075	1.0	7638	1
MSI1	5	0.011046	0.036165	0.619886	1050	4	0.90187	0.90285	1.0	15454	0
ITM2B	5	0.01105	0.036176	0.619886	1051	4	0.80199	0.80748	1.0	13742	1
ABCA10	5	0.011073	0.036238	0.619968	1052	3	0.98692	0.98686	1.0	17224	0
HRH4	5	0.011077	0.03625	0.619968	1053	4	0.87437	0.87591	1.0	14948	0
DCAF13	5	0.01118	0.036552	0.624537	1054	4	0.35504	0.50104	1.0	8721	1
TSC22D2	5	0.011198	0.03659	0.624602	1055	4	0.79469	0.80133	1.0	13638	1
BCAP29	5	0.011224	0.036671	0.62491	1056	3	0.98759	0.98755	1.0	17245	0
H2AFB3	5	0.011228	0.036678	0.62491	1057	3	0.92363	0.92424	1.0	15863	0
HCRTR2	5	0.011243	0.036717	0.624984	1058	3	0.21972	0.37276	1.0	6663	2
KIF14	5	0.011269	0.036789	0.625618	1059	3	0.88146	0.88285	1.0	15084	0
GP1BA	5	0.011295	0.036875	0.626494	1060	3	0.63149	0.69363	1.0	11890	1
PIH1D3	5	0.011313	0.036923	0.626716	1061	4	0.47886	0.61918	1.0	10639	1
MRPS21	5	0.011333	0.036975	0.627002	1062	4	0.98589	0.98585	1.0	17189	0
AMT	5	0.011441	0.037291	0.63074	1064	3	0.8967	0.89773	1.0	15346	0
TSLP	5	0.011441	0.037289	0.63074	1063	4	0.93882	0.93925	1.0	16191	0
DDX23	5	0.011445	0.0373	0.63074	1065	4	0.97693	0.97685	1.0	16984	0
BRIX1	5	0.011464	0.037364	0.631125	1066	3	0.883	0.88437	1.0	15113	0
BICD1	5	0.011475	0.037393	0.631125	1067	2	0.22833	0.38082	1.0	6794	2
SEC22A	5	0.011496	0.03746	0.631315	1068	3	0.43988	0.58171	1.0	10026	1
DRC1	5	0.011503	0.037474	0.631315	1069	4	0.88329	0.88466	1.0	15119	0
ARGLU1	5	0.011532	0.037551	0.632021	1070	4	0.96817	0.96821	1.0	16797	0
PSMD14	5	0.011547	0.037587	0.632022	1071	4	0.94726	0.94747	1.0	16347	0
UMOD	5	0.01158	0.037686	0.632288	1072	4	0.97997	0.97988	1.0	17059	0
RPL12	2	0.011587	0.037707	0.632288	1073	2	0.98841	0.98841	1.0	17268	0
RBM10	5	0.011588	0.03771	0.632288	1074	4	0.9964	0.99641	1.0	17538	0
ZBTB7A	5	0.011607	0.03776	0.632288	1075	3	0.87369	0.87523	1.0	14940	0
ERLIN1	5	0.011613	0.037778	0.632288	1076	4	0.70657	0.73761	1.0	12593	1
VPS26A	5	0.011626	0.03782	0.632336	1077	4	0.85957	0.86141	1.0	14676	0
NGFR	5	0.011635	0.037851	0.632336	1078	3	0.95627	0.95638	1.0	16518	0
CENPJ	5	0.011664	0.037941	0.633145	1079	3	0.97994	0.97986	1.0	17058	0
EPRS	5	0.011674	0.03797	0.633145	1080	3	0.92222	0.92289	1.0	15833	0
ZC3H4	5	0.01169	0.038026	0.633503	1081	3	0.43368	0.57571	1.0	9924	1
NDUFA4	2	0.011706	0.038072	0.633677	1082	1	0.90611	0.90706	1.0	15528	0
DDX43	5	0.011718	0.038108	0.633695	1083	4	0.89318	0.89427	1.0	15284	0
KIAA1109	5	0.011758	0.038241	0.635321	1084	4	0.98865	0.98863	1.0	17274	0
GPR20	5	0.011798	0.038346	0.636479	1085	4	0.98565	0.98561	1.0	17183	0
CASP12	5	0.011843	0.038476	0.638044	1086	4	0.44495	0.58657	1.0	10106	1
RANGAP1	5	0.011873	0.038553	0.638723	1087	3	0.96942	0.96944	1.0	16820	0
SLC12A7	5	0.0119	0.038645	0.63945	1088	3	0.97801	0.97791	1.0	17014	0
WAC	5	0.011907	0.038667	0.63945	1089	4	0.852	0.85401	1.0	14549	0
MAPKAPK5	5	0.011975	0.038863	0.641368	1090	3	0.95778	0.95785	1.0	16557	0
UBE2L3	6	0.011987	0.038897	0.641368	1091	4	0.65253	0.70536	1.0	12078	1
POTEJ	4	0.011996	0.038926	0.641368	1093	3	0.98961	0.9896	1.0	17291	0
ZC3H3	5	0.011996	0.038926	0.641368	1092	4	0.78868	0.79651	1.0	13559	1
OSTC	5	0.012026	0.039014	0.642238	1094	4	0.68794	0.72599	1.0	12408	1
ZNF234	5	0.012071	0.039153	0.64394	1095	4	0.98817	0.98815	1.0	17261	0
PPA2	5	0.012194	0.039491	0.648258	1096	4	0.60966	0.68217	1.0	11711	1
THAP6	5	0.012205	0.039517	0.648258	1097	3	0.78492	0.7934	1.0	13510	1
UBTF	5	0.012207	0.039524	0.648258	1098	4	0.86779	0.86943	1.0	14828	0
HIGD1A	3	0.012244	0.039627	0.649353	1099	3	0.98776	0.98772	1.0	17247	0
FOXO1	5	0.012262	0.03968	0.649626	1100	3	0.45642	0.59763	1.0	10287	1
VCL	5	0.012312	0.03983	0.651188	1101	3	0.91252	0.9134	1.0	15645	0
CCDC148	5	0.012319	0.039847	0.651188	1102	3	0.36576	0.51112	1.0	8894	1
SLC39A10	5	0.01239	0.040043	0.653793	1103	4	0.29814	0.44691	1.0	7882	1
AKAP3	5	0.012423	0.040128	0.654582	1104	4	0.96476	0.96488	1.0	16714	0
TTLL5	5	0.012501	0.040349	0.6576	1105	4	0.57804	0.66618	1.0	11431	1
TUSC2	5	0.012535	0.040444	0.658555	1106	3	0.90926	0.91016	1.0	15577	0
GNL3L	5	0.01258	0.040567	0.659353	1107	4	0.88213	0.88352	1.0	15100	0
GJA5	5	0.012586	0.040584	0.659353	1108	1	0.053681	0.13408	0.904811	2664	2
ULK2	5	0.012593	0.040603	0.659353	1109	4	0.81015	0.8145	1.0	13864	1
LTV1	5	0.012663	0.040802	0.661988	1110	4	0.99743	0.99743	1.0	17577	0
CA1	5	0.012697	0.0409	0.66297	1111	4	0.79636	0.80278	1.0	13660	1
NDUFS4	5	0.012731	0.040995	0.66346	1112	4	0.97141	0.97141	1.0	16852	0
PKHD1L1	5	0.012747	0.041035	0.66346	1113	3	0.54604	0.6508	1.0	11173	1
KERA	5	0.012749	0.04104	0.66346	1114	4	0.98966	0.98965	1.0	17317	0
UBR2	5	0.012778	0.041133	0.664125	1115	4	0.70241	0.73495	1.0	12553	1
SRSF11	5	0.012784	0.041155	0.664125	1116	4	0.99805	0.99807	1.0	17612	0
STK3	5	0.012802	0.04121	0.664398	1117	3	0.49712	0.62862	1.0	10799	1
RIOK1	5	0.012812	0.041246	0.664398	1118	3	0.9704	0.97041	1.0	16834	0
EPOR	5	0.012867	0.041404	0.666353	1119	2	0.019579	0.060493	0.805497	1345	2
DAPK3	5	0.01291	0.041515	0.667543	1120	4	0.84434	0.8465	1.0	14407	0
CERS2	5	0.013005	0.041776	0.670686	1121	4	0.75174	0.76818	1.0	13081	1
FAM214A	5	0.013009	0.041785	0.670686	1122	3	0.90948	0.91037	1.0	15580	0
TMEM14B	7	0.013045	0.04189	0.671572	1123	5	0.59838	0.67651	1.0	11611	1
RANBP3	5	0.013053	0.041915	0.671572	1124	4	0.83882	0.84105	1.0	14302	0
MTNR1A	5	0.013073	0.041969	0.671846	1125	4	0.28816	0.43752	1.0	7740	1
RAD51	5	0.013092	0.042016	0.671988	1126	4	0.74588	0.76393	1.0	13022	1
LYL1	5	0.013178	0.042247	0.67509	1127	4	0.89345	0.89452	1.0	15291	0
C17orf58	8	0.013199	0.042301	0.675361	1128	4	0.53616	0.64618	1.0	11102	1
AMY2A	3	0.013244	0.042439	0.676838	1129	2	0.058818	0.14341	0.910977	2835	1
GBP4	5	0.013254	0.042469	0.676838	1130	3	0.91183	0.91275	1.0	15634	0
CHMP1A	5	0.013314	0.042641	0.678528	1131	3	0.64532	0.70123	1.0	12012	1
HSPH1	5	0.013317	0.042651	0.678528	1132	4	0.99426	0.99424	1.0	17463	0
RPF2	5	0.013372	0.042813	0.680248	1133	4	0.80241	0.80784	1.0	13748	1
ATP6V0A1	5	0.013377	0.042834	0.680248	1134	2	0.98707	0.987	1.0	17233	0
NISCH	5	0.013475	0.043118	0.683782	1135	2	0.91594	0.91672	1.0	15726	0
HIST1H4J	3	0.013503	0.043182	0.683782	1136	3	0.9865	0.98642	1.0	17205	0
CLTCL1	5	0.013504	0.043184	0.683782	1137	3	0.98593	0.98589	1.0	17191	0
COPE	5	0.013512	0.043209	0.683782	1138	3	0.77467	0.78521	1.0	13365	1
RPRD1A	5	0.013548	0.043308	0.684267	1139	3	0.99758	0.99757	1.0	17585	0
ACO2	5	0.01355	0.043315	0.684267	1140	4	0.92822	0.92877	1.0	15969	0
SEC16B	5	0.013677	0.043681	0.689438	1141	1	0.049667	0.12688	0.901105	2524	3
C12orf45	5	0.013726	0.0438	0.690709	1142	4	0.96285	0.96293	1.0	16670	0
HNRNPU	5	0.013737	0.043838	0.690709	1143	4	0.99547	0.99548	1.0	17499	0
HSPE1-MOB4	3	0.013841	0.044148	0.694986	1144	3	0.98616	0.98608	1.0	17196	0
ELOVL1	5	0.013874	0.044258	0.69562	1145	3	0.012859	0.041772	0.778486	963	1
SLC7A6OS	5	0.013878	0.044269	0.69562	1146	4	0.98437	0.98434	1.0	17154	0
RGS20	5	0.013889	0.044304	0.69562	1147	3	0.68454	0.72391	1.0	12378	1
MST4	5	0.013918	0.044391	0.696377	1148	4	0.9403	0.94069	1.0	16217	0
STARD6	5	0.013947	0.044472	0.696621	1149	4	0.99685	0.99686	1.0	17554	0
UBE2V2	5	0.01395	0.044484	0.696621	1150	3	0.95247	0.95261	1.0	16449	0
GPALPP1	5	0.014002	0.04465	0.697836	1151	4	0.46369	0.60458	1.0	10412	1
SMR3B	5	0.014004	0.044655	0.697836	1152	2	0.60128	0.67795	1.0	11637	1
SSRP1	5	0.014034	0.044736	0.697836	1153	3	0.67308	0.71715	1.0	12262	1
MED23	5	0.014047	0.044774	0.697836	1154	4	0.99711	0.99711	1.0	17564	0
SAMM50	5	0.014056	0.044796	0.697836	1155	3	0.93176	0.93228	1.0	16049	0
PTPRD	5	0.014072	0.044832	0.697836	1156	2	0.33042	0.47735	1.0	8351	2
GFPT1	5	0.014083	0.044856	0.697836	1157	4	0.97869	0.97857	1.0	17028	0
SENP6	5	0.014087	0.044872	0.697836	1158	3	0.95903	0.95913	1.0	16586	0
CARS	5	0.014133	0.045011	0.698801	1159	3	0.96687	0.96693	1.0	16767	0
CATSPERB	5	0.014133	0.045011	0.698801	1160	2	0.28188	0.4316	1.0	7652	1
CNOT7	5	0.014167	0.045117	0.699845	1161	4	0.8432	0.8454	1.0	14384	0
CENPF	5	0.014187	0.045171	0.700073	1162	4	0.99559	0.99562	1.0	17503	0
NUP160	5	0.014202	0.045214	0.70014	1163	2	0.94335	0.94373	1.0	16278	0
RAP2A	5	0.014291	0.045477	0.703604	1164	3	0.30118	0.44979	1.0	7924	2
RNASE3	5	0.014366	0.045693	0.706332	1165	4	0.98101	0.98094	1.0	17078	0
PPARA	5	0.014383	0.045751	0.706634	1166	4	0.87218	0.87376	1.0	14911	0
IARS	5	0.0144	0.0458	0.706775	1167	4	0.98695	0.98688	1.0	17226	0
NDUFB7	5	0.01444	0.045934	0.708005	1168	2	0.60009	0.67737	1.0	11627	1
PRPF4B	5	0.014448	0.045958	0.708005	1169	4	0.85782	0.85969	1.0	14639	0
ALG11	5	0.014495	0.046093	0.709474	1170	3	0.64281	0.69981	1.0	11995	1
AKIRIN1	6	0.014532	0.046197	0.710466	1171	4	0.93293	0.93341	1.0	16075	0
EML5	5	0.014549	0.046242	0.710561	1172	2	0.9145	0.91535	1.0	15693	0
KNTC1	5	0.014588	0.046361	0.711484	1173	4	0.98429	0.98426	1.0	17151	0
FES	5	0.014596	0.046381	0.711484	1174	4	0.66193	0.71068	1.0	12154	1
EPHX4	5	0.014651	0.04653	0.713162	1175	3	0.91088	0.9118	1.0	15613	0
ERBB2	5	0.014732	0.046774	0.716285	1176	4	0.9319	0.93242	1.0	16054	0
UBE2O	5	0.014752	0.046839	0.716436	1177	3	0.073243	0.16902	0.941449	3231	1
SSSCA1	5	0.014767	0.04689	0.716436	1178	2	0.69088	0.72781	1.0	12443	1
CD200R1L	5	0.014771	0.046903	0.716436	1179	4	0.99562	0.99564	1.0	17508	0
ACIN1	5	0.014814	0.047026	0.7177	1180	4	0.90537	0.90631	1.0	15519	0
ABCA4	5	0.014853	0.047131	0.718178	1181	3	0.93178	0.9323	1.0	16050	0
RSL24D1	1	0.014855	0.047137	0.718178	1182	1	0.98514	0.98511	1.0	17170	0
SOWAHC	5	0.01493	0.047358	0.720627	1183	2	0.44721	0.58872	1.0	10136	2
ACTR5	5	0.014938	0.047378	0.720627	1184	4	0.69376	0.72953	1.0	12473	1
CDADC1	5	0.014963	0.047455	0.721197	1185	4	0.99666	0.99666	1.0	17548	0
ZNF689	5	0.014983	0.047516	0.721245	1186	4	0.63218	0.694	1.0	11897	1
METAP2	5	0.015017	0.047619	0.721245	1187	3	0.71722	0.74449	1.0	12721	1
ETF1	5	0.015031	0.047654	0.721245	1188	4	0.69604	0.73089	1.0	12493	1
ZZEF1	5	0.015049	0.047702	0.721245	1189	4	0.9865	0.98642	1.0	17206	0
C17orf105	5	0.015062	0.047736	0.721245	1190	3	0.96052	0.96063	1.0	16615	0
ELOVL4	5	0.015081	0.04779	0.721245	1191	3	0.91809	0.91885	1.0	15760	0
MKRN1	5	0.015096	0.047839	0.721245	1192	2	0.81991	0.82314	1.0	14010	1
ZAP70	5	0.015104	0.047853	0.721245	1194	2	0.15419	0.3013	0.985743	5502	3
ESF1	5	0.015104	0.047852	0.721245	1193	3	0.5219	0.63966	1.0	10989	1
SEPT5	5	0.015107	0.047861	0.721245	1195	3	0.96924	0.96926	1.0	16815	0
TMEM185B	5	0.01512	0.047899	0.721245	1196	3	0.21348	0.36684	1.0	6555	1
TEX101	5	0.015142	0.047963	0.72161	1197	4	0.38273	0.5272	1.0	9160	1
ATP5J2	7	0.015196	0.048101	0.72262	1198	5	0.091178	0.19977	0.952094	3777	1
SNRNP25	5	0.0152	0.04811	0.72262	1199	4	0.070438	0.16413	0.934482	3162	1
ADAD2	5	0.015218	0.048164	0.722826	1200	3	0.43863	0.5805	1.0	10009	1
TMPRSS15	5	0.015241	0.048221	0.723081	1201	4	0.92545	0.92606	1.0	15910	0
UBE2H	5	0.015264	0.048299	0.723641	1202	4	0.95667	0.95675	1.0	16529	0
ACTR3C	5	0.015297	0.048383	0.724299	1203	4	0.50665	0.63281	1.0	10875	1
SLC13A2	5	0.015335	0.0485	0.725406	1204	4	0.98794	0.98791	1.0	17256	0
KIAA1279	5	0.01535	0.048538	0.725406	1205	4	0.9938	0.99377	1.0	17448	0
SLC34A2	5	0.015397	0.048655	0.726561	1206	3	0.046222	0.12047	0.901105	2403	1
XRN2	5	0.015432	0.048753	0.72704	1207	4	0.99367	0.99364	1.0	17443	0
TMPRSS6	5	0.015449	0.048795	0.72704	1208	3	0.4663	0.60712	1.0	10452	1
GSDMB	5	0.015457	0.04881	0.72704	1209	3	0.39772	0.54134	1.0	9382	2
EHMT2	5	0.015468	0.048849	0.72704	1210	3	0.8434	0.8456	1.0	14387	0
SPANXN3	5	0.015517	0.049001	0.728696	1211	4	0.91198	0.91289	1.0	15637	0
ANKFY1	5	0.015548	0.049085	0.729353	1212	4	0.99804	0.99806	1.0	17611	0
MIXL1	5	0.015577	0.04916	0.729676	1213	3	0.95111	0.95123	1.0	16421	0
KIAA0895L	5	0.015586	0.049188	0.729676	1214	4	0.68263	0.72278	1.0	12360	1
CCDC140	5	0.015636	0.049348	0.730865	1215	3	0.87127	0.87285	1.0	14893	0
PTP4A1	5	0.015652	0.049393	0.730865	1216	3	0.97727	0.97718	1.0	16991	0
UTP15	5	0.015659	0.049408	0.730865	1217	4	0.98966	0.98965	1.0	17318	0
SLC25A42	5	0.015666	0.04943	0.730865	1218	3	0.99214	0.99214	1.0	17405	0
ATXN1L	4	0.015689	0.04949	0.731142	1219	3	0.79334	0.80023	1.0	13621	0
NUFIP2	5	0.015739	0.049634	0.732361	1220	4	0.99732	0.99732	1.0	17574	0
ANKMY2	5	0.015747	0.049654	0.732361	1221	4	0.99461	0.99458	1.0	17475	0
ORM1	4	0.01578	0.049745	0.732912	1222	2	0.24309	0.39488	1.0	7025	2
SPOPL	5	0.015788	0.049772	0.732912	1223	4	0.83523	0.83747	1.0	14239	1
ZNF750	5	0.015837	0.049903	0.734179	1224	2	0.044735	0.11775	0.900727	2353	2
SLC29A4	5	0.015853	0.049946	0.734179	1225	3	0.35612	0.50207	1.0	8738	2
EIF2B3	5	0.015866	0.049981	0.734179	1226	3	0.96267	0.96275	1.0	16668	0
MOCS2	9	0.015887	0.050042	0.734477	1227	5	0.67922	0.72078	1.0	12326	1
FAM86A	5	0.01591	0.050108	0.734675	1228	1	0.34857	0.49482	1.0	8627	2
KCMF1	5	0.015921	0.050137	0.734675	1229	3	0.9948	0.99479	1.0	17480	0
TFPI	5	0.01595	0.050223	0.735334	1230	4	0.98035	0.98026	1.0	17066	0
CMYA5	5	0.015969	0.050277	0.735448	1231	4	0.99792	0.99793	1.0	17605	0
MMP15	5	0.015983	0.050316	0.735448	1232	2	0.34083	0.48738	1.0	8510	2
ME1	5	0.015996	0.050353	0.735448	1233	3	0.36851	0.51368	1.0	8940	1
GLT6D1	5	0.016013	0.05041	0.735678	1234	4	0.85072	0.85272	1.0	14526	0
ZC3H12C	5	0.016047	0.050514	0.735924	1235	3	0.99777	0.99777	1.0	17601	0
TBC1D10C	5	0.016047	0.050515	0.735924	1236	2	0.64984	0.70375	1.0	12050	1
RNF6	5	0.016066	0.050567	0.735924	1237	4	0.97236	0.97233	1.0	16883	0
GEN1	5	0.016074	0.05059	0.735924	1238	4	0.86149	0.86325	1.0	14717	0
SLC1A5	5	0.016104	0.050664	0.736409	1239	2	0.91271	0.91358	1.0	15649	0
ZFYVE1	5	0.016129	0.050734	0.736829	1240	2	0.11217	0.23438	0.962085	4384	2
ANK3	5	0.016185	0.05089	0.738026	1241	4	0.66481	0.71236	1.0	12184	1
NSMAF	5	0.016209	0.050962	0.738026	1242	4	0.68644	0.72505	1.0	12392	1
COX7B	4	0.01621	0.050965	0.738026	1243	3	0.98871	0.98869	1.0	17276	0
MPP2	5	0.016218	0.05098	0.738026	1244	3	0.18609	0.3406	0.997309	6149	2
TUBG1	5	0.016251	0.051079	0.738856	1245	4	0.99741	0.99741	1.0	17576	0
SMCHD1	5	0.016283	0.051176	0.73967	1246	4	0.75204	0.7684	1.0	13086	1
EXOSC2	5	0.016318	0.051267	0.739824	1247	3	0.70088	0.73395	1.0	12542	1
GTF2A1L	5	0.016334	0.051311	0.739824	1248	4	0.96068	0.96079	1.0	16619	0
LIG3	5	0.016338	0.05132	0.739824	1249	3	0.83921	0.84146	1.0	14309	0
RHBDF2	5	0.016365	0.051394	0.739824	1250	3	0.86603	0.86768	1.0	14793	0
NDUFA5	3	0.016368	0.05141	0.739824	1251	3	0.98363	0.98359	1.0	17133	0
UGGT2	5	0.016402	0.051502	0.739824	1252	4	0.99433	0.99432	1.0	17465	0
C7orf62	5	0.016417	0.051543	0.739824	1253	4	0.9234	0.92402	1.0	15856	0
DCTN5	9	0.016441	0.05162	0.739824	1254	5	0.514	0.63607	1.0	10937	2
RAB25	5	0.016446	0.05163	0.739824	1255	3	0.91588	0.91665	1.0	15724	0
RNF215	5	0.016458	0.051663	0.739824	1256	3	0.39893	0.54248	1.0	9398	1
LCE2A	4	0.01646	0.051669	0.739824	1257	3	0.94696	0.94718	1.0	16339	0
PPP1R10	5	0.016463	0.05168	0.739824	1258	3	0.99303	0.99302	1.0	17428	0
SPPL2A	5	0.016514	0.051817	0.740959	1259	3	0.95484	0.95494	1.0	16487	0
PDCL	5	0.016527	0.051841	0.740959	1260	4	0.43724	0.57913	1.0	9989	1
UTP11L	5	0.01657	0.051979	0.742343	1261	3	0.96805	0.9681	1.0	16792	0
PPARG	5	0.016603	0.052076	0.742657	1262	3	0.9828	0.98276	1.0	17121	0
FARSB	5	0.016607	0.052084	0.742657	1263	3	0.4657	0.60652	1.0	10443	1
HNRNPL	5	0.016628	0.052158	0.743126	1264	3	0.97318	0.97314	1.0	16898	0
NFATC2IP	5	0.016677	0.052295	0.743327	1265	2	0.95165	0.95177	1.0	16433	0
MCRS1	5	0.016694	0.052348	0.743327	1266	3	0.28737	0.43675	1.0	7725	2
SLC37A1	5	0.016699	0.052365	0.743327	1267	4	0.43936	0.58122	1.0	10020	1
PDCL2	5	0.016702	0.052372	0.743327	1268	4	0.98966	0.98965	1.0	17321	0
ZFHX2	5	0.016705	0.052378	0.743327	1269	4	0.99723	0.99722	1.0	17568	0
ZNF225	5	0.016786	0.052588	0.74572	1270	4	0.89411	0.8952	1.0	15301	0
G3BP1	5	0.016821	0.052707	0.746808	1271	4	0.65077	0.70434	1.0	12063	1
STARD10	5	0.016843	0.052769	0.747101	1272	4	0.59802	0.67633	1.0	11607	1
CYP4A22	5	0.016867	0.05284	0.747311	1273	2	0.45649	0.59769	1.0	10290	2
PLEKHM2	5	0.016876	0.052867	0.747311	1274	3	0.090692	0.19898	0.952014	3760	1
XRCC4	5	0.016957	0.053099	0.749238	1275	4	0.89535	0.89642	1.0	15328	0
SUB1	5	0.016957	0.053099	0.749238	1276	4	0.99637	0.99638	1.0	17536	0
CABLES2	5	0.016967	0.053128	0.749238	1277	3	0.011329	0.037305	0.770527	866	2
RGSL1	5	0.017016	0.053265	0.750485	1278	4	0.96189	0.96197	1.0	16646	0
LILRA5	8	0.017031	0.053304	0.750485	1279	4	0.18103	0.33578	0.995893	6071	3
ZCCHC9	5	0.017054	0.053379	0.750485	1280	4	0.9791	0.979	1.0	17037	0
CCDC86	5	0.01706	0.05339	0.750485	1281	4	0.9962	0.99622	1.0	17531	0
TRIB1	5	0.017071	0.053427	0.750485	1282	3	0.94454	0.94491	1.0	16291	0
TOMM40	5	0.017092	0.053469	0.750485	1283	2	0.13697	0.27428	0.977544	5045	2
TAMM41	5	0.017109	0.053517	0.750485	1284	2	0.44993	0.59133	1.0	10175	2
CASP7	5	0.017121	0.053555	0.750485	1285	3	0.83765	0.83986	1.0	14284	0
GCAT	5	0.017137	0.053591	0.750485	1286	3	0.8331	0.83544	1.0	14206	1
CACNB3	5	0.017189	0.053736	0.751933	1287	4	0.94729	0.9475	1.0	16349	0
PNP	5	0.01722	0.05383	0.752664	1288	3	0.33425	0.48105	1.0	8416	1
RIPK3	5	0.017245	0.053892	0.752948	1289	3	0.359	0.50478	1.0	8786	2
MCM3	5	0.017259	0.053935	0.752955	1290	3	0.93972	0.94012	1.0	16204	0
CCSER1	5	0.017294	0.054028	0.753643	1291	4	0.61826	0.68663	1.0	11776	1
CKAP2	5	0.017319	0.0541	0.753643	1292	4	0.99375	0.99373	1.0	17447	0
CCDC146	5	0.017323	0.05411	0.753643	1293	3	0.56698	0.66078	1.0	11345	1
DDB1	5	0.017347	0.054186	0.75412	1294	4	0.99384	0.99382	1.0	17449	0
HMGCS1	5	0.017489	0.05457	0.758878	1295	4	0.78249	0.79148	1.0	13470	1
PCBP2	5	0.017546	0.054737	0.760519	1296	4	0.99662	0.99662	1.0	17546	0
DEDD	5	0.017571	0.054806	0.760519	1297	4	0.78132	0.79054	1.0	13451	1
POLRMT	5	0.017573	0.054814	0.760519	1298	3	0.41602	0.5589	1.0	9660	2
ZNF468	8	0.017612	0.054922	0.761427	1299	4	0.71023	0.73999	1.0	12637	2
C3orf62	5	0.017636	0.054987	0.76174	1300	3	0.93233	0.93282	1.0	16063	0
OSBPL8	5	0.017655	0.055043	0.761931	1301	2	0.27299	0.42317	1.0	7518	2
TTC27	5	0.017678	0.055117	0.762175	1302	3	0.82083	0.82398	1.0	14024	1
SPECC1L	5	0.017689	0.055145	0.762175	1303	4	0.32588	0.47303	1.0	8278	1
IL17RA	5	0.01779	0.055434	0.764783	1304	2	0.228	0.3805	1.0	6789	2
SNAPC4	5	0.017791	0.055437	0.764783	1305	3	0.94108	0.9415	1.0	16235	0
ZMYND10	5	0.0178	0.055462	0.764783	1306	3	0.92159	0.92229	1.0	15823	0
FRS2	5	0.017867	0.055626	0.766431	1307	3	0.96311	0.96319	1.0	16676	0
NAA10	5	0.017884	0.055671	0.766431	1308	2	0.035193	0.10011	0.870625	2070	2
SUZ12	5	0.01791	0.055737	0.766431	1309	4	0.99774	0.99773	1.0	17596	0
MBLAC2	5	0.017916	0.055752	0.766431	1310	4	0.70632	0.73745	1.0	12589	1
CASP14	5	0.017935	0.055798	0.766431	1311	2	0.77541	0.7858	1.0	13372	1
MYO1G	5	0.017965	0.055897	0.766431	1312	3	0.32946	0.4764	1.0	8335	1
SPRR2G	4	0.017979	0.05594	0.766431	1314	1	0.11556	0.23984	0.964992	4476	1
TGDS	5	0.017979	0.055939	0.766431	1313	4	0.57287	0.66361	1.0	11382	1
RPS10	2	0.017987	0.055964	0.766431	1315	1	0.51999	0.63878	1.0	10978	0
URB1	5	0.018033	0.05607	0.766548	1316	4	0.99255	0.99255	1.0	17419	0
CEBPZ	5	0.018082	0.056213	0.766548	1317	4	0.99509	0.99508	1.0	17491	0
RBBP8	5	0.018084	0.056225	0.766548	1318	4	0.9475	0.94769	1.0	16352	0
PGAM4	2	0.018102	0.056277	0.766548	1319	2	0.9819	0.98183	1.0	17102	0
ZNF653	5	0.018122	0.05633	0.766548	1320	3	0.33952	0.48615	1.0	8488	1
NCBP1	5	0.018123	0.056336	0.766548	1321	3	0.88376	0.88513	1.0	15125	0
MYBBP1A	5	0.018126	0.056339	0.766548	1322	3	0.20622	0.35979	1.0	6448	2
CCNO	5	0.018132	0.056363	0.766548	1323	3	0.32068	0.46811	1.0	8200	1
MOS	5	0.018143	0.056397	0.766548	1324	3	0.33643	0.48313	1.0	8441	1
EFTUD1	5	0.018149	0.056415	0.766548	1325	2	0.42455	0.56689	1.0	9785	2
POLR3C	5	0.018168	0.056468	0.766548	1326	4	0.65732	0.70808	1.0	12115	1
BTAF1	5	0.018191	0.05652	0.766548	1327	4	0.62893	0.69229	1.0	11871	1
PRDX4	5	0.018194	0.056526	0.766548	1328	1	0.13118	0.26504	0.975038	4893	2
HIST2H2AA3	4	0.018273	0.056752	0.769033	1329	2	0.44779	0.58929	1.0	10142	1
DDX4	5	0.018332	0.056927	0.770788	1330	4	0.86132	0.86309	1.0	14715	0
C3orf58	5	0.018364	0.057016	0.770788	1331	2	0.9764	0.97631	1.0	16971	0
DNTTIP1	5	0.018372	0.057045	0.770788	1332	2	0.022958	0.069725	0.820959	1528	3
SAA1	3	0.018375	0.057053	0.770788	1333	2	0.59759	0.67611	1.0	11601	1
ACOT6	5	0.018431	0.057205	0.771259	1334	4	0.55808	0.65649	1.0	11267	1
MOB4	3	0.018438	0.057221	0.771259	1335	3	0.98156	0.9815	1.0	17090	0
ASCL2	5	0.018439	0.057224	0.771259	1336	4	0.97514	0.9751	1.0	16944	0
NMRK1	5	0.018451	0.057259	0.771259	1337	4	0.5957	0.67513	1.0	11582	1
ERCC6	5	0.018503	0.057411	0.772732	1338	3	0.97379	0.97374	1.0	16911	0
GUCY2C	5	0.018536	0.057505	0.773115	1339	4	0.91076	0.91167	1.0	15609	0
CSRNP3	5	0.018551	0.057545	0.773115	1340	3	0.69634	0.73108	1.0	12497	1
FAM69A	5	0.01856	0.057572	0.773115	1341	3	0.60706	0.68083	1.0	11691	1
CACNG6	5	0.018574	0.057611	0.773115	1342	2	0.67528	0.7185	1.0	12283	1
MOB1A	5	0.018688	0.057928	0.776047	1343	4	0.99534	0.99535	1.0	17496	0
NDUFV2	5	0.018694	0.057944	0.776047	1344	3	0.81657	0.82014	1.0	13963	1
CPXCR1	5	0.018716	0.057992	0.776047	1345	3	0.41155	0.55461	1.0	9576	1
ENTPD7	5	0.01872	0.058002	0.776047	1346	4	0.87125	0.87283	1.0	14892	0
SORT1	5	0.018788	0.05818	0.77783	1347	3	0.37493	0.51971	1.0	9048	1
DSP	5	0.018814	0.058257	0.77783	1348	2	0.41306	0.55607	1.0	9604	2
PIGM	5	0.018817	0.058265	0.77783	1349	4	0.98908	0.98907	1.0	17288	0
POLR3H	5	0.018838	0.058321	0.778009	1350	3	0.43492	0.57689	1.0	9944	2
SLC20A1	5	0.018867	0.05841	0.778613	1351	4	0.99423	0.99422	1.0	17462	0
EPCAM	5	0.018903	0.0585	0.77894	1352	4	0.66907	0.71486	1.0	12221	1
APH1A	5	0.018932	0.05858	0.77894	1353	4	0.92605	0.92664	1.0	15925	0
CDK12	5	0.018944	0.058607	0.77894	1354	4	0.99513	0.99514	1.0	17493	0
PXDNL	5	0.018962	0.05865	0.77894	1355	4	0.98311	0.98306	1.0	17124	0
CASC1	5	0.018962	0.058651	0.77894	1356	2	0.92035	0.92105	1.0	15800	0
USP32	5	0.018982	0.058704	0.779066	1357	3	0.97193	0.97192	1.0	16868	0
GRIN1	5	0.019015	0.058804	0.779163	1358	2	0.86249	0.86424	1.0	14735	0
SMG1	4	0.019018	0.058815	0.779163	1359	3	0.98692	0.98685	1.0	17223	0
NEK3	5	0.01903	0.058847	0.779163	1360	3	0.21969	0.37272	1.0	6661	2
LGALS9C	3	0.019043	0.058884	0.779163	1361	2	0.96928	0.96931	1.0	16816	0
ANKRD65	9	0.01931	0.05964	0.788594	1362	3	0.067424	0.15878	0.929385	3076	5
ODF3L1	5	0.019334	0.059705	0.788872	1363	2	0.12505	0.25526	0.970475	4735	3
ATP1A1	5	0.019397	0.059877	0.790566	1364	3	0.95944	0.95953	1.0	16591	0
SETX	5	0.019422	0.059947	0.790908	1365	4	0.97216	0.97214	1.0	16874	0
UBAP2	5	0.019442	0.059998	0.791003	1366	2	0.71066	0.74026	1.0	12645	1
AP1S2	5	0.019567	0.060331	0.794813	1367	4	0.99679	0.99681	1.0	17551	0
ZNF592	5	0.019602	0.060416	0.79534	1368	3	0.89193	0.89307	1.0	15260	0
PABPC1	5	0.019622	0.060479	0.795598	1369	4	0.99586	0.99587	1.0	17516	0
CYP19A1	5	0.019659	0.060578	0.795857	1370	2	0.077023	0.17561	0.946108	3327	1
ZC3H18	5	0.019665	0.060591	0.795857	1371	4	0.92424	0.92484	1.0	15881	0
MED12L	5	0.019678	0.060632	0.795857	1372	4	0.79783	0.80398	1.0	13683	1
ZDHHC20	5	0.019713	0.060727	0.795945	1373	4	0.91449	0.91533	1.0	15692	0
EXOSC6	5	0.019714	0.060727	0.795945	1374	3	0.99188	0.99184	1.0	17399	0
MED13L	5	0.019777	0.060904	0.797174	1375	4	0.97408	0.97404	1.0	16917	0
ZNF732	5	0.019786	0.060926	0.797174	1376	4	0.97481	0.97476	1.0	16933	0
C8orf22	4	0.019798	0.060953	0.797174	1377	2	0.21931	0.37238	1.0	6656	2
BHLHB9	5	0.01982	0.061006	0.797285	1378	4	0.64939	0.70351	1.0	12043	1
IMP4	5	0.019875	0.061169	0.798418	1379	4	0.97944	0.97936	1.0	17046	0
TNPO3	5	0.01988	0.061181	0.798418	1380	3	0.91843	0.91918	1.0	15766	0
KRTAP15-1	5	0.019935	0.061319	0.799627	1381	2	0.10612	0.22452	0.961323	4204	2
SPTA1	5	0.019949	0.061363	0.799627	1382	4	0.96897	0.96899	1.0	16810	0
APOBEC3C	5	0.019977	0.061427	0.799886	1383	4	0.99658	0.99658	1.0	17543	0
TFDP1	5	0.020002	0.061496	0.80021	1384	3	0.78627	0.79448	1.0	13524	1
UBE3C	5	0.020047	0.061601	0.800997	1385	4	0.043299	0.11519	0.898416	2306	1
RNF138	7	0.020098	0.061733	0.801648	1386	4	0.50067	0.63018	1.0	10829	1
ARF6	5	0.020102	0.061741	0.801648	1387	3	0.68961	0.72699	1.0	12428	1
AARD	5	0.020159	0.061903	0.802624	1388	4	0.86427	0.86598	1.0	14763	0
NPHP4	5	0.020177	0.061951	0.802624	1389	3	0.92532	0.92593	1.0	15905	0
FBXL18	5	0.02019	0.061985	0.802624	1390	4	0.87002	0.87163	1.0	14863	0
SLC26A3	5	0.020202	0.062025	0.802624	1391	3	0.94606	0.94636	1.0	16321	0
GPR101	5	0.020206	0.062039	0.802624	1392	4	0.98671	0.98664	1.0	17214	0
CERS1	5	0.020314	0.062328	0.805478	1393	4	0.96597	0.96605	1.0	16746	0
DHX34	5	0.020323	0.062349	0.805478	1394	4	0.055526	0.13746	0.90732	2724	1
ESR2	5	0.020357	0.062439	0.806072	1395	4	0.9934	0.99338	1.0	17433	0
ICAM5	5	0.020402	0.062547	0.806307	1397	3	0.11275	0.23533	0.962331	4402	1
OCLN	8	0.020402	0.062547	0.806307	1396	3	0.15853	0.30794	0.987003	5614	4
MAGEA9	3	0.020432	0.062632	0.806828	1398	2	0.69257	0.72882	1.0	12458	0
DGCR6	3	0.020453	0.062682	0.806895	1399	2	0.42247	0.5649	1.0	9751	1
KAT6A	5	0.020573	0.063016	0.809444	1400	4	0.82383	0.82676	1.0	14064	1
INTS10	5	0.020577	0.06303	0.809444	1401	3	0.82287	0.82586	1.0	14051	1
TMA16	5	0.020595	0.063084	0.809444	1402	4	0.99256	0.99255	1.0	17420	0
LCE2C	2	0.020607	0.063113	0.809444	1403	1	0.12467	0.25465	0.970475	4724	1
TM7SF2	5	0.020611	0.063126	0.809444	1404	4	0.7915	0.79875	1.0	13599	1
MAPK1	5	0.020623	0.063161	0.809444	1405	3	0.97231	0.97228	1.0	16881	0
PGS1	5	0.020647	0.063226	0.809444	1406	2	0.24573	0.39737	1.0	7058	2
WDR52	5	0.020674	0.063304	0.809444	1407	2	0.42721	0.56949	1.0	9825	1
UCHL5	5	0.020706	0.063395	0.809444	1408	3	0.58692	0.67059	1.0	11518	1
ANAPC16	5	0.020731	0.063456	0.809444	1409	4	0.12935	0.26212	0.972711	4851	1
ERCC3	5	0.020753	0.063517	0.809444	1410	4	0.8856	0.88693	1.0	15146	0
CYP3A43	6	0.020762	0.063539	0.809444	1411	4	0.61002	0.68235	1.0	11715	1
MRPL35	5	0.020769	0.063555	0.809444	1412	4	0.98619	0.98612	1.0	17197	0
SLC4A10	5	0.020792	0.063612	0.809444	1413	2	0.96536	0.96546	1.0	16730	0
PIGW	5	0.020794	0.063615	0.809444	1414	4	0.98164	0.98157	1.0	17093	0
ETNK1	5	0.020794	0.063615	0.809444	1415	3	0.94207	0.94246	1.0	16256	0
CCDC174	5	0.020803	0.063644	0.809444	1416	4	0.99216	0.99216	1.0	17406	0
HAPLN2	5	0.020896	0.063883	0.811377	1417	3	0.82664	0.82933	1.0	14097	1
BRI3	5	0.02091	0.063933	0.811377	1418	3	0.28675	0.43619	1.0	7716	2
ERCC2	5	0.020924	0.063973	0.811377	1419	3	0.16067	0.31123	0.987496	5676	1
SHCBP1L	5	0.020956	0.064071	0.811377	1420	2	0.077868	0.17709	0.946108	3357	3
DHCR24	5	0.020961	0.06408	0.811377	1421	2	0.73905	0.75909	1.0	12942	1
RBM14	5	0.020961	0.064081	0.811377	1422	3	0.40006	0.54354	1.0	9416	2
BANP	5	0.020975	0.064112	0.811377	1423	3	0.90006	0.90108	1.0	15413	0
SYDE1	5	0.020994	0.064163	0.811454	1424	4	0.69579	0.73073	1.0	12491	1
NOXO1	5	0.021016	0.064238	0.811829	1425	4	0.91974	0.92045	1.0	15789	0
GIPC2	5	0.021051	0.064347	0.812613	1426	4	0.58599	0.67012	1.0	11509	1
EZR	5	0.021069	0.06439	0.812613	1427	1	0.64748	0.70244	1.0	12029	1
SPCS1	5	0.02109	0.064444	0.812731	1428	4	0.64126	0.69895	1.0	11976	1
RBM15	5	0.021121	0.06454	0.813367	1429	2	0.35744	0.50332	1.0	8766	2
WDR93	5	0.021138	0.064593	0.81347	1430	4	0.90216	0.90314	1.0	15462	0
FAM150A	5	0.021185	0.064728	0.813902	1431	3	0.92377	0.92438	1.0	15869	0
SWSAP1	5	0.021185	0.064729	0.813902	1432	3	0.45307	0.59439	1.0	10229	2
MAGT1	5	0.021198	0.064763	0.813902	1433	4	0.87797	0.87947	1.0	15025	0
SYVN1	5	0.021266	0.064966	0.815362	1434	4	0.9965	0.9965	1.0	17541	0
LSG1	5	0.021268	0.06497	0.815362	1435	3	0.74788	0.76537	1.0	13044	1
CDCA8	5	0.021292	0.065024	0.81547	1436	4	0.93075	0.93128	1.0	16025	0
ATP5L	4	0.021358	0.065202	0.816818	1437	3	0.94623	0.94651	1.0	16327	0
DHX40	5	0.021395	0.065298	0.816818	1438	4	0.84907	0.85106	1.0	14498	0
ALG2	5	0.021408	0.065336	0.816818	1439	4	0.85995	0.86178	1.0	14688	0
MAL	15	0.021409	0.065338	0.816818	1440	5	0.10129	0.21656	0.956182	4078	6
STRBP	5	0.021416	0.065358	0.816818	1441	3	0.85824	0.86011	1.0	14649	0
CDC37	5	0.021434	0.065413	0.816931	1442	2	0.95841	0.95848	1.0	16570	0
AKR1B15	5	0.021454	0.065465	0.817024	1443	3	0.94208	0.94246	1.0	16257	0
AHCTF1	5	0.021612	0.065895	0.821813	1444	4	0.99143	0.99139	1.0	17384	0
TCTEX1D1	5	0.021705	0.066145	0.822736	1445	3	0.45471	0.596	1.0	10260	2
RBM7	5	0.021706	0.066149	0.822736	1446	4	0.98966	0.98965	1.0	17315	0
DNAJC6	5	0.021733	0.066219	0.822736	1447	3	0.13182	0.26608	0.976432	4906	2
PPP1R12A	5	0.021743	0.066234	0.822736	1448	3	0.98647	0.9864	1.0	17202	0
SNTG1	5	0.021755	0.066264	0.822736	1449	4	0.99486	0.99483	1.0	17484	0
LELP1	5	0.021786	0.066349	0.822736	1450	3	0.32553	0.47266	1.0	8272	2
ZNF93	5	0.021807	0.066409	0.822736	1451	4	0.67725	0.71965	1.0	12310	1
MRPL30	5	0.021814	0.066421	0.822736	1452	4	0.88848	0.88969	1.0	15198	0
RAB1B	5	0.021857	0.066535	0.822736	1453	4	0.99801	0.99803	1.0	17609	0
CNOT2	5	0.021872	0.06657	0.822736	1454	3	0.34426	0.49068	1.0	8556	1
OXR1	12	0.021879	0.066582	0.822736	1455	7	0.97189	0.97189	1.0	16866	1
CYSLTR1	5	0.021883	0.066592	0.822736	1456	4	0.96985	0.96986	1.0	16824	0
FNDC3A	5	0.021886	0.066598	0.822736	1457	3	0.92171	0.9224	1.0	15827	0
TMEM178A	5	0.021891	0.066608	0.822736	1458	3	0.88886	0.89004	1.0	15205	0
HAUS2	5	0.021917	0.066682	0.823082	1459	3	0.54219	0.64898	1.0	11144	1
GALR3	5	0.021972	0.066836	0.824417	1460	3	0.9347	0.93521	1.0	16115	0
MRPL24	5	0.022066	0.067106	0.827187	1461	3	0.73955	0.75947	1.0	12946	1
BNIP2	5	0.022087	0.067164	0.827325	1462	4	0.87899	0.88047	1.0	15042	0
CCDC144NL	4	0.022204	0.067492	0.828595	1463	3	0.83549	0.83771	1.0	14242	0
S100A12	5	0.022216	0.067525	0.828595	1464	4	0.62885	0.69224	1.0	11870	1
ZNF304	5	0.022219	0.067539	0.828595	1465	4	0.65072	0.70431	1.0	12061	1
DPCD	5	0.022222	0.067547	0.828595	1466	4	0.98119	0.98112	1.0	17081	0
HS6ST1	5	0.022232	0.067575	0.828595	1467	3	0.93581	0.9363	1.0	16135	0
USE1	5	0.022239	0.067593	0.828595	1468	4	0.96681	0.96687	1.0	16764	0
APMAP	5	0.022249	0.067622	0.828595	1469	4	0.41536	0.55827	1.0	9653	1
ATP11C	5	0.022253	0.067635	0.828595	1470	2	0.75991	0.77412	1.0	13189	1
SEC61G	4	0.022322	0.067822	0.830126	1471	2	0.98981	0.9898	1.0	17334	0
INIP	5	0.022333	0.067852	0.830126	1472	3	0.94845	0.94863	1.0	16369	0
DCAF4L2	5	0.022385	0.067981	0.830708	1473	2	0.91422	0.91506	1.0	15687	0
RCHY1	7	0.022395	0.068009	0.830708	1474	5	0.97728	0.97719	1.0	16992	0
INTU	5	0.02242	0.068082	0.830708	1475	3	0.93403	0.93455	1.0	16100	0
PLA1A	5	0.022439	0.068126	0.830708	1476	4	0.99143	0.99139	1.0	17383	0
RFC5	5	0.02244	0.06813	0.830708	1477	3	0.66957	0.71514	1.0	12229	1
MFN1	5	0.022479	0.068232	0.831272	1478	4	0.40623	0.54943	1.0	9499	1
MED29	5	0.022508	0.068303	0.831272	1479	3	0.86783	0.86947	1.0	14829	0
OCM2	5	0.022519	0.06833	0.831272	1480	4	0.26385	0.41446	1.0	7369	1
SSX5	9	0.022531	0.068361	0.831272	1481	4	0.99571	0.99571	1.0	17511	0
MIP	5	0.022589	0.068517	0.83144	1482	4	0.76173	0.77545	1.0	13211	1
FOXA1	5	0.0226	0.068548	0.83144	1483	3	0.98701	0.98695	1.0	17230	0
SYNGAP1	5	0.022615	0.068591	0.83144	1484	3	0.055863	0.13811	0.90732	2734	2
GTF2E1	5	0.022616	0.068596	0.83144	1485	4	0.98817	0.98815	1.0	17260	0
USP10	5	0.022621	0.068606	0.83144	1486	2	0.59439	0.67446	1.0	11573	1
RPP14	5	0.022659	0.068704	0.832073	1487	2	0.93058	0.9311	1.0	16023	0
SUGP1	5	0.022751	0.068964	0.834363	1488	3	0.47594	0.61634	1.0	10595	1
E4F1	5	0.022776	0.069027	0.834363	1489	3	0.48728	0.62429	1.0	10723	1
RNF19A	5	0.022788	0.06905	0.834363	1490	4	0.90957	0.91045	1.0	15581	0
B3GNT9	5	0.0228	0.069078	0.834363	1491	3	0.87195	0.87354	1.0	14905	0
EXOC2	5	0.022869	0.069273	0.836146	1492	3	0.91476	0.91558	1.0	15695	0
ZFYVE16	5	0.022924	0.069411	0.836508	1493	2	0.26052	0.41131	1.0	7312	1
CLEC9A	5	0.022937	0.069448	0.836508	1494	4	0.88144	0.88284	1.0	15083	0
HS6ST2	5	0.022953	0.069486	0.836508	1495	3	0.074154	0.17062	0.94362	3256	2
LYPD6B	5	0.022957	0.069494	0.836508	1496	4	0.28992	0.43921	1.0	7762	1
ASIC4	5	0.022972	0.069535	0.836508	1497	3	0.73555	0.75674	1.0	12897	1
LBX1	5	0.023056	0.069759	0.83864	1498	3	0.47007	0.61078	1.0	10517	2
CXorf36	5	0.023115	0.069916	0.83864	1499	2	0.73093	0.75362	1.0	12853	1
UGT2A3	4	0.023132	0.069968	0.83864	1500	3	0.66603	0.71309	1.0	12199	1
RPL38	2	0.023137	0.069976	0.83864	1501	2	0.96366	0.96375	1.0	16690	0
ABHD13	5	0.023189	0.070113	0.83864	1502	4	0.7282	0.75178	1.0	12826	1
PITPNM2	5	0.02322	0.070182	0.83864	1503	2	0.7108	0.74036	1.0	12647	1
ZNF479	5	0.023223	0.070193	0.83864	1504	4	0.97358	0.97353	1.0	16906	0
EIF4E2	5	0.023239	0.070233	0.83864	1505	2	0.92411	0.92472	1.0	15880	0
MRTO4	5	0.023244	0.07025	0.83864	1506	3	0.8561	0.85796	1.0	14610	0
SOS1	5	0.02326	0.070285	0.83864	1507	4	0.86414	0.86585	1.0	14760	0
CPNE2	5	0.023274	0.070323	0.83864	1508	4	0.35849	0.50432	1.0	8780	1
RBM11	5	0.023284	0.070346	0.83864	1509	4	0.91998	0.92071	1.0	15795	0
TBCC	5	0.023308	0.070402	0.83864	1510	3	0.095484	0.20703	0.954462	3896	2
SNRPA	5	0.023325	0.070454	0.83864	1511	2	0.78674	0.79486	1.0	13531	1
TAX1BP1	5	0.023334	0.070474	0.83864	1512	4	0.45303	0.59435	1.0	10228	1
SRI	5	0.023343	0.070496	0.83864	1513	3	0.87823	0.87971	1.0	15030	0
TOP3A	5	0.023356	0.070545	0.83864	1514	4	0.91257	0.91344	1.0	15647	0
ID2	5	0.023358	0.07055	0.83864	1515	3	0.98348	0.98342	1.0	17130	0
ZC3H11A	5	0.023398	0.07067	0.839511	1516	4	0.98785	0.98782	1.0	17251	0
DDX11	5	0.023423	0.070736	0.839734	1517	3	0.91089	0.9118	1.0	15614	0
ABI3BP	5	0.023522	0.07101	0.842435	1518	4	0.92562	0.92621	1.0	15913	0
APC2	5	0.023595	0.071222	0.844397	1519	2	0.69685	0.7314	1.0	12503	1
TRIM43	5	0.023701	0.071517	0.847339	1520	2	0.14201	0.28213	0.977597	5191	2
DNAJC30	5	0.023728	0.071579	0.847511	1521	3	0.16086	0.31153	0.987701	5680	2
ANO4	5	0.023748	0.071626	0.847514	1522	3	0.43628	0.57821	1.0	9967	2
ADAMTS9	5	0.023776	0.071702	0.847603	1523	2	0.39304	0.53692	1.0	9311	1
GART	5	0.023785	0.071728	0.847603	1524	4	0.49826	0.6291	1.0	10811	1
CCNB1IP1	5	0.023817	0.071811	0.848028	1525	2	0.69097	0.72784	1.0	12444	1
NSUN3	5	0.023848	0.071905	0.848298	1526	3	0.69513	0.73035	1.0	12485	1
FRK	5	0.023858	0.071928	0.848298	1527	4	0.58332	0.66879	1.0	11480	1
ABCC9	5	0.023886	0.072004	0.848541	1528	4	0.25636	0.40738	1.0	7247	1
RARS2	5	0.023899	0.07205	0.848541	1529	3	0.06721	0.1584	0.929057	3069	2
GAL3ST1	5	0.023933	0.072129	0.848541	1530	2	0.91498	0.91577	1.0	15702	0
SUFU	5	0.023952	0.072179	0.848541	1531	2	0.24784	0.39941	1.0	7098	1
AUP1	5	0.023954	0.072184	0.848541	1532	3	0.21316	0.36651	1.0	6551	1
GARS	5	0.023994	0.072296	0.849305	1533	4	0.9411	0.94151	1.0	16236	0
KIF2B	5	0.024057	0.072467	0.850753	1534	4	0.56361	0.65913	1.0	11313	1
MESP2	5	0.024136	0.072664	0.85246	1535	3	0.021719	0.066343	0.815754	1463	1
IGLON5	5	0.024166	0.072734	0.85246	1536	4	0.99125	0.99121	1.0	17373	0
SKA1	5	0.024186	0.072786	0.85246	1537	3	0.96614	0.96621	1.0	16754	0
BCLAF1	5	0.024191	0.072802	0.85246	1538	4	0.93172	0.93225	1.0	16047	0
MICU2	5	0.024243	0.072937	0.852528	1539	3	0.60661	0.68061	1.0	11686	1
SGCA	5	0.024261	0.072981	0.852528	1540	4	0.77419	0.78485	1.0	13353	1
NPIPA5	1	0.02427	0.073003	0.852528	1541	1	0.97573	0.97566	1.0	16956	0
CBFB	5	0.024272	0.073011	0.852528	1542	4	0.38851	0.5327	1.0	9247	1
RAB5C	5	0.024282	0.073044	0.852528	1543	4	0.58071	0.66748	1.0	11452	1
GAK	5	0.024316	0.073134	0.852629	1544	3	0.58782	0.67106	1.0	11528	1
NANP	5	0.024321	0.073147	0.852629	1545	4	0.67931	0.72084	1.0	12327	1
UNC50	5	0.024357	0.073228	0.853019	1546	4	0.99451	0.99449	1.0	17470	0
FCF1	5	0.024396	0.07334	0.853433	1547	3	0.99417	0.99415	1.0	17459	0
RBM48	5	0.024403	0.073359	0.853433	1548	4	0.99595	0.99596	1.0	17524	0
CLCN6	5	0.024424	0.073408	0.853449	1549	4	0.80933	0.81377	1.0	13855	1
ENPP2	5	0.024439	0.073455	0.853449	1550	2	0.98252	0.98249	1.0	17119	0
MAGED4	3	0.024486	0.073589	0.853583	1551	1	0.73256	0.75471	1.0	12869	0
MRGPRD	5	0.024509	0.073644	0.853583	1552	4	0.68818	0.72614	1.0	12414	1
TNFRSF10A	5	0.024518	0.07367	0.853583	1553	3	0.86774	0.86938	1.0	14826	0
GLI1	5	0.024527	0.073691	0.853583	1554	4	0.36284	0.50845	1.0	8847	1
NUPR1L	5	0.024532	0.073703	0.853583	1555	2	0.97225	0.97223	1.0	16879	0
GRWD1	5	0.02457	0.073809	0.853835	1556	4	0.92457	0.92518	1.0	15885	0
STAG1	5	0.024573	0.07382	0.853835	1557	4	0.83256	0.83492	1.0	14197	1
HMGN2	2	0.024618	0.073949	0.85478	1558	1	0.35702	0.50293	1.0	8755	1
DAD1	5	0.02473	0.074238	0.857165	1559	4	0.98966	0.98965	1.0	17292	0
MPEG1	5	0.024734	0.074252	0.857165	1560	2	0.83657	0.83874	1.0	14264	1
CETN2	5	0.024751	0.074298	0.857165	1561	4	0.99374	0.99372	1.0	17446	0
USP8	5	0.024796	0.07442	0.857731	1562	3	0.7668	0.77917	1.0	13273	1
PIKFYVE	5	0.024816	0.074476	0.857731	1563	3	0.60685	0.68073	1.0	11687	1
MYH4	5	0.024845	0.074543	0.857731	1564	4	0.78597	0.79424	1.0	13520	1
GLT8D2	5	0.024855	0.074575	0.857731	1565	4	0.63943	0.69795	1.0	11961	1
PDCD4	5	0.024873	0.074625	0.857731	1566	4	0.9271	0.92767	1.0	15942	0
U2AF2	5	0.024877	0.074633	0.857731	1567	4	0.45497	0.59625	1.0	10265	1
C7orf55	5	0.024914	0.07473	0.858295	1568	3	0.4104	0.55348	1.0	9558	1
RBL1	5	0.024938	0.074793	0.858474	1569	4	0.87649	0.87797	1.0	14998	0
ZNF766	5	0.02503	0.075065	0.860879	1570	3	0.82967	0.83216	1.0	14145	1
RCAN3	10	0.025042	0.075098	0.860879	1571	6	0.51024	0.63437	1.0	10908	2
ZNHIT2	5	0.025073	0.075186	0.861182	1572	2	0.2303	0.38268	1.0	6824	1
CFHR4	7	0.025085	0.07522	0.861182	1573	4	0.89179	0.89292	1.0	15256	1
KRT74	5	0.025127	0.075293	0.861471	1574	1	0.20172	0.35552	1.0	6384	1
FBXO47	5	0.025163	0.075365	0.861748	1575	3	0.90886	0.90974	1.0	15570	0
SETD5	5	0.025241	0.075522	0.862988	1576	3	0.95423	0.95435	1.0	16478	0
GRAPL	4	0.025338	0.075702	0.864503	1577	3	0.90894	0.90983	1.0	15571	0
ALDH9A1	5	0.025417	0.075847	0.865606	1578	2	0.54066	0.64827	1.0	11135	1
KRT9	5	0.025467	0.075946	0.86567	1579	3	0.39845	0.54202	1.0	9389	2
NOL11	5	0.025471	0.075955	0.86567	1580	3	0.70809	0.73859	1.0	12610	1
ANKRD42	5	0.025497	0.076004	0.86567	1581	3	0.80494	0.81	1.0	13784	1
CALCR	5	0.025518	0.076045	0.86567	1582	3	0.086701	0.19219	0.949288	3646	1
CIC	5	0.025559	0.076118	0.865955	1583	2	0.10958	0.23014	0.961778	4305	3
PSG4	3	0.025634	0.076272	0.867165	1584	2	0.96735	0.96741	1.0	16779	0
WDR7	5	0.025721	0.076452	0.868654	1585	2	0.87048	0.87208	1.0	14874	0
TEX26	5	0.025877	0.076762	0.871627	1586	2	0.22294	0.37582	1.0	6719	1
LEMD3	5	0.025908	0.076828	0.871833	1587	3	0.53249	0.64447	1.0	11075	1
ZNF626	4	0.025992	0.077021	0.873472	1588	3	0.75691	0.77192	1.0	13149	1
AHRR	5	0.026051	0.077128	0.873862	1589	3	0.60384	0.67921	1.0	11659	1
BRD8	5	0.026062	0.077153	0.873862	1590	3	0.98067	0.98059	1.0	17072	0
SUCLA2	5	0.026099	0.077231	0.874203	1591	3	0.98966	0.98965	1.0	17302	0
CACNA2D2	5	0.026152	0.077338	0.87486	1592	3	0.83244	0.8348	1.0	14195	1
SEC14L2	5	0.026188	0.077407	0.875088	1593	2	0.79036	0.79784	1.0	13582	1
KCNE3	5	0.02636	0.077746	0.878311	1594	2	0.1153	0.23941	0.964337	4471	3
DARS	5	0.02638	0.077789	0.878311	1595	3	0.78334	0.79215	1.0	13488	1
EIF2B1	5	0.026492	0.078014	0.880249	1596	3	0.94122	0.94163	1.0	16240	0
UGGT1	5	0.026515	0.078059	0.880249	1597	3	0.40481	0.54805	1.0	9484	1
AGMO	5	0.026564	0.078142	0.880327	1598	3	0.29835	0.44712	1.0	7885	2
FMNL1	5	0.026596	0.078203	0.880327	1599	3	0.89079	0.89192	1.0	15237	0
WAPAL	5	0.026633	0.078282	0.880327	1600	3	0.78021	0.78962	1.0	13435	1
ANP32E	10	0.026643	0.078303	0.880327	1601	5	0.81429	0.81814	1.0	13923	1
TFE3	5	0.026685	0.078386	0.880327	1602	2	0.15897	0.30862	0.987003	5626	3
HIST1H3I	5	0.026692	0.078401	0.880327	1603	3	0.63065	0.69319	1.0	11883	1
TMPRSS11A	5	0.026695	0.078408	0.880327	1604	2	0.80473	0.80982	1.0	13781	1
TBC1D10A	5	0.026736	0.078495	0.880458	1605	2	0.33125	0.47816	1.0	8365	1
TLK2	5	0.026766	0.078551	0.880458	1606	3	0.96365	0.96374	1.0	16689	0
SMIM10	5	0.026787	0.078595	0.880458	1607	2	0.012809	0.041625	0.778486	958	2
MX1	5	0.026797	0.078615	0.880458	1608	2	0.35208	0.49816	1.0	8676	2
STARD9	5	0.026878	0.078783	0.881788	1609	2	0.33524	0.48199	1.0	8427	2
XRCC6	5	0.026914	0.078851	0.882003	1610	3	0.94626	0.94654	1.0	16328	0
NUP155	5	0.02694	0.078904	0.882045	1611	3	0.94845	0.94863	1.0	16368	0
SMTN	5	0.026981	0.078979	0.88234	1612	2	0.18022	0.33499	0.995281	6060	1
SLC6A9	5	0.027114	0.079226	0.884289	1613	3	0.8806	0.88201	1.0	15067	0
FBXW5	5	0.027124	0.079252	0.884289	1614	3	0.99082	0.9908	1.0	17360	0
PNLDC1	5	0.027147	0.079309	0.884379	1615	3	0.13766	0.27537	0.977544	5067	1
VTN	5	0.027175	0.07936	0.884402	1616	3	0.90571	0.90665	1.0	15526	0
RBM47	5	0.027224	0.079453	0.884896	1617	3	0.2085	0.36202	1.0	6478	1
DDX42	5	0.027262	0.079523	0.885081	1618	3	0.93263	0.93312	1.0	16067	0
C2orf57	5	0.027285	0.079568	0.885081	1619	3	0.33394	0.48074	1.0	8411	2
UBC	4	0.027514	0.080013	0.889479	1620	1	0.84325	0.84544	1.0	14386	0
CD2AP	5	0.027541	0.080064	0.889492	1621	3	0.95567	0.95582	1.0	16503	0
ALG13	11	0.027595	0.080154	0.889866	1622	6	0.40117	0.54461	1.0	9432	3
HAPLN4	5	0.027618	0.080196	0.889866	1623	3	0.95043	0.95059	1.0	16409	0
OSBPL3	5	0.027733	0.080443	0.891762	1624	3	0.45913	0.60026	1.0	10335	1
FIP1L1	5	0.027744	0.080466	0.891762	1625	3	0.97814	0.97804	1.0	17016	0
MSANTD2	5	0.027772	0.080529	0.891908	1626	3	0.01073	0.035534	0.765473	836	1
CXCL2	4	0.027932	0.080836	0.894723	1627	2	0.078267	0.17777	0.946108	3368	2
PSAT1	5	0.027954	0.080882	0.894723	1628	3	0.8156	0.81927	1.0	13944	1
LRRC34	5	0.028021	0.080998	0.895456	1629	3	0.61907	0.68703	1.0	11784	1
ITGA8	5	0.028063	0.081078	0.895788	1630	2	0.871	0.87259	1.0	14888	0
CHRNA5	5	0.028147	0.081249	0.897126	1631	3	0.9652	0.96531	1.0	16723	0
COL7A1	5	0.028343	0.081622	0.899777	1632	3	0.80151	0.80708	1.0	13733	1
FNTA	5	0.028344	0.081622	0.899777	1633	3	0.95225	0.95237	1.0	16446	0
ABHD2	5	0.028365	0.081663	0.899777	1634	2	0.33058	0.4775	1.0	8355	1
AVL9	5	0.028399	0.081725	0.899777	1635	3	0.33679	0.4835	1.0	8446	1
FGF12	5	0.028407	0.081739	0.899777	1636	2	0.91151	0.91244	1.0	15626	0
KLHL14	5	0.02845	0.081826	0.900189	1637	3	0.26699	0.41749	1.0	7415	1
ANKRD28	5	0.028511	0.081943	0.900528	1638	3	0.88847	0.88967	1.0	15196	0
ZNF791	5	0.028517	0.081957	0.900528	1639	3	0.97874	0.97863	1.0	17030	0
TSNARE1	5	0.028562	0.082032	0.9008	1640	3	0.78508	0.79353	1.0	13512	1
MRAS	8	0.028603	0.082108	0.901084	1641	5	0.94504	0.9454	1.0	16298	1
EBLN1	5	0.02864	0.082187	0.901409	1642	3	0.28841	0.43775	1.0	7743	1
KIF13B	5	0.028792	0.082496	0.90401	1643	3	0.39658	0.54025	1.0	9367	1
DHFRL1	3	0.028806	0.082525	0.90401	1644	2	0.16766	0.32192	0.991427	5845	1
SEMA6B	5	0.028849	0.082621	0.904514	1645	3	0.97874	0.97862	1.0	17029	0
ABCD2	5	0.028932	0.082782	0.905721	1646	2	0.67711	0.71957	1.0	12308	1
ZNF593	5	0.029058	0.083021	0.907786	1647	2	0.99065	0.99064	1.0	17351	0
MEAF6	5	0.029153	0.083208	0.908867	1648	3	0.98966	0.98965	1.0	17309	0
CENPC	5	0.029164	0.083223	0.908867	1649	3	0.53216	0.64432	1.0	11072	1
SSBP2	5	0.029202	0.083295	0.908867	1650	3	0.95146	0.95159	1.0	16429	0
BCL10	5	0.029217	0.083322	0.908867	1651	2	0.75329	0.76931	1.0	13101	1
CEP19	5	0.02928	0.083448	0.909689	1652	3	0.94478	0.94513	1.0	16295	0
SNRNP27	5	0.029323	0.083532	0.910056	1653	3	0.96303	0.96311	1.0	16672	0
CEP135	5	0.029397	0.083678	0.911104	1654	2	0.58746	0.67089	1.0	11525	1
GTF3C4	5	0.029461	0.08378	0.91166	1655	2	0.96167	0.96173	1.0	16642	0
POTEG	3	0.029503	0.08386	0.911976	1656	2	0.88816	0.88939	1.0	15193	0
TMEM131	5	0.02957	0.083984	0.912776	1657	3	0.92998	0.93053	1.0	16004	0
CCDC173	5	0.029645	0.084129	0.913802	1658	3	0.90495	0.90587	1.0	15510	0
DUT	7	0.029735	0.084303	0.915137	1659	4	0.96076	0.96086	1.0	16621	0
PHPT1	5	0.029919	0.084679	0.91866	1660	3	0.11367	0.2368	0.96288	4429	2
COQ10B	5	0.029973	0.084793	0.919347	1661	3	0.36702	0.51231	1.0	8914	1
DOCK6	5	0.030013	0.084868	0.91961	1662	3	0.29668	0.44557	1.0	7853	1
MACF1	5	0.030058	0.084946	0.919902	1663	2	0.95322	0.95334	1.0	16459	0
RRP15	5	0.030146	0.085107	0.921087	1664	3	0.65188	0.70499	1.0	12072	1
ZMAT5	5	0.030187	0.085184	0.921366	1665	3	0.58225	0.66825	1.0	11470	1
MCF2L	5	0.030262	0.085339	0.921709	1666	3	0.94578	0.94609	1.0	16315	0
KRT86	2	0.030295	0.085394	0.921709	1667	2	0.9697	0.96973	1.0	16822	0
C2orf83	5	0.030305	0.085412	0.921709	1668	2	0.38983	0.53388	1.0	9266	2
CTSK	5	0.030309	0.08542	0.921709	1669	3	0.9384	0.93885	1.0	16181	0
SPRYD4	5	0.030378	0.085563	0.922225	1670	3	0.5569	0.65595	1.0	11260	1
GFER	5	0.030402	0.085603	0.922225	1671	3	0.97982	0.97973	1.0	17054	0
KAT5	5	0.030477	0.085732	0.922225	1672	3	0.032181	0.094157	0.866911	1956	1
PPIL2	5	0.030477	0.085732	0.922225	1673	3	0.99641	0.99642	1.0	17539	0
ARL15	5	0.030501	0.085782	0.922225	1674	3	0.98669	0.98662	1.0	17212	0
SQLE	5	0.030524	0.085824	0.922225	1675	3	0.96933	0.96935	1.0	16819	0
EIF3K	5	0.030553	0.085882	0.922225	1676	3	0.57931	0.66678	1.0	11442	1
HIST1H2AB	3	0.030573	0.085921	0.922225	1677	2	0.884	0.88535	1.0	15126	0
HMGB3	3	0.030604	0.085988	0.922225	1678	2	0.97627	0.9762	1.0	16969	0
WFIKKN2	5	0.030635	0.086048	0.922225	1679	3	0.68408	0.72364	1.0	12370	1
PFKFB3	5	0.030659	0.086091	0.922225	1680	3	0.40014	0.54361	1.0	9417	1
NBEA	10	0.030681	0.086133	0.922225	1681	6	0.38124	0.52578	1.0	9140	3
CCDC113	5	0.030682	0.086134	0.922225	1682	3	0.6604	0.70984	1.0	12142	1
ELAC2	5	0.03074	0.086252	0.922939	1683	3	0.99128	0.99124	1.0	17378	0
SNX10	9	0.03079	0.086343	0.923304	1684	3	0.61075	0.68273	1.0	11721	2
HLA-DQB2	5	0.030817	0.086388	0.923304	1685	3	0.29463	0.44366	1.0	7819	2
CITED4	5	0.030946	0.086646	0.925232	1686	2	0.066227	0.15666	0.92804	3040	2
GUCA1C	5	0.030958	0.086671	0.925232	1687	3	0.8025	0.80791	1.0	13749	1
FAM194A	5	0.031005	0.086774	0.925496	1688	3	0.99361	0.9936	1.0	17442	0
CDKL3	5	0.031018	0.086799	0.925496	1689	2	0.87142	0.873	1.0	14897	0
PANX1	5	0.031062	0.086886	0.925655	1690	2	0.23226	0.3845	1.0	6859	2
H2AFX	4	0.031077	0.086917	0.925655	1691	2	0.13629	0.2732	0.977544	5028	1
CRCP	14	0.031114	0.086977	0.925746	1692	7	0.99856	0.99859	1.0	17643	0
ZNF320	5	0.031192	0.087127	0.926744	1693	3	0.95772	0.9578	1.0	16554	0
BORA	5	0.031217	0.087176	0.926744	1694	3	0.97123	0.97123	1.0	16847	0
PROSER1	5	0.031247	0.087232	0.926744	1695	3	0.80283	0.80821	1.0	13754	1
DNAJC4	5	0.031268	0.087276	0.926744	1696	1	0.40113	0.54456	1.0	9430	1
MDH2	5	0.031359	0.087443	0.927095	1697	3	0.78584	0.79413	1.0	13519	1
SFTPA1	4	0.031369	0.08746	0.927095	1698	2	0.73725	0.75787	1.0	12922	1
KIF4A	5	0.031371	0.087464	0.927095	1699	3	0.99561	0.99563	1.0	17507	0
RABGAP1L	15	0.031421	0.087547	0.927434	1700	8	0.41797	0.56073	1.0	9684	5
SH3GL1	6	0.031465	0.087622	0.927508	1701	3	0.37155	0.5165	1.0	8989	2
GAS2L2	5	0.031483	0.087657	0.927508	1702	1	0.50035	0.63005	1.0	10828	1
ARHGEF2	5	0.031555	0.087809	0.928568	1703	3	0.053998	0.13468	0.904811	2675	1
RECQL5	5	0.031644	0.087981	0.929575	1704	2	0.91407	0.91491	1.0	15685	0
CGNL1	5	0.031657	0.088007	0.929575	1705	3	0.36018	0.50594	1.0	8803	2
NDUFAF4	4	0.031782	0.088277	0.930511	1706	3	0.94204	0.94243	1.0	16254	0
KIF1B	5	0.031804	0.088327	0.930511	1707	3	0.11104	0.23253	0.962065	4350	1
SLC22A12	5	0.031806	0.088331	0.930511	1708	1	0.16662	0.32034	0.990424	5824	3
HNRNPA0	5	0.031812	0.088339	0.930511	1709	3	0.58129	0.66775	1.0	11459	1
SEPSECS	5	0.03183	0.088368	0.930511	1710	3	0.94167	0.94206	1.0	16247	0
GRN	5	0.031848	0.088406	0.930511	1711	3	0.90369	0.90462	1.0	15484	0
FAM127C	2	0.031942	0.088599	0.931655	1712	1	0.6156	0.68522	1.0	11755	0
WDFY2	5	0.031969	0.088659	0.931655	1713	3	0.81725	0.82077	1.0	13974	1
DTWD1	5	0.031974	0.08867	0.931655	1714	3	0.6869	0.72533	1.0	12394	1
CD8B	5	0.03204	0.08881	0.932121	1715	3	0.89692	0.89797	1.0	15350	0
GCC2	5	0.032046	0.088818	0.932121	1716	2	0.70758	0.73826	1.0	12601	1
IQCJ-SCHIP1	5	0.032167	0.08906	0.934067	1717	2	0.29335	0.44244	1.0	7807	1
SBDS	5	0.03219	0.089107	0.934067	1718	3	0.91468	0.9155	1.0	15694	0
JPH1	5	0.032299	0.089324	0.935022	1719	3	0.98638	0.9863	1.0	17200	0
TAS2R46	4	0.032313	0.089344	0.935022	1720	2	0.79907	0.80503	1.0	13699	0
KXD1	5	0.032317	0.089354	0.935022	1721	3	0.89628	0.89734	1.0	15343	0
PFKM	5	0.03245	0.089604	0.936554	1722	2	0.58529	0.66974	1.0	11503	1
LSM5	5	0.032456	0.089614	0.936554	1723	3	0.9902	0.99018	1.0	17335	0
MMP7	5	0.032477	0.089656	0.936554	1724	2	0.84486	0.847	1.0	14414	0
LATS2	5	0.03251	0.089718	0.936593	1725	2	0.95315	0.95327	1.0	16458	0
CDC42BPB	5	0.032532	0.089764	0.936593	1726	3	0.027177	0.081091	0.84108	1735	1
LMBR1L	5	0.032601	0.089902	0.93749	1727	3	0.11964	0.24655	0.969319	4574	1
C19orf18	5	0.032732	0.090146	0.939491	1728	3	0.35366	0.49969	1.0	8703	2
ECT2L	5	0.032905	0.090482	0.942447	1729	3	0.95395	0.95405	1.0	16473	0
TMEM167B	4	0.032943	0.090554	0.942652	1730	2	0.43634	0.57827	1.0	9970	1
EIF3M	5	0.033089	0.090845	0.944286	1731	3	0.97279	0.97276	1.0	16892	0
TMEM11	5	0.033094	0.090854	0.944286	1732	2	0.48582	0.62362	1.0	10713	1
DTX4	5	0.033131	0.090915	0.944286	1733	3	0.44434	0.58597	1.0	10096	2
GPR98	5	0.033133	0.090921	0.944286	1734	3	0.13162	0.26576	0.976152	4903	1
TIAM1	5	0.033201	0.091053	0.944878	1735	2	0.12822	0.26033	0.97208	4823	2
YWHAB	5	0.03323	0.091102	0.944878	1736	3	0.54125	0.64852	1.0	11139	1
ATP8B2	5	0.033248	0.091135	0.944878	1737	3	0.97985	0.97976	1.0	17055	0
ZNF335	5	0.03347	0.091577	0.947997	1738	2	0.97607	0.976	1.0	16966	0
ID1	5	0.033506	0.091648	0.947997	1739	3	0.81787	0.82131	1.0	13983	1
RPL34	1	0.033508	0.091649	0.947997	1740	1	0.96649	0.96656	1.0	16759	0
ARPC4-TTLL3	4	0.033525	0.091679	0.947997	1741	2	0.76493	0.77781	1.0	13247	1
CCAR1	5	0.033537	0.091699	0.947997	1742	2	0.90426	0.9052	1.0	15496	0
TMEM176B	5	0.033684	0.09201	0.950118	1743	1	0.79515	0.80173	1.0	13643	1
DUSP8	4	0.033684	0.09201	0.950118	1744	2	0.30303	0.45154	1.0	7954	2
TGS1	5	0.033739	0.092118	0.950691	1745	3	0.18444	0.33901	0.996959	6123	1
RNASE2	5	0.033772	0.092187	0.950861	1746	3	0.10971	0.23036	0.961778	4311	2
RBM5	5	0.033816	0.092273	0.950911	1747	3	0.23547	0.38762	1.0	6908	1
FOXK1	5	0.033829	0.092298	0.950911	1748	3	0.95274	0.95286	1.0	16453	0
FAM84B	5	0.033884	0.092411	0.951182	1749	3	0.77626	0.78648	1.0	13385	1
RPL7L1	2	0.033894	0.09243	0.951182	1750	1	0.84493	0.84708	1.0	14416	0
SEC14L1	5	0.033919	0.092491	0.951267	1751	2	0.10203	0.21776	0.95772	4092	2
ROMO1	5	0.033952	0.092551	0.951277	1752	3	0.40753	0.55068	1.0	9516	2
NHLH2	5	0.033976	0.092598	0.951277	1753	3	0.25204	0.40331	1.0	7165	1
KCNH4	5	0.034027	0.092707	0.951395	1754	3	0.78189	0.791	1.0	13460	1
FURIN	5	0.034032	0.092715	0.951395	1755	3	0.60938	0.68202	1.0	11707	1
PRPH	5	0.034167	0.092966	0.952846	1756	1	0.34062	0.48718	1.0	8505	2
WDR46	5	0.034179	0.092991	0.952846	1757	3	0.99404	0.994	1.0	17453	0
RSPH4A	5	0.034195	0.093015	0.952846	1758	3	0.017655	0.055339	0.796986	1250	2
ZBTB2	5	0.034236	0.093099	0.953166	1759	3	0.66417	0.71196	1.0	12179	1
ANAPC13	3	0.034356	0.093321	0.954827	1760	2	0.97136	0.97137	1.0	16851	0
PI4K2A	5	0.034382	0.093367	0.954827	1761	3	0.68653	0.72511	1.0	12393	1
BYSL	5	0.034451	0.093506	0.955701	1762	3	0.86719	0.86884	1.0	14816	0
TTC9C	5	0.03452	0.093649	0.956128	1763	2	0.97395	0.97391	1.0	16914	0
SLITRK4	5	0.034524	0.093654	0.956128	1764	3	0.68803	0.72605	1.0	12410	1
SOS2	5	0.034615	0.093825	0.95733	1765	3	0.8275	0.83011	1.0	14111	1
RASL10A	5	0.034652	0.093886	0.957347	1766	3	0.83634	0.83849	1.0	14258	1
TPGS2	5	0.034679	0.093943	0.957347	1767	2	0.587	0.67064	1.0	11520	1
TCEANC	5	0.034703	0.093986	0.957347	1768	3	0.35782	0.50366	1.0	8773	2
TMEM102	5	0.034748	0.094076	0.957723	1769	3	0.9843	0.98426	1.0	17152	0
WASF2	5	0.03481	0.094203	0.958213	1770	3	0.87464	0.87619	1.0	14954	0
LAS1L	5	0.034822	0.09423	0.958213	1771	3	0.99722	0.99721	1.0	17567	0
PLCB3	5	0.034863	0.094311	0.958461	1772	1	0.21174	0.36514	1.0	6525	2
MRPS25	5	0.034892	0.094361	0.958461	1773	3	0.98895	0.98894	1.0	17284	0
ATXN7L1	11	0.034929	0.094435	0.958669	1774	5	0.42044	0.563	1.0	9720	3
HLA-A	5	0.03497	0.094514	0.958932	1775	1	0.73859	0.7588	1.0	12938	1
FGA	5	0.035006	0.094592	0.959018	1776	3	0.67303	0.71712	1.0	12261	1
CCIN	5	0.035037	0.094647	0.959018	1777	3	0.88336	0.88473	1.0	15120	0
RIPK4	5	0.035056	0.094682	0.959018	1778	3	0.53745	0.64679	1.0	11111	1
CDKN3	5	0.03512	0.094806	0.959731	1779	3	0.78345	0.79225	1.0	13489	1
ERLIN2	5	0.035221	0.095006	0.960095	1780	3	0.40532	0.54856	1.0	9493	1
ELMO1	10	0.035238	0.095032	0.960095	1781	4	0.33784	0.4845	1.0	8461	3
NFYC	5	0.035262	0.095083	0.960095	1782	3	0.50029	0.63001	1.0	10827	1
TRAF5	5	0.035274	0.095107	0.960095	1783	3	0.50899	0.63383	1.0	10894	1
GPLD1	5	0.035331	0.095221	0.960095	1784	2	0.1382	0.27619	0.977589	5088	1
PTH1R	5	0.035342	0.095237	0.960095	1785	3	0.10056	0.21538	0.955756	4057	1
SLC9A2	5	0.035374	0.095304	0.960095	1786	3	0.74118	0.76062	1.0	12966	1
AP2S1	7	0.035391	0.095337	0.960095	1787	4	0.87781	0.87932	1.0	15022	1
HIST1H3H	5	0.035435	0.095431	0.960095	1788	2	0.86278	0.86451	1.0	14741	0
ZNF45	5	0.035446	0.095451	0.960095	1789	3	0.53132	0.64394	1.0	11060	1
GPR128	5	0.035469	0.0955	0.960095	1790	3	0.080739	0.18206	0.946108	3453	1
NFAT5	5	0.035495	0.095558	0.960095	1791	3	0.1134	0.23638	0.962331	4423	1
HK2	5	0.035515	0.095599	0.960095	1792	3	0.93991	0.94031	1.0	16208	0
DYRK1B	5	0.035527	0.095626	0.960095	1793	3	0.80555	0.81048	1.0	13796	1
GRIK3	5	0.035538	0.095642	0.960095	1794	2	0.35287	0.49893	1.0	8692	2
FAM86B1	1	0.03558	0.095723	0.960278	1795	1	0.96442	0.96453	1.0	16710	0
AKAP9	5	0.035623	0.09581	0.960278	1796	3	0.75745	0.7723	1.0	13157	1
NRXN1	10	0.03563	0.09582	0.960278	1797	5	0.23461	0.38677	1.0	6896	2
ZNF280D	6	0.035689	0.095919	0.96074	1798	4	0.87865	0.88013	1.0	15038	1
TAF2	5	0.03577	0.096067	0.961521	1799	3	0.38971	0.53379	1.0	9263	2
PLGLB2	1	0.03579	0.096104	0.961521	1800	1	0.96421	0.96432	1.0	16703	0
METTL21B	5	0.035872	0.096273	0.962031	1801	3	0.97187	0.97187	1.0	16864	0
FAM189A2	5	0.035965	0.096442	0.962031	1802	2	0.38497	0.52931	1.0	9189	2
BUB3	5	0.036014	0.096526	0.962031	1803	3	0.93636	0.93686	1.0	16144	0
GPR64	5	0.036023	0.096543	0.962031	1804	2	0.31358	0.46143	1.0	8096	2
TRIM72	5	0.036041	0.096575	0.962031	1805	1	0.18032	0.33508	0.995281	6063	2
MBOAT1	5	0.036052	0.096593	0.962031	1806	3	0.45412	0.59543	1.0	10252	1
FAM115A	5	0.036065	0.096618	0.962031	1807	3	0.93839	0.93883	1.0	16180	0
DENND2D	5	0.036117	0.096714	0.962031	1808	3	0.66292	0.71122	1.0	12163	1
DDX27	5	0.036136	0.09676	0.962031	1809	3	0.98903	0.98902	1.0	17287	0
NCOA4	5	0.036162	0.096804	0.962031	1810	3	0.47138	0.61202	1.0	10536	1
DDHD1	5	0.036175	0.096827	0.962031	1811	3	0.8734	0.87496	1.0	14931	0
CFHR3	5	0.036188	0.096849	0.962031	1812	3	0.38542	0.52973	1.0	9196	1
MSH3	5	0.036202	0.096877	0.962031	1813	1	0.84946	0.85147	1.0	14504	0
MRGPRX1	5	0.036214	0.096903	0.962031	1814	3	0.085932	0.19089	0.94767	3626	2
PHACTR2	5	0.036256	0.096985	0.962105	1815	1	0.14059	0.27992	0.977597	5154	2
TONSL	5	0.036272	0.097017	0.962105	1816	3	0.26009	0.41091	1.0	7306	1
UHRF1BP1	5	0.036522	0.097488	0.964889	1817	2	0.11968	0.24662	0.969319	4576	3
SPI1	5	0.036523	0.097489	0.964889	1818	1	0.088033	0.19443	0.951082	3678	2
RGPD2	1	0.036551	0.097542	0.964889	1819	1	0.96345	0.96354	1.0	16684	0
LTF	5	0.036563	0.097568	0.964889	1820	3	0.8671	0.86875	1.0	14815	0
PARP2	5	0.036609	0.097659	0.964889	1821	3	0.26381	0.41443	1.0	7367	1
PGRMC1	6	0.036613	0.097664	0.964889	1822	3	0.80936	0.81379	1.0	13856	1
C14orf182	5	0.036667	0.097765	0.964889	1823	3	0.82184	0.82491	1.0	14035	1
COMTD1	5	0.036674	0.097778	0.964889	1824	2	0.57488	0.66459	1.0	11399	1
VPS26B	5	0.036684	0.097794	0.964889	1825	1	0.67829	0.72025	1.0	12317	1
RAB27A	5	0.036721	0.097873	0.964889	1826	2	0.90412	0.90505	1.0	15492	0
MRPS28	5	0.036744	0.097922	0.964889	1827	2	0.81172	0.81589	1.0	13885	1
VTCN1	8	0.036754	0.097941	0.964889	1828	5	0.8021	0.80758	1.0	13745	1
KANSL1L	5	0.036873	0.09817	0.966388	1829	2	0.1358	0.27244	0.977315	5020	2
ILF2	5	0.036889	0.0982	0.966388	1830	3	0.75472	0.77034	1.0	13118	1
C6orf165	5	0.036943	0.098321	0.96705	1831	2	0.31	0.45805	1.0	8044	2
RDH13	5	0.037013	0.098445	0.967738	1832	3	0.62366	0.68945	1.0	11821	1
PCNXL2	5	0.037046	0.098504	0.967793	1833	3	0.25853	0.40944	1.0	7287	2
ANKDD1B	5	0.037189	0.098783	0.970003	1834	2	0.099952	0.21436	0.954462	4042	1
TMC4	5	0.037325	0.099065	0.972242	1835	2	0.63576	0.69596	1.0	11933	1
PHF12	5	0.037373	0.099138	0.97243	1836	3	0.92335	0.92398	1.0	15854	0
ISCA1	3	0.037444	0.099278	0.972857	1837	2	0.97069	0.97069	1.0	16839	0
HIST3H2A	5	0.037486	0.099356	0.972857	1838	2	0.11192	0.23395	0.962065	4379	2
ZNF687	5	0.037512	0.099405	0.972857	1839	3	0.93092	0.93145	1.0	16031	0
YOD1	5	0.037518	0.099421	0.972857	1840	2	0.20088	0.35473	1.0	6369	2
C22orf42	5	0.037542	0.099467	0.972857	1841	2	0.28879	0.43811	1.0	7748	2
WDR20	5	0.037591	0.099558	0.972857	1842	3	0.21188	0.36528	1.0	6528	1
RMND5A	5	0.037593	0.09956	0.972857	1843	1	0.43042	0.5726	1.0	9870	1
GTF2H2C	4	0.037666	0.099695	0.97365	1844	1	0.75173	0.76818	1.0	13080	1
CBX5	5	0.037697	0.099751	0.97367	1845	3	0.68248	0.72268	1.0	12357	1
CCDC88A	5	0.037736	0.099843	0.974033	1846	3	0.736	0.75704	1.0	12905	1
GMPPB	5	0.037807	0.099972	0.974527	1847	3	0.27231	0.42254	1.0	7508	1
CDC26	5	0.037822	0.1	0.974527	1848	3	0.90538	0.90632	1.0	15520	0
RHOD	5	0.037884	0.10011	0.974661	1849	2	0.53129	0.64393	1.0	11059	1
RPS27A	3	0.037892	0.10012	0.974661	1850	2	0.9737	0.97365	1.0	16907	0
IL20RB	5	0.03792	0.10018	0.974686	1851	2	0.044522	0.11737	0.900223	2348	1
MAP2K2	5	0.037961	0.10026	0.974908	1852	3	0.79808	0.80416	1.0	13687	1
OSBPL11	5	0.038008	0.10035	0.975333	1853	3	0.94922	0.94938	1.0	16385	0
USP15	5	0.038094	0.10052	0.975925	1854	3	0.43409	0.57612	1.0	9929	2
CYP8B1	5	0.038097	0.10052	0.975925	1855	3	0.68592	0.72472	1.0	12389	1
GOT2	4	0.038237	0.1008	0.97803	1856	3	0.9018	0.90278	1.0	15451	0
SPDYE1	2	0.038288	0.10089	0.978457	1857	1	0.35872	0.50451	1.0	8783	1
PET112	5	0.038374	0.10103	0.978759	1858	3	0.23983	0.39176	1.0	6975	2
ZNF816-ZNF321P	3	0.038408	0.10111	0.978759	1859	2	0.82232	0.82535	1.0	14041	0
DMRTA2	5	0.038418	0.10112	0.978759	1860	2	0.87555	0.87707	1.0	14977	0
TBX1	5	0.03843	0.10114	0.978759	1861	2	0.49575	0.62801	1.0	10790	1
HOXB5	5	0.038525	0.10132	0.979935	1862	2	0.91027	0.91118	1.0	15600	0
SMG8	5	0.038585	0.10142	0.980397	1863	2	0.94043	0.94081	1.0	16220	0
WDFY3	5	0.038704	0.10165	0.981271	1864	3	0.3481	0.49438	1.0	8616	2
RCBTB2	5	0.038716	0.10167	0.981271	1865	2	0.66848	0.71453	1.0	12216	1
ITFG1	5	0.038752	0.10173	0.981271	1866	2	0.6825	0.7227	1.0	12358	1
KLHDC1	5	0.03879	0.1018	0.981271	1867	3	0.1843	0.33888	0.996959	6121	1
CCNE1	5	0.03883	0.1019	0.981271	1868	3	0.91152	0.91245	1.0	15627	0
LONRF2	5	0.038877	0.10198	0.981271	1869	3	0.90098	0.90198	1.0	15432	0
TPRA1	5	0.038919	0.10205	0.981271	1870	2	0.079914	0.18063	0.946108	3426	2
PRMT2	5	0.038928	0.10207	0.981271	1871	2	0.066197	0.15659	0.92804	3038	2
ADPRM	5	0.038938	0.10209	0.981271	1872	3	0.43945	0.58131	1.0	10021	2
LDHAL6A	5	0.038943	0.10209	0.981271	1873	3	0.6944	0.72989	1.0	12479	1
DDX17	5	0.038967	0.10213	0.981271	1874	3	0.89747	0.89853	1.0	15364	0
EXO5	5	0.038991	0.10218	0.981271	1875	2	0.093244	0.20324	0.95418	3836	2
ZNF676	4	0.03902	0.10224	0.981271	1876	3	0.93854	0.93898	1.0	16186	0
DEFB105B	2	0.039068	0.10232	0.981271	1877	2	0.96093	0.96102	1.0	16626	0
GOLT1A	5	0.039075	0.10233	0.981271	1878	2	0.48345	0.62258	1.0	10693	1
EFCC1	5	0.039159	0.10248	0.981896	1879	2	0.27792	0.42785	1.0	7585	2
FCHSD2	5	0.039167	0.1025	0.981896	1880	3	0.17565	0.33052	0.992285	5998	2
PNPO	5	0.039201	0.10256	0.981938	1881	3	0.5104	0.63445	1.0	10911	1
ADRM1	5	0.039279	0.10272	0.982485	1882	2	0.47933	0.61966	1.0	10646	2
OXA1L	5	0.039302	0.10276	0.982485	1883	1	0.93941	0.93982	1.0	16198	0
GSC2	5	0.039323	0.1028	0.982485	1884	3	0.55095	0.6531	1.0	11206	1
SEC23A	5	0.039343	0.10284	0.982485	1885	3	0.98108	0.981	1.0	17079	0
TCEAL7	5	0.039553	0.10324	0.985855	1886	3	0.88457	0.8859	1.0	15133	0
SRSF5	5	0.039696	0.10352	0.987977	1887	3	0.87497	0.87653	1.0	14962	0
ST7	5	0.039737	0.10359	0.988151	1888	3	0.92512	0.92571	1.0	15902	0
ZFP42	5	0.039869	0.10383	0.989689	1889	2	0.66575	0.71292	1.0	12195	1
TKTL1	5	0.039918	0.10394	0.989689	1890	2	0.24786	0.39943	1.0	7099	2
SFSWAP	5	0.039954	0.10401	0.989689	1891	2	0.9584	0.95847	1.0	16569	0
GPR82	5	0.039996	0.10409	0.989689	1892	2	0.61285	0.68381	1.0	11738	1
FIS1	5	0.040014	0.10412	0.989689	1893	2	0.86512	0.86681	1.0	14772	0
RSBN1L	5	0.040017	0.10413	0.989689	1894	3	0.89419	0.89529	1.0	15302	0
C13orf45	5	0.040039	0.10417	0.989689	1895	2	0.61075	0.68273	1.0	11722	1
CAMKV	5	0.040052	0.1042	0.989689	1896	3	0.84964	0.85166	1.0	14509	0
CTNS	5	0.040093	0.10427	0.989846	1897	3	0.13014	0.26339	0.974183	4869	1
FFAR2	5	0.040148	0.10437	0.990279	1898	3	0.01727	0.054287	0.792545	1233	2
PLK3	5	0.040245	0.10454	0.991149	1899	2	0.62898	0.69231	1.0	11872	1
DDN	5	0.040263	0.10457	0.991149	1900	3	0.90513	0.90607	1.0	15514	0
ATP2B2	5	0.040342	0.10472	0.992044	1901	2	0.22344	0.37631	1.0	6727	2
WDR12	5	0.040415	0.10485	0.992809	1902	2	0.94853	0.94871	1.0	16372	0
ZBTB37	5	0.040524	0.10506	0.994212	1903	2	0.17963	0.33439	0.994718	6054	2
CSN3	5	0.040567	0.10514	0.994485	1904	3	0.64974	0.70371	1.0	12048	1
SLC26A5	5	0.040609	0.10523	0.99473	1905	3	0.92225	0.92291	1.0	15834	0
RNF20	5	0.040629	0.10528	0.99473	1906	3	0.97193	0.97193	1.0	16869	0
OTUD7A	5	0.040683	0.10537	0.995081	1907	2	0.0068677	0.024117	0.740862	583	2
GCDH	5	0.040719	0.10544	0.995143	1908	2	0.94019	0.94059	1.0	16214	0
ZFP41	5	0.040743	0.10549	0.995143	1909	1	0.47689	0.61726	1.0	10606	2
NARFL	5	0.040817	0.10563	0.995944	1910	2	0.81253	0.81659	1.0	13894	1
KCNT1	5	0.040878	0.10574	0.996485	1911	2	0.85487	0.85678	1.0	14589	0
PARVA	5	0.041	0.10596	0.99772	1912	2	0.057076	0.14027	0.907557	2780	2
ARHGEF17	5	0.041009	0.10598	0.99772	1913	2	0.072763	0.16817	0.940156	3221	2
RGS6	5	0.041073	0.1061	0.99775	1914	3	0.79565	0.80215	1.0	13649	1
AMD1	5	0.041079	0.10612	0.99775	1915	3	0.64404	0.7005	1.0	12002	1
C9orf85	5	0.041093	0.10615	0.99775	1916	3	0.92111	0.92182	1.0	15815	0
LRFN1	5	0.041169	0.10629	0.998495	1917	1	0.035435	0.10057	0.871499	2076	2
GLB1L2	5	0.041196	0.10634	0.998495	1918	2	0.24188	0.39372	1.0	7005	2
GCM2	5	0.041245	0.10644	0.998837	1919	2	0.31889	0.46639	1.0	8176	2
TBC1D7	5	0.041274	0.10649	0.998837	1920	3	0.7168	0.74422	1.0	12712	1
SBNO2	5	0.041365	0.10667	0.999152	1921	3	0.96609	0.96615	1.0	16751	0
ARL11	5	0.041435	0.1068	0.999152	1922	2	0.22963	0.38203	1.0	6814	1
RUNDC3A	5	0.041478	0.10688	0.999152	1923	3	0.26282	0.41347	1.0	7349	1
SPG21	5	0.041489	0.10691	0.999152	1924	2	0.33086	0.47778	1.0	8358	1
REM2	5	0.041505	0.10694	0.999152	1925	3	0.91913	0.91986	1.0	15776	0
PNO1	5	0.041512	0.10696	0.999152	1926	3	0.97981	0.97973	1.0	17053	0
CSTF3	8	0.041545	0.10702	0.999152	1927	4	0.92771	0.92823	1.0	15955	1
SLC2A5	5	0.041564	0.10705	0.999152	1928	2	0.83554	0.83777	1.0	14245	1
SALL2	5	0.041568	0.10706	0.999152	1929	3	0.99082	0.9908	1.0	17359	0
PRR12	5	0.041603	0.10713	0.999152	1930	3	0.99104	0.99101	1.0	17367	0
SURF2	5	0.041613	0.10716	0.999152	1931	3	0.22222	0.37514	1.0	6704	1
NXPE3	5	0.041626	0.10719	0.999152	1932	2	0.46552	0.60636	1.0	10441	2
KHSRP	5	0.041663	0.10727	0.999194	1933	2	0.88426	0.88561	1.0	15130	0
IL5RA	5	0.041701	0.10733	0.999194	1934	3	0.84879	0.85078	1.0	14490	0
ZNF350	5	0.041715	0.10736	0.999194	1935	3	0.69814	0.73221	1.0	12519	1
FLCN	5	0.041778	0.10748	0.999767	1936	3	0.96358	0.96368	1.0	16688	0
ANKHD1	5	0.041813	0.10755	0.999895	1937	3	0.75859	0.77315	1.0	13173	1
COX17	4	0.041855	0.10763	0.999987	1938	3	0.21374	0.36707	1.0	6560	1
APOH	5	0.042008	0.10791	0.999987	1939	3	0.9579	0.95798	1.0	16559	0
PPP3R2	5	0.042052	0.108	0.999987	1940	3	0.60178	0.67818	1.0	11641	1
MTOR	5	0.042057	0.108	0.999987	1941	3	0.99028	0.99027	1.0	17338	0
MRPL45	5	0.042181	0.10825	0.999987	1942	2	0.85105	0.85306	1.0	14531	0
PLK2	5	0.042229	0.10833	0.999987	1943	3	0.93282	0.93331	1.0	16072	0
SYN1	5	0.042243	0.10836	0.999987	1944	3	0.40238	0.54579	1.0	9447	2
EREG	5	0.042255	0.10838	0.999987	1945	2	0.66784	0.71414	1.0	12213	1
KLHL35	5	0.042288	0.10844	0.999987	1946	3	0.82739	0.82999	1.0	14109	1
LPAR3	5	0.042391	0.10862	0.999987	1947	3	0.82683	0.82951	1.0	14100	1
NOC4L	5	0.042565	0.10895	0.999987	1948	2	0.79665	0.803	1.0	13665	1
PCDHB8	5	0.042611	0.10903	0.999987	1949	3	0.41017	0.55327	1.0	9555	2
BUB1	5	0.042632	0.10907	0.999987	1950	3	0.40844	0.5516	1.0	9526	2
NCAN	5	0.04264	0.10909	0.999987	1951	2	0.77481	0.78532	1.0	13367	1
DROSHA	5	0.042661	0.10912	0.999987	1952	3	0.86691	0.86856	1.0	14811	0
NAA38	4	0.042669	0.10914	0.999987	1953	1	0.96685	0.96692	1.0	16766	0
TIMM22	5	0.042732	0.10926	0.999987	1954	3	0.86238	0.86414	1.0	14732	0
ZNF839	5	0.042767	0.10932	0.999987	1955	3	0.99061	0.9906	1.0	17349	0
ZMYM5	6	0.042973	0.10971	0.999987	1956	3	0.16465	0.31737	0.988911	5775	2
ADHFE1	5	0.043064	0.10987	0.999987	1957	3	0.98004	0.97995	1.0	17061	0
NAPG	5	0.043139	0.11002	0.999987	1958	3	0.44581	0.58739	1.0	10118	1
RNF223	5	0.043176	0.11008	0.999987	1959	3	0.35382	0.49985	1.0	8705	2
SMPD4	6	0.043305	0.11032	0.999987	1960	2	0.46261	0.60356	1.0	10394	1
NEDD8	3	0.043308	0.11033	0.999987	1961	2	0.52427	0.64076	1.0	11004	1
SSR3	5	0.043317	0.11035	0.999987	1962	3	0.79252	0.79957	1.0	13611	1
ZPBP2	5	0.043425	0.11054	0.999987	1963	3	0.78754	0.79553	1.0	13547	1
KIAA1429	5	0.043468	0.11063	0.999987	1964	3	0.80587	0.81075	1.0	13799	1
PRKCQ	5	0.043527	0.11075	0.999987	1965	2	0.78653	0.79468	1.0	13529	1
ADAM23	5	0.043532	0.11076	0.999987	1966	3	0.64688	0.70209	1.0	12027	1
RNASEK	5	0.043677	0.11103	0.999987	1967	3	0.88885	0.89001	1.0	15204	0
TFAM	6	0.04373	0.11112	0.999987	1968	4	0.60903	0.68184	1.0	11701	1
TRAPPC5	5	0.043815	0.1113	0.999987	1969	2	0.12406	0.25366	0.970475	4706	3
KCNJ3	5	0.04384	0.11135	0.999987	1970	2	0.30805	0.45621	1.0	8022	2
FOLH1	11	0.043926	0.11149	0.999987	1971	5	0.36022	0.50597	1.0	8804	3
MTMR7	5	0.043937	0.11152	0.999987	1973	1	0.42001	0.5626	1.0	9712	1
PLA2G10	1	0.043937	0.11151	0.999987	1972	1	0.95606	0.95616	1.0	16512	0
CHMP3	6	0.043985	0.11161	0.999987	1974	1	0.65088	0.7044	1.0	12064	1
FOCAD	5	0.044131	0.11187	0.999987	1975	3	0.88294	0.88432	1.0	15112	0
GADD45G	5	0.044143	0.11189	0.999987	1976	2	0.65486	0.70671	1.0	12098	1
YTHDC2	5	0.044269	0.11211	0.999987	1977	3	0.80382	0.80903	1.0	13766	1
SBK1	5	0.044277	0.11213	0.999987	1978	3	0.068617	0.16087	0.930618	3110	1
ITGA2B	5	0.044309	0.11219	0.999987	1979	3	0.9749	0.97484	1.0	16934	0
TESK2	5	0.044313	0.1122	0.999987	1980	3	0.27683	0.42678	1.0	7572	2
GZF1	5	0.044383	0.11233	0.999987	1981	2	0.18846	0.34282	0.997554	6187	2
MANF	5	0.044385	0.11233	0.999987	1982	3	0.51585	0.63692	1.0	10949	1
SH3BP5L	5	0.044393	0.11235	0.999987	1983	3	0.58027	0.66726	1.0	11449	1
NEFM	5	0.044416	0.11239	0.999987	1984	1	0.46155	0.60257	1.0	10374	1
IL17D	5	0.044421	0.1124	0.999987	1985	3	0.88127	0.88268	1.0	15079	0
GLTSCR2	5	0.044465	0.11249	0.999987	1986	3	0.86847	0.87011	1.0	14839	0
USP46	5	0.04448	0.11251	0.999987	1987	3	0.46124	0.60229	1.0	10373	2
CD1A	5	0.044509	0.11256	0.999987	1988	3	0.39607	0.53976	1.0	9357	2
ALMS1	5	0.044597	0.11272	0.999987	1989	3	0.35372	0.49975	1.0	8704	1
GNB1L	5	0.044626	0.11277	0.999987	1990	3	0.68694	0.72535	1.0	12395	1
FAM83H	5	0.044686	0.11288	0.999987	1991	3	0.4705	0.61119	1.0	10523	2
ZNF780B	5	0.044772	0.11303	0.999987	1992	3	0.96794	0.96799	1.0	16790	0
BANF1	4	0.044784	0.11305	0.999987	1993	3	0.81255	0.81661	1.0	13895	0
LYZL1	4	0.044791	0.11307	0.999987	1994	2	0.29496	0.44397	1.0	7826	1
ALOX5	5	0.044801	0.11309	0.999987	1995	3	0.78883	0.79661	1.0	13560	1
ZNF200	5	0.044877	0.11324	0.999987	1996	2	0.13347	0.26872	0.976432	4948	3
FBXL6	5	0.045006	0.11347	0.999987	1997	3	0.50768	0.63324	1.0	10881	1
NDUFA13	5	0.045065	0.11358	0.999987	1998	3	0.7822	0.79123	1.0	13466	1
PPP1R42	5	0.045079	0.11361	0.999987	1999	3	0.98966	0.98965	1.0	17332	0
[truncated: 16,010 more rows]
