# Supplementary material for: A CRISPR Dropout Screen Identifies Genetic Vulnerabilities and Therapeutic Targets in Acute Myeloid Leukemia
Source: Cell Rep. 2016 Oct 18;17(4):1193–205. doi: 10.1016/j.celrep.2016.09.079 (PMC5081405; doi:10.1016/j.celrep.2016.09.079)
Supplement: Data S2. Human CRISPR Screen Data, Related to Figures 2 and 3 [file mmc6.zip › HL-60.gene_summary.txt]

id	num	lo.neg	p.neg	fdr.neg	rank.neg	goodsgrna.neg	lo.pos	p.pos	fdr.pos	rank.pos	goodsgrna.pos
RPL13	5	2.5216e-12	2.7489e-07	0.00033	1	5	1.0	1.0	1.0	18009	0
CENPM	10	2.0376e-11	2.7489e-07	0.00033	2	10	1.0	1.0	1.0	17991	0
DNM2	5	2.2057e-11	2.7489e-07	0.00033	3	5	1.0	1.0	1.0	17998	0
CCND3	15	2.0839e-10	2.7489e-07	0.00033	4	13	0.96168	0.96153	1.0	16288	1
TPI1	9	5.1335e-10	2.7489e-07	0.00033	5	8	0.99995	0.99996	1.0	17787	0
RPS19	5	7.7018e-10	2.7489e-07	0.00033	6	5	1.0	1.0	1.0	18008	0
PLK1	5	1.9883e-09	2.7489e-07	0.00033	7	5	1.0	1.0	1.0	18007	0
PSMG4	6	3.0728e-09	2.7489e-07	0.00033	8	6	0.99992	0.99993	1.0	17750	0
RPL8	5	4.0855e-09	2.7489e-07	0.00033	9	5	1.0	1.0	1.0	18004	0
ALG2	5	5.8165e-09	2.7489e-07	0.00033	10	5	1.0	1.0	1.0	18006	0
UBE2M	5	7.7181e-09	2.7489e-07	0.00033	11	5	1.0	1.0	1.0	18005	0
MED20	5	1.0745e-08	2.7489e-07	0.00033	12	5	1.0	1.0	1.0	18003	0
CFL1	5	1.1633e-08	2.7489e-07	0.00033	13	5	1.0	1.0	1.0	18002	0
SF3B5	5	1.2552e-08	2.7489e-07	0.00033	14	5	1.0	1.0	1.0	18001	0
EXOSC6	5	1.8044e-08	2.7489e-07	0.00033	15	4	0.99885	0.99884	1.0	17470	0
GLRX5	5	2.2701e-08	5.4978e-07	0.000619	16	5	1.0	1.0	1.0	18000	0
MOCS3	5	2.677e-08	8.2467e-07	0.000782	17	5	1.0	1.0	1.0	17999	0
GPN2	5	3.0268e-08	8.2467e-07	0.000782	18	5	1.0	1.0	1.0	17997	0
DNAJC9	5	3.6236e-08	8.2467e-07	0.000782	19	4	0.90409	0.90478	1.0	15257	0
SAE1	6	5.1663e-08	1.3745e-06	0.000798	20	6	1.0	1.0	1.0	17951	0
PPP2CA	5	5.7378e-08	1.3745e-06	0.000798	21	5	1.0	1.0	1.0	17996	0
CDC73	5	5.8281e-08	1.3745e-06	0.000798	22	4	0.99421	0.99412	1.0	17111	0
ATP6V0D1	5	7.0932e-08	1.3745e-06	0.000798	23	5	1.0	1.0	1.0	17995	0
FNTB	5	7.6014e-08	1.3745e-06	0.000798	24	5	1.0	1.0	1.0	17937	0
SNRPD3	5	7.8754e-08	1.3745e-06	0.000798	25	5	1.0	1.0	1.0	17964	0
PHB2	5	8.9103e-08	1.3745e-06	0.000798	26	5	0.99982	0.99982	1.0	17684	0
NOP58	5	1.1811e-07	1.3745e-06	0.000798	27	5	1.0	1.0	1.0	17994	0
STK11	5	1.291e-07	1.3745e-06	0.000798	28	5	1.0	1.0	1.0	17993	0
RPS3	4	1.3368e-07	1.3745e-06	0.000798	29	4	1.0	1.0	1.0	17992	0
TINF2	5	1.3907e-07	1.3745e-06	0.000798	30	4	0.99798	0.99794	1.0	17360	0
ATP6V0C	5	1.4679e-07	1.3745e-06	0.000798	31	5	0.99998	0.99998	1.0	17841	0
PSMB4	5	1.5687e-07	1.9242e-06	0.000825	32	5	0.99998	0.99998	1.0	17853	0
CPSF3L	5	1.7297e-07	1.9242e-06	0.000825	33	5	1.0	1.0	1.0	17990	0
MFN2	5	2.0274e-07	1.9242e-06	0.000825	34	5	1.0	1.0	1.0	17989	0
DHX37	5	2.329e-07	1.9242e-06	0.000825	35	5	1.0	1.0	1.0	17988	0
CPSF4	5	2.3775e-07	1.9242e-06	0.000825	36	4	0.83965	0.8416	1.0	14197	0
POLR2L	4	2.4414e-07	1.9242e-06	0.000825	37	4	0.99975	0.99975	1.0	17657	0
RPS23	5	2.8654e-07	2.474e-06	0.000825	38	5	1.0	1.0	1.0	17987	0
CCNA2	5	2.9009e-07	2.474e-06	0.000825	39	5	1.0	1.0	1.0	17986	0
TAZ	5	3.0703e-07	2.474e-06	0.000825	40	5	1.0	1.0	1.0	17985	0
RPS8	5	3.1735e-07	2.474e-06	0.000825	41	5	1.0	1.0	1.0	17984	0
ABCB7	5	3.3884e-07	2.474e-06	0.000825	42	5	1.0	1.0	1.0	17983	0
MYC	5	3.655e-07	2.474e-06	0.000825	43	5	0.99986	0.99987	1.0	17705	0
NIP7	5	3.6692e-07	2.474e-06	0.000825	44	5	1.0	1.0	1.0	17982	0
SOD2	5	3.6771e-07	2.474e-06	0.000825	45	5	1.0	1.0	1.0	17981	0
EXOSC3	5	3.7205e-07	2.474e-06	0.000825	46	4	0.95636	0.95616	1.0	16182	0
SDAD1	5	3.9435e-07	2.474e-06	0.000825	47	5	1.0	1.0	1.0	17980	0
MYB	5	4.3358e-07	2.474e-06	0.000825	48	5	1.0	1.0	1.0	17979	0
UBE2I	5	4.4398e-07	2.474e-06	0.000825	49	5	1.0	1.0	1.0	17978	0
NPLOC4	5	4.4902e-07	2.474e-06	0.000825	50	5	1.0	1.0	1.0	17977	0
ATP5A1	5	4.7733e-07	2.474e-06	0.000825	51	5	1.0	1.0	1.0	17976	0
HIST1H2BH	4	4.8492e-07	2.474e-06	0.000825	52	4	0.99981	0.99982	1.0	17680	0
TMEM189	5	5.0705e-07	2.474e-06	0.000825	53	5	1.0	1.0	1.0	17975	0
GRWD1	5	5.3717e-07	3.0238e-06	0.000825	54	5	1.0	1.0	1.0	17974	0
IMP3	5	5.9835e-07	3.0238e-06	0.000825	55	5	0.99948	0.99947	1.0	17587	0
ACTB	4	6.1139e-07	3.0238e-06	0.000825	56	4	1.0	1.0	1.0	17973	0
SH3GL1	6	6.2052e-07	3.0238e-06	0.000825	57	6	1.0	1.0	1.0	17972	0
RPL18	5	6.3875e-07	3.0238e-06	0.000825	58	4	0.25992	0.40862	1.0	7247	1
ZNF131	5	6.5656e-07	3.0238e-06	0.000825	59	5	1.0	1.0	1.0	17971	0
PUF60	5	6.7167e-07	3.0238e-06	0.000825	60	5	1.0	1.0	1.0	17970	0
MARS2	5	6.8739e-07	3.0238e-06	0.000825	61	5	0.99997	0.99997	1.0	17827	0
NAT10	5	6.8823e-07	3.0238e-06	0.000825	62	4	0.99722	0.99716	1.0	17277	0
MRP63	5	6.8895e-07	3.0238e-06	0.000825	63	5	0.99991	0.99992	1.0	17742	0
PAM16	5	7.14e-07	3.0238e-06	0.000825	64	5	1.0	1.0	1.0	17969	0
MAX	11	7.1566e-07	3.0238e-06	0.000825	65	7	0.74051	0.75879	1.0	12832	1
GTF3C5	5	7.7967e-07	3.0238e-06	0.000825	66	5	1.0	1.0	1.0	17968	0
CAPZB	5	8.0873e-07	3.5736e-06	0.000961	67	5	1.0	1.0	1.0	17967	0
IRF2BP2	5	8.4322e-07	4.6731e-06	0.001238	68	5	1.0	1.0	1.0	17966	0
NAMPT	5	8.6555e-07	4.948e-06	0.001288	69	5	1.0	1.0	1.0	17965	0
PSMD11	5	9.0115e-07	5.2229e-06	0.001288	70	5	1.0	1.0	1.0	17963	0
MYBBP1A	5	9.5631e-07	5.2229e-06	0.001288	71	5	1.0	1.0	1.0	17962	0
CDC123	5	9.5925e-07	5.2229e-06	0.001288	72	4	0.93724	0.93735	1.0	15829	0
GAPDH	5	9.7328e-07	5.2229e-06	0.001288	73	5	1.0	1.0	1.0	17961	0
WDR74	5	1.0208e-06	5.7727e-06	0.001305	74	4	0.81664	0.81962	1.0	13820	1
MED27	8	1.0307e-06	5.7727e-06	0.001305	75	6	0.99635	0.99629	1.0	17221	0
YRDC	5	1.0441e-06	5.7727e-06	0.001305	76	4	0.99758	0.99753	1.0	17306	0
DDX20	5	1.0526e-06	5.7727e-06	0.001305	77	5	0.99935	0.99935	1.0	17559	0
MCM7	5	1.06e-06	5.7727e-06	0.001305	78	5	1.0	1.0	1.0	17960	0
POLR2H	9	1.0923e-06	5.7727e-06	0.001305	79	9	1.0	1.0	1.0	17959	0
ATP5B	5	1.1852e-06	6.8723e-06	0.001305	80	5	0.99997	0.99997	1.0	17819	0
EEF2	5	1.1876e-06	6.8723e-06	0.001305	81	5	1.0	1.0	1.0	17917	0
GPX4	5	1.1965e-06	6.8723e-06	0.001305	82	5	1.0	1.0	1.0	17958	0
TONSL	5	1.2136e-06	6.8723e-06	0.001305	83	4	0.91412	0.91459	1.0	15423	0
KIN	5	1.2199e-06	6.8723e-06	0.001305	84	5	1.0	1.0	1.0	17957	0
EIF1AX	5	1.3214e-06	7.422e-06	0.001305	85	5	1.0	1.0	1.0	17956	0
GTPBP4	5	1.3702e-06	7.422e-06	0.001305	86	5	1.0	1.0	1.0	17955	0
ERCC3	5	1.4192e-06	7.422e-06	0.001305	87	5	1.0	1.0	1.0	17954	0
FARSA	5	1.4298e-06	7.422e-06	0.001305	88	4	0.95276	0.95266	1.0	16111	0
TMED10	5	1.4343e-06	7.422e-06	0.001305	89	5	1.0	1.0	1.0	17953	0
TYMS	5	1.4424e-06	7.422e-06	0.001305	90	5	1.0	1.0	1.0	17952	0
RPLP0	5	1.493e-06	7.422e-06	0.001305	91	5	0.9992	0.9992	1.0	17526	0
CDC23	5	1.4947e-06	7.422e-06	0.001305	92	5	1.0	1.0	1.0	17950	0
EXOSC4	5	1.5097e-06	7.422e-06	0.001305	93	4	0.69121	0.72616	1.0	12282	1
CHMP2A	5	1.6165e-06	7.422e-06	0.001305	94	4	0.97913	0.97887	1.0	16685	0
TPT1	6	1.6251e-06	7.422e-06	0.001305	95	6	0.99979	0.99979	1.0	17672	0
UBAP2L	5	1.6818e-06	7.422e-06	0.001305	96	5	1.0	1.0	1.0	17949	0
PTPMT1	5	1.7103e-06	7.422e-06	0.001305	97	4	0.72905	0.7508	1.0	12689	1
POP5	5	1.7195e-06	7.9718e-06	0.001305	98	5	1.0	1.0	1.0	17922	0
RPL11	5	1.7834e-06	7.9718e-06	0.001305	99	5	1.0	1.0	1.0	17948	0
CDT1	5	1.8468e-06	7.9718e-06	0.001305	100	5	1.0	1.0	1.0	17947	0
RPS7	3	1.8647e-06	7.9718e-06	0.001305	101	3	1.0	1.0	1.0	17946	0
MEPCE	10	1.8689e-06	7.9718e-06	0.001305	102	7	0.91077	0.91132	1.0	15372	1
PABPC1	5	1.8755e-06	7.9718e-06	0.001305	103	5	1.0	1.0	1.0	17945	0
IREB2	5	1.8766e-06	7.9718e-06	0.001305	104	5	0.99988	0.99989	1.0	17725	0
CDK1	5	1.8813e-06	7.9718e-06	0.001305	105	5	1.0	1.0	1.0	17944	0
ARPC4	9	1.8873e-06	7.9718e-06	0.001305	106	8	0.99999	1.0	1.0	17915	0
ROMO1	5	1.9055e-06	7.9718e-06	0.001305	107	5	0.99999	0.99999	1.0	17879	0
FANCI	5	1.994e-06	7.9718e-06	0.001305	108	5	1.0	1.0	1.0	17943	0
SRSF7	5	2.0405e-06	7.9718e-06	0.001305	109	4	0.98795	0.98775	1.0	16908	0
SF3B3	5	2.1104e-06	7.9718e-06	0.001305	110	5	1.0	1.0	1.0	17942	0
SUPV3L1	5	2.1359e-06	8.5216e-06	0.001346	111	5	1.0	1.0	1.0	17941	0
TOP3A	5	2.1682e-06	8.5216e-06	0.001346	112	5	1.0	1.0	1.0	17940	0
THAP11	5	2.174e-06	8.5216e-06	0.001346	113	4	0.88177	0.88279	1.0	14876	0
CDC27	5	2.1763e-06	8.5216e-06	0.001346	114	5	1.0	1.0	1.0	17939	0
COG8	5	2.2985e-06	9.6212e-06	0.001507	115	4	0.99879	0.99878	1.0	17458	0
MAT2A	5	2.3608e-06	1.0171e-05	0.001579	116	4	0.7218	0.74589	1.0	12602	1
MYH9	5	2.4909e-06	1.0721e-05	0.001609	117	5	1.0	1.0	1.0	17938	0
MRGBP	5	2.52e-06	1.0721e-05	0.001609	118	5	1.0	1.0	1.0	17936	0
SBDS	5	2.5273e-06	1.0721e-05	0.001609	119	5	1.0	1.0	1.0	17935	0
AP2M1	5	2.5941e-06	1.0721e-05	0.001609	120	5	1.0	1.0	1.0	17934	0
ATP6V1A	5	2.6622e-06	1.127e-05	0.001611	121	5	1.0	1.0	1.0	17933	0
CDC7	5	2.7128e-06	1.127e-05	0.001611	122	4	0.99861	0.99859	1.0	17435	0
COPS5	5	2.7303e-06	1.127e-05	0.001611	123	4	0.48459	0.61888	1.0	10615	1
ESPL1	5	2.7651e-06	1.127e-05	0.001611	124	5	1.0	1.0	1.0	17932	0
NOP56	5	2.7948e-06	1.127e-05	0.001611	125	5	1.0	1.0	1.0	17931	0
FPGS	5	2.8279e-06	1.127e-05	0.001611	126	5	0.99991	0.99992	1.0	17747	0
CYB5B	5	2.9388e-06	1.182e-05	0.001676	127	5	1.0	1.0	1.0	17930	0
TXNL4B	5	3.0183e-06	1.237e-05	0.00174	128	5	1.0	1.0	1.0	17929	0
RRS1	5	3.2067e-06	1.292e-05	0.001776	129	5	1.0	1.0	1.0	17928	0
RPP38	5	3.2335e-06	1.292e-05	0.001776	130	5	1.0	1.0	1.0	17927	0
DDOST	5	3.2398e-06	1.292e-05	0.001776	131	4	0.99545	0.99537	1.0	17176	0
RPE	9	3.2895e-06	1.347e-05	0.001803	132	7	0.94952	0.94939	1.0	16053	1
POLR3A	5	3.2999e-06	1.347e-05	0.001803	133	5	0.99996	0.99997	1.0	17794	0
EIF3B	5	3.366e-06	1.347e-05	0.001803	134	5	0.99998	0.99998	1.0	17851	0
SDHC	9	3.4633e-06	1.4019e-05	0.001803	135	8	0.99997	0.99997	1.0	17821	0
EIF5A	5	3.5809e-06	1.4019e-05	0.001803	136	4	0.99861	0.99859	1.0	17443	0
RPL36	5	3.6483e-06	1.4019e-05	0.001803	137	5	0.99999	0.99999	1.0	17894	0
SNRNP25	5	3.6651e-06	1.4019e-05	0.001803	138	4	0.99794	0.9979	1.0	17356	0
RIOK2	5	3.6733e-06	1.4019e-05	0.001803	139	5	1.0	1.0	1.0	17926	0
RBBP6	7	3.707e-06	1.4019e-05	0.001803	140	7	1.0	1.0	1.0	17925	0
TIMM44	5	3.834e-06	1.4569e-05	0.001835	141	4	0.13393	0.26868	0.962585	5026	1
CLTC	5	3.8358e-06	1.4569e-05	0.001835	142	4	0.97073	0.97056	1.0	16477	0
DDX56	5	3.8737e-06	1.4569e-05	0.001835	143	5	0.99999	0.99999	1.0	17880	0
PHAX	5	3.9275e-06	1.5119e-05	0.001891	144	5	1.0	1.0	1.0	17924	0
LRR1	5	4.0413e-06	1.6219e-05	0.002014	145	4	0.99706	0.997	1.0	17270	0
HDAC3	5	4.2143e-06	1.7318e-05	0.002107	146	4	0.99452	0.99443	1.0	17128	0
CTDP1	5	4.2314e-06	1.7318e-05	0.002107	147	5	1.0	1.0	1.0	17923	0
CPSF3	5	4.3553e-06	1.7318e-05	0.002107	148	4	0.99427	0.99419	1.0	17116	0
CLP1	5	4.4618e-06	1.7868e-05	0.002113	149	4	0.99112	0.99097	1.0	17008	0
RPL18A	3	4.5172e-06	1.7868e-05	0.002113	150	3	1.0	1.0	1.0	17921	0
PCNA	5	4.5767e-06	1.8418e-05	0.002113	151	5	0.9998	0.99981	1.0	17676	0
ZNF259	5	4.5891e-06	1.8418e-05	0.002113	152	5	1.0	1.0	1.0	17920	0
DNLZ	5	4.5896e-06	1.8418e-05	0.002113	153	4	0.029601	0.087541	0.837753	1878	1
QARS	5	4.6154e-06	1.8418e-05	0.002113	154	4	0.94343	0.94345	1.0	15926	0
MED11	5	4.6414e-06	1.8418e-05	0.002113	155	5	0.99997	0.99997	1.0	17830	0
AMD1	5	4.6441e-06	1.8418e-05	0.002113	156	5	1.0	1.0	1.0	17919	0
RPL15	2	4.6926e-06	1.8418e-05	0.002113	157	2	1.0	1.0	1.0	17918	0
EIF6	5	4.8533e-06	1.9517e-05	0.002225	158	4	0.99861	0.99859	1.0	17430	0
DDX54	5	4.9897e-06	2.0617e-05	0.002335	159	5	1.0	1.0	1.0	17916	0
TRAPPC1	5	5.0692e-06	2.1167e-05	0.002368	160	5	0.99999	1.0	1.0	17914	0
PRPF38A	5	5.1001e-06	2.1167e-05	0.002368	161	5	0.99997	0.99997	1.0	17818	0
MTHFD1	5	5.1627e-06	2.1441e-05	0.002384	162	5	0.99999	1.0	1.0	17913	0
RBM25	5	5.1822e-06	2.1716e-05	0.002385	163	5	0.99999	1.0	1.0	17912	0
MNT	5	5.2675e-06	2.1716e-05	0.002385	164	5	0.99999	1.0	1.0	17911	0
ELAC2	5	5.3563e-06	2.2266e-05	0.002416	165	5	0.99999	1.0	1.0	17897	0
HNRNPL	5	5.3708e-06	2.2266e-05	0.002416	166	4	0.050777	0.12815	0.887826	2599	1
EIF3J	7	5.6196e-06	2.2816e-05	0.002446	167	6	0.91051	0.91106	1.0	15362	1
KANSL2	5	5.6756e-06	2.2816e-05	0.002446	168	5	0.99999	1.0	1.0	17910	0
SUPT16H	5	5.7531e-06	2.3366e-05	0.00249	169	5	0.99999	1.0	1.0	17909	0
MCM5	5	5.999e-06	2.4465e-05	0.002545	170	4	0.99489	0.99481	1.0	17147	0
SF3B4	5	6.0791e-06	2.4465e-05	0.002545	171	5	0.99999	1.0	1.0	17908	0
MCM2	5	6.1663e-06	2.4465e-05	0.002545	172	4	0.95698	0.95677	1.0	16193	0
TRIAP1	5	6.206e-06	2.4465e-05	0.002545	173	5	0.99999	1.0	1.0	17907	0
PRMT5	5	6.2626e-06	2.5015e-05	0.002545	174	5	0.99999	1.0	1.0	17906	0
LSM7	5	6.274e-06	2.5015e-05	0.002545	175	5	0.99999	1.0	1.0	17905	0
PAICS	4	6.3164e-06	2.5015e-05	0.002545	176	4	0.99999	1.0	1.0	17904	0
TSR2	5	6.3656e-06	2.5015e-05	0.002545	177	5	0.99999	1.0	1.0	17903	0
PPP4C	5	6.4445e-06	2.5565e-05	0.002586	178	5	0.99931	0.9993	1.0	17547	0
UBL5	3	6.4726e-06	2.6115e-05	0.002598	179	3	0.99999	1.0	1.0	17902	0
SRSF1	5	6.4817e-06	2.6115e-05	0.002598	180	5	0.99999	1.0	1.0	17901	0
FDX1L	5	6.5051e-06	2.6115e-05	0.002598	181	5	0.99999	1.0	1.0	17900	0
GARS	5	6.5533e-06	2.6664e-05	0.002638	182	4	0.91618	0.91663	1.0	15463	0
HIRA	5	6.6709e-06	2.7214e-05	0.002664	183	5	0.99999	1.0	1.0	17899	0
GART	5	6.6721e-06	2.7214e-05	0.002664	184	5	0.99985	0.99986	1.0	17703	0
DUT	7	6.879e-06	2.7764e-05	0.002674	185	4	0.90086	0.9016	1.0	15194	1
EIF2B2	5	6.9156e-06	2.7764e-05	0.002674	186	5	0.99999	1.0	1.0	17898	0
POLR1C	5	6.9406e-06	2.7764e-05	0.002674	187	4	0.69632	0.72927	1.0	12335	1
AURKB	5	7.0834e-06	2.8314e-05	0.002698	188	5	0.99999	1.0	1.0	17896	0
RAD51C	6	7.1299e-06	2.8314e-05	0.002698	189	6	0.99999	1.0	1.0	17895	0
WDR77	5	7.145e-06	2.8863e-05	0.002707	190	4	0.99883	0.99882	1.0	17464	0
AARS	5	7.181e-06	2.8863e-05	0.002707	191	5	0.99947	0.99946	1.0	17584	0
YARS2	5	7.1948e-06	2.8863e-05	0.002707	192	3	0.93179	0.93197	1.0	15737	0
NUP88	5	7.3081e-06	2.9413e-05	0.002745	193	4	0.93546	0.93559	1.0	15802	0
RAN	5	7.8044e-06	3.1612e-05	0.002935	194	4	0.99764	0.9976	1.0	17315	0
DMAP1	5	7.9514e-06	3.2162e-05	0.002955	195	5	0.99999	0.99999	1.0	17893	0
SLC25A1	5	8.0066e-06	3.2162e-05	0.002955	196	5	0.99999	0.99999	1.0	17892	0
RPA1	5	8.0579e-06	3.2712e-05	0.00299	197	3	0.42767	0.56943	1.0	9808	1
GNL3	5	8.1835e-06	3.3262e-05	0.00301	198	5	0.99999	0.99999	1.0	17891	0
LETM1	5	8.2636e-06	3.3262e-05	0.00301	199	5	0.99999	0.99999	1.0	17890	0
ASNA1	5	8.4368e-06	3.4361e-05	0.003079	200	5	0.99992	0.99993	1.0	17752	0
SCAP	5	8.4572e-06	3.4361e-05	0.003079	201	4	0.89049	0.89141	1.0	15018	0
GNB2L1	5	8.6983e-06	3.4911e-05	0.003097	202	5	0.99999	0.99999	1.0	17889	0
CERS2	5	8.7354e-06	3.4911e-05	0.003097	203	5	0.99999	0.99999	1.0	17888	0
RPS24	5	8.8405e-06	3.711e-05	0.003244	204	4	0.99748	0.99743	1.0	17295	0
MRPS35	5	8.8615e-06	3.711e-05	0.003244	205	4	0.99861	0.99859	1.0	17416	0
POLR2E	5	8.8932e-06	3.711e-05	0.003244	206	5	0.99998	0.99998	1.0	17856	0
DTL	5	9.2474e-06	3.821e-05	0.003308	207	4	0.98904	0.98889	1.0	16938	0
WDR70	5	9.291e-06	3.821e-05	0.003308	208	3	0.91177	0.91233	1.0	15387	0
WDR33	5	9.4229e-06	3.9309e-05	0.003387	209	4	0.81328	0.8166	1.0	13767	1
POLR2C	5	9.4672e-06	3.9859e-05	0.003418	210	5	0.99998	0.99999	1.0	17863	0
RBBP4	5	9.545e-06	4.0409e-05	0.003449	211	5	0.99997	0.99997	1.0	17808	0
RPL28	9	9.7589e-06	4.3158e-05	0.003666	212	7	0.97658	0.97638	1.0	16628	0
SMARCB1	5	1.0014e-05	4.4257e-05	0.003673	213	5	0.99999	0.99999	1.0	17887	0
BIRC5	5	1.0025e-05	4.4257e-05	0.003673	214	5	0.99999	0.99999	1.0	17886	0
EFTUD1	5	1.0052e-05	4.4257e-05	0.003673	215	5	0.99999	0.99999	1.0	17885	0
HSPA9	5	1.008e-05	4.4257e-05	0.003673	216	5	0.99965	0.99965	1.0	17633	0
RANGAP1	5	1.0125e-05	4.4257e-05	0.003673	217	5	0.99999	0.99999	1.0	17884	0
CDK6	5	1.0169e-05	4.4807e-05	0.003702	218	5	0.99999	0.99999	1.0	17883	0
LUC7L3	5	1.0265e-05	4.5357e-05	0.00373	219	5	0.99999	0.99999	1.0	17882	0
TOPBP1	5	1.0291e-05	4.5907e-05	0.003741	220	4	0.94425	0.94421	1.0	15941	0
PSMD3	5	1.0355e-05	4.5907e-05	0.003741	221	5	0.99999	0.99999	1.0	17881	0
ERH	5	1.0561e-05	4.7556e-05	0.003858	222	4	0.99503	0.99495	1.0	17152	0
MRPL21	8	1.0681e-05	4.8106e-05	0.003885	223	8	0.99999	0.99999	1.0	17878	0
ISCA2	6	1.0924e-05	4.9755e-05	0.004	224	4	0.98953	0.98935	1.0	16954	0
BRF1	13	1.1105e-05	5.2504e-05	0.004202	225	10	0.80212	0.80673	1.0	13608	1
RPAP1	5	1.1428e-05	5.3604e-05	0.004271	226	5	0.99999	0.99999	1.0	17877	0
CAD	5	1.1496e-05	5.4153e-05	0.004296	227	5	0.99999	0.99999	1.0	17876	0
SRSF2	5	1.1689e-05	5.5253e-05	0.004345	228	4	0.91099	0.91154	1.0	15374	0
GTF2E2	5	1.1751e-05	5.5253e-05	0.004345	229	5	0.99999	0.99999	1.0	17875	0
HIST1H2AH	4	1.1768e-05	5.5803e-05	0.004369	230	3	0.94035	0.9404	1.0	15876	0
GSPT1	5	1.2051e-05	5.8002e-05	0.004502	231	4	0.99819	0.99815	1.0	17385	0
TUBB	5	1.2096e-05	5.8002e-05	0.004502	232	4	0.98839	0.9882	1.0	16918	0
CDC20	5	1.2163e-05	5.8552e-05	0.004526	233	5	0.99998	0.99998	1.0	17848	0
HIST1H2BC	4	1.2394e-05	6.0751e-05	0.004675	234	3	0.34591	0.4913	1.0	8573	1
SRSF11	5	1.2497e-05	6.13e-05	0.004698	235	5	0.99999	0.99999	1.0	17874	0
TOP2A	5	1.2749e-05	6.4049e-05	0.004867	236	5	0.99999	0.99999	1.0	17873	0
MARCH5	5	1.2762e-05	6.4049e-05	0.004867	237	4	0.93349	0.93363	1.0	15767	0
FAU	5	1.2985e-05	6.6798e-05	0.005054	238	4	0.97551	0.97532	1.0	16593	0
RBM39	5	1.3019e-05	6.7348e-05	0.005075	239	5	0.99999	0.99999	1.0	17872	0
CMPK1	5	1.304e-05	6.7898e-05	0.005095	240	5	0.99996	0.99996	1.0	17790	0
ZRSR2	5	1.3395e-05	6.9547e-05	0.005197	241	4	0.99339	0.99328	1.0	17088	0
ARFRP1	12	1.351e-05	7.0647e-05	0.005224	242	10	0.99921	0.99921	1.0	17530	0
GEMIN4	5	1.3715e-05	7.1746e-05	0.005224	243	4	0.99358	0.99348	1.0	17095	0
ELL	5	1.3847e-05	7.1746e-05	0.005224	244	4	0.96974	0.96955	1.0	16462	0
SS18L2	4	1.3928e-05	7.2296e-05	0.005224	245	4	0.99999	0.99999	1.0	17871	0
NUP93	5	1.4022e-05	7.2296e-05	0.005224	246	5	0.99999	0.99999	1.0	17870	0
RPS21	5	1.4069e-05	7.2296e-05	0.005224	247	5	0.99997	0.99997	1.0	17822	0
GTF2B	5	1.4114e-05	7.2296e-05	0.005224	248	4	0.80804	0.81197	1.0	13692	1
EIF4G1	5	1.4153e-05	7.2846e-05	0.005224	249	5	0.99999	0.99999	1.0	17869	0
PSMG3	5	1.4173e-05	7.2846e-05	0.005224	250	4	0.99791	0.99786	1.0	17349	0
YY1	5	1.4218e-05	7.2846e-05	0.005224	251	5	0.99999	0.99999	1.0	17868	0
ANAPC10	5	1.4313e-05	7.3396e-05	0.005224	252	5	0.99999	0.99999	1.0	17867	0
RNASEH2A	5	1.4372e-05	7.3396e-05	0.005224	253	5	0.99999	0.99999	1.0	17866	0
RACGAP1	5	1.4692e-05	7.5595e-05	0.00536	254	5	0.99999	0.99999	1.0	17865	0
NOP16	5	1.4858e-05	7.6145e-05	0.005378	255	5	0.99999	0.99999	1.0	17864	0
RPA3	5	1.5046e-05	7.7794e-05	0.005473	256	4	0.99207	0.99196	1.0	17039	0
PRPF19	5	1.5525e-05	7.8344e-05	0.00549	257	5	0.99965	0.99965	1.0	17634	0
KIF23	5	1.5763e-05	8.2192e-05	0.005737	258	5	0.99998	0.99998	1.0	17859	0
CRCP	14	1.6065e-05	8.3292e-05	0.005792	259	9	0.50659	0.62881	1.0	10759	3
GINS2	5	1.7151e-05	8.714e-05	0.006013	260	5	0.99998	0.99998	1.0	17862	0
BCL2	5	1.7204e-05	8.714e-05	0.006013	261	5	0.99995	0.99996	1.0	17784	0
HIST1H2AK	5	1.7553e-05	8.769e-05	0.006028	262	5	0.99998	0.99998	1.0	17840	0
PCYT1A	5	1.758e-05	8.9339e-05	0.006118	263	5	0.99998	0.99998	1.0	17861	0
SYS1	7	1.7618e-05	9.0439e-05	0.006165	264	6	0.48641	0.6197	1.0	10633	1
EIF3A	5	1.7815e-05	9.0989e-05	0.006165	265	5	0.99998	0.99998	1.0	17860	0
AHCY	5	1.7916e-05	9.1538e-05	0.006165	266	4	0.99861	0.99859	1.0	17446	0
FARSB	5	1.792e-05	9.1538e-05	0.006165	267	5	0.99998	0.99998	1.0	17858	0
IARS	5	1.8014e-05	9.2088e-05	0.006165	268	5	0.99971	0.99971	1.0	17646	0
CTU2	5	1.8079e-05	9.2088e-05	0.006165	269	5	0.99998	0.99998	1.0	17857	0
MED4	5	1.831e-05	9.3738e-05	0.006252	270	5	0.99998	0.99998	1.0	17855	0
ANKLE2	5	1.8447e-05	9.4837e-05	0.006302	271	4	0.99886	0.99886	1.0	17472	0
RAD21	5	1.8575e-05	9.5387e-05	0.006316	272	4	0.97292	0.97271	1.0	16534	0
PPAN	5	1.9065e-05	9.7586e-05	0.006414	273	5	0.99998	0.99998	1.0	17854	0
RBMX	6	1.9095e-05	9.7586e-05	0.006414	274	4	0.96327	0.96315	1.0	16313	0
EPRS	5	1.968e-05	9.9235e-05	0.006499	275	4	0.91257	0.91311	1.0	15399	0
RPL10A	5	2.018e-05	0.00010198	0.006606	276	5	0.99998	0.99998	1.0	17852	0
POLR3C	5	2.0338e-05	0.00010253	0.006606	277	5	0.99975	0.99976	1.0	17660	0
PDPK1	5	2.0377e-05	0.00010253	0.006606	278	4	0.99861	0.99859	1.0	17442	0
WDR18	5	2.0476e-05	0.00010253	0.006606	279	5	0.99997	0.99997	1.0	17820	0
RPS20	4	2.0645e-05	0.00010308	0.006606	280	4	0.99998	0.99998	1.0	17850	0
NELFA	5	2.0813e-05	0.00010363	0.006606	281	4	0.95288	0.95277	1.0	16113	0
HIST1H2AM	5	2.0955e-05	0.00010363	0.006606	282	5	0.99998	0.99998	1.0	17849	0
SDE2	5	2.1133e-05	0.00010418	0.006606	283	4	0.997	0.99694	1.0	17264	0
GATC	5	2.1225e-05	0.00010418	0.006606	284	5	0.99998	0.99998	1.0	17847	0
PRIM1	5	2.1499e-05	0.00010473	0.006606	285	4	0.99791	0.99786	1.0	17348	0
CUL3	5	2.1908e-05	0.00010528	0.006606	286	5	0.99998	0.99998	1.0	17846	0
SBNO1	5	2.1939e-05	0.00010528	0.006606	287	5	0.99998	0.99998	1.0	17845	0
ELP6	5	2.2419e-05	0.00010638	0.00664	288	5	0.99998	0.99998	1.0	17844	0
RFC5	5	2.2708e-05	0.00010693	0.00664	289	4	0.45306	0.59409	1.0	10195	1
PRMT1	5	2.2832e-05	0.00010693	0.00664	290	5	0.99998	0.99998	1.0	17843	0
ADSL	5	2.3305e-05	0.00010858	0.006708	291	5	0.99998	0.99998	1.0	17842	0
CSNK1A1	5	2.3418e-05	0.00010913	0.006708	292	5	0.99987	0.99988	1.0	17716	0
UQCRFS1	5	2.3528e-05	0.00010913	0.006708	293	4	0.96049	0.96037	1.0	16264	0
RPS9	5	2.3753e-05	0.00011023	0.006752	294	4	0.90832	0.9089	1.0	15327	0
PGK1	5	2.4056e-05	0.00011188	0.006828	295	4	0.98883	0.98867	1.0	16930	0
ORC6	5	2.4167e-05	0.00011243	0.006828	296	5	0.99996	0.99996	1.0	17789	0
RPLP1	5	2.4549e-05	0.00011298	0.006828	297	4	0.99861	0.99859	1.0	17431	0
PRPF31	5	2.4613e-05	0.00011298	0.006828	298	5	0.99998	0.99998	1.0	17839	0
ELOF1	5	2.5602e-05	0.00011518	0.006846	299	4	0.70973	0.73786	1.0	12482	1
RBM5	5	2.5603e-05	0.00011518	0.006846	300	5	0.99997	0.99998	1.0	17838	0
INTS9	5	2.5615e-05	0.00011518	0.006846	301	5	0.99997	0.99998	1.0	17837	0
EIF4A3	5	2.5812e-05	0.00011518	0.006846	302	5	0.99991	0.99992	1.0	17746	0
WAPAL	5	2.6063e-05	0.00011518	0.006846	303	5	0.99997	0.99997	1.0	17836	0
PICALM	5	2.6194e-05	0.00011683	0.006898	304	5	0.99997	0.99997	1.0	17835	0
UTP20	5	2.6213e-05	0.00011683	0.006898	305	4	0.87803	0.8792	1.0	14814	0
PPP2R4	5	2.657e-05	0.00011903	0.007005	306	5	0.99995	0.99996	1.0	17783	0
HIST1H2AJ	3	2.6798e-05	0.00012013	0.007047	307	3	0.99997	0.99997	1.0	17834	0
RPP25L	5	2.6965e-05	0.00012068	0.007056	308	5	0.99997	0.99997	1.0	17833	0
ECT2	5	2.7062e-05	0.00012178	0.007084	309	5	0.99997	0.99997	1.0	17832	0
TUT1	5	2.7221e-05	0.00012233	0.007084	310	4	0.77672	0.78579	1.0	13249	1
STUB1	5	2.7271e-05	0.00012233	0.007084	311	5	0.99997	0.99997	1.0	17831	0
SFPQ	5	2.7406e-05	0.00012288	0.007093	312	5	0.99997	0.99997	1.0	17829	0
GMPPB	5	2.756e-05	0.00012343	0.007102	313	5	0.99949	0.99949	1.0	17590	0
IMP4	5	2.8384e-05	0.00012562	0.007205	314	5	0.99993	0.99994	1.0	17760	0
LONP1	5	2.8459e-05	0.00012617	0.007214	315	5	0.99997	0.99997	1.0	17828	0
SNRPF	5	2.851e-05	0.00012672	0.007222	316	4	0.99861	0.99859	1.0	17426	0
CYCS	4	2.9015e-05	0.00013112	0.007449	317	4	0.99997	0.99997	1.0	17826	0
MARS	5	2.937e-05	0.00013332	0.00755	318	4	0.98203	0.98177	1.0	16750	0
HUS1	5	2.9558e-05	0.00013497	0.00762	319	5	0.99997	0.99997	1.0	17825	0
LAS1L	5	2.9571e-05	0.00013552	0.007627	320	5	0.99997	0.99997	1.0	17824	0
GFER	5	2.9869e-05	0.00013662	0.007641	321	4	0.99835	0.99832	1.0	17397	0
COX4I1	5	2.9927e-05	0.00013662	0.007641	322	5	0.99997	0.99997	1.0	17823	0
MRPL53	5	3.0425e-05	0.00013992	0.007801	323	4	0.98898	0.98883	1.0	16935	0
FBXO7	5	3.09e-05	0.00014432	0.008022	324	5	0.99988	0.99989	1.0	17723	0
DPH3	6	3.0999e-05	0.00014652	0.008119	325	5	0.1128	0.23453	0.951288	4440	1
USP39	5	3.1212e-05	0.00014872	0.008215	326	5	0.99996	0.99997	1.0	17799	0
UBE2J2	5	3.1412e-05	0.00014982	0.008251	327	5	0.99982	0.99983	1.0	17688	0
NHP2	6	3.1918e-05	0.00015146	0.008316	328	4	0.033681	0.096477	0.854503	2030	2
COASY	5	3.2786e-05	0.00015641	0.008497	329	5	0.99997	0.99997	1.0	17817	0
ATP5L	4	3.2796e-05	0.00015641	0.008497	330	4	0.99997	0.99997	1.0	17816	0
SNAPC3	5	3.2857e-05	0.00015696	0.008497	331	5	0.99997	0.99997	1.0	17815	0
MRPS25	5	3.2872e-05	0.00015751	0.008497	332	4	0.62557	0.68801	1.0	11695	1
EXOC5	5	3.3101e-05	0.00015806	0.008497	333	5	0.99997	0.99997	1.0	17814	0
SF3B14	5	3.3115e-05	0.00015806	0.008497	334	5	0.99997	0.99997	1.0	17813	0
DOLK	5	3.3389e-05	0.00015806	0.008497	335	5	0.99997	0.99997	1.0	17812	0
SPC25	5	3.3869e-05	0.00015916	0.008531	336	5	0.99997	0.99997	1.0	17811	0
LCMT1	5	3.4045e-05	0.00016136	0.008623	337	5	0.99997	0.99997	1.0	17810	0
ALYREF	5	3.428e-05	0.00016356	0.008715	338	5	0.99997	0.99997	1.0	17809	0
NCAPG2	5	3.4562e-05	0.00016521	0.008777	339	5	0.99997	0.99997	1.0	17807	0
POLR1B	5	3.5417e-05	0.00016741	0.008831	340	5	0.99996	0.99997	1.0	17806	0
YEATS4	5	3.5653e-05	0.00016796	0.008831	341	5	0.99996	0.99997	1.0	17805	0
POLR2A	5	3.5735e-05	0.00016906	0.008831	342	4	0.98913	0.98897	1.0	16940	0
RPS18	3	3.5796e-05	0.00016961	0.008831	343	3	0.99996	0.99997	1.0	17804	0
HEATR1	5	3.5855e-05	0.00016961	0.008831	344	4	0.99861	0.99859	1.0	17429	0
CHEK1	5	3.5885e-05	0.00016961	0.008831	345	4	0.60919	0.67928	1.0	11553	1
PLK4	5	3.6028e-05	0.00017016	0.008831	346	5	0.99996	0.99997	1.0	17803	0
PPP1R15B	5	3.6155e-05	0.00017016	0.008831	347	4	0.67774	0.71782	1.0	12152	1
RPL23	5	3.6426e-05	0.00017071	0.008834	348	5	0.99938	0.99938	1.0	17569	0
LMO2	5	3.6943e-05	0.00017401	0.008933	349	4	0.9973	0.99725	1.0	17284	0
SMU1	5	3.7096e-05	0.0001751	0.008933	350	4	0.8236	0.82607	1.0	13940	1
RPS12	4	3.7112e-05	0.0001751	0.008933	352	4	0.99996	0.99997	1.0	17801	0
EIF4E	4	3.7112e-05	0.0001751	0.008933	351	4	0.99996	0.99997	1.0	17802	0
ALAD	5	3.7195e-05	0.0001751	0.008933	353	5	0.99996	0.99997	1.0	17800	0
EIF3K	5	3.8119e-05	0.0001784	0.009076	354	4	0.96234	0.96222	1.0	16302	0
PPWD1	5	3.8843e-05	0.0001839	0.009329	355	4	0.87152	0.87274	1.0	14699	0
TTC1	5	3.9126e-05	0.00018445	0.009331	356	5	0.99996	0.99997	1.0	17798	0
SACM1L	5	3.9668e-05	0.0001861	0.009388	357	5	0.99923	0.99923	1.0	17534	0
NOC4L	5	3.9837e-05	0.0001872	0.009417	358	4	0.70268	0.73331	1.0	12399	1
TWISTNB	5	3.9934e-05	0.00018775	0.009418	359	4	0.99772	0.99768	1.0	17324	0
EIF2B3	5	4.0077e-05	0.00018885	0.009447	360	4	0.97727	0.97705	1.0	16645	0
SLMO2	5	4.0356e-05	0.00019105	0.009531	361	4	0.88481	0.88586	1.0	14930	0
TAF10	5	4.0542e-05	0.0001916	0.009532	362	5	0.99996	0.99997	1.0	17797	0
MBTPS1	5	4.1079e-05	0.0001938	0.009615	363	4	0.34477	0.49015	1.0	8557	1
PPCS	8	4.1313e-05	0.00019435	0.009615	364	5	0.84726	0.84904	1.0	14317	1
DHDDS	5	4.1807e-05	0.0001971	0.009725	365	5	0.99996	0.99997	1.0	17796	0
BRD2	5	4.1998e-05	0.0001982	0.009752	366	5	0.99996	0.99997	1.0	17795	0
PPIL2	5	4.2733e-05	0.00020314	0.009968	367	5	0.99996	0.99996	1.0	17793	0
CDC16	5	4.3019e-05	0.00020479	0.010022	368	5	0.99916	0.99915	1.0	17519	0
NUDT21	5	4.3567e-05	0.00020754	0.010129	369	5	0.99996	0.99996	1.0	17792	0
CTPS1	5	4.3624e-05	0.00020919	0.010155	370	4	0.85765	0.85916	1.0	14472	0
RFC3	5	4.3657e-05	0.00020919	0.010155	371	5	0.99996	0.99996	1.0	17791	0
EIF3H	5	4.4243e-05	0.00021359	0.010311	372	4	0.92989	0.93009	1.0	15703	0
NIFK	5	4.4323e-05	0.00021359	0.010311	373	4	0.99531	0.99523	1.0	17167	0
ZFP36L2	5	4.4383e-05	0.00021414	0.010311	374	5	0.99993	0.99994	1.0	17758	0
UBE2G2	5	4.5586e-05	0.00022239	0.01068	375	4	0.85118	0.85292	1.0	14373	0
MCM3	5	4.5831e-05	0.00022349	0.010704	376	3	0.6923	0.72685	1.0	12294	1
BANF1	4	4.6485e-05	0.00022513	0.010755	377	4	0.99941	0.99939	1.0	17574	0
FDXR	5	4.6668e-05	0.00022623	0.010778	378	5	0.99989	0.99991	1.0	17738	0
CDK9	5	4.7327e-05	0.00023008	0.010919	379	4	0.99816	0.99813	1.0	17384	0
PPIL4	5	4.7629e-05	0.00023063	0.010919	380	5	0.99995	0.99996	1.0	17788	0
SPC24	5	4.7917e-05	0.00023228	0.010919	381	4	0.99763	0.99758	1.0	17312	0
CTDNEP1	5	4.8178e-05	0.00023283	0.010919	382	4	0.55882	0.65356	1.0	11112	1
DBR1	5	4.8247e-05	0.00023283	0.010919	383	5	0.99995	0.99996	1.0	17786	0
AP2S1	7	4.8248e-05	0.00023283	0.010919	384	7	0.99995	0.99996	1.0	17785	0
DDX5	5	4.9799e-05	0.00023778	0.011123	385	4	0.91756	0.91797	1.0	15479	0
SF1	5	5.0104e-05	0.00023998	0.011196	386	4	0.3221	0.46823	1.0	8215	1
ERCC2	5	5.0682e-05	0.00024273	0.011295	387	5	0.99995	0.99996	1.0	17782	0
LIAS	5	5.1893e-05	0.00024603	0.011419	388	5	0.99993	0.99994	1.0	17759	0
COPA	5	5.2129e-05	0.00024823	0.011454	389	5	0.99934	0.99934	1.0	17558	0
SLC35B1	5	5.2298e-05	0.00024878	0.011454	390	5	0.99995	0.99996	1.0	17781	0
NCAPD2	5	5.2327e-05	0.00024878	0.011454	391	5	0.99992	0.99993	1.0	17753	0
MAK16	5	5.2484e-05	0.00024933	0.011454	392	5	0.99995	0.99995	1.0	17780	0
ABT1	5	5.3084e-05	0.00025262	0.011576	393	4	0.99694	0.99688	1.0	17260	0
ATR	5	5.4188e-05	0.00025537	0.011671	394	5	0.99995	0.99995	1.0	17779	0
THOC2	5	5.4621e-05	0.00025867	0.011671	395	4	0.99861	0.99859	1.0	17419	0
TP53RK	5	5.468e-05	0.00025867	0.011671	396	5	0.99995	0.99995	1.0	17778	0
ECD	5	5.4687e-05	0.00025867	0.011671	397	5	0.99945	0.99945	1.0	17580	0
PRPF4	5	5.4701e-05	0.00025867	0.011671	398	5	0.99995	0.99995	1.0	17777	0
RNMT	5	5.4785e-05	0.00025922	0.011671	399	4	0.83169	0.83376	1.0	14068	1
CCNH	5	5.4787e-05	0.00025922	0.011671	400	5	0.99995	0.99995	1.0	17776	0
TTF1	5	5.5413e-05	0.00026307	0.011815	401	5	0.99994	0.99995	1.0	17775	0
MED18	5	5.7015e-05	0.00027132	0.012155	402	5	0.99994	0.99995	1.0	17774	0
NPM1	3	5.7764e-05	0.00027352	0.012192	403	3	0.99994	0.99995	1.0	17773	0
MDN1	5	5.7818e-05	0.00027352	0.012192	404	5	0.99994	0.99995	1.0	17772	0
RPL6	3	5.8758e-05	0.00027626	0.012249	405	3	0.99994	0.99995	1.0	17771	0
UQCRC1	5	5.8913e-05	0.00027681	0.012249	406	4	0.99521	0.99513	1.0	17159	0
NHP2L1	5	5.8999e-05	0.00027681	0.012249	407	4	0.99669	0.99664	1.0	17248	0
GMPS	5	5.9796e-05	0.00028121	0.012413	408	5	0.99994	0.99995	1.0	17770	0
NOL12	5	6.0001e-05	0.00028341	0.012454	409	4	0.97869	0.97843	1.0	16674	0
PSMD1	5	6.0097e-05	0.00028369	0.012454	410	4	0.31975	0.46601	1.0	8172	1
PFDN6	5	6.0538e-05	0.00028506	0.012454	411	5	0.99994	0.99995	1.0	17769	0
MED12	5	6.0654e-05	0.00028561	0.012454	412	5	0.99994	0.99995	1.0	17768	0
POLR3K	5	6.0677e-05	0.00028561	0.012454	413	5	0.99994	0.99995	1.0	17767	0
PRELID1	3	6.1499e-05	0.00028836	0.012544	414	3	0.99994	0.99995	1.0	17766	0
RRM1	5	6.2359e-05	0.00029331	0.012698	415	4	0.99807	0.99803	1.0	17377	0
PSMC6	5	6.245e-05	0.00029331	0.012698	416	4	0.90153	0.90227	1.0	15205	0
RHEB	5	6.3286e-05	0.00029606	0.012786	417	5	0.99994	0.99995	1.0	17765	0
MED22	5	6.4159e-05	0.00029771	0.012826	418	5	0.99994	0.99994	1.0	17764	0
DTYMK	5	6.4919e-05	0.00030265	0.012977	419	5	0.99994	0.99994	1.0	17763	0
PRPF6	5	6.4942e-05	0.00030265	0.012977	420	3	0.57785	0.66303	1.0	11291	1
TARDBP	4	6.6762e-05	0.00030953	0.013241	421	4	0.99993	0.99994	1.0	17762	0
HNRNPH1	5	6.738e-05	0.00031255	0.013322	422	5	0.99993	0.99994	1.0	17761	0
CCT5	5	6.7575e-05	0.0003131	0.013322	423	4	0.98486	0.98462	1.0	16824	0
TAF6	5	6.7616e-05	0.00031365	0.013322	424	4	0.99747	0.99742	1.0	17293	0
SART3	5	6.9016e-05	0.00032355	0.01371	425	4	0.99666	0.99661	1.0	17246	0
DPAGT1	5	7.0339e-05	0.00033344	0.014096	426	4	0.99017	0.99002	1.0	16975	0
F8A3	5	7.0735e-05	0.00033729	0.014225	427	4	0.9917	0.9916	1.0	17025	0
PCID2	5	7.1132e-05	0.00033839	0.014238	428	5	0.99945	0.99945	1.0	17579	0
COMMD3	5	7.155e-05	0.00034004	0.014275	429	5	0.99993	0.99994	1.0	17757	0
NAA50	5	7.335e-05	0.00034774	0.014519	430	5	0.99993	0.99994	1.0	17756	0
SMG6	5	7.3424e-05	0.00034829	0.014519	431	4	0.99634	0.99628	1.0	17220	0
BPTF	5	7.3538e-05	0.00034829	0.014519	432	5	0.99968	0.99968	1.0	17638	0
DDX55	5	7.4004e-05	0.00034939	0.014531	433	5	0.99993	0.99994	1.0	17755	0
RPL27A	5	7.5891e-05	0.00035763	0.014829	434	5	0.99982	0.99983	1.0	17689	0
EXOSC1	5	7.6142e-05	0.00035818	0.014829	435	4	0.97984	0.9796	1.0	16705	0
NDOR1	5	7.6638e-05	0.00035983	0.014863	436	5	0.99992	0.99993	1.0	17754	0
BUD31	5	7.7912e-05	0.00036588	0.015078	437	5	0.99988	0.99989	1.0	17731	0
RPL37A	4	7.83e-05	0.00037028	0.01519	438	4	0.99797	0.99793	1.0	17359	0
MAPKAP1	13	7.8334e-05	0.00037028	0.01519	439	10	0.98041	0.98018	1.0	16718	1
EIF3D	5	7.8732e-05	0.00037138	0.0152	440	5	0.99984	0.99985	1.0	17692	0
NMT1	5	7.9919e-05	0.00037687	0.01539	441	5	0.99959	0.99958	1.0	17614	0
CHMP7	5	8.0743e-05	0.00038182	0.015557	442	5	0.99992	0.99993	1.0	17751	0
WDR43	5	8.1154e-05	0.00038347	0.015589	443	5	0.99992	0.99993	1.0	17749	0
RPLP2	5	8.1927e-05	0.00038787	0.015732	444	4	0.99861	0.99859	1.0	17414	0
KAT8	5	8.2678e-05	0.00039117	0.015795	445	4	0.99426	0.99418	1.0	17115	0
HIST1H2BE	3	8.2679e-05	0.00039117	0.015795	446	2	0.71887	0.74387	1.0	12578	0
NCAPH2	5	8.3001e-05	0.00039337	0.015813	447	4	0.99775	0.9977	1.0	17329	0
TAMM41	5	8.3169e-05	0.00039337	0.015813	448	5	0.99927	0.99926	1.0	17540	0
ERCC1	5	8.5757e-05	0.00040326	0.016175	449	5	0.99991	0.99993	1.0	17748	0
LSM4	6	8.6207e-05	0.00040601	0.016235	450	5	0.81536	0.81846	1.0	13804	1
MRPL43	5	8.6452e-05	0.00040656	0.016235	451	4	0.67631	0.71696	1.0	12135	1
SMC1A	5	8.9417e-05	0.00042086	0.016753	452	5	0.99991	0.99992	1.0	17745	0
SPI1	5	8.9547e-05	0.00042141	0.016753	453	4	0.9862	0.98599	1.0	16853	0
ZNHIT1	5	8.9991e-05	0.00042416	0.016825	454	5	0.99991	0.99992	1.0	17744	0
JMJD6	5	9.0139e-05	0.00042525	0.016832	455	5	0.99935	0.99935	1.0	17560	0
HUWE1	5	9.0782e-05	0.0004291	0.016894	456	5	0.99902	0.99902	1.0	17497	0
ORAOV1	5	9.0913e-05	0.00042965	0.016894	457	4	0.99326	0.99315	1.0	17085	0
CSE1L	5	9.0954e-05	0.00042965	0.016894	458	5	0.99991	0.99992	1.0	17743	0
COPB2	5	9.1572e-05	0.00043295	0.016987	459	5	0.99984	0.99985	1.0	17697	0
COX11	5	9.2198e-05	0.00043515	0.017036	460	5	0.99968	0.99968	1.0	17639	0
ACO2	5	9.3997e-05	0.00044175	0.017257	461	4	0.36196	0.50654	1.0	8830	1
MRPS11	5	9.5625e-05	0.0004489	0.017498	462	5	0.9999	0.99992	1.0	17741	0
HYPK	5	9.6158e-05	0.00045164	0.017567	463	5	0.99982	0.99983	1.0	17690	0
ATP6V0B	5	9.7269e-05	0.00045769	0.017764	464	4	0.73929	0.75792	1.0	12822	1
PAFAH1B1	5	9.8156e-05	0.00046044	0.017832	465	4	0.81902	0.82181	1.0	13866	1
ADSS	5	9.8767e-05	0.00046209	0.017858	466	4	0.90886	0.90938	1.0	15339	0
COA5	3	9.9937e-05	0.00047034	0.018138	467	3	0.9999	0.99992	1.0	17740	0
SMG5	5	0.00010176	0.00047693	0.018353	468	4	0.93536	0.93551	1.0	15800	0
RTFDC1	5	0.00010234	0.00047968	0.018401	469	5	0.99946	0.99945	1.0	17581	0
NUP155	5	0.00010247	0.00048023	0.018401	470	5	0.99982	0.99983	1.0	17686	0
MCM3AP	5	0.0001031	0.00048353	0.018488	471	5	0.9999	0.99991	1.0	17739	0
SRSF3	5	0.00010498	0.0004948	0.01887	472	5	0.9993	0.99929	1.0	17545	0
NOL6	5	0.0001051	0.00049563	0.01887	473	4	0.99409	0.99399	1.0	17106	0
CPSF1	5	0.00010564	0.00049728	0.018893	474	4	0.91981	0.92011	1.0	15522	0
CRNKL1	5	0.00010631	0.00050222	0.019041	475	4	0.96205	0.96192	1.0	16297	0
MVD	5	0.00010833	0.00050855	0.01924	476	5	0.99989	0.99991	1.0	17737	0
DYNLRB1	5	0.00010881	0.00051047	0.019273	477	5	0.99972	0.99973	1.0	17651	0
AGPAT2	5	0.00011004	0.00051817	0.019522	478	4	0.52482	0.63728	1.0	10866	1
FNTA	5	0.00011098	0.00052367	0.019587	479	5	0.99977	0.99978	1.0	17667	0
VMA21	5	0.00011135	0.00052531	0.019587	482	5	0.99989	0.9999	1.0	17733	0
MED6	5	0.00011135	0.00052531	0.019587	481	5	0.99989	0.9999	1.0	17736	0
METTL14	5	0.00011135	0.00052531	0.019587	483	5	0.99989	0.9999	1.0	17735	0
PHF5A	5	0.00011135	0.00052531	0.019587	480	5	0.99989	0.9999	1.0	17734	0
CENPK	5	0.00011258	0.00053411	0.019874	484	4	0.99861	0.99859	1.0	17422	0
AKIRIN2	5	0.00011317	0.00053741	0.019955	485	4	0.628	0.68932	1.0	11712	1
USP5	5	0.00011513	0.00054841	0.020299	486	5	0.99988	0.9999	1.0	17732	0
SMC6	5	0.00011537	0.00054951	0.020299	487	4	0.99744	0.99739	1.0	17291	0
TRAPPC5	5	0.00011544	0.00055006	0.020299	488	4	0.051094	0.12876	0.887826	2610	1
VCP	5	0.00011705	0.0005583	0.020558	489	5	0.99988	0.99989	1.0	17730	0
ATP6V1G1	5	0.00011737	0.0005594	0.020558	490	4	0.88963	0.89057	1.0	15006	0
RNF168	5	0.00011753	0.0005605	0.020558	491	5	0.99988	0.99989	1.0	17729	0
COPS6	5	0.00011792	0.00056435	0.020657	492	5	0.99988	0.99989	1.0	17728	0
SRP54	5	0.00011846	0.0005693	0.020752	493	5	0.99988	0.99989	1.0	17727	0
GRPEL1	5	0.00011861	0.00056985	0.020752	494	5	0.99953	0.99952	1.0	17599	0
CCNF	5	0.00011871	0.0005704	0.020752	495	4	0.9279	0.92809	1.0	15675	0
MRPS21	5	0.00012028	0.00057699	0.02095	496	5	0.99988	0.99989	1.0	17726	0
OIP5	5	0.00012279	0.00058744	0.021286	497	4	0.91675	0.91717	1.0	15467	0
CENPC	5	0.00012344	0.00059294	0.021393	498	5	0.99988	0.99989	1.0	17724	0
DIMT1	5	0.00012378	0.00059459	0.021393	499	4	0.9989	0.9989	1.0	17478	0
MIS12	5	0.00012391	0.00059514	0.021393	500	5	0.99988	0.99989	1.0	17722	0
TUBA1C	3	0.00012403	0.00059514	0.021393	501	2	0.81118	0.81477	1.0	13732	0
CENPA	5	0.00012506	0.00059844	0.021469	502	5	0.99981	0.99982	1.0	17681	0
EIF2B4	5	0.00012544	0.00060063	0.021505	503	4	0.78332	0.79109	1.0	13343	1
SUPT5H	5	0.00012616	0.00060311	0.021517	504	5	0.99987	0.99988	1.0	17721	0
UTP6	5	0.00012624	0.00060338	0.021517	505	5	0.99987	0.99988	1.0	17720	0
PSMA5	5	0.00012677	0.00060503	0.021534	506	5	0.99977	0.99978	1.0	17669	0
BAP1	5	0.00012732	0.00060723	0.021543	507	4	0.99763	0.99759	1.0	17313	0
POLR3B	5	0.00012789	0.00060888	0.021543	509	5	0.99987	0.99988	1.0	17719	0
PSMD2	5	0.00012789	0.00060888	0.021543	508	4	0.79757	0.80281	1.0	13545	1
GET4	5	0.0001282	0.00061108	0.021578	510	3	0.96104	0.96088	1.0	16277	0
UBE2D3	5	0.00012916	0.00061658	0.02173	511	5	0.99987	0.99988	1.0	17718	0
THAP3	5	0.0001298	0.00061878	0.021765	512	5	0.99987	0.99988	1.0	17717	0
COA3	5	0.00013083	0.00062373	0.021896	513	4	0.31414	0.46065	1.0	8055	1
DAP3	5	0.00013174	0.00062757	0.021988	514	5	0.99987	0.99988	1.0	17715	0
CCDC115	5	0.00013244	0.00063032	0.022042	515	5	0.99987	0.99988	1.0	17714	0
SEC61A1	5	0.00013279	0.00063197	0.022057	516	5	0.99987	0.99988	1.0	17713	0
PSMA3	5	0.00013376	0.00063637	0.02212	517	4	0.98879	0.98863	1.0	16929	0
PPA2	5	0.0001341	0.0006372	0.02212	518	5	0.99987	0.99987	1.0	17712	0
TRIB1	5	0.00013431	0.00063747	0.02212	519	4	0.34759	0.49293	1.0	8597	1
ELP5	5	0.00013565	0.00064242	0.022249	520	5	0.99986	0.99987	1.0	17711	0
CLNS1A	5	0.00013627	0.00064517	0.022301	521	5	0.99986	0.99987	1.0	17710	0
SETD2	5	0.0001364	0.00064682	0.022315	522	5	0.99986	0.99987	1.0	17709	0
SEH1L	5	0.00013826	0.00065176	0.022443	523	4	0.93912	0.9392	1.0	15858	0
RPS6KA1	5	0.00013987	0.00066386	0.022791	524	5	0.99986	0.99987	1.0	17708	0
ACIN1	5	0.00014004	0.00066441	0.022791	525	4	0.98198	0.98172	1.0	16749	0
YARS	5	0.00014142	0.00067321	0.023024	526	5	0.99986	0.99987	1.0	17707	0
SRF	5	0.00014149	0.00067376	0.023024	527	5	0.99958	0.99957	1.0	17612	0
CCT6A	4	0.00014257	0.0006798	0.023187	528	4	0.99986	0.99987	1.0	17706	0
MSTO1	5	0.00014314	0.00068255	0.023236	529	3	0.51838	0.63425	1.0	10820	1
SEC13	5	0.00014507	0.0006908	0.023473	530	4	0.99671	0.99666	1.0	17249	0
RPAIN	7	0.00014587	0.00069465	0.023559	531	5	0.99168	0.99157	1.0	17023	0
DHPS	5	0.0001471	0.0006996	0.023656	532	5	0.99961	0.99959	1.0	17621	0
EEFSEC	5	0.00014735	0.00070014	0.023656	533	5	0.99985	0.99986	1.0	17704	0
C9orf114	5	0.0001477	0.00070234	0.023686	534	4	0.91019	0.91072	1.0	15356	0
POLR2B	5	0.00014869	0.00070619	0.023772	535	4	0.99717	0.99712	1.0	17274	0
TECR	5	0.00014916	0.00070839	0.023801	536	4	0.99861	0.99859	1.0	17417	0
CCT4	5	0.00015065	0.00071609	0.023989	537	5	0.99985	0.99986	1.0	17702	0
POLR3H	5	0.0001508	0.00071664	0.023989	538	5	0.99985	0.99986	1.0	17701	0
RHOA	5	0.00015162	0.00072104	0.024091	539	5	0.99985	0.99986	1.0	17700	0
ENO1	5	0.00015203	0.00072379	0.024138	540	4	0.99	0.98983	1.0	16969	0
INTS6	8	0.00015476	0.00073753	0.024551	541	7	0.91546	0.91591	1.0	15447	1
CHAF1A	5	0.00015524	0.00073918	0.024561	542	5	0.99984	0.99985	1.0	17699	0
CDC26	5	0.00015768	0.00075017	0.024871	543	5	0.99984	0.99985	1.0	17698	0
ALG14	5	0.00015798	0.00075127	0.024871	544	5	0.99984	0.99985	1.0	17696	0
RPL4	4	0.00015849	0.00075402	0.024916	545	3	0.61768	0.68375	1.0	11623	1
SNRPB	5	0.00016017	0.00076337	0.025149	546	5	0.99975	0.99976	1.0	17659	0
RINT1	5	0.00016105	0.00076557	0.025149	547	4	0.97894	0.97868	1.0	16682	0
CIRH1A	5	0.00016122	0.00076612	0.025149	548	5	0.99984	0.99985	1.0	17695	0
DHX9	5	0.00016132	0.00076667	0.025149	549	5	0.99984	0.99985	1.0	17694	0
PQBP1	5	0.00016193	0.00077079	0.02522	550	5	0.99984	0.99985	1.0	17693	0
UBE2L3	6	0.00016211	0.00077162	0.02522	551	4	0.87585	0.87703	1.0	14775	1
ZNF407	5	0.00016289	0.00077492	0.025254	552	5	0.99936	0.99936	1.0	17564	0
CPD	5	0.00016316	0.00077546	0.025254	553	4	0.098735	0.2115	0.94447	4031	1
PGAM1	3	0.00016456	0.00078591	0.025548	554	3	0.99926	0.99925	1.0	17537	0
CLTA	5	0.0001658	0.00079306	0.025734	555	5	0.99983	0.99984	1.0	17691	0
PPAT	5	0.00016729	0.00079746	0.025819	556	4	0.99663	0.99658	1.0	17242	0
ATP6AP1	5	0.00016763	0.00079856	0.025819	557	4	0.79176	0.79794	1.0	13470	1
RPL27	5	0.00016815	0.00080185	0.025879	558	3	0.37723	0.52088	1.0	9069	2
TTI2	5	0.00017369	0.00082934	0.026706	559	3	0.97613	0.97591	1.0	16616	0
SLU7	5	0.00017397	0.00083044	0.026706	560	4	0.89354	0.89441	1.0	15067	0
MRPS23	5	0.00017723	0.00084914	0.027215	561	5	0.99978	0.99979	1.0	17671	0
TUFM	5	0.00017743	0.00085023	0.027215	562	4	0.93758	0.93773	1.0	15835	0
DCTN5	9	0.00017784	0.00085078	0.027215	563	7	0.92677	0.92703	1.0	15652	1
SCO2	5	0.00017821	0.00085298	0.027237	564	4	0.99464	0.99454	1.0	17134	0
UROD	5	0.0001792	0.00085738	0.027328	565	5	0.99982	0.99983	1.0	17687	0
RPA2	5	0.00018419	0.00088432	0.028073	566	5	0.99982	0.99983	1.0	17685	0
XAB2	5	0.0001848	0.00088542	0.028073	567	4	0.99777	0.99772	1.0	17331	0
UFD1L	5	0.0001851	0.00088542	0.028073	568	4	0.76843	0.77931	1.0	13150	1
EIF1	5	0.00018561	0.00088762	0.028093	569	5	0.99976	0.99977	1.0	17663	0
DDX27	5	0.00018622	0.00089037	0.028131	570	5	0.999	0.999	1.0	17491	0
RBM22	5	0.0001872	0.00089422	0.028162	571	4	0.20355	0.35414	0.992283	6423	1
MRPL47	6	0.0001874	0.00089449	0.028162	572	6	0.99981	0.99982	1.0	17683	0
MCM6	5	0.00018902	0.00090081	0.028312	573	4	0.63394	0.6926	1.0	11762	1
VPS53	5	0.00018939	0.00090246	0.028314	574	4	0.64218	0.69722	1.0	11834	1
ANAPC2	5	0.00018993	0.00090521	0.028351	575	3	0.14103	0.27976	0.963603	5225	2
RPS29	2	0.00019096	0.00090851	0.028405	576	2	0.99981	0.99982	1.0	17682	0
CTR9	5	0.00019403	0.00092336	0.028819	577	5	0.99981	0.99982	1.0	17679	0
IGBP1	5	0.00019622	0.00093875	0.029249	578	5	0.9998	0.99981	1.0	17678	0
MRPL55	5	0.00019818	0.00094865	0.029506	579	5	0.99974	0.99974	1.0	17654	0
RPL31	2	0.00019958	0.00095414	0.029626	580	2	0.9998	0.99981	1.0	17677	0
TPRKB	5	0.00020068	0.00096129	0.029797	581	5	0.9998	0.99981	1.0	17675	0
DARS	5	0.00020177	0.00096514	0.029865	582	5	0.99906	0.99907	1.0	17502	0
MRPS14	5	0.00020882	0.00099978	0.030883	583	4	0.99821	0.99818	1.0	17389	0
CCDC94	5	0.00020976	0.0010025	0.030915	584	5	0.99979	0.9998	1.0	17674	0
NSL1	5	0.00021109	0.0010064	0.030981	585	5	0.99979	0.9998	1.0	17673	0
NELFCD	5	0.00021283	0.001013	0.031092	586	4	0.96443	0.9643	1.0	16337	0
AP2A1	5	0.00021294	0.0010135	0.031092	587	5	0.99914	0.99914	1.0	17517	0
SETD1A	5	0.00021317	0.0010152	0.031092	588	4	0.95307	0.95293	1.0	16117	0
RPS11	5	0.00021588	0.0010245	0.031322	589	4	0.99099	0.99085	1.0	17005	0
PSMC4	5	0.00021622	0.0010262	0.031322	590	5	0.99961	0.9996	1.0	17622	0
MRPS34	5	0.00021774	0.0010333	0.031487	591	4	0.99861	0.99859	1.0	17434	0
TIMM10	5	0.00021824	0.0010388	0.031601	592	4	0.94235	0.94238	1.0	15908	0
EIF3I	5	0.0002193	0.0010465	0.031745	593	4	0.89225	0.8932	1.0	15048	0
USP36	5	0.0002195	0.0010471	0.031745	594	4	0.56387	0.65604	1.0	11160	1
CCDC22	5	0.00022068	0.0010553	0.031941	595	5	0.9997	0.99971	1.0	17645	0
WDR36	5	0.00022152	0.0010619	0.032087	596	3	0.92482	0.92508	1.0	15609	0
ARGLU1	5	0.00022381	0.001074	0.032398	597	5	0.9994	0.99939	1.0	17573	0
ATP5D	5	0.00022537	0.0010784	0.032476	598	5	0.99977	0.99978	1.0	17670	0
TCP1	5	0.0002263	0.0010822	0.032538	599	5	0.99977	0.99978	1.0	17668	0
NCAPG	5	0.00022766	0.0010872	0.032632	600	4	0.64024	0.69615	1.0	11818	1
ANKFY1	5	0.00022852	0.0010905	0.032677	601	5	0.99977	0.99978	1.0	17666	0
TUBG1	5	0.00022926	0.0010938	0.032721	602	5	0.99977	0.99977	1.0	17665	0
INTS5	5	0.00023007	0.0010965	0.032749	603	5	0.99977	0.99977	1.0	17664	0
TRMT112	5	0.00023195	0.001107	0.032968	604	4	0.94887	0.94874	1.0	16042	0
CIAO1	5	0.00023207	0.0011075	0.032968	605	4	0.98641	0.9862	1.0	16856	0
COQ4	5	0.00023459	0.0011185	0.03324	606	4	0.95871	0.95852	1.0	16226	0
PFDN2	5	0.00023548	0.0011235	0.033294	607	3	0.90729	0.90793	1.0	15315	0
TRMT61A	5	0.00023565	0.001124	0.033294	608	2	0.97797	0.9777	1.0	16659	0
METTL1	5	0.00023592	0.001127	0.033328	609	4	0.98953	0.98935	1.0	16955	0
NUP133	5	0.00023679	0.0011312	0.033396	610	5	0.99976	0.99977	1.0	17662	0
CDS2	5	0.00024026	0.0011477	0.033814	611	4	0.99016	0.99001	1.0	16973	0
GNB1L	5	0.00024055	0.0011493	0.033814	612	5	0.99976	0.99976	1.0	17661	0
SNRPA1	5	0.0002408	0.001151	0.033814	613	4	0.99565	0.99557	1.0	17184	0
NELFB	5	0.00024098	0.0011532	0.033823	614	4	0.87806	0.87922	1.0	14816	0
GTF3C4	5	0.00024133	0.0011554	0.033832	615	4	0.96475	0.96462	1.0	16346	0
BUB3	5	0.00024402	0.0011686	0.034163	616	3	0.19858	0.34939	0.990432	6351	1
SPTLC2	5	0.0002488	0.0011845	0.034573	617	5	0.99975	0.99976	1.0	17658	0
NAA20	5	0.00025168	0.0012021	0.034973	618	4	0.99732	0.99727	1.0	17285	0
TTC4	5	0.0002517	0.0012021	0.034973	619	5	0.99975	0.99975	1.0	17656	0
HIST1H2BJ	4	0.00025325	0.0012114	0.035188	620	3	0.045142	0.11778	0.882132	2400	1
PSMA2	5	0.00025449	0.0012169	0.035291	621	4	0.80082	0.80563	1.0	13583	1
TRAPPC3	6	0.00025503	0.0012191	0.035298	622	5	0.99516	0.99508	1.0	17158	0
METTL3	5	0.0002559	0.0012235	0.035369	623	4	0.99883	0.99882	1.0	17466	0
ITPK1	5	0.00025693	0.0012279	0.035439	624	3	0.80527	0.80948	1.0	13655	1
CKAP5	5	0.00025805	0.0012329	0.035515	625	4	0.47663	0.61539	1.0	10559	1
FLII	5	0.00025861	0.0012345	0.035515	626	5	0.9996	0.99959	1.0	17615	0
RPS14	2	0.00026066	0.0012428	0.03567	627	2	0.99974	0.99974	1.0	17655	0
ANAPC4	5	0.00026082	0.0012439	0.03567	628	5	0.99954	0.99953	1.0	17601	0
MRPL28	5	0.00026515	0.0012642	0.036191	629	5	0.99901	0.99901	1.0	17495	0
DKC1	5	0.00026581	0.0012675	0.036191	630	4	0.97149	0.97129	1.0	16497	0
ARMC7	5	0.00026599	0.0012681	0.036191	631	5	0.99973	0.99974	1.0	17653	0
AP1G1	5	0.00026855	0.0012807	0.036457	632	4	0.66695	0.71139	1.0	12057	1
KMT2D	5	0.00026887	0.0012818	0.036457	633	5	0.99964	0.99964	1.0	17629	0
POLR2F	5	0.00026913	0.0012835	0.036457	634	4	0.99802	0.99798	1.0	17369	0
ZCCHC9	5	0.00026954	0.0012862	0.036478	635	5	0.9992	0.9992	1.0	17527	0
EP400	5	0.00027115	0.0012945	0.036654	636	5	0.99929	0.99928	1.0	17544	0
PAK1IP1	5	0.00027534	0.0013126	0.037109	637	4	0.36261	0.50715	1.0	8843	1
MCRS1	5	0.00027601	0.0013148	0.037113	638	4	0.98582	0.9856	1.0	16847	0
C16orf59	5	0.00027673	0.0013208	0.037226	639	5	0.99972	0.99973	1.0	17652	0
MRPS18C	5	0.00027792	0.0013274	0.037353	640	4	0.87252	0.87373	1.0	14714	0
SUPT4H1	5	0.00027847	0.0013296	0.037357	641	4	0.9617	0.96156	1.0	16289	0
POLG2	5	0.00028044	0.0013406	0.037607	642	5	0.99972	0.99972	1.0	17650	0
TFB2M	5	0.00028116	0.0013439	0.037641	643	5	0.99972	0.99972	1.0	17649	0
TRRAP	5	0.00028318	0.0013533	0.037844	644	4	0.81803	0.8209	1.0	13849	1
COG3	5	0.00028564	0.0013632	0.038061	645	5	0.99971	0.99972	1.0	17648	0
SAMM50	5	0.00028758	0.0013714	0.038232	646	5	0.99971	0.99971	1.0	17647	0
IBA57	5	0.00028818	0.0013758	0.038296	647	4	0.86491	0.86628	1.0	14586	0
RAD9A	5	0.00028944	0.001383	0.038435	648	4	0.54972	0.64912	1.0	11061	1
PRR13	6	0.0002909	0.0013868	0.038483	649	5	0.99782	0.99777	1.0	17337	0
SPATA5L1	5	0.00029281	0.0013912	0.038545	650	4	0.98613	0.98593	1.0	16852	0
SNRPD2	5	0.00029498	0.0014011	0.03876	651	4	0.99301	0.99289	1.0	17075	0
TUBGCP4	5	0.00029734	0.001411	0.038944	652	5	0.9997	0.9997	1.0	17644	0
POLR2I	5	0.00029756	0.0014121	0.038944	653	4	0.94694	0.94682	1.0	16000	0
CCDC84	5	0.00029986	0.001422	0.039146	654	4	0.99601	0.99596	1.0	17208	0
PREB	5	0.00030173	0.0014303	0.039146	655	4	0.9958	0.99575	1.0	17192	0
RTCB	5	0.00030189	0.0014308	0.039146	656	5	0.99948	0.99947	1.0	17586	0
COQ3	5	0.00030204	0.0014314	0.039146	657	5	0.99933	0.99932	1.0	17550	0
GTF2E1	5	0.0003022	0.0014319	0.039146	658	5	0.9997	0.9997	1.0	17643	0
RRP9	5	0.00030235	0.0014325	0.039146	659	3	0.98792	0.98773	1.0	16906	0
GFI1	5	0.00030313	0.0014363	0.039191	660	1	0.53396	0.64156	1.0	10929	1
DYNC1H1	5	0.00030422	0.0014429	0.039312	661	4	0.81916	0.82194	1.0	13871	1
GEMIN8	5	0.0003049	0.0014473	0.039372	662	5	0.9997	0.9997	1.0	17642	0
PSMB2	5	0.00030641	0.0014566	0.039567	663	4	0.82965	0.83176	1.0	14037	1
DHX8	5	0.00030716	0.001461	0.039626	664	4	0.97265	0.97245	1.0	16528	0
DDX51	5	0.00030804	0.0014638	0.039641	665	5	0.99905	0.99905	1.0	17500	0
PAF1	5	0.00031309	0.0014874	0.040175	666	4	0.79839	0.80353	1.0	13557	1
CDC45	5	0.00031335	0.001488	0.040175	667	4	0.99884	0.99883	1.0	17467	0
EIF4A1	4	0.00031789	0.0015089	0.040679	668	3	0.97654	0.97635	1.0	16626	0
IMPDH2	5	0.00031911	0.001516	0.040744	669	4	0.98251	0.98226	1.0	16763	0
MRPS2	5	0.00031969	0.0015182	0.040744	670	5	0.99968	0.99968	1.0	17641	0
ZNF668	5	0.00032004	0.001521	0.040744	671	5	0.99968	0.99968	1.0	17640	0
RPL3	5	0.00032073	0.0015221	0.040744	672	4	0.89032	0.89125	1.0	15013	0
CSNK2B	5	0.00032093	0.0015226	0.040744	673	4	0.93823	0.93833	1.0	15846	0
SRP19	6	0.0003232	0.001532	0.040933	674	5	0.021013	0.064662	0.796559	1461	1
SMARCD1	5	0.0003251	0.0015364	0.040988	675	5	0.99967	0.99968	1.0	17637	0
GTF3C1	5	0.00032582	0.0015386	0.040988	676	4	0.84827	0.85003	1.0	14331	0
LIPT2	5	0.00033131	0.0015627	0.041539	677	5	0.99967	0.99967	1.0	17636	0
MED30	5	0.00033183	0.0015638	0.041539	678	4	0.99839	0.99837	1.0	17401	0
RUVBL2	5	0.00033216	0.0015666	0.041551	679	3	0.77591	0.78515	1.0	13235	1
TICRR	5	0.00033264	0.0015699	0.041577	680	5	0.99937	0.99936	1.0	17566	0
TAF12	5	0.00033436	0.0015754	0.041661	681	5	0.99965	0.99965	1.0	17632	0
MED9	5	0.00033578	0.001582	0.041774	682	4	0.99727	0.99723	1.0	17281	0
EMC2	5	0.00033734	0.0015913	0.04196	683	5	0.99966	0.99967	1.0	17635	0
ATP6V1B2	5	0.00034658	0.0016359	0.043071	684	4	0.91045	0.91101	1.0	15361	0
UNC45A	5	0.00034983	0.0016518	0.043427	685	4	0.17777	0.32925	0.981922	6033	1
EXOSC9	5	0.00035499	0.0016749	0.043949	686	5	0.99965	0.99964	1.0	17631	0
MSL2	5	0.00035567	0.0016766	0.043949	687	5	0.99964	0.99964	1.0	17630	0
PTPN23	5	0.00035731	0.0016826	0.044044	688	3	0.99642	0.99637	1.0	17227	0
TRA2B	7	0.00035873	0.0016897	0.044166	689	5	0.99652	0.99646	1.0	17234	0
SCD	5	0.00036032	0.0016963	0.044268	690	4	0.99759	0.99754	1.0	17307	0
LSM11	5	0.00036098	0.0016985	0.044268	691	4	0.93735	0.93747	1.0	15831	0
RSL1D1	5	0.00036175	0.0017051	0.044376	692	5	0.99964	0.99963	1.0	17628	0
LDB1	5	0.00036449	0.001715	0.044569	693	5	0.99964	0.99963	1.0	17627	0
EFTUD2	5	0.00036548	0.00172	0.044611	694	5	0.99955	0.99954	1.0	17604	0
NKTR	5	0.00036581	0.0017216	0.044611	695	5	0.99908	0.99908	1.0	17504	0
TFRC	5	0.00036648	0.0017271	0.04469	696	4	0.99798	0.99794	1.0	17361	0
CBFB	5	0.00036736	0.0017304	0.044711	697	4	0.99643	0.99639	1.0	17229	0
XRCC3	5	0.00036921	0.0017387	0.044859	698	5	0.99963	0.99962	1.0	17626	0
MRPL34	5	0.00037233	0.0017497	0.045079	699	4	0.47304	0.61334	1.0	10515	1
COPB1	5	0.00037588	0.0017634	0.045368	700	5	0.99962	0.99961	1.0	17625	0
THOC3	5	0.00037682	0.0017673	0.045402	701	4	0.98413	0.98387	1.0	16804	0
DENND4A	5	0.00037992	0.0017838	0.04576	702	5	0.99957	0.99956	1.0	17606	0
PSMA7	5	0.00038072	0.0017865	0.045766	703	5	0.99962	0.99961	1.0	17624	0
C10orf88	5	0.00038147	0.001792	0.045841	704	4	0.8542	0.85582	1.0	14413	0
HMGCS1	5	0.00038895	0.0018261	0.046557	705	4	0.99791	0.99787	1.0	17350	0
HSPA8	4	0.00038904	0.0018261	0.046557	706	4	0.99961	0.9996	1.0	17623	0
DHX33	5	0.00038931	0.0018277	0.046557	707	4	0.74092	0.75909	1.0	12838	1
PSMD6	5	0.00039018	0.0018338	0.046645	708	5	0.99934	0.99933	1.0	17556	0
HIST1H2AD	4	0.00039377	0.0018541	0.047085	709	3	0.8783	0.87946	1.0	14823	0
MED24	5	0.00039429	0.0018563	0.047085	710	5	0.99961	0.99959	1.0	17620	0
CRLS1	8	0.00039648	0.001864	0.047214	711	5	0.57605	0.66211	1.0	11268	1
NOB1	5	0.00039708	0.0018668	0.047217	712	4	0.29339	0.44082	1.0	7730	1
ATP6V0E1	5	0.00039837	0.001875	0.047233	713	5	0.9996	0.99959	1.0	17619	0
EMC7	5	0.00039911	0.0018758	0.047233	714	5	0.9996	0.99959	1.0	17618	0
SOD1	5	0.0003994	0.0018761	0.047233	715	4	0.99782	0.99777	1.0	17336	0
C15orf41	5	0.00040065	0.00188	0.047233	716	5	0.99895	0.99896	1.0	17483	0
BRMS1	5	0.000401	0.0018805	0.047233	717	5	0.9996	0.99959	1.0	17617	0
RBFA	5	0.00040291	0.0018877	0.047281	718	5	0.9996	0.99959	1.0	17616	0
RPS5	4	0.00040298	0.0018877	0.047281	719	3	0.99482	0.99473	1.0	17144	0
TOMM40	5	0.00040533	0.0019003	0.047493	720	4	0.95376	0.95361	1.0	16131	0
ACTR2	5	0.00040571	0.0019014	0.047493	721	4	0.52006	0.63504	1.0	10834	1
TIMM13	5	0.00040841	0.001908	0.04756	722	4	0.9975	0.99744	1.0	17296	0
SPCS3	5	0.00040878	0.0019094	0.04756	723	4	0.99034	0.9902	1.0	16980	0
DHX16	5	0.00041287	0.0019218	0.047739	724	4	0.98761	0.98741	1.0	16896	0
MBNL1	5	0.00041298	0.0019229	0.047739	725	5	0.99959	0.99958	1.0	17613	0
CDC5L	5	0.00041363	0.0019245	0.047739	726	4	0.99788	0.99783	1.0	17343	0
NDUFA13	5	0.0004183	0.0019432	0.048136	727	5	0.99958	0.99957	1.0	17611	0
RUVBL1	5	0.00042713	0.0019817	0.048932	728	3	0.22801	0.3777	1.0	6776	1
MLX	5	0.00042914	0.0019899	0.048932	729	4	0.59224	0.67045	1.0	11428	1
DDX49	5	0.00043018	0.0019932	0.048932	733	5	0.99957	0.99956	1.0	17607	0
SNRNP27	5	0.00043018	0.0019932	0.048932	731	5	0.99957	0.99956	1.0	17609	0
HNRNPA2B1	5	0.00043018	0.0019932	0.048932	730	5	0.99957	0.99956	1.0	17608	0
RCL1	5	0.00043018	0.0019932	0.048932	732	5	0.99957	0.99956	1.0	17610	0
PMF1-BGLAP	3	0.00043088	0.0019943	0.048932	734	3	0.9926	0.99249	1.0	17064	0
KDSR	5	0.00043241	0.002002	0.049054	735	3	0.99832	0.9983	1.0	17395	0
MRPL38	5	0.00043369	0.0020086	0.049148	736	4	0.98428	0.98404	1.0	16808	0
CAP1	5	0.00043769	0.0020224	0.049418	737	4	0.8213	0.82395	1.0	13908	1
TEN1	5	0.00044481	0.0020471	0.049954	738	4	0.89644	0.89729	1.0	15116	0
GTF2A1	5	0.00044792	0.0020598	0.050195	739	4	0.98744	0.98725	1.0	16891	0
TAF6L	5	0.00044946	0.0020663	0.050273	740	5	0.99955	0.99954	1.0	17605	0
XRCC6	5	0.00044977	0.0020685	0.050273	741	4	0.010347	0.034449	0.727444	852	1
NVL	5	0.00045133	0.0020751	0.050366	742	3	0.97552	0.97533	1.0	16594	0
SYF2	5	0.00045399	0.0020828	0.050484	743	5	0.99955	0.99954	1.0	17603	0
PGM3	5	0.00045528	0.0020883	0.05055	744	5	0.99954	0.99953	1.0	17602	0
SETDB1	5	0.0004566	0.0020938	0.050615	745	3	0.96397	0.96384	1.0	16325	0
ABCE1	5	0.00046008	0.0021109	0.050958	746	4	0.99889	0.99889	1.0	17476	0
WRB	5	0.00046356	0.0021268	0.051274	747	3	0.99118	0.99104	1.0	17010	0
RTN4IP1	5	0.00046661	0.00214	0.051479	748	5	0.99953	0.99952	1.0	17600	0
MCM4	5	0.00046809	0.0021422	0.051479	749	4	0.91402	0.9145	1.0	15422	0
TOP1	5	0.00046829	0.0021439	0.051479	750	4	0.99484	0.99474	1.0	17146	0
LAP3	5	0.00047212	0.0021598	0.051734	751	5	0.99953	0.99952	1.0	17598	0
MED28	5	0.00047273	0.0021609	0.051734	752	5	0.99953	0.99952	1.0	17597	0
RBM12	5	0.00047309	0.0021631	0.051734	753	5	0.99953	0.99952	1.0	17596	0
WBSCR22	5	0.00047659	0.0021763	0.051911	754	4	0.98842	0.98825	1.0	16920	0
TLK2	5	0.0004766	0.0021763	0.051911	755	5	0.99952	0.99952	1.0	17595	0
DHODH	5	0.0004783	0.0021868	0.052036	756	3	0.99126	0.99112	1.0	17014	0
NSA2	4	0.00047856	0.0021873	0.052036	757	4	0.99952	0.99951	1.0	17594	0
WNK1	5	0.00048399	0.0022076	0.052365	758	4	0.96644	0.96627	1.0	16379	0
CCT3	5	0.00048437	0.0022087	0.052365	759	4	0.97036	0.97018	1.0	16470	0
RPS6	3	0.00048516	0.0022098	0.052365	760	2	0.97578	0.97557	1.0	16603	0
POLR3E	5	0.00048851	0.0022247	0.052647	761	4	0.98896	0.98882	1.0	16933	0
MED8	5	0.00049005	0.0022335	0.052786	762	2	0.21924	0.36941	1.0	6640	1
FAM98B	5	0.00049351	0.0022478	0.053054	763	4	0.99861	0.99859	1.0	17413	0
WTAP	5	0.00049455	0.0022511	0.053062	764	4	0.99748	0.99742	1.0	17294	0
WDR3	5	0.00049532	0.0022544	0.053071	765	5	0.9995	0.9995	1.0	17593	0
PMVK	5	0.00049644	0.0022599	0.053131	766	5	0.99909	0.9991	1.0	17506	0
CMTR1	5	0.00049946	0.0022714	0.053332	767	5	0.9995	0.99949	1.0	17592	0
MRPS22	5	0.0005051	0.0022923	0.053711	768	4	0.13044	0.26306	0.961847	4919	1
XRN2	5	0.0005063	0.0022978	0.053711	769	5	0.99949	0.99949	1.0	17591	0
YTHDF2	5	0.00050638	0.0022978	0.053711	770	5	0.99903	0.99903	1.0	17499	0
THOC5	5	0.0005068	0.0022995	0.053711	771	4	0.32254	0.46865	1.0	8223	1
KIF11	5	0.00051051	0.0023116	0.053923	772	5	0.99949	0.99948	1.0	17589	0
LARS	5	0.00051286	0.0023214	0.054084	773	3	0.89832	0.89911	1.0	15145	0
ATP5H	4	0.000514	0.0023264	0.054085	774	3	0.039464	0.10728	0.87025	2220	1
ATP5J2-PTCD1	5	0.00051431	0.0023275	0.054085	775	5	0.99923	0.99922	1.0	17533	0
NR2C2AP	5	0.00051592	0.002333	0.054143	776	5	0.99948	0.99947	1.0	17588	0
SAP18	5	0.00052252	0.0023627	0.054761	777	3	0.80149	0.80618	1.0	13594	1
MRPS30	5	0.00052354	0.0023693	0.054844	778	4	0.99439	0.9943	1.0	17120	0
FAM96B	5	0.0005249	0.002377	0.054936	779	5	0.99948	0.99946	1.0	17585	0
SNW1	5	0.00052582	0.0023808	0.054936	780	4	0.99589	0.99584	1.0	17201	0
CCT2	5	0.00052735	0.0023852	0.054936	781	4	0.24915	0.39821	1.0	7070	1
SUPT6H	5	0.00052838	0.0023885	0.054936	782	4	0.99783	0.99778	1.0	17339	0
AATF	5	0.00052845	0.0023885	0.054936	783	4	0.99563	0.99556	1.0	17182	0
UFC1	5	0.00053267	0.0024072	0.055295	784	5	0.99947	0.99946	1.0	17583	0
MPHOSPH10	4	0.00054042	0.0024424	0.055924	785	4	0.99946	0.99945	1.0	17582	0
CDCA3	5	0.00054065	0.0024446	0.055924	786	4	0.99153	0.99141	1.0	17021	0
SFSWAP	5	0.00054102	0.0024457	0.055924	787	4	0.99666	0.99661	1.0	17245	0
SRBD1	5	0.00054154	0.0024495	0.055924	788	4	0.99803	0.998	1.0	17371	0
MED16	5	0.00054193	0.0024501	0.055924	789	3	0.60178	0.67541	1.0	11500	1
TIMM23	5	0.00054284	0.0024567	0.056003	790	3	0.85074	0.85247	1.0	14366	0
DNMT1	5	0.00054535	0.0024655	0.056066	791	4	0.83794	0.83989	1.0	14166	0
GTF3C3	5	0.00054581	0.0024666	0.056066	792	4	0.97206	0.97185	1.0	16515	0
MLST8	5	0.0005462	0.0024688	0.056066	793	5	0.99945	0.99945	1.0	17578	0
TBL3	5	0.00054783	0.0024737	0.056108	794	5	0.99926	0.99925	1.0	17539	0
DHX15	5	0.00055032	0.0024803	0.056187	795	5	0.99902	0.99901	1.0	17496	0
NKAP	5	0.00055108	0.0024858	0.056207	796	3	0.034634	0.098304	0.855247	2070	2
MMS22L	5	0.00055154	0.0024875	0.056207	797	3	0.65046	0.70192	1.0	11913	1
ARHGEF35	5	0.00055246	0.0024908	0.056211	798	4	0.3965	0.53931	1.0	9344	1
TFAM	6	0.00055736	0.0025095	0.056562	799	5	0.99914	0.99914	1.0	17516	0
NDUFB7	5	0.00056104	0.0025282	0.056894	800	4	0.95834	0.95814	1.0	16215	0
PSMD12	5	0.00056267	0.0025326	0.056894	801	4	0.075367	0.17187	0.925104	3343	1
TTC27	5	0.0005629	0.0025337	0.056894	802	5	0.99944	0.99942	1.0	17577	0
CDC6	5	0.00057239	0.0025787	0.057834	803	5	0.99943	0.99941	1.0	17576	0
NOP9	5	0.00057535	0.0025941	0.058107	804	4	0.99666	0.9966	1.0	17244	0
SKP1	5	0.0005782	0.0026068	0.058317	805	4	0.99506	0.99498	1.0	17154	0
INTS12	5	0.00058296	0.002626	0.058675	806	5	0.99916	0.99916	1.0	17521	0
BUB1B	5	0.00058392	0.0026299	0.058688	807	3	0.8776	0.87877	1.0	14809	0
LSM2	5	0.00058935	0.0026524	0.059118	808	4	0.99075	0.99061	1.0	16997	0
SNRPD1	5	0.00059174	0.002659	0.059192	809	4	0.99284	0.99273	1.0	17071	0
STRADA	5	0.00059348	0.0026629	0.059204	810	5	0.99941	0.99939	1.0	17575	0
HIST1H2AL	3	0.00059404	0.0026667	0.059217	811	3	0.99792	0.99787	1.0	17352	0
HJURP	5	0.00060058	0.0026909	0.05968	812	4	0.99614	0.99608	1.0	17215	0
EIF2S2	4	0.00060297	0.002703	0.059875	813	3	0.96129	0.96114	1.0	16283	0
PIK3C2A	5	0.00060572	0.0027173	0.060068	814	5	0.99939	0.99939	1.0	17572	0
PDCD7	5	0.00060587	0.0027184	0.060068	815	5	0.99939	0.99939	1.0	17571	0
MRPS26	5	0.00061014	0.002742	0.060516	816	5	0.99939	0.99938	1.0	17570	0
FTSJ3	5	0.00061503	0.0027618	0.060878	817	3	0.96367	0.96353	1.0	16319	0
CINP	5	0.00061899	0.0027811	0.061228	818	3	0.98381	0.98356	1.0	16798	0
PPP2R3C	5	0.00062011	0.0027849	0.061237	819	5	0.99938	0.99937	1.0	17568	0
NOC2L	5	0.00062647	0.0028184	0.06186	820	3	0.83006	0.83216	1.0	14042	1
RRN3	5	0.00062672	0.0028201	0.06186	821	5	0.99937	0.99937	1.0	17567	0
SMC2	5	0.00062889	0.00283	0.062002	822	4	0.75807	0.77154	1.0	13022	1
KIAA0141	5	0.00063373	0.0028514	0.062395	823	2	0.92336	0.9236	1.0	15580	0
PSMB6	5	0.00063469	0.0028553	0.062404	824	4	0.99861	0.99859	1.0	17439	0
SAFB	5	0.00063966	0.0028828	0.062924	825	5	0.99936	0.99936	1.0	17565	0
ABHD3	5	0.00064059	0.0028861	0.062924	826	5	0.99936	0.99935	1.0	17563	0
DDX42	5	0.00064377	0.0029031	0.063126	827	4	0.99676	0.99671	1.0	17252	0
TCEB1	3	0.00064402	0.0029042	0.063126	828	3	0.99936	0.99935	1.0	17562	0
WBP11	5	0.00064444	0.0029059	0.063126	829	5	0.99936	0.99935	1.0	17561	0
RAB14	5	0.00065053	0.0029345	0.063517	832	4	0.99881	0.99881	1.0	17462	0
DNTTIP2	5	0.00065053	0.0029345	0.063517	831	4	0.99677	0.99671	1.0	17253	0
TMX2	5	0.00065053	0.0029345	0.063517	830	4	0.67989	0.71911	1.0	12173	1
PI4KB	5	0.00065182	0.0029405	0.063572	833	4	0.79907	0.80414	1.0	13564	1
RPL26	2	0.00065554	0.0029509	0.063721	834	2	0.99934	0.99934	1.0	17557	0
KANSL1	5	0.00065903	0.002963	0.063854	835	3	0.54169	0.64527	1.0	10994	1
TAF5	5	0.00066007	0.0029691	0.063854	836	4	0.99497	0.99489	1.0	17149	0
NDUFA11	5	0.00066066	0.0029707	0.063854	837	5	0.99934	0.99933	1.0	17554	0
TMEM50B	5	0.00066113	0.0029713	0.063854	838	5	0.99934	0.99933	1.0	17553	0
MRPL41	5	0.00066255	0.0029795	0.063955	839	5	0.99934	0.99933	1.0	17552	0
SPTSSA	5	0.0006644	0.0029905	0.064062	840	2	0.96743	0.96728	1.0	16406	0
POLR2G	5	0.00066476	0.0029916	0.064062	841	5	0.99934	0.99933	1.0	17551	0
N6AMT1	5	0.00066617	0.002996	0.06408	842	4	0.99282	0.9927	1.0	17070	0
NRAS	5	0.00066891	0.0030004	0.064098	843	4	0.97389	0.97368	1.0	16554	0
ZFYVE20	5	0.00066995	0.0030054	0.064128	844	4	0.59184	0.67024	1.0	11425	1
EIF4G2	5	0.00067205	0.0030136	0.064228	845	4	0.9826	0.98235	1.0	16765	0
ACOT7	5	0.00067677	0.0030329	0.064532	846	5	0.99916	0.99915	1.0	17520	0
UBA52	5	0.0006772	0.0030351	0.064532	847	5	0.99932	0.99931	1.0	17549	0
IGF1R	5	0.00068009	0.0030466	0.064701	848	4	0.85081	0.85255	1.0	14368	0
SNRNP70	5	0.00068115	0.0030516	0.06473	849	4	0.99884	0.99884	1.0	17469	0
SNAPC1	5	0.00068416	0.0030675	0.064932	850	3	0.98713	0.98694	1.0	16883	0
SPRTN	5	0.00068522	0.0030719	0.064932	851	4	0.99786	0.99782	1.0	17341	0
TBC1D14	5	0.00068527	0.0030719	0.064932	852	5	0.99931	0.99931	1.0	17548	0
BCS1L	5	0.00068576	0.0030763	0.064948	853	3	0.9784	0.97813	1.0	16668	0
BNIP1	5	0.00069128	0.0031049	0.065475	854	4	0.98706	0.98686	1.0	16880	0
COA6	6	0.00069253	0.0031104	0.065514	855	4	0.90027	0.90103	1.0	15179	0
PPIL1	5	0.00069612	0.0031318	0.065889	856	4	0.23959	0.38898	1.0	6930	1
GTF2H3	5	0.00069801	0.0031395	0.065974	857	5	0.9993	0.99929	1.0	17546	0
GGPS1	5	0.00070288	0.0031599	0.066324	858	3	0.96036	0.96024	1.0	16258	0
BECN1	5	0.00071105	0.0031956	0.066996	859	4	0.99649	0.99644	1.0	17232	0
DLD	5	0.00071764	0.0032148	0.067321	860	4	0.74819	0.76425	1.0	12924	1
COPS8	5	0.00071883	0.0032195	0.067341	861	5	0.99928	0.99928	1.0	17543	0
PSMA1	5	0.00072119	0.0032258	0.067395	862	5	0.99928	0.99927	1.0	17542	0
HSPD1	3	0.00072292	0.0032324	0.067422	863	3	0.99886	0.99886	1.0	17471	0
PMF1	5	0.0007239	0.0032346	0.067422	864	5	0.99928	0.99927	1.0	17541	0
INTS3	5	0.00072853	0.0032555	0.067779	865	3	0.35703	0.50196	1.0	8748	2
RPS2	3	0.00073414	0.003272	0.068044	866	2	0.96535	0.96521	1.0	16361	0
FARS2	5	0.00074014	0.0032979	0.068502	867	5	0.99926	0.99925	1.0	17538	0
RAD51D	5	0.00074353	0.0033067	0.068605	868	3	0.79269	0.79869	1.0	13485	1
DYNC1I2	5	0.00075083	0.0033402	0.069221	869	4	0.97187	0.97167	1.0	16509	0
CCT8	5	0.00075382	0.0033594	0.06954	870	4	0.99773	0.99768	1.0	17325	0
ZWINT	5	0.00076125	0.0033919	0.070131	871	5	0.99924	0.99923	1.0	17536	0
GINS1	5	0.00076445	0.0034095	0.070345	872	4	0.9649	0.96477	1.0	16351	0
HIST1H4K	3	0.00076455	0.00341	0.070345	873	3	0.99924	0.99923	1.0	17535	0
TMEM164	7	0.00077162	0.0034413	0.070816	874	4	0.95486	0.95471	1.0	16156	0
CNEP1R1	5	0.00077227	0.0034441	0.070816	875	4	0.95788	0.95769	1.0	16209	0
KTI12	5	0.00077243	0.0034446	0.070816	876	4	0.98965	0.98949	1.0	16958	0
SRP9	3	0.000777	0.0034655	0.071164	877	2	0.78417	0.79177	1.0	13355	0
MED14	5	0.00077834	0.003471	0.071196	878	5	0.99922	0.99922	1.0	17532	0
ANAPC11	9	0.00077978	0.0034804	0.071306	879	6	0.18723	0.33843	0.98756	6168	1
HIST2H2AA3	4	0.00078272	0.0034969	0.071535	880	4	0.99922	0.99921	1.0	17531	0
DGCR8	5	0.00078395	0.0035029	0.071535	881	4	0.085316	0.18893	0.938383	3623	1
FIS1	5	0.00078418	0.0035035	0.071535	882	3	0.38359	0.52689	1.0	9153	1
NCOR2	5	0.00078569	0.0035106	0.0716	883	3	0.92233	0.92261	1.0	15568	0
BMS1	5	0.00078954	0.0035299	0.071911	884	5	0.99921	0.99921	1.0	17529	0
DCTN4	5	0.00079336	0.0035453	0.072143	885	5	0.99921	0.9992	1.0	17528	0
RFWD3	5	0.00079638	0.0035563	0.072285	886	4	0.98672	0.9865	1.0	16861	0
FDX1	5	0.00080504	0.0035986	0.073063	887	4	0.97405	0.97384	1.0	16560	0
PSMD8	5	0.00080736	0.0036068	0.073077	888	2	0.75763	0.77119	1.0	13019	1
RBM27	5	0.0008075	0.0036074	0.073077	889	5	0.99919	0.99919	1.0	17525	0
TADA2B	5	0.0008103	0.0036211	0.073273	890	4	0.98914	0.98898	1.0	16942	0
MIS18BP1	5	0.00081377	0.0036338	0.073446	891	4	0.91383	0.91432	1.0	15419	0
SHOC2	5	0.00082278	0.0036723	0.073975	893	4	0.99723	0.99717	1.0	17278	0
HNRNPC	5	0.00082278	0.0036723	0.073975	892	3	0.087521	0.19267	0.941492	3679	1
BYSL	5	0.00082278	0.0036723	0.073975	894	4	0.99022	0.99008	1.0	16978	0
CNOT11	5	0.00082348	0.0036778	0.074003	895	4	0.96881	0.96864	1.0	16441	0
NUBP1	5	0.00082635	0.0036887	0.074141	896	5	0.99917	0.99917	1.0	17523	0
RIOK1	5	0.00083335	0.0037146	0.074506	897	5	0.99917	0.99917	1.0	17522	0
NRDE2	5	0.00083389	0.0037151	0.074506	898	4	0.36549	0.50983	1.0	8889	1
CDIPT	5	0.00085	0.0037828	0.075777	899	4	0.99049	0.99036	1.0	16983	0
RCC1	5	0.00085152	0.0037872	0.075781	900	5	0.99915	0.99915	1.0	17518	0
KIAA1279	5	0.00085626	0.0038141	0.076235	901	4	0.99807	0.99803	1.0	17376	0
VEZT	5	0.00085854	0.0038245	0.076359	902	3	0.32986	0.47565	1.0	8347	2
UXT	5	0.00086038	0.0038366	0.076516	903	4	0.99469	0.99459	1.0	17136	0
RPL5	2	0.00086347	0.0038465	0.076629	904	2	0.99914	0.99914	1.0	17515	0
PFN1	5	0.00086675	0.0038592	0.076796	905	3	0.2422	0.39147	1.0	6967	2
TMED2	5	0.00087513	0.0038971	0.077465	906	5	0.99912	0.99913	1.0	17514	0
MCAT	5	0.00087749	0.0039059	0.077554	907	5	0.99912	0.99913	1.0	17513	0
COX7B	4	0.00088002	0.0039197	0.077741	908	4	0.99912	0.99912	1.0	17512	0
TRAPPC4	5	0.00088163	0.0039263	0.077786	909	4	0.094263	0.20401	0.942995	3894	1
C3orf17	5	0.00089024	0.0039526	0.078223	910	3	0.20846	0.35898	0.994786	6496	1
GCAT	5	0.00089523	0.0039713	0.078507	911	5	0.9991	0.9991	1.0	17511	0
RAB5C	5	0.00089784	0.003984	0.078565	912	5	0.9991	0.9991	1.0	17510	0
MRPL4	5	0.00089928	0.0039922	0.078565	913	4	0.99262	0.99252	1.0	17065	0
ZEB2	5	0.00090006	0.0039939	0.078565	914	5	0.9991	0.9991	1.0	17509	0
COQ2	5	0.00090087	0.0039977	0.078565	915	5	0.9991	0.9991	1.0	17508	0
GCLC	5	0.00090098	0.0039988	0.078565	916	3	0.64269	0.69749	1.0	11838	1
RPL17	2	0.00090146	0.0040005	0.078565	917	2	0.9991	0.9991	1.0	17507	0
IRF8	5	0.00090656	0.004023	0.078922	918	4	0.98997	0.98982	1.0	16968	0
RAB10	5	0.00091372	0.0040527	0.07916	919	3	0.94701	0.94689	1.0	16004	0
RIC8A	5	0.00091378	0.0040527	0.07916	920	5	0.99894	0.99895	1.0	17482	0
SMC4	5	0.00091406	0.0040544	0.07916	921	5	0.99909	0.99909	1.0	17505	0
GEMIN5	5	0.000915	0.0040577	0.07916	922	4	0.9869	0.98668	1.0	16867	0
ANKIB1	5	0.00091609	0.0040604	0.07916	923	4	0.72071	0.74513	1.0	12592	1
AQR	5	0.00091628	0.0040615	0.07916	924	4	0.33861	0.48412	1.0	8475	1
CEBPA	5	0.00093155	0.0041341	0.080487	925	5	0.99907	0.99907	1.0	17503	0
PITPNB	5	0.00093804	0.0041555	0.080817	926	4	0.99345	0.99334	1.0	17091	0
MRPL46	5	0.00094084	0.0041665	0.080876	927	4	0.87053	0.87175	1.0	14686	0
CPSF6	5	0.00094173	0.0041704	0.080876	928	4	0.99861	0.99859	1.0	17432	0
SCO1	5	0.00094218	0.004172	0.080876	929	5	0.99906	0.99906	1.0	17501	0
COPE	5	0.00094409	0.0041819	0.080981	930	4	0.94132	0.94137	1.0	15894	0
DEXI	5	0.00096722	0.0042825	0.08284	931	4	0.99271	0.99261	1.0	17067	0
KIAA1429	5	0.00097312	0.0043007	0.083101	932	5	0.99903	0.99902	1.0	17498	0
SREBF2	5	0.00097849	0.0043243	0.083422	933	4	0.93684	0.93698	1.0	15824	0
RPP21	5	0.00097983	0.0043265	0.083422	934	4	0.87611	0.87728	1.0	14783	0
EXOSC8	5	0.0009831	0.0043402	0.083597	935	4	0.11104	0.23167	0.949953	4392	1
XPO4	5	0.00098955	0.0043672	0.083947	936	5	0.99901	0.99901	1.0	17494	0
SYMPK	5	0.0009902	0.0043677	0.083947	937	5	0.99901	0.99901	1.0	17493	0
LCE5A	4	0.0009918	0.004376	0.083974	938	2	0.7785	0.78721	1.0	13275	0
COX20	4	0.00099372	0.0043826	0.083974	939	3	0.9451	0.94506	1.0	15963	0
TBCA	5	0.00099391	0.0043831	0.083974	940	5	0.99901	0.999	1.0	17492	0
PES1	5	0.0010005	0.0044073	0.084269	941	5	0.999	0.999	1.0	17490	0
ELP4	5	0.0010011	0.0044079	0.084269	942	5	0.999	0.999	1.0	17489	0
SNF8	5	0.0010023	0.0044145	0.084305	943	4	0.88512	0.88617	1.0	14938	0
GTF2A2	5	0.0010062	0.0044299	0.08451	944	3	0.78502	0.79243	1.0	13372	1
UQCRC2	5	0.0010122	0.0044595	0.084986	945	4	0.19544	0.34637	0.990432	6289	1
GEMIN7	5	0.0010177	0.0044788	0.085104	946	3	0.56783	0.658	1.0	11188	1
LYL1	5	0.0010179	0.0044799	0.085104	948	4	0.97598	0.97577	1.0	16611	0
MRPL52	10	0.0010179	0.0044799	0.085104	947	7	0.96909	0.96893	1.0	16447	1
NFE2L3	5	0.0010206	0.0044953	0.085247	949	5	0.99898	0.99898	1.0	17488	0
MBD2	5	0.0010215	0.0044991	0.085247	950	5	0.99898	0.99898	1.0	17487	0
TRNT1	5	0.0010233	0.0045096	0.085247	951	4	0.98721	0.98701	1.0	16885	0
AARS2	5	0.001024	0.0045134	0.085247	952	4	0.98236	0.98211	1.0	16759	0
TPR	5	0.0010258	0.0045167	0.085247	953	4	0.99754	0.99749	1.0	17301	0
ABCF2	5	0.0010262	0.0045178	0.085247	954	5	0.99897	0.99897	1.0	17486	0
COPZ1	6	0.0010268	0.0045206	0.085247	955	5	0.92931	0.92949	1.0	15693	0
ENY2	5	0.0010352	0.0045492	0.085696	956	4	0.99861	0.99859	1.0	17425	0
SMARCD2	5	0.0010402	0.0045673	0.085948	957	4	0.27721	0.42524	1.0	7521	1
CNOT3	5	0.0010422	0.0045788	0.086076	958	5	0.99896	0.99896	1.0	17485	0
CFLAR	8	0.0010453	0.0045953	0.086288	959	6	0.98456	0.98433	1.0	16817	0
C15orf57	5	0.001047	0.0045997	0.086288	960	5	0.99895	0.99896	1.0	17484	0
PRPF8	5	0.0010497	0.004614	0.086466	961	4	0.99238	0.99229	1.0	17052	0
HARS	5	0.0010535	0.0046294	0.086665	962	4	0.99789	0.99784	1.0	17346	0
TELO2	5	0.0010573	0.0046459	0.086883	963	4	0.67758	0.71772	1.0	12151	1
WDR5	5	0.0010595	0.0046531	0.086926	964	3	0.83102	0.8331	1.0	14058	1
TOMM22	5	0.0010659	0.0046762	0.087267	965	3	0.27039	0.41871	1.0	7410	1
ZNF574	5	0.0010702	0.0046861	0.087361	966	4	0.99873	0.99873	1.0	17449	0
SLC5A3	5	0.0010786	0.0047157	0.087824	967	4	0.99542	0.99533	1.0	17175	0
CXXC1	5	0.0010815	0.0047245	0.087837	968	3	0.94233	0.94236	1.0	15907	0
NOL10	5	0.0010822	0.0047262	0.087837	969	3	0.84326	0.84512	1.0	14252	0
NDC1	5	0.0010974	0.004785	0.088798	970	4	0.95482	0.95467	1.0	16154	0
SDHB	5	0.0010983	0.0047878	0.088798	971	4	0.82002	0.82271	1.0	13886	1
RPL30	3	0.0011305	0.00489	0.090601	972	3	0.99451	0.99441	1.0	17125	0
EIF5	5	0.0011344	0.004906	0.090778	973	3	0.85757	0.85908	1.0	14470	0
DPH6	6	0.0011349	0.0049098	0.090778	974	5	0.99054	0.99041	1.0	16987	0
CACTIN	5	0.0011387	0.0049159	0.090778	975	2	0.32677	0.4727	1.0	8297	1
GNAI2	5	0.0011398	0.0049197	0.090778	976	4	0.99213	0.99202	1.0	17042	0
WDHD1	5	0.0011514	0.0049598	0.091425	977	3	0.94508	0.94504	1.0	15962	0
SF3A2	5	0.0011597	0.0049829	0.091756	978	4	0.73822	0.75715	1.0	12812	1
NCBP2	7	0.001178	0.0050495	0.092886	979	6	0.52348	0.63666	1.0	10857	1
ELP3	5	0.0011875	0.0050863	0.093468	980	4	0.83698	0.83891	1.0	14144	0
ATP2A2	5	0.0012159	0.0051951	0.095371	981	3	0.95995	0.95981	1.0	16244	0
RNF20	5	0.0012204	0.0052056	0.095399	982	3	0.17523	0.32678	0.981922	5992	1
NSMCE1	5	0.0012211	0.0052072	0.095399	983	3	0.78894	0.79562	1.0	13428	1
SLC7A5	5	0.0012281	0.0052292	0.095705	984	4	0.99635	0.9963	1.0	17222	0
GTF2H2C	4	0.0012364	0.0052589	0.09615	985	4	0.99652	0.99646	1.0	17233	0
RPL12	2	0.0012511	0.0053172	0.096991	986	2	0.99875	0.99874	1.0	17453	0
PPP1R7	5	0.0012523	0.0053205	0.096991	987	3	0.06945	0.1615	0.917448	3169	1
NUBP2	5	0.0012533	0.0053249	0.096991	988	4	0.32173	0.4679	1.0	8207	1
ORC5	5	0.0012545	0.0053293	0.096991	989	4	0.74568	0.76247	1.0	12903	1
PSMA6	5	0.0012562	0.0053348	0.096991	990	4	0.18786	0.33905	0.98756	6179	1
CHTOP	5	0.0012578	0.0053414	0.096991	991	3	0.025127	0.075768	0.817025	1668	1
ATP6V1E1	5	0.0012591	0.0053463	0.096991	992	3	0.90377	0.90444	1.0	15252	0
RPS16	4	0.0012599	0.005348	0.096991	993	3	0.99319	0.99309	1.0	17084	0
TXN	7	0.0012761	0.005398	0.0978	994	3	0.3097	0.4564	1.0	7977	3
SLC3A2	5	0.0012817	0.0054151	0.09801	995	4	0.92408	0.92436	1.0	15595	0
DDX21	5	0.0012838	0.0054228	0.098051	996	4	0.55736	0.65285	1.0	11103	1
PARS2	5	0.001286	0.0054288	0.098062	997	4	0.99106	0.99092	1.0	17007	0
PPP1CB	5	0.0012883	0.0054365	0.098102	998	3	0.29164	0.43912	1.0	7707	1
PRPF18	5	0.0012966	0.00547	0.09852	999	4	0.63137	0.69116	1.0	11741	1
DARS2	5	0.0012967	0.0054706	0.09852	1000	4	0.99881	0.9988	1.0	17460	0
NT5C3A	5	0.0013	0.0054832	0.098649	1001	4	0.99555	0.99549	1.0	17181	0
HNRNPD	5	0.0013024	0.0054931	0.098709	1002	4	0.88761	0.8886	1.0	14971	0
RPS15A	3	0.0013047	0.0054975	0.098709	1003	3	0.9987	0.99869	1.0	17448	0
ARID2	5	0.0013275	0.0055783	0.10006	1004	4	0.97808	0.97781	1.0	16664	0
TMEM258	5	0.001334	0.0056053	0.100443	1005	4	0.78032	0.78866	1.0	13300	1
RAB6A	13	0.0013594	0.0056954	0.101958	1006	8	0.89621	0.89705	1.0	15114	1
GLMN	5	0.0013633	0.0057073	0.102068	1007	4	0.49364	0.62294	1.0	10684	1
NLE1	7	0.001366	0.0057196	0.102187	1008	6	0.98845	0.98827	1.0	16921	0
DDX10	5	0.0013745	0.0057504	0.102636	1009	4	0.16023	0.30978	0.97569	5713	1
HIST1H2AC	4	0.0013854	0.0057878	0.103201	1010	3	0.99069	0.99056	1.0	16994	0
FANCL	5	0.0013878	0.0057944	0.103216	1011	4	0.2537	0.4026	1.0	7143	1
ISCU	5	0.0013904	0.0058038	0.10328	1012	4	0.030247	0.089221	0.839205	1912	1
NDUFAB1	5	0.001393	0.0058104	0.103292	1013	3	0.88781	0.88879	1.0	14973	0
TIMM22	5	0.0013946	0.0058158	0.103292	1014	3	0.074072	0.16967	0.925104	3286	1
EXOSC2	5	0.0014159	0.005895	0.104594	1015	3	0.94535	0.9453	1.0	15971	0
GDI2	5	0.0014385	0.0059703	0.105827	1016	4	0.9525	0.95239	1.0	16103	0
NISCH	5	0.0014436	0.0059885	0.106044	1017	4	0.99888	0.99888	1.0	17475	0
SEC63	5	0.0014523	0.0060165	0.106436	1018	4	0.90284	0.90354	1.0	15236	0
SETD1B	5	0.0014595	0.0060446	0.106724	1019	4	0.99604	0.99599	1.0	17210	0
WDR55	5	0.0014598	0.0060457	0.106724	1020	4	0.79895	0.80404	1.0	13562	1
ANKRD65	9	0.0014605	0.0060506	0.106724	1021	7	0.70008	0.73165	1.0	12376	2
SRCAP	5	0.0014717	0.0060836	0.107201	1022	4	0.75864	0.77199	1.0	13027	1
NOTCH2NL	5	0.0014817	0.0061171	0.107687	1023	4	0.9984	0.99837	1.0	17403	0
CTU1	5	0.0014848	0.0061265	0.107746	1024	3	0.98636	0.98615	1.0	16854	0
DLST	5	0.0014885	0.0061419	0.107902	1025	4	0.94246	0.94249	1.0	15910	0
TMEM242	5	0.0014906	0.0061474	0.107902	1026	4	0.99861	0.99859	1.0	17440	0
VPS25	5	0.0014988	0.0061787	0.108347	1027	4	0.99861	0.99859	1.0	17428	0
SRRT	5	0.0015077	0.0062133	0.108848	1028	4	0.99861	0.99859	1.0	17418	0
SRFBP1	5	0.001513	0.0062331	0.109012	1029	3	0.96876	0.96859	1.0	16439	0
MRPL23	5	0.0015139	0.006237	0.109012	1030	4	0.8537	0.85534	1.0	14407	0
RAD17	5	0.0015153	0.0062408	0.109012	1031	4	0.9033	0.90401	1.0	15245	0
EXOC2	5	0.0015177	0.0062518	0.109069	1032	4	0.035399	0.099752	0.858513	2088	1
GAK	5	0.0015186	0.0062562	0.109069	1033	4	0.99737	0.99733	1.0	17289	0
POLR1A	5	0.0015228	0.0062689	0.109184	1034	2	0.68215	0.72052	1.0	12193	1
TAF2	5	0.0015292	0.0062925	0.10949	1035	4	0.88656	0.8876	1.0	14954	0
TUBA1B	4	0.0015321	0.0063019	0.109527	1036	4	0.99847	0.99844	1.0	17409	0
MORC2	5	0.001534	0.0063068	0.109527	1037	4	0.95561	0.95545	1.0	16168	0
POLG	5	0.0015407	0.0063255	0.109746	1038	3	0.82702	0.82929	1.0	13989	1
VARS2	5	0.0015567	0.0063799	0.110583	1039	4	0.99766	0.99761	1.0	17316	0
GPR155	5	0.001567	0.0064173	0.111124	1040	4	0.98061	0.98038	1.0	16722	0
PNPT1	5	0.0015743	0.0064371	0.11136	1041	4	0.99843	0.9984	1.0	17407	0
SUGP1	5	0.0015906	0.0064943	0.112222	1042	4	0.94496	0.94492	1.0	15957	0
HIST1H1E	5	0.0015926	0.0065014	0.112222	1043	4	0.99334	0.99323	1.0	17087	0
MATR3	5	0.0015942	0.0065097	0.112222	1044	4	0.66244	0.70879	1.0	12015	1
SLC7A6OS	5	0.0015945	0.0065119	0.112222	1045	4	0.98902	0.98887	1.0	16936	0
NDUFB9	5	0.0015975	0.0065212	0.112276	1046	4	0.98786	0.98766	1.0	16903	0
RPF2	5	0.0016084	0.0065597	0.112751	1047	4	0.97967	0.97944	1.0	16701	0
HNRNPK	5	0.0016089	0.0065614	0.112751	1048	3	0.8496	0.85137	1.0	14350	0
PSMC2	5	0.0016117	0.0065751	0.11288	1049	4	0.98939	0.98921	1.0	16951	0
U2AF1	5	0.0016261	0.0066224	0.113583	1050	4	0.96867	0.9685	1.0	16434	0
LTV1	5	0.0016415	0.0066735	0.114351	1051	4	0.71121	0.73884	1.0	12491	1
MED1	5	0.0016472	0.0066933	0.114581	1052	3	0.72611	0.74885	1.0	12653	1
EGR2	5	0.0016536	0.0067103	0.114764	1053	4	0.94491	0.94486	1.0	15954	0
TANGO6	5	0.0016589	0.0067246	0.114899	1054	4	0.78366	0.79136	1.0	13348	1
YME1L1	5	0.0016687	0.0067455	0.115147	1055	4	0.69451	0.72817	1.0	12314	1
INTS1	5	0.0016804	0.0067835	0.115594	1056	4	0.77457	0.78407	1.0	13219	1
ACTL6A	5	0.001681	0.0067846	0.115594	1057	4	0.99876	0.99875	1.0	17454	0
WDR1	5	0.0016835	0.0067928	0.115625	1058	4	0.96037	0.96026	1.0	16259	0
MRPL19	5	0.0016871	0.0068038	0.115703	1059	4	0.99652	0.99646	1.0	17235	0
SMC5	5	0.0016934	0.0068225	0.115912	1060	4	0.9944	0.99432	1.0	17121	0
CWC25	5	0.0016959	0.0068291	0.115914	1061	4	0.095281	0.20577	0.942995	3924	1
UBTF	5	0.0017	0.0068412	0.11601	1062	3	0.90697	0.90763	1.0	15307	0
HSD17B10	5	0.0017146	0.0068951	0.116814	1063	4	0.93804	0.93816	1.0	15844	0
POP7	5	0.0017168	0.006905	0.116818	1064	4	0.96872	0.96854	1.0	16436	0
CLSPN	5	0.0017177	0.0069083	0.116818	1065	4	0.54958	0.64906	1.0	11060	1
COX6C	3	0.0017215	0.0069215	0.116931	1066	3	0.99828	0.99825	1.0	17393	0
URI1	5	0.001727	0.0069418	0.117165	1067	3	0.73197	0.75276	1.0	12729	1
EIF3F	4	0.0017299	0.0069544	0.117268	1068	4	0.99827	0.99824	1.0	17391	0
SIRT7	5	0.0017435	0.0069951	0.117844	1069	4	0.92188	0.92216	1.0	15562	0
UBA3	5	0.0017573	0.0070336	0.118382	1070	4	0.98309	0.98283	1.0	16779	0
PSMB3	5	0.001762	0.0070485	0.118521	1071	3	0.010183	0.033969	0.72582	842	1
RCE1	5	0.0017669	0.0070644	0.118678	1072	4	0.93497	0.9351	1.0	15795	0
PRC1	5	0.0017754	0.0070924	0.119038	1073	4	0.44385	0.58514	1.0	10063	1
DDX3X	5	0.0017817	0.0071172	0.119194	1074	3	0.98269	0.98243	1.0	16768	0
HINFP	5	0.0017819	0.0071183	0.119194	1075	4	0.72156	0.74573	1.0	12598	1
SF3B1	5	0.0017835	0.0071216	0.119194	1076	4	0.98031	0.98009	1.0	16715	0
SARNP	5	0.0017916	0.0071546	0.119635	1077	4	0.97951	0.97927	1.0	16695	0
ISG20L2	5	0.0018045	0.007193	0.120062	1078	4	0.84545	0.84726	1.0	14284	0
IRS2	5	0.0018084	0.0072018	0.120062	1079	4	0.99416	0.99407	1.0	17110	0
DYNLL1	4	0.0018094	0.0072046	0.120062	1080	4	0.99819	0.99816	1.0	17386	0
MAD2L2	5	0.0018109	0.0072068	0.120062	1081	4	0.99827	0.99824	1.0	17392	0
POT1	5	0.0018296	0.0072722	0.121033	1082	4	0.70712	0.73615	1.0	12443	1
WDR61	5	0.0018312	0.0072785	0.121033	1083	4	0.99639	0.99635	1.0	17225	0
COX6B1	5	0.0018334	0.0072854	0.121035	1084	4	0.64249	0.69738	1.0	11835	1
HIST1H2BB	3	0.0018385	0.0073014	0.121035	1085	2	0.90089	0.90163	1.0	15196	0
ATP13A1	5	0.0018395	0.0073047	0.121035	1086	4	0.998	0.99796	1.0	17366	0
SRSF10	6	0.00184	0.0073074	0.121035	1087	5	0.99701	0.99695	1.0	17267	0
RPS4X	3	0.0018417	0.0073129	0.121035	1088	3	0.99709	0.99705	1.0	17271	0
MED23	5	0.0018428	0.0073189	0.121035	1089	3	0.70422	0.73427	1.0	12415	1
C1orf109	5	0.001845	0.0073272	0.12106	1090	4	0.14313	0.28304	0.965766	5278	1
CDCA2	5	0.0018549	0.0073613	0.121512	1091	4	0.49412	0.62313	1.0	10686	1
TRIM28	5	0.0018586	0.0073728	0.121591	1092	4	0.99892	0.99892	1.0	17480	0
PRKAB1	5	0.0018688	0.0074064	0.122032	1093	4	0.90063	0.90139	1.0	15187	0
KRR1	5	0.0018805	0.0074361	0.12224	1094	4	0.95713	0.95692	1.0	16197	0
PWP2	5	0.0018808	0.0074366	0.12224	1095	3	0.92235	0.92263	1.0	15569	0
FANCD2	5	0.001882	0.0074393	0.12224	1096	4	0.98527	0.98504	1.0	16834	0
TTC19	5	0.0018923	0.0074806	0.122806	1097	4	0.94561	0.94555	1.0	15974	0
NSFL1C	5	0.0018968	0.007496	0.122946	1098	4	0.32905	0.47486	1.0	8332	1
POLD2	5	0.0019015	0.007507	0.122948	1099	3	0.91758	0.91799	1.0	15480	0
PSMB1	5	0.0019024	0.0075097	0.122948	1100	4	0.99829	0.99826	1.0	17394	0
RNF4	5	0.0019377	0.0076362	0.124904	1101	3	0.79278	0.79876	1.0	13486	1
STRAP	5	0.0019607	0.0077087	0.125977	1102	3	0.83072	0.83281	1.0	14053	1
BUB1	5	0.0019628	0.0077197	0.126042	1103	4	0.99606	0.99601	1.0	17211	0
HSPE1	2	0.0019743	0.0077566	0.126529	1104	2	0.99803	0.99799	1.0	17370	0
PPP2R2A	5	0.0019831	0.0077852	0.126846	1105	4	0.16354	0.31485	0.97597	5807	1
DAD1	5	0.0019848	0.0077901	0.126846	1106	4	0.99861	0.99859	1.0	17420	0
INTS8	5	0.0019902	0.0078116	0.127002	1107	3	0.36395	0.5084	1.0	8865	1
NOP2	5	0.0019911	0.0078137	0.127002	1108	2	0.35349	0.49853	1.0	8698	1
DDI2	5	0.0020083	0.007872	0.127799	1109	4	0.99185	0.99174	1.0	17033	0
DDX18	5	0.0020093	0.007877	0.127799	1110	4	0.96503	0.9649	1.0	16355	0
BDP1	5	0.0020308	0.0079457	0.128637	1111	4	0.99674	0.99668	1.0	17250	0
RFK	5	0.0020308	0.0079457	0.128637	1112	4	0.99793	0.99788	1.0	17354	0
ADAT3	5	0.0020329	0.0079501	0.128637	1113	3	0.98062	0.98039	1.0	16723	0
MASTL	5	0.002049	0.0080007	0.129339	1114	4	0.96679	0.96664	1.0	16387	0
URM1	8	0.0020593	0.0080375	0.129818	1115	5	0.35294	0.498	1.0	8687	2
GTF2H2	2	0.0020624	0.0080485	0.12988	1116	2	0.99794	0.99789	1.0	17355	0
PREX1	5	0.0020776	0.0080947	0.130508	1117	4	0.97002	0.96984	1.0	16465	0
HIST1H2BN	2	0.0020825	0.0081128	0.130683	1118	2	0.99733	0.99728	1.0	17286	0
NCAPH	5	0.0020859	0.0081249	0.130761	1119	3	0.46426	0.60488	1.0	10374	1
COG1	5	0.0020957	0.0081601	0.131164	1120	4	0.9963	0.99624	1.0	17217	0
KPNB1	5	0.0020983	0.0081645	0.131164	1121	4	0.99528	0.9952	1.0	17165	0
DIS3	5	0.0021169	0.008225	0.132018	1122	3	0.97123	0.97104	1.0	16491	0
TRIM37	5	0.0021458	0.0083102	0.133267	1123	4	0.99228	0.99219	1.0	17049	0
TSEN54	5	0.0021543	0.0083415	0.13365	1124	4	0.84568	0.84748	1.0	14290	0
CDK7	5	0.0021778	0.0084048	0.134486	1125	4	0.9933	0.99319	1.0	17086	0
TFAP4	5	0.0021792	0.0084086	0.134486	1126	4	0.97094	0.97078	1.0	16486	0
MRPL18	5	0.0021942	0.0084531	0.135078	1127	4	0.47211	0.61244	1.0	10504	1
GLB1L	5	0.0022036	0.0084834	0.135441	1128	4	0.38796	0.53111	1.0	9215	1
ANAPC1	4	0.002206	0.0084911	0.135444	1129	3	0.9198	0.92011	1.0	15521	0
OTUD5	5	0.002218	0.008534	0.136007	1130	4	0.74023	0.75859	1.0	12828	1
NAA38	4	0.0022243	0.0085571	0.136255	1131	4	0.99778	0.99772	1.0	17332	0
ERCC4	5	0.0022275	0.0085658	0.136274	1132	4	0.98787	0.98768	1.0	16904	0
EMC1	5	0.0022421	0.0086038	0.136757	1133	4	0.13619	0.2722	0.96324	5085	1
INTS7	5	0.0022497	0.0086258	0.136891	1134	4	0.98974	0.98957	1.0	16962	0
HGS	5	0.0022503	0.0086274	0.136891	1135	3	0.99756	0.99751	1.0	17303	0
PCBP1	5	0.002258	0.0086516	0.137154	1136	4	0.98938	0.9892	1.0	16949	0
POP4	5	0.0022638	0.008672	0.137331	1137	4	0.99787	0.99782	1.0	17342	0
HIST1H1B	5	0.0022664	0.008678	0.137331	1138	4	0.99874	0.99873	1.0	17450	0
MRPS16	5	0.0022733	0.0087	0.137558	1139	4	0.8415	0.84339	1.0	14225	0
GPKOW	5	0.0022914	0.0087577	0.138349	1140	4	0.99679	0.99674	1.0	17254	0
TCERG1	5	0.0022966	0.0087715	0.138445	1141	4	0.9984	0.99837	1.0	17402	0
ARL2	5	0.0023	0.0087808	0.138471	1142	3	0.96396	0.96383	1.0	16324	0
TIMM17A	5	0.00232	0.008844	0.139346	1143	4	0.96193	0.9618	1.0	16293	0
ACTR6	5	0.0023324	0.0088869	0.139899	1144	4	0.98544	0.9852	1.0	16839	0
MFAP2	5	0.0023404	0.0089166	0.140244	1145	2	0.3468	0.49215	1.0	8584	2
GPR89A	3	0.0023435	0.0089249	0.140251	1146	2	0.84878	0.85054	1.0	14338	0
PRKAA1	5	0.0023481	0.008937	0.140319	1147	4	0.043778	0.11533	0.878214	2365	1
ARIH1	5	0.0023562	0.0089595	0.14055	1148	3	0.53799	0.64351	1.0	10968	1
POP1	5	0.0023727	0.00902	0.141376	1149	3	0.97785	0.97759	1.0	16657	0
SYNCRIP	5	0.0023787	0.0090381	0.141429	1150	3	0.95553	0.95538	1.0	16165	0
PWP1	5	0.0023797	0.0090414	0.141429	1151	4	0.97568	0.97547	1.0	16598	0
KIAA0100	5	0.0023805	0.0090469	0.141429	1152	4	0.97557	0.97537	1.0	16597	0
PEX1	5	0.0023978	0.0091013	0.142156	1153	4	0.89577	0.89662	1.0	15104	0
SCAF1	5	0.0024192	0.0091772	0.142946	1154	4	0.99806	0.99803	1.0	17374	0
PSMC1	2	0.0024213	0.0091827	0.142946	1155	2	0.99758	0.99753	1.0	17305	0
TBCB	5	0.0024217	0.0091844	0.142946	1156	4	0.97842	0.97816	1.0	16669	0
POM121C	5	0.0024226	0.009186	0.142946	1157	4	0.76131	0.77398	1.0	13063	1
CENPN	5	0.0024253	0.009192	0.142946	1158	3	0.8473	0.84908	1.0	14319	0
PISD	5	0.0024301	0.009203	0.142946	1159	3	0.87005	0.87128	1.0	14678	0
GTPBP8	5	0.0024313	0.0092074	0.142946	1160	4	0.98578	0.98556	1.0	16844	0
CMTR2	5	0.0024347	0.0092162	0.142959	1161	4	0.92663	0.92689	1.0	15648	0
SYVN1	5	0.0024625	0.0093136	0.144339	1162	4	0.99847	0.99844	1.0	17410	0
ACSL4	5	0.0024652	0.0093212	0.144339	1163	4	0.99768	0.99764	1.0	17320	0
RABL2A	2	0.0024813	0.0093762	0.145066	1164	2	0.99752	0.99747	1.0	17298	0
RASA2	5	0.0024864	0.0093889	0.145137	1165	4	0.99804	0.998	1.0	17372	0
VPS28	5	0.002492	0.0094081	0.145309	1166	4	0.85637	0.85793	1.0	14450	0
BRF2	5	0.0025008	0.0094364	0.145622	1167	4	0.96548	0.96534	1.0	16364	0
METTL16	5	0.0025388	0.0095664	0.147376	1168	3	0.83389	0.83593	1.0	14096	0
ALG1	5	0.0025389	0.0095664	0.147376	1169	4	0.99535	0.99527	1.0	17170	0
DOHH	5	0.0025507	0.0096077	0.147884	1170	4	0.98695	0.98673	1.0	16871	0
MCM10	5	0.0025987	0.0097605	0.150109	1171	3	0.55269	0.65058	1.0	11075	1
C17orf58	8	0.0026175	0.0098199	0.150893	1172	4	0.10343	0.21923	0.946792	4170	1
ATP5F1	5	0.002642	0.0098985	0.151831	1173	4	0.99881	0.9988	1.0	17461	0
TIMELESS	5	0.0026429	0.0099002	0.151831	1174	3	0.9488	0.94866	1.0	16040	0
ANAPC5	5	0.0026456	0.0099062	0.151831	1175	4	0.98066	0.98044	1.0	16725	0
UTP11L	5	0.0026621	0.009959	0.15251	1176	4	0.99861	0.99859	1.0	17447	0
ZNF787	5	0.0026705	0.0099903	0.15286	1177	1	0.80473	0.80903	1.0	13643	1
BRIX1	5	0.0026863	0.010045	0.153562	1178	4	0.99453	0.99443	1.0	17129	0
C21orf59	5	0.0027147	0.010146	0.154977	1179	4	0.85157	0.85331	1.0	14379	0
NUP85	5	0.0027187	0.010161	0.155081	1180	4	0.98553	0.98528	1.0	16840	0
SPATA5	5	0.0027503	0.010288	0.156877	1181	4	0.99882	0.99881	1.0	17463	0
VPS29	5	0.0027549	0.010301	0.156946	1182	3	0.39429	0.53718	1.0	9311	2
PIFO	5	0.0027599	0.010321	0.157114	1183	4	0.43863	0.58005	1.0	9969	1
SF3A3	5	0.0027661	0.010337	0.157224	1184	2	0.9731	0.97289	1.0	16536	0
PKMYT1	5	0.0027911	0.010416	0.158145	1185	4	0.45788	0.59871	1.0	10267	1
AP1B1	5	0.0027926	0.010421	0.158145	1186	4	0.99812	0.9981	1.0	17382	0
EIF3C	3	0.0027963	0.010431	0.158145	1187	3	0.9972	0.99715	1.0	17276	0
NPAT	5	0.0027969	0.010432	0.158145	1188	3	0.83305	0.83512	1.0	14082	1
PPP1R2	5	0.0028664	0.010643	0.161201	1189	4	0.023613	0.0717	0.8096	1593	1
EIF2S1	5	0.0028834	0.010697	0.161881	1190	3	0.82938	0.8315	1.0	14032	1
UBA1	5	0.0029169	0.010812	0.163491	1191	4	0.99452	0.99442	1.0	17127	0
GEMIN6	5	0.0029262	0.010839	0.163761	1192	4	0.98801	0.98783	1.0	16910	0
NXF1	5	0.0029347	0.01086	0.163931	1193	3	0.99682	0.99677	1.0	17256	0
TCF12	5	0.0029447	0.010886	0.1642	1194	4	0.99797	0.99792	1.0	17358	0
HIST2H3D	2	0.0029604	0.010935	0.1648	1195	2	0.99704	0.99698	1.0	17268	0
METAP1	5	0.0029827	0.011004	0.165697	1196	2	0.93753	0.93767	1.0	15833	0
CAB39	5	0.0029927	0.011033	0.165712	1199	4	0.42562	0.56738	1.0	9774	1
UBA5	5	0.0029927	0.011033	0.165712	1198	4	0.99534	0.99526	1.0	17169	0
RBM48	5	0.0029927	0.011033	0.165712	1197	4	0.58236	0.66537	1.0	11336	1
TXNDC15	5	0.0030004	0.011054	0.165887	1200	3	0.90267	0.90337	1.0	15232	0
RPL13A	4	0.0030604	0.011247	0.168642	1201	3	0.96	0.95986	1.0	16246	0
GTF2F2	5	0.003065	0.01126	0.168708	1202	3	0.62399	0.68717	1.0	11676	1
PDE4DIP	22	0.0030707	0.011277	0.16874	1203	12	0.21285	0.36321	0.998174	6553	1
COG4	5	0.0030723	0.011281	0.16874	1204	4	0.77235	0.78237	1.0	13191	1
GPR32	5	0.0031125	0.011397	0.170217	1205	4	0.13604	0.27196	0.96324	5079	1
NDUFS2	5	0.0031133	0.011399	0.170217	1206	4	0.99838	0.99836	1.0	17399	0
ILF3	5	0.003129	0.011455	0.170921	1207	4	0.9761	0.97589	1.0	16614	0
POLD1	5	0.0031335	0.011471	0.171017	1208	4	0.080223	0.18024	0.929764	3489	1
NOM1	5	0.00314	0.011496	0.171236	1209	4	0.86188	0.86331	1.0	14546	0
NUF2	5	0.0031502	0.011528	0.171578	1210	3	0.038871	0.10618	0.87008	2196	2
SDHA	5	0.003154	0.011543	0.171665	1211	2	0.25919	0.40794	1.0	7235	2
EXOC8	5	0.0031631	0.011567	0.171844	1212	3	0.51145	0.63103	1.0	10786	1
COX10	5	0.0031694	0.011586	0.171844	1213	4	0.89263	0.89355	1.0	15055	0
SNAPC2	5	0.0031702	0.011588	0.171844	1214	3	0.97207	0.97186	1.0	16516	0
URB2	5	0.003173	0.011598	0.171844	1215	3	0.94969	0.94957	1.0	16057	0
MTO1	5	0.0031759	0.011609	0.171844	1216	4	0.98327	0.98301	1.0	16782	0
NDUFA2	6	0.0031777	0.011613	0.171844	1217	5	0.94534	0.94529	1.0	15970	0
C2CD2L	5	0.0031989	0.011672	0.172411	1218	4	0.91909	0.9194	1.0	15506	0
DPH2	5	0.0031998	0.011675	0.172411	1219	4	0.98694	0.98673	1.0	16868	0
ATP1B3	5	0.0032006	0.01168	0.172411	1220	4	0.9602	0.96008	1.0	16253	0
MT1B	3	0.0032058	0.011694	0.172473	1221	2	0.94041	0.94046	1.0	15879	0
IARS2	5	0.0032185	0.011731	0.172882	1222	3	0.57765	0.66293	1.0	11290	1
CENPW	6	0.0032328	0.011777	0.173421	1223	4	0.97551	0.97531	1.0	16591	0
VARS	5	0.003245	0.011815	0.173838	1224	3	0.96444	0.96431	1.0	16338	0
SF3B2	5	0.003261	0.011871	0.174512	1225	3	0.35775	0.5026	1.0	8762	1
RFC4	5	0.0032721	0.011912	0.174983	1226	3	0.83778	0.83973	1.0	14162	0
IKBKAP	5	0.0032762	0.011928	0.175075	1227	4	0.99714	0.99708	1.0	17273	0
DET1	5	0.0032821	0.011944	0.175166	1228	4	0.22438	0.37426	1.0	6717	1
RAD51	5	0.0032922	0.011977	0.175507	1229	4	0.99309	0.99297	1.0	17079	0
OSGEP	5	0.0033361	0.012116	0.177401	1230	4	0.98683	0.9866	1.0	16865	0
DONSON	5	0.0033438	0.012145	0.177683	1231	3	0.69918	0.73106	1.0	12367	1
UFSP2	5	0.0033548	0.012181	0.177973	1232	3	0.0018452	0.0079693	0.523795	274	1
GINS3	6	0.0033602	0.012194	0.177973	1233	5	0.99523	0.99515	1.0	17162	0
C18orf21	7	0.0033609	0.012195	0.177973	1234	4	0.99737	0.99732	1.0	17288	0
CHMP3	6	0.0033684	0.012219	0.178174	1235	5	0.99504	0.99495	1.0	17153	0
BRD4	5	0.0033727	0.01223	0.17819	1236	4	0.99648	0.99643	1.0	17231	0
PSMG2	5	0.0033771	0.012245	0.17827	1237	4	0.99601	0.99596	1.0	17209	0
KANSL3	5	0.0033844	0.012265	0.178414	1238	2	0.92995	0.93016	1.0	15705	0
RABGGTB	5	0.0034348	0.012417	0.180475	1239	4	0.25909	0.40786	1.0	7232	1
DPY30	4	0.0034452	0.012455	0.180889	1240	3	0.76944	0.7801	1.0	13159	0
ARID1A	5	0.00346	0.012498	0.181373	1241	4	0.96321	0.96309	1.0	16312	0
OPA1	5	0.0034662	0.012517	0.181498	1242	4	0.014168	0.045525	0.763367	1074	1
ZBTB8OS	5	0.0034688	0.01253	0.181535	1243	4	0.9981	0.99807	1.0	17380	0
PTCD3	5	0.0034863	0.012594	0.182313	1244	4	0.99599	0.99594	1.0	17205	0
NARS	5	0.0034913	0.012609	0.182389	1245	3	0.06057	0.14575	0.901509	2909	1
PET112	5	0.003508	0.012655	0.182902	1246	3	0.86833	0.86959	1.0	14640	0
IQGAP1	5	0.0035277	0.012724	0.183756	1247	4	0.91129	0.91187	1.0	15378	0
LSM12	5	0.0035427	0.012776	0.184354	1248	4	0.97807	0.9778	1.0	16662	0
ECSIT	12	0.0035554	0.01282	0.184849	1249	7	0.86083	0.8623	1.0	14526	1
TXNL4A	5	0.0035744	0.012869	0.185406	1250	4	0.096501	0.20777	0.943123	3966	1
NAPG	5	0.0035801	0.012889	0.185481	1251	4	0.23315	0.3827	1.0	6843	1
MTG2	5	0.0035828	0.012895	0.185481	1252	4	0.89129	0.89221	1.0	15031	0
EIF4A2	5	0.0035909	0.012922	0.185729	1253	3	0.93731	0.93743	1.0	15830	0
TTF2	5	0.0036034	0.012967	0.18622	1254	4	0.98445	0.98421	1.0	16811	0
LAGE3	5	0.0036105	0.012995	0.186461	1255	4	0.80596	0.81011	1.0	13667	1
DCTN3	6	0.0036162	0.013011	0.186461	1256	4	0.83306	0.83513	1.0	14083	1
GPN3	5	0.0036172	0.013015	0.186461	1257	3	0.32035	0.46658	1.0	8181	2
SLC20A1	5	0.0036395	0.013084	0.187304	1258	4	0.99724	0.99719	1.0	17280	0
LIN52	5	0.0036844	0.013226	0.189081	1259	4	0.997	0.99694	1.0	17265	0
NUS1	4	0.0036851	0.013229	0.189081	1260	3	0.99102	0.99089	1.0	17006	0
SF3A1	5	0.003727	0.013374	0.191004	1261	4	0.091561	0.19948	0.942204	3807	1
CTCF	5	0.0037445	0.013437	0.191747	1262	4	0.92809	0.9283	1.0	15678	0
SEPHS2	5	0.0037567	0.01348	0.192215	1263	4	0.66158	0.7083	1.0	12003	1
RBM8A	5	0.0037668	0.013515	0.192556	1264	4	0.99467	0.99457	1.0	17135	0
ATXN10	5	0.0037864	0.013575	0.193257	1265	4	0.92084	0.92116	1.0	15542	0
EMC3	5	0.0038067	0.013636	0.193973	1266	4	0.90866	0.9092	1.0	15333	0
PFAS	5	0.0038146	0.013667	0.194257	1267	4	0.99612	0.99607	1.0	17214	0
TUBGCP2	5	0.0038276	0.013712	0.194752	1268	3	0.97317	0.97297	1.0	16538	0
COPS2	5	0.0038405	0.013755	0.195207	1269	4	0.97963	0.97941	1.0	16700	0
MCMBP	5	0.0038632	0.013823	0.195998	1270	4	0.51092	0.63078	1.0	10782	1
PSMD4	5	0.0038664	0.013833	0.195998	1271	4	0.98092	0.98068	1.0	16731	0
MTRF1	5	0.0038936	0.013925	0.196959	1272	4	0.78726	0.79424	1.0	13404	1
CEPT1	5	0.0038956	0.013932	0.196959	1273	3	0.93091	0.9311	1.0	15721	0
RPL14	5	0.0038965	0.013933	0.196959	1274	4	0.95847	0.95826	1.0	16219	0
ING3	7	0.0039253	0.014022	0.197977	1275	4	0.94996	0.94984	1.0	16062	0
TSEN15	6	0.0039274	0.014027	0.197977	1276	4	0.80211	0.80672	1.0	13607	1
NRBP1	5	0.0039432	0.014075	0.198497	1277	4	0.26165	0.41032	1.0	7275	1
TSTA3	5	0.0039509	0.014104	0.198744	1278	4	0.97494	0.97475	1.0	16578	0
RIOK3	5	0.0040264	0.014332	0.201801	1279	4	0.98038	0.98016	1.0	16717	0
HCN2	5	0.004088	0.014519	0.204281	1280	4	0.97088	0.9707	1.0	16483	0
WBP1	5	0.0040959	0.014544	0.204462	1281	4	0.95374	0.95358	1.0	16130	0
GATA2	5	0.0041385	0.014693	0.206395	1282	4	0.99874	0.99874	1.0	17451	0
OTOA	5	0.0041843	0.014844	0.208264	1283	4	0.99894	0.99894	1.0	17481	0
C11orf57	5	0.0041856	0.014849	0.208264	1284	3	0.12455	0.25361	0.959562	4753	2
C8orf59	3	0.0042463	0.015038	0.210521	1285	3	0.99575	0.9957	1.0	17189	0
WEE1	5	0.0042476	0.015042	0.210521	1286	2	0.027662	0.082496	0.826369	1796	2
SNAPC5	4	0.0042485	0.015045	0.210521	1287	2	0.98581	0.98559	1.0	16845	0
TOX4	5	0.004261	0.01509	0.210984	1288	4	0.42601	0.56773	1.0	9779	1
DRD5	5	0.0042738	0.015138	0.211355	1289	2	0.22307	0.37305	1.0	6693	2
RPL35	5	0.0042742	0.01514	0.211355	1290	4	0.2086	0.35911	0.994786	6498	1
CPSF2	5	0.0042915	0.015199	0.21202	1291	4	0.94744	0.94732	1.0	16011	0
AASDHPPT	5	0.0043217	0.015294	0.213182	1292	4	0.89835	0.89915	1.0	15147	0
TRMT6	5	0.0043286	0.015308	0.213216	1293	3	0.9176	0.91801	1.0	15481	0
NCL	5	0.0043496	0.015362	0.213793	1294	4	0.99769	0.99765	1.0	17322	0
PSMC3	5	0.0043601	0.015394	0.214072	1295	4	0.91065	0.9112	1.0	15367	0
MRPS24	5	0.0043748	0.015439	0.214541	1296	4	0.73022	0.75156	1.0	12700	1
PEX6	5	0.0043964	0.015505	0.215284	1297	4	0.66056	0.70772	1.0	11996	1
AGPS	5	0.0044016	0.015522	0.215354	1298	4	0.99669	0.99664	1.0	17247	0
PDCD11	5	0.0044181	0.015581	0.216012	1299	3	0.65926	0.70701	1.0	11990	1
FAM185A	5	0.0044446	0.015662	0.216973	1300	3	0.22743	0.37717	1.0	6769	1
TIMMDC1	5	0.0044538	0.015679	0.217042	1301	4	0.99729	0.99725	1.0	17283	0
CHCHD4	5	0.004548	0.015981	0.220903	1302	3	0.74379	0.7611	1.0	12878	1
CDK11A	5	0.0045488	0.015983	0.220903	1303	4	0.41285	0.55514	1.0	9596	1
CCDC53	5	0.0045624	0.016024	0.221303	1304	3	0.74321	0.7607	1.0	12870	1
NCBP1	5	0.0045872	0.01611	0.222223	1305	4	0.98386	0.9836	1.0	16800	0
ATP6V1H	5	0.0045883	0.016115	0.222223	1306	4	0.99861	0.99859	1.0	17415	0
RRP1	5	0.0046119	0.01619	0.222973	1307	2	0.040423	0.10904	0.871559	2251	1
FASTKD5	5	0.0046129	0.016195	0.222973	1308	4	0.98849	0.98831	1.0	16922	0
KRTAP4-6	3	0.0046395	0.016284	0.224035	1309	1	0.20304	0.35364	0.992201	6418	2
TFEC	5	0.004705	0.016485	0.226458	1310	4	0.82863	0.83079	1.0	14022	1
POLE2	5	0.004705	0.016485	0.226458	1311	4	0.70316	0.73362	1.0	12406	1
RNPC3	5	0.0047166	0.016526	0.226844	1312	2	0.16707	0.31879	0.977789	5871	1
RMI1	5	0.0047411	0.016596	0.227629	1313	3	0.16387	0.31533	0.976066	5816	1
RTEL1	5	0.0047564	0.016644	0.228111	1314	4	0.62263	0.68639	1.0	11664	1
PRRC2C	5	0.0047751	0.016715	0.228802	1315	4	0.49326	0.62277	1.0	10681	1
VPS16	5	0.0047781	0.016725	0.228802	1316	4	0.75163	0.76677	1.0	12958	1
PDSS1	5	0.0047806	0.016732	0.228802	1317	4	0.99253	0.99243	1.0	17060	0
COX17	4	0.0047912	0.016767	0.229101	1318	3	0.77419	0.78377	1.0	13209	0
AURKA	5	0.004806	0.016814	0.229566	1319	4	0.030032	0.088664	0.837753	1906	1
PPCDC	5	0.0048209	0.016855	0.229908	1320	3	0.68759	0.72393	1.0	12244	1
TADA3	5	0.0048249	0.016864	0.229908	1321	4	0.78132	0.78947	1.0	13315	1
ADIPOR1	5	0.0048449	0.016934	0.230685	1322	4	0.99791	0.99787	1.0	17351	0
AHCTF1	5	0.0048561	0.016969	0.230982	1323	4	0.40717	0.54959	1.0	9507	1
COQ10B	5	0.0048601	0.016985	0.231032	1324	3	0.10738	0.22568	0.949831	4265	1
WDR82	5	0.0048773	0.017032	0.231493	1325	4	0.97523	0.97504	1.0	16583	0
TFB1M	5	0.0049098	0.017147	0.232886	1326	4	0.98506	0.98483	1.0	16828	0
ATM	5	0.0049166	0.017168	0.232987	1327	4	0.93622	0.93637	1.0	15815	0
RBM28	5	0.0049391	0.017249	0.233915	1328	4	0.70507	0.73482	1.0	12429	1
AMBRA1	5	0.0049488	0.017281	0.234171	1329	3	0.81774	0.82067	1.0	13840	1
NAA25	5	0.004962	0.017319	0.234508	1330	3	0.83749	0.83943	1.0	14155	0
SART1	5	0.0049708	0.017345	0.234602	1331	4	0.99774	0.99769	1.0	17326	0
RRP12	5	0.0049731	0.017352	0.234602	1332	4	0.98369	0.98344	1.0	16794	0
NANP	5	0.0049856	0.017396	0.23502	1333	4	0.68661	0.7233	1.0	12234	1
FBXO5	5	0.0049906	0.017413	0.235082	1334	3	0.99752	0.99747	1.0	17299	0
HMHA1	5	0.0050038	0.017451	0.235417	1335	4	0.10036	0.21416	0.945869	4077	1
SP1	5	0.0050231	0.017516	0.23597	1336	4	0.94162	0.94166	1.0	15900	0
ATL2	5	0.005025	0.017525	0.23597	1337	3	0.79833	0.80347	1.0	13556	1
CLUL1	5	0.0050269	0.017532	0.23597	1338	3	0.9884	0.98821	1.0	16919	0
TRIM49D1	3	0.0050634	0.017643	0.237177	1339	2	0.07071	0.16377	0.92193	3199	1
DHX36	5	0.0050672	0.017653	0.237177	1340	3	0.99449	0.99439	1.0	17122	0
CCT7	5	0.0050706	0.017661	0.237177	1341	3	0.34299	0.48838	1.0	8523	2
EIF3M	5	0.0051002	0.017762	0.238358	1342	4	0.83517	0.83716	1.0	14114	0
NDUFB4	5	0.0051524	0.017929	0.240414	1343	4	0.93779	0.93791	1.0	15839	0
MMS19	5	0.0051746	0.017998	0.241171	1344	4	0.9959	0.99585	1.0	17202	0
ATMIN	5	0.0052144	0.018123	0.242663	1345	4	0.085675	0.18952	0.938383	3637	1
NDUFB2	5	0.0052227	0.018141	0.24271	1346	3	0.85079	0.85253	1.0	14367	0
C17orf70	5	0.0052285	0.018156	0.24271	1347	4	0.94369	0.94367	1.0	15932	0
CYC1	5	0.0052344	0.018169	0.24271	1348	4	0.96018	0.96005	1.0	16251	0
RPS13	4	0.0052395	0.018189	0.24271	1349	3	0.62239	0.68628	1.0	11661	1
ZMYND8	5	0.0052423	0.018194	0.24271	1350	3	0.83556	0.83753	1.0	14121	0
FAM120A	5	0.0052604	0.01825	0.243278	1351	4	0.99762	0.99757	1.0	17311	0
SSU72	5	0.0052811	0.018308	0.243867	1352	4	0.52284	0.63637	1.0	10855	1
DNAJA3	5	0.0052956	0.018354	0.244131	1353	3	0.89762	0.89845	1.0	15132	0
SHQ1	5	0.0052976	0.018362	0.244131	1354	3	0.90018	0.90096	1.0	15178	0
SNRNP200	5	0.0053055	0.018387	0.244131	1355	4	0.99861	0.99859	1.0	17441	0
ATP5O	5	0.0053075	0.018392	0.244131	1356	3	0.39606	0.53889	1.0	9337	1
RPL19	3	0.005312	0.018407	0.244131	1357	2	0.93583	0.93597	1.0	15807	0
TUBGCP6	5	0.0053126	0.018409	0.244131	1358	4	0.98984	0.98968	1.0	16966	0
ARCN1	5	0.0053328	0.01846	0.244629	1359	4	0.99775	0.9977	1.0	17328	0
GABPA	5	0.0053635	0.018558	0.245745	1360	3	0.96664	0.96648	1.0	16385	0
OLIG1	5	0.0053723	0.018587	0.245942	1361	4	0.2456	0.39477	1.0	7018	1
NDNL2	5	0.0053952	0.018649	0.246583	1362	4	0.97467	0.97446	1.0	16572	0
POLRMT	5	0.0054052	0.018674	0.246586	1363	3	0.44753	0.58875	1.0	10113	1
ZNRD1	5	0.0054092	0.018688	0.246586	1364	3	0.91447	0.91497	1.0	15429	0
SOS1	5	0.0054132	0.018704	0.246586	1365	3	0.72816	0.75019	1.0	12683	1
ROCK1	5	0.0054133	0.018704	0.246586	1366	4	0.98929	0.98911	1.0	16945	0
MRPS27	5	0.0054253	0.01874	0.246877	1367	4	0.99861	0.99859	1.0	17421	0
THAP5	5	0.0054817	0.018922	0.249092	1368	3	0.98859	0.98841	1.0	16923	0
RICTOR	5	0.0054921	0.018956	0.249357	1369	4	0.94451	0.94447	1.0	15945	0
SNRPE	1	0.0054955	0.018969	0.249357	1370	1	0.9945	0.99441	1.0	17124	0
DIEXF	5	0.0055101	0.019011	0.249717	1371	4	0.98041	0.98018	1.0	16719	0
YAE1D1	7	0.0055277	0.019073	0.25035	1372	5	0.93837	0.93847	1.0	15847	0
KLHDC7A	5	0.0055656	0.019174	0.251495	1373	4	0.86967	0.87091	1.0	14669	0
EIF5B	5	0.0055814	0.019228	0.252025	1374	3	0.99795	0.9979	1.0	17357	0
PMPCA	5	0.0056225	0.019359	0.253548	1375	4	0.94962	0.94949	1.0	16054	0
ARPC2	5	0.0056275	0.019374	0.253565	1376	4	0.97139	0.9712	1.0	16494	0
TCEB2	5	0.0056389	0.019409	0.253779	1377	3	0.99347	0.99337	1.0	17092	0
IK	5	0.0056424	0.019419	0.253779	1378	4	0.99654	0.99648	1.0	17236	0
RER1	5	0.0056575	0.019468	0.254241	1379	4	0.53929	0.64412	1.0	10975	1
MOB4	3	0.0056634	0.019482	0.254244	1380	2	0.87853	0.87967	1.0	14827	0
ADAT2	5	0.0056785	0.019527	0.254609	1381	4	0.988	0.98782	1.0	16909	0
MRPS18A	5	0.0056844	0.019539	0.254609	1382	3	0.80224	0.80684	1.0	13610	1
NGLY1	5	0.0056898	0.019553	0.254609	1383	4	0.96791	0.96774	1.0	16420	0
THG1L	5	0.0056968	0.019569	0.254639	1384	3	0.7604	0.77328	1.0	13048	1
ARHGAP11A	5	0.0057092	0.01961	0.254992	1385	3	0.99681	0.99676	1.0	17255	0
SLX4	5	0.0057238	0.019664	0.255352	1386	3	0.18412	0.33546	0.984554	6135	2
DDX47	5	0.0057243	0.019666	0.255352	1387	4	0.97583	0.97562	1.0	16606	0
IPO11	5	0.0057469	0.019737	0.256088	1388	3	0.99437	0.99428	1.0	17119	0
C1orf131	5	0.0057645	0.019801	0.256717	1389	2	0.79414	0.79992	1.0	13502	1
ZFX	7	0.0057679	0.019814	0.256717	1390	4	0.99301	0.99289	1.0	17076	0
GSTM2	5	0.0057948	0.019906	0.257714	1391	3	0.70776	0.73656	1.0	12452	1
DHX30	5	0.005821	0.019972	0.258346	1392	4	0.31829	0.46459	1.0	8139	1
CASC3	5	0.0058248	0.019983	0.258346	1393	4	0.56557	0.65687	1.0	11171	1
FURIN	5	0.0058352	0.020019	0.25863	1394	2	0.09387	0.20337	0.942995	3882	3
NGRN	5	0.0058874	0.020187	0.260609	1395	4	0.99782	0.99778	1.0	17338	0
EPS15L1	5	0.0059015	0.02023	0.260975	1396	4	0.77956	0.78805	1.0	13286	1
ANKRD54	5	0.0059157	0.020274	0.261356	1397	4	0.18248	0.33389	0.983317	6115	1
PITRM1	5	0.0059414	0.02035	0.262146	1398	4	0.5627	0.65547	1.0	11149	1
C19orf43	5	0.0059472	0.020372	0.262242	1399	4	0.95569	0.95553	1.0	16169	0
RPSA	2	0.0059593	0.020414	0.262479	1400	2	0.99404	0.99395	1.0	17105	0
OLA1	5	0.0059625	0.020426	0.262479	1401	2	0.97924	0.97898	1.0	16686	0
RALGAPB	5	0.0059647	0.020434	0.262479	1402	4	0.99583	0.99579	1.0	17195	0
POLE	5	0.0059725	0.02046	0.262584	1403	4	0.99254	0.99245	1.0	17061	0
PCYT2	5	0.0059768	0.020471	0.262584	1404	4	0.83098	0.83305	1.0	14056	1
RABIF	5	0.0060212	0.020624	0.264323	1405	2	0.93459	0.93474	1.0	15788	0
BTAF1	5	0.0060271	0.020636	0.264323	1406	4	0.90029	0.90107	1.0	15182	0
SNRNP35	5	0.0060454	0.020691	0.264808	1407	4	0.9966	0.99655	1.0	17240	0
HIST2H3A	2	0.006055	0.020712	0.264808	1408	2	0.99394	0.99385	1.0	17104	0
MBTD1	5	0.0060584	0.020718	0.264808	1409	4	0.98003	0.97981	1.0	16709	0
SMG7	5	0.0060729	0.020758	0.265132	1410	4	0.96808	0.9679	1.0	16422	0
ATP5C1	5	0.0061005	0.020844	0.265896	1411	4	0.6623	0.70871	1.0	12012	1
EXOC3	5	0.0061014	0.020848	0.265896	1412	3	0.98682	0.98659	1.0	16863	0
PSMD13	5	0.006107	0.020867	0.265896	1413	4	0.82095	0.82362	1.0	13900	1
MRPL20	5	0.0061167	0.020891	0.265896	1414	4	0.94353	0.94355	1.0	15929	0
NUP160	5	0.0061169	0.020892	0.265896	1415	4	0.9964	0.99635	1.0	17226	0
AGFG1	5	0.0061309	0.020944	0.266219	1416	2	0.3387	0.4842	1.0	8477	2
AAGAB	5	0.0061321	0.020947	0.266219	1417	4	0.98601	0.98581	1.0	16850	0
RAD50	5	0.0061429	0.020984	0.266388	1418	3	0.74152	0.75952	1.0	12848	1
SIN3A	5	0.0061449	0.02099	0.266388	1419	4	0.99692	0.99687	1.0	17259	0
BRWD1	5	0.0061678	0.021051	0.266975	1420	4	0.99843	0.9984	1.0	17406	0
EXOC1	5	0.0061754	0.021081	0.267121	1421	4	0.99522	0.99514	1.0	17161	0
MSMO1	10	0.0061791	0.021092	0.267121	1422	5	0.9723	0.97209	1.0	16522	0
DDA1	5	0.0061896	0.021129	0.2674	1423	3	0.87428	0.87546	1.0	14746	0
NUFIP2	5	0.0061984	0.021158	0.267581	1424	4	0.99781	0.99776	1.0	17334	0
SARS2	5	0.0062224	0.021239	0.268414	1425	4	0.9909	0.99076	1.0	17000	0
PDE6A	5	0.0062406	0.021293	0.268732	1426	1	0.18525	0.33654	0.986302	6145	2
RPUSD4	5	0.0062411	0.021294	0.268732	1427	3	0.53447	0.64181	1.0	10936	1
LIG3	5	0.0063072	0.02151	0.271275	1428	3	0.97729	0.97706	1.0	16647	0
GINS4	5	0.0063339	0.021598	0.272156	1429	4	0.99214	0.99204	1.0	17045	0
NUDC	5	0.0063379	0.02161	0.272156	1430	4	0.9143	0.91478	1.0	15425	0
TARS2	5	0.0063693	0.021697	0.273059	1431	3	0.22513	0.37497	1.0	6734	2
VPS33A	5	0.0063871	0.021747	0.273459	1432	4	0.6806	0.71954	1.0	12182	1
TSG101	5	0.0063915	0.021759	0.273459	1433	3	0.40255	0.5451	1.0	9438	1
RNF138	7	0.0063997	0.021789	0.273634	1434	5	0.80665	0.81074	1.0	13674	1
ABCF1	5	0.0064497	0.021933	0.275251	1435	4	0.90884	0.90937	1.0	15338	0
NSUN4	5	0.0064654	0.021988	0.275756	1436	3	0.079089	0.17831	0.927972	3459	1
ORC3	5	0.0064873	0.02206	0.276137	1437	4	0.19456	0.34552	0.990432	6276	1
H2AFX	4	0.0064884	0.022061	0.276137	1438	3	0.9689	0.96872	1.0	16443	0
OGT	5	0.0064901	0.022065	0.276137	1439	3	0.8123	0.81575	1.0	13745	1
IPO13	5	0.0064969	0.022082	0.276159	1440	3	0.99008	0.98992	1.0	16971	0
PDSS2	5	0.0065112	0.022126	0.276414	1441	3	0.93956	0.93963	1.0	15864	0
SARS	5	0.0065126	0.022133	0.276414	1442	4	0.86454	0.86592	1.0	14577	0
KCNA7	5	0.0065308	0.022183	0.276799	1443	4	0.9938	0.9937	1.0	17098	0
PPP5C	5	0.0065349	0.022194	0.276799	1444	4	0.99126	0.99112	1.0	17013	0
UPF2	5	0.0065488	0.022231	0.277067	1445	3	0.90524	0.90592	1.0	15275	0
RAE1	5	0.00657	0.022303	0.277765	1446	3	0.063137	0.15038	0.908634	2979	1
SMG8	5	0.0065793	0.022336	0.27788	1447	4	0.99054	0.99041	1.0	16988	0
TMEM199	5	0.0065848	0.02235	0.27788	1448	4	0.99599	0.99594	1.0	17206	0
ZMAT5	5	0.0065874	0.022358	0.27788	1449	3	0.94424	0.9442	1.0	15940	0
GOLGA7	5	0.0065967	0.02239	0.278078	1450	4	0.043246	0.11434	0.876645	2343	1
CIT	5	0.0066792	0.022644	0.281046	1451	3	0.96065	0.96051	1.0	16270	0
BOLA3	6	0.0066944	0.02268	0.281245	1452	4	0.90167	0.90242	1.0	15209	0
ITSN2	5	0.006697	0.022691	0.281245	1453	4	0.83216	0.83424	1.0	14073	1
RHBDF1	5	0.0067377	0.022817	0.282604	1454	4	0.99052	0.99039	1.0	16985	0
USE1	5	0.0067447	0.022839	0.282682	1455	4	0.99537	0.99529	1.0	17171	0
DPF2	5	0.0067533	0.022871	0.282882	1456	3	0.57746	0.66283	1.0	11286	1
PNKP	5	0.0068008	0.023017	0.284177	1457	3	0.85573	0.8573	1.0	14440	0
XPO5	5	0.0068029	0.023027	0.284177	1458	4	0.9136	0.9141	1.0	15414	0
FAM86B1	1	0.0068074	0.023039	0.284177	1459	1	0.99319	0.99309	1.0	17083	0
MGAT4B	5	0.0068115	0.023053	0.284177	1460	4	0.94259	0.94263	1.0	15912	0
NDUFA5	3	0.0068121	0.023054	0.284177	1461	3	0.99319	0.99308	1.0	17082	0
ARF1	5	0.0068529	0.02317	0.285271	1462	4	0.97934	0.9791	1.0	16692	0
SSX4	3	0.0068537	0.023175	0.285271	1463	3	0.99315	0.99303	1.0	17080	0
GFM1	5	0.0068589	0.023193	0.285299	1464	3	0.95246	0.95235	1.0	16102	0
OXA1L	5	0.0068985	0.023309	0.286531	1465	1	0.43832	0.57974	1.0	9962	2
NAPA	5	0.0069397	0.023415	0.287443	1466	3	0.89974	0.90053	1.0	15169	0
THOC7	5	0.0069397	0.023415	0.287443	1467	4	0.9303	0.93053	1.0	15710	0
EEF1G	5	0.0069739	0.023518	0.288515	1468	4	0.98913	0.98897	1.0	16941	0
UTP23	5	0.0069855	0.023553	0.28875	1469	4	0.99141	0.99128	1.0	17016	0
VIPAS39	5	0.0070044	0.023608	0.289007	1470	4	0.89608	0.89692	1.0	15110	0
OBFC1	5	0.0070072	0.023618	0.289007	1471	4	0.99848	0.99845	1.0	17411	0
XPOT	5	0.0070116	0.023629	0.289007	1472	4	0.99878	0.99878	1.0	17456	0
NUDCD3	5	0.0070162	0.023639	0.289007	1473	4	0.98661	0.9864	1.0	16860	0
NRD1	5	0.0070755	0.023809	0.290831	1474	3	0.18604	0.33728	0.986854	6155	1
GTF2H4	5	0.0070779	0.02382	0.290831	1475	3	0.93884	0.93895	1.0	15855	0
MTG1	5	0.0070832	0.02384	0.290875	1476	4	0.99843	0.9984	1.0	17405	0
SCN2B	5	0.007089	0.023864	0.290973	1477	4	0.3569	0.50184	1.0	8745	1
DR1	5	0.0070981	0.023898	0.291192	1478	4	0.99805	0.99802	1.0	17373	0
POLR1E	5	0.0071067	0.023922	0.291289	1479	4	0.79096	0.7973	1.0	13455	1
COX15	5	0.0071423	0.024034	0.292457	1480	4	0.92245	0.92273	1.0	15572	0
EIF4H	5	0.0071553	0.02407	0.292694	1481	4	0.99781	0.99776	1.0	17333	0
MEN1	5	0.0071759	0.024136	0.293154	1482	4	0.79203	0.79816	1.0	13476	1
JMJD1C	5	0.0071774	0.024141	0.293154	1483	4	0.99788	0.99783	1.0	17344	0
ZNF513	5	0.0071893	0.02417	0.29331	1484	4	0.98878	0.98862	1.0	16928	0
NSF	5	0.0072046	0.024222	0.293602	1485	3	0.54319	0.64597	1.0	11005	1
MECR	5	0.0072071	0.024226	0.293602	1486	4	0.9972	0.99714	1.0	17275	0
NEDD8	3	0.0072186	0.024263	0.293759	1487	2	0.9453	0.94525	1.0	15969	0
CCDC86	5	0.0072214	0.024272	0.293759	1488	3	0.89171	0.89265	1.0	15042	0
RAF1	5	0.0072413	0.024327	0.294234	1489	4	0.9979	0.99785	1.0	17347	0
EAPP	5	0.0073084	0.024535	0.296541	1490	3	0.98288	0.98262	1.0	16775	0
GOSR1	5	0.0073205	0.02457	0.296774	1491	4	0.99879	0.99878	1.0	17457	0
PLRG1	5	0.00734	0.024618	0.297152	1492	4	0.99809	0.99805	1.0	17378	0
HTATSF1	5	0.0074276	0.024887	0.300196	1493	4	0.95027	0.95014	1.0	16067	0
KRTAP5-10	3	0.0074414	0.02493	0.300512	1494	3	0.99256	0.99246	1.0	17062	0
XRCC5	5	0.0075635	0.02529	0.304649	1495	3	0.65299	0.70345	1.0	11935	1
ARHGAP36	5	0.0076109	0.025426	0.30608	1496	1	0.78922	0.79586	1.0	13432	1
SEC22C	5	0.0076205	0.025451	0.306173	1497	4	0.59953	0.67428	1.0	11484	1
VPS72	5	0.007636	0.025503	0.306413	1498	4	0.99843	0.9984	1.0	17408	0
MRPL35	5	0.0076422	0.025519	0.306413	1499	4	0.93554	0.93568	1.0	15804	0
SFTA2	5	0.0076431	0.025522	0.306413	1500	3	0.28711	0.43475	1.0	7655	2
RNF8	5	0.0076623	0.025572	0.306815	1501	4	0.98973	0.98957	1.0	16961	0
SDHAF1	5	0.007748	0.025848	0.309659	1502	4	0.78921	0.79584	1.0	13431	1
TAF1B	5	0.0077483	0.025849	0.309659	1503	3	0.67326	0.71509	1.0	12113	1
FDPS	5	0.0077511	0.025861	0.309659	1504	4	0.94972	0.9496	1.0	16058	0
MTPAP	5	0.0077605	0.025891	0.309815	1505	4	0.99638	0.99633	1.0	17224	0
HSD17B12	5	0.0077871	0.02596	0.310293	1506	4	0.99861	0.99859	1.0	17438	0
TIPIN	5	0.0077912	0.025975	0.310293	1507	3	0.91701	0.91744	1.0	15470	0
ADNP2	5	0.0077981	0.025999	0.310293	1508	4	0.97219	0.97199	1.0	16520	0
MRPL14	5	0.0077987	0.026	0.310293	1509	3	0.94653	0.94643	1.0	15990	0
DDX28	5	0.0078123	0.026032	0.310475	1510	4	0.97513	0.97493	1.0	16580	0
GTF3A	5	0.0078301	0.026091	0.31097	1511	3	0.87596	0.87713	1.0	14777	0
RPRD2	5	0.0078675	0.026197	0.312029	1512	4	0.3574	0.50228	1.0	8753	1
CHERP	5	0.0078855	0.026259	0.312562	1513	4	0.99661	0.99656	1.0	17241	0
MTCH2	5	0.0078951	0.026289	0.312702	1514	3	0.92477	0.92504	1.0	15607	0
SAP130	5	0.0079053	0.026317	0.312733	1515	4	0.99315	0.99304	1.0	17081	0
PA2G4	5	0.0079087	0.026326	0.312733	1516	4	0.99365	0.99354	1.0	17096	0
ARL1	5	0.007927	0.02638	0.313173	1517	3	0.97365	0.97345	1.0	16547	0
PNISR	5	0.0079436	0.02643	0.313339	1518	3	0.978	0.97773	1.0	16660	0
WDR7	5	0.0079468	0.026441	0.313339	1519	4	0.97576	0.97555	1.0	16602	0
TRMT5	5	0.0079557	0.026461	0.313339	1520	4	0.92928	0.92946	1.0	15692	0
VPS45	5	0.0079564	0.026464	0.313339	1521	3	0.97843	0.97818	1.0	16670	0
PSMA4	5	0.0079627	0.026486	0.313394	1522	4	0.98425	0.98401	1.0	16807	0
RFT1	5	0.0079859	0.026548	0.313922	1523	3	0.38665	0.52985	1.0	9196	1
RABGEF1	5	0.0079909	0.026568	0.31395	1524	3	0.70805	0.73674	1.0	12456	1
YBX1	2	0.0080596	0.026772	0.31616	1525	2	0.99194	0.99184	1.0	17036	0
FAM72D	5	0.0080733	0.026821	0.31653	1526	4	0.98015	0.97994	1.0	16710	0
HIST1H2BG	5	0.0081147	0.026938	0.317697	1527	3	0.99533	0.99525	1.0	17168	0
ZFC3H1	5	0.0081282	0.026979	0.317975	1528	4	0.96005	0.95991	1.0	16249	0
NDUFA8	5	0.0081379	0.027015	0.318188	1529	4	0.9416	0.94164	1.0	15899	0
DDB1	5	0.0081443	0.027039	0.318265	1530	3	0.94963	0.9495	1.0	16055	0
PEX19	5	0.0081628	0.027087	0.31862	1531	3	0.0512	0.12895	0.887826	2615	1
PMM2	5	0.0082044	0.027229	0.320079	1532	3	0.95974	0.9596	1.0	16240	0
HAUS8	5	0.0082257	0.027299	0.320697	1533	4	0.99471	0.99461	1.0	17138	0
MEF2D	5	0.0082515	0.027383	0.321273	1534	3	0.9883	0.98811	1.0	16917	0
BCL7A	5	0.0082519	0.027384	0.321273	1535	4	0.84121	0.84313	1.0	14218	0
TM9SF3	5	0.0082683	0.027432	0.321621	1536	4	0.99861	0.99859	1.0	17412	0
UBE2N	5	0.0082748	0.027449	0.321621	1537	4	0.99861	0.99859	1.0	17424	0
NDUFC2	5	0.0082811	0.027469	0.32165	1538	3	0.97626	0.97605	1.0	16619	0
MED31	5	0.008293	0.027509	0.321904	1539	3	0.98819	0.988	1.0	16915	0
POLA2	5	0.0083949	0.027816	0.324872	1540	3	0.97231	0.9721	1.0	16523	0
SGOL1	5	0.0084095	0.027865	0.324872	1541	3	0.38025	0.52377	1.0	9106	2
PMPCB	5	0.0084159	0.027889	0.324872	1545	4	0.99823	0.9982	1.0	17390	0
DDRGK1	5	0.0084159	0.027889	0.324872	1546	4	0.8689	0.87014	1.0	14655	0
PSG6	5	0.0084159	0.027889	0.324872	1542	4	0.99816	0.99813	1.0	17383	0
MRPL39	5	0.0084159	0.027889	0.324872	1544	4	0.98288	0.98261	1.0	16772	0
NUDT4	5	0.0084159	0.027889	0.324872	1543	4	0.72539	0.74836	1.0	12643	1
KRTAP5-1	3	0.0084262	0.027925	0.325078	1547	2	0.5798	0.66403	1.0	11309	1
SMARCE1	5	0.0084413	0.027963	0.325316	1548	4	0.99665	0.99659	1.0	17243	0
MFAP3	5	0.0084519	0.027998	0.325509	1549	3	0.11535	0.23862	0.951508	4514	2
RPL26L1	5	0.0085052	0.028142	0.326979	1550	3	0.30132	0.44838	1.0	7856	2
SRSF6	5	0.0085401	0.028244	0.327949	1551	4	0.99876	0.99876	1.0	17455	0
DDX1	5	0.0085694	0.028322	0.328637	1552	3	0.87442	0.8756	1.0	14749	0
EBNA1BP2	5	0.0086378	0.028511	0.330625	1553	4	0.69987	0.73152	1.0	12374	1
RNASEK	5	0.0086662	0.028597	0.331406	1554	3	0.73239	0.75305	1.0	12737	1
ETNK1	5	0.0086768	0.028626	0.33153	1555	4	0.99833	0.99831	1.0	17396	0
ICMT	5	0.0086853	0.028648	0.331572	1556	4	0.99799	0.99795	1.0	17364	0
CNTN1	5	0.0087285	0.028782	0.33291	1557	3	0.29532	0.44267	1.0	7756	2
UPF1	5	0.0087475	0.028846	0.333428	1558	4	0.34296	0.48834	1.0	8522	1
SPTLC1	3	0.0088369	0.029123	0.336415	1559	3	0.98733	0.98713	1.0	16889	0
MRPL51	5	0.0088514	0.029167	0.336707	1560	2	0.1357	0.27146	0.96324	5071	2
ATP6V1D	5	0.0088921	0.029291	0.337924	1561	3	0.64283	0.69757	1.0	11841	1
PSMD14	5	0.008907	0.02934	0.338272	1562	2	0.70485	0.73468	1.0	12424	1
NDUFB10	5	0.0089149	0.029363	0.338328	1563	4	0.99874	0.99874	1.0	17452	0
DNAJC17	5	0.0089223	0.029385	0.338359	1564	3	0.25662	0.40542	1.0	7184	1
ELF1	5	0.0089651	0.029524	0.339743	1565	4	0.99861	0.99859	1.0	17433	0
PRPF3	5	0.0089791	0.029567	0.340019	1566	4	0.98768	0.98749	1.0	16898	0
MLKL	5	0.0090185	0.029688	0.341127	1567	2	0.1402	0.27849	0.963603	5201	1
ZC3H15	5	0.0090296	0.029721	0.341127	1568	4	0.27989	0.42785	1.0	7554	1
UBE2V1	10	0.0090343	0.02973	0.341127	1569	6	0.67029	0.71337	1.0	12089	1
PEX7	5	0.0090372	0.029739	0.341127	1570	3	0.92859	0.92879	1.0	15682	0
BCL2L2-PABPN1	1	0.0090453	0.029767	0.341231	1571	1	0.99095	0.99081	1.0	17003	0
PF4V1	3	0.0091584	0.030121	0.345064	1572	3	0.99084	0.99071	1.0	16999	0
BANP	5	0.0092054	0.030262	0.346305	1573	4	0.96202	0.96189	1.0	16295	0
UFL1	5	0.0092071	0.030267	0.346305	1574	4	0.21919	0.36936	1.0	6639	1
RBBP5	5	0.009216	0.030297	0.346425	1575	4	0.61163	0.68054	1.0	11570	1
C11orf31	5	0.0092266	0.030327	0.346506	1576	4	0.2853	0.433	1.0	7631	1
COMMD4	4	0.0092332	0.030343	0.346506	1577	3	0.9957	0.99563	1.0	17187	0
UBE2R2	5	0.0092532	0.030417	0.346769	1578	4	0.99545	0.99537	1.0	17177	0
HNRNPU	5	0.0092561	0.030425	0.346769	1579	4	0.99884	0.99883	1.0	17468	0
EMC4	5	0.0092586	0.030432	0.346769	1580	4	0.99793	0.99788	1.0	17353	0
ATP5J2	7	0.0092664	0.030444	0.346769	1581	5	0.19113	0.34224	0.990314	6222	1
EXOSC7	5	0.009271	0.030462	0.346769	1582	4	0.99888	0.99887	1.0	17473	0
UGP2	5	0.0092927	0.030513	0.346925	1583	3	0.80467	0.80899	1.0	13642	1
UCN	5	0.0092959	0.030521	0.346925	1584	4	0.78407	0.79167	1.0	13354	1
LSG1	5	0.0092995	0.030534	0.346925	1585	4	0.99806	0.99803	1.0	17375	0
NCDN	5	0.0093049	0.030553	0.346925	1586	4	0.99879	0.99878	1.0	17459	0
SMS	5	0.009312	0.030577	0.346943	1587	4	0.46259	0.60325	1.0	10349	1
EIF5AL1	4	0.0093169	0.030593	0.346943	1588	2	0.86117	0.86261	1.0	14532	0
TRPM7	5	0.0093531	0.030705	0.347751	1589	4	0.99892	0.99892	1.0	17479	0
WDR25	5	0.0093571	0.030715	0.347751	1590	3	0.83114	0.83323	1.0	14059	1
EIF3L	5	0.0093603	0.030722	0.347751	1591	4	0.99066	0.99052	1.0	16992	0
CDC37	5	0.0094177	0.030875	0.349268	1592	4	0.99696	0.9969	1.0	17262	0
DHFRL1	3	0.0094337	0.030924	0.349596	1593	2	0.15457	0.30108	0.97316	5570	1
PHB	5	0.0094628	0.031014	0.350401	1594	3	0.60633	0.67783	1.0	11537	1
TSR1	5	0.0095222	0.031187	0.352084	1595	3	0.94967	0.94954	1.0	16056	0
WDR44	5	0.0095286	0.031202	0.352084	1596	3	0.21105	0.36149	0.99648	6533	2
SKIV2L2	5	0.0095605	0.031309	0.35306	1597	2	0.46522	0.60581	1.0	10388	2
DDX59	5	0.009588	0.03139	0.353756	1598	4	0.98783	0.98763	1.0	16901	0
SUGP2	5	0.0096226	0.031501	0.354785	1599	4	0.27047	0.4188	1.0	7412	1
ZNF335	5	0.0096611	0.031612	0.355808	1600	4	0.99819	0.99816	1.0	17387	0
NDUFAF3	5	0.0096758	0.031664	0.356173	1601	3	0.99464	0.99454	1.0	17133	0
CEMP1	5	0.0096959	0.031715	0.356525	1602	4	0.37663	0.52031	1.0	9063	1
MAP2K7	5	0.0097088	0.031745	0.356618	1603	4	0.5573	0.65282	1.0	11102	1
ZDHHC7	5	0.0097143	0.031763	0.356618	1604	4	0.97743	0.97719	1.0	16650	0
DHX38	5	0.0097449	0.031847	0.357346	1605	3	0.32625	0.4722	1.0	8290	1
AURKAIP1	5	0.0097566	0.03188	0.357487	1606	3	0.9273	0.92753	1.0	15664	0
C19orf83	5	0.0097682	0.031922	0.357739	1607	3	0.96914	0.96897	1.0	16448	0
XPO1	5	0.0097982	0.032028	0.358691	1608	3	0.97347	0.97327	1.0	16543	0
INPP5B	5	0.0098048	0.032047	0.358691	1609	4	0.68051	0.71949	1.0	12181	1
LEO1	5	0.0098557	0.032199	0.360172	1610	3	0.99027	0.99014	1.0	16979	0
PNPLA8	5	0.0098716	0.032242	0.360427	1611	4	0.17182	0.32344	0.979412	5942	1
FANCE	5	0.0099114	0.032355	0.361463	1612	4	0.9976	0.99755	1.0	17308	0
RNASEH1	5	0.0099968	0.032599	0.363964	1613	4	0.56985	0.659	1.0	11210	1
TRNAU1AP	5	0.010017	0.03266	0.36442	1614	4	0.56282	0.65553	1.0	11150	1
CAMKK2	5	0.010042	0.032733	0.365009	1615	4	0.26039	0.40909	1.0	7252	1
APC2	5	0.01007	0.032827	0.365831	1616	4	0.98905	0.9889	1.0	16939	0
PRKAR1A	5	0.010104	0.032931	0.366762	1617	2	0.38407	0.52738	1.0	9162	1
FCHO1	5	0.010137	0.033008	0.367392	1618	4	0.31333	0.45986	1.0	8046	1
MT1E	2	0.010149	0.033061	0.367758	1619	2	0.98985	0.98969	1.0	16967	0
ELF2	5	0.010163	0.033106	0.368033	1620	4	0.99723	0.99718	1.0	17279	0
HCFC1	5	0.010183	0.033164	0.368378	1621	4	0.91941	0.91972	1.0	15512	0
UBE2C	10	0.010189	0.033178	0.368378	1622	6	0.99788	0.99784	1.0	17345	0
NFYC	5	0.010232	0.033313	0.369638	1623	4	0.27398	0.42215	1.0	7463	1
FAM83A	5	0.010238	0.033333	0.369638	1624	2	0.66943	0.71288	1.0	12080	1
TUBE1	5	0.010247	0.033357	0.369679	1625	4	0.36015	0.50482	1.0	8798	1
HCLS1	5	0.010286	0.033485	0.370661	1626	3	0.94379	0.94378	1.0	15935	0
MST1	5	0.010292	0.033503	0.370661	1627	3	0.99784	0.99779	1.0	17340	0
MRPL27	5	0.010295	0.033517	0.370661	1628	3	0.23769	0.38721	1.0	6898	1
ASCC3	7	0.010298	0.033528	0.370661	1629	4	0.91052	0.91107	1.0	15363	1
PELP1	5	0.010341	0.033654	0.371825	1630	4	0.99043	0.9903	1.0	16981	0
EHMT2	5	0.010354	0.03369	0.371997	1631	2	0.27883	0.42681	1.0	7545	1
CAND1	5	0.0104	0.033839	0.373414	1632	3	0.91577	0.91623	1.0	15453	0
LSMD1	5	0.010409	0.03387	0.373524	1633	3	0.98276	0.98249	1.0	16769	0
FCF1	5	0.010434	0.033949	0.373933	1635	3	0.96653	0.96637	1.0	16381	0
ZBTB37	5	0.010434	0.033948	0.373933	1634	3	0.95156	0.95142	1.0	16090	0
FAM210A	5	0.010459	0.034025	0.37454	1636	4	0.99842	0.9984	1.0	17404	0
CDK13	5	0.010484	0.034109	0.375243	1637	4	0.92113	0.92145	1.0	15551	0
PPP1R12A	5	0.010503	0.034162	0.375594	1638	4	0.98424	0.98401	1.0	16806	0
CHMP6	5	0.010539	0.03426	0.376446	1639	4	0.9777	0.97744	1.0	16655	0
OSBP	5	0.010554	0.034314	0.376802	1640	4	0.76539	0.77699	1.0	13110	1
ATP5J	6	0.010573	0.034373	0.377218	1641	3	0.5886	0.6686	1.0	11398	1
FAM115A	5	0.010609	0.034492	0.378297	1642	4	0.90905	0.90958	1.0	15341	0
MTBP	5	0.010619	0.03453	0.378397	1643	3	0.17404	0.32564	0.980662	5980	1
RPL38	2	0.010623	0.034543	0.378397	1644	2	0.98938	0.9892	1.0	16948	0
MEF2BNB	5	0.010642	0.034584	0.378612	1645	4	0.9989	0.99889	1.0	17477	0
NDUFA4	2	0.010667	0.03466	0.37912	1646	2	0.98933	0.98916	1.0	16946	0
WARS	5	0.010672	0.034672	0.37912	1647	3	0.9511	0.95096	1.0	16081	0
CLPB	5	0.010727	0.034844	0.380771	1648	3	0.9873	0.9871	1.0	16886	0
CIAPIN1	5	0.010774	0.035001	0.382257	1649	4	0.18762	0.33882	0.98756	6177	1
EEF1A1	2	0.010788	0.035044	0.382493	1650	2	0.98921	0.98905	1.0	16944	0
BRI3	5	0.010811	0.03512	0.383089	1651	3	0.91541	0.91585	1.0	15444	0
IL12RB1	5	0.010824	0.035159	0.383277	1652	4	0.99213	0.99203	1.0	17044	0
GNA13	5	0.01085	0.035231	0.383836	1653	4	0.33421	0.47986	1.0	8404	1
NDUFS5	5	0.010866	0.035286	0.384202	1654	4	0.98746	0.98727	1.0	16892	0
PRKACA	5	0.010904	0.035382	0.385017	1655	4	0.95256	0.95247	1.0	16104	0
AZIN1	5	0.010926	0.035444	0.385384	1656	4	0.92991	0.93011	1.0	15704	0
SENP7	5	0.010932	0.035463	0.385384	1657	4	0.47508	0.61474	1.0	10543	1
CWF19L2	5	0.01094	0.035492	0.385384	1658	4	0.98748	0.98729	1.0	16894	0
CUL2	5	0.010945	0.035502	0.385384	1659	2	0.048766	0.12447	0.887826	2518	2
LRRC8E	5	0.010952	0.035525	0.385402	1660	4	0.77783	0.78669	1.0	13270	1
RFWD2	5	0.010978	0.035602	0.38601	1661	4	0.99836	0.99833	1.0	17398	0
EMC6	5	0.010993	0.035644	0.386046	1662	2	0.21075	0.36119	0.996263	6529	2
MPHOSPH6	5	0.011002	0.03567	0.386046	1664	3	0.92888	0.9291	1.0	15688	0
CYP39A1	5	0.011002	0.03567	0.386046	1663	3	0.60567	0.67747	1.0	11530	1
C10orf2	5	0.011013	0.035707	0.386219	1665	4	0.99801	0.99797	1.0	17367	0
TAF7	5	0.011027	0.035751	0.386463	1666	3	0.8091	0.81292	1.0	13710	1
STEAP3	5	0.011067	0.035869	0.387502	1667	4	0.88187	0.88289	1.0	14879	0
CHAF1B	5	0.011095	0.035962	0.38807	1668	4	0.99538	0.9953	1.0	17172	0
CLEC18C	1	0.011096	0.035965	0.38807	1669	1	0.9889	0.98875	1.0	16932	0
BRPF1	5	0.011203	0.03627	0.391134	1670	4	0.99582	0.99577	1.0	17194	0
ZNF622	5	0.011245	0.036387	0.391734	1671	4	0.98205	0.98178	1.0	16751	0
C10orf76	5	0.011247	0.03639	0.391734	1672	3	0.14192	0.28114	0.963603	5254	2
RNF223	5	0.011247	0.036391	0.391734	1673	4	0.99482	0.99472	1.0	17143	0
MRPL36	5	0.011267	0.036453	0.392163	1674	3	0.92202	0.9223	1.0	15564	0
TARS	5	0.011313	0.036595	0.393445	1675	3	0.94775	0.94762	1.0	16018	0
FANCA	5	0.011323	0.036621	0.393445	1676	4	0.97889	0.97864	1.0	16679	0
GIMAP8	5	0.011329	0.036638	0.393445	1677	4	0.98508	0.98485	1.0	16830	0
INS	5	0.011375	0.036771	0.394498	1678	4	0.99861	0.99859	1.0	17437	0
BUD13	5	0.011383	0.036796	0.394498	1679	4	0.9957	0.99564	1.0	17188	0
MRPL9	5	0.011385	0.036801	0.394498	1680	2	0.89968	0.90046	1.0	15168	0
LCE1F	3	0.011407	0.036859	0.394882	1681	3	0.98859	0.98842	1.0	16924	0
TTC7A	5	0.011489	0.037105	0.397285	1682	4	0.99838	0.99836	1.0	17400	0
ARMC10	5	0.011497	0.037131	0.397325	1683	4	0.99861	0.99859	1.0	17444	0
ZNF559	12	0.011514	0.037192	0.397736	1684	5	0.58442	0.66642	1.0	11350	1
BCCIP	5	0.011538	0.037247	0.398039	1685	3	0.9955	0.99543	1.0	17178	0
CEP63	5	0.011544	0.037264	0.398039	1686	3	0.8954	0.89624	1.0	15096	0
CHORDC1	5	0.011626	0.037504	0.400266	1687	4	0.75145	0.76665	1.0	12955	1
LSM10	5	0.011628	0.037517	0.400266	1688	2	0.94786	0.94774	1.0	16023	0
COPG1	5	0.011651	0.037587	0.400583	1689	3	0.99049	0.99036	1.0	16984	0
OSTC	5	0.011653	0.037591	0.400583	1690	4	0.97995	0.97971	1.0	16706	0
NUP214	5	0.01167	0.037642	0.400879	1691	3	0.95365	0.95351	1.0	16128	0
LCA5L	5	0.011701	0.037749	0.401616	1692	4	0.98812	0.98793	1.0	16914	0
TRAPPC8	5	0.011703	0.037755	0.401616	1693	3	0.96895	0.96878	1.0	16445	0
ELMOD2	5	0.011714	0.037784	0.401689	1694	4	0.98375	0.98349	1.0	16797	0
ATP6AP2	5	0.011726	0.037827	0.401901	1695	3	0.98702	0.98681	1.0	16878	0
CCDC93	5	0.011809	0.038071	0.404256	1696	4	0.28458	0.43229	1.0	7623	1
LIN28A	5	0.011818	0.038096	0.404287	1697	3	0.71208	0.73938	1.0	12506	1
ARPC3	5	0.01183	0.038132	0.404382	1698	4	0.76095	0.7737	1.0	13056	1
LARS2	5	0.011837	0.03815	0.404382	1699	3	0.85441	0.85603	1.0	14418	0
UBR5	5	0.011853	0.038196	0.404627	1700	4	0.9975	0.99744	1.0	17297	0
GTF2IRD2B	5	0.0119	0.038346	0.405978	1701	3	0.79139	0.79764	1.0	13464	1
SP3	5	0.011917	0.038407	0.406386	1702	3	0.90587	0.90656	1.0	15286	0
GAA	5	0.011928	0.038441	0.406507	1703	4	0.90006	0.90083	1.0	15174	0
NELFE	5	0.01198	0.038587	0.407744	1704	3	0.93247	0.9326	1.0	15748	0
STX5	5	0.011985	0.038603	0.407744	1705	3	0.46466	0.60528	1.0	10380	1
BRAT1	5	0.012018	0.038697	0.408497	1706	4	0.99144	0.99131	1.0	17018	0
VPS35	5	0.012028	0.03873	0.408606	1707	3	0.36498	0.50935	1.0	8881	2
ELP2	5	0.012085	0.038888	0.41003	1708	3	0.94803	0.94792	1.0	16028	0
VCPIP1	5	0.012128	0.039013	0.411105	1709	3	0.9791	0.97884	1.0	16684	0
MRPL49	5	0.012165	0.039131	0.412116	1710	4	0.98903	0.98888	1.0	16937	0
ZNF428	5	0.012181	0.03917	0.41228	1711	4	0.53715	0.6431	1.0	10963	1
HAUS6	5	0.012211	0.039251	0.412895	1712	3	0.90696	0.90762	1.0	15306	0
MAGOH	4	0.012261	0.039384	0.414047	1713	2	0.32195	0.4681	1.0	8214	2
USP17L5	1	0.012275	0.039424	0.414233	1714	1	0.98772	0.98753	1.0	16900	0
BRD9	5	0.012327	0.039588	0.415712	1715	3	0.31173	0.45835	1.0	8018	1
FRS3	5	0.012344	0.039648	0.416093	1716	4	0.51214	0.63132	1.0	10790	1
MEAF6	5	0.012379	0.039757	0.416992	1717	3	0.88933	0.89027	1.0	14998	0
CTBP1	5	0.012397	0.039804	0.417135	1718	4	0.72934	0.75097	1.0	12691	1
NONO	5	0.012401	0.039816	0.417135	1719	4	0.99798	0.99794	1.0	17362	0
EBI3	5	0.012432	0.03991	0.417847	1720	4	0.99581	0.99576	1.0	17193	0
RBM34	5	0.012438	0.039931	0.417847	1721	4	0.99633	0.99627	1.0	17218	0
UBA6	5	0.012467	0.040015	0.418484	1722	4	0.9728	0.97259	1.0	16532	0
RILP	5	0.012489	0.040078	0.418902	1723	4	0.99705	0.997	1.0	17269	0
RRP15	5	0.012498	0.040107	0.418963	1724	4	0.98528	0.98504	1.0	16835	0
DROSHA	5	0.012528	0.040193	0.419378	1725	3	0.89434	0.89521	1.0	15080	0
PRAMEF6	1	0.012529	0.040194	0.419378	1726	1	0.98747	0.98729	1.0	16893	0
VPS33B	5	0.012544	0.04024	0.419623	1727	4	0.2403	0.38969	1.0	6943	1
LIPJ	5	0.012559	0.040288	0.419727	1728	3	0.31247	0.45904	1.0	8031	1
FAM13A	5	0.012562	0.040297	0.419727	1729	3	0.91659	0.91703	1.0	15465	0
HIST1H4J	3	0.012601	0.04041	0.420303	1730	3	0.9874	0.9872	1.0	16890	0
MARCH6	5	0.012603	0.040416	0.420303	1731	4	0.99563	0.99556	1.0	17183	0
ARMC5	5	0.012604	0.040422	0.420303	1732	4	0.99734	0.99729	1.0	17287	0
MAD2L1	5	0.012622	0.040468	0.420541	1733	4	0.9856	0.98536	1.0	16843	0
DDX11	5	0.012651	0.040552	0.420975	1734	3	0.79473	0.80041	1.0	13511	1
MRTO4	5	0.012653	0.040557	0.420975	1735	4	0.2753	0.42343	1.0	7487	1
RFC2	5	0.012677	0.040627	0.421457	1736	3	0.71027	0.73821	1.0	12485	1
RAC3	5	0.012688	0.040657	0.421522	1737	4	0.58162	0.66498	1.0	11325	1
RBM19	5	0.012726	0.040767	0.422424	1738	4	0.9816	0.98133	1.0	16744	0
VPS37A	5	0.01275	0.040831	0.422842	1739	3	0.34114	0.48663	1.0	8495	1
MRPL3	5	0.012772	0.040897	0.423282	1740	2	0.33022	0.47599	1.0	8353	1
LIMS3	5	0.012807	0.041004	0.424147	1741	4	0.99674	0.99669	1.0	17251	0
NDUFAF1	5	0.012831	0.041073	0.424614	1742	4	0.99752	0.99747	1.0	17300	0
WIBG	5	0.012867	0.041167	0.425342	1743	4	0.87294	0.87412	1.0	14722	0
AKAP8L	5	0.012917	0.041302	0.426495	1744	4	0.99341	0.99331	1.0	17090	0
HSBP1L1	5	0.01301	0.041561	0.428904	1745	4	0.99391	0.99381	1.0	17103	0
REXO1	5	0.013017	0.041583	0.428904	1746	4	0.86635	0.86767	1.0	14610	0
TOR4A	5	0.01303	0.041628	0.429123	1747	4	0.91906	0.91938	1.0	15504	0
TBC1D3F	1	0.013047	0.041675	0.429359	1748	1	0.98695	0.98674	1.0	16873	0
MDH2	5	0.013068	0.04174	0.429782	1749	3	0.96412	0.96398	1.0	16328	0
ERP29	6	0.013088	0.041786	0.430011	1750	4	0.86897	0.8702	1.0	14658	1
C1orf56	5	0.013108	0.04184	0.43032	1751	4	0.84464	0.84647	1.0	14270	0
NAA10	5	0.01316	0.042003	0.431395	1752	4	0.59017	0.66938	1.0	11408	1
ABHD11	5	0.013165	0.042017	0.431395	1753	4	0.84616	0.84797	1.0	14299	0
PPP1R10	5	0.013169	0.042028	0.431395	1754	3	0.30727	0.45405	1.0	7941	1
ACLY	5	0.013177	0.042048	0.431395	1755	3	0.99491	0.99483	1.0	17148	0
FAM103A1	5	0.013183	0.042064	0.431395	1756	4	0.98976	0.9896	1.0	16965	0
BRIP1	5	0.013221	0.042178	0.432322	1757	3	0.99695	0.99689	1.0	17261	0
HIST3H2A	5	0.013241	0.042254	0.432676	1758	1	0.43556	0.57705	1.0	9918	2
PIGW	5	0.013247	0.042272	0.432676	1759	3	0.9531	0.95297	1.0	16118	0
GABARAP	5	0.01325	0.042285	0.432676	1760	3	0.98771	0.98752	1.0	16899	0
GMFG	5	0.013293	0.04241	0.433707	1761	4	0.41021	0.55254	1.0	9554	1
PNN	5	0.013324	0.042497	0.434124	1762	3	0.99659	0.99653	1.0	17238	0
POLR2D	5	0.013325	0.042499	0.434124	1763	4	0.87325	0.87443	1.0	14728	0
SMC3	5	0.013398	0.042704	0.435714	1764	4	0.56168	0.65496	1.0	11145	1
ASH2L	5	0.013402	0.042715	0.435714	1765	4	0.91148	0.91205	1.0	15382	0
MRPS12	5	0.013407	0.042727	0.435714	1766	2	0.14959	0.29324	0.970422	5442	1
RWDD4	5	0.013422	0.042769	0.435781	1767	3	0.044309	0.1163	0.880038	2380	1
YJEFN3	5	0.013432	0.042801	0.435781	1768	4	0.99579	0.99574	1.0	17191	0
LIN28B	5	0.013434	0.042806	0.435781	1769	3	0.99607	0.99602	1.0	17212	0
PSAT1	5	0.01345	0.042858	0.436066	1770	4	0.59876	0.67389	1.0	11475	1
PCBP2	5	0.013475	0.042929	0.43649	1771	3	0.786	0.79318	1.0	13389	1
MGME1	5	0.013483	0.042949	0.43649	1772	4	0.94695	0.94683	1.0	16001	0
SNAP23	6	0.013503	0.042991	0.436679	1773	3	0.98659	0.98637	1.0	16859	0
CNOT1	5	0.013514	0.043029	0.436818	1774	2	0.99002	0.98986	1.0	16970	0
ORC1	5	0.013523	0.043059	0.436868	1775	4	0.91372	0.91421	1.0	15416	0
CSDE1	5	0.013551	0.043137	0.437414	1776	3	0.7746	0.7841	1.0	13220	1
GAR1	5	0.013564	0.043175	0.437557	1777	2	0.5846	0.66652	1.0	11353	1
GBF1	5	0.013691	0.043538	0.440987	1778	3	0.59141	0.67	1.0	11420	1
NEDD1	5	0.013731	0.043647	0.441841	1779	4	0.99861	0.99859	1.0	17445	0
EIF3G	5	0.013771	0.043758	0.442716	1780	4	0.99236	0.99227	1.0	17051	0
ZNF710	5	0.013795	0.043833	0.443224	1781	4	0.97396	0.97375	1.0	16556	0
DDX41	5	0.013883	0.044097	0.445647	1782	4	0.99411	0.99402	1.0	17109	0
MRE11A	5	0.013896	0.044143	0.445719	1783	3	0.86859	0.86986	1.0	14650	0
GUK1	5	0.013912	0.044184	0.445719	1784	3	0.77637	0.78551	1.0	13244	1
NOL11	5	0.013914	0.044193	0.445719	1785	4	0.96611	0.96594	1.0	16372	0
OGDH	5	0.013918	0.044203	0.445719	1786	3	0.52126	0.63561	1.0	10842	1
GTF3C2	5	0.01398	0.044394	0.447398	1787	3	0.93702	0.93714	1.0	15826	0
TH	5	0.014064	0.044617	0.44939	1788	4	0.99202	0.99192	1.0	17037	0
UTP14A	5	0.014111	0.044758	0.450556	1789	3	0.49178	0.62211	1.0	10670	1
UBA2	5	0.014131	0.044812	0.450852	1790	4	0.78895	0.79564	1.0	13429	1
HIST4H4	5	0.01426	0.045187	0.454194	1791	4	0.99186	0.99176	1.0	17034	0
TRMT10C	5	0.014263	0.045195	0.454194	1792	2	0.16592	0.31768	0.977312	5853	2
SON	5	0.014305	0.045314	0.455139	1793	3	0.92352	0.92378	1.0	15583	0
NACA	10	0.014316	0.045345	0.455194	1794	6	0.99919	0.99919	1.0	17524	0
DCTN2	5	0.014364	0.045482	0.456253	1795	3	0.98446	0.98423	1.0	16813	0
TBP	5	0.014372	0.045501	0.456253	1796	4	0.97996	0.97973	1.0	16707	0
SMAD4	5	0.0144	0.045586	0.456853	1797	4	0.99861	0.99859	1.0	17423	0
HIGD1A	3	0.014451	0.045741	0.458147	1798	3	0.98555	0.98531	1.0	16841	0
STX18	5	0.014488	0.045851	0.458998	1799	4	0.97903	0.97879	1.0	16683	0
MRPS31	5	0.014546	0.046027	0.460503	1800	3	0.96105	0.9609	1.0	16279	0
CHD2	5	0.014565	0.046077	0.460742	1801	3	0.51856	0.63433	1.0	10821	1
EIF2S3	5	0.014601	0.046188	0.461417	1802	4	0.98467	0.98443	1.0	16820	0
RPTOR	5	0.014603	0.046196	0.461417	1803	3	0.25343	0.40233	1.0	7137	2
RBX1	5	0.014677	0.046418	0.463384	1804	3	0.22384	0.37376	1.0	6706	1
CSF2RB	5	0.0147	0.046488	0.463824	1805	4	0.94614	0.94606	1.0	15981	0
SLC19A3	5	0.014752	0.046632	0.465004	1806	4	0.67314	0.71504	1.0	12111	1
RPL7L1	2	0.014773	0.046691	0.465338	1807	2	0.98446	0.98422	1.0	16812	0
CREB1	5	0.014791	0.046744	0.465607	1808	4	0.72277	0.74652	1.0	12610	1
FNBP4	5	0.014804	0.046779	0.465694	1809	4	0.99009	0.98993	1.0	16972	0
RABEP1	5	0.014814	0.046813	0.465724	1810	4	0.72453	0.74775	1.0	12633	1
KCNB1	5	0.014821	0.046834	0.465724	1811	1	0.0075014	0.026063	0.704901	662	2
CCL15	5	0.014838	0.046886	0.465989	1812	3	0.61168	0.68056	1.0	11571	1
C14orf39	5	0.014896	0.047065	0.467506	1813	4	0.88228	0.88332	1.0	14884	0
BCL2L1	5	0.014963	0.047265	0.469241	1814	4	0.94765	0.94753	1.0	16016	0
CCNK	5	0.014996	0.047354	0.469861	1815	4	0.95439	0.95424	1.0	16145	0
SRRM1	5	0.015016	0.047418	0.470234	1816	4	0.97535	0.97516	1.0	16587	0
SRRM2	5	0.015065	0.047539	0.471174	1817	2	0.41798	0.56008	1.0	9673	1
POLQ	5	0.015099	0.047632	0.471493	1818	4	0.98368	0.98343	1.0	16793	0
RAB3A	5	0.015112	0.047665	0.471493	1819	4	0.98372	0.98347	1.0	16795	0
HIST1H1C	5	0.015114	0.047672	0.471493	1820	4	0.99475	0.99466	1.0	17141	0
HIST1H2BD	4	0.015116	0.047676	0.471493	1821	3	0.96864	0.96847	1.0	16433	0
MLLT6	5	0.015148	0.047749	0.471957	1822	2	0.58754	0.66806	1.0	11387	1
FBXO11	5	0.015205	0.047905	0.473055	1823	4	0.99387	0.99378	1.0	17101	0
UROS	5	0.015218	0.047944	0.473055	1824	4	0.99555	0.99548	1.0	17180	0
TMEM147	5	0.015222	0.047963	0.473055	1825	3	0.95465	0.9545	1.0	16152	0
BDNF	5	0.015231	0.047981	0.473055	1826	4	0.99637	0.99632	1.0	17223	0
UBQLN4	5	0.015233	0.047991	0.473055	1827	4	0.98194	0.98167	1.0	16747	0
MZF1	5	0.015251	0.048049	0.473371	1828	4	0.98026	0.98003	1.0	16714	0
LSM5	5	0.015262	0.048082	0.473437	1829	3	0.88719	0.88821	1.0	14964	0
SMARCA5	5	0.015299	0.048191	0.474007	1830	3	0.88223	0.88327	1.0	14883	0
SEPT12	5	0.015299	0.048193	0.474007	1831	4	0.96392	0.96378	1.0	16323	0
GNL2	5	0.01534	0.048318	0.474975	1832	4	0.95272	0.95262	1.0	16108	0
ARRDC1	5	0.015363	0.048382	0.475347	1833	4	0.99169	0.99158	1.0	17024	0
TUBG2	5	0.015475	0.048704	0.478246	1834	1	0.40193	0.54451	1.0	9428	2
CHD4	5	0.015504	0.048798	0.478886	1835	4	0.98721	0.98701	1.0	16884	0
HIST2H3C	2	0.015525	0.048853	0.478886	1836	2	0.98447	0.98424	1.0	16814	0
HMGA1	5	0.015527	0.048858	0.478886	1837	4	0.23257	0.38211	1.0	6834	1
SUDS3	5	0.015532	0.048875	0.478886	1838	2	0.89169	0.89263	1.0	15040	0
PGS1	5	0.015561	0.048952	0.479374	1839	4	0.82229	0.82486	1.0	13922	1
RPP14	5	0.0156	0.04907	0.480271	1840	3	0.99541	0.99533	1.0	17174	0
ALDOA	5	0.015635	0.049185	0.481134	1841	4	0.46653	0.60709	1.0	10416	1
ELOVL1	5	0.015716	0.049393	0.48291	1842	4	0.15326	0.29904	0.973106	5529	1
KLHL40	5	0.015733	0.049436	0.483067	1843	3	0.22361	0.37354	1.0	6701	1
GABPB1	5	0.015749	0.049484	0.483277	1844	4	0.043299	0.11444	0.876645	2345	1
DPH1	5	0.015781	0.049579	0.483944	1845	2	0.86343	0.86482	1.0	14568	0
ESCO2	5	0.015799	0.049627	0.484148	1846	4	0.34308	0.48846	1.0	8525	1
HSP90B1	5	0.01585	0.049765	0.484921	1847	3	0.95843	0.95822	1.0	16217	0
STIL	5	0.015862	0.049798	0.484921	1848	3	0.31926	0.46552	1.0	8164	2
BORA	5	0.015868	0.049818	0.484921	1849	4	0.70657	0.73577	1.0	12440	1
ACTR10	5	0.015874	0.049834	0.484921	1850	3	0.95421	0.95406	1.0	16140	0
TKT	5	0.015878	0.049841	0.484921	1851	3	0.11195	0.23315	0.951085	4413	2
CSTF3	8	0.015903	0.049911	0.485338	1852	5	0.85137	0.85311	1.0	14377	1
MRPL44	5	0.01599	0.050181	0.4877	1853	4	0.75092	0.76627	1.0	12947	1
MGAT2	5	0.016003	0.050221	0.487773	1854	4	0.99888	0.99888	1.0	17474	0
RPS25	4	0.01603	0.050296	0.487773	1855	3	0.99482	0.99473	1.0	17145	0
XRCC2	5	0.016039	0.050324	0.487773	1857	3	0.99755	0.99749	1.0	17302	0
XRCC4	5	0.016039	0.050324	0.487773	1858	3	0.076402	0.17366	0.92664	3375	1
SUB1	5	0.016039	0.050324	0.487773	1856	3	0.35208	0.49717	1.0	8671	2
RAD1	5	0.016082	0.050453	0.488762	1859	4	0.98327	0.98301	1.0	16781	0
CDC25A	5	0.016153	0.050653	0.490432	1860	3	0.98945	0.98927	1.0	16952	0
WDR81	5	0.016211	0.050828	0.491771	1861	4	0.97737	0.97714	1.0	16649	0
MS4A6A	5	0.016218	0.050846	0.491771	1862	3	0.10662	0.22447	0.949831	4247	2
TPD52L2	5	0.016238	0.050909	0.492124	1863	4	0.97267	0.97246	1.0	16529	0
DDX52	5	0.016254	0.050949	0.492155	1864	4	0.99238	0.99229	1.0	17053	0
WDR83	5	0.016267	0.050975	0.492155	1865	4	0.4647	0.6053	1.0	10381	1
ILF2	5	0.016283	0.051023	0.492155	1866	4	0.59428	0.67153	1.0	11445	1
CENPT	5	0.016286	0.051031	0.492155	1867	3	0.60961	0.6795	1.0	11556	1
C6orf62	5	0.016296	0.051063	0.492155	1868	4	0.99585	0.99581	1.0	17199	0
CEP192	5	0.016302	0.051079	0.492155	1869	3	0.8282	0.83039	1.0	14014	1
FANCF	5	0.016315	0.051114	0.492155	1870	4	0.93625	0.9364	1.0	15817	0
PABPN1	4	0.016321	0.051131	0.492155	1871	3	0.24557	0.39475	1.0	7016	1
H2AFZ	5	0.016332	0.051161	0.492155	1872	3	0.94739	0.94728	1.0	16010	0
VPS26A	5	0.016342	0.051186	0.492155	1873	4	0.9112	0.91177	1.0	15375	0
RRM2	5	0.016357	0.051232	0.492331	1874	3	0.38186	0.52529	1.0	9130	1
GSS	5	0.016384	0.05131	0.492818	1875	4	0.98939	0.98921	1.0	16950	0
ZNF813	5	0.016425	0.051419	0.493475	1876	4	0.86469	0.86607	1.0	14579	0
CKAP2	5	0.01643	0.051433	0.493475	1877	3	0.99216	0.99206	1.0	17046	0
MYBL2	5	0.016474	0.051563	0.494462	1878	3	0.49731	0.62456	1.0	10711	1
RBM14	5	0.016488	0.051592	0.494478	1879	3	0.4549	0.59586	1.0	10217	1
MC4R	5	0.016497	0.05162	0.494483	1880	4	0.38829	0.53142	1.0	9224	1
FAM104B	5	0.016571	0.051837	0.496136	1881	3	0.87183	0.87304	1.0	14701	0
GALNT14	5	0.016575	0.051848	0.496136	1882	3	0.96487	0.96473	1.0	16349	0
TUBD1	10	0.016601	0.051923	0.496213	1883	6	0.98373	0.98348	1.0	16796	0
NUFIP1	5	0.016603	0.051928	0.496213	1884	2	0.40841	0.5508	1.0	9525	1
NOL9	5	0.016607	0.051939	0.496213	1885	3	0.84531	0.84713	1.0	14281	0
NOLC1	5	0.016627	0.051997	0.496416	1886	3	0.071478	0.16514	0.924855	3214	1
MED19	5	0.016637	0.052023	0.496416	1887	4	0.99811	0.99809	1.0	17381	0
INO80	5	0.016644	0.052042	0.496416	1888	2	0.88478	0.88582	1.0	14929	0
SRP72	5	0.016672	0.052103	0.496735	1889	2	0.45457	0.59553	1.0	10214	2
RPN1	5	0.01676	0.052285	0.498105	1890	3	0.97708	0.97686	1.0	16639	0
FGFR1OP2	9	0.016769	0.052303	0.498105	1891	5	0.99934	0.99933	1.0	17555	0
NUTF2	5	0.016834	0.052437	0.499123	1892	3	0.99659	0.99653	1.0	17237	0
AMY2A	3	0.017029	0.052815	0.502453	1893	2	0.60265	0.67588	1.0	11510	1
MRPL17	5	0.017117	0.053004	0.503986	1894	3	0.77445	0.78399	1.0	13214	1
REV1	5	0.01717	0.053121	0.504828	1895	3	0.94653	0.94644	1.0	15991	0
MAU2	5	0.017191	0.053159	0.504922	1896	3	0.92429	0.92456	1.0	15601	0
UBR4	5	0.017261	0.053304	0.506033	1897	3	0.0080491	0.027679	0.709428	701	2
KRTAP5-6	3	0.017279	0.05334	0.506116	1898	1	0.22164	0.37169	1.0	6670	1
UBAP1	5	0.017294	0.053369	0.506121	1899	3	0.18055	0.33199	0.982473	6084	1
C2orf44	5	0.017398	0.053592	0.507696	1900	3	0.8692	0.87045	1.0	14662	0
PPP1R21	5	0.017402	0.053597	0.507696	1901	3	0.99511	0.99502	1.0	17155	0
PSMD9	8	0.017415	0.05362	0.507696	1902	5	0.89199	0.89292	1.0	15044	1
LCN1	5	0.017548	0.05389	0.509989	1903	3	0.59664	0.67276	1.0	11460	1
TGIF1	5	0.017648	0.054104	0.511739	1904	3	0.079037	0.17823	0.927972	3457	1
GPN1	5	0.017745	0.054307	0.513394	1905	3	0.14093	0.27963	0.963603	5222	1
INTS4	5	0.017759	0.054338	0.513415	1906	3	0.88617	0.88722	1.0	14950	0
PPP1R11	5	0.017808	0.054443	0.514138	1907	3	0.41148	0.55378	1.0	9568	1
UMOD	5	0.017855	0.05454	0.514781	1908	3	0.96346	0.96334	1.0	16316	0
PSMD7	5	0.017875	0.054573	0.514828	1909	3	0.70807	0.73675	1.0	12457	1
RPS28	1	0.017898	0.05461	0.514906	1910	1	0.9821	0.98184	1.0	16756	0
RPS15	2	0.017913	0.05464	0.514921	1911	2	0.98209	0.98182	1.0	16754	0
HAUS3	5	0.018024	0.054885	0.516956	1912	3	0.97791	0.97765	1.0	16658	0
RFPL2	6	0.018062	0.054956	0.517359	1913	4	0.97101	0.97083	1.0	16487	0
GPR89B	2	0.018096	0.055023	0.51772	1914	1	0.89624	0.89708	1.0	15115	0
NSMCE2	5	0.018186	0.055208	0.519066	1915	3	0.010292	0.0343	0.727444	846	1
SEC16A	5	0.018194	0.055224	0.519066	1916	3	0.84642	0.84822	1.0	14302	0
MED29	5	0.018252	0.055342	0.519699	1917	2	0.83204	0.83412	1.0	14071	1
CITED2	5	0.01826	0.055359	0.519699	1918	2	0.95912	0.95896	1.0	16232	0
STRIP1	5	0.018269	0.055378	0.519699	1919	3	0.055751	0.13721	0.894398	2761	2
IFITM3	3	0.01839	0.055633	0.521816	1920	2	0.95487	0.95472	1.0	16157	0
GOSR2	5	0.018465	0.055784	0.522967	1921	3	0.43752	0.57893	1.0	9949	1
MZT1	3	0.018527	0.055917	0.523941	1922	2	0.41378	0.55606	1.0	9609	1
RNF24	6	0.018598	0.056079	0.524894	1923	4	0.73888	0.75761	1.0	12819	1
RNF40	5	0.018599	0.056079	0.524894	1924	3	0.21147	0.36192	0.99648	6539	1
CDAN1	5	0.018614	0.056106	0.524894	1925	3	0.77707	0.78607	1.0	13254	1
IRGM	5	0.018684	0.056237	0.525845	1926	2	0.97608	0.97587	1.0	16613	0
RPL32	2	0.018727	0.056323	0.526374	1927	2	0.98127	0.98102	1.0	16739	0
MTERFD1	5	0.018746	0.056365	0.526496	1928	3	0.20296	0.35355	0.992201	6414	1
ACAP2	5	0.018893	0.056669	0.529061	1929	2	0.61583	0.68278	1.0	11608	1
KIF14	5	0.01891	0.056716	0.529223	1930	2	0.58184	0.66511	1.0	11329	1
MRPS18B	5	0.019008	0.056903	0.530669	1931	2	0.29402	0.44144	1.0	7738	1
MRPL10	5	0.019024	0.05693	0.530669	1932	2	0.92596	0.92622	1.0	15631	0
TAS2R5	5	0.019061	0.057027	0.531057	1933	3	0.97204	0.97183	1.0	16513	0
TNP2	5	0.019063	0.057031	0.531057	1934	1	0.57513	0.66164	1.0	11257	1
TIMM50	5	0.019146	0.05721	0.532451	1935	2	0.45344	0.59444	1.0	10200	1
MRPL11	5	0.019225	0.057376	0.53372	1936	2	0.93624	0.93638	1.0	15816	0
MTF1	5	0.019317	0.057581	0.535351	1937	3	0.93157	0.93175	1.0	15733	0
TMEM108	5	0.019334	0.057618	0.535417	1938	1	0.17853	0.33003	0.98201	6051	2
COX5B	5	0.019446	0.057846	0.537265	1939	2	0.94621	0.94612	1.0	15984	0
CCDC181	5	0.019548	0.058046	0.538836	1940	3	0.64915	0.70116	1.0	11901	1
PNO1	5	0.019596	0.058141	0.539441	1941	2	0.87023	0.87146	1.0	14682	0
ULBP2	4	0.019689	0.058331	0.540927	1942	3	0.99297	0.99286	1.0	17074	0
KIF2A	5	0.019745	0.058449	0.541747	1943	3	0.6576	0.70607	1.0	11976	1
LRRC37A3	2	0.019767	0.058497	0.541909	1944	2	0.98023	0.98001	1.0	16713	0
LYRM4	5	0.019871	0.058705	0.543559	1945	3	0.99766	0.99762	1.0	17318	0
CCDC58	4	0.01996	0.058884	0.544939	1946	3	0.97006	0.96988	1.0	16466	0
CARS2	5	0.020015	0.058996	0.545686	1947	3	0.077695	0.17591	0.927098	3411	1
ZNHIT6	5	0.020034	0.059036	0.545719	1948	3	0.8575	0.85901	1.0	14469	0
SLC9B1	3	0.020063	0.059091	0.545719	1949	2	0.87671	0.87789	1.0	14791	0
SUCLA2	5	0.020069	0.059098	0.545719	1950	2	0.80476	0.80906	1.0	13644	1
MFAP1	5	0.020078	0.05912	0.545719	1951	3	0.10536	0.22242	0.949831	4216	1
DNAJC11	5	0.020123	0.059219	0.546347	1952	3	0.99175	0.99165	1.0	17027	0
SMEK1	5	0.020213	0.059405	0.547781	1953	2	0.97377	0.97356	1.0	16550	0
LY96	6	0.020348	0.059669	0.549865	1954	4	0.81439	0.8176	1.0	13789	1
C8orf86	5	0.020361	0.059692	0.549865	1955	3	0.88429	0.88537	1.0	14919	0
WDR46	5	0.02038	0.059729	0.549928	1956	3	0.857	0.85854	1.0	14458	0
VPS8	5	0.020429	0.059833	0.550608	1957	2	0.93926	0.93933	1.0	15861	0
ZCRB1	5	0.02048	0.059945	0.551353	1958	3	0.31451	0.461	1.0	8065	1
MRPS28	5	0.020508	0.059997	0.551398	1959	3	0.98358	0.98333	1.0	16789	0
PTMA	3	0.020525	0.060035	0.551398	1960	2	0.9764	0.97619	1.0	16624	0
KRTAP25-1	5	0.020529	0.060042	0.551398	1961	3	0.52531	0.63751	1.0	10872	1
TMEM261	5	0.020563	0.06011	0.551743	1962	3	0.95964	0.9595	1.0	16238	0
SOWAHC	5	0.020581	0.060159	0.551916	1963	2	0.0094585	0.031858	0.717249	796	3
KIAA0391	11	0.020682	0.060366	0.553525	1964	5	0.11083	0.23132	0.949831	4382	1
SLC7A13	5	0.020697	0.060397	0.553536	1965	3	0.26704	0.41548	1.0	7360	1
TRAPPC11	5	0.020947	0.060897	0.557827	1966	2	0.46064	0.60142	1.0	10313	1
UBE2T	5	0.021069	0.061147	0.559564	1967	3	0.79283	0.7988	1.0	13487	1
ZNF207	5	0.021069	0.061148	0.559564	1968	3	0.85389	0.85553	1.0	14409	0
TAF1D	5	0.021094	0.061193	0.559688	1969	3	0.95853	0.95833	1.0	16222	0
NOL7	5	0.021178	0.061363	0.560956	1970	3	0.8889	0.88984	1.0	14993	0
DBT	5	0.021213	0.061444	0.561415	1971	2	0.096298	0.20743	0.943123	3956	2
PRPF38B	5	0.021286	0.061594	0.562501	1972	3	0.99474	0.99464	1.0	17140	0
GCSH	4	0.021329	0.061685	0.563039	1973	3	0.47999	0.61691	1.0	10581	1
TPD52L1	10	0.0214	0.061826	0.564043	1974	6	0.86851	0.86977	1.0	14646	1
HIST3H3	3	0.021494	0.062022	0.565386	1975	2	0.79158	0.79781	1.0	13467	0
STARD9	5	0.021499	0.062036	0.565386	1976	2	0.76412	0.77605	1.0	13093	1
SKP2	6	0.02158	0.062194	0.566542	1977	3	0.08122	0.18198	0.930823	3520	2
ATRIP	5	0.021596	0.062227	0.566551	1978	3	0.99176	0.99166	1.0	17029	0
SIGIRR	5	0.021638	0.062312	0.566899	1979	3	0.75101	0.76633	1.0	12950	1
ISY1	5	0.021648	0.062328	0.566899	1980	3	0.47823	0.61611	1.0	10568	1
RBM17	4	0.021747	0.062506	0.568232	1981	3	0.079137	0.17839	0.927972	3461	1
RLIM	5	0.021828	0.062678	0.569497	1982	3	0.056368	0.13833	0.896197	2779	1
SMG1	4	0.021843	0.062708	0.569497	1983	3	0.40271	0.54524	1.0	9440	1
HNRNPA1L2	3	0.021881	0.062769	0.569764	1984	2	0.69168	0.72647	1.0	12288	0
PGAM4	2	0.021959	0.062934	0.570973	1985	1	0.12591	0.25582	0.959562	4797	1
RBMXL1	3	0.022034	0.063092	0.571969	1986	2	0.34495	0.49034	1.0	8560	1
GTF2H1	5	0.022044	0.063117	0.571969	1987	2	0.86953	0.87077	1.0	14667	0
PTGES3	9	0.022055	0.063139	0.571969	1988	5	0.85766	0.85916	1.0	14473	1
RGPD6	1	0.022241	0.063524	0.575161	1989	1	0.97776	0.97749	1.0	16656	0
CAMLG	5	0.022315	0.063663	0.576136	1990	3	0.99193	0.99183	1.0	17035	0
TSNAXIP1	5	0.022377	0.063792	0.577015	1991	3	0.96747	0.96732	1.0	16408	0
TUBGCP3	5	0.022396	0.063825	0.577023	1992	3	0.24498	0.39418	1.0	7013	1
C17orf49	6	0.022621	0.064296	0.580986	1993	4	0.99772	0.99767	1.0	17323	0
NUP153	5	0.022742	0.06454	0.582895	1994	3	0.95702	0.95681	1.0	16194	0
TCAIM	7	0.022779	0.064611	0.583145	1995	3	0.28009	0.42804	1.0	7557	2
PIM1	5	0.0228	0.064645	0.583145	1996	3	0.98108	0.98085	1.0	16733	0
POLR1D	10	0.022812	0.064664	0.583145	1997	5	0.067098	0.15741	0.916583	3090	4
FUT11	5	0.022854	0.064763	0.58374	1998	3	0.9981	0.99807	1.0	17379	0
SSB	4	0.022887	0.064828	0.583963	1999	2	0.34394	0.48935	1.0	8546	2
[truncated: 16,010 more rows]
