# Supplementary material for: A CRISPR Dropout Screen Identifies Genetic Vulnerabilities and Therapeutic Targets in Acute Myeloid Leukemia
Source: Cell Rep. 2016 Oct 18;17(4):1193–205. doi: 10.1016/j.celrep.2016.09.079 (PMC5081405; doi:10.1016/j.celrep.2016.09.079)
Supplement: Data S2. Human CRISPR Screen Data, Related to Figures 2 and 3 [file mmc6.zip › grna_counts_HT29C-clone3_d7-25-HT1080.txt]

gRNA	Gene	HumanV1-1	HT29C3_d7_rep1	HT29C3_d7_rep2	HT29C3_d7_rep3	HT29C3_d10_rep1	HT29C3_d10_rep2	HT29C3_d10_rep3	HT29C3_d13_rep1	HT29C3_d13_rep2	HT29C3_d13_rep3	HT29C3_d16_rep1	HT29C3_d16_rep2	HT29C3_d16_rep3	HT29C3_d19_rep1	HT29C3_d19_rep2	HT29C3_d19_rep3	HT29C3_d22_rep1	HT29C3_d22_rep2	HT29C3_d22_rep3	HT29C3_d25_rep1	HT29C3_d25_rep2	HT29C3_d25_rep3	HumanV1-2	HT1080_rep1	HT1080_rep2
A1BG_CCDS12976.1_ex3_19:58862927-58862950:-_5-1	A1BG	1122	1389	913	1193	757	1151	1007	1146	1018	718	598	825	797	854	1117	904	711	714	795	930	880	802	875	434	941
A1BG_CCDS12976.1_ex4_19:58863655-58863678:+_5-2	A1BG	580	774	467	591	297	346	1029	805	545	378	493	436	344	612	645	645	495	718	443	343	600	345	453	150	98
A1BG_CCDS12976.1_ex4_19:58863697-58863720:-_5-3	A1BG	803	1583	1149	1051	1101	1629	1299	1650	1122	1127	1146	871	851	735	1436	561	504	790	1258	621	938	1298	627	205	452
A1BG_CCDS12976.1_ex4_19:58863866-58863889:+_5-4	A1BG	424	329	699	487	411	280	401	466	264	293	353	338	492	229	135	120	94	130	110	127	128	68	331	30	0
A1BG_CCDS12976.1_ex5_19:58864367-58864390:-_5-5	A1BG	368	611	596	676	375	654	617	428	393	405	352	569	532	441	247	503	192	345	223	291	178	394	287	74	116
A1CF_CCDS7241.1_ex6_10:52588014-52588037:-_5-1	A1CF	234	176	234	258	304	208	362	159	217	198	224	464	340	340	360	283	514	199	281	199	289	400	183	129	120
A1CF_CCDS7241.1_ex7_10:52595962-52595985:-_5-2	A1CF	3	0	0	0	2	0	0	48	0	0	4	0	0	0	0	0	0	0	0	0	0	0	2	0	0
A1CF_CCDS7241.1_ex7_10:52596023-52596046:+_5-3	A1CF	472	651	786	710	814	566	673	492	648	474	869	321	324	543	479	457	622	554	562	467	723	489	368	740	171
A1CF_CCDS7241.1_ex9_10:52603761-52603784:+_5-4	A1CF	20	35	0	0	14	14	10	0	16	3	0	34	0	0	45	0	1	2	0	2	40	0	16	28	0
A1CF_CCDS7241.1_ex9_10:52603844-52603867:-_5-5	A1CF	851	781	959	811	1153	902	693	725	665	618	908	742	499	682	813	823	904	622	630	762	1015	715	664	115	166
A2M_CCDS44827.1_ex18_12:9246130-9246153:+_5-1	A2M	479	624	568	354	821	663	662	608	629	532	663	645	406	512	785	598	520	562	338	438	699	802	374	428	317
A2M_CCDS44827.1_ex22_12:9252012-9252035:+_5-2	A2M	831	1615	889	1315	1140	1159	913	1060	761	883	843	874	1072	1133	1055	454	1327	839	880	977	727	897	648	908	271
A2M_CCDS44827.1_ex22_12:9252049-9252072:+_5-3	A2M	390	351	345	391	439	298	377	345	199	433	371	580	439	286	399	419	475	499	286	228	382	398	304	202	173
A2M_CCDS44827.1_ex24_12:9254225-9254248:+_5-4	A2M	448	856	731	512	527	1167	758	547	503	655	701	817	541	694	860	731	813	1053	749	990	843	1144	350	133	353
A2M_CCDS44827.1_ex25_12:9256894-9256917:+_5-5	A2M	1211	1626	1192	1420	1890	1426	1161	1833	1463	1147	1166	1032	1510	1384	953	1757	1968	1548	1290	1723	1028	1727	945	427	365
A2ML1_CCDS8596.2_ex2_12:8976351-8976374:+_5-1	A2ML1	850	1205	720	1162	968	875	863	1239	915	808	991	657	1039	1170	693	531	915	1012	882	807	772	935	663	1	116
A2ML1_CCDS8596.2_ex8_12:8990981-8991004:-_5-2	A2ML1	306	557	486	203	314	475	275	565	589	376	674	304	601	351	288	227	512	241	537	415	384	626	239	1426	432
A2ML1_CCDS8596.2_ex10_12:8994081-8994104:-_5-3	A2ML1	136	202	201	394	331	172	269	98	256	198	286	208	204	208	107	134	310	144	291	190	256	231	106	255	222
A2ML1_CCDS8596.2_ex11_12:8995845-8995868:-_5-4	A2ML1	726	977	1119	1443	1293	993	1241	936	965	1059	1438	1092	1120	1646	1048	603	1347	1197	950	1205	1634	1382	566	399	450
A2ML1_CCDS8596.2_ex11_12:8995893-8995916:+_5-5	A2ML1	228	224	301	173	271	307	164	343	307	229	483	355	243	297	241	344	266	298	204	378	275	121	178	183	206
A3GALT2_CCDS60080.1_ex0_1:33772950-33772973:-_5-1	A3GALT2	473	722	610	744	666	809	906	521	944	611	656	541	662	805	753	1027	968	658	987	666	579	942	369	184	403
A3GALT2_CCDS60080.1_ex0_1:33772971-33772994:+_5-2	A3GALT2	768	640	760	659	933	528	634	529	756	714	765	1000	795	840	703	810	857	995	823	729	758	739	599	158	231
A3GALT2_CCDS60080.1_ex0_1:33773046-33773069:-_5-3	A3GALT2	472	517	549	612	517	412	639	562	770	577	500	446	367	470	770	392	894	497	840	851	453	730	368	269	168
A3GALT2_CCDS60080.1_ex1_1:33777651-33777674:-_5-4	A3GALT2	690	687	402	574	353	642	810	593	728	522	684	398	956	547	682	707	221	763	759	583	565	818	538	179	249
A3GALT2_CCDS60080.1_ex2_1:33778149-33778172:+_5-5	A3GALT2	182	142	275	197	379	436	271	458	443	238	261	157	314	414	249	79	351	503	414	375	273	162	142	172	188
A4GALT_CCDS14041.1_ex0_22:43089421-43089444:+_5-1	A4GALT	905	1241	1133	1486	1014	1160	1499	902	984	989	872	942	1181	1052	1072	818	1009	921	795	933	905	1042	706	50	165
A4GALT_CCDS14041.1_ex0_22:43089467-43089490:-_5-2	A4GALT	705	976	723	1100	786	708	1339	953	928	1140	857	987	1048	852	1039	785	687	1027	811	641	751	1015	550	258	252
A4GALT_CCDS14041.1_ex0_22:43089524-43089547:-_5-3	A4GALT	610	962	1033	992	913	773	983	1035	793	723	740	907	707	772	826	382	951	624	929	704	724	703	476	417	293
A4GALT_CCDS14041.1_ex0_22:43089610-43089633:-_5-4	A4GALT	373	781	583	687	430	517	750	484	485	420	360	350	320	278	297	293	448	572	382	235	411	448	291	73	161
A4GALT_CCDS14041.1_ex0_22:43089831-43089854:+_5-5	A4GALT	324	558	509	422	454	526	576	326	378	472	324	250	404	318	421	207	207	323	329	292	318	455	253	63	106
A4GNT_CCDS3097.1_ex0_3:137843639-137843662:+_5-1	A4GNT	411	650	676	430	820	521	455	701	561	489	411	880	495	430	664	499	368	648	566	641	490	936	321	197	35
A4GNT_CCDS3097.1_ex1_3:137849724-137849747:+_5-2	A4GNT	239	343	321	685	607	410	240	424	436	439	379	261	267	491	774	813	332	290	334	420	470	426	186	15	31
A4GNT_CCDS3097.1_ex1_3:137849755-137849778:+_5-3	A4GNT	387	265	363	90	90	344	282	198	424	342	187	206	210	318	258	245	381	337	319	268	380	331	302	64	61
A4GNT_CCDS3097.1_ex1_3:137849873-137849896:+_5-4	A4GNT	312	423	363	706	558	522	799	331	770	464	1019	673	252	622	413	840	496	536	501	297	733	694	243	268	261
A4GNT_CCDS3097.1_ex1_3:137849975-137849998:-_5-5	A4GNT	371	470	522	479	624	550	873	444	533	376	391	555	634	518	479	247	574	458	499	475	623	489	289	141	127
AAAS_CCDS53797.1_ex8_12:53703443-53703466:-_5-1	AAAS	351	433	465	568	355	560	271	318	291	294	441	414	483	402	514	419	713	493	332	209	224	273	274	71	449
AAAS_CCDS53797.1_ex11_12:53709154-53709177:+_5-2	AAAS	293	412	447	317	410	479	278	351	393	406	419	416	549	490	624	215	390	206	473	419	376	235	229	0	0
AAAS_CCDS53797.1_ex11_12:53709177-53709200:-_5-3	AAAS	2	0	0	5	0	0	0	0	0	0	0	0	0	0	0	0	0	0	0	0	0	0	2	80	270
AAAS_CCDS53797.1_ex13_12:53714423-53714446:-_5-4	AAAS	282	346	532	498	433	259	267	270	430	420	567	315	242	339	107	340	421	173	218	411	485	215	220	357	385
AAAS_CCDS53797.1_ex13_12:53714441-53714464:+_5-5	AAAS	571	912	597	471	694	510	741	616	806	740	683	394	402	608	276	348	373	458	617	489	544	576	446	29	221
AACS_CCDS9263.1_ex1_12:125558424-125558447:+_5-1	AACS	35	37	12	6	6	50	43	3	33	45	99	2	63	108	17	31	3	6	20	10	21	50	27	24	0
AACS_CCDS9263.1_ex2_12:125561055-125561078:+_5-2	AACS	710	1210	1107	1407	1193	1505	1173	1557	1303	915	1095	1561	828	1555	1016	1203	1069	1090	1719	1301	1059	1556	554	567	529
AACS_CCDS9263.1_ex4_12:125576051-125576074:-_5-3	AACS	460	627	473	469	678	768	506	375	469	492	341	656	429	580	601	457	509	665	558	523	745	408	359	96	291
AACS_CCDS9263.1_ex7_12:125591776-125591799:-_5-4	AACS	847	1848	887	594	1543	1147	1415	1450	1138	1277	1530	1333	1365	1686	1527	1006	1841	1325	1163	1242	1026	1207	661	376	793
AACS_CCDS9263.1_ex8_12:125599087-125599110:-_5-5	AACS	397	441	587	546	457	525	490	389	461	453	390	483	424	593	616	462	412	611	480	511	606	435	310	0	113
AADAC_CCDS33877.1_ex1_3:151535152-151535175:+_5-1	AADAC	460	520	499	464	406	438	448	1076	797	438	613	470	527	647	369	258	802	435	572	568	403	349	359	460	222
AADAC_CCDS33877.1_ex1_3:151535307-151535330:+_5-2	AADAC	79	138	97	112	25	32	20	133	83	108	54	61	51	119	75	49	80	24	63	51	49	87	62	35	0
AADAC_CCDS33877.1_ex1_3:151535327-151535350:+_5-3	AADAC	110	85	289	74	173	271	248	144	257	141	237	40	250	157	36	8	201	112	191	126	71	202	86	21	20
AADAC_CCDS33877.1_ex4_3:151545476-151545499:+_5-4	AADAC	65	165	152	55	103	20	17	35	53	22	133	92	142	117	16	85	133	24	36	128	74	71	51	0	18
AADAC_CCDS33877.1_ex4_3:151545547-151545570:-_5-5	AADAC	352	529	376	580	516	379	448	316	448	291	222	571	355	618	496	387	463	493	348	499	417	530	275	262	604
AADACL2_CCDS3161.2_ex0_3:151451944-151451967:+_5-1	AADACL2	14	74	0	39	0	0	0	0	0	2	0	0	0	0	0	0	0	0	0	27	0	60	11	0	0
AADACL2_CCDS3161.2_ex1_3:151458562-151458585:-_5-2	AADACL2	184	145	218	124	123	227	191	162	141	94	148	208	142	196	155	26	65	124	131	176	169	110	144	8	23
AADACL2_CCDS3161.2_ex2_3:151461893-151461916:+_5-3	AADACL2	133	66	328	79	327	190	61	36	70	53	39	76	195	92	179	52	39	107	56	53	123	117	104	0	9
AADACL2_CCDS3161.2_ex3_3:151463402-151463425:-_5-4	AADACL2	523	773	968	699	529	743	659	692	561	903	1064	826	781	1024	906	1229	714	772	705	729	766	759	408	207	355
AADACL2_CCDS3161.2_ex3_3:151463446-151463469:+_5-5	AADACL2	508	599	723	417	697	648	571	751	957	530	715	663	641	752	750	578	590	683	780	857	881	849	396	43	140
AADACL3_CCDS41252.1_ex2_1:12785258-12785281:+_5-1	AADACL3	393	770	564	678	629	505	606	623	617	460	833	482	494	1075	610	835	1036	328	545	565	476	676	307	258	71
AADACL3_CCDS41252.1_ex2_1:12785334-12785357:-_5-2	AADACL3	225	299	126	183	219	21	240	267	43	139	240	192	404	253	443	672	249	220	157	201	178	200	176	102	55
AADACL3_CCDS41252.1_ex2_1:12785358-12785381:+_5-3	AADACL3	422	508	560	634	643	570	736	624	452	536	535	737	718	648	595	1010	495	627	817	623	883	837	329	192	279
AADACL3_CCDS41252.1_ex2_1:12785419-12785442:-_5-4	AADACL3	159	150	241	184	104	85	250	132	187	229	121	109	152	245	74	59	76	192	215	35	160	155	124	0	36
AADACL3_CCDS41252.1_ex2_1:12785608-12785631:+_5-5	AADACL3	175	180	285	391	316	226	411	441	256	326	321	156	194	173	362	264	293	412	213	439	374	167	137	60	263
AADACL4_CCDS30590.1_ex0_1:12704714-12704737:-_5-1	AADACL4	328	952	490	539	1288	571	598	424	810	738	839	882	525	1011	1017	766	852	691	694	1276	674	635	256	243	428
AADACL4_CCDS30590.1_ex1_1:12711250-12711273:+_5-2	AADACL4	411	540	410	687	331	414	538	267	413	404	677	409	377	553	458	182	784	642	259	242	403	261	321	170	596
AADACL4_CCDS30590.1_ex1_1:12711326-12711349:-_5-3	AADACL4	544	1146	604	1230	652	576	568	1085	550	710	700	843	762	858	416	997	530	700	759	654	521	944	424	471	119
AADACL4_CCDS30590.1_ex2_1:12721791-12721814:+_5-4	AADACL4	266	302	193	245	418	277	294	325	121	260	612	255	422	347	187	234	361	240	275	509	186	258	208	9	89
AADACL4_CCDS30590.1_ex2_1:12721814-12721837:-_5-5	AADACL4	460	720	655	916	524	563	767	628	443	589	627	417	1011	597	1025	922	479	525	958	433	908	1022	359	113	137
AADAT_CCDS3814.1_ex8_4:170994416-170994439:+_5-1	AADAT	149	83	164	50	16	62	76	128	162	62	143	46	56	113	194	91	137	175	176	155	191	140	116	215	92
AADAT_CCDS3814.1_ex8_4:170994468-170994491:+_5-2	AADAT	446	544	330	324	312	360	446	492	463	409	499	526	519	510	634	466	398	609	825	301	619	386	348	271	189
AADAT_CCDS3814.1_ex10_4:171008288-171008311:-_5-3	AADAT	239	361	168	395	238	198	365	244	146	203	161	122	343	155	534	122	445	136	283	228	223	286	186	0	7
AADAT_CCDS3814.1_ex11_4:171009546-171009569:-_5-4	AADAT	581	442	383	265	497	189	241	568	382	305	391	279	304	450	486	319	314	301	556	270	320	513	453	127	72
AADAT_CCDS3814.1_ex11_4:171009609-171009632:-_5-5	AADAT	45	100	8	15	2	31	89	8	43	46	30	76	1	36	5	0	7	43	6	8	27	8	35	222	758
AAED1_CCDS35073.1_ex2_9:99413754-99413777:+_5-1	AAED1	285	394	288	634	463	507	695	259	518	381	260	444	597	222	407	908	577	593	447	414	409	531	222	3	173
AAED1_CCDS35073.1_ex3_9:99413958-99413981:+_5-2	AAED1	53	42	25	79	13	68	56	37	31	36	19	55	2	32	95	100	4	84	142	53	62	59	41	0	55
AAED1_CCDS35073.1_ex4_9:99417018-99417041:-_5-3	AAED1	87	82	112	8	167	36	0	17	45	23	8	14	67	158	74	5	44	72	65	102	105	78	68	0	0
AAED1_CCDS35073.1_ex5_9:99417373-99417396:+_5-4	AAED1	889	1239	1818	2116	1218	1322	1247	1233	1487	1195	1158	1129	1295	1289	1119	2131	1086	1588	1735	1723	1455	1928	694	337	413
AAED1_CCDS35073.1_ex5_9:99417399-99417422:+_5-5	AAED1	404	620	514	953	652	604	597	667	496	638	659	616	749	839	743	1150	963	456	705	791	618	813	315	290	54
AAGAB_CCDS42050.1_ex3_15:67500938-67500961:+_5-1	AAGAB	477	1239	596	635	693	914	733	818	731	846	923	940	868	1039	550	446	742	629	490	675	829	511	372	171	353
AAGAB_CCDS42050.1_ex4_15:67501824-67501847:-_5-2	AAGAB	208	374	328	115	346	448	639	252	162	262	537	270	221	202	296	389	323	161	221	458	237	265	162	145	46
AAGAB_CCDS42050.1_ex5_15:67524161-67524184:+_5-3	AAGAB	221	389	184	303	287	286	435	277	454	177	235	266	433	280	51	109	62	282	443	194	333	198	172	10	51
AAGAB_CCDS42050.1_ex5_15:67524213-67524236:-_5-4	AAGAB	220	359	424	256	409	459	333	163	217	209	119	245	155	283	117	311	91	179	251	231	233	199	172	3	127
AAGAB_CCDS42050.1_ex6_15:67528322-67528345:-_5-5	AAGAB	407	668	904	648	665	700	797	314	648	657	565	847	883	526	426	667	409	395	596	409	404	633	318	165	29
AAK1_CCDS1893.2_ex10_2:69746228-69746251:-_5-1	AAK1	948	2040	1693	1379	1548	1488	1458	1478	1450	1253	1769	1357	1223	1482	1464	1846	1301	1251	1215	1112	1295	1641	740	660	618
AAK1_CCDS1893.2_ex11_2:69748068-69748091:-_5-2	AAK1	634	1028	655	832	988	808	729	945	618	869	723	504	990	788	736	713	765	590	615	553	548	1155	495	504	618
AAK1_CCDS1893.2_ex13_2:69754414-69754437:+_5-3	AAK1	1131	1590	1592	1286	1917	2063	1269	1529	1880	1337	1656	1605	1932	1656	1395	1458	2037	1830	1780	1394	1478	1758	883	526	667
AAK1_CCDS1893.2_ex15_2:69757767-69757790:-_5-4	AAK1	371	507	453	510	551	433	225	470	420	331	369	537	291	496	496	248	489	332	362	414	315	363	289	32	65
AAK1_CCDS1893.2_ex20_2:69870036-69870059:-_5-5	AAK1	537	533	935	409	613	633	462	547	570	434	392	503	299	562	671	504	433	469	350	571	614	521	419	147	136
AAMDC_CCDS8254.1_ex0_11:77553633-77553656:+_5-1	AAMDC	776	1136	773	644	1036	785	1189	1308	1096	989	900	908	792	1301	400	469	815	681	989	822	810	986	606	213	480
AAMDC_CCDS8254.1_ex1_11:77580763-77580786:-_5-2	AAMDC	377	406	589	364	482	614	533	464	643	469	730	938	535	526	699	574	487	981	603	677	648	598	294	65	92
AAMDC_CCDS8254.1_ex1_11:77580785-77580808:-_5-3	AAMDC	530	668	620	377	455	582	419	477	617	465	570	434	428	497	416	961	549	559	761	617	590	506	414	220	308
AAMDC_CCDS8254.1_ex1_11:77580845-77580868:+_5-4	AAMDC	335	668	569	508	501	520	518	521	515	453	616	466	509	696	627	438	428	593	585	598	734	486	261	83	269
AAMDC_CCDS8254.1_ex2_11:77583223-77583246:-_5-5	AAMDC	435	440	501	338	554	408	492	469	591	498	479	574	678	528	557	518	679	527	902	395	536	756	339	229	278
AAMP_CCDS33378.1_ex6_2:219131229-219131252:+_5-1	AAMP	558	239	122	257	101	152	121	92	117	33	49	79	9	0	26	15	1	34	0	9	40	0	435	101	206
AAMP_CCDS33378.1_ex8_2:219132241-219132264:+_5-2	AAMP	76	43	15	38	28	43	17	10	10	8	2	3	10	3	3	1	0	0	1	2	0	0	59	0	6
AAMP_CCDS33378.1_ex8_2:219132278-219132301:-_5-3	AAMP	547	272	247	175	51	109	46	78	19	3	14	0	6	11	156	0	13	0	1	21	0	0	427	1	0
AAMP_CCDS33378.1_ex9_2:219134119-219134142:+_5-4	AAMP	751	645	698	620	440	452	433	445	616	646	482	669	523	757	504	962	447	516	741	783	732	533	586	1	0
AAMP_CCDS33378.1_ex10_2:219134694-219134717:-_5-5	AAMP	939	676	451	569	367	663	390	141	268	393	348	148	375	291	276	374	143	272	194	124	433	237	733	1353	260
AANAT_CCDS11745.1_ex0_17:74464923-74464946:-_5-1	AANAT	599	1374	818	1026	1020	710	1514	882	874	780	1131	1113	1258	863	1443	1519	1058	1399	1212	995	1305	1321	467	71	317
AANAT_CCDS11745.1_ex0_17:74464970-74464993:-_5-2	AANAT	537	634	491	629	731	354	657	525	640	327	640	535	480	707	612	505	487	587	937	487	612	1053	419	343	356
AANAT_CCDS11745.1_ex1_17:74465300-74465323:-_5-3	AANAT	454	461	348	673	358	476	205	360	343	552	414	587	228	283	410	485	164	387	293	323	407	335	354	510	519
AANAT_CCDS11745.1_ex1_17:74465314-74465337:-_5-4	AANAT	263	479	386	475	433	347	736	453	231	357	609	377	339	257	89	350	249	399	357	246	256	326	205	0	15
AANAT_CCDS11745.1_ex1_17:74465365-74465388:+_5-5	AANAT	1094	2081	1301	1233	1458	1567	1245	1643	2012	1434	1653	1561	1224	1542	1367	1380	1076	1483	1573	1280	1462	1948	854	452	480
AAR2_CCDS13273.1_ex0_20:34827888-34827911:+_5-1	AAR2	194	149	97	111	174	148	171	273	346	212	190	107	92	413	178	87	166	370	146	287	384	305	151	34	39
AAR2_CCDS13273.1_ex0_20:34827917-34827940:-_5-2	AAR2	525	569	712	676	999	599	927	761	854	628	653	718	764	642	616	496	751	983	936	601	892	1176	410	188	398
AAR2_CCDS13273.1_ex0_20:34827975-34827998:+_5-3	AAR2	384	525	505	627	520	551	520	505	868	567	316	858	716	491	774	858	500	1104	743	529	881	1286	300	121	318
AAR2_CCDS13273.1_ex0_20:34828005-34828028:-_5-4	AAR2	77	236	92	50	97	43	17	101	50	126	140	36	69	57	22	29	65	137	91	40	42	142	60	0	13
AAR2_CCDS13273.1_ex0_20:34828259-34828282:-_5-5	AAR2	212	200	352	197	203	366	248	417	375	398	336	279	277	362	286	248	268	275	488	373	362	536	165	64	24
AARD_CCDS34935.1_ex0_8:117950565-117950588:-_5-1	AARD	536	454	514	543	527	411	386	242	427	301	295	424	549	393	621	243	290	245	228	310	353	278	418	176	369
AARD_CCDS34935.1_ex0_8:117950578-117950601:+_5-2	AARD	592	585	667	526	248	390	416	224	473	310	329	257	254	201	549	180	195	293	253	271	233	381	462	82	293
AARD_CCDS34935.1_ex0_8:117950645-117950668:+_5-3	AARD	449	763	661	406	518	370	618	317	269	632	572	340	468	522	99	465	521	363	580	260	310	542	350	112	207
AARD_CCDS34935.1_ex0_8:117950667-117950690:+_5-4	AARD	424	206	129	266	203	113	89	108	169	74	67	174	72	89	23	71	124	111	104	53	105	46	331	8	90
AARD_CCDS34935.1_ex0_8:117950700-117950723:+_5-5	AARD	654	558	725	495	606	696	420	795	791	453	990	658	457	812	854	761	457	505	621	487	635	459	510	131	372
AARS_CCDS32474.1_ex10_16:70298929-70298952:-_5-1	AARS	384	299	288	208	34	237	2	36	12	11	6	5	4	1	0	8	0	0	0	0	38	10	300	78	41
AARS_CCDS32474.1_ex13_16:70302238-70302261:+_5-2	AARS	744	691	763	416	341	130	181	45	27	90	56	12	1	16	58	25	36	8	98	138	2	21	581	42	0
AARS_CCDS32474.1_ex16_16:70305735-70305758:-_5-3	AARS	598	851	366	614	189	521	533	292	253	512	327	327	644	366	105	753	435	444	493	404	305	696	467	73	251
AARS_CCDS32474.1_ex16_16:70305762-70305785:+_5-4	AARS	500	567	596	412	320	281	137	69	341	260	145	113	62	138	145	155	77	259	134	57	135	206	390	197	215
AARS_CCDS32474.1_ex18_16:70310945-70310968:-_5-5	AARS	289	192	234	107	4	10	27	2	4	0	0	0	0	30	0	0	0	0	0	0	0	0	226	0	0
AARS2_CCDS34464.1_ex13_6:44274062-44274085:+_5-1	AARS2	1179	2768	2521	2608	2121	1854	1991	2059	1829	1810	1276	1349	1286	489	194	1033	142	151	231	68	59	43	920	1	2
AARS2_CCDS34464.1_ex15_6:44274721-44274744:-_5-2	AARS2	522	654	556	771	785	910	851	968	560	633	308	302	138	123	199	152	69	67	74	52	34	47	407	0	18
AARS2_CCDS34464.1_ex15_6:44274752-44274775:+_5-3	AARS2	156	269	281	224	134	331	379	264	118	106	14	117	329	20	122	195	55	20	36	74	11	4	122	0	0
AARS2_CCDS34464.1_ex16_6:44275094-44275117:-_5-4	AARS2	506	486	805	811	679	511	323	501	491	587	497	459	464	397	439	259	317	307	253	298	282	200	395	16	118
AARS2_CCDS34464.1_ex20_6:44279950-44279973:-_5-5	AARS2	382	216	168	291	287	134	209	187	188	201	622	570	385	133	93	3	41	104	19	82	26	42	298	0	0
AARSD1_CCDS58552.1_ex10_17:41116157-41116180:-_5-1	AARSD1	784	1300	765	775	557	850	625	877	688	680	607	815	654	751	555	746	880	886	756	804	971	964	612	226	319
AARSD1_CCDS58552.1_ex9_17:41113311-41113334:-_5-2	AARSD1	559	718	567	679	531	651	375	743	542	539	439	380	769	268	760	775	354	416	589	506	596	703	436	8	26
AARSD1_CCDS58552.1_ex6_17:41108278-41108301:+_5-3	AARSD1	219	150	101	218	212	459	101	184	218	150	150	114	266	108	421	217	202	160	179	167	252	166	171	63	34
AARSD1_CCDS58552.1_ex7_17:41108486-41108509:+_5-4	AARSD1	393	402	542	273	559	281	255	388	337	419	395	356	378	393	273	330	210	329	258	342	327	207	307	226	375
AARSD1_CCDS58552.1_ex7_17:41108542-41108565:-_5-5	AARSD1	540	395	297	233	361	478	580	222	391	359	399	166	544	207	419	230	271	349	385	188	330	525	421	499	148
AASDH_CCDS3504.1_ex7_4:57220310-57220333:+_5-1	AASDH	388	430	337	426	471	213	363	204	284	415	639	266	508	473	211	563	432	481	627	352	483	516	303	182	224
AASDH_CCDS3504.1_ex9_4:57221497-57221520:-_5-2	AASDH	332	267	308	351	246	176	164	316	426	258	367	275	249	169	723	623	239	270	195	278	315	407	259	64	135
AASDH_CCDS3504.1_ex10_4:57237668-57237691:+_5-3	AASDH	445	664	544	468	863	621	384	707	338	304	800	601	363	748	546	594	1275	447	312	684	572	213	347	41	0
AASDH_CCDS3504.1_ex10_4:57237733-57237756:+_5-4	AASDH	253	506	351	311	369	282	700	234	284	435	400	493	204	326	235	1031	315	417	318	530	486	510	197	104	8
AASDH_CCDS3504.1_ex11_4:57244302-57244325:+_5-5	AASDH	150	47	43	262	49	76	186	75	37	105	48	44	94	16	92	105	189	128	23	78	46	69	117	134	300
AASDHPPT_CCDS31664.1_ex0_11:105948544-105948567:+_5-1	AASDHPPT	562	586	522	468	571	759	994	906	458	582	231	435	452	401	545	242	263	168	221	207	242	217	439	0	62
AASDHPPT_CCDS31664.1_ex0_11:105948583-105948606:-_5-2	AASDHPPT	200	295	454	231	475	395	318	231	310	134	284	110	69	38	149	66	13	12	29	55	4	14	156	77	1
AASDHPPT_CCDS31664.1_ex1_11:105950310-105950333:-_5-3	AASDHPPT	121	81	206	72	65	195	59	113	118	61	120	48	81	52	40	12	43	16	48	30	16	78	94	0	14
AASDHPPT_CCDS31664.1_ex1_11:105950373-105950396:-_5-4	AASDHPPT	798	976	1125	781	1344	1118	1372	1450	956	1024	982	946	1314	954	583	469	607	496	608	495	521	441	623	37	57
AASDHPPT_CCDS31664.1_ex3_11:105962110-105962133:+_5-5	AASDHPPT	19	48	20	2	15	26	0	10	35	11	18	16	0	11	43	85	117	39	10	47	52	0	15	0	0
AASS_CCDS5783.1_ex11_7:121741456-121741479:+_5-1	AASS	39	10	8	3	38	40	144	16	6	26	1	0	66	40	1	224	11	39	23	28	10	85	30	15	0
AASS_CCDS5783.1_ex13_7:121753231-121753254:+_5-2	AASS	177	429	527	118	298	256	287	324	343	503	255	405	308	285	474	191	377	519	211	266	341	254	138	203	122
AASS_CCDS5783.1_ex15_7:121755121-121755144:+_5-3	AASS	365	259	319	327	304	374	314	210	157	259	611	403	591	410	249	86	431	471	244	465	557	320	285	127	101
AASS_CCDS5783.1_ex16_7:121756696-121756719:+_5-4	AASS	572	552	333	631	403	555	195	515	339	230	339	125	215	453	43	53	334	231	140	390	289	126	446	167	136
AASS_CCDS5783.1_ex22_7:121773585-121773608:-_5-5	AASS	597	850	386	409	995	966	755	959	768	695	786	450	899	915	479	885	891	824	853	1005	717	811	466	196	260
AATF_CCDS32632.1_ex1_17:35307577-35307600:+_5-1	AATF	67	41	30	107	17	9	100	54	53	35	32	51	150	37	3	27	16	47	82	79	30	82	52	0	0
AATF_CCDS32632.1_ex1_17:35307610-35307633:-_5-2	AATF	359	229	473	163	272	217	251	117	193	195	206	139	39	143	301	98	28	159	206	84	180	192	280	144	97
AATF_CCDS32632.1_ex1_17:35307692-35307715:-_5-3	AATF	551	400	364	211	342	382	350	483	386	334	568	331	298	590	413	888	236	198	488	386	234	264	430	10	48
AATF_CCDS32632.1_ex2_17:35310322-35310345:+_5-4	AATF	328	613	570	465	288	489	373	266	207	164	480	179	194	430	112	314	296	233	213	266	245	316	256	47	20
AATF_CCDS32632.1_ex2_17:35310574-35310597:+_5-5	AATF	305	384	238	422	115	112	71	37	3	26	2	0	2	0	0	0	0	0	0	0	0	0	238	0	0
AATK_CCDS45807.1_ex3_17:79095931-79095954:+_5-1	AATK	634	854	1062	1305	950	886	804	1030	800	758	998	520	867	1144	1010	617	743	598	667	897	682	829	495	119	870
AATK_CCDS45807.1_ex3_17:79095970-79095993:-_5-2	AATK	809	1452	987	1093	1223	1397	1293	1425	1412	1210	832	1169	1509	1396	1577	1297	1544	1580	1711	1088	1280	1982	631	376	88
AATK_CCDS45807.1_ex4_17:79096992-79097015:-_5-3	AATK	674	805	978	1258	919	645	1172	711	650	744	762	787	1112	561	1002	825	304	863	920	374	966	631	526	237	120
AATK_CCDS45807.1_ex5_17:79098584-79098607:-_5-4	AATK	436	346	303	314	311	367	357	290	282	346	242	358	268	307	498	251	411	326	394	196	269	383	340	172	129
AATK_CCDS45807.1_ex7_17:79100225-79100248:-_5-5	AATK	478	694	684	348	662	598	551	454	588	602	329	506	322	703	626	576	451	352	513	310	457	570	373	319	211
ABAT_CCDS10534.1_ex3_16:8844302-8844325:+_5-1	ABAT	255	362	231	332	377	275	250	399	252	251	368	235	246	750	260	856	571	332	446	296	196	477	199	65	47
ABAT_CCDS10534.1_ex3_16:8844340-8844363:+_5-2	ABAT	490	901	427	587	464	526	755	799	698	490	539	517	499	637	581	512	669	732	598	594	768	672	382	785	311
ABAT_CCDS10534.1_ex6_16:8858667-8858690:-_5-3	ABAT	202	417	550	470	467	446	581	551	477	318	296	369	324	436	446	308	218	505	281	250	412	305	158	11	10
ABAT_CCDS10534.1_ex8_16:8862083-8862106:+_5-4	ABAT	504	655	459	356	379	427	949	581	757	539	648	574	606	684	488	422	495	665	422	565	538	708	393	210	311
ABAT_CCDS10534.1_ex9_16:8862743-8862766:-_5-5	ABAT	421	1001	728	384	822	644	743	669	647	389	789	552	336	970	557	373	646	462	620	575	287	483	329	209	92
ABCA1_CCDS6762.1_ex28_9:107581892-107581915:+_5-1	ABCA1	488	441	325	175	364	688	725	753	497	349	506	394	541	497	672	663	422	479	530	242	552	623	381	151	175
ABCA1_CCDS6762.1_ex28_9:107581948-107581971:+_5-2	ABCA1	566	720	818	772	728	871	636	568	1070	719	850	721	820	843	628	847	1110	580	710	547	649	554	442	255	272
ABCA1_CCDS6762.1_ex29_9:107582304-107582327:-_5-3	ABCA1	535	548	394	618	753	1059	447	442	604	468	625	559	626	583	198	659	435	422	543	625	532	716	417	191	250
ABCA1_CCDS6762.1_ex36_9:107593327-107593350:-_5-4	ABCA1	493	685	595	998	784	691	738	609	668	635	882	606	502	703	717	467	492	587	652	314	664	800	385	548	159
ABCA1_CCDS6762.1_ex43_9:107620822-107620845:-_5-5	ABCA1	399	709	291	315	615	508	346	745	503	497	279	662	702	614	586	440	652	822	416	326	470	429	311	75	114
ABCA10_CCDS11684.1_ex20_17:67183873-67183896:-_5-1	ABCA10	213	262	175	227	35	352	193	156	69	309	336	193	334	114	232	239	222	214	114	165	124	168	166	120	170
ABCA10_CCDS11684.1_ex21_17:67186574-67186597:-_5-2	ABCA10	527	786	631	392	479	657	724	464	615	438	279	559	603	689	784	440	562	766	619	433	535	798	411	199	165
ABCA10_CCDS11684.1_ex23_17:67188722-67188745:-_5-3	ABCA10	204	143	47	179	156	147	215	31	22	63	235	19	206	127	11	76	191	56	140	63	59	153	159	77	110
ABCA10_CCDS11684.1_ex30_17:67210930-67210953:+_5-4	ABCA10	339	325	270	192	255	523	503	433	378	309	202	316	297	585	197	434	386	545	407	419	488	252	265	18	91
ABCA10_CCDS11684.1_ex34_17:67217983-67218006:-_5-5	ABCA10	113	9	114	64	45	246	39	23	99	47	18	34	56	8	53	4	18	50	68	2	30	89	88	94	6
ABCA12_CCDS33372.1_ex26_2:215852498-215852521:+_5-1	ABCA12	960	1125	1439	1130	1470	2054	1239	1080	1768	1255	1098	1473	1267	1267	1677	1953	1386	1796	1154	1211	1658	1928	749	350	761
ABCA12_CCDS33372.1_ex28_2:215854281-215854304:-_5-2	ABCA12	180	159	341	273	159	146	81	81	259	183	246	296	338	184	148	158	82	201	82	93	140	252	140	14	52
ABCA12_CCDS33372.1_ex29_2:215855583-215855606:+_5-3	ABCA12	89	99	142	94	53	58	28	35	128	67	40	87	58	122	30	39	42	98	155	107	44	46	69	0	68
ABCA12_CCDS33372.1_ex31_2:215865634-215865657:+_5-4	ABCA12	512	636	676	448	540	837	641	674	711	552	469	308	422	440	455	343	676	394	607	267	421	704	400	136	322
ABCA12_CCDS33372.1_ex32_2:215866357-215866380:+_5-5	ABCA12	18	127	0	47	21	19	37	0	65	28	9	27	11	5	51	1	47	79	40	29	36	3	14	1	365
ABCA13_CCDS47584.1_ex5_7:48266860-48266883:+_5-1	ABCA13	244	324	322	240	275	268	275	267	333	317	216	267	206	260	194	323	260	174	252	229	180	253	190	59	1
ABCA13_CCDS47584.1_ex8_7:48278980-48279003:+_5-2	ABCA13	332	552	466	428	319	668	437	236	673	298	438	486	404	303	815	291	210	411	361	322	530	525	259	279	490
ABCA13_CCDS47584.1_ex16_7:48314257-48314280:+_5-3	ABCA13	215	89	156	717	181	154	158	199	237	170	257	226	178	440	196	452	255	168	274	271	236	43	168	10	129
ABCA13_CCDS47584.1_ex16_7:48314774-48314797:+_5-4	ABCA13	539	906	705	887	878	847	805	561	627	666	822	932	856	971	767	763	757	942	663	733	623	1058	421	66	81
ABCA13_CCDS47584.1_ex16_7:48315583-48315606:-_5-5	ABCA13	345	385	242	266	147	451	425	286	336	399	357	342	370	361	378	149	413	420	417	315	408	218	269	276	109
ABCA2_CCDS43909.1_ex27_9:139910559-139910582:+_5-1	ABCA2	580	775	1021	698	867	897	1383	975	659	1017	577	449	702	784	887	480	613	743	785	612	678	1250	453	179	131
ABCA2_CCDS43909.1_ex31_9:139911691-139911714:-_5-2	ABCA2	457	730	395	394	491	384	306	344	495	281	366	226	158	447	421	251	369	230	280	347	209	285	357	173	65
ABCA2_CCDS43909.1_ex35_9:139912632-139912655:+_5-3	ABCA2	313	535	579	355	513	383	296	485	566	666	443	479	680	397	743	665	720	575	469	455	553	795	244	161	80
ABCA2_CCDS43909.1_ex35_9:139912690-139912713:-_5-4	ABCA2	786	962	1230	1100	869	1036	888	786	676	835	865	1104	889	957	420	1189	687	500	1067	842	673	1168	613	209	473
ABCA2_CCDS43909.1_ex37_9:139913372-139913395:-_5-5	ABCA2	426	417	252	708	301	827	490	802	498	344	705	476	336	627	647	914	524	873	333	412	628	497	332	222	84
ABCA3_CCDS10466.1_ex18_16:2348501-2348524:-_5-1	ABCA3	380	656	697	449	377	421	436	661	762	538	530	417	773	431	455	623	460	698	408	373	510	472	297	26	189
ABCA3_CCDS10466.1_ex21_16:2354103-2354126:+_5-2	ABCA3	548	658	965	593	473	645	895	799	762	617	884	1043	647	1289	1017	971	976	896	889	773	692	1018	428	257	506
ABCA3_CCDS10466.1_ex22_16:2358534-2358557:+_5-3	ABCA3	501	640	515	522	652	695	617	991	540	390	815	1026	359	620	515	705	468	725	408	681	664	503	391	183	409
ABCA3_CCDS10466.1_ex25_16:2369697-2369720:+_5-4	ABCA3	714	716	854	603	839	795	769	1195	610	705	991	299	524	925	653	416	500	463	554	607	566	834	557	27	37
ABCA3_CCDS10466.1_ex25_16:2369770-2369793:+_5-5	ABCA3	322	494	377	364	405	268	420	722	429	435	540	330	216	345	249	259	435	501	334	285	489	560	251	15	77
ABCA4_CCDS747.1_ex28_1:94508342-94508365:+_5-1	ABCA4	375	223	140	384	232	308	168	205	177	236	248	304	192	501	204	221	174	321	294	280	442	348	293	125	160
ABCA4_CCDS747.1_ex37_1:94528128-94528151:+_5-2	ABCA4	476	657	496	383	457	511	514	339	588	342	578	446	332	759	572	407	442	578	482	628	419	557	371	46	99
ABCA4_CCDS747.1_ex38_1:94528692-94528715:-_5-3	ABCA4	457	536	360	276	272	734	432	384	562	334	395	413	228	455	887	967	385	377	373	314	609	626	357	1070	139
ABCA4_CCDS747.1_ex38_1:94528711-94528734:+_5-4	ABCA4	440	175	243	190	235	171	192	183	200	212	140	168	199	159	311	35	314	315	277	242	270	249	343	230	184
ABCA4_CCDS747.1_ex42_1:94546256-94546279:+_5-5	ABCA4	247	486	276	219	407	413	464	435	364	423	357	396	612	635	333	234	468	333	477	514	223	766	193	428	178
ABCA5_CCDS11685.1_ex22_17:67282094-67282117:+_5-1	ABCA5	90	88	5	44	48	50	119	40	33	19	108	7	54	160	7	14	101	65	207	65	136	109	70	23	25
ABCA5_CCDS11685.1_ex24_17:67283787-67283810:+_5-2	ABCA5	434	861	425	482	770	566	674	730	754	601	796	749	584	820	759	591	863	691	669	793	594	762	339	741	412
ABCA5_CCDS11685.1_ex32_17:67300883-67300906:+_5-3	ABCA5	199	530	324	514	346	267	159	245	298	242	330	293	123	393	346	132	263	335	127	230	441	307	155	14	15
ABCA5_CCDS11685.1_ex33_17:67302987-67303010:+_5-4	ABCA5	251	499	412	180	390	453	256	265	230	351	233	302	340	442	214	219	237	175	400	215	316	423	196	75	199
ABCA5_CCDS11685.1_ex35_17:67305496-67305519:+_5-5	ABCA5	294	112	251	249	124	188	403	183	201	105	466	177	215	356	350	286	254	221	434	206	250	218	229	69	252
ABCA6_CCDS11683.1_ex22_17:67106962-67106985:-_5-1	ABCA6	176	202	187	385	175	133	214	349	197	75	260	65	159	213	247	150	96	177	114	172	113	172	137	103	127
ABCA6_CCDS11683.1_ex27_17:67111582-67111605:-_5-2	ABCA6	588	993	729	836	879	587	805	644	933	707	675	736	797	517	785	991	962	1099	900	889	860	952	459	798	192
ABCA6_CCDS11683.1_ex30_17:67121163-67121186:-_5-3	ABCA6	10	0	0	1	0	2	29	0	0	0	1	0	22	0	0	0	4	0	18	0	1	1	8	0	0
ABCA6_CCDS11683.1_ex32_17:67125796-67125819:-_5-4	ABCA6	194	300	490	232	209	248	249	289	190	198	150	284	333	278	267	101	405	217	312	187	170	320	151	29	46
ABCA6_CCDS11683.1_ex35_17:67132250-67132273:+_5-5	ABCA6	101	120	223	115	34	115	89	95	103	214	68	26	137	86	35	105	57	59	180	175	91	80	79	0	19
ABCA7_CCDS12055.1_ex3_19:1042137-1042160:+_5-1	ABCA7	743	1050	779	1214	855	957	608	549	707	835	529	713	965	833	751	921	580	732	1011	340	658	708	580	663	484
ABCA7_CCDS12055.1_ex10_19:1045160-1045183:-_5-2	ABCA7	812	569	591	420	790	550	911	709	373	702	482	518	613	540	303	760	604	395	681	370	459	745	634	275	185
ABCA7_CCDS12055.1_ex11_19:1046257-1046280:-_5-3	ABCA7	632	714	1079	604	405	1006	794	612	773	644	825	671	441	676	1155	812	890	1037	536	739	908	616	493	158	417
ABCA7_CCDS12055.1_ex18_19:1051155-1051178:+_5-4	ABCA7	612	925	728	604	1128	593	708	614	858	522	686	942	609	561	785	825	779	999	667	419	865	629	478	355	291
ABCA7_CCDS12055.1_ex20_19:1052067-1052090:+_5-5	ABCA7	698	918	554	534	785	906	921	1202	769	694	684	872	554	992	837	391	805	913	1012	662	868	1181	545	124	319
ABCA8_CCDS11680.1_ex21_17:66902267-66902290:-_5-1	ABCA8	282	214	300	271	207	279	135	125	193	250	344	358	333	247	209	614	220	354	573	319	242	401	220	75	34
ABCA8_CCDS11680.1_ex24_17:66914172-66914195:+_5-2	ABCA8	748	666	835	1154	730	831	979	873	891	612	560	679	573	1223	921	726	524	781	612	571	828	951	584	290	585
ABCA8_CCDS11680.1_ex28_17:66920855-66920878:-_5-3	ABCA8	240	632	488	787	352	311	397	247	324	472	501	547	361	213	224	230	252	410	351	538	672	798	187	180	88
ABCA8_CCDS11680.1_ex29_17:66924077-66924100:+_5-4	ABCA8	340	722	550	352	216	330	420	289	486	267	590	223	210	306	240	552	309	344	430	200	425	520	265	259	81
ABCA8_CCDS11680.1_ex29_17:66924136-66924159:+_5-5	ABCA8	588	299	656	406	530	864	603	412	776	500	549	547	710	332	901	806	342	615	554	569	677	697	459	148	546
ABCA9_CCDS11681.1_ex23_17:67022582-67022605:-_5-1	ABCA9	5	1	1	11	0	14	0	0	23	28	11	0	0	0	6	0	0	27	1	1	8	13	4	0	0
ABCA9_CCDS11681.1_ex31_17:67031450-67031473:+_5-2	ABCA9	0	0	0	0	0	0	0	0	0	0	0	0	0	0	0	0	0	0	0	0	0	0	0	0	0
ABCA9_CCDS11681.1_ex31_17:67031481-67031504:+_5-3	ABCA9	49	47	89	141	42	232	139	64	75	111	70	47	84	232	208	56	47	114	148	165	97	41	38	0	0
ABCA9_CCDS11681.1_ex31_17:67031505-67031528:+_5-4	ABCA9	341	657	392	716	605	517	409	299	523	398	777	422	240	536	368	610	873	738	530	474	663	472	266	358	445
ABCA9_CCDS11681.1_ex32_17:67031846-67031869:-_5-5	ABCA9	443	347	339	265	551	592	314	449	473	233	709	251	399	470	630	467	349	536	693	382	470	561	346	147	47
ABCB1_CCDS5608.1_ex15_7:87179269-87179292:+_5-1	ABCB1	100	61	177	172	38	164	121	173	245	53	77	71	8	357	201	33	68	134	84	94	230	154	78	46	30
ABCB1_CCDS5608.1_ex17_7:87179861-87179884:-_5-2	ABCB1	300	325	430	357	488	438	222	314	411	278	209	315	503	336	225	495	424	284	346	284	502	337	234	112	293
ABCB1_CCDS5608.1_ex20_7:87190653-87190676:-_5-3	ABCB1	243	249	186	174	141	195	56	80	96	100	197	47	164	290	103	76	64	141	284	63	92	54	190	52	52
ABCB1_CCDS5608.1_ex22_7:87196148-87196171:-_5-4	ABCB1	195	85	180	126	378	290	281	140	138	71	175	53	162	231	138	141	211	86	211	236	142	149	152	125	161
ABCB1_CCDS5608.1_ex22_7:87196271-87196294:-_5-5	ABCB1	38	27	6	9	48	23	54	34	65	29	0	5	25	69	126	248	17	65	29	70	31	35	30	35	48
ABCB10_CCDS1580.1_ex8_1:229676480-229676503:+_5-1	ABCB10	432	356	592	450	698	479	644	569	447	369	815	663	442	543	787	243	512	661	584	420	731	590	337	154	105
ABCB10_CCDS1580.1_ex9_1:229678075-229678098:-_5-2	ABCB10	571	707	681	894	1039	764	704	919	870	675	1093	665	817	1209	538	1256	1198	891	1055	1084	610	900	446	884	565
ABCB10_CCDS1580.1_ex12_1:229694267-229694290:+_5-5	ABCB10	408	932	553	225	551	452	348	416	453	531	738	706	324	646	687	479	749	703	505	732	710	486	318	774	581
ABCB11_CCDS46444.1_ex16_2:169833142-169833165:-_5-1	ABCB11	186	175	188	254	72	70	137	138	112	155	187	242	143	107	323	268	69	164	317	72	218	178	145	46	69
ABCB11_CCDS46444.1_ex18_2:169842760-169842783:-_5-2	ABCB11	926	1066	922	534	820	758	844	842	675	617	1140	889	1332	930	860	696	701	1055	747	553	1014	721	723	429	842
ABCB11_CCDS46444.1_ex20_2:169850327-169850350:+_5-3	ABCB11	364	580	304	298	323	205	201	247	237	227	411	292	134	256	582	104	241	346	408	230	231	218	284	111	26
ABCB11_CCDS46444.1_ex22_2:169853154-169853177:-_5-4	ABCB11	315	113	169	52	176	47	259	143	90	250	98	157	39	155	122	180	248	143	181	155	197	86	246	25	96
ABCB11_CCDS46444.1_ex23_2:169869923-169869946:+_5-5	ABCB11	490	612	512	305	523	316	583	584	599	369	448	414	482	771	823	858	561	379	482	514	433	504	382	284	440
ABCB4_CCDS5605.1_ex13_7:87060823-87060846:+_5-1	ABCB4	642	649	523	458	645	524	590	774	470	513	717	470	631	548	461	510	418	600	459	349	547	814	501	153	87
ABCB4_CCDS5605.1_ex17_7:87072977-87073000:+_5-2	ABCB4	139	143	147	214	44	142	77	46	150	69	155	63	366	124	82	76	103	158	247	93	82	122	108	50	49
ABCB4_CCDS5605.1_ex22_7:87082254-87082277:-_5-3	ABCB4	390	171	482	366	406	488	127	510	407	230	331	462	325	134	254	453	307	358	364	275	395	154	304	67	250
ABCB4_CCDS5605.1_ex23_7:87083877-87083900:-_5-4	ABCB4	545	620	367	576	537	553	435	533	380	630	541	452	634	922	494	356	438	764	603	524	531	917	425	322	216
ABCB4_CCDS5605.1_ex24_7:87092206-87092229:-_5-5	ABCB4	233	195	140	108	343	81	103	142	227	106	224	153	175	199	184	229	175	161	123	153	123	199	182	76	168
ABCB5_CCDS5371.1_ex0_7:20691136-20691159:-_6-1	ABCB5	45	11	49	11	9	44	37	13	26	34	27	77	21	55	45	31	32	104	93	41	22	23	35	0	0
ABCB5_CCDS5371.1_ex0_7:20691170-20691193:+_6-2	ABCB5	220	314	228	198	379	160	299	222	274	323	172	209	276	322	275	28	214	200	173	301	266	186	172	45	222
ABCB5_CCDS5371.1_ex0_7:20691212-20691235:+_6-3	ABCB5	15	0	0	14	39	5	7	142	0	26	13	9	0	67	9	10	76	0	0	82	23	1	12	0	72
ABCB5_CCDS5371.1_ex1_7:20698127-20698150:+_6-4	ABCB5	14	0	42	2	11	3	0	3	3	8	0	8	2	0	30	0	1	17	13	0	8	0	11	0	0
ABCB5_CCDS5371.1_ex1_7:20698153-20698176:+_6-5	ABCB5	224	214	313	138	235	614	152	467	301	374	409	181	247	527	337	256	410	201	271	373	289	263	175	39	59
ABCB5_CCDS5371.1_ex2_7:20721132-20721155:+_6-6	ABCB5	247	373	351	170	337	393	163	364	231	184	654	189	310	373	433	336	318	329	319	307	349	502	193	136	19
ABCB6_CCDS2436.1_ex14_2:220080836-220080859:-_5-1	ABCB6	610	698	754	776	842	686	700	822	698	585	703	525	597	973	765	476	518	735	713	379	607	681	476	212	243
ABCB6_CCDS2436.1_ex14_2:220080858-220080881:+_5-2	ABCB6	625	1511	1202	1798	1638	1260	1614	1128	1042	1178	1039	779	1173	1568	1325	795	1212	886	1531	1154	1053	1676	488	215	512
ABCB6_CCDS2436.1_ex15_2:220081125-220081148:+_5-3	ABCB6	282	184	226	201	154	151	379	374	187	215	189	175	499	245	189	760	196	186	300	180	172	341	220	83	117
ABCB6_CCDS2436.1_ex18_2:220083172-220083195:+_5-4	ABCB6	307	325	438	282	242	326	369	285	304	285	313	256	238	336	261	140	211	235	369	140	411	481	240	4	30
ABCB6_CCDS2436.1_ex18_2:220083276-220083299:+_5-5	ABCB6	379	596	409	568	547	509	799	639	463	521	769	394	417	737	369	330	532	745	322	623	633	850	296	185	434
ABCB7_CCDS14428.1_ex9_X:74293704-74293727:-_5-1	ABCB7	602	947	935	1150	539	454	326	319	109	153	128	34	0	7	4	5	3	55	30	7	6	65	470	0	0
ABCB7_CCDS14428.1_ex9_X:74293741-74293764:-_5-2	ABCB7	225	217	180	339	209	161	113	12	74	39	0	2	0	63	0	0	0	0	3	0	0	0	176	1	0
ABCB7_CCDS14428.1_ex10_X:74295284-74295307:-_5-3	ABCB7	102	62	74	111	44	54	7	0	17	77	0	6	0	3	0	0	0	0	0	0	0	0	80	236	128
ABCB7_CCDS14428.1_ex15_X:74375942-74375965:+_5-4	ABCB7	457	422	450	404	189	199	203	166	154	111	121	36	158	138	68	53	102	81	56	101	48	121	357	0	0
ABCB7_CCDS14428.1_ex15_X:74375994-74376017:-_5-5	ABCB7	727	489	365	414	257	391	560	250	402	145	281	170	225	216	149	230	122	228	121	245	242	436	567	0	0
ABCB8_CCDS5913.1_ex2_7:150731432-150731455:+_5-1	ABCB8	322	427	294	397	451	506	352	368	375	314	390	474	166	488	465	664	553	535	576	235	514	483	251	340	271
ABCB8_CCDS5913.1_ex3_7:150731626-150731649:-_5-2	ABCB8	607	667	931	531	666	543	1040	376	756	635	609	545	510	710	438	1039	991	549	551	835	562	738	474	202	335
ABCB8_CCDS5913.1_ex4_7:150731823-150731846:+_5-3	ABCB8	110	98	16	129	119	69	22	85	122	73	201	238	45	162	112	36	59	47	74	200	154	116	86	19	30
ABCB8_CCDS5913.1_ex5_7:150732708-150732731:-_5-4	ABCB8	533	776	725	1006	605	521	393	930	541	545	509	676	464	657	447	634	475	525	428	738	745	733	416	632	203
ABCB8_CCDS5913.1_ex6_7:150733026-150733049:-_5-5	ABCB8	727	836	1268	1138	984	1181	1371	923	1435	1001	1043	990	1030	1239	579	752	1058	1034	1033	837	1404	1339	567	624	347
ABCB9_CCDS58286.1_ex7_12:123434395-123434418:+_5-1	ABCB9	207	387	262	239	217	209	183	252	283	231	291	226	291	297	101	427	139	413	155	190	106	194	162	247	64
ABCB9_CCDS58286.1_ex7_12:123434450-123434473:-_5-2	ABCB9	1087	1195	882	1047	1667	1201	1118	1375	1264	1254	1590	1311	1246	1340	1034	1173	1517	1262	1515	1103	1243	1556	848	1142	556
ABCB9_CCDS58286.1_ex9_12:123444226-123444249:-_5-3	ABCB9	507	1066	734	850	764	868	575	895	873	486	813	740	459	1225	803	1200	729	1031	748	731	1013	725	396	66	85
ABCB9_CCDS58286.1_ex9_12:123444407-123444430:+_5-4	ABCB9	261	280	253	101	306	194	298	191	286	221	284	161	282	404	106	455	323	259	274	157	293	190	204	118	22
ABCB9_CCDS58286.1_ex9_12:123444500-123444523:+_5-5	ABCB9	370	625	285	486	705	844	528	489	656	448	408	425	793	582	944	389	495	609	388	562	709	641	289	96	389
ABCC1_CCDS42122.1_ex5_16:16126994-16127017:-_5-1	ABCC1	299	294	287	437	580	761	565	127	488	248	425	388	439	149	326	483	161	533	293	388	509	430	233	139	98
ABCC1_CCDS42122.1_ex6_16:16130324-16130347:-_5-2	ABCC1	371	815	498	563	497	632	463	855	465	476	567	485	341	725	579	339	805	535	900	539	601	904	289	197	312
ABCC1_CCDS42122.1_ex7_16:16138396-16138419:+_5-3	ABCC1	404	511	756	617	438	751	715	716	652	461	757	577	993	677	951	597	330	595	862	603	505	793	315	128	248
ABCC1_CCDS42122.1_ex9_16:16142029-16142052:-_5-4	ABCC1	893	2016	1318	1271	1756	1156	1502	1492	1845	1264	1224	1851	1871	1636	1462	1976	1544	1578	1910	1613	1966	2176	697	109	140
ABCC1_CCDS42122.1_ex16_16:16177311-16177334:+_5-5	ABCC1	118	102	99	79	77	64	224	30	60	111	112	109	161	119	118	379	85	75	43	31	154	93	92	828	701
ABCC10_CCDS4896.1_ex0_6:43400379-43400402:+_5-1	ABCC10	577	761	727	694	853	1141	453	587	525	697	845	672	896	1122	648	749	782	596	615	734	598	812	450	290	267
ABCC10_CCDS4896.1_ex0_6:43400561-43400584:+_5-2	ABCC10	463	532	519	411	463	877	680	674	572	504	661	789	428	532	538	760	340	773	876	536	523	495	361	256	107
ABCC10_CCDS4896.1_ex0_6:43400767-43400790:+_5-3	ABCC10	575	657	773	662	792	1005	675	546	891	790	896	423	672	903	691	903	1026	725	628	459	580	599	449	103	199
ABCC10_CCDS4896.1_ex1_6:43402501-43402524:-_5-4	ABCC10	306	365	618	417	637	548	234	553	356	270	390	529	97	493	210	324	381	280	169	350	566	231	239	2	16
ABCC10_CCDS4896.1_ex6_6:43409645-43409668:-_5-5	ABCC10	516	825	1190	583	684	891	953	541	690	536	745	739	545	601	387	635	653	745	606	682	516	1061	403	151	64
ABCC11_CCDS10732.1_ex15_16:48234306-48234329:+_5-1	ABCC11	232	87	155	63	135	120	245	60	226	437	249	215	214	456	127	373	324	211	251	194	225	251	181	116	249
ABCC11_CCDS10732.1_ex17_16:48239361-48239384:-_5-2	ABCC11	451	795	597	517	599	911	771	894	699	586	571	641	821	675	1372	401	845	723	438	619	550	642	352	147	258
ABCC11_CCDS10732.1_ex19_16:48244986-48245009:-_5-3	ABCC11	449	497	433	556	776	446	441	210	658	476	665	529	460	566	524	589	548	817	571	353	891	696	350	815	129
ABCC11_CCDS10732.1_ex23_16:48250102-48250125:+_5-4	ABCC11	595	883	606	658	374	698	367	666	409	433	566	607	250	474	684	545	691	523	667	358	555	615	464	189	284
ABCC11_CCDS10732.1_ex24_16:48256598-48256621:+_5-5	ABCC11	155	223	270	71	101	304	107	205	68	139	112	242	55	206	137	138	154	372	257	174	229	221	121	90	205
ABCC12_CCDS10730.1_ex22_16:48167596-48167619:-_5-1	ABCC12	976	1888	1543	1711	2235	1869	2026	2699	1567	1684	2231	1702	2113	2065	1838	1728	2548	1857	1799	1949	1968	1939	762	838	932
ABCC12_CCDS10730.1_ex25_16:48174665-48174688:-_5-2	ABCC12	531	721	782	943	617	1009	532	891	716	471	767	742	370	983	780	977	926	971	777	651	897	756	414	119	353
ABCC12_CCDS10730.1_ex27_16:48177841-48177864:+_5-3	ABCC12	360	432	244	447	559	327	232	632	304	227	301	92	275	394	372	243	408	266	235	665	195	241	281	154	114
ABCC12_CCDS10730.1_ex27_16:48177882-48177905:-_5-4	ABCC12	320	392	340	660	404	576	386	761	363	383	616	739	312	535	279	574	306	471	461	235	421	226	250	40	92
ABCC12_CCDS10730.1_ex27_16:48177956-48177979:-_5-5	ABCC12	427	661	536	442	651	358	423	571	544	410	595	500	639	480	920	419	293	603	385	207	357	305	333	1	129
ABCC2_CCDS7484.1_ex2_10:101552071-101552094:-_5-1	ABCC2	302	287	260	329	76	206	148	216	195	171	350	295	461	278	185	252	459	289	222	356	262	226	236	227	518
ABCC2_CCDS7484.1_ex3_10:101553372-101553395:-_5-2	ABCC2	105	183	142	79	51	132	119	111	131	130	209	15	58	178	54	30	62	98	198	113	58	180	82	16	116
ABCC2_CCDS7484.1_ex5_10:101554194-101554217:+_5-3	ABCC2	258	276	310	206	227	444	250	338	177	268	427	106	219	234	337	149	303	164	272	153	146	252	201	112	84
ABCC2_CCDS7484.1_ex6_10:101556878-101556901:-_5-4	ABCC2	445	681	549	946	636	696	415	479	417	530	587	328	584	622	777	425	619	700	771	345	496	705	347	263	268
ABCC2_CCDS7484.1_ex14_10:101571346-101571369:-_5-5	ABCC2	866	1641	1247	1798	1423	1187	1737	1458	1927	1470	2020	1212	1391	1937	1230	1876	1648	1395	2180	1425	1590	1611	676	175	310
ABCC3_CCDS32681.1_ex1_17:48733267-48733290:-_5-1	ABCC3	456	728	615	580	434	800	439	984	877	646	667	450	521	692	738	294	488	835	523	554	1242	604	356	146	412
ABCC3_CCDS32681.1_ex1_17:48733311-48733334:-_5-2	ABCC3	749	1721	1517	816	1393	1123	876	1033	1235	1166	1112	1278	828	1042	1349	1245	943	1118	1146	756	1201	679	584	453	313
ABCC3_CCDS32681.1_ex3_17:48734423-48734446:+_5-3	ABCC3	433	545	326	188	612	639	357	386	591	259	295	433	353	309	445	218	257	435	197	264	262	490	338	62	211
ABCC3_CCDS32681.1_ex6_17:48736602-48736625:-_5-4	ABCC3	387	571	447	496	751	305	431	687	691	373	368	414	461	348	502	247	643	648	275	559	713	483	302	64	164
ABCC3_CCDS32681.1_ex7_17:48738310-48738333:+_5-5	ABCC3	383	500	403	206	349	250	421	257	417	330	260	313	358	280	212	305	438	292	370	362	339	363	299	264	265
ABCC4_CCDS45061.1_ex13_13:95858780-95858803:-_5-1	ABCC4	360	683	347	673	671	567	423	703	507	615	685	561	518	948	588	613	1010	671	793	614	442	868	281	14	270
ABCC4_CCDS45061.1_ex13_13:95858877-95858900:+_5-2	ABCC4	719	1261	1250	817	1135	1267	1290	1040	942	1298	829	942	1237	1114	1460	1480	1445	1165	1745	811	1265	1455	561	591	499
ABCC4_CCDS45061.1_ex14_13:95860148-95860171:-_5-3	ABCC4	857	1994	1204	1406	1403	1818	1149	1334	2023	1633	1936	1904	1546	2126	2593	1552	2162	2278	1794	1882	2224	2097	669	1107	998
ABCC4_CCDS45061.1_ex16_13:95863013-95863036:-_5-4	ABCC4	217	516	388	254	302	416	284	150	427	325	408	272	381	435	410	746	518	440	286	396	319	232	169	14	53
ABCC4_CCDS45061.1_ex17_13:95886862-95886885:-_5-5	ABCC4	135	213	155	153	57	158	83	96	238	171	177	183	91	213	94	140	193	95	100	163	152	171	105	38	20
ABCC5_CCDS33898.1_ex2_3:183706425-183706448:-_5-1	ABCC5	254	244	342	634	431	388	264	385	331	432	249	302	322	341	480	728	185	392	468	209	327	418	198	225	129
ABCC5_CCDS33898.1_ex2_3:183706483-183706506:+_5-2	ABCC5	576	1020	814	861	1044	776	929	937	1039	1126	849	1017	941	910	985	727	830	838	962	1184	785	1330	449	341	240
ABCC5_CCDS33898.1_ex3_3:183707010-183707033:+_5-3	ABCC5	391	332	552	423	467	517	606	470	431	376	458	484	311	593	584	433	476	551	292	277	486	459	305	359	187
ABCC5_CCDS33898.1_ex3_3:183707087-183707110:+_5-4	ABCC5	433	696	307	343	825	396	357	459	708	515	263	336	517	479	519	337	734	371	521	463	560	617	338	438	447
ABCC5_CCDS33898.1_ex4_3:183732050-183732073:-_5-5	ABCC5	299	346	207	251	104	303	233	192	355	403	155	140	216	175	105	350	137	237	259	245	251	254	233	551	237
ABCC6_CCDS10568.1_ex15_16:16276732-16276755:-_10-1	ABCC6	619	866	772	680	976	1033	715	785	920	784	1485	951	905	852	782	845	1036	707	836	940	776	836	483	304	386
ABCC6_CCDS10568.1_ex17_16:16281043-16281066:-_10-2	ABCC6	855	874	855	1019	1011	530	840	640	796	970	544	943	1391	1106	846	921	694	987	786	846	1084	1062	667	297	499
ABCC6_CCDS10568.1_ex18_16:16282818-16282841:-_10-3	ABCC6	566	653	653	1090	510	478	743	562	568	666	487	947	681	538	970	1317	422	1007	740	517	791	912	442	152	147
ABCC6_CCDS10568.1_ex21_16:16291900-16291923:-_10-4	ABCC6	928	1403	1246	1173	1158	1930	1199	1495	1110	1428	1355	930	1102	1554	1269	1136	1841	1671	1972	1448	1647	2000	724	394	625
ABCC6_CCDS10568.1_ex23_16:16297388-16297411:+_10-5	ABCC6	520	931	748	753	871	818	653	381	678	427	652	1026	351	741	940	1065	822	574	667	546	632	938	406	216	263
ABCC6_CCDS10568.1_ex29_16:16315531-16315554:+_10-6	ABCC6	559	863	898	1044	874	734	1134	848	818	728	771	822	910	957	990	596	618	811	591	607	860	743	436	267	158
ABCC6_CCDS10568.1_ex29_16:16315548-16315571:-_10-7	ABCC6	504	788	792	671	625	755	703	547	544	553	665	646	594	778	817	930	565	712	432	537	597	788	393	58	35
ABCC6_CCDS10568.1_ex29_16:16315564-16315587:+_10-8	ABCC6	322	259	262	371	275	345	144	214	263	181	125	114	98	252	158	77	34	166	191	32	78	104	251	0	0
ABCC6_CCDS10568.1_ex29_16:16315589-16315612:-_10-9	ABCC6	629	1073	642	705	1048	879	476	438	683	406	697	796	313	695	475	250	940	556	267	497	444	444	491	50	73
ABCC6_CCDS10568.1_ex29_16:16315617-16315640:-_10-10	ABCC6	273	477	337	543	298	326	576	410	422	524	464	358	786	530	336	557	299	417	486	319	322	782	213	26	75
ABCC8_CCDS31437.1_ex24_11:17449412-17449435:-_5-1	ABCC8	678	1108	1146	1024	1374	735	952	609	1046	716	1073	952	915	1144	941	448	1009	912	1207	805	840	1045	529	295	842
ABCC8_CCDS31437.1_ex27_11:17452374-17452397:+_5-2	ABCC8	283	283	579	383	430	541	616	416	347	244	334	285	171	589	224	267	694	597	505	224	551	634	221	9	192
ABCC8_CCDS31437.1_ex30_11:17464816-17464839:+_5-3	ABCC8	173	286	100	156	266	385	83	393	105	145	401	160	175	222	85	315	261	219	256	240	399	334	135	75	79
ABCC8_CCDS31437.1_ex34_11:17483198-17483221:+_5-4	ABCC8	633	840	819	625	812	941	1043	1038	468	660	593	493	1174	850	978	448	864	920	758	933	509	958	494	306	359
ABCC8_CCDS31437.1_ex35_11:17485059-17485082:+_5-5	ABCC8	323	586	426	325	427	648	302	449	331	419	520	337	589	373	704	351	280	615	368	238	547	500	252	251	500
ABCC9_CCDS8693.1_ex25_12:22040805-22040828:-_5-1	ABCC9	360	443	256	326	473	487	449	348	598	311	417	126	322	566	746	307	302	296	355	470	285	468	281	137	252
ABCC9_CCDS8693.1_ex30_12:22063203-22063226:+_5-2	ABCC9	166	168	157	19	321	76	93	88	139	20	146	89	49	79	165	74	179	142	40	221	134	80	130	0	0
ABCC9_CCDS8693.1_ex34_12:22069870-22069893:-_5-3	ABCC9	441	478	426	336	226	515	269	279	520	323	331	314	491	297	363	384	366	440	433	203	526	196	344	340	189
ABCC9_CCDS8693.1_ex35_12:22078940-22078963:+_5-4	ABCC9	792	576	831	1117	1177	931	1046	1072	1313	763	1256	673	983	981	1469	508	762	1112	1140	704	1272	1155	618	424	703
ABCC9_CCDS8693.1_ex36_12:22086780-22086803:-_5-5	ABCC9	184	394	284	434	234	229	410	183	512	308	411	458	651	227	235	484	253	320	374	286	314	337	144	15	142
ABCD1_CCDS14728.1_ex0_X:152991038-152991061:-_5-1	ABCD1	594	813	659	718	1148	901	767	1397	887	728	898	990	1163	1344	650	830	1340	1020	843	918	652	893	463	408	513
ABCD1_CCDS14728.1_ex0_X:152991083-152991106:+_5-2	ABCD1	424	360	561	582	131	356	376	631	362	261	230	291	238	223	182	469	268	402	242	283	360	402	331	115	155
ABCD1_CCDS14728.1_ex0_X:152991197-152991220:-_5-3	ABCD1	342	525	326	172	319	197	360	319	156	168	401	495	336	441	386	174	82	127	171	216	147	283	267	77	219
ABCD1_CCDS14728.1_ex0_X:152991257-152991280:+_5-4	ABCD1	403	603	411	356	457	359	410	296	578	350	394	393	470	486	159	187	332	519	436	336	439	455	314	307	486
ABCD1_CCDS14728.1_ex0_X:152991557-152991580:+_5-5	ABCD1	729	723	928	720	616	740	774	666	1086	568	862	635	699	826	505	563	494	590	713	451	1071	684	569	898	571
ABCD2_CCDS8734.1_ex9_12:40012598-40012621:+_5-1	ABCD2	287	172	205	78	227	303	468	125	202	401	374	170	176	381	446	259	195	215	187	235	244	250	224	23	154
ABCD2_CCDS8734.1_ex9_12:40012638-40012661:+_5-2	ABCD2	296	741	585	205	528	536	617	524	343	472	542	397	296	398	368	246	477	620	319	401	573	584	231	202	76
ABCD2_CCDS8734.1_ex9_12:40012811-40012834:-_5-3	ABCD2	308	306	510	412	249	513	429	510	233	196	379	434	206	490	668	529	349	248	335	319	308	268	240	386	219
ABCD2_CCDS8734.1_ex9_12:40012977-40013000:+_5-4	ABCD2	410	471	550	337	490	425	461	339	489	325	676	407	509	313	282	309	664	492	279	372	377	259	320	305	569
ABCD2_CCDS8734.1_ex9_12:40013274-40013297:-_5-5	ABCD2	221	220	180	40	311	128	167	425	202	196	74	203	274	188	201	115	105	218	230	155	159	278	172	80	0
ABCD3_CCDS44175.1_ex1_1:94924178-94924201:-_5-1	ABCD3	359	622	416	624	439	783	507	508	549	393	468	773	434	471	346	503	377	442	232	456	530	296	280	68	75
ABCD3_CCDS44175.1_ex4_1:94939320-94939343:+_5-2	ABCD3	601	591	365	633	394	342	479	363	411	422	466	500	372	312	453	335	497	586	321	359	478	409	469	169	256
ABCD3_CCDS44175.1_ex4_1:94939380-94939403:-_5-3	ABCD3	51	3	202	37	59	23	64	139	5	52	52	61	31	98	30	202	83	24	142	28	80	91	40	0	12
ABCD3_CCDS44175.1_ex5_1:94940741-94940764:+_5-4	ABCD3	501	787	682	493	583	588	633	389	546	545	454	559	445	528	627	531	481	545	713	433	619	808	391	1140	862
ABCD3_CCDS44175.1_ex5_1:94940775-94940798:-_5-5	ABCD3	115	124	65	93	68	77	161	76	118	161	152	75	242	135	329	317	170	106	178	241	161	120	90	22	137
ABCD4_CCDS9828.1_ex10_14:74759489-74759512:+_5-1	ABCD4	239	473	502	180	463	324	393	385	301	187	325	301	288	450	329	454	530	256	239	364	494	391	186	80	28
ABCD4_CCDS9828.1_ex14_14:74763055-74763078:+_5-2	ABCD4	281	273	164	172	203	255	138	191	204	117	236	135	201	338	164	188	469	315	229	287	287	197	219	121	1
ABCD4_CCDS9828.1_ex15_14:74764627-74764650:-_5-3	ABCD4	448	359	368	663	358	484	591	656	471	510	258	321	586	584	377	618	492	370	682	282	244	489	350	271	119
ABCD4_CCDS9828.1_ex16_14:74766322-74766345:+_5-4	ABCD4	249	522	269	279	238	197	274	152	325	195	186	597	164	172	402	695	256	275	227	251	278	544	194	13	342
ABCD4_CCDS9828.1_ex17_14:74766843-74766866:+_5-5	ABCD4	500	752	730	377	483	394	700	540	687	739	583	892	634	723	640	732	492	619	476	551	541	491	390	65	280
ABCE1_CCDS34071.1_ex1_4:146026751-146026774:+_5-1	ABCE1	76	25	93	43	7	24	6	7	3	0	3	0	0	0	0	0	0	0	0	82	0	0	59	0	0
ABCE1_CCDS34071.1_ex2_4:146029173-146029196:-_5-2	ABCE1	318	142	113	43	167	226	6	1	11	28	0	118	0	0	18	0	0	5	5	0	0	24	248	0	0
ABCE1_CCDS34071.1_ex3_4:146030281-146030304:+_5-3	ABCE1	953	275	155	311	37	60	100	1	102	3	0	2	0	0	32	0	0	20	0	0	0	7	744	0	0
ABCE1_CCDS34071.1_ex7_4:146033406-146033429:-_5-4	ABCE1	15	0	0	0	0	0	0	0	0	0	0	0	0	0	0	0	0	0	0	0	0	0	12	0	0
ABCE1_CCDS34071.1_ex8_4:146038520-146038543:-_5-5	ABCE1	597	260	232	205	25	55	65	49	0	0	0	0	0	0	0	0	1	0	0	0	0	0	466	0	0
ABCF1_CCDS34380.1_ex5_6:30546332-30546355:+_5-1	ABCF1	89	100	90	350	71	168	233	118	26	53	103	17	4	32	4	16	300	72	12	50	84	24	69	13	34
ABCF1_CCDS34380.1_ex9_6:30550909-30550932:-_5-2	ABCF1	615	1069	1135	583	736	838	698	870	764	517	481	466	635	696	609	452	588	641	615	660	578	598	480	0	0
ABCF1_CCDS34380.1_ex10_6:30551395-30551418:+_5-3	ABCF1	1344	1347	1728	1154	740	513	455	245	157	179	292	154	317	153	81	33	163	200	225	173	72	323	1049	0	1
ABCF1_CCDS34380.1_ex10_6:30551444-30551467:+_5-4	ABCF1	607	658	263	328	115	47	136	52	10	36	0	0	4	0	0	34	0	0	63	0	0	29	474	0	0
ABCF1_CCDS34380.1_ex13_6:30552235-30552258:+_5-5	ABCF1	442	258	316	729	23	88	14	83	5	2	0	53	192	0	0	0	16	2	0	11	0	0	345	56	39
ABCF2_CCDS5922.1_ex10_7:150919626-150919649:-_5-1	ABCF2	612	745	581	250	452	714	594	471	438	380	582	366	359	557	341	769	634	572	514	516	585	367	478	127	199
ABCF2_CCDS5922.1_ex11_7:150920839-150920862:-_5-2	ABCF2	525	780	638	867	678	310	726	703	439	460	900	505	268	711	522	404	644	574	431	499	469	450	410	25	140
ABCF2_CCDS5922.1_ex11_7:150920918-150920941:+_5-3	ABCF2	967	1308	851	1190	978	1064	1272	673	1330	1166	976	633	676	869	856	1028	766	751	844	919	1027	805	755	183	453
ABCF2_CCDS5922.1_ex12_7:150921110-150921133:+_5-4	ABCF2	395	889	456	449	398	319	464	223	385	379	264	409	310	228	395	679	204	649	418	227	543	438	308	37	103
ABCF2_CCDS5922.1_ex13_7:150921873-150921896:+_5-5	ABCF2	355	313	412	335	247	421	378	188	351	365	310	391	321	560	371	278	212	431	416	404	323	419	277	26	31
ABCF3_CCDS3254.1_ex4_3:183905479-183905502:-_5-1	ABCF3	486	579	455	497	617	390	668	731	439	522	855	332	570	914	331	589	686	507	745	443	427	790	379	192	306
ABCF3_CCDS3254.1_ex5_3:183905755-183905778:+_5-2	ABCF3	525	670	603	1034	676	459	606	670	726	499	652	668	740	613	573	484	605	852	678	544	672	811	410	260	153
ABCF3_CCDS3254.1_ex6_3:183905942-183905965:+_5-3	ABCF3	588	1312	676	643	813	1281	1019	1065	861	955	1187	1204	583	1332	951	446	865	1287	836	1140	1365	860	459	87	215
ABCF3_CCDS3254.1_ex6_3:183906138-183906161:+_5-4	ABCF3	315	553	494	648	434	371	458	446	261	450	585	447	460	563	367	992	524	398	368	436	277	440	246	49	62
ABCF3_CCDS3254.1_ex8_3:183906714-183906737:+_5-5	ABCF3	707	1034	828	787	954	1335	920	1211	918	1062	876	820	756	970	750	1188	661	883	962	1148	961	1197	552	89	171
ABCG1_CCDS13681.1_ex2_21:43691189-43691212:-_5-1	ABCG1	321	438	580	273	545	586	351	452	707	466	725	464	688	782	549	267	433	473	411	392	742	303	250	161	80
ABCG1_CCDS13681.1_ex5_21:43702417-43702440:+_5-2	ABCG1	777	923	978	827	771	734	1262	764	967	922	836	747	640	688	864	878	676	992	1151	775	597	1065	606	144	278
ABCG1_CCDS13681.1_ex5_21:43702448-43702471:+_5-3	ABCG1	391	492	552	451	623	861	487	948	522	567	517	486	410	661	628	748	320	504	456	531	352	510	305	164	147
ABCG1_CCDS13681.1_ex6_21:43704708-43704731:+_5-4	ABCG1	262	472	185	316	371	582	644	328	261	482	416	142	459	449	255	631	325	335	460	630	310	458	204	255	56
ABCG1_CCDS13681.1_ex6_21:43704760-43704783:-_5-5	ABCG1	552	636	697	759	920	471	564	887	692	583	617	750	519	633	708	593	325	536	541	674	502	709	431	394	242
ABCG2_CCDS3628.1_ex9_4:89039397-89039420:-_5-1	ABCG2	108	64	128	163	24	152	74	63	112	93	151	147	69	211	62	390	263	68	97	138	53	123	84	60	235
ABCG2_CCDS3628.1_ex10_4:89042831-89042854:-_5-2	ABCG2	237	254	371	142	274	254	295	439	476	298	667	476	274	488	496	139	312	300	217	422	488	412	185	136	86
ABCG2_CCDS3628.1_ex11_4:89052232-89052255:-_5-3	ABCG2	279	249	276	255	354	196	141	95	328	154	262	247	168	135	265	318	145	226	157	115	251	208	218	0	107
ABCG2_CCDS3628.1_ex12_4:89053044-89053067:-_5-4	ABCG2	191	296	205	119	137	232	242	119	232	288	300	256	207	238	742	591	179	284	406	419	412	321	149	123	302
ABCG2_CCDS3628.1_ex13_4:89053769-89053792:-_5-5	ABCG2	283	497	186	349	321	346	202	525	400	310	587	478	626	441	335	376	371	595	431	565	428	455	221	9	132
ABCG4_CCDS8415.1_ex0_11:119020874-119020897:-_5-1	ABCG4	463	979	462	673	701	986	964	601	603	1000	663	840	607	940	935	925	643	486	684	608	722	769	361	267	294
ABCG4_CCDS8415.1_ex0_11:119020894-119020917:-_5-2	ABCG4	497	697	664	643	735	685	438	632	589	813	669	610	957	875	816	673	1466	1015	784	1301	892	827	388	118	351
ABCG4_CCDS8415.1_ex1_11:119024760-119024783:+_5-3	ABCG4	580	835	877	269	802	872	369	688	801	718	1065	929	794	933	837	625	703	757	586	898	786	643	453	325	184
ABCG4_CCDS8415.1_ex4_11:119025505-119025528:-_5-4	ABCG4	357	404	464	670	572	408	537	522	540	288	442	515	327	517	894	247	364	361	402	380	305	384	279	209	160
ABCG4_CCDS8415.1_ex6_11:119027329-119027352:-_5-5	ABCG4	322	670	524	364	740	612	545	429	607	503	482	501	358	546	1058	324	473	665	458	631	804	542	251	172	625
ABCG5_CCDS1814.1_ex5_2:44051553-44051576:-_5-1	ABCG5	261	267	113	180	213	457	328	304	164	151	69	61	235	108	247	249	191	168	155	193	106	304	204	51	156
ABCG5_CCDS1814.1_ex7_2:44053606-44053629:+_5-2	ABCG5	576	679	608	376	469	387	440	551	418	450	754	390	459	438	657	139	560	424	508	354	669	472	449	448	526
ABCG5_CCDS1814.1_ex8_2:44055199-44055222:+_5-3	ABCG5	406	849	607	561	517	671	574	547	766	541	905	633	563	530	715	388	1032	565	416	702	618	546	317	15	95
ABCG5_CCDS1814.1_ex11_2:44065008-44065031:-_5-4	ABCG5	189	241	177	168	137	216	351	250	180	148	216	256	525	133	112	40	178	273	264	141	151	190	147	486	349
ABCG5_CCDS1814.1_ex11_2:44065081-44065104:-_5-5	ABCG5	655	716	792	974	619	717	966	852	1167	985	632	1074	1014	901	1008	1111	681	743	1031	981	1139	1187	511	215	197
ABCG8_CCDS1815.1_ex3_2:44078875-44078898:-_5-1	ABCG8	568	796	671	476	465	707	564	614	578	551	904	808	339	628	879	445	650	996	795	430	788	490	443	408	772
ABCG8_CCDS1815.1_ex3_2:44078944-44078967:-_5-2	ABCG8	808	600	1088	964	594	845	733	1025	869	1083	1224	785	715	1351	864	1352	1081	910	1137	834	780	1062	630	587	361
ABCG8_CCDS1815.1_ex4_2:44079544-44079567:+_5-3	ABCG8	758	1092	718	752	1043	633	988	621	752	770	1065	787	1108	1040	781	722	707	845	1035	998	584	1065	591	400	196
ABCG8_CCDS1815.1_ex5_2:44079891-44079914:-_5-4	ABCG8	570	835	535	992	622	957	1107	449	978	741	842	1041	585	814	435	388	532	695	554	589	777	659	445	126	212
ABCG8_CCDS1815.1_ex5_2:44079912-44079935:-_5-5	ABCG8	527	1240	1135	1286	944	1286	963	1238	1167	1417	1189	1252	865	541	1041	526	646	1162	991	721	1043	931	411	423	485
ABHD1_CCDS1736.1_ex1_2:27351375-27351398:+_5-1	ABHD1	596	860	903	350	679	727	470	701	940	523	382	627	455	600	310	365	850	684	654	533	713	691	465	187	190
ABHD1_CCDS1736.1_ex1_2:27351447-27351470:+_5-2	ABHD1	310	436	405	629	494	836	327	305	374	492	470	319	767	374	129	358	323	289	504	338	381	691	242	154	545
ABHD1_CCDS1736.1_ex2_2:27351978-27352001:+_5-3	ABHD1	366	528	568	284	836	788	893	592	948	655	588	586	455	431	1079	420	729	771	749	426	795	614	286	135	337
ABHD1_CCDS1736.1_ex3_2:27352184-27352207:+_5-4	ABHD1	311	455	217	260	256	410	372	304	410	410	586	564	230	333	632	245	256	428	340	359	522	281	243	12	19
ABHD1_CCDS1736.1_ex4_2:27352367-27352390:+_5-5	ABHD1	497	751	430	413	592	869	516	648	885	408	679	325	518	723	622	819	586	774	605	515	573	674	388	783	1533
ABHD10_CCDS2963.1_ex0_3:111698017-111698040:+_5-1	ABHD10	808	667	855	756	1104	955	1557	1048	600	483	994	712	726	1117	733	695	1006	874	958	887	835	1252	630	371	406
ABHD10_CCDS2963.1_ex1_3:111700682-111700705:-_5-2	ABHD10	80	155	51	224	43	111	14	6	0	12	61	16	76	41	19	25	1	32	6	24	22	54	62	17	5
ABHD10_CCDS2963.1_ex1_3:111700730-111700753:-_5-3	ABHD10	47	65	57	49	65	58	84	31	22	27	104	0	23	54	82	71	20	54	26	31	40	62	37	71	127
ABHD10_CCDS2963.1_ex1_3:111700748-111700771:+_5-4	ABHD10	158	48	104	237	182	189	255	115	135	206	128	54	168	160	15	35	144	77	227	143	108	121	123	15	13
ABHD10_CCDS2963.1_ex1_3:111700792-111700815:+_5-5	ABHD10	371	609	382	790	349	553	616	359	728	645	515	295	551	628	261	831	494	512	413	444	536	495	289	85	79
ABHD11_CCDS47607.1_ex2_7:73151890-73151913:-_5-1	ABHD11	314	462	500	293	397	268	448	262	427	296	285	415	166	337	243	135	278	297	351	402	305	272	245	106	39
ABHD11_CCDS47607.1_ex2_7:73151931-73151954:+_5-2	ABHD11	475	546	409	292	315	630	668	457	445	418	283	299	282	736	473	215	424	253	250	259	362	313	371	251	113
ABHD11_CCDS47607.1_ex2_7:73151989-73152012:-_5-3	ABHD11	422	366	362	465	313	337	838	668	629	414	303	500	214	250	261	209	527	485	492	262	456	263	329	384	116
ABHD11_CCDS47607.1_ex3_7:73152724-73152747:+_5-4	ABHD11	356	588	835	615	405	502	405	210	280	222	304	232	341	299	424	387	175	353	231	142	429	96	278	122	22
ABHD11_CCDS47607.1_ex4_7:73153027-73153050:-_5-5	ABHD11	705	744	550	1067	794	883	699	631	806	538	595	976	760	694	877	605	476	608	513	444	907	533	550	628	312
ABHD12_CCDS13172.1_ex9_20:25300835-25300858:+_5-1	ABHD12	829	753	654	480	580	659	457	620	428	429	809	630	511	718	524	876	545	580	706	616	597	686	647	14	57
ABHD12_CCDS13172.1_ex11_20:25319897-25319920:+_5-2	ABHD12	55	62	57	2	63	70	47	82	28	60	39	79	39	126	28	0	30	86	1	10	166	1	43	158	470
ABHD12_CCDS13172.1_ex11_20:25319971-25319994:-_5-3	ABHD12	536	872	547	448	726	835	963	855	542	813	658	592	657	625	402	1283	519	600	729	789	496	1118	418	874	1100
ABHD12_CCDS13172.1_ex12_20:25371156-25371179:+_5-4	ABHD12	1409	2380	1759	1617	2398	2071	2327	2124	1788	2034	1929	1766	2376	2215	2234	1982	2290	2200	2345	1874	2710	2684	1099	246	542
ABHD12_CCDS13172.1_ex12_20:25371209-25371232:-_5-5	ABHD12	586	1062	1126	723	502	835	663	994	919	745	1090	887	807	963	998	1033	825	894	871	792	850	906	457	705	576
ABHD12B_CCDS55916.1_ex3_14:51347235-51347258:-_5-1	ABHD12B	393	401	208	338	357	374	526	268	297	310	363	241	241	268	353	119	265	280	331	239	345	434	307	86	11
ABHD12B_CCDS55916.1_ex4_14:51348322-51348345:+_5-2	ABHD12B	256	435	491	336	437	845	410	754	358	411	828	547	482	596	596	241	876	831	635	848	455	519	200	170	130
ABHD12B_CCDS55916.1_ex6_14:51352479-51352502:-_5-3	ABHD12B	300	516	266	536	438	422	241	336	401	317	530	512	229	420	670	288	465	441	298	400	324	627	234	57	53
ABHD12B_CCDS55916.1_ex6_14:51352493-51352516:+_5-4	ABHD12B	270	517	401	251	467	411	373	442	310	299	536	335	392	544	598	191	385	397	683	404	267	492	211	380	110
ABHD12B_CCDS55916.1_ex6_14:51352534-51352557:-_5-5	ABHD12B	121	211	227	299	467	131	310	325	246	263	399	275	117	449	323	128	251	129	261	200	147	356	94	0	32
ABHD13_CCDS32007.1_ex0_13:108881866-108881889:+_5-1	ABHD13	17	0	0	0	3	0	26	14	0	0	19	0	0	27	0	0	35	0	0	1	0	0	13	0	0
ABHD13_CCDS32007.1_ex0_13:108881899-108881922:-_5-2	ABHD13	10	0	0	0	2	0	9	0	0	0	23	4	0	0	0	0	0	34	0	0	42	0	8	0	0
ABHD13_CCDS32007.1_ex0_13:108881926-108881949:+_5-3	ABHD13	320	568	348	513	282	531	309	444	731	518	645	752	545	310	287	608	646	472	730	416	511	493	250	131	152
ABHD13_CCDS32007.1_ex0_13:108882004-108882027:+_5-4	ABHD13	104	146	39	59	39	135	58	52	52	200	68	3	90	120	320	32	45	53	28	132	63	133	81	0	15
ABHD13_CCDS32007.1_ex0_13:108882265-108882288:-_5-5	ABHD13	19	18	2	19	58	0	27	15	85	32	73	31	31	40	67	2	70	37	3	19	23	49	15	0	29
ABHD14A_CCDS2843.1_ex1_3:52011954-52011977:-_5-1	ABHD14A	323	566	620	446	527	491	334	663	365	463	986	519	405	785	608	651	365	386	544	569	250	625	252	68	195
ABHD14A_CCDS2843.1_ex1_3:52012050-52012073:+_5-2	ABHD14A	789	1125	1505	1108	1195	1226	1195	1176	1525	1267	1468	1130	1347	1759	1454	1621	1019	1454	1577	1112	1124	1438	616	1633	1873
ABHD14A_CCDS2843.1_ex2_3:52012300-52012323:+_5-3	ABHD14A	449	507	599	406	713	695	449	774	497	472	518	484	655	783	898	434	1083	474	670	667	441	774	350	153	88
ABHD14A_CCDS2843.1_ex2_3:52012345-52012368:+_5-4	ABHD14A	397	642	450	466	595	544	136	274	639	453	508	452	265	537	144	226	368	379	361	393	501	347	310	25	204
ABHD14A_CCDS2843.1_ex3_3:52014403-52014426:-_5-5	ABHD14A	227	506	217	164	380	325	406	416	299	398	297	231	356	525	168	270	560	433	246	450	254	441	177	214	219
ABHD14B_CCDS2842.1_ex1_3:52003983-52004006:+_5-1	ABHD14B	383	257	241	162	241	446	359	262	258	470	330	320	268	368	375	84	214	252	176	285	197	332	299	80	44
ABHD14B_CCDS2842.1_ex1_3:52004012-52004035:+_5-2	ABHD14B	162	79	213	121	22	147	90	62	112	95	187	111	175	139	116	19	70	138	178	100	82	105	126	126	114
ABHD14B_CCDS2842.1_ex1_3:52004079-52004102:+_5-3	ABHD14B	530	703	456	342	483	581	554	309	532	588	473	435	759	688	869	509	731	599	694	828	533	811	414	399	307
ABHD14B_CCDS2842.1_ex1_3:52004149-52004172:-_5-4	ABHD14B	1208	1908	1760	1684	2347	1701	2267	2539	2002	1869	2306	1577	2463	2836	2250	1789	1970	2102	2205	1879	2354	2542	943	601	774
ABHD14B_CCDS2842.1_ex2_3:52005460-52005483:+_5-5	ABHD14B	658	1011	977	1087	800	944	877	1003	1007	788	849	492	954	1073	1443	756	895	722	866	838	920	923	513	856	613
ABHD15_CCDS32602.1_ex1_17:27893274-27893297:+_5-1	ABHD15	531	256	297	307	362	361	191	302	240	237	270	254	530	329	361	245	186	415	291	211	363	245	414	185	203
ABHD15_CCDS32602.1_ex1_17:27893332-27893355:-_5-2	ABHD15	362	250	326	431	210	274	382	523	178	318	495	248	273	175	148	272	321	81	125	110	103	241	282	20	2
ABHD15_CCDS32602.1_ex1_17:27893400-27893423:-_5-3	ABHD15	1288	1405	1348	1524	1271	1816	1137	1401	1365	1214	1324	1189	977	1432	1103	1659	1231	1151	1083	1211	1322	1226	1005	344	368
ABHD15_CCDS32602.1_ex1_17:27893627-27893650:-_5-4	ABHD15	1171	1941	1579	1434	1645	1758	1489	1002	1173	1235	1353	1112	1900	1779	1318	1195	1377	1188	1383	1248	1211	1597	914	617	659
ABHD15_CCDS32602.1_ex1_17:27893799-27893822:+_5-5	ABHD15	937	1126	843	639	949	492	718	593	532	770	679	446	628	564	725	631	607	693	774	618	611	776	731	516	233
ABHD16A_CCDS4713.1_ex11_6:31659382-31659405:+_5-1	ABHD16A	244	947	385	269	686	647	483	586	203	307	836	450	448	826	270	434	739	427	551	456	232	420	190	102	132
ABHD16A_CCDS4713.1_ex11_6:31659441-31659464:-_5-2	ABHD16A	594	1071	718	807	924	947	978	990	902	1020	694	688	638	888	517	443	988	770	724	781	770	1052	463	163	182
ABHD16A_CCDS4713.1_ex12_6:31659655-31659678:+_5-3	ABHD16A	889	1112	1429	977	1294	1501	1547	1129	1291	1327	1067	851	959	840	799	764	966	784	1617	1141	818	1630	694	777	579
ABHD16A_CCDS4713.1_ex13_6:31660799-31660822:-_5-4	ABHD16A	382	585	473	452	364	438	399	395	387	417	374	230	353	451	206	522	352	400	375	453	363	498	298	241	117
ABHD16A_CCDS4713.1_ex15_6:31664772-31664795:+_5-5	ABHD16A	589	1135	485	583	710	837	714	581	703	717	621	498	841	816	885	681	715	643	705	457	619	716	460	242	389
ABHD16B_CCDS13539.1_ex0_20:62492991-62493014:-_5-1	ABHD16B	565	1338	947	769	775	954	939	778	715	773	1111	640	1345	751	1004	1441	704	538	975	416	975	1213	441	60	153
ABHD16B_CCDS13539.1_ex0_20:62493189-62493212:+_5-2	ABHD16B	840	1145	1202	1131	1187	1185	1053	1092	1116	858	1082	1059	1010	715	1674	1137	878	1419	1293	1111	1315	1347	655	220	498
ABHD16B_CCDS13539.1_ex0_20:62493289-62493312:+_5-3	ABHD16B	525	768	697	876	863	771	748	706	705	692	743	419	781	903	593	631	1152	750	981	923	617	965	410	218	115
ABHD16B_CCDS13539.1_ex0_20:62493430-62493453:+_5-4	ABHD16B	512	923	1042	685	688	670	659	573	559	917	804	908	739	617	638	988	857	989	687	767	1131	868	400	195	185
ABHD16B_CCDS13539.1_ex0_20:62493537-62493560:-_5-5	ABHD16B	568	870	324	414	606	797	752	586	839	642	597	489	765	740	485	344	734	709	822	681	983	870	443	104	223
ABHD17A_CCDS32867.1_ex2_19:1880106-1880129:-_5-1	ABHD17A	597	1588	727	933	1296	770	908	1065	1115	750	1279	763	824	798	853	536	1041	709	747	675	537	725	466	66	102
ABHD17A_CCDS32867.1_ex4_19:1881262-1881285:+_5-3	ABHD17A	626	1298	547	420	395	271	380	349	439	371	448	250	195	385	338	304	279	248	215	424	322	202	488	55	25
ABHD17A_CCDS32867.1_ex4_19:1881336-1881359:+_5-5	ABHD17A	852	1129	1082	614	1391	963	628	1399	718	732	1199	955	951	1189	1168	1044	936	871	687	768	920	1108	665	291	193
ABHD17B_CCDS35042.1_ex3_9:74489579-74489602:+_5-1	ABHD17B	561	583	246	731	798	700	659	525	670	546	778	722	897	361	751	581	599	542	436	765	454	683	438	141	191
ABHD17B_CCDS35042.1_ex3_9:74489604-74489627:-_5-2	ABHD17B	8	0	0	0	17	0	0	4	0	6	22	0	2	71	12	19	31	2	11	10	0	3	6	0	0
ABHD17B_CCDS35042.1_ex3_9:74489645-74489668:-_5-3	ABHD17B	34	81	60	91	50	23	25	8	24	41	29	3	60	28	3	34	73	41	17	68	73	30	27	0	0
ABHD17B_CCDS35042.1_ex3_9:74489711-74489734:+_5-4	ABHD17B	95	31	104	45	41	35	79	30	59	94	59	87	51	48	0	55	53	39	64	79	53	214	74	16	0
ABHD17B_CCDS35042.1_ex3_9:74489769-74489792:-_5-5	ABHD17B	38	59	51	50	78	49	14	50	78	24	80	6	15	73	77	2	129	100	37	106	63	116	30	0	10
ABHD17C_CCDS45323.1_ex0_15:80987882-80987905:-_5-1	ABHD17C	749	1204	1084	879	1265	1479	982	863	1313	1260	955	1061	1623	765	1004	932	767	1128	1582	1256	1407	1724	584	273	342
ABHD17C_CCDS45323.1_ex0_15:80988038-80988061:+_5-2	ABHD17C	545	726	459	669	483	584	574	278	703	586	633	771	733	604	562	702	584	559	740	476	705	821	425	596	344
ABHD17C_CCDS45323.1_ex1_15:81041849-81041872:-_5-3	ABHD17C	452	563	734	384	505	800	377	437	601	522	740	569	602	540	1002	401	550	527	544	636	617	528	353	252	239
ABHD17C_CCDS45323.1_ex1_15:81041908-81041931:-_5-4	ABHD17C	581	952	869	642	967	949	544	581	922	666	858	759	456	749	845	205	870	929	873	981	643	619	453	230	250
ABHD17C_CCDS45323.1_ex1_15:81041924-81041947:-_5-5	ABHD17C	577	804	976	518	470	679	625	791	955	652	876	786	858	1053	964	635	644	745	785	724	939	1017	450	326	156
ABHD2_CCDS10348.1_ex1_15:89695032-89695055:-_5-1	ABHD2	75	128	117	308	41	72	82	81	58	65	81	38	108	38	72	205	8	85	138	22	12	106	59	0	0
ABHD2_CCDS10348.1_ex2_15:89698665-89698688:+_5-2	ABHD2	98	69	127	204	95	50	90	136	130	116	83	89	136	166	41	73	89	119	55	46	204	95	76	0	0
ABHD2_CCDS10348.1_ex2_15:89698694-89698717:+_5-3	ABHD2	806	923	954	1244	970	1460	869	1038	926	1151	556	1396	1029	1057	947	838	1050	1011	1324	928	972	1046	629	1490	626
ABHD2_CCDS10348.1_ex2_15:89698721-89698744:-_5-4	ABHD2	508	668	267	253	599	475	605	459	791	638	571	369	564	655	766	669	487	402	446	452	704	740	396	639	461
ABHD2_CCDS10348.1_ex2_15:89698746-89698769:-_5-5	ABHD2	402	238	407	199	303	414	556	214	375	641	451	454	358	386	552	786	211	385	409	387	411	400	314	185	333
ABHD3_CCDS32802.1_ex7_18:19283541-19283564:+_5-1	ABHD3	1251	1299	1035	1355	1235	1300	1112	1488	1179	1410	1543	900	1182	1602	1179	2398	1071	1242	1588	1215	1116	1769	976	589	702
ABHD3_CCDS32802.1_ex7_18:19283569-19283592:+_5-2	ABHD3	215	195	51	186	102	253	382	108	88	201	103	73	180	189	157	210	247	177	146	86	252	227	168	0	49
ABHD3_CCDS32802.1_ex7_18:19283615-19283638:-_5-3	ABHD3	519	410	414	828	355	428	517	621	321	607	422	388	281	605	284	843	1016	514	424	430	287	685	405	145	78
ABHD3_CCDS32802.1_ex7_18:19283635-19283658:+_5-4	ABHD3	408	596	483	505	331	709	591	564	498	576	451	801	503	463	701	757	736	796	878	568	476	508	318	229	186
ABHD3_CCDS32802.1_ex7_18:19283685-19283708:-_5-5	ABHD3	698	1050	903	1062	1125	860	1167	546	785	786	687	700	779	700	927	449	833	861	765	1108	976	1104	545	272	630
ABHD4_CCDS9572.1_ex2_14:23072373-23072396:+_5-1	ABHD4	813	1565	1051	1047	920	1305	973	1043	1361	1153	1036	1332	1146	1137	1393	1434	1315	1573	1388	1308	1368	1337	634	249	1120
ABHD4_CCDS9572.1_ex2_14:23072477-23072500:-_5-2	ABHD4	495	753	1083	1205	1088	736	729	843	1075	895	876	872	853	1102	1411	989	747	805	1207	1001	988	913	386	548	282
ABHD4_CCDS9572.1_ex2_14:23072515-23072538:+_5-3	ABHD4	368	483	684	461	665	536	459	796	775	490	629	588	265	744	1048	510	733	997	867	996	617	827	287	241	77
ABHD4_CCDS9572.1_ex2_14:23072555-23072578:+_5-4	ABHD4	310	448	405	253	485	648	383	278	456	275	512	509	318	350	346	682	264	341	469	350	555	519	242	78	152
ABHD4_CCDS9572.1_ex3_14:23072853-23072876:-_5-5	ABHD4	132	127	86	112	126	144	81	46	118	255	252	134	45	229	55	108	65	101	114	152	81	120	103	0	0
ABHD5_CCDS2711.1_ex2_3:43743815-43743838:-_5-1	ABHD5	4	0	0	0	0	13	0	0	21	0	0	0	0	0	43	0	0	0	0	0	26	0	3	0	0
ABHD5_CCDS2711.1_ex2_3:43743907-43743930:+_5-2	ABHD5	329	382	443	251	221	283	285	240	336	238	435	123	496	244	413	266	925	229	382	375	303	375	257	75	9
ABHD5_CCDS2711.1_ex2_3:43743924-43743947:-_5-3	ABHD5	425	795	539	517	996	1091	638	588	850	770	628	599	790	829	508	534	744	914	1199	527	849	869	332	293	227
ABHD5_CCDS2711.1_ex2_3:43743978-43744001:+_5-4	ABHD5	587	1074	691	1176	495	959	467	708	747	688	648	774	795	584	421	767	567	595	584	578	474	756	458	96	74
ABHD5_CCDS2711.1_ex2_3:43744017-43744040:+_5-5	ABHD5	414	530	523	273	329	583	186	658	432	332	513	201	179	391	414	69	475	370	361	290	363	276	323	121	176
ABHD6_CCDS2887.1_ex1_3:58252912-58252935:+_5-1	ABHD6	454	420	610	282	465	387	366	783	427	309	576	604	344	490	371	814	307	481	804	376	347	507	354	22	100
ABHD6_CCDS2887.1_ex1_3:58253017-58253040:-_5-2	ABHD6	378	306	451	188	477	698	190	424	252	261	409	475	440	406	694	289	442	558	379	314	375	463	295	336	76
ABHD6_CCDS2887.1_ex2_3:58255058-58255081:+_5-3	ABHD6	1143	1611	1372	1428	1931	1652	1624	1465	1161	1500	1703	1230	1387	1879	925	1594	1826	1641	1799	1421	1457	1973	892	893	917
ABHD6_CCDS2887.1_ex2_3:58255116-58255139:+_5-4	ABHD6	203	87	90	63	118	204	250	157	101	160	249	354	97	268	322	89	324	281	287	287	324	325	158	82	304
ABHD6_CCDS2887.1_ex3_3:58256750-58256773:-_5-5	ABHD6	354	484	427	477	540	642	460	398	634	687	516	544	532	475	1044	750	709	736	760	460	685	882	276	127	451
ABHD8_CCDS12355.1_ex3_19:17411913-17411936:-_5-1	ABHD8	454	839	744	533	465	511	867	551	420	366	430	269	419	533	396	415	536	471	419	409	359	466	354	134	104
ABHD8_CCDS12355.1_ex3_19:17412108-17412131:-_5-2	ABHD8	516	938	601	727	1074	1025	1354	764	534	818	1119	778	829	748	972	1725	1064	631	1002	921	602	942	403	383	226
ABHD8_CCDS12355.1_ex3_19:17412155-17412178:+_5-3	ABHD8	479	481	468	490	815	585	610	598	609	693	907	572	637	1004	730	334	565	820	539	744	767	966	374	365	429
ABHD8_CCDS12355.1_ex3_19:17412185-17412208:+_5-4	ABHD8	450	587	496	429	519	502	667	521	465	459	670	506	619	406	467	843	597	330	348	411	400	768	351	167	427
ABHD8_CCDS12355.1_ex3_19:17412302-17412325:+_5-5	ABHD8	320	388	404	376	576	326	347	408	352	432	191	335	180	408	424	301	485	435	334	279	426	357	250	133	233
ABI1_CCDS31169.1_ex5_10:27057833-27057856:+_5-1	ABI1	584	952	621	763	767	758	666	658	638	650	676	611	279	586	811	389	403	627	401	664	611	431	456	792	434
ABI1_CCDS31169.1_ex6_10:27059179-27059202:+_5-2	ABI1	724	1084	1368	1143	929	995	952	695	784	801	731	642	466	739	782	1048	722	630	650	534	566	741	565	218	95
ABI1_CCDS31169.1_ex8_10:27112065-27112088:-_5-3	ABI1	123	184	265	134	117	329	84	99	141	105	123	136	114	105	142	25	68	97	59	94	81	74	96	48	65
ABI1_CCDS31169.1_ex8_10:27112164-27112187:+_5-4	ABI1	208	253	395	216	228	135	157	192	387	228	162	298	377	39	268	105	168	207	163	158	250	297	162	54	58
ABI1_CCDS31169.1_ex9_10:27149695-27149718:+_5-5	ABI1	757	834	1068	563	822	708	648	488	715	785	406	698	545	463	307	317	271	851	377	215	350	320	591	141	124
ABI2_CCDS2358.1_ex2_2:204245027-204245050:-_5-1	ABI2	373	613	329	682	471	502	298	369	319	425	316	288	808	454	266	345	523	552	476	324	399	280	291	473	393
ABI2_CCDS2358.1_ex3_2:204255829-204255852:-_5-2	ABI2	231	280	374	234	681	424	337	228	282	493	460	316	474	379	347	975	418	605	645	440	374	632	180	534	302
ABI2_CCDS2358.1_ex4_2:204259432-204259455:-_5-3	ABI2	422	354	691	792	504	1018	365	454	437	326	530	490	273	496	483	329	613	646	415	438	401	481	329	270	96
ABI2_CCDS2358.1_ex4_2:204259462-204259485:-_5-4	ABI2	444	428	313	539	462	301	425	443	529	340	567	197	357	333	156	145	328	483	481	367	487	390	346	82	44
ABI2_CCDS2358.1_ex4_2:204259486-204259509:-_5-5	ABI2	676	1070	1028	648	789	823	909	710	830	799	1076	814	1080	1004	687	872	961	744	1089	873	898	1188	527	802	786
ABI3_CCDS11546.1_ex2_17:47295113-47295136:+_5-1	ABI3	277	517	275	101	292	508	150	244	332	114	168	93	131	439	287	174	128	304	217	215	108	136	216	60	98
ABI3_CCDS11546.1_ex2_17:47295169-47295192:-_5-2	ABI3	838	965	1156	800	766	802	455	706	922	664	658	607	734	761	1204	1056	373	915	762	655	753	796	654	187	258
ABI3_CCDS11546.1_ex2_17:47295206-47295229:-_5-3	ABI3	432	583	678	758	509	689	571	690	525	627	513	458	853	385	560	814	664	579	563	556	573	588	337	20	225
ABI3_CCDS11546.1_ex2_17:47295241-47295264:+_5-4	ABI3	427	510	688	571	399	693	433	338	363	444	561	216	209	304	364	490	333	512	410	164	436	587	333	117	199
ABI3_CCDS11546.1_ex3_17:47296933-47296956:+_5-5	ABI3	159	359	238	295	88	189	336	190	287	140	166	179	261	337	177	30	154	111	184	82	77	354	124	22	43
ABI3BP_CCDS46880.1_ex19_3:100567653-100567676:+_5-1	ABI3BP	752	974	765	607	987	849	984	659	739	676	599	863	805	676	567	582	648	827	1123	703	607	802	587	299	405
ABI3BP_CCDS46880.1_ex19_3:100567673-100567696:+_5-2	ABI3BP	327	198	313	288	238	483	271	323	439	302	272	101	258	559	452	201	382	356	355	454	365	470	255	219	170
ABI3BP_CCDS46880.1_ex24_3:100583695-100583718:+_5-3	ABI3BP	143	50	70	104	186	114	87	27	262	178	100	97	62	52	314	317	93	227	66	38	197	152	112	58	44
ABI3BP_CCDS46880.1_ex31_3:100617721-100617744:+_5-4	ABI3BP	104	28	249	47	115	50	88	176	24	55	50	47	98	190	79	11	60	157	82	181	102	108	81	101	71
ABI3BP_CCDS46880.1_ex33_3:100645253-100645276:+_5-5	ABI3BP	144	301	211	99	174	132	502	356	315	294	191	276	154	408	250	267	258	264	311	243	414	236	112	291	132
ABL1_CCDS35165.1_ex1_9:133729502-133729525:+_5-1	ABL1	469	1012	903	473	671	756	225	504	666	437	606	650	618	300	543	468	633	657	590	618	447	495	366	53	302
ABL1_CCDS35165.1_ex2_9:133730418-133730441:+_5-2	ABL1	192	185	116	50	249	118	110	123	330	251	215	260	67	158	377	42	161	321	289	101	304	219	150	1	98
ABL1_CCDS35165.1_ex3_9:133738200-133738223:+_5-3	ABL1	737	1281	772	1145	1047	960	1014	855	999	1076	1029	795	1392	1239	433	854	1203	1248	854	1032	1006	1668	575	493	346
ABL1_CCDS35165.1_ex3_9:133738282-133738305:+_5-4	ABL1	445	747	895	502	700	623	752	813	593	690	533	573	441	985	634	513	624	816	603	894	606	781	347	107	235
ABL1_CCDS35165.1_ex7_9:133753843-133753866:-_5-5	ABL1	365	468	684	616	495	553	423	518	552	563	307	476	573	857	342	433	504	604	561	564	498	671	285	156	238
ABL2_CCDS30947.1_ex7_1:179090845-179090868:-_5-1	ABL2	344	697	395	691	654	856	645	581	737	421	389	767	783	676	723	1111	696	887	727	341	824	600	268	126	226
ABL2_CCDS30947.1_ex8_1:179095555-179095578:-_5-2	ABL2	625	1104	965	929	1013	1086	924	1086	1267	1066	1137	922	1086	1752	707	990	1080	1426	1548	1199	1073	1389	488	345	456
ABL2_CCDS30947.1_ex8_1:179095735-179095758:-_5-3	ABL2	536	547	363	563	548	485	458	565	504	592	507	521	417	807	1153	519	585	610	690	775	629	674	418	187	149
ABL2_CCDS30947.1_ex9_1:179100556-179100579:+_5-4	ABL2	775	933	1101	577	942	884	678	1625	927	903	1349	870	1260	746	748	1042	720	864	887	1042	1412	1391	605	832	961
ABL2_CCDS30947.1_ex9_1:179100594-179100617:-_5-5	ABL2	547	549	790	770	678	1204	629	486	607	766	751	845	642	623	591	531	727	982	829	454	614	727	427	577	470
ABLIM1_CCDS31288.1_ex11_10:116225536-116225559:-_5-1	ABLIM1	548	1361	962	1031	966	913	756	1142	1137	889	1097	1080	851	1326	665	1453	830	862	1550	1181	710	1573	428	540	511
ABLIM1_CCDS31288.1_ex11_10:116225558-116225581:+_5-2	ABLIM1	727	1362	1177	857	855	1424	1623	1061	1553	975	1077	1152	835	1319	1325	1195	1225	1509	822	1011	1430	1239	567	574	302
ABLIM1_CCDS31288.1_ex13_10:116232848-116232871:+_5-3	ABLIM1	200	393	168	127	198	415	508	94	283	227	389	318	242	210	167	422	578	315	256	314	177	306	156	125	36
ABLIM1_CCDS31288.1_ex14_10:116233632-116233655:+_5-4	ABLIM1	10	0	4	19	0	3	16	0	7	8	20	0	0	0	4	102	0	10	0	0	6	7	8	0	64
ABLIM1_CCDS31288.1_ex14_10:116233706-116233729:-_5-5	ABLIM1	159	194	29	32	74	63	36	52	64	158	352	64	227	95	211	67	75	132	84	38	141	90	124	43	60
ABLIM2_CCDS47011.1_ex8_4:8037919-8037942:+_5-1	ABLIM2	387	505	190	663	619	372	318	379	255	279	502	261	219	280	378	383	573	396	330	553	333	352	302	83	48
ABLIM2_CCDS47011.1_ex8_4:8037938-8037961:+_5-2	ABLIM2	266	514	333	307	319	186	418	514	214	375	491	295	227	649	172	233	907	168	236	420	149	417	208	262	322
ABLIM2_CCDS47011.1_ex8_4:8037961-8037984:-_5-3	ABLIM2	191	470	195	566	278	730	351	297	620	339	438	496	756	389	376	305	369	471	483	422	394	374	149	29	99
ABLIM2_CCDS47011.1_ex8_4:8037982-8038005:-_5-4	ABLIM2	401	698	429	501	277	848	328	523	524	498	547	571	517	418	460	456	637	634	493	270	408	691	313	70	84
ABLIM2_CCDS47011.1_ex9_4:8046885-8046908:+_5-5	ABLIM2	179	343	191	188	150	327	343	175	253	174	257	85	168	110	126	204	180	226	146	227	103	404	140	186	176
ABLIM3_CCDS4294.1_ex2_5:148577900-148577923:+_5-1	ABLIM3	752	1324	1227	756	1216	1463	1303	1252	1191	1196	1246	1273	1158	1764	1620	1059	1062	1465	1285	1055	1449	1318	587	154	329
ABLIM3_CCDS4294.1_ex2_5:148577937-148577960:-_5-2	ABLIM3	428	900	449	662	461	916	604	464	398	547	594	771	409	642	511	409	524	600	778	718	779	707	334	59	145
ABLIM3_CCDS4294.1_ex4_5:148586678-148586701:+_5-3	ABLIM3	236	393	264	195	281	198	338	228	356	303	270	454	424	221	155	375	272	260	219	441	276	296	184	141	71
ABLIM3_CCDS4294.1_ex9_5:148617060-148617083:+_5-4	ABLIM3	31	64	0	40	6	4	14	0	5	34	16	2	34	117	1	52	4	7	12	98	15	0	24	13	0
ABLIM3_CCDS4294.1_ex9_5:148617123-148617146:+_5-5	ABLIM3	289	188	282	166	337	171	205	130	322	184	447	78	190	108	84	221	182	271	133	115	219	261	226	127	40
ABR_CCDS10999.1_ex21_17:1028604-1028627:+_11-1	ABR	389	423	279	525	495	211	359	236	329	356	413	319	332	460	184	122	587	309	567	310	311	497	304	64	183
ABR_CCDS10999.1_ex4_17:915124-915147:-_11-2	ABR	484	512	587	470	897	623	541	576	480	441	553	395	385	503	575	673	764	454	621	583	495	789	378	18	31
ABR_CCDS10999.1_ex5_17:915941-915964:+_11-3	ABR	495	470	467	274	584	577	700	481	556	336	781	320	425	732	311	400	554	545	424	588	476	519	386	188	118
ABR_CCDS10999.1_ex5_17:915960-915983:-_11-4	ABR	134	303	119	226	289	345	156	365	450	342	293	102	325	310	498	356	207	119	402	195	266	312	105	40	23
ABR_CCDS10999.1_ex5_17:915986-916009:+_11-5	ABR	777	1267	905	737	1211	774	961	956	991	878	715	963	638	1383	1600	722	906	783	907	722	895	903	606	352	82
ABR_CCDS10999.1_ex6_17:916345-916368:-_11-6	ABR	179	422	193	165	418	121	188	231	322	312	152	117	262	247	104	484	397	219	376	287	198	257	140	155	79
ABR_CCDS10999.1_ex11_17:961251-961274:+_11-7	ABR	294	212	438	333	305	314	398	302	426	272	614	595	391	458	599	87	874	653	308	413	476	291	229	182	238
ABR_CCDS10999.1_ex16_17:976855-976878:+_11-8	ABR	181	168	221	170	260	275	152	383	366	215	252	464	106	303	258	444	65	400	284	134	263	319	141	330	117
ABR_CCDS10999.1_ex16_17:976879-976902:+_11-9	ABR	541	796	884	921	1538	810	679	1303	1039	1271	1477	1106	1237	1675	1149	1465	1593	1306	1158	950	1129	1170	422	93	35
ABR_CCDS10999.1_ex18_17:986812-986835:-_11-10	ABR	179	116	269	112	110	280	106	89	48	192	139	58	250	69	59	62	151	99	177	189	69	299	140	344	445
ABR_CCDS10999.1_ex18_17:986839-986862:+_11-11	ABR	883	608	674	700	688	634	898	486	762	793	780	754	810	850	482	754	860	933	992	727	923	905	689	57	58
ABRA_CCDS6305.1_ex1_8:107781927-107781950:+_5-1	ABRA	997	1166	1208	1111	843	1333	1268	1149	1291	1138	1433	1115	922	927	893	955	642	1229	1036	1010	1140	1329	778	690	1386
ABRA_CCDS6305.1_ex1_8:107782012-107782035:+_5-2	ABRA	923	1273	971	1726	1840	1567	1220	1330	1358	1488	1720	861	1585	1805	1940	1289	1535	1511	1564	1491	1201	1585	720	1902	654
ABRA_CCDS6305.1_ex1_8:107782078-107782101:-_5-3	ABRA	187	261	308	65	160	179	170	190	220	207	260	398	215	149	134	158	154	371	221	113	286	230	146	155	122
ABRA_CCDS6305.1_ex1_8:107782103-107782126:+_5-4	ABRA	100	138	46	61	48	67	276	49	79	136	115	123	169	87	205	140	51	161	56	54	73	95	78	0	27
ABRA_CCDS6305.1_ex1_8:107782285-107782308:-_5-5	ABRA	333	429	125	688	294	421	467	258	246	328	405	218	403	439	294	185	187	152	516	216	183	616	260	239	274
ABRACL_CCDS43509.1_ex1_6:139363863-139363886:+_4-1	ABRACL	87	94	161	65	100	181	59	46	100	79	123	180	152	194	275	22	158	38	89	126	59	173	68	45	0
ABRACL_CCDS43509.1_ex1_6:139363895-139363918:-_4-2	ABRACL	148	291	52	497	283	338	403	286	179	282	241	294	218	373	197	167	260	175	391	151	119	181	115	41	139
ABRACL_CCDS43509.1_ex1_6:139363916-139363939:-_4-3	ABRACL	93	236	83	154	212	125	167	226	170	156	147	112	161	193	43	211	139	136	37	118	88	144	73	12	80
ABRACL_CCDS43509.1_ex1_6:139363939-139363962:+_4-4	ABRACL	242	201	171	344	263	377	211	196	166	276	478	333	144	164	300	207	175	278	431	337	288	313	189	65	448
ABT1_CCDS4616.1_ex0_6:26597385-26597408:-_5-1	ABT1	699	741	465	1287	233	494	512	115	231	97	117	50	93	45	10	55	0	38	64	26	87	48	545	0	0
ABT1_CCDS4616.1_ex0_6:26597412-26597435:-_5-2	ABT1	855	824	871	882	373	395	383	131	308	173	54	201	179	139	41	94	182	236	90	127	144	184	667	0	0
ABT1_CCDS4616.1_ex1_6:26598142-26598165:-_5-3	ABT1	525	384	331	371	493	425	404	345	549	351	376	345	464	465	601	396	343	553	292	352	273	365	410	180	89
ABT1_CCDS4616.1_ex1_6:26598205-26598228:+_5-4	ABT1	283	290	363	207	196	321	86	64	49	25	30	78	20	22	6	1	0	1	3	7	0	13	221	0	0
ABT1_CCDS4616.1_ex1_6:26598267-26598290:-_5-5	ABT1	210	361	195	134	177	21	62	0	5	10	0	89	3	17	0	28	5	7	0	122	16	29	164	0	0
ABTB1_CCDS3045.1_ex7_3:127396021-127396044:-_5-1	ABTB1	352	595	579	576	660	764	505	869	586	743	782	474	408	526	743	753	986	842	857	484	687	738	275	897	869
ABTB1_CCDS3045.1_ex8_3:127396330-127396353:-_5-2	ABTB1	200	249	234	189	202	196	245	364	127	279	208	195	236	69	218	194	352	119	304	364	114	182	156	1	0
ABTB1_CCDS3045.1_ex9_3:127396538-127396561:+_5-3	ABTB1	844	539	1142	545	817	487	506	670	729	735	681	675	636	557	647	720	599	623	618	674	597	684	659	83	150
ABTB1_CCDS3045.1_ex9_3:127396619-127396642:-_5-4	ABTB1	688	920	888	949	951	912	897	560	690	824	709	502	605	449	911	776	553	855	832	778	712	923	537	1395	114
ABTB1_CCDS3045.1_ex9_3:127396635-127396658:-_5-5	ABTB1	103	103	105	285	257	317	129	104	16	141	170	24	70	160	143	181	187	145	267	106	87	230	80	24	85
ABTB2_CCDS7890.2_ex13_11:34194754-34194777:-_5-1	ABTB2	647	895	893	1185	853	648	688	631	895	697	900	437	737	622	777	712	1030	825	781	972	810	1070	505	422	338
ABTB2_CCDS7890.2_ex13_11:34194811-34194834:+_5-2	ABTB2	749	1238	1285	885	1021	1117	1305	1202	1278	1196	1181	1389	879	1337	1144	1007	1297	1085	1313	1188	1013	1483	584	998	829
ABTB2_CCDS7890.2_ex15_11:34226169-34226192:+_5-3	ABTB2	932	2101	1578	1496	1433	1577	1629	1414	1464	1275	1299	1498	1507	1451	1155	2264	1517	1485	1380	1454	1237	1531	727	1184	1501
ABTB2_CCDS7890.2_ex16_11:34378449-34378472:+_5-4	ABTB2	640	1108	707	986	825	796	815	957	867	580	492	706	886	555	1156	558	498	1058	917	838	598	1176	499	605	585
ABTB2_CCDS7890.2_ex16_11:34379004-34379027:+_5-5	ABTB2	424	713	568	665	715	1155	893	830	754	834	620	1229	1007	1107	650	467	1167	1189	928	578	1021	1127	331	604	459
ACAA1_CCDS2673.1_ex4_3:38168105-38168128:+_5-1	ACAA1	763	1837	1180	994	1417	941	1087	997	815	1097	1426	1136	1375	1429	1026	1301	1509	1188	1301	1094	1299	1467	595	287	204
ACAA1_CCDS2673.1_ex5_3:38169304-38169327:-_5-2	ACAA1	230	189	409	470	468	302	281	386	241	362	425	356	501	432	413	361	145	365	480	294	403	467	179	800	593
ACAA1_CCDS2673.1_ex7_3:38173098-38173121:-_5-3	ACAA1	131	212	73	30	166	106	104	359	106	68	126	17	88	101	47	1	69	162	145	18	28	63	102	181	136
ACAA1_CCDS2673.1_ex8_3:38173441-38173464:-_5-4	ACAA1	487	607	485	454	540	615	534	389	812	509	637	337	472	763	452	456	487	522	678	957	703	711	380	68	75
ACAA1_CCDS2673.1_ex10_3:38178145-38178168:+_5-5	ACAA1	382	878	419	598	600	519	387	576	427	465	646	475	754	1191	618	533	921	507	871	906	367	698	298	113	447
ACAA2_CCDS11939.1_ex5_18:47320656-47320679:+_5-1	ACAA2	633	1021	596	1121	561	781	792	974	818	773	701	802	520	804	1231	652	727	721	818	805	890	866	494	371	263
ACAA2_CCDS11939.1_ex6_18:47322134-47322157:+_5-2	ACAA2	265	245	96	214	297	274	217	313	173	126	195	133	387	114	109	148	261	77	328	154	114	252	207	322	32
ACAA2_CCDS11939.1_ex6_18:47322164-47322187:+_5-3	ACAA2	451	647	449	451	745	461	322	496	385	322	323	391	560	122	385	447	360	408	222	442	510	576	352	24	395
ACAA2_CCDS11939.1_ex7_18:47323832-47323855:+_5-4	ACAA2	231	234	621	316	426	471	494	221	347	263	669	213	312	354	354	848	268	375	266	376	307	631	180	35	194
ACAA2_CCDS11939.1_ex7_18:47323875-47323898:+_5-5	ACAA2	455	513	335	315	439	312	261	275	273	248	309	247	299	178	166	136	193	215	365	285	220	289	355	114	199
ACACA_CCDS11317.1_ex27_17:35578744-35578767:+_5-1	ACACA	168	247	164	22	145	207	182	199	8	77	28	15	126	113	45	19	24	15	4	36	29	61	131	21	20
ACACA_CCDS11317.1_ex30_17:35583268-35583291:+_5-2	ACACA	638	994	1050	899	1133	1081	906	1041	1004	758	816	830	987	602	868	765	930	937	854	775	622	961	498	439	409
ACACA_CCDS11317.1_ex36_17:35602062-35602085:-_5-3	ACACA	330	153	113	322	180	71	211	164	45	71	38	44	107	127	90	336	129	73	41	4	67	103	257	0	6
ACACA_CCDS11317.1_ex37_17:35603874-35603897:-_5-4	ACACA	178	147	188	197	94	220	166	92	100	112	28	99	156	135	50	93	59	145	149	116	49	128	139	45	62
ACACA_CCDS11317.1_ex40_17:35608949-35608972:+_5-5	ACACA	578	439	400	311	544	242	415	36	190	144	209	100	93	30	35	284	19	150	48	39	57	30	451	259	21
ACACB_CCDS31898.1_ex0_12:109577719-109577742:+_5-1	ACACB	833	1340	805	1338	1086	868	863	969	622	720	929	892	887	1274	1520	674	1313	956	1362	1164	941	1273	650	383	265
ACACB_CCDS31898.1_ex0_12:109577758-109577781:+_5-2	ACACB	514	803	496	551	733	562	630	477	637	691	663	680	587	923	732	707	623	663	601	737	629	775	401	163	228
ACACB_CCDS31898.1_ex5_12:109611981-109612004:-_5-3	ACACB	759	737	705	563	681	709	1071	955	854	458	683	1201	782	1144	753	506	975	847	615	832	599	849	592	72	130
ACACB_CCDS31898.1_ex12_12:109629453-109629476:+_5-4	ACACB	400	392	582	400	378	719	797	748	367	404	522	541	295	983	552	215	700	521	643	221	445	656	312	437	598
ACACB_CCDS31898.1_ex17_12:109639499-109639522:-_5-5	ACACB	562	520	962	920	770	839	984	574	767	569	894	865	882	784	999	692	688	1093	826	1042	959	624	439	371	295
ACAD10_CCDS31903.1_ex0_12:112130639-112130662:+_5-1	ACAD10	346	366	656	482	354	531	419	409	430	330	277	518	202	319	489	362	251	239	400	404	352	343	270	186	147
ACAD10_CCDS31903.1_ex5_12:112153664-112153687:+_5-2	ACAD10	572	913	663	743	542	558	498	1229	730	712	716	502	651	531	486	743	516	870	925	581	793	728	446	111	31
ACAD10_CCDS31903.1_ex6_12:112159505-112159528:-_5-3	ACAD10	177	235	155	216	186	405	159	53	168	265	277	94	186	94	335	415	119	243	297	205	153	223	138	99	168
ACAD10_CCDS31903.1_ex7_12:112165845-112165868:-_5-4	ACAD10	773	609	599	658	620	968	337	572	667	487	491	582	303	691	600	751	410	582	584	605	709	724	603	450	532
ACAD10_CCDS31903.1_ex8_12:112167618-112167641:+_5-5	ACAD10	391	458	279	481	255	301	204	349	559	336	423	266	466	549	586	302	261	363	346	462	278	466	305	39	81
ACAD11_CCDS3074.1_ex13_3:132349354-132349377:-_5-1	ACAD11	392	524	461	309	365	536	512	334	369	363	348	605	197	502	659	378	279	691	342	208	657	454	306	346	154
ACAD11_CCDS3074.1_ex14_3:132350279-132350302:-_5-2	ACAD11	570	894	756	385	629	693	591	431	609	565	671	799	530	738	1169	759	804	641	365	560	991	871	445	578	126
ACAD11_CCDS3074.1_ex15_3:132358429-132358452:+_5-3	ACAD11	554	822	354	969	848	563	860	514	506	494	424	614	754	561	660	1220	688	597	649	566	417	664	432	333	335
ACAD11_CCDS3074.1_ex16_3:132360960-132360983:+_5-4	ACAD11	379	570	797	490	490	764	659	516	560	378	680	617	488	399	231	451	670	848	635	404	654	518	296	246	196
ACAD11_CCDS3074.1_ex19_3:132378471-132378494:-_5-5	ACAD11	594	751	592	743	559	625	619	554	554	566	415	381	642	402	397	263	575	544	433	443	414	422	463	170	194
ACAD8_CCDS8498.1_ex0_11:134123591-134123614:-_5-1	ACAD8	793	651	816	616	868	673	413	759	540	616	463	291	465	809	457	673	814	566	392	628	451	707	619	280	616
ACAD8_CCDS8498.1_ex2_11:134127012-134127035:+_5-2	ACAD8	477	610	642	728	400	526	903	522	458	702	733	480	574	623	713	742	462	723	618	606	579	1063	372	254	157
ACAD8_CCDS8498.1_ex3_11:134128416-134128439:-_5-3	ACAD8	278	466	255	439	449	449	222	597	534	271	480	145	274	767	90	398	245	292	274	557	345	184	217	155	60
ACAD8_CCDS8498.1_ex3_11:134128465-134128488:-_5-4	ACAD8	1	0	0	0	0	0	0	0	4	0	0	36	0	0	0	0	0	0	0	0	0	0	1	0	0
ACAD8_CCDS8498.1_ex5_11:134129537-134129560:+_5-5	ACAD8	505	657	596	376	799	661	861	678	587	599	533	466	572	700	635	1034	1200	636	810	694	685	404	394	221	439
ACAD9_CCDS3053.1_ex0_3:128598636-128598659:-_5-1	ACAD9	267	267	227	117	257	177	222	168	93	285	399	184	341	152	322	165	186	154	340	186	212	262	208	0	0
ACAD9_CCDS3053.1_ex1_3:128603545-128603568:+_5-2	ACAD9	700	912	965	1022	851	918	673	682	689	1066	1316	854	661	964	603	1096	937	932	807	986	1024	1033	546	114	125
ACAD9_CCDS3053.1_ex2_3:128612398-128612421:+_5-3	ACAD9	296	459	95	149	193	329	323	271	368	216	128	249	124	356	605	283	221	330	118	113	390	205	231	72	0
ACAD9_CCDS3053.1_ex4_3:128615319-128615342:+_5-4	ACAD9	668	942	1039	1178	794	852	948	949	785	695	819	505	576	1070	1208	842	1189	914	684	1184	1030	673	521	0	17
ACAD9_CCDS3053.1_ex5_3:128616476-128616499:+_5-5	ACAD9	408	813	494	310	421	707	509	524	437	423	639	911	615	466	726	358	690	648	575	672	636	548	318	270	75
ACADL_CCDS2389.1_ex6_2:211074937-211074960:-_5-1	ACADL	79	33	75	90	82	8	29	66	146	53	132	25	58	27	25	14	30	107	60	92	39	105	62	90	41
ACADL_CCDS2389.1_ex7_2:211081079-211081102:-_5-2	ACADL	429	797	622	780	444	466	746	651	576	746	628	879	762	553	709	638	544	610	771	379	742	727	335	485	253
ACADL_CCDS2389.1_ex7_2:211081160-211081183:-_5-3	ACADL	25	22	38	33	130	17	14	17	1	44	15	7	15	1	23	13	14	13	27	27	8	11	20	0	0
ACADL_CCDS2389.1_ex8_2:211082690-211082713:+_5-4	ACADL	296	447	585	358	498	391	465	538	657	484	707	316	837	488	242	313	592	340	552	665	272	599	231	348	208
ACADL_CCDS2389.1_ex8_2:211082722-211082745:-_5-5	ACADL	417	547	408	482	584	327	599	490	613	511	597	423	455	464	623	445	509	566	519	457	485	428	325	365	149
ACADM_CCDS44165.1_ex3_1:76198544-76198567:+_5-1	ACADM	236	825	324	523	601	460	552	401	379	598	742	505	458	621	338	502	840	379	987	793	498	739	184	20	56
ACADM_CCDS44165.1_ex6_1:76205664-76205687:+_5-2	ACADM	85	184	58	4	87	9	13	35	26	35	94	11	81	128	69	31	22	27	32	31	64	86	66	16	67
ACADM_CCDS44165.1_ex6_1:76205685-76205708:+_5-3	ACADM	533	959	905	668	867	765	681	850	899	791	939	699	726	1211	693	612	828	984	1034	595	820	861	416	235	307
ACADM_CCDS44165.1_ex6_1:76205760-76205783:+_5-4	ACADM	397	537	406	421	534	568	484	325	485	381	446	371	518	594	227	722	485	776	310	353	409	461	310	182	231
ACADM_CCDS44165.1_ex8_1:76215118-76215141:+_5-5	ACADM	126	287	146	159	69	198	130	184	106	163	94	136	191	48	193	203	44	65	72	232	263	141	98	58	49
ACADS_CCDS9207.1_ex1_12:121164944-121164967:-_5-1	ACADS	509	636	664	643	431	372	419	325	752	509	700	748	618	806	822	478	558	744	582	683	850	742	397	93	265
ACADS_CCDS9207.1_ex2_12:121174853-121174876:-_5-2	ACADS	281	200	206	216	315	260	315	165	319	277	330	213	639	145	235	433	478	363	244	286	412	267	219	268	139
ACADS_CCDS9207.1_ex2_12:121174909-121174932:-_5-3	ACADS	832	1015	1065	883	591	825	808	1013	688	1109	738	560	758	908	837	458	1015	851	963	815	1217	1240	649	249	388
ACADS_CCDS9207.1_ex4_12:121175681-121175704:-_5-4	ACADS	878	1435	1123	861	1003	1229	1122	1104	993	1037	1177	898	1257	928	663	1259	1021	1180	775	877	1241	1294	685	214	458
ACADS_CCDS9207.1_ex4_12:121175748-121175771:+_5-5	ACADS	797	1504	1409	1101	1199	1127	1389	1248	1400	1476	1708	924	2040	1320	1504	1455	1405	1646	1730	1242	1551	1860	622	505	795
ACADSB_CCDS7634.1_ex2_10:124797287-124797310:+_5-1	ACADSB	328	803	413	452	363	537	736	380	477	581	636	316	451	253	642	620	291	378	782	417	634	547	256	130	270
ACADSB_CCDS7634.1_ex2_10:124797339-124797362:+_5-2	ACADSB	4	0	0	22	2	0	0	0	0	0	0	0	0	0	0	0	0	0	0	0	0	0	3	0	0
ACADSB_CCDS7634.1_ex3_10:124800034-124800057:+_5-3	ACADSB	479	1145	522	506	751	692	652	723	539	494	782	625	350	1022	497	388	672	706	655	783	698	809	374	152	233
ACADSB_CCDS7634.1_ex5_10:124802585-124802608:+_5-4	ACADSB	95	77	45	15	43	154	57	91	117	48	132	8	15	138	18	90	11	69	51	47	34	41	74	0	0
ACADSB_CCDS7634.1_ex5_10:124802658-124802681:-_5-5	ACADSB	308	313	281	347	235	331	214	284	306	214	399	365	119	218	135	45	188	290	321	165	421	138	240	472	52
ACADVL_CCDS11090.1_ex1_17:7123483-7123506:+_5-1	ACADVL	662	1411	951	509	878	978	571	673	888	666	719	391	586	375	534	1124	475	817	548	517	629	666	517	538	294
ACADVL_CCDS11090.1_ex3_17:7123982-7124005:-_5-2	ACADVL	379	415	360	269	483	723	221	298	597	435	650	381	481	403	490	819	497	406	499	371	426	448	296	76	134
ACADVL_CCDS11090.1_ex4_17:7124128-7124151:-_5-3	ACADVL	297	456	505	257	321	349	417	628	453	317	245	226	288	288	233	474	322	591	517	459	511	334	232	84	174
ACADVL_CCDS11090.1_ex6_17:7124852-7124875:-_5-4	ACADVL	487	839	774	354	577	844	730	1086	588	634	629	572	681	646	531	406	765	627	651	514	524	617	380	109	139
ACADVL_CCDS11090.1_ex7_17:7125290-7125313:+_5-5	ACADVL	338	457	316	236	545	632	393	271	418	381	584	379	338	308	419	156	781	385	486	455	336	598	264	54	138
ACAN_CCDS53970.1_ex3_15:89385066-89385089:+_5-1	ACAN	906	946	848	664	888	1137	997	1183	869	618	836	908	1051	740	1019	746	968	1123	953	856	1069	948	707	456	433
ACAN_CCDS53970.1_ex4_15:89386844-89386867:-_5-2	ACAN	583	897	730	615	696	867	799	1062	503	692	451	511	464	752	799	1024	450	613	503	686	768	848	455	157	166
ACAN_CCDS53970.1_ex6_15:89390543-89390566:-_5-3	ACAN	677	822	937	656	749	892	657	591	409	548	640	439	480	502	449	462	733	611	504	478	711	517	528	587	315
ACAN_CCDS53970.1_ex6_15:89390636-89390659:-_5-4	ACAN	762	1085	716	1264	912	931	907	933	757	1010	923	632	902	1083	1047	894	955	969	1230	1394	1040	1190	595	337	275
ACAN_CCDS53970.1_ex8_15:89392877-89392900:-_5-5	ACAN	674	888	781	551	402	1007	353	897	771	521	515	653	399	750	467	797	528	728	771	473	729	646	526	403	473
ACAP1_CCDS11101.1_ex2_17:7245322-7245345:-_5-1	ACAP1	399	566	343	447	568	324	742	311	609	582	355	467	427	338	365	375	495	513	539	440	329	697	311	334	484
ACAP1_CCDS11101.1_ex2_17:7245375-7245398:-_5-2	ACAP1	644	1291	1479	1032	994	945	887	1262	1082	925	1214	965	804	727	1087	762	1156	1230	927	865	1359	1291	503	556	534
ACAP1_CCDS11101.1_ex5_17:7246719-7246742:+_5-3	ACAP1	634	1213	758	924	869	1039	652	823	1433	742	988	883	871	1187	1425	815	897	1005	885	807	1012	1054	495	426	287
ACAP1_CCDS11101.1_ex5_17:7246824-7246847:+_5-4	ACAP1	639	733	525	957	475	835	547	556	634	464	574	720	623	601	618	281	386	817	483	620	513	622	499	340	218
ACAP1_CCDS11101.1_ex5_17:7246850-7246873:-_5-5	ACAP1	799	1052	979	1064	1028	1353	1072	805	821	887	992	529	971	905	917	1135	1159	984	964	1050	953	1276	623	241	278
ACAP2_CCDS33924.1_ex10_3:195027260-195027283:+_5-1	ACAP2	34	75	44	23	0	8	5	1	57	1	175	63	25	22	16	0	99	37	0	3	44	51	27	0	0
ACAP2_CCDS33924.1_ex10_3:195027304-195027327:-_5-2	ACAP2	643	706	478	307	386	647	536	357	417	598	636	492	404	912	682	777	364	429	753	793	564	807	502	51	57
ACAP2_CCDS33924.1_ex11_3:195028036-195028059:-_5-3	ACAP2	250	311	233	138	357	528	189	279	238	256	218	323	208	400	176	150	354	300	363	412	253	263	195	112	33
ACAP2_CCDS33924.1_ex20_3:195102645-195102668:+_5-4	ACAP2	142	87	358	108	29	227	28	242	105	76	399	77	167	185	101	200	181	205	117	80	81	61	111	15	1
ACAP2_CCDS33924.1_ex20_3:195102716-195102739:-_5-5	ACAP2	53	75	31	1	30	14	43	93	185	22	29	73	19	11	56	40	32	16	53	22	70	53	41	0	0
ACAP3_CCDS19.2_ex9_1:1231944-1231967:+_5-1	ACAP3	665	1122	1052	651	1213	992	1048	1242	924	1002	705	689	1402	1118	812	1006	622	759	1425	825	965	981	519	64	65
ACAP3_CCDS19.2_ex9_1:1231970-1231993:+_5-2	ACAP3	751	1143	946	1160	1134	1207	707	701	1018	967	1045	890	1048	777	685	865	991	870	788	877	891	1012	586	390	120
ACAP3_CCDS19.2_ex10_1:1233213-1233236:+_5-3	ACAP3	501	544	629	727	413	435	242	379	504	371	576	469	485	750	444	117	269	288	252	376	292	318	391	197	196
ACAP3_CCDS19.2_ex13_1:1234006-1234029:-_5-4	ACAP3	517	682	542	361	616	630	595	551	651	365	433	450	643	538	462	1126	567	359	713	194	353	554	403	228	471
ACAP3_CCDS19.2_ex20_1:1238321-1238344:-_5-5	ACAP3	495	698	450	554	611	514	634	345	465	409	505	547	458	397	560	126	484	555	477	457	570	440	386	187	218
ACAT1_CCDS8339.1_ex2_11:108004577-108004600:-_5-1	ACAT1	51	198	43	11	291	134	104	93	163	15	145	64	47	73	109	27	73	58	69	217	87	85	40	92	76
ACAT1_CCDS8339.1_ex4_11:108005873-108005896:-_5-2	ACAT1	42	104	117	36	32	34	49	13	60	103	22	47	44	10	72	0	64	98	85	10	193	43	33	0	0
ACAT1_CCDS8339.1_ex4_11:108005947-108005970:+_5-3	ACAT1	366	351	262	367	218	224	243	134	404	246	517	259	379	315	254	158	558	496	411	239	244	493	286	52	145
ACAT1_CCDS8339.1_ex5_11:108009658-108009681:-_5-4	ACAT1	6	13	0	29	0	2	9	0	0	7	1	4	1	0	0	1	18	2	1	12	0	7	5	0	0
ACAT1_CCDS8339.1_ex6_11:108010823-108010846:+_5-5	ACAT1	74	35	65	28	49	2	26	82	5	81	105	0	20	172	0	161	44	1	165	44	6	231	58	0	0
ACAT2_CCDS5268.1_ex2_6:160188149-160188172:+_5-1	ACAT2	353	583	341	380	296	453	325	634	601	430	802	416	621	1133	669	582	1025	424	384	866	627	712	275	237	116
ACAT2_CCDS5268.1_ex3_6:160189643-160189666:+_5-2	ACAT2	24	14	0	0	4	13	0	4	7	13	0	1	13	24	45	37	27	71	14	13	68	30	19	0	5
ACAT2_CCDS5268.1_ex4_6:160196223-160196246:+_5-3	ACAT2	90	10	26	226	46	112	54	18	174	61	124	158	74	24	173	316	116	209	115	70	120	138	70	0	0
ACAT2_CCDS5268.1_ex4_6:160196298-160196321:-_5-4	ACAT2	21	0	0	0	69	4	3	10	14	0	12	41	5	0	0	6	0	58	11	12	92	3	16	6	16
ACAT2_CCDS5268.1_ex4_6:160196320-160196343:-_5-5	ACAT2	97	95	11	158	128	37	117	87	115	111	150	26	135	65	19	236	70	14	87	106	38	135	76	100	0
ACBD3_CCDS1551.1_ex4_1:226349283-226349306:-_5-1	ACBD3	244	467	190	581	375	325	282	300	391	388	455	405	232	338	209	210	346	453	248	323	283	652	190	106	27
ACBD3_CCDS1551.1_ex5_1:226352508-226352531:-_5-2	ACBD3	87	62	156	181	189	135	158	75	246	147	52	178	76	227	605	162	36	160	113	83	147	47	68	227	84
ACBD3_CCDS1551.1_ex5_1:226352583-226352606:-_5-3	ACBD3	187	90	230	337	244	272	210	387	222	206	198	102	164	228	121	425	410	212	217	187	174	173	146	255	206
ACBD3_CCDS1551.1_ex6_1:226353589-226353612:-_5-4	ACBD3	355	429	407	275	163	452	389	489	511	543	569	352	457	432	447	244	437	651	429	531	445	646	277	232	223
ACBD3_CCDS1551.1_ex7_1:226374211-226374234:-_5-5	ACBD3	387	664	568	576	458	710	662	808	671	555	672	436	759	842	421	505	445	522	772	539	761	939	302	19	104
ACBD4_CCDS42348.1_ex1_17:43213878-43213901:-_5-1	ACBD4	359	575	429	378	684	624	546	564	361	540	398	437	493	549	365	563	377	249	586	292	324	458	280	68	238
ACBD4_CCDS42348.1_ex1_17:43213910-43213933:+_5-2	ACBD4	618	1040	806	667	802	565	699	775	939	561	813	943	500	711	914	898	589	651	548	469	731	590	482	29	156
ACBD4_CCDS42348.1_ex1_17:43213966-43213989:-_5-3	ACBD4	368	601	708	249	646	645	667	499	515	434	270	621	270	632	375	145	161	616	275	341	534	341	287	219	235
ACBD4_CCDS42348.1_ex3_17:43214384-43214407:+_5-4	ACBD4	693	716	946	628	626	344	734	394	387	545	388	514	500	477	317	465	568	270	410	409	342	667	541	96	37
ACBD4_CCDS42348.1_ex3_17:43214432-43214455:+_5-5	ACBD4	496	361	767	705	456	537	374	442	573	376	548	509	303	760	664	708	520	603	512	694	416	590	387	259	157
ACBD5_CCDS44368.1_ex4_10:27499981-27500004:-_5-1	ACBD5	350	735	596	857	616	508	572	665	442	509	509	306	451	574	320	393	876	486	487	746	427	606	273	0	0
ACBD5_CCDS44368.1_ex6_10:27506944-27506967:-_5-2	ACBD5	140	170	410	238	375	118	264	229	224	248	169	123	120	331	309	383	377	120	126	170	167	211	109	126	276
ACBD5_CCDS44368.1_ex6_10:27506985-27507008:-_5-3	ACBD5	417	676	713	667	916	825	555	456	716	629	429	735	474	741	694	528	535	580	650	658	548	461	325	61	276
ACBD5_CCDS44368.1_ex8_10:27512265-27512288:-_5-4	ACBD5	192	165	156	362	171	174	146	199	173	154	304	96	316	190	121	198	120	212	123	82	211	239	150	422	264
ACBD5_CCDS44368.1_ex10_10:27524084-27524107:-_5-5	ACBD5	15	10	0	0	3	0	0	4	0	21	14	0	0	0	0	78	0	0	17	31	0	3	12	159	94
ACBD6_CCDS1339.1_ex5_1:180461412-180461435:-_5-1	ACBD6	122	182	258	162	69	184	38	54	112	146	102	180	187	141	313	58	119	184	258	143	132	247	95	109	71
ACBD6_CCDS1339.1_ex5_1:180461490-180461513:-_5-2	ACBD6	275	447	297	357	360	246	376	361	300	260	393	292	434	470	282	772	393	287	299	400	349	411	215	241	166
ACBD6_CCDS1339.1_ex7_1:180471178-180471201:-_5-3	ACBD6	173	219	135	232	230	211	227	308	172	140	378	58	192	230	75	64	335	179	197	288	166	118	135	36	38
ACBD6_CCDS1339.1_ex7_1:180471214-180471237:-_5-4	ACBD6	666	1337	962	899	1002	835	1012	1131	1075	946	1395	728	834	957	1376	939	1309	1375	1123	1308	1209	1024	520	1087	1313
ACBD6_CCDS1339.1_ex7_1:180471289-180471312:-_5-5	ACBD6	818	1615	1297	1416	1262	1654	1754	2106	1829	1519	2043	1578	1420	2318	1200	1459	1980	1837	1628	2190	2136	1811	638	499	513
ACBD7_CCDS31153.1_ex1_10:15120710-15120733:-_5-1	ACBD7	25	17	11	99	56	0	7	0	43	7	35	6	0	17	70	75	6	70	13	25	29	7	20	0	0
ACBD7_CCDS31153.1_ex1_10:15120724-15120747:-_5-2	ACBD7	25	25	7	42	21	2	5	5	78	45	64	1	0	123	3	42	63	2	20	25	7	5	20	0	111
ACBD7_CCDS31153.1_ex1_10:15120742-15120765:-_5-3	ACBD7	869	743	509	713	649	863	802	892	584	625	700	891	855	842	680	519	531	726	530	651	748	796	678	455	515
ACBD7_CCDS31153.1_ex2_10:15120935-15120958:-_5-4	ACBD7	12	0	53	6	11	13	1	13	3	0	4	11	0	15	0	0	44	10	1	3	36	0	9	64	24
ACBD7_CCDS31153.1_ex2_10:15120959-15120982:-_5-5	ACBD7	25	6	36	37	28	7	1	16	87	13	4	0	7	8	1	46	10	93	91	8	1	43	20	177	52
ACCS_CCDS7907.1_ex0_11:44089251-44089274:+_5-1	ACCS	491	899	549	486	652	953	665	938	801	692	539	822	802	521	443	265	1160	725	394	717	845	615	383	89	356
ACCS_CCDS7907.1_ex0_11:44089428-44089451:-_5-2	ACCS	217	278	325	346	336	147	363	136	389	277	242	359	380	452	511	595	319	248	478	334	220	518	169	5	12
ACCS_CCDS7907.1_ex2_11:44094998-44095021:+_5-3	ACCS	273	178	231	633	372	423	474	348	324	336	431	267	337	550	229	104	425	239	472	457	186	307	213	167	200
ACCS_CCDS7907.1_ex5_11:44098846-44098869:-_5-4	ACCS	202	313	253	225	268	283	206	156	226	189	342	173	511	145	347	91	147	370	296	222	284	198	158	268	185
ACCS_CCDS7907.1_ex7_11:44100275-44100298:-_5-5	ACCS	258	340	325	470	548	500	439	313	310	305	519	281	484	301	394	416	283	378	288	223	402	603	201	0	27
ACCSL_CCDS41636.1_ex0_11:44069678-44069701:+_5-1	ACCSL	53	79	0	0	19	12	12	14	51	6	45	2	0	39	13	441	2	46	2	75	50	9	41	15	101
ACCSL_CCDS41636.1_ex0_11:44069791-44069814:-_5-2	ACCSL	125	229	14	238	143	8	96	130	19	103	89	21	80	195	60	90	121	106	82	115	138	207	98	0	24
ACCSL_CCDS41636.1_ex0_11:44069979-44070002:+_5-3	ACCSL	1008	1711	1433	1438	1484	1811	1639	1801	1469	1273	1667	2074	2169	1959	1814	1411	1859	1615	1772	1607	1532	1812	787	829	452
ACCSL_CCDS41636.1_ex0_11:44070035-44070058:-_5-4	ACCSL	389	962	292	608	766	480	640	557	688	435	619	378	562	626	467	257	678	338	373	596	280	344	304	0	81
ACCSL_CCDS41636.1_ex4_11:44073262-44073285:-_5-5	ACCSL	1166	2505	1427	1646	1705	1521	1875	1653	1853	1603	1871	1432	1493	1467	1837	1680	1916	1589	2287	1562	1294	1792	910	613	593
ACD_CCDS10842.1_ex9_16:67693662-67693685:-_5-1	ACD	444	452	524	645	511	631	357	324	505	456	317	316	258	264	365	653	271	439	518	376	439	576	346	427	226
ACD_CCDS10842.1_ex10_16:67693827-67693850:-_5-2	ACD	979	1602	1437	1192	1308	1124	1307	1333	1538	1118	1686	951	1626	1328	1291	1311	1357	1392	1484	1050	1588	1622	764	102	120
ACD_CCDS10842.1_ex10_16:67693882-67693905:-_5-3	ACD	645	754	819	331	597	801	575	573	581	577	784	829	837	1245	547	654	610	688	623	726	750	668	503	503	554
ACD_CCDS10842.1_ex11_16:67694136-67694159:-_5-4	ACD	779	1517	1208	1172	1243	964	1229	1140	962	870	1291	904	927	1492	1006	1220	1104	1240	1120	1145	941	1029	608	340	562
ACD_CCDS10842.1_ex11_16:67694252-67694275:-_5-5	ACD	903	1510	871	1049	1551	1182	1096	1280	953	990	1437	1259	901	1041	2001	1284	1346	1631	1217	963	1142	1362	705	90	47
ACE_CCDS11637.1_ex12_17:61562639-61562662:+_5-1	ACE	355	417	504	510	274	238	523	408	199	235	575	215	322	350	508	315	396	263	236	286	132	390	277	244	471
ACE_CCDS11637.1_ex12_17:61562660-61562683:+_5-2	ACE	504	722	649	569	1040	451	583	510	293	684	547	677	459	534	459	1521	351	335	761	560	516	822	393	381	472
ACE_CCDS11637.1_ex13_17:61564002-61564025:-_5-3	ACE	154	128	73	67	131	187	33	116	104	84	271	47	18	24	4	261	74	63	93	39	27	57	120	24	72
ACE_CCDS11637.1_ex14_17:61564389-61564412:-_5-4	ACE	447	795	433	529	863	923	831	631	778	645	696	624	713	653	518	617	481	705	680	484	745	544	349	320	143
ACE_CCDS11637.1_ex15_17:61566004-61566027:-_5-5	ACE	447	648	524	378	594	844	517	811	895	376	523	521	736	737	858	195	561	455	656	544	820	617	349	176	630
ACE2_CCDS14169.1_ex10_X:15599403-15599426:-_5-1	ACE2	681	1209	874	750	989	688	623	1039	680	779	897	692	1276	903	1250	1133	1375	977	1026	563	1081	867	531	609	879
ACE2_CCDS14169.1_ex11_X:15603596-15603619:-_5-2	ACE2	492	851	480	550	759	601	594	586	502	534	924	691	441	1203	675	373	1228	802	810	778	805	887	384	654	195
ACE2_CCDS14169.1_ex12_X:15605898-15605921:-_5-3	ACE2	73	69	79	47	181	193	167	135	218	156	15	216	72	185	111	236	105	104	34	94	144	114	57	0	11
ACE2_CCDS14169.1_ex13_X:15607486-15607509:+_5-4	ACE2	626	915	784	787	801	947	960	1088	893	1071	1219	1000	1407	1041	1173	656	790	1030	787	1179	748	1529	488	482	481
ACE2_CCDS14169.1_ex15_X:15610401-15610424:-_5-5	ACE2	324	654	377	379	543	511	488	957	537	446	447	590	366	489	438	322	466	535	610	543	437	670	253	85	391
ACER1_CCDS12161.1_ex2_19:6309827-6309850:+_5-1	ACER1	317	499	691	290	488	357	115	401	459	388	687	286	271	408	409	237	357	288	270	377	259	410	247	58	50
ACER1_CCDS12161.1_ex3_19:6312202-6312225:+_5-2	ACER1	570	650	434	463	539	381	328	518	394	365	525	184	419	547	327	225	348	299	241	368	246	306	445	25	23
ACER1_CCDS12161.1_ex3_19:6312269-6312292:+_5-3	ACER1	109	109	148	193	139	54	189	250	109	145	253	104	130	112	21	227	74	110	77	133	85	113	85	39	0
ACER1_CCDS12161.1_ex4_19:6312389-6312412:+_5-4	ACER1	104	107	195	68	20	102	122	269	84	128	63	62	147	203	43	30	134	47	115	132	24	160	81	0	10
ACER1_CCDS12161.1_ex4_19:6312414-6312437:+_5-5	ACER1	244	271	249	114	334	85	173	401	92	112	152	75	56	293	18	47	88	44	70	211	116	80	190	168	128
ACER2_CCDS34992.1_ex0_9:19409173-19409196:+_5-1	ACER2	422	788	657	512	615	688	623	559	919	481	571	483	499	774	664	501	701	797	623	698	656	713	329	102	352
ACER2_CCDS34992.1_ex2_9:19424724-19424747:-_5-2	ACER2	39	56	3	15	16	53	52	75	28	70	82	20	3	19	7	139	191	100	38	123	70	20	30	0	0
ACER2_CCDS34992.1_ex3_9:19434941-19434964:+_5-3	ACER2	252	331	287	348	127	270	195	227	163	123	238	146	42	274	102	128	74	153	186	45	215	157	197	33	30
ACER2_CCDS34992.1_ex3_9:19434971-19434994:-_5-4	ACER2	555	749	563	482	597	548	821	670	640	635	744	1020	615	702	421	1363	663	757	690	656	649	719	433	168	334
ACER2_CCDS34992.1_ex3_9:19435060-19435083:+_5-5	ACER2	197	77	425	116	283	174	152	235	227	323	353	363	197	379	294	301	247	245	326	307	402	322	154	55	78
ACER3_CCDS8247.1_ex0_11:76572096-76572119:-_5-1	ACER3	422	794	713	440	744	700	410	822	587	515	870	509	460	902	611	362	1043	703	629	803	643	507	329	253	394
ACER3_CCDS8247.1_ex1_11:76637635-76637658:-_5-2	ACER3	449	641	481	571	525	648	591	769	589	681	1161	793	768	981	772	591	801	469	741	617	603	935	350	189	155
ACER3_CCDS8247.1_ex1_11:76637652-76637675:+_5-3	ACER3	393	404	335	337	408	859	425	564	463	374	456	381	464	457	393	310	339	336	360	390	432	300	307	148	199
ACER3_CCDS8247.1_ex4_11:76696736-76696759:-_5-4	ACER3	1	0	0	0	0	0	0	0	0	0	0	0	0	0	25	0	0	0	0	0	0	0	1	0	0
ACER3_CCDS8247.1_ex5_11:76701596-76701619:+_5-5	ACER3	130	225	297	322	200	350	304	137	253	140	496	176	147	262	88	547	398	235	133	183	102	356	101	129	76
ACHE_CCDS5709.1_ex3_7:100491172-100491195:+_5-1	ACHE	629	736	357	784	413	939	538	677	375	495	394	552	457	870	526	265	531	530	401	376	398	469	491	41	376
ACHE_CCDS5709.1_ex3_7:100491356-100491379:-_5-2	ACHE	642	1033	753	998	724	814	669	1014	872	593	884	738	770	845	636	763	710	899	858	680	857	971	501	208	296
ACHE_CCDS5709.1_ex3_7:100491450-100491473:+_5-3	ACHE	393	347	602	552	242	534	371	536	392	267	321	620	248	566	440	325	379	575	477	335	363	397	307	99	274
ACHE_CCDS5709.1_ex3_7:100491607-100491630:+_5-4	ACHE	218	194	155	234	212	261	135	56	153	391	129	64	189	161	86	273	144	134	204	168	189	137	170	32	109
ACHE_CCDS5709.1_ex3_7:100491681-100491704:-_5-5	ACHE	3	2	0	0	0	0	0	12	0	0	0	0	0	0	0	0	0	0	0	0	0	0	2	0	0
ACIN1_CCDS53887.1_ex7_14:23533312-23533335:-_5-1	ACIN1	555	651	407	420	394	490	285	271	286	305	146	227	181	337	206	317	272	158	259	271	255	142	433	116	9
ACIN1_CCDS53887.1_ex7_14:23533356-23533379:-_5-2	ACIN1	379	220	397	261	160	285	175	201	354	142	144	140	205	249	543	144	183	202	93	174	261	202	296	51	165
ACIN1_CCDS53887.1_ex8_14:23533625-23533648:-_5-3	ACIN1	452	777	413	587	346	319	90	238	252	219	176	219	314	163	181	139	77	138	210	126	118	216	353	236	214
ACIN1_CCDS53887.1_ex10_14:23538701-23538724:+_5-4	ACIN1	485	586	334	521	704	670	416	202	491	261	414	420	288	336	497	214	372	444	470	414	413	356	378	19	21
ACIN1_CCDS53887.1_ex10_14:23538716-23538739:-_5-5	ACIN1	321	150	108	206	316	204	283	59	144	273	54	154	144	110	33	62	20	124	162	71	77	157	250	59	271
ACKR2_CCDS2706.1_ex0_3:42906140-42906163:-_5-1	ACKR2	24	33	14	7	20	16	49	12	1	79	78	8	47	91	23	31	29	42	25	15	28	78	19	0	0
ACKR2_CCDS2706.1_ex0_3:42906173-42906196:-_5-2	ACKR2	427	816	802	926	663	800	380	589	596	571	960	912	557	884	555	369	381	745	606	583	574	833	333	168	125
ACKR2_CCDS2706.1_ex0_3:42906482-42906505:-_5-3	ACKR2	369	674	527	715	532	521	751	756	455	521	680	392	323	849	583	665	737	523	655	505	655	597	288	753	332
ACKR2_CCDS2706.1_ex0_3:42906543-42906566:+_5-4	ACKR2	78	36	40	60	85	69	118	95	16	82	126	25	38	178	47	2	148	22	31	123	115	57	61	0	98
ACKR2_CCDS2706.1_ex0_3:42906580-42906603:+_5-5	ACKR2	768	1426	929	931	1097	1411	863	1668	1086	1099	909	1488	1038	1253	708	1347	1046	1241	1423	1044	872	1396	599	569	692
ACKR3_CCDS2516.1_ex0_2:237489233-237489256:-_5-1	ACKR3	423	726	570	315	673	376	305	409	420	461	459	290	652	516	713	620	512	357	744	565	416	610	330	32	150
ACKR3_CCDS2516.1_ex0_2:237489278-237489301:+_5-2	ACKR3	729	1129	1022	805	1134	1248	1069	1144	835	899	1309	755	1129	1055	1137	1111	1049	780	771	862	966	798	569	335	194
ACKR3_CCDS2516.1_ex0_2:237489328-237489351:-_5-3	ACKR3	684	794	1024	912	798	842	630	713	955	755	751	971	760	844	951	951	950	1183	780	995	1016	999	534	347	455
ACKR3_CCDS2516.1_ex0_2:237489438-237489461:-_5-4	ACKR3	1245	2077	1569	2114	2064	2326	1875	1409	1806	1952	2247	1546	1717	1763	2101	1609	2089	1852	1939	2014	1472	1850	971	781	813
ACKR3_CCDS2516.1_ex0_2:237489661-237489684:-_5-5	ACKR3	359	708	416	350	495	389	581	206	236	614	408	420	669	419	280	590	240	318	444	290	301	563	280	100	113
ACKR4_CCDS3075.1_ex0_3:132319419-132319442:-_5-1	ACKR4	229	373	411	435	114	209	443	330	349	196	243	146	362	400	228	556	421	196	293	321	325	585	179	40	91
ACKR4_CCDS3075.1_ex0_3:132319523-132319546:-_5-2	ACKR4	108	179	76	111	158	173	176	236	129	171	141	475	88	295	89	297	247	184	111	184	201	171	84	0	85
ACKR4_CCDS3075.1_ex0_3:132319664-132319687:+_5-3	ACKR4	686	1479	1298	926	947	839	866	993	1167	759	1363	966	633	963	980	706	921	990	1048	867	806	936	535	47	267
ACKR4_CCDS3075.1_ex0_3:132319753-132319776:-_5-4	ACKR4	26	65	32	10	13	6	0	82	122	30	133	75	23	12	32	10	7	16	13	41	43	12	20	0	0
ACKR4_CCDS3075.1_ex0_3:132319805-132319828:-_5-5	ACKR4	387	408	308	471	474	354	313	400	420	251	385	288	372	274	395	271	214	340	317	229	289	366	302	0	75
ACLY_CCDS11412.1_ex17_17:40054877-40054900:+_5-1	ACLY	1494	1900	1518	1625	1377	1281	1438	1374	1190	898	1219	1049	1257	1127	972	1121	993	1078	1055	837	662	1225	1166	742	870
ACLY_CCDS11412.1_ex20_17:40061873-40061896:-_5-2	ACLY	256	184	342	228	166	309	153	178	121	162	191	28	109	15	30	74	61	11	27	65	21	39	200	0	0
ACLY_CCDS11412.1_ex22_17:40063697-40063720:+_5-3	ACLY	1003	1044	658	618	559	767	636	623	416	602	363	338	579	383	319	219	436	415	487	322	264	81	783	224	210
ACLY_CCDS11412.1_ex24_17:40065902-40065925:+_5-4	ACLY	490	407	241	211	214	381	142	81	194	247	152	92	81	193	171	70	86	55	128	145	138	103	382	17	47
ACLY_CCDS11412.1_ex26_17:40068754-40068777:-_5-5	ACLY	554	560	488	670	516	593	538	246	273	309	226	359	275	135	152	163	218	243	86	136	231	194	432	139	153
ACMSD_CCDS2173.2_ex3_2:135619559-135619582:-_5-1	ACMSD	316	534	683	338	844	566	380	694	574	498	513	600	403	761	580	371	353	378	505	481	606	266	247	182	289
ACMSD_CCDS2173.2_ex4_2:135621016-135621039:-_5-2	ACMSD	337	272	496	263	621	503	479	480	351	383	304	244	343	475	346	394	431	258	265	358	369	382	263	104	81
ACMSD_CCDS2173.2_ex4_2:135621123-135621146:+_5-3	ACMSD	332	714	357	536	440	437	335	521	382	363	367	330	312	460	325	283	332	459	375	356	293	544	259	307	191
ACMSD_CCDS2173.2_ex4_2:135621143-135621166:+_5-4	ACMSD	550	1197	685	1152	988	563	848	1126	802	992	1062	786	1215	911	926	992	646	908	892	832	777	924	429	154	275
ACMSD_CCDS2173.2_ex4_2:135621158-135621181:+_5-5	ACMSD	458	621	826	599	471	543	471	757	371	530	471	517	911	633	471	763	537	299	548	728	360	666	357	49	189
ACN9_CCDS5648.1_ex0_7:96747103-96747126:+_5-1	ACN9	566	1151	771	1060	1179	887	1236	1189	1425	882	990	1100	879	990	864	815	1003	1545	1073	992	1251	1424	442	262	185
ACN9_CCDS5648.1_ex0_7:96747121-96747144:-_5-2	ACN9	570	599	492	427	511	360	395	352	527	401	525	371	462	393	531	590	433	915	496	547	444	403	445	507	240
ACN9_CCDS5648.1_ex0_7:96747160-96747183:+_5-3	ACN9	0	0	0	0	0	0	0	0	0	0	0	0	0	0	0	0	0	0	0	0	0	0	0	0	0
ACN9_CCDS5648.1_ex0_7:96747187-96747210:+_5-4	ACN9	442	405	348	379	685	451	365	434	329	322	397	249	235	311	90	255	241	290	306	363	443	260	345	446	269
ACN9_CCDS5648.1_ex1_7:96810328-96810351:+_5-5	ACN9	332	582	340	343	461	709	333	333	348	451	445	289	506	357	188	449	868	416	638	319	395	909	259	49	130
ACO1_CCDS6525.1_ex1_9:32407297-32407320:-_5-1	ACO1	123	240	175	106	365	204	76	237	149	92	199	111	226	55	149	92	308	301	282	170	195	271	96	0	13
ACO1_CCDS6525.1_ex1_9:32407412-32407435:-_5-2	ACO1	567	587	637	566	736	631	676	481	631	401	378	611	437	491	378	357	764	768	559	770	505	812	442	45	55
ACO1_CCDS6525.1_ex4_9:32418346-32418369:+_5-3	ACO1	407	881	494	419	291	369	533	597	646	645	564	377	849	852	483	878	580	436	578	634	460	806	318	71	51
ACO1_CCDS6525.1_ex6_9:32420920-32420943:-_5-4	ACO1	459	846	447	389	602	705	1104	518	569	489	666	408	333	601	625	496	625	878	611	770	623	649	358	67	288
ACO1_CCDS6525.1_ex6_9:32420993-32421016:+_5-5	ACO1	133	100	67	110	132	138	44	184	93	105	65	92	82	85	48	130	73	70	72	75	77	204	104	0	0
ACO2_CCDS14017.1_ex1_22:41895849-41895872:+_5-1	ACO2	154	87	143	156	52	41	32	77	41	20	45	41	9	27	3	0	14	24	11	14	8	1	120	0	0
ACO2_CCDS14017.1_ex2_22:41903868-41903891:+_5-2	ACO2	494	463	642	766	331	392	639	246	240	196	31	87	63	50	169	16	56	114	34	33	51	86	385	0	1
ACO2_CCDS14017.1_ex5_22:41911786-41911809:+_5-3	ACO2	650	745	576	565	479	263	477	216	165	214	117	110	63	131	81	122	15	60	100	99	11	16	507	1	0
ACO2_CCDS14017.1_ex5_22:41911869-41911892:+_5-4	ACO2	335	135	585	374	141	195	133	63	91	121	80	37	257	26	40	157	23	111	25	4	24	12	261	0	0
ACO2_CCDS14017.1_ex6_22:41913578-41913601:+_5-5	ACO2	490	295	294	364	349	254	192	185	207	148	144	123	89	223	5	163	136	18	24	30	62	31	382	1	0
ACOT1_CCDS32117.1_ex0_14:74004234-74004257:-_4-1	ACOT1	797	1073	933	826	886	800	1002	716	1011	881	773	856	648	800	832	1350	912	840	1177	823	703	988	622	56	149
ACOT1_CCDS32117.1_ex0_14:74004275-74004298:+_4-2	ACOT1	608	728	553	843	608	511	751	572	715	656	481	738	799	689	1319	755	642	661	740	772	707	809	474	495	234
ACOT1_CCDS32117.1_ex0_14:74004487-74004510:-_4-3	ACOT1	727	886	997	704	996	743	514	1627	990	1001	929	1258	802	700	1213	1375	1282	1268	742	875	1322	919	567	368	534
ACOT1_CCDS32117.1_ex1_14:74008251-74008274:+_4-4	ACOT1	689	667	640	584	892	867	650	692	792	752	951	664	510	1060	665	1218	1023	770	764	931	891	969	538	152	454
ACOT11_CCDS592.1_ex1_1:55050394-55050417:-_5-1	ACOT11	901	932	972	632	1063	1096	1225	1125	459	984	872	903	1184	910	1531	1449	1714	773	1096	852	770	1085	703	283	196
ACOT11_CCDS592.1_ex1_1:55050518-55050541:+_5-2	ACOT11	569	838	1084	716	760	793	774	850	694	692	964	771	1108	778	596	1107	754	920	1169	715	780	941	444	364	643
ACOT11_CCDS592.1_ex3_1:55058244-55058267:-_5-3	ACOT11	311	374	617	287	701	750	279	500	502	458	483	631	509	709	419	319	572	521	625	540	745	851	243	139	342
ACOT11_CCDS592.1_ex7_1:55064986-55065009:-_5-4	ACOT11	430	309	265	291	538	449	487	266	284	425	518	380	430	590	277	672	282	542	396	465	456	638	336	1738	2471
ACOT11_CCDS592.1_ex7_1:55065030-55065053:-_5-5	ACOT11	446	612	533	468	804	765	391	646	591	532	584	487	519	780	767	699	344	671	745	415	606	662	348	109	129
ACOT12_CCDS4055.1_ex7_5:80640837-80640860:-_5-1	ACOT12	480	247	550	572	375	556	386	142	484	550	517	440	311	562	322	452	293	724	306	437	567	275	375	269	58
ACOT12_CCDS4055.1_ex8_5:80641751-80641774:-_5-2	ACOT12	305	829	574	526	328	474	250	181	760	323	408	504	243	642	539	296	545	567	468	355	639	446	238	100	616
ACOT12_CCDS4055.1_ex8_5:80641780-80641803:+_5-3	ACOT12	64	167	70	196	20	163	193	62	112	101	142	67	8	86	92	76	164	180	170	110	34	178	50	20	27
ACOT12_CCDS4055.1_ex9_5:80643652-80643675:+_5-4	ACOT12	642	528	458	566	489	489	549	395	427	335	519	670	631	513	519	75	579	578	403	729	626	488	501	445	375
ACOT12_CCDS4055.1_ex9_5:80643678-80643701:+_5-5	ACOT12	284	548	331	281	479	541	514	601	670	362	687	436	736	507	593	356	434	510	332	599	531	474	222	165	203
ACOT13_CCDS4558.1_ex1_6:24698174-24698197:-_5-1	ACOT13	341	562	708	405	546	571	648	579	419	552	1138	686	799	647	669	1054	756	309	750	848	650	576	266	235	250
ACOT13_CCDS4558.1_ex1_6:24698193-24698216:-_5-2	ACOT13	639	727	793	1162	1180	724	1147	777	674	619	1328	723	617	1005	829	968	934	911	591	780	1170	780	499	189	123
ACOT13_CCDS4558.1_ex1_6:24698217-24698240:+_5-3	ACOT13	3	0	0	1	0	0	1	0	0	0	0	0	0	0	0	13	0	2	0	0	0	1	2	0	0
ACOT13_CCDS4558.1_ex1_6:24698239-24698262:+_5-4	ACOT13	335	506	469	230	409	489	334	441	404	428	494	340	292	523	323	241	446	359	499	411	319	301	261	1045	303
ACOT13_CCDS4558.1_ex1_6:24698267-24698290:-_5-5	ACOT13	372	596	338	293	263	438	237	238	197	289	251	218	317	427	307	102	468	221	194	293	238	404	290	199	84
ACOT2_CCDS9816.1_ex0_14:74036024-74036047:-_4-1	ACOT2	485	838	505	840	719	569	394	673	931	550	469	611	366	935	788	477	579	686	610	826	820	679	378	220	323
ACOT2_CCDS9816.1_ex0_14:74036057-74036080:+_4-2	ACOT2	627	994	920	328	771	783	856	419	586	576	605	828	431	666	1063	813	544	705	687	699	943	803	489	161	232
ACOT2_CCDS9816.1_ex0_14:74036181-74036204:-_4-3	ACOT2	440	742	357	277	539	278	366	322	267	338	371	215	385	398	285	189	396	658	730	358	540	602	343	110	34
ACOT2_CCDS9816.1_ex0_14:74036492-74036515:-_4-4	ACOT2	1077	804	755	1188	896	831	1438	829	1124	877	802	749	1128	750	1014	1357	827	913	1402	870	920	1162	840	558	580
ACOT4_CCDS9817.1_ex0_14:74059064-74059087:+_5-1	ACOT4	604	1029	779	782	656	996	839	919	781	692	1085	947	851	974	1099	584	820	920	604	827	1165	871	471	286	391
ACOT4_CCDS9817.1_ex2_14:74061737-74061760:+_5-2	ACOT4	26	1	58	47	163	23	4	28	20	1	2	17	1	0	41	7	15	46	43	31	28	57	20	0	12
ACOT4_CCDS9817.1_ex2_14:74061840-74061863:-_5-3	ACOT4	327	254	400	492	291	198	339	182	197	157	238	384	412	324	248	129	148	318	267	108	222	236	255	0	12
ACOT4_CCDS9817.1_ex2_14:74061882-74061905:-_5-4	ACOT4	106	239	109	111	90	98	239	134	278	102	171	45	114	177	18	561	99	109	171	129	36	206	83	13	57
ACOT4_CCDS9817.1_ex2_14:74061957-74061980:+_5-5	ACOT4	164	249	142	328	129	184	306	112	137	239	128	220	224	427	491	406	122	365	277	190	284	253	128	147	100
ACOT6_CCDS32118.1_ex1_14:74086059-74086082:+_5-1	ACOT6	108	243	179	172	124	315	199	155	115	267	142	294	176	118	425	323	117	340	292	122	271	263	84	75	52
ACOT6_CCDS32118.1_ex1_14:74086117-74086140:+_5-2	ACOT6	31	9	22	0	28	11	11	38	33	27	122	1	4	100	11	2	115	24	1	14	56	17	24	0	0
ACOT6_CCDS32118.1_ex1_14:74086155-74086178:+_5-3	ACOT6	406	464	267	479	398	429	391	465	304	503	595	806	470	766	473	757	563	740	638	526	775	632	317	316	217
ACOT6_CCDS32118.1_ex1_14:74086200-74086223:+_5-4	ACOT6	516	688	232	451	298	599	372	351	549	455	350	314	394	208	165	192	470	481	340	223	484	694	403	389	173
ACOT6_CCDS32118.1_ex1_14:74086241-74086264:+_5-5	ACOT6	263	131	364	193	483	298	337	203	229	403	336	326	169	312	406	195	334	204	318	291	184	371	205	142	35
ACOT7_CCDS30573.1_ex4_1:6387460-6387483:-_5-1	ACOT7	901	893	775	483	1237	866	1116	1223	711	713	1390	772	1015	1385	1460	764	1078	739	796	1250	862	661	703	589	530
ACOT7_CCDS30573.1_ex5_1:6393522-6393545:+_5-2	ACOT7	355	275	362	305	541	622	498	627	527	342	573	584	504	865	700	626	514	584	483	500	773	497	277	249	271
ACOT7_CCDS30573.1_ex6_1:6399609-6399632:+_5-3	ACOT7	558	654	640	354	575	682	457	680	857	671	682	473	957	733	690	204	793	700	829	722	1042	829	435	335	215
ACOT7_CCDS30573.1_ex6_1:6399632-6399655:+_5-4	ACOT7	787	1481	1402	1140	1448	1690	1346	1067	1436	1271	1727	1408	1125	1310	1035	1213	1712	1855	1751	1252	1782	2085	614	547	546
ACOT7_CCDS30573.1_ex7_1:6409807-6409830:-_5-5	ACOT7	590	823	1359	856	833	748	960	841	947	766	610	1215	964	833	486	799	1030	965	884	818	850	1423	460	235	401
ACOT8_CCDS13378.1_ex3_20:44477086-44477109:+_5-1	ACOT8	189	254	309	229	255	187	246	250	463	186	165	615	229	545	353	441	324	489	86	480	368	261	147	49	54
ACOT8_CCDS13378.1_ex3_20:44477223-44477246:-_5-2	ACOT8	405	553	765	756	780	668	1142	704	601	960	765	642	462	726	1043	1261	441	580	566	634	764	1010	316	123	153
ACOT8_CCDS13378.1_ex3_20:44477265-44477288:-_5-3	ACOT8	250	393	261	232	377	284	346	307	404	473	495	438	245	357	526	411	443	499	620	456	512	559	195	109	209
ACOT8_CCDS13378.1_ex4_20:44483800-44483823:+_5-4	ACOT8	557	517	648	556	593	573	424	724	462	559	705	653	358	743	319	704	714	865	851	761	691	863	435	112	272
ACOT8_CCDS13378.1_ex4_20:44483872-44483895:-_5-5	ACOT8	775	1161	1244	828	1012	1115	966	1174	1498	1231	1440	1038	1654	1413	1351	1926	1168	1361	1545	1094	1442	1395	605	295	519
ACOT9_CCDS35216.1_ex5_X:23724812-23724835:+_5-1	ACOT9	382	575	255	620	478	429	512	221	405	336	439	391	332	241	327	484	314	634	478	322	473	578	298	201	352
ACOT9_CCDS35216.1_ex6_X:23725998-23726021:-_5-2	ACOT9	150	190	546	126	251	259	79	254	271	289	201	216	136	263	558	73	70	302	192	117	218	193	117	32	140
ACOT9_CCDS35216.1_ex6_X:23726037-23726060:+_5-3	ACOT9	191	189	56	58	66	152	121	206	54	120	72	36	113	367	59	232	164	103	145	203	80	125	149	0	9
ACOT9_CCDS35216.1_ex9_X:23740800-23740823:+_5-4	ACOT9	0	0	0	0	0	0	0	0	0	0	0	0	0	0	0	0	0	0	0	0	0	0	0	0	0
ACOT9_CCDS35216.1_ex9_X:23740854-23740877:+_5-5	ACOT9	30	12	41	25	59	90	85	0	35	23	83	29	18	10	12	95	4	3	72	0	10	72	23	23	10
ACOX1_CCDS11734.1_ex7_17:73949560-73949583:+_5-1	ACOX1	602	993	573	559	946	672	888	749	1032	903	801	568	969	726	1169	649	503	965	794	626	778	1166	470	156	503
ACOX1_CCDS11734.1_ex8_17:73951740-73951763:-_5-2	ACOX1	252	359	162	182	641	185	253	165	169	68	82	102	193	216	196	22	178	159	333	187	334	114	197	69	156
ACOX1_CCDS11734.1_ex9_17:73951933-73951956:+_5-3	ACOX1	29	66	0	0	73	54	8	7	29	21	51	8	0	18	9	0	72	31	3	56	3	0	23	922	913
ACOX1_CCDS11734.1_ex10_17:73953617-73953640:+_5-4	ACOX1	428	692	611	445	440	564	530	639	388	404	683	232	382	416	492	418	432	398	395	359	385	597	334	143	89
ACOX1_CCDS11734.1_ex12_17:73974696-73974719:-_5-5	ACOX1	525	667	744	468	912	642	742	772	552	822	703	338	462	773	749	758	895	572	731	809	576	929	410	0	7
ACOX2_CCDS33775.1_ex7_3:58516215-58516238:+_5-1	ACOX2	379	242	434	382	560	773	486	492	405	351	383	468	222	816	390	251	1003	473	375	574	520	500	296	362	112
ACOX2_CCDS33775.1_ex7_3:58516326-58516349:+_5-2	ACOX2	642	586	351	459	422	489	647	551	465	648	654	538	360	636	429	476	613	417	478	614	372	776	501	70	154
ACOX2_CCDS33775.1_ex8_3:58517004-58517027:-_5-3	ACOX2	629	983	1070	667	957	495	925	1183	717	753	805	858	778	782	699	567	469	785	606	1002	734	761	491	142	269
ACOX2_CCDS33775.1_ex12_3:58520126-58520149:-_5-4	ACOX2	780	812	805	880	960	783	827	1103	932	695	1428	787	705	1678	855	977	1179	804	1108	999	859	861	609	1326	139
ACOX2_CCDS33775.1_ex12_3:58520160-58520183:-_5-5	ACOX2	283	541	294	282	262	476	174	342	235	284	367	254	239	183	331	246	105	293	142	157	263	308	221	152	117
ACOX3_CCDS3401.1_ex9_4:8398837-8398860:-_5-1	ACOX3	655	734	1044	966	784	795	531	696	538	775	1169	803	1182	866	730	427	716	919	1021	741	713	943	511	682	851
ACOX3_CCDS3401.1_ex11_4:8407688-8407711:-_5-2	ACOX3	537	968	399	823	496	748	583	470	980	647	775	555	587	742	1088	1007	600	564	436	506	572	737	419	144	187
ACOX3_CCDS3401.1_ex13_4:8416053-8416076:+_5-3	ACOX3	628	934	628	1277	873	996	936	1257	1184	1027	1209	1047	1083	967	561	1360	868	901	801	813	1069	1001	490	232	493
ACOX3_CCDS3401.1_ex15_4:8417618-8417641:-_5-4	ACOX3	398	436	593	347	649	436	411	743	324	434	519	681	518	572	254	619	410	506	629	372	470	652	311	224	100
ACOX3_CCDS3401.1_ex16_4:8418091-8418114:+_5-5	ACOX3	239	361	393	129	528	227	375	479	450	309	279	285	495	342	445	401	194	471	388	280	554	476	186	280	220
ACOXL_CCDS46389.1_ex3_2:111551668-111551691:+_5-1	ACOXL	433	395	462	345	543	305	425	557	167	175	497	400	416	668	325	114	470	346	276	415	497	270	338	173	190
ACOXL_CCDS46389.1_ex4_2:111556197-111556220:+_5-2	ACOXL	271	338	370	208	365	156	319	117	177	205	226	168	231	255	227	299	684	263	444	234	244	295	211	1	153
ACOXL_CCDS46389.1_ex4_2:111556241-111556264:-_5-3	ACOXL	443	503	544	591	703	533	592	599	554	570	750	498	318	661	304	660	414	616	309	588	494	652	346	409	192
ACOXL_CCDS46389.1_ex6_2:111559262-111559285:+_5-4	ACOXL	441	669	364	459	546	484	500	386	327	612	429	211	349	359	173	198	483	548	561	343	342	503	344	33	297
ACOXL_CCDS46389.1_ex7_2:111562855-111562878:-_5-5	ACOXL	497	766	465	602	289	591	551	795	382	369	574	260	643	521	421	832	725	662	446	392	503	781	388	46	119
ACP1_CCDS1639.1_ex1_2:271916-271939:-_11-1	ACP1	122	260	117	193	148	156	81	164	216	125	155	210	14	150	80	5	146	155	173	136	64	196	95	135	61
ACP1_CCDS1639.1_ex2_2:272054-272077:+_11-2	ACP1	425	743	439	497	337	984	689	504	409	378	846	554	314	716	619	317	538	560	554	446	512	528	332	271	388
ACP1_CCDS1639.1_ex2_2:272076-272099:+_11-3	ACP1	629	1143	948	1002	1007	722	1229	1209	1143	906	1147	1178	1002	1108	1207	731	1253	1116	1070	910	847	972	491	476	1021
ACP1_CCDS1639.1_ex2_2:272092-272115:-_11-4	ACP1	833	1235	1432	992	1311	1169	1225	1348	937	1130	1055	1152	1528	1354	1311	949	1022	1333	989	1070	1253	1629	650	790	856
ACP1_CCDS1639.1_ex2_2:272124-272147:+_11-5	ACP1	515	966	999	605	1037	572	709	447	558	719	836	537	912	601	405	670	879	592	1261	532	727	1134	402	400	239
ACP1_CCDS1639.1_ex2_2:272142-272165:-_11-6	ACP1	329	253	348	441	154	353	217	527	247	383	173	255	287	288	439	240	164	373	339	253	528	288	257	116	163
ACP1_CCDS1640.1_ex2_2:272209-272232:+_11-7	ACP1	558	599	512	411	576	523	560	860	572	478	558	633	422	623	383	1051	495	638	384	757	564	646	435	0	0
ACP1_CCDS1640.1_ex2_2:272254-272277:+_11-8	ACP1	214	414	280	460	356	310	209	455	327	348	91	358	407	337	366	341	452	330	397	282	510	274	167	56	31
ACP1_CCDS1640.1_ex2_2:272289-272312:-_11-9	ACP1	265	513	312	387	276	177	303	313	221	336	281	249	480	426	770	156	447	378	470	459	356	439	207	372	231
ACP1_CCDS1639.1_ex3_2:275162-275185:+_11-10	ACP1	0	0	0	0	0	0	0	0	0	0	0	0	0	0	0	0	0	0	0	0	0	0	0	284	297
ACP1_CCDS1639.1_ex3_2:275179-275202:+_11-11	ACP1	113	192	217	75	440	153	133	108	131	70	114	71	67	306	133	154	191	121	54	120	85	75	88	272	721
ACP2_CCDS44583.1_ex1_11:47269188-47269211:+_5-1	ACP2	394	530	525	275	520	456	361	546	264	242	263	241	494	238	670	440	415	375	459	595	519	613	307	101	114
ACP2_CCDS44583.1_ex1_11:47269221-47269244:+_5-2	ACP2	744	1143	783	696	742	829	1261	862	874	954	572	894	694	1333	1068	889	1060	1114	976	662	890	1524	581	606	616
ACP2_CCDS44583.1_ex2_11:47269590-47269613:+_5-3	ACP2	274	668	336	504	321	286	276	551	469	330	432	421	297	530	270	448	435	328	299	696	249	494	214	165	354
ACP2_CCDS44583.1_ex2_11:47269638-47269661:-_5-4	ACP2	2	0	0	0	0	0	0	0	0	0	0	0	0	0	0	0	0	0	0	0	0	0	2	0	0
ACP2_CCDS44583.1_ex2_11:47269653-47269676:+_5-5	ACP2	446	549	472	1038	421	823	803	701	573	626	547	612	467	505	722	412	571	700	452	610	796	468	348	210	318
ACP5_CCDS12265.1_ex2_19:11687540-11687563:+_5-1	ACP5	115	128	33	25	17	50	150	17	42	85	77	43	59	59	144	65	60	54	107	72	60	52	90	7	100
ACP5_CCDS12265.1_ex2_19:11687589-11687612:+_5-2	ACP5	510	746	578	459	398	497	727	827	424	424	464	379	560	673	410	502	402	412	491	698	448	541	398	460	139
ACP5_CCDS12265.1_ex2_19:11687607-11687630:-_5-3	ACP5	653	1450	1015	1502	1185	979	869	1142	903	836	1270	898	645	1168	1132	467	1127	858	683	904	901	853	510	490	454
ACP5_CCDS12265.1_ex2_19:11687631-11687654:+_5-4	ACP5	134	235	151	145	247	330	127	268	265	216	172	114	62	172	149	3	243	245	98	235	281	64	105	23	84
ACP5_CCDS12265.1_ex3_19:11687990-11688013:+_5-5	ACP5	1389	2294	1999	2329	2126	1887	1826	2454	1703	1884	2215	1663	2153	2393	1666	1593	2203	1898	2458	1882	1293	2640	1084	674	894
ACP6_CCDS928.1_ex8_1:147131816-147131839:-_5-1	ACP6	505	1044	735	708	694	929	832	787	895	682	710	1304	576	1098	1068	709	782	817	802	748	1214	948	394	321	279
ACP6_CCDS928.1_ex8_1:147131853-147131876:+_5-2	ACP6	366	569	517	645	526	406	609	393	635	555	725	310	442	428	348	607	423	608	509	371	382	432	286	374	345
ACP6_CCDS928.1_ex8_1:147131881-147131904:-_5-3	ACP6	24	15	38	6	11	9	7	0	9	7	3	50	18	5	0	3	17	18	0	11	8	76	19	0	7
ACP6_CCDS928.1_ex9_1:147141984-147142007:-_5-4	ACP6	424	375	501	697	473	441	545	479	361	452	445	433	570	404	370	704	394	463	623	367	500	555	331	346	249
ACP6_CCDS928.1_ex9_1:147142038-147142061:+_5-5	ACP6	726	814	713	769	691	785	759	678	553	647	863	890	1007	942	986	401	891	639	737	639	886	705	566	68	158
ACPL2_CCDS3116.1_ex2_3:140998223-140998246:+_5-1	ACPL2	416	334	653	672	610	601	644	773	700	456	607	691	738	730	505	1074	738	618	787	658	562	817	325	169	263
ACPL2_CCDS3116.1_ex2_3:140998258-140998281:+_5-2	ACPL2	442	391	259	467	414	777	260	368	409	352	793	320	561	495	787	567	790	261	478	555	543	455	345	158	300
ACPL2_CCDS3116.1_ex3_3:141006155-141006178:+_5-3	ACPL2	132	172	198	193	158	169	437	147	57	138	90	103	97	191	50	74	433	206	84	237	29	71	103	605	584
ACPL2_CCDS3116.1_ex3_3:141006214-141006237:-_5-4	ACPL2	118	301	220	297	169	99	110	110	315	96	194	168	89	188	293	66	248	183	158	259	172	115	92	1	0
ACPL2_CCDS3116.1_ex4_3:141011223-141011246:+_5-5	ACPL2	445	941	515	443	847	751	564	875	589	944	820	699	346	797	900	739	821	661	383	526	715	614	347	253	169
ACPP_CCDS3073.1_ex1_3:132047101-132047124:+_5-1	ACPP	415	355	335	390	455	513	578	165	360	548	619	327	329	282	368	497	455	315	359	386	474	478	324	179	232
ACPP_CCDS3073.1_ex1_3:132047171-132047194:-_5-2	ACPP	803	1237	829	918	1455	1335	1325	1413	938	1103	1219	1320	1340	959	1137	932	1422	1145	909	1201	1010	1213	627	886	742
ACPP_CCDS3073.1_ex2_3:132050496-132050519:+_5-3	ACPP	232	587	269	473	376	341	193	584	560	240	251	263	339	240	251	361	217	382	405	411	314	250	181	112	117
ACPP_CCDS3073.1_ex4_3:132056325-132056348:-_5-4	ACPP	236	377	371	327	182	317	226	260	204	390	291	566	309	373	274	180	275	308	285	179	263	333	184	246	140
ACPP_CCDS3073.1_ex5_3:132061418-132061441:+_5-5	ACPP	467	602	414	700	473	497	323	542	392	422	368	340	326	513	417	544	431	511	585	473	550	771	364	43	86
ACPT_CCDS12802.1_ex2_19:51294085-51294108:-_5-1	ACPT	425	464	479	506	365	731	669	421	345	425	437	248	349	561	895	457	168	566	436	330	416	215	332	71	301
ACPT_CCDS12802.1_ex3_19:51294926-51294949:+_5-2	ACPT	722	599	827	739	512	1068	878	423	663	560	777	632	977	740	855	902	961	832	850	517	882	507	563	277	243
ACPT_CCDS12802.1_ex3_19:51294965-51294988:-_5-3	ACPT	479	1406	1029	976	1308	622	1323	951	741	1193	938	1069	810	928	1036	1009	580	811	830	704	663	799	374	183	377
ACPT_CCDS12802.1_ex4_19:51295341-51295364:-_5-4	ACPT	621	781	745	1231	812	661	1292	1024	592	784	834	860	698	819	614	1010	762	583	418	644	642	657	485	106	59
ACPT_CCDS12802.1_ex5_19:51295518-51295541:+_5-5	ACPT	937	939	1091	818	1031	970	989	826	807	707	565	611	1071	646	941	961	507	931	900	502	772	749	731	63	453
ACR_CCDS14101.1_ex1_22:51177740-51177763:+_5-1	ACR	735	1315	1249	1199	601	1090	992	941	871	845	823	1218	1035	721	811	884	800	515	846	730	759	884	574	215	135
ACR_CCDS14101.1_ex1_22:51177845-51177868:+_5-2	ACR	347	645	443	347	421	204	303	314	393	329	230	287	401	288	432	661	118	256	545	384	365	380	271	130	91
ACR_CCDS14101.1_ex2_22:51178286-51178309:-_5-3	ACR	435	519	485	579	476	573	751	700	676	567	690	1215	414	1235	824	393	777	411	329	536	700	721	339	165	183
ACR_CCDS14101.1_ex3_22:51182519-51182542:+_5-4	ACR	628	373	708	488	464	572	612	451	359	407	363	350	348	425	266	299	487	280	563	317	273	338	490	78	137
ACR_CCDS14101.1_ex3_22:51182537-51182560:-_5-5	ACR	528	560	699	380	456	144	407	268	529	327	182	431	124	211	281	235	279	238	281	228	229	386	412	6	167
ACRBP_CCDS8554.1_ex5_12:6753416-6753439:+_5-1	ACRBP	846	1004	1084	1039	919	1311	1096	1267	1046	749	890	903	1171	1029	612	1179	797	1022	835	672	826	851	660	324	275
ACRBP_CCDS8554.1_ex7_12:6755671-6755694:+_5-2	ACRBP	298	279	84	205	211	155	358	287	185	199	513	67	182	202	185	417	266	172	398	494	264	350	233	293	77
ACRBP_CCDS8554.1_ex8_12:6755956-6755979:+_5-3	ACRBP	713	1600	1134	1029	1115	1192	1284	1423	1322	781	1171	908	1001	938	913	1103	784	923	897	879	982	778	556	956	688
ACRBP_CCDS8554.1_ex8_12:6756005-6756028:+_5-4	ACRBP	729	1466	1250	1191	1062	1620	843	710	1509	1197	841	1438	987	778	1315	1716	688	1282	1019	838	1116	886	569	352	968
ACRBP_CCDS8554.1_ex8_12:6756023-6756046:+_5-5	ACRBP	381	503	481	331	209	395	217	273	451	326	417	370	202	477	241	177	257	670	357	323	496	509	297	171	82
ACRC_CCDS35326.1_ex3_X:70814182-70814205:+_5-1	ACRC	366	592	604	429	713	783	468	431	576	243	364	438	443	1048	444	469	622	551	613	601	801	521	286	419	105
ACRC_CCDS35326.1_ex5_X:70817866-70817889:+_5-2	ACRC	50	26	18	1	57	82	41	13	3	8	5	2	6	37	2	138	0	2	48	122	31	77	39	14	0
ACRC_CCDS35326.1_ex6_X:70824138-70824161:+_5-3	ACRC	63	16	160	50	32	127	105	37	150	75	3	81	195	76	145	40	78	65	81	152	88	46	49	0	7
ACRC_CCDS35326.1_ex6_X:70824282-70824305:-_5-4	ACRC	422	523	291	341	526	533	239	563	491	333	660	513	151	525	515	489	543	362	541	416	564	724	329	228	283
ACRC_CCDS35326.1_ex6_X:70824339-70824362:-_5-5	ACRC	394	524	515	978	452	586	704	295	285	622	672	401	551	478	477	561	620	413	505	564	449	624	307	53	260
ACRV1_CCDS44759.1_ex2_11:125547769-125547792:-_5-1	ACRV1	787	1181	822	1586	1006	694	609	959	872	1067	974	750	1165	1501	877	639	1268	897	1048	1133	840	1210	614	955	518
ACRV1_CCDS44759.1_ex2_11:125547837-125547860:-_5-2	ACRV1	677	906	660	690	447	796	800	508	640	704	733	992	592	702	471	1026	550	721	779	772	729	1067	528	550	280
ACRV1_CCDS44759.1_ex2_11:125547853-125547876:+_5-3	ACRV1	284	228	451	332	444	685	249	145	470	339	340	310	380	533	700	515	247	541	389	176	628	654	222	1	8
ACRV1_CCDS44759.1_ex2_11:125547867-125547890:-_5-4	ACRV1	410	485	703	385	601	420	505	717	995	519	730	671	639	966	577	899	514	555	668	496	580	715	320	238	381
ACRV1_CCDS44759.1_ex2_11:125548122-125548145:-_5-5	ACRV1	498	757	513	544	871	835	955	829	584	788	537	663	763	455	458	608	1179	498	1171	431	699	1259	389	197	129
ACSBG1_CCDS10298.1_ex6_15:78474359-78474382:-_5-1	ACSBG1	516	275	366	483	708	405	260	607	458	219	511	298	282	471	695	559	561	649	607	523	569	644	403	64	260
ACSBG1_CCDS10298.1_ex8_15:78475037-78475060:+_5-2	ACSBG1	488	715	941	596	723	782	574	571	765	726	837	804	772	299	782	606	883	547	519	619	786	895	381	169	363
ACSBG1_CCDS10298.1_ex9_15:78485904-78485927:+_5-3	ACSBG1	407	328	405	378	742	310	351	396	372	474	232	191	405	531	194	198	893	402	563	466	318	347	318	345	92
ACSBG1_CCDS10298.1_ex11_15:78486966-78486989:-_5-4	ACSBG1	381	783	451	472	572	461	594	575	355	410	442	396	643	948	554	451	335	466	546	562	450	799	297	813	481
ACSBG1_CCDS10298.1_ex11_15:78487033-78487056:-_5-5	ACSBG1	550	863	527	384	474	1068	586	723	636	592	526	323	462	767	465	885	841	460	668	786	658	629	429	114	102
ACSBG2_CCDS12159.1_ex1_19:6147640-6147663:-_5-1	ACSBG2	323	306	441	303	190	501	102	132	361	249	267	242	294	266	376	286	270	352	258	322	256	89	252	105	248
ACSBG2_CCDS12159.1_ex2_19:6151797-6151820:-_5-2	ACSBG2	1152	2511	1947	2098	2781	2283	1494	2379	1719	1733	1967	2039	2317	1841	2446	1264	2555	2198	1759	1730	1862	2007	899	973	1051
ACSBG2_CCDS12159.1_ex3_19:6156467-6156490:-_5-3	ACSBG2	368	500	529	205	251	781	424	671	350	595	448	539	525	757	578	751	586	779	813	449	603	506	287	187	149
ACSBG2_CCDS12159.1_ex3_19:6156555-6156578:-_5-4	ACSBG2	134	301	64	88	182	57	164	226	165	189	256	114	444	227	132	485	180	181	201	294	166	208	105	0	91
ACSBG2_CCDS12159.1_ex6_19:6177225-6177248:+_5-5	ACSBG2	365	416	251	112	615	584	256	314	522	361	466	378	212	292	353	142	189	416	276	275	281	438	285	48	82
ACSF2_CCDS11567.1_ex0_17:48503722-48503745:-_5-1	ACSF2	740	1222	1031	724	1256	818	1079	945	753	685	1106	535	826	892	614	439	904	488	512	918	740	811	577	75	180
ACSF2_CCDS11567.1_ex1_17:48538053-48538076:+_5-2	ACSF2	651	804	1018	837	879	555	703	720	535	973	705	777	687	636	443	613	496	606	506	563	704	670	508	289	228
ACSF2_CCDS11567.1_ex1_17:48538079-48538102:-_5-3	ACSF2	671	738	954	803	941	825	812	974	978	747	639	487	555	641	979	727	787	1106	758	862	855	510	524	322	291
ACSF2_CCDS11567.1_ex2_17:48538666-48538689:+_5-4	ACSF2	403	623	691	402	245	470	214	494	423	534	397	248	342	444	463	586	448	440	371	511	267	523	314	174	183
ACSF2_CCDS11567.1_ex5_17:48539929-48539952:+_5-5	ACSF2	632	785	783	960	698	652	907	579	667	804	512	516	639	589	636	809	508	537	581	358	432	919	493	228	216
ACSF3_CCDS10974.1_ex0_16:89167261-89167284:-_5-1	ACSF3	677	980	820	806	1260	782	921	977	955	948	900	1002	1116	963	998	1166	945	1165	1135	993	1352	945	528	156	537
ACSF3_CCDS10974.1_ex0_16:89167283-89167306:-_5-2	ACSF3	607	620	989	736	422	823	624	705	748	455	913	653	816	873	895	806	739	731	706	715	613	1203	474	201	281
ACSF3_CCDS10974.1_ex0_16:89167397-89167420:+_5-3	ACSF3	690	841	899	1361	1055	900	891	1066	915	1088	993	974	1030	943	1235	1258	987	1155	1487	1072	870	939	538	999	248
ACSF3_CCDS10974.1_ex0_16:89167421-89167444:-_5-4	ACSF3	1438	2802	1776	2573	2655	2567	2828	2750	2585	2680	2001	2195	2845	3482	2797	3040	2903	2623	2970	2716	2945	2999	1122	1180	1449
ACSF3_CCDS10974.1_ex2_16:89178512-89178535:+_5-5	ACSF3	395	415	164	380	454	439	521	347	500	493	455	511	291	322	456	912	535	510	524	462	514	592	308	363	166
ACSL1_CCDS3839.1_ex14_4:185697690-185697713:-_5-1	ACSL1	230	326	260	175	255	170	75	231	202	174	157	25	113	205	164	134	177	133	234	97	231	162	179	5	66
ACSL1_CCDS3839.1_ex17_4:185705095-185705118:-_5-2	ACSL1	179	320	147	694	262	266	434	358	340	416	304	316	309	265	84	318	453	376	487	247	428	542	140	291	180
ACSL1_CCDS3839.1_ex17_4:185705115-185705138:+_5-3	ACSL1	134	161	54	96	81	221	117	232	148	176	158	59	72	165	110	34	66	133	88	193	183	90	105	117	86
ACSL1_CCDS3839.1_ex18_4:185709784-185709807:-_5-4	ACSL1	109	92	9	147	107	19	32	245	23	113	59	53	119	70	99	7	26	120	67	77	57	58	85	81	34
ACSL1_CCDS3839.1_ex19_4:185724524-185724547:+_5-5	ACSL1	537	633	585	756	376	597	718	673	450	526	319	521	571	918	591	551	662	426	504	569	402	635	419	378	337
ACSL3_CCDS2455.1_ex0_2:223773718-223773741:+_5-1	ACSL3	92	141	83	42	130	17	94	24	8	54	70	25	38	62	135	17	103	21	43	122	17	48	72	0	1
ACSL3_CCDS2455.1_ex2_2:223782768-223782791:+_5-2	ACSL3	317	588	223	379	352	245	217	244	245	543	302	329	550	352	163	479	414	255	429	318	182	318	247	22	0
ACSL3_CCDS2455.1_ex3_2:223783804-223783827:-_5-3	ACSL3	889	1062	930	1160	1343	1243	825	1311	954	945	1250	894	946	810	812	1401	1089	1065	977	770	920	1148	694	81	204
ACSL3_CCDS2455.1_ex3_2:223783835-223783858:-_5-4	ACSL3	576	1418	963	842	741	988	1052	867	637	688	771	1068	709	611	550	507	667	681	871	692	741	748	449	17	1
ACSL3_CCDS2455.1_ex5_2:223787495-223787518:+_5-5	ACSL3	826	862	760	510	875	841	566	637	952	652	772	679	520	623	916	638	862	952	558	526	775	642	645	4	10
ACSL4_CCDS14548.1_ex9_X:108921497-108921520:+_5-1	ACSL4	188	359	165	87	308	344	264	175	180	130	165	137	240	69	218	217	153	198	191	117	191	114	147	7	0
ACSL4_CCDS14548.1_ex9_X:108921520-108921543:-_5-2	ACSL4	281	150	145	136	187	354	120	105	236	175	285	120	177	173	46	150	69	205	118	35	162	58	219	18	12
ACSL4_CCDS14548.1_ex9_X:108921562-108921585:-_5-3	ACSL4	312	370	294	340	462	385	184	353	417	330	362	240	212	172	89	227	65	343	166	155	325	168	243	27	0
ACSL4_CCDS14548.1_ex11_X:108924515-108924538:+_5-4	ACSL4	99	83	151	92	99	266	150	289	223	121	64	120	57	50	170	143	91	113	97	95	42	110	77	235	0
ACSL4_CCDS14548.1_ex13_X:108926408-108926431:+_5-5	ACSL4	488	1039	560	1118	755	944	1037	384	282	675	752	453	272	350	391	309	482	551	452	471	359	308	381	23	50
ACSL5_CCDS7572.1_ex3_10:114164311-114164334:+_5-1	ACSL5	58	137	131	15	90	154	78	41	28	59	72	81	92	200	86	57	83	56	76	200	65	58	45	0	19
ACSL5_CCDS7572.1_ex4_10:114164490-114164513:-_5-2	ACSL5	76	57	37	8	17	44	30	194	11	55	105	2	66	63	58	132	57	21	24	64	12	31	59	51	60
ACSL5_CCDS7572.1_ex4_10:114164535-114164558:+_5-3	ACSL5	425	416	622	551	694	501	566	502	518	633	516	553	527	548	628	521	562	805	753	795	633	680	332	190	123
ACSL5_CCDS7572.1_ex4_10:114164558-114164581:-_5-4	ACSL5	134	221	69	71	84	310	397	88	98	200	93	49	311	100	89	193	220	118	279	127	106	171	105	51	27
ACSL5_CCDS7572.1_ex6_10:114169361-114169384:-_5-5	ACSL5	156	129	327	209	192	221	144	147	175	201	185	166	201	207	121	52	94	151	179	129	171	176	122	0	0
ACSL6_CCDS34228.1_ex12_5:131321098-131321121:-_5-1	ACSL6	547	488	268	485	395	441	561	352	466	332	306	305	364	509	606	321	380	601	346	445	534	456	427	77	216
ACSL6_CCDS34228.1_ex15_5:131324506-131324529:+_5-2	ACSL6	368	805	508	195	194	452	433	661	687	381	685	460	412	553	332	202	495	548	505	548	434	542	287	363	115
ACSL6_CCDS34228.1_ex15_5:131324540-131324563:+_5-3	ACSL6	485	1136	588	698	560	714	812	600	537	374	402	525	621	411	305	613	396	421	725	458	497	400	378	1	63
ACSL6_CCDS34228.1_ex18_5:131326584-131326607:+_5-4	ACSL6	361	562	628	1193	425	642	629	909	537	645	722	701	535	612	749	827	605	651	726	601	856	871	282	257	210
ACSL6_CCDS34228.1_ex18_5:131326622-131326645:-_5-5	ACSL6	723	1241	997	687	1766	1012	1145	1330	1029	1274	1001	792	1031	1168	1008	732	1148	1087	1101	1135	1222	1228	564	575	589
ACSM1_CCDS10587.1_ex8_16:20681243-20681266:+_5-1	ACSM1	781	1199	870	746	1573	1066	906	1094	1059	862	904	726	1116	1102	1049	538	1003	1040	1100	989	1252	933	609	118	186
ACSM1_CCDS10587.1_ex10_16:20693569-20693592:+_5-2	ACSM1	432	748	456	520	428	855	737	513	404	310	467	663	481	480	446	867	740	440	475	279	418	716	337	0	0
ACSM1_CCDS10587.1_ex11_16:20696611-20696634:+_5-3	ACSM1	1	0	0	0	0	0	0	0	0	0	0	0	0	0	0	0	0	0	0	0	0	1	1	61	142
ACSM1_CCDS10587.1_ex12_16:20702333-20702356:-_5-4	ACSM1	59	72	46	80	43	84	30	65	114	40	168	4	32	285	53	24	263	36	134	195	81	152	46	84	109
ACSM1_CCDS10587.1_ex12_16:20702368-20702391:-_5-5	ACSM1	260	390	110	208	178	217	142	463	301	137	451	157	105	197	464	471	278	217	137	211	256	230	203	481	583
ACSM2A_CCDS32401.1_ex1_16:20476966-20476989:-_5-1	ACSM2A	1711	2244	2270	1989	2332	2458	1814	1867	2237	1879	2196	2087	1604	2483	1475	1867	2566	1983	2735	2332	2374	2162	1335	553	499
ACSM2A_CCDS32401.1_ex4_16:20482925-20482948:+_5-2	ACSM2A	422	707	453	445	686	596	780	550	572	867	741	651	747	882	859	663	739	665	673	952	846	835	329	226	40
ACSM2A_CCDS32401.1_ex5_16:20486723-20486746:-_5-3	ACSM2A	258	530	475	434	340	524	290	313	591	572	354	709	404	656	576	149	483	511	474	396	505	627	201	146	437
ACSM2A_CCDS32401.1_ex6_16:20486989-20487012:+_5-4	ACSM2A	412	700	298	524	511	380	692	501	556	651	416	562	588	618	762	770	910	451	706	683	812	704	321	320	392
ACSM2A_CCDS32401.1_ex6_16:20487075-20487098:-_5-5	ACSM2A	775	994	1024	1242	971	1152	977	956	1687	1002	1079	1372	1182	1083	1306	1560	895	1387	1209	1187	1420	1609	605	1287	610
ACSM2B_CCDS10586.1_ex6_16:20559471-20559494:-_5-1	ACSM2B	800	722	668	624	854	1142	1035	906	1119	796	897	730	513	1196	730	358	1141	791	852	1118	879	1236	624	706	311
ACSM2B_CCDS10586.1_ex9_16:20565123-20565146:-_5-2	ACSM2B	585	972	1064	1011	816	845	673	728	988	704	855	583	594	1006	1023	641	537	979	812	431	766	891	456	361	264
ACSM2B_CCDS10586.1_ex9_16:20565170-20565193:-_5-3	ACSM2B	377	927	604	810	521	727	626	448	907	401	914	422	558	592	575	276	755	481	601	391	667	576	294	185	349
ACSM2B_CCDS10586.1_ex12_16:20576034-20576057:+_5-5	ACSM2B	886	1257	945	1004	1222	1815	1095	1286	1407	1051	1233	1628	1174	1416	1444	866	990	1330	1154	1053	1240	1395	691	67	62
ACSM3_CCDS10589.1_ex0_16:20781478-20781501:+_5-1	ACSM3	57	23	43	81	48	96	20	30	29	46	12	91	23	29	42	0	63	55	57	4	33	38	44	17	15
ACSM3_CCDS10589.1_ex0_16:20781491-20781514:+_5-2	ACSM3	115	171	289	187	267	181	137	140	89	113	342	113	137	223	148	69	231	258	32	132	198	112	90	24	44
ACSM3_CCDS10589.1_ex0_16:20781547-20781570:-_5-3	ACSM3	717	569	1002	592	694	859	880	716	827	691	756	751	794	731	1205	686	587	884	717	1039	746	952	559	393	287
ACSM3_CCDS10589.1_ex1_16:20787219-20787242:+_5-4	ACSM3	340	275	456	227	261	545	459	246	389	448	712	346	361	316	189	674	373	625	722	321	588	481	265	35	110
ACSM3_CCDS10589.1_ex3_16:20792100-20792123:-_5-5	ACSM3	398	247	648	540	281	442	353	296	292	387	418	347	261	362	426	264	362	550	520	514	499	524	311	110	82
ACSM4_CCDS44825.1_ex0_12:7457042-7457065:+_5-1	ACSM4	293	364	309	266	417	331	369	478	413	388	165	312	305	206	130	216	264	228	331	273	208	360	229	9	143
ACSM4_CCDS44825.1_ex1_12:7459317-7459340:+_5-2	ACSM4	215	185	196	63	95	228	159	161	189	185	112	49	297	223	96	77	151	226	108	220	127	281	168	229	12
ACSM4_CCDS44825.1_ex2_12:7463237-7463260:-_5-3	ACSM4	761	1145	740	1140	1020	1342	880	1248	1291	1049	1131	980	1230	1575	857	1024	1366	1217	910	1301	1100	944	594	408	410
ACSM4_CCDS44825.1_ex2_12:7463270-7463293:+_5-4	ACSM4	67	71	37	77	17	5	121	45	39	116	57	50	216	64	231	141	47	72	44	69	52	94	52	54	27
ACSM4_CCDS44825.1_ex3_12:7469854-7469877:+_5-5	ACSM4	124	118	184	40	93	26	139	54	64	160	166	75	62	66	29	17	16	63	84	55	15	11	97	0	31
ACSM5_CCDS10585.1_ex2_16:20430545-20430568:-_5-1	ACSM5	651	1251	704	920	676	715	1245	641	810	810	886	816	870	1319	685	673	902	799	1093	1147	994	649	508	97	220
ACSM5_CCDS10585.1_ex2_16:20430751-20430774:-_5-2	ACSM5	479	772	881	405	780	499	772	275	737	515	763	588	862	708	889	429	763	618	842	746	686	857	374	79	131
ACSM5_CCDS10585.1_ex3_16:20432639-20432662:+_5-3	ACSM5	382	457	586	464	358	409	384	315	271	495	476	255	453	359	738	941	424	579	690	365	292	536	298	111	320
ACSM5_CCDS10585.1_ex3_16:20432713-20432736:-_5-4	ACSM5	1274	1815	1403	998	1271	1414	1117	1160	1019	1422	1329	982	1157	1334	714	1075	1215	1232	1607	1217	1129	1683	994	439	561
ACSM5_CCDS10585.1_ex4_16:20435268-20435291:+_5-5	ACSM5	321	242	138	317	295	365	443	530	341	418	417	435	464	767	789	356	673	543	491	531	401	574	250	178	81
ACSS1_CCDS13167.1_ex9_20:25003627-25003650:-_5-1	ACSS1	265	644	513	260	516	338	519	301	494	588	367	408	395	760	317	507	618	614	703	408	344	627	207	991	548
ACSS1_CCDS13167.1_ex9_20:25003685-25003708:-_5-2	ACSS1	585	707	716	553	869	784	873	883	979	715	707	817	1055	624	728	693	838	943	821	734	919	944	456	26	31
ACSS1_CCDS13167.1_ex10_20:25004106-25004129:-_5-3	ACSS1	533	855	675	701	598	707	579	565	653	574	644	431	455	959	658	602	787	688	519	658	708	632	416	287	209
ACSS1_CCDS13167.1_ex10_20:25004126-25004149:-_5-4	ACSS1	250	450	393	358	535	369	381	365	463	371	510	685	544	479	239	460	622	306	391	770	382	577	195	292	103
ACSS1_CCDS13167.1_ex10_20:25004262-25004285:-_5-5	ACSS1	373	626	467	365	298	611	506	481	684	690	240	595	789	430	510	511	438	663	610	311	1101	755	291	461	444
ACSS2_CCDS13243.1_ex0_20:33464544-33464567:-_5-1	ACSS2	340	554	392	428	266	470	380	364	320	295	185	401	620	524	304	349	286	351	425	414	399	501	265	0	132
ACSS2_CCDS13243.1_ex1_20:33470643-33470666:-_5-2	ACSS2	411	701	365	875	648	707	366	483	238	679	600	388	599	492	573	1091	449	702	755	530	557	694	321	39	109
ACSS2_CCDS13243.1_ex2_20:33500967-33500990:+_5-3	ACSS2	181	133	137	227	145	173	208	180	298	291	306	110	244	365	481	248	223	256	354	59	283	321	141	208	74
ACSS2_CCDS13243.1_ex3_20:33501219-33501242:-_5-4	ACSS2	276	359	293	311	335	482	515	335	378	404	401	439	232	699	435	293	357	274	415	448	580	433	215	184	84
ACSS2_CCDS13243.1_ex6_20:33502196-33502219:-_5-5	ACSS2	425	702	609	416	290	557	246	310	598	320	398	442	438	639	441	380	427	442	528	379	614	532	332	138	172
ACSS3_CCDS9022.1_ex0_12:81471997-81472020:-_5-1	ACSS3	359	826	709	375	712	438	491	675	705	441	655	861	758	775	597	566	447	587	614	898	470	687	280	636	379
ACSS3_CCDS9022.1_ex0_12:81472101-81472124:+_5-2	ACSS3	503	653	930	859	700	1120	855	650	997	996	890	1024	1129	1103	900	814	787	770	916	737	888	884	392	345	252
ACSS3_CCDS9022.1_ex4_12:81537004-81537027:+_5-3	ACSS3	222	489	535	267	355	257	710	323	466	327	430	301	471	372	438	450	301	282	397	390	208	499	173	295	165
ACSS3_CCDS9022.1_ex5_12:81545644-81545667:+_5-4	ACSS3	437	596	504	250	505	449	447	451	440	520	878	474	611	648	302	365	936	718	752	520	696	470	341	0	10
ACSS3_CCDS9022.1_ex5_12:81545676-81545699:+_5-5	ACSS3	297	333	219	207	269	377	340	284	250	286	559	460	425	416	226	293	285	520	428	320	374	429	232	72	76
ACTA1_CCDS1578.1_ex3_1:229568058-229568081:+_5-1	ACTA1	421	220	421	511	516	267	364	464	361	338	474	393	280	721	856	542	602	575	524	516	563	379	329	97	107
ACTA1_CCDS1578.1_ex3_1:229568166-229568189:-_5-2	ACTA1	613	1080	984	1169	527	848	582	635	817	787	832	1078	1092	953	789	1032	889	844	1308	620	1008	1267	478	126	164
ACTA1_CCDS1578.1_ex4_1:229568297-229568320:+_5-3	ACTA1	574	808	905	700	1038	848	790	1135	791	839	1106	873	677	1077	662	535	1097	822	724	788	735	1119	448	33	27
ACTA1_CCDS1578.1_ex5_1:229568755-229568778:+_5-4	ACTA1	522	583	969	485	932	897	563	761	1085	659	896	968	824	885	832	482	805	1045	681	717	742	1012	407	875	450
ACTA1_CCDS1578.1_ex5_1:229568772-229568795:-_5-5	ACTA1	800	1641	713	1475	1326	1149	1358	1167	986	1118	1394	1101	1296	1410	1040	1538	1846	1010	1056	1109	1134	1407	624	437	230
ACTA2_CCDS7392.1_ex3_10:90700977-90701000:+_5-1	ACTA2	290	638	492	504	519	340	632	345	566	375	589	478	641	363	459	452	406	403	613	605	538	432	226	263	310
ACTA2_CCDS7392.1_ex4_10:90701536-90701559:+_5-2	ACTA2	916	1276	1367	792	1189	1120	1112	1325	1012	1258	1744	946	1127	1551	1432	1803	1412	1487	1163	1301	1357	1760	715	648	441
ACTA2_CCDS7392.1_ex4_10:90701574-90701597:-_5-3	ACTA2	429	458	675	537	703	514	616	466	401	565	587	362	566	407	586	747	577	325	509	318	560	609	335	99	43
ACTA2_CCDS7392.1_ex5_10:90703658-90703681:-_5-4	ACTA2	437	711	551	414	1285	820	874	773	518	537	848	914	340	807	710	490	714	777	650	737	467	820	341	686	597
ACTA2_CCDS7392.1_ex7_10:90708561-90708584:+_5-5	ACTA2	299	206	385	354	340	467	577	393	426	292	303	244	499	394	300	678	376	356	554	372	330	628	233	212	35
ACTB_CCDS5341.1_ex2_7:5568239-5568262:-_5-1	ACTB	553	804	504	1022	537	874	527	743	551	773	502	254	707	453	240	505	702	269	515	577	324	479	432	0	65
ACTB_CCDS5341.1_ex3_7:5568790-5568813:-_5-3	ACTB	216	308	588	268	221	405	413	337	409	322	368	121	82	195	428	256	259	269	263	146	210	214	169	1	29
ACTB_CCDS5341.1_ex3_7:5569017-5569040:-_5-4	ACTB	509	513	707	496	500	658	486	472	417	233	265	215	353	334	240	192	147	208	275	207	279	270	397	74	17
ACTB_CCDS5341.1_ex4_7:5569171-5569194:+_5-5	ACTB	496	601	493	403	309	194	468	257	296	491	125	228	331	143	146	106	186	167	145	50	133	143	387	0	0
ACTBL2_CCDS34163.1_ex0_5:56777817-56777840:-_5-1	ACTBL2	749	911	1217	1123	1147	1108	1206	1544	815	927	928	1050	811	1145	903	1094	1558	1012	1488	864	1239	1610	584	301	321
ACTBL2_CCDS34163.1_ex0_5:56777996-56778019:-_5-2	ACTBL2	632	1135	909	969	1242	1183	982	1266	882	1130	1048	1222	1256	1163	976	1849	1156	955	1494	899	992	1580	493	359	453
ACTBL2_CCDS34163.1_ex0_5:56778082-56778105:-_5-3	ACTBL2	727	1477	1136	812	789	768	958	544	1006	715	1116	899	928	766	1097	680	810	815	796	963	1104	803	567	250	455
ACTBL2_CCDS34163.1_ex0_5:56778305-56778328:-_5-4	ACTBL2	396	317	358	189	275	422	259	189	442	290	363	389	296	523	332	86	175	530	320	199	231	131	309	217	87
ACTBL2_CCDS34163.1_ex0_5:56778407-56778430:-_5-5	ACTBL2	578	362	468	546	603	1256	479	475	753	618	720	542	971	752	698	929	639	868	702	568	843	886	451	273	458
ACTC1_CCDS10041.1_ex3_15:35084707-35084730:+_5-1	ACTC1	273	273	391	192	342	279	216	234	162	245	583	348	368	355	490	431	334	386	432	344	218	289	213	100	68
ACTC1_CCDS10041.1_ex4_15:35085662-35085685:+_5-2	ACTC1	370	470	522	248	542	529	408	649	299	442	373	358	765	729	602	402	546	497	417	274	525	401	289	294	124
ACTC1_CCDS10041.1_ex4_15:35085716-35085739:+_5-3	ACTC1	410	614	461	413	541	602	493	462	436	641	559	472	383	984	678	628	547	638	880	771	421	779	320	329	435
ACTC1_CCDS10041.1_ex4_15:35085757-35085780:-_5-4	ACTC1	123	108	230	108	210	320	168	98	61	234	108	199	91	101	77	279	94	117	223	64	91	306	96	28	57
ACTC1_CCDS10041.1_ex5_15:35086873-35086896:+_5-5	ACTC1	881	693	797	1073	864	624	1145	710	735	1030	999	742	981	1122	840	1188	1124	919	913	906	979	1347	687	317	692
ACTG1_CCDS11782.1_ex2_17:79478503-79478526:+_5-1	ACTG1	107	75	37	149	44	15	5	108	1	7	15	1	64	5	0	4	44	0	7	22	0	6	83	0	0
ACTG1_CCDS11782.1_ex2_17:79478571-79478594:+_5-2	ACTG1	353	406	282	285	260	209	304	176	178	211	251	89	184	95	135	157	233	103	158	219	108	37	275	0	12
ACTG1_CCDS11782.1_ex3_17:79478996-79479019:-_5-3	ACTG1	690	919	713	650	725	929	1420	814	683	602	729	363	501	525	399	710	507	619	464	563	569	692	538	106	101
ACTG1_CCDS11782.1_ex3_17:79479158-79479181:-_5-4	ACTG1	855	1058	914	1309	1011	657	836	717	910	776	752	434	851	511	792	1055	685	645	726	523	587	468	667	30	254
ACTG1_CCDS11782.1_ex4_17:79479272-79479295:-_5-5	ACTG1	489	504	221	375	469	391	500	286	505	371	385	340	127	250	202	115	87	162	164	291	116	272	382	42	13
ACTG2_CCDS1930.1_ex0_2:74128535-74128558:-_6-1	ACTG2	315	304	348	218	272	249	246	315	285	153	301	147	171	138	563	198	162	389	377	257	257	269	246	107	159
ACTG2_CCDS1930.1_ex1_2:74129505-74129528:+_6-2	ACTG2	251	796	320	470	488	449	463	489	387	356	478	327	416	566	829	741	471	421	526	578	282	539	196	242	334
ACTG2_CCDS1930.1_ex3_2:74136248-74136271:-_6-3	ACTG2	943	1539	1076	1062	1346	1155	1360	1044	1391	965	1465	720	1728	1555	1574	633	1437	1166	1354	1368	1281	1566	736	639	934
ACTG2_CCDS1930.1_ex4_2:74140613-74140636:+_6-4	ACTG2	413	498	393	476	407	778	779	665	314	592	480	333	587	577	368	754	262	574	513	496	401	514	322	562	111
ACTG2_CCDS1930.1_ex4_2:74140699-74140722:+_6-5	ACTG2	719	1056	1124	1001	1156	784	770	1010	662	698	679	336	857	628	780	1116	770	800	1149	713	568	679	561	453	534
ACTG2_CCDS1930.1_ex6_2:74143703-74143726:+_6-6	ACTG2	665	678	613	417	584	994	531	899	624	503	569	703	373	441	638	813	565	512	556	340	672	905	519	241	160
ACTL10_CCDS33463.1_ex0_20:32255394-32255417:+_5-1	ACTL10	427	420	350	430	406	373	932	534	826	578	470	547	533	502	649	842	607	442	653	632	596	648	333	186	115
ACTL10_CCDS33463.1_ex0_20:32255451-32255474:+_5-2	ACTL10	922	1792	1182	1146	1798	1886	1577	1676	1285	1308	1625	1478	1897	1604	1472	2276	1915	1650	2594	1897	1877	2449	719	749	487
ACTL10_CCDS33463.1_ex0_20:32255491-32255514:+_5-3	ACTL10	908	1337	1034	1103	1462	1608	1388	1529	1327	1430	1228	1533	1194	1416	836	1405	1097	1263	1401	1522	1302	1551	709	784	622
ACTL10_CCDS33463.1_ex0_20:32255605-32255628:+_5-4	ACTL10	637	1007	830	847	1340	808	802	1108	1091	746	1150	913	883	1467	991	1275	849	1080	1032	970	1364	1072	497	203	427
ACTL10_CCDS33463.1_ex0_20:32255758-32255781:+_5-5	ACTL10	598	851	1078	882	612	590	550	1120	893	937	829	743	937	811	799	565	480	1115	1097	851	1016	1407	467	553	346
ACTL6A_CCDS3231.1_ex2_3:179287976-179287999:+_5-1	ACTL6A	218	239	170	142	188	150	131	38	42	24	13	0	75	54	72	3	14	13	18	9	3	38	170	123	1
ACTL6A_CCDS3231.1_ex5_3:179294023-179294046:+_5-2	ACTL6A	576	655	442	569	81	152	166	78	49	76	50	101	36	0	15	60	35	45	53	34	69	125	449	0	15
ACTL6A_CCDS3231.1_ex5_3:179294057-179294080:-_5-3	ACTL6A	420	129	134	292	40	88	8	16	39	8	10	4	35	8	5	2	69	4	67	15	28	16	328	31	0
ACTL6A_CCDS3231.1_ex5_3:179294077-179294100:+_5-4	ACTL6A	168	131	88	102	43	34	21	1	6	0	32	1	0	0	0	0	0	42	0	1	12	0	131	0	11
ACTL6A_CCDS3231.1_ex6_3:179294421-179294444:-_5-5	ACTL6A	100	66	51	62	42	26	23	0	5	1	0	2	0	0	11	0	0	0	0	0	0	0	78	0	0
ACTL6B_CCDS5702.1_ex7_7:100246234-100246257:-_5-1	ACTL6B	824	953	1131	1072	836	1206	1158	1255	900	839	1351	569	789	1188	1022	1092	990	872	786	976	1204	890	643	161	178
ACTL6B_CCDS5702.1_ex8_7:100246350-100246373:-_5-2	ACTL6B	780	1090	1139	1172	1024	1224	1077	1367	1060	1041	1241	1099	1140	1749	835	834	1152	1074	1328	1156	1009	1150	609	594	617
ACTL6B_CCDS5702.1_ex8_7:100246430-100246453:-_5-3	ACTL6B	430	481	443	665	719	760	633	728	451	412	367	334	546	421	445	355	413	447	689	542	532	526	336	438	299
ACTL6B_CCDS5702.1_ex10_7:100252724-100252747:+_5-4	ACTL6B	678	1347	602	1143	949	1055	690	885	1045	917	1292	1465	867	1492	694	1533	1064	738	796	837	791	1087	529	429	698
ACTL6B_CCDS5702.1_ex11_7:100253073-100253096:-_5-5	ACTL6B	617	1158	750	596	1014	907	738	606	891	662	944	457	988	1064	959	633	596	747	673	783	933	746	481	243	204
ACTL7A_CCDS6772.1_ex0_9:111624700-111624723:+_5-1	ACTL7A	399	553	666	672	552	823	446	539	739	523	309	486	605	540	388	971	630	633	504	521	527	816	311	85	214
ACTL7A_CCDS6772.1_ex0_9:111624723-111624746:-_5-2	ACTL7A	492	635	815	580	408	506	488	789	469	668	632	593	557	615	890	881	652	518	725	519	477	727	384	324	128
ACTL7A_CCDS6772.1_ex0_9:111624877-111624900:+_5-3	ACTL7A	488	1092	642	608	951	835	577	930	813	599	681	678	516	791	863	1161	982	869	833	661	649	706	381	413	240
ACTL7A_CCDS6772.1_ex0_9:111624973-111624996:+_5-4	ACTL7A	333	490	208	388	235	353	375	280	540	354	387	379	258	339	261	291	350	458	419	590	348	355	260	31	74
ACTL7A_CCDS6772.1_ex0_9:111625001-111625024:-_5-5	ACTL7A	502	584	846	525	629	604	488	451	608	688	658	572	622	273	1068	882	703	539	533	720	763	648	392	959	823
ACTL7B_CCDS6771.1_ex0_9:111617668-111617691:+_5-1	ACTL7B	701	1097	897	1204	654	1157	1090	680	897	783	1010	727	891	895	1231	851	468	957	844	735	889	1146	547	133	496
ACTL7B_CCDS6771.1_ex0_9:111617857-111617880:-_5-2	ACTL7B	362	629	277	288	489	717	449	298	425	199	451	345	265	727	424	483	382	347	248	359	363	362	282	387	400
ACTL7B_CCDS6771.1_ex0_9:111617928-111617951:+_5-3	ACTL7B	971	1294	1004	699	1165	770	1186	909	668	949	1132	777	1113	889	1161	816	1075	820	1205	921	667	1075	758	1012	291
ACTL7B_CCDS6771.1_ex0_9:111618010-111618033:-_5-4	ACTL7B	561	663	655	497	680	617	659	938	601	635	543	872	441	834	332	345	1033	959	809	572	651	700	438	325	26
ACTL7B_CCDS6771.1_ex0_9:111618081-111618104:+_5-5	ACTL7B	425	967	280	495	820	426	431	619	762	389	753	570	443	726	330	272	587	628	397	843	649	497	332	410	784
ACTL8_CCDS183.1_ex0_1:18149598-18149621:+_5-1	ACTL8	589	959	857	543	1098	1008	597	956	1335	693	1156	913	762	1162	752	767	1063	967	930	743	1167	829	460	198	487
ACTL8_CCDS183.1_ex0_1:18149631-18149654:-_5-2	ACTL8	395	674	820	684	759	415	566	621	429	636	549	548	916	664	605	492	610	543	685	786	531	812	308	173	400
ACTL8_CCDS183.1_ex0_1:18149689-18149712:+_5-3	ACTL8	570	685	571	795	721	702	585	854	921	465	644	474	394	745	647	411	1016	489	732	706	549	678	445	117	79
ACTL8_CCDS183.1_ex0_1:18149791-18149814:-_5-4	ACTL8	372	460	488	319	323	476	396	162	465	216	521	210	162	510	417	402	192	322	436	468	313	316	290	23	81
ACTL8_CCDS183.1_ex1_1:18152415-18152438:-_5-5	ACTL8	996	1260	1128	1215	1400	1811	1360	1965	1354	1731	1193	1612	1410	1514	1486	1396	1592	1147	1502	1579	1197	1275	777	793	457
ACTL9_CCDS12207.1_ex0_19:8808473-8808496:-_5-1	ACTL9	621	927	877	1139	881	834	820	792	939	794	835	216	1106	874	939	1187	1234	1208	778	854	694	816	485	298	391
ACTL9_CCDS12207.1_ex0_19:8808508-8808531:+_5-2	ACTL9	672	919	733	663	747	818	1098	680	927	998	934	1302	1066	944	1227	1058	800	833	991	944	942	1205	524	507	402
ACTL9_CCDS12207.1_ex0_19:8808690-8808713:+_5-3	ACTL9	811	997	692	898	1008	720	513	1330	798	583	1084	759	732	789	1291	968	874	915	648	833	789	767	633	1019	159
ACTL9_CCDS12207.1_ex0_19:8808750-8808773:-_5-4	ACTL9	842	1584	1196	1058	904	1253	1318	1067	1528	840	1015	1281	1105	1066	1222	905	858	1431	1187	853	1150	1554	657	372	292
ACTL9_CCDS12207.1_ex0_19:8808897-8808920:-_5-5	ACTL9	652	764	1093	1054	868	1021	822	1352	947	966	1102	796	730	1368	1033	449	1086	716	1063	873	1116	973	509	425	147
ACTN1_CCDS45129.1_ex9_14:69352260-69352283:+_5-1	ACTN1	603	661	551	842	930	711	515	574	789	522	538	512	537	713	777	1078	630	1270	700	414	910	1096	471	156	155
ACTN1_CCDS45129.1_ex13_14:69369255-69369278:-_5-2	ACTN1	814	1007	682	1109	998	1038	845	924	1105	796	808	1085	877	878	1141	987	936	1020	744	867	740	1128	635	0	77
ACTN1_CCDS45129.1_ex14_14:69371424-69371447:+_5-3	ACTN1	268	447	222	215	163	199	178	386	348	196	240	137	260	298	176	682	166	72	154	194	200	226	209	0	0
ACTN1_CCDS45129.1_ex15_14:69376044-69376067:+_5-4	ACTN1	0	0	0	0	0	0	0	0	0	0	0	0	0	0	0	0	0	0	0	0	0	0	0	373	347
ACTN1_CCDS45129.1_ex18_14:69387714-69387737:+_5-5	ACTN1	1138	1421	1770	1231	1332	1124	910	1840	1797	1005	1418	1116	1183	1538	1077	1227	1767	1512	1107	1287	1649	1116	888	453	265
ACTN2_CCDS1613.1_ex1_1:236881167-236881190:-_5-1	ACTN2	130	144	177	214	280	105	134	282	127	216	218	114	421	327	25	54	184	162	223	191	79	256	101	47	127
ACTN2_CCDS1613.1_ex2_1:236882196-236882219:+_5-2	ACTN2	365	771	431	377	462	574	611	791	789	385	571	507	686	741	783	470	584	722	777	438	676	818	285	418	617
ACTN2_CCDS1613.1_ex5_1:236891034-236891057:+_5-3	ACTN2	120	150	171	186	105	116	313	162	473	161	165	103	138	279	64	101	229	214	126	223	171	187	94	121	69
ACTN2_CCDS1613.1_ex9_1:236902693-236902716:-_5-4	ACTN2	430	766	728	509	349	931	188	434	482	584	321	511	500	395	386	788	662	493	545	372	546	603	336	3	37
ACTN2_CCDS1613.1_ex10_1:236906313-236906336:+_5-5	ACTN2	437	667	820	594	1147	946	1090	766	714	722	741	633	668	1166	1191	501	1425	985	774	1057	770	792	341	524	404
ACTN4_CCDS12518.1_ex4_19:39196731-39196754:-_5-1	ACTN4	80	36	26	97	46	0	4	7	108	107	45	21	33	91	182	23	6	77	62	37	16	15	62	14	78
ACTN4_CCDS12518.1_ex5_19:39198802-39198825:-_5-2	ACTN4	468	690	490	423	595	403	403	551	385	339	652	391	441	800	297	200	392	606	338	318	444	341	365	988	1090
ACTN4_CCDS12518.1_ex6_19:39200040-39200063:-_5-3	ACTN4	604	1027	751	980	736	754	927	749	628	477	658	335	538	609	885	168	574	554	234	620	468	566	471	1090	1273
ACTN4_CCDS12518.1_ex7_19:39200906-39200929:+_5-4	ACTN4	319	379	488	471	435	467	803	543	370	254	462	425	178	208	202	168	406	235	218	152	189	176	249	341	296
ACTN4_CCDS12518.1_ex8_19:39205106-39205129:+_5-5	ACTN4	586	684	542	613	666	891	523	669	546	536	848	622	377	576	519	293	513	395	404	320	668	471	457	679	1356
ACTR10_CCDS32090.1_ex2_14:58674653-58674676:-_5-1	ACTR10	122	34	38	34	51	31	109	0	31	5	0	22	0	7	13	0	0	3	13	0	4	0	95	0	0
ACTR10_CCDS32090.1_ex3_14:58675743-58675766:-_5-2	ACTR10	172	117	44	71	43	17	14	26	0	2	0	0	0	0	0	0	0	0	0	0	0	0	134	0	0
ACTR10_CCDS32090.1_ex4_14:58678073-58678096:-_5-3	ACTR10	190	86	94	60	0	2	51	0	0	3	0	0	7	0	0	0	0	0	23	0	0	2	148	0	0
ACTR10_CCDS32090.1_ex5_14:58680375-58680398:+_5-4	ACTR10	297	186	82	280	67	81	6	33	26	29	18	0	0	0	0	0	0	0	1	0	7	0	232	1	0
ACTR10_CCDS32090.1_ex7_14:58686404-58686427:+_5-5	ACTR10	199	228	141	135	91	46	21	45	0	3	9	0	0	30	7	3	5	13	0	0	9	25	155	0	0
ACTR1A_CCDS7536.1_ex5_10:104244013-104244036:-_5-1	ACTR1A	631	923	578	793	550	270	497	301	246	197	116	206	231	153	78	25	172	147	80	167	71	196	492	0	37
ACTR1A_CCDS7536.1_ex5_10:104244117-104244140:-_5-2	ACTR1A	536	750	740	629	567	761	451	571	528	478	352	303	281	304	127	317	169	117	102	119	198	151	418	0	0
ACTR1A_CCDS7536.1_ex6_10:104245456-104245479:+_5-3	ACTR1A	372	452	258	164	193	322	351	207	35	114	127	167	97	79	65	50	57	84	57	94	22	95	290	0	0
ACTR1A_CCDS7536.1_ex7_10:104247962-104247985:-_5-4	ACTR1A	205	338	299	215	225	422	202	150	161	262	98	123	89	87	210	98	20	83	95	37	115	64	160	0	0
ACTR1A_CCDS7536.1_ex8_10:104248859-104248882:-_5-5	ACTR1A	872	899	836	681	597	502	413	510	318	536	548	354	464	281	411	160	305	205	149	194	124	223	680	31	112
ACTR1B_CCDS2033.1_ex5_2:98275082-98275105:-_5-1	ACTR1B	443	597	449	609	611	816	811	688	626	752	369	364	827	600	486	1119	633	527	574	609	347	606	346	183	432
ACTR1B_CCDS2033.1_ex6_2:98275418-98275441:-_5-2	ACTR1B	267	356	449	158	311	652	203	404	140	312	464	102	231	372	494	266	166	213	290	212	341	450	208	0	95
ACTR1B_CCDS2033.1_ex7_2:98275840-98275863:-_5-3	ACTR1B	304	789	365	197	392	473	311	378	312	395	729	467	170	403	668	145	244	519	370	719	383	164	237	15	73
ACTR1B_CCDS2033.1_ex8_2:98277035-98277058:+_5-4	ACTR1B	528	565	662	374	666	456	242	695	532	288	453	334	532	504	678	669	357	661	673	408	467	399	412	292	243
ACTR1B_CCDS2033.1_ex8_2:98277099-98277122:-_5-5	ACTR1B	614	1062	556	324	905	418	853	545	551	603	751	776	777	707	641	442	1027	672	771	723	607	653	479	244	177
ACTR2_CCDS1881.1_ex2_2:65473698-65473721:+_5-1	ACTR2	4	12	1	0	36	2	0	0	0	5	0	0	0	0	0	0	0	0	0	0	0	0	3	0	0
ACTR2_CCDS1881.1_ex2_2:65473721-65473744:+_5-2	ACTR2	32	13	8	0	8	0	0	0	0	2	15	13	0	3	0	0	4	0	4	1	3	0	25	0	0
ACTR2_CCDS1881.1_ex3_2:65478177-65478200:-_5-3	ACTR2	27	22	1	0	9	14	2	0	13	5	34	0	0	0	1	9	0	0	0	0	0	0	21	0	0
ACTR2_CCDS1881.1_ex3_2:65478215-65478238:+_5-4	ACTR2	385	392	170	185	211	181	338	73	84	160	43	18	67	77	7	0	0	5	15	9	17	54	300	0	0
ACTR2_CCDS1881.1_ex4_2:65480869-65480892:+_5-5	ACTR2	275	202	123	26	60	34	210	15	84	5	58	24	0	0	6	5	12	2	0	0	3	31	215	0	0
ACTR3_CCDS33277.1_ex3_2:114684946-114684969:+_5-1	ACTR3	92	28	122	53	66	48	1	81	45	77	62	140	24	6	22	3	18	32	82	31	77	118	72	0	0
ACTR3_CCDS33277.1_ex4_2:114688888-114688911:+_5-2	ACTR3	21	6	16	0	36	0	0	1	32	0	1	0	10	1	0	0	40	23	48	0	51	0	16	0	0
ACTR3_CCDS33277.1_ex5_2:114691899-114691922:+_5-3	ACTR3	342	434	324	197	236	443	210	90	314	378	289	92	179	131	300	976	137	185	118	87	90	117	267	0	0
ACTR3_CCDS33277.1_ex5_2:114691957-114691980:-_5-4	ACTR3	28	30	7	15	44	0	31	5	40	31	30	0	12	9	1	0	0	20	0	0	0	0	22	0	0
ACTR3_CCDS33277.1_ex6_2:114697574-114697597:-_5-5	ACTR3	307	344	132	253	135	113	213	131	114	150	188	184	77	222	78	163	22	137	180	42	33	39	240	30	0
ACTR3B_CCDS34782.1_ex1_7:152480320-152480343:-_5-1	ACTR3B	9	0	0	0	3	14	1	1	2	1	17	0	0	13	0	0	42	5	0	2	0	0	7	0	0
ACTR3B_CCDS34782.1_ex2_7:152497621-152497644:-_5-2	ACTR3B	376	535	398	549	339	394	311	407	424	300	196	242	126	187	183	289	267	308	680	226	337	600	293	47	15
ACTR3B_CCDS34782.1_ex2_7:152497649-152497672:-_5-3	ACTR3B	680	1338	861	947	1230	1286	1084	1294	1075	975	1193	639	800	1207	1130	1258	997	1434	1270	1398	1166	1825	531	1265	1718
ACTR3B_CCDS34782.1_ex2_7:152497711-152497734:-_5-4	ACTR3B	154	97	174	97	242	352	58	55	314	107	170	171	89	44	91	73	19	79	111	27	35	141	120	0	11
ACTR3B_CCDS34782.1_ex3_7:152498701-152498724:-_5-5	ACTR3B	714	607	618	429	645	708	746	665	727	477	599	459	829	604	462	426	319	560	514	579	600	721	557	253	80
ACTR3C_CCDS47744.1_ex3_7:149986551-149986574:+_5-1	ACTR3C	879	1638	948	1382	861	1019	640	1224	996	631	972	1053	540	724	1060	892	969	933	748	418	758	668	686	119	22
ACTR3C_CCDS47744.1_ex3_7:149986620-149986643:+_5-2	ACTR3C	50	21	7	83	2	18	12	0	20	6	25	34	0	32	16	0	50	18	1	23	6	23	39	5	0
ACTR3C_CCDS47744.1_ex4_7:149990393-149990416:+_5-3	ACTR3C	270	408	188	192	403	422	158	297	139	301	167	135	132	184	151	292	190	203	203	231	184	265	211	33	134
ACTR3C_CCDS47744.1_ex4_7:149990422-149990445:-_5-4	ACTR3C	277	162	249	80	398	122	179	108	169	182	155	218	176	173	193	90	74	185	200	63	194	171	216	21	26
ACTR3C_CCDS47744.1_ex4_7:149990445-149990468:-_5-5	ACTR3C	184	155	147	62	139	99	210	240	104	208	119	71	152	112	92	161	169	144	266	139	98	284	144	36	0
ACTR5_CCDS13308.1_ex0_20:37377232-37377255:+_5-1	ACTR5	1100	1116	1031	1109	903	609	775	639	1157	724	889	739	1524	1387	1234	698	851	573	744	612	880	850	858	180	126
ACTR5_CCDS13308.1_ex0_20:37377410-37377433:-_5-2	ACTR5	383	547	353	231	610	564	631	452	616	517	804	397	657	260	582	490	380	353	582	625	494	735	299	119	127
ACTR5_CCDS13308.1_ex1_20:37378745-37378768:+_5-3	ACTR5	403	550	234	432	288	346	405	257	479	411	359	464	364	333	116	266	120	355	338	218	260	292	314	182	87
ACTR5_CCDS13308.1_ex1_20:37378803-37378826:+_5-4	ACTR5	491	486	389	479	450	412	695	267	320	597	687	362	355	354	396	103	450	366	385	400	478	522	383	265	72
ACTR5_CCDS13308.1_ex2_20:37380921-37380944:+_5-5	ACTR5	354	512	756	366	418	487	294	537	647	335	289	317	467	229	683	249	460	423	222	280	284	330	276	82	34
ACTR6_CCDS9074.1_ex1_12:100598799-100598822:-_5-1	ACTR6	111	165	176	127	49	369	70	6	16	18	2	9	20	16	7	1	0	21	42	16	4	26	87	0	0
ACTR6_CCDS9074.1_ex3_12:100601476-100601499:-_5-2	ACTR6	7	4	0	0	0	0	0	0	0	0	0	0	0	0	0	0	0	0	0	0	0	0	5	26	0
ACTR6_CCDS9074.1_ex4_12:100603850-100603873:+_5-3	ACTR6	474	923	597	703	250	333	435	138	67	38	40	6	23	115	32	0	9	7	0	60	19	0	370	0	0
ACTR6_CCDS9074.1_ex5_12:100604090-100604113:+_5-4	ACTR6	12	0	21	21	1	24	2	0	0	0	0	0	0	0	0	0	0	0	0	0	0	0	9	0	0
ACTR6_CCDS9074.1_ex7_12:100606270-100606293:-_5-5	ACTR6	43	0	25	79	0	12	42	10	18	16	0	0	0	1	0	0	1	8	15	8	4	39	34	0	0
ACTR8_CCDS2875.1_ex6_3:53910031-53910054:-_5-1	ACTR8	409	664	375	555	468	267	284	127	181	204	75	231	170	191	222	34	53	62	54	19	18	6	319	19	33
ACTR8_CCDS2875.1_ex8_3:53911392-53911415:-_5-2	ACTR8	183	146	316	231	333	126	252	70	106	80	81	66	106	105	70	85	229	54	94	65	5	152	143	0	28
ACTR8_CCDS2875.1_ex9_3:53911715-53911738:-_5-3	ACTR8	124	145	330	106	164	210	120	125	92	85	93	18	94	13	78	106	4	119	80	4	32	113	97	0	4
ACTR8_CCDS2875.1_ex10_3:53912398-53912421:+_5-4	ACTR8	430	310	342	381	305	423	357	356	226	224	348	275	291	232	226	389	314	334	361	254	236	370	336	33	0
ACTR8_CCDS2875.1_ex11_3:53913986-53914009:-_5-5	ACTR8	273	595	621	368	239	566	311	225	533	362	376	151	417	288	132	123	194	157	216	150	134	224	213	0	0
ACTRT1_CCDS14611.1_ex0_X:127185631-127185654:-_5-1	ACTRT1	661	1000	584	679	813	791	723	855	811	649	1022	650	841	812	773	544	585	721	1135	605	881	1032	516	448	333
ACTRT1_CCDS14611.1_ex0_X:127185755-127185778:+_5-2	ACTRT1	335	600	260	407	348	548	244	266	377	632	358	292	431	400	566	128	699	429	551	527	306	637	261	434	229
ACTRT1_CCDS14611.1_ex0_X:127185850-127185873:+_5-3	ACTRT1	255	417	413	615	364	276	266	279	306	155	496	420	193	506	308	179	523	430	463	419	289	358	199	159	450
ACTRT1_CCDS14611.1_ex0_X:127185947-127185970:+_5-4	ACTRT1	532	690	1295	968	537	695	628	768	1242	868	725	728	675	1072	1376	996	416	1065	1325	591	1155	1425	415	455	490
ACTRT1_CCDS14611.1_ex0_X:127186024-127186047:+_5-5	ACTRT1	78	51	27	19	92	82	63	69	169	73	179	105	44	105	16	66	60	82	40	94	66	112	61	38	53
ACTRT2_CCDS45.1_ex0_1:2938460-2938483:+_5-1	ACTRT2	977	1798	1356	1589	1697	1555	1439	1569	2019	1522	1545	2295	1469	1833	2555	1380	1559	1662	1627	1585	1800	1604	762	740	1140
ACTRT2_CCDS45.1_ex0_1:2938476-2938499:+_5-2	ACTRT2	713	1321	1006	659	1057	720	840	1078	943	603	668	928	991	1112	1049	779	1087	982	706	791	791	796	556	22	148
ACTRT2_CCDS45.1_ex0_1:2938594-2938617:-_5-3	ACTRT2	669	1208	1243	607	1014	1134	1093	597	787	1064	1250	653	766	718	375	857	705	882	1036	667	935	994	522	83	296
ACTRT2_CCDS45.1_ex0_1:2938654-2938677:+_5-4	ACTRT2	607	531	529	684	861	731	435	597	771	363	581	807	688	867	1018	638	708	637	700	865	674	492	474	171	517
ACTRT2_CCDS45.1_ex0_1:2938780-2938803:+_5-5	ACTRT2	540	1111	1261	992	962	1323	1588	1799	1046	850	1135	1607	919	1187	1187	1121	862	1272	1112	1133	1606	1092	421	459	565
ACTRT3_CCDS3206.1_ex0_3:169485927-169485950:+_5-1	ACTRT3	103	117	197	116	82	91	45	81	73	40	53	123	79	114	12	168	128	47	67	27	21	50	80	0	0
ACTRT3_CCDS3206.1_ex0_3:169485978-169486001:+_5-2	ACTRT3	916	1342	986	1369	1166	1115	1191	1317	1714	1239	1542	922	1185	1377	828	1196	1095	1304	1152	1229	1163	1494	715	502	730
ACTRT3_CCDS3206.1_ex0_3:169486100-169486123:-_5-3	ACTRT3	291	307	471	386	365	251	552	328	477	357	360	370	273	354	199	473	238	346	377	348	294	420	227	207	120
ACTRT3_CCDS3206.1_ex1_3:169487125-169487148:-_5-4	ACTRT3	476	760	588	477	850	699	572	759	659	546	677	874	592	626	720	785	927	425	620	503	510	762	371	147	375
ACTRT3_CCDS3206.1_ex1_3:169487189-169487212:-_5-5	ACTRT3	759	689	933	723	545	790	791	701	695	689	468	552	422	910	445	659	396	618	649	546	607	686	592	93	426
ACVR1_CCDS2206.1_ex4_2:158626934-158626957:+_5-1	ACVR1	417	427	723	436	597	546	385	289	338	408	349	475	319	383	173	796	399	240	344	352	485	399	325	81	87
ACVR1_CCDS2206.1_ex5_2:158630670-158630693:-_5-2	ACVR1	305	347	351	442	457	365	417	328	263	250	245	273	232	340	279	365	387	235	220	346	225	193	238	19	28
ACVR1_CCDS2206.1_ex6_2:158634678-158634701:-_5-3	ACVR1	245	494	162	305	382	236	139	335	340	125	270	258	356	275	465	309	210	125	109	237	168	179	191	98	119
ACVR1_CCDS2206.1_ex6_2:158634758-158634781:-_5-4	ACVR1	829	961	519	1117	666	865	1177	610	602	797	943	783	647	696	450	1079	901	732	767	779	507	998	647	662	378
ACVR1_CCDS2206.1_ex7_2:158636891-158636914:-_5-5	ACVR1	600	1575	1073	1132	1412	839	1057	935	948	878	1101	716	894	880	620	544	1308	571	1054	888	917	684	468	127	373
ACVR1B_CCDS44893.2_ex1_12:52370099-52370122:+_5-1	ACVR1B	430	762	650	369	501	672	754	366	801	640	745	652	475	691	938	845	619	637	1127	632	748	969	336	424	243
ACVR1B_CCDS44893.2_ex1_12:52370216-52370239:-_5-2	ACVR1B	35	11	24	9	46	146	19	25	20	41	0	39	46	37	3	0	52	137	86	26	66	35	27	27	0
ACVR1B_CCDS44893.2_ex1_12:52370243-52370266:+_5-3	ACVR1B	457	468	266	406	365	848	491	433	383	355	468	460	217	353	544	238	520	453	605	486	598	613	357	261	75
ACVR1B_CCDS44893.2_ex2_12:52374758-52374781:-_5-4	ACVR1B	293	272	176	377	319	393	169	346	411	242	299	375	193	341	423	402	346	331	652	312	379	533	229	106	162
ACVR1B_CCDS44893.2_ex2_12:52374832-52374855:+_5-5	ACVR1B	463	841	938	603	487	529	506	856	523	484	440	434	283	593	511	450	661	354	882	423	472	669	361	289	126
ACVR1C_CCDS2205.1_ex3_2:158399284-158399307:-_5-1	ACVR1C	292	357	408	649	598	429	586	764	548	258	585	553	431	622	141	421	478	287	352	310	272	262	228	169	94
ACVR1C_CCDS2205.1_ex4_2:158400994-158401017:-_5-2	ACVR1C	487	1023	583	719	1148	606	598	538	589	628	758	758	714	1146	1037	964	649	716	740	662	731	596	380	393	240
ACVR1C_CCDS2205.1_ex4_2:158401027-158401050:-_5-3	ACVR1C	510	314	313	310	405	414	439	182	399	299	327	245	146	426	193	319	513	376	379	572	430	240	398	129	38
ACVR1C_CCDS2205.1_ex4_2:158401110-158401133:-_5-4	ACVR1C	44	52	52	72	5	36	103	49	65	44	13	70	89	103	28	68	139	42	138	25	64	117	34	26	102
ACVR1C_CCDS2205.1_ex7_2:158443697-158443720:-_5-5	ACVR1C	248	340	324	811	360	453	422	556	411	295	437	398	236	389	452	479	319	447	439	379	336	498	194	356	393
ACVR2A_CCDS33301.1_ex3_2:148657374-148657397:-_5-1	ACVR2A	50	24	58	115	82	118	26	96	24	87	181	26	74	63	100	4	53	55	40	35	53	78	39	47	11
ACVR2A_CCDS33301.1_ex4_2:148672783-148672806:-_5-2	ACVR2A	22	3	3	29	43	13	11	318	1	77	2	0	32	2	0	35	0	0	38	2	0	6	17	0	0
ACVR2A_CCDS33301.1_ex4_2:148672856-148672879:-_5-3	ACVR2A	55	121	92	82	29	52	163	22	61	42	29	73	33	57	69	64	16	22	98	2	8	64	43	0	0
ACVR2A_CCDS33301.1_ex6_2:148676082-148676105:-_5-4	ACVR2A	0	0	0	0	0	0	0	0	0	0	0	0	0	0	0	0	0	0	0	0	0	0	0	0	0
ACVR2A_CCDS33301.1_ex6_2:148676102-148676125:+_5-5	ACVR2A	3	0	0	0	0	0	0	0	0	0	0	0	0	0	0	0	0	0	0	0	0	0	2	0	0
ACVR2B_CCDS2679.1_ex1_3:38518811-38518834:+_5-1	ACVR2B	423	661	592	379	576	493	465	284	559	357	251	199	676	527	350	652	398	504	479	662	489	490	330	145	211
ACVR2B_CCDS2679.1_ex1_3:38518930-38518953:-_5-2	ACVR2B	562	608	468	750	519	500	570	799	492	237	497	489	207	757	451	149	751	558	638	573	709	660	439	247	209
ACVR2B_CCDS2679.1_ex1_3:38518963-38518986:+_5-3	ACVR2B	527	732	441	560	464	385	621	573	508	482	872	427	549	584	375	816	663	547	480	721	571	607	411	110	416
ACVR2B_CCDS2679.1_ex3_3:38519627-38519650:-_5-4	ACVR2B	579	547	644	364	493	379	582	561	418	602	517	471	749	469	145	900	527	672	610	592	578	696	452	226	210
ACVR2B_CCDS2679.1_ex3_3:38519727-38519750:-_5-5	ACVR2B	269	476	350	248	409	445	301	245	378	476	364	555	363	333	420	392	311	377	203	411	252	362	210	111	44
ACVRL1_CCDS31804.1_ex1_12:52306935-52306958:-_5-1	ACVRL1	423	677	543	510	495	749	527	573	686	798	509	421	775	402	737	551	661	911	667	483	515	756	330	178	229
ACVRL1_CCDS31804.1_ex2_12:52307445-52307468:-_5-2	ACVRL1	715	1668	1171	1459	1290	1097	1066	1231	1207	1156	1432	1297	1148	1146	1538	867	880	1422	1122	847	1389	1324	558	304	194
ACVRL1_CCDS31804.1_ex2_12:52307537-52307560:+_5-3	ACVRL1	496	578	834	622	777	819	908	442	620	842	521	547	523	938	588	642	825	668	910	693	570	650	387	510	297
ACVRL1_CCDS31804.1_ex4_12:52308229-52308252:+_5-4	ACVRL1	582	773	470	232	597	731	618	654	693	623	918	497	668	880	600	317	645	632	661	684	653	420	454	483	417
ACVRL1_CCDS31804.1_ex4_12:52308291-52308314:-_5-5	ACVRL1	706	1326	993	671	1038	1475	686	1201	1211	748	1308	644	531	1418	914	377	1407	883	924	894	1081	865	551	419	244
ACY1_CCDS2844.1_ex0_3:52018159-52018182:-_5-1	ACY1	522	629	525	580	434	675	525	513	706	626	622	382	683	923	727	486	700	610	961	435	627	891	407	298	175
ACY1_CCDS2844.1_ex2_3:52019412-52019435:-_5-2	ACY1	551	1195	570	586	736	653	787	711	630	593	564	531	450	867	857	590	777	759	600	779	809	751	430	920	685
ACY1_CCDS2844.1_ex3_3:52019884-52019907:-_5-3	ACY1	193	258	267	160	145	183	79	78	206	74	104	189	67	23	151	17	18	28	95	24	98	13	151	17	46
ACY1_CCDS2844.1_ex6_3:52020670-52020693:-_5-4	ACY1	200	458	250	353	258	407	228	325	347	264	701	345	144	405	132	316	299	354	221	205	256	154	156	18	25
ACY1_CCDS2844.1_ex7_3:52021003-52021026:+_5-5	ACY1	289	316	387	372	505	313	217	256	317	352	280	458	586	349	261	372	201	165	448	164	333	438	226	243	166
ACY3_CCDS8175.1_ex1_11:67412302-67412325:+_5-1	ACY3	127	217	174	54	232	216	178	231	209	142	206	123	52	232	127	171	298	133	149	225	123	180	99	51	139
ACY3_CCDS8175.1_ex3_11:67412753-67412776:-_5-2	ACY3	336	470	493	617	550	281	362	708	524	617	584	427	886	673	555	331	413	526	461	450	413	769	262	764	197
ACY3_CCDS8175.1_ex4_11:67413201-67413224:+_5-3	ACY3	339	247	141	373	183	263	566	262	165	237	155	333	306	187	196	340	313	366	204	103	195	331	265	153	50
ACY3_CCDS8175.1_ex4_11:67413328-67413351:+_5-4	ACY3	879	1032	1067	1179	998	1108	683	936	1227	766	1125	1222	802	895	935	507	1139	636	798	922	860	923	686	527	545
ACY3_CCDS8175.1_ex5_11:67414306-67414329:+_5-5	ACY3	476	642	433	510	677	514	634	550	507	458	529	308	302	641	346	427	454	470	449	391	381	329	371	120	118
ACYP1_CCDS9838.1_ex0_14:75520237-75520260:-_5-1	ACYP1	157	125	169	296	372	269	165	58	154	180	330	120	233	202	173	167	223	278	280	134	235	271	123	525	477
ACYP1_CCDS9838.1_ex0_14:75520254-75520277:+_5-2	ACYP1	405	628	656	473	893	598	817	818	663	670	594	740	710	682	823	597	870	653	1069	760	614	624	316	47	27
ACYP1_CCDS9838.1_ex0_14:75520271-75520294:-_5-3	ACYP1	283	354	668	550	343	449	749	350	430	466	481	317	449	339	640	262	267	479	489	320	529	392	221	185	214
ACYP1_CCDS9838.1_ex0_14:75520337-75520360:-_5-4	ACYP1	249	444	341	337	340	205	445	226	358	346	284	576	321	397	201	367	409	391	559	499	254	367	194	23	99
ACYP1_CCDS45137.1_ex0_14:75520355-75520378:-_5-5	ACYP1	737	1092	788	913	728	1238	866	913	927	583	988	625	640	1008	521	510	703	1088	895	800	1093	970	575	15	40
ACYP2_CCDS1850.1_ex2_2:54365773-54365796:+_5-1	ACYP2	77	43	103	85	30	111	154	22	236	62	117	116	62	101	121	51	144	79	40	141	153	237	60	14	47
ACYP2_CCDS1850.1_ex2_2:54365790-54365813:+_5-2	ACYP2	175	325	260	87	357	258	216	232	232	302	286	78	324	240	321	457	294	250	315	158	177	413	137	134	150
ACYP2_CCDS1850.1_ex2_2:54365814-54365837:+_5-3	ACYP2	176	347	241	199	277	228	275	384	57	149	93	117	312	222	208	55	111	162	219	219	213	262	137	81	24
ACYP2_CCDS1850.1_ex2_2:54365839-54365862:-_5-4	ACYP2	1021	2090	1448	1487	1605	1511	1695	1812	1874	1604	1817	1211	1514	1736	1613	1681	2449	1603	2121	1719	1902	2375	797	311	748
ACYP2_CCDS1850.1_ex3_2:54531829-54531852:-_5-5	ACYP2	828	1203	790	1022	1226	1179	1141	1141	1190	994	1040	736	1693	1230	1398	769	1238	1097	1026	1104	1209	1284	646	585	383
ADA_CCDS13335.1_ex6_20:43252952-43252975:-_5-1	ADA	450	805	773	540	996	1655	628	760	748	587	839	809	1127	909	1001	824	816	1047	761	593	1146	842	351	186	168
ADA_CCDS13335.1_ex7_20:43254194-43254217:+_5-2	ADA	661	773	512	522	810	1060	583	688	589	693	919	662	502	747	503	1003	747	1012	1008	638	893	1032	516	361	142
ADA_CCDS13335.1_ex8_20:43255136-43255159:-_5-3	ADA	753	1119	790	1197	748	971	1265	764	858	838	1017	797	723	1001	952	1264	948	721	1031	932	1039	1091	588	463	186
ADA_CCDS13335.1_ex9_20:43257675-43257698:+_5-4	ADA	163	175	284	170	89	284	175	118	118	219	189	302	296	96	29	105	185	218	116	195	147	244	127	82	39
ADA_CCDS13335.1_ex9_20:43257695-43257718:+_5-5	ADA	254	313	356	157	298	477	279	728	626	436	461	407	320	516	561	391	430	532	484	463	397	478	198	182	86
ADAD1_CCDS34058.1_ex0_4:123301375-123301398:-_5-1	ADAD1	513	569	484	379	648	411	450	585	432	521	496	651	365	404	483	251	385	519	547	524	508	658	400	99	246
ADAD1_CCDS34058.1_ex1_4:123302154-123302177:-_5-2	ADAD1	349	568	316	565	803	410	383	328	443	643	707	492	570	438	718	594	586	270	539	537	672	586	272	453	283
ADAD1_CCDS34058.1_ex1_4:123302262-123302285:-_5-3	ADAD1	465	790	524	850	477	535	447	772	451	590	742	585	482	566	676	598	827	710	418	472	667	643	363	59	32
ADAD1_CCDS34058.1_ex3_4:123314766-123314789:-_5-4	ADAD1	16	88	15	2	64	6	71	49	10	3	82	17	27	11	66	3	2	23	9	1	19	3	12	16	0
ADAD1_CCDS34058.1_ex4_4:123317510-123317533:+_5-5	ADAD1	6	3	12	0	0	7	12	8	12	42	19	5	33	0	9	36	5	14	42	0	39	64	5	159	33
ADAD2_CCDS10944.1_ex0_16:84224981-84225004:-_5-1	ADAD2	648	669	438	403	968	599	654	597	612	420	1062	543	540	561	462	1054	723	592	677	677	669	742	506	358	228
ADAD2_CCDS10944.1_ex0_16:84225188-84225211:-_5-2	ADAD2	840	1260	1242	1292	920	1207	1019	1152	1092	1241	1598	822	1516	1359	1547	1442	2089	1408	1439	1179	1187	1427	655	293	482
ADAD2_CCDS10944.1_ex2_16:84228058-84228081:-_5-3	ADAD2	214	189	323	245	317	162	478	110	375	222	282	205	213	203	362	232	214	381	202	178	298	269	167	75	185
ADAD2_CCDS10944.1_ex2_16:84228097-84228120:-_5-4	ADAD2	1302	1271	1279	1023	1413	1911	1433	1380	1213	1381	1716	1421	1777	1792	1529	977	1352	1293	1478	1698	1287	1603	1016	1610	687
ADAD2_CCDS10944.1_ex4_16:84228737-84228760:+_5-5	ADAD2	295	281	296	133	397	223	195	305	315	238	354	226	274	313	241	616	335	309	272	311	184	237	230	42	35
ADAL_CCDS32214.1_ex1_15:43627959-43627982:-_5-1	ADAL	233	221	122	101	163	218	268	396	178	187	213	103	158	324	255	9	315	212	244	220	248	159	182	35	34
ADAL_CCDS32214.1_ex1_15:43627979-43628002:+_5-2	ADAL	288	772	305	221	600	427	262	468	214	233	464	435	260	599	586	446	672	697	327	388	663	519	225	154	133
ADAL_CCDS32214.1_ex3_15:43632499-43632522:+_5-3	ADAL	253	382	206	250	410	392	233	174	309	401	310	425	538	416	589	237	329	457	611	304	463	567	197	27	43
ADAL_CCDS32214.1_ex3_15:43632528-43632551:+_5-4	ADAL	103	228	228	78	125	186	104	164	158	143	144	133	95	57	131	344	85	294	128	109	433	210	80	77	68
ADAL_CCDS32214.1_ex5_15:43638096-43638119:+_5-5	ADAL	330	264	555	254	182	416	389	297	296	496	229	380	347	273	186	1092	394	500	359	238	367	434	257	80	269
ADAM10_CCDS10167.1_ex11_15:58957368-58957391:-_5-1	ADAM10	318	574	613	504	224	436	635	502	506	540	508	477	706	392	436	218	504	529	546	429	497	722	248	228	74
ADAM10_CCDS10167.1_ex12_15:58971400-58971423:+_5-2	ADAM10	534	614	613	851	698	743	331	608	355	600	660	676	241	573	542	402	583	642	361	435	550	597	417	119	83
ADAM10_CCDS10167.1_ex13_15:58974405-58974428:-_5-3	ADAM10	35	27	26	0	0	22	0	0	5	0	0	40	0	0	0	0	0	19	0	0	4	0	27	0	0
ADAM10_CCDS10167.1_ex14_15:59009778-59009801:-_5-4	ADAM10	1125	1811	2255	1207	1885	1436	1274	1747	1397	1262	966	1076	1141	1028	1033	1712	625	870	1265	811	898	1009	878	647	449
ADAM10_CCDS10167.1_ex14_15:59009863-59009886:-_5-5	ADAM10	21	17	9	0	41	21	0	0	22	0	0	14	0	0	34	0	0	4	0	0	4	0	16	0	0
ADAM11_CCDS11486.1_ex3_17:42847352-42847375:+_5-1	ADAM11	703	998	787	839	671	966	1024	655	963	796	886	974	734	799	808	757	643	691	643	1124	663	844	549	120	115
ADAM11_CCDS11486.1_ex9_17:42850380-42850403:+_5-2	ADAM11	810	847	792	270	838	470	636	623	372	549	333	367	446	598	616	945	670	597	937	515	616	506	632	276	109
ADAM11_CCDS11486.1_ex10_17:42850732-42850755:+_5-3	ADAM11	514	687	811	928	852	588	593	593	365	688	490	638	676	630	798	627	459	553	672	445	858	907	401	271	261
ADAM11_CCDS11486.1_ex11_17:42851724-42851747:-_5-4	ADAM11	1046	981	900	481	771	1232	521	488	580	594	474	547	743	891	512	337	900	616	764	781	789	818	816	172	584
ADAM11_CCDS11486.1_ex12_17:42851858-42851881:+_5-5	ADAM11	607	802	893	521	685	563	462	594	580	435	614	485	356	636	564	602	327	768	654	502	422	626	474	28	83
ADAM12_CCDS7653.1_ex14_10:127789635-127789658:-_5-1	ADAM12	546	589	706	997	531	778	849	660	621	610	759	777	375	952	501	717	457	632	1034	571	445	746	426	158	301
ADAM12_CCDS7653.1_ex18_10:127824197-127824220:-_5-2	ADAM12	382	547	514	267	593	591	994	705	438	497	470	441	587	626	653	479	611	606	611	342	606	478	298	442	233
ADAM12_CCDS7653.1_ex19_10:127843792-127843815:+_5-3	ADAM12	575	477	500	515	851	351	606	445	686	550	674	522	807	577	278	808	510	570	729	459	626	826	449	150	285
ADAM12_CCDS7653.1_ex19_10:127843821-127843844:+_5-4	ADAM12	347	250	262	377	322	351	379	231	449	419	191	390	418	363	351	313	200	177	222	280	231	350	271	142	82
ADAM12_CCDS7653.1_ex20_10:127967520-127967543:-_5-5	ADAM12	151	185	196	61	362	346	10	84	241	165	113	87	156	159	160	107	134	30	123	130	137	299	118	10	20
ADAM15_CCDS1084.1_ex1_1:155025210-155025233:-_5-1	ADAM15	387	742	543	286	617	434	366	497	351	373	512	367	388	776	306	200	539	426	452	438	412	407	302	125	129
ADAM15_CCDS1084.1_ex3_1:155026409-155026432:-_5-2	ADAM15	564	930	778	946	701	1331	969	1159	982	1285	887	919	1029	1216	1175	1639	1157	882	1056	834	888	1121	440	255	234
ADAM15_CCDS1084.1_ex5_1:155026965-155026988:+_5-3	ADAM15	428	192	373	365	404	385	528	569	347	434	517	312	597	382	420	501	192	308	489	484	226	509	334	20	217
ADAM15_CCDS1084.1_ex6_1:155028306-155028329:+_5-4	ADAM15	618	961	672	538	651	852	492	489	790	650	1037	650	611	774	451	779	745	866	751	881	919	1088	482	879	423
ADAM15_CCDS1084.1_ex8_1:155028569-155028592:+_5-5	ADAM15	305	424	236	598	256	319	526	503	428	475	300	175	416	484	95	372	481	366	408	192	320	289	238	74	227
ADAM17_CCDS1665.1_ex8_2:9650229-9650252:+_5-1	ADAM17	202	281	114	151	239	363	278	245	338	198	449	253	310	203	148	153	329	326	305	361	240	304	158	0	77
ADAM17_CCDS1665.1_ex15_2:9675961-9675984:-_5-2	ADAM17	91	109	119	138	147	169	205	83	111	72	162	47	130	135	124	117	121	84	229	168	174	186	71	0	0
ADAM17_CCDS1665.1_ex16_2:9676854-9676877:-_5-3	ADAM17	9	67	26	11	15	88	33	27	21	32	13	14	41	19	0	4	2	21	42	27	42	22	7	15	11
ADAM17_CCDS1665.1_ex16_2:9676895-9676918:-_5-4	ADAM17	162	226	331	354	298	208	99	265	80	160	315	82	192	426	50	224	175	175	188	176	213	219	126	486	230
ADAM17_CCDS1665.1_ex17_2:9683339-9683362:+_5-5	ADAM17	475	253	227	237	213	408	286	175	216	250	390	188	261	528	661	220	256	261	240	324	201	300	371	343	237
ADAM18_CCDS55225.1_ex1_8:39442849-39442872:+_5-1	ADAM18	106	71	118	25	32	74	277	101	28	94	51	101	85	34	86	193	62	13	97	72	122	221	83	24	111
ADAM18_CCDS55225.1_ex2_8:39463828-39463851:+_5-2	ADAM18	5	0	0	0	0	2	0	0	0	1	0	0	0	1	0	0	0	0	5	0	0	0	4	0	0
ADAM18_CCDS55225.1_ex2_8:39463855-39463878:-_5-3	ADAM18	169	143	124	215	247	128	159	422	123	157	274	254	239	409	233	77	227	308	219	253	183	138	132	81	76
ADAM18_CCDS55225.1_ex3_8:39466627-39466650:-_5-4	ADAM18	2	0	0	0	0	0	0	0	0	0	0	10	0	22	0	0	3	24	0	3	0	0	2	0	0
ADAM18_CCDS55225.1_ex4_8:39467011-39467034:-_5-5	ADAM18	253	766	827	573	419	726	811	609	555	690	994	657	773	786	547	442	679	660	622	633	769	719	197	169	208
ADAM19_CCDS4338.1_ex11_5:156929867-156929890:+_5-1	ADAM19	360	941	608	535	607	661	925	409	690	464	801	791	729	902	527	600	457	720	654	778	501	435	281	178	220
ADAM19_CCDS4338.1_ex12_5:156932788-156932811:-_5-2	ADAM19	465	663	592	655	676	723	597	544	612	708	511	837	393	499	616	468	712	856	782	464	566	663	363	181	127
ADAM19_CCDS4338.1_ex17_5:156946846-156946869:-_5-3	ADAM19	563	825	586	675	697	566	723	829	632	669	717	760	533	543	1025	395	794	898	674	744	916	673	439	368	510
ADAM19_CCDS4338.1_ex17_5:156946915-156946938:+_5-4	ADAM19	715	1038	870	467	626	1019	1007	962	1124	731	1017	755	532	620	977	1115	935	870	1186	702	734	1026	558	867	767
ADAM19_CCDS4338.1_ex18_5:156957860-156957883:-_5-5	ADAM19	416	471	422	317	464	495	155	294	374	232	281	309	522	535	331	86	402	317	240	194	432	255	325	226	135
ADAM2_CCDS34884.1_ex11_8:39645674-39645697:+_5-1	ADAM2	435	458	627	306	326	302	425	559	354	526	400	326	265	528	262	225	296	392	437	377	345	631	339	243	461
ADAM2_CCDS34884.1_ex12_8:39646189-39646212:+_5-2	ADAM2	154	303	148	335	225	146	190	73	208	154	320	109	79	111	174	165	106	289	366	109	190	181	120	42	95
ADAM2_CCDS34884.1_ex14_8:39678515-39678538:-_5-3	ADAM2	94	216	110	142	167	110	47	246	139	74	79	12	126	59	121	147	51	116	147	46	56	97	73	1	81
ADAM2_CCDS34884.1_ex16_8:39682368-39682391:-_5-4	ADAM2	111	54	35	100	98	271	52	51	53	84	52	108	83	174	52	38	113	71	58	61	52	84	87	11	0
ADAM2_CCDS34884.1_ex18_8:39694667-39694690:-_5-5	ADAM2	3	0	0	0	70	26	0	0	0	0	7	1	0	0	0	0	7	37	0	18	10	0	2	0	0
ADAM20_CCDS32111.1_ex0_14:70990503-70990526:-_5-1	ADAM20	60	104	138	90	21	111	103	42	55	67	183	20	61	136	137	94	145	70	38	98	63	30	47	59	3
ADAM20_CCDS32111.1_ex0_14:70990548-70990571:-_5-2	ADAM20	304	789	504	395	547	724	532	725	625	421	500	459	454	337	741	418	207	522	600	633	591	563	237	238	122
ADAM20_CCDS32111.1_ex0_14:70990649-70990672:+_5-3	ADAM20	473	468	666	592	338	348	372	369	423	353	311	537	255	395	522	242	672	564	428	488	576	470	369	245	401
ADAM20_CCDS32111.1_ex0_14:70990840-70990863:-_5-4	ADAM20	401	345	509	220	304	391	286	250	418	209	204	325	237	526	358	362	508	436	481	350	359	605	313	54	133
ADAM20_CCDS32111.1_ex0_14:70991243-70991266:-_5-5	ADAM20	258	252	392	226	174	102	324	349	419	319	348	159	244	272	100	211	254	345	329	171	476	327	201	19	73
ADAM21_CCDS9804.1_ex0_14:70924542-70924565:+_5-1	ADAM21	158	296	236	148	132	125	274	68	101	109	190	79	223	130	193	145	103	130	182	125	107	176	123	28	41
ADAM21_CCDS9804.1_ex0_14:70924749-70924772:+_5-2	ADAM21	459	836	583	491	631	511	429	656	482	383	406	194	202	437	686	248	276	695	457	500	522	426	358	0	1
ADAM21_CCDS9804.1_ex0_14:70924946-70924969:-_5-3	ADAM21	20	29	77	4	0	12	4	1	43	41	0	55	1	0	0	3	12	17	30	0	14	130	16	7	0
ADAM21_CCDS9804.1_ex0_14:70925016-70925039:+_5-4	ADAM21	147	311	133	227	351	208	286	80	49	291	204	173	308	68	179	86	146	237	140	176	243	283	115	44	0
ADAM21_CCDS9804.1_ex0_14:70925235-70925258:-_5-5	ADAM21	46	10	73	17	12	5	14	0	49	33	38	148	9	0	14	28	2	15	0	0	17	2	36	0	0
ADAM22_CCDS43608.1_ex1_7:87564459-87564482:+_5-1	ADAM22	492	532	657	314	356	574	467	432	419	426	421	251	487	400	509	740	611	346	673	444	407	690	384	251	446
ADAM22_CCDS43608.1_ex2_7:87607676-87607699:-_5-2	ADAM22	450	646	321	465	606	442	438	415	429	528	551	519	578	376	398	464	600	490	588	489	536	475	351	82	86
ADAM22_CCDS43608.1_ex10_7:87760670-87760693:-_5-3	ADAM22	180	474	200	235	251	416	267	156	124	360	380	109	413	214	339	437	201	189	490	204	254	373	140	176	218
ADAM22_CCDS43608.1_ex11_7:87762202-87762225:-_5-4	ADAM22	699	778	518	532	522	392	769	648	728	815	468	628	439	653	455	919	967	753	610	679	556	840	545	792	355
ADAM22_CCDS43608.1_ex13_7:87765313-87765336:+_5-5	ADAM22	335	569	598	301	245	436	437	306	282	368	629	309	552	484	489	168	375	586	200	319	417	181	261	530	338
ADAM23_CCDS2369.1_ex1_2:207310026-207310049:-_5-1	ADAM23	279	230	239	225	198	298	179	53	259	179	338	324	189	178	309	168	279	168	147	273	226	193	218	44	204
ADAM23_CCDS2369.1_ex2_2:207345945-207345968:+_5-2	ADAM23	522	613	737	973	418	851	715	300	779	917	482	926	643	626	675	809	500	978	682	686	977	941	407	35	234
ADAM23_CCDS2369.1_ex3_2:207395631-207395654:+_5-3	ADAM23	80	126	203	28	137	86	119	120	69	138	163	109	90	278	102	63	36	90	75	179	225	91	62	118	97
ADAM23_CCDS2369.1_ex5_2:207407996-207408019:-_5-4	ADAM23	130	219	78	23	141	127	155	105	89	143	92	102	146	297	154	419	94	66	116	76	153	93	101	10	0
ADAM23_CCDS2369.1_ex8_2:207414806-207414829:+_5-5	ADAM23	499	449	424	315	423	411	426	633	368	363	528	478	470	333	593	503	281	373	404	304	358	552	389	128	464
ADAM28_CCDS34865.1_ex3_8:24167688-24167711:-_5-1	ADAM28	352	348	159	498	381	285	409	381	308	391	311	195	238	520	181	659	369	441	339	290	384	469	275	88	125
ADAM28_CCDS34865.1_ex5_8:24170894-24170917:+_5-2	ADAM28	305	415	521	444	192	587	508	381	353	414	828	256	422	425	316	510	379	713	388	435	391	531	238	77	187
ADAM28_CCDS34865.1_ex5_8:24170948-24170971:+_5-3	ADAM28	631	922	638	761	870	653	1053	784	868	841	954	511	1073	768	629	790	697	1199	1006	894	889	1049	492	60	212
ADAM28_CCDS34865.1_ex5_8:24171075-24171098:-_5-4	ADAM28	499	488	465	261	474	397	600	383	563	398	360	617	332	481	313	456	258	762	281	467	619	322	389	740	641
ADAM28_CCDS34865.1_ex8_8:24181384-24181407:+_5-5	ADAM28	205	502	541	171	333	266	385	302	221	378	379	449	341	537	265	566	349	251	448	380	199	651	160	204	136
ADAM29_CCDS3823.1_ex0_4:175896787-175896810:+_5-1	ADAM29	408	596	576	788	882	721	722	469	800	617	525	382	690	943	671	520	869	1223	755	987	584	948	318	167	253
ADAM29_CCDS3823.1_ex0_4:175896951-175896974:-_5-2	ADAM29	623	208	544	462	747	343	518	565	526	394	361	488	384	842	189	172	370	568	330	343	564	462	486	236	512
ADAM29_CCDS3823.1_ex0_4:175897493-175897516:+_5-3	ADAM29	387	534	435	467	524	612	645	720	755	578	715	781	703	885	899	881	800	573	822	516	809	767	302	184	141
ADAM29_CCDS3823.1_ex0_4:175897541-175897564:+_5-4	ADAM29	52	51	28	44	75	70	81	27	41	46	16	83	48	1	36	30	14	59	78	167	51	128	41	1	6
ADAM29_CCDS3823.1_ex0_4:175897600-175897623:-_5-5	ADAM29	491	551	594	758	1020	581	535	839	583	788	790	414	384	837	661	535	853	948	743	768	738	904	383	194	210
ADAM30_CCDS907.1_ex0_1:120437760-120437783:+_5-1	ADAM30	275	378	283	274	426	200	425	304	357	316	526	147	105	485	190	203	247	312	314	259	344	239	215	497	510
ADAM30_CCDS907.1_ex0_1:120437885-120437908:-_5-2	ADAM30	348	591	473	370	467	471	324	344	365	444	311	408	532	454	161	610	395	327	372	233	369	461	272	244	177
ADAM30_CCDS907.1_ex0_1:120438076-120438099:+_5-3	ADAM30	415	642	614	267	405	292	493	226	595	369	637	319	362	435	313	103	523	394	428	330	461	421	324	121	178
ADAM30_CCDS907.1_ex0_1:120438479-120438502:+_5-4	ADAM30	86	105	34	20	30	69	102	24	49	55	75	154	9	57	29	26	1	17	88	8	26	135	67	0	15
ADAM30_CCDS907.1_ex0_1:120438634-120438657:-_5-5	ADAM30	51	141	7	9	53	77	107	17	0	15	24	37	67	108	71	3	71	31	5	53	2	27	40	24	0
ADAM32_CCDS47846.1_ex5_8:39008919-39008942:+_5-1	ADAM32	399	571	437	430	365	525	380	644	288	391	394	258	176	942	443	870	354	661	300	406	420	647	311	0	0
ADAM32_CCDS47846.1_ex8_8:39022666-39022689:+_5-2	ADAM32	15	0	0	18	32	45	0	3	8	29	0	0	42	25	0	0	30	3	12	13	2	15	12	225	179
ADAM32_CCDS47846.1_ex10_8:39044414-39044437:+_5-3	ADAM32	23	9	52	10	25	35	10	3	6	18	43	0	12	37	10	218	43	26	3	17	56	6	18	631	221
ADAM32_CCDS47846.1_ex10_8:39044459-39044482:+_5-4	ADAM32	465	533	285	316	629	287	309	424	457	376	497	313	237	813	412	295	240	275	471	347	312	229	363	848	555
ADAM32_CCDS47846.1_ex11_8:39068651-39068674:+_5-5	ADAM32	143	157	60	192	56	91	266	37	21	140	34	47	219	39	79	116	62	141	179	87	223	187	112	0	0
ADAM33_CCDS13058.1_ex10_20:3653478-3653501:-_5-1	ADAM33	557	1117	1106	769	738	744	1075	845	793	773	870	836	708	841	2048	653	999	1060	929	735	1063	823	435	567	438
ADAM33_CCDS13058.1_ex10_20:3653518-3653541:+_5-2	ADAM33	123	149	164	153	57	38	9	144	89	70	37	104	41	37	54	92	56	76	16	49	132	45	96	46	6
ADAM33_CCDS13058.1_ex12_20:3654244-3654267:+_5-3	ADAM33	683	1119	719	1447	1177	980	1284	883	1306	846	901	1308	1051	983	1189	1027	816	1041	863	1018	798	1422	533	175	452
ADAM33_CCDS13058.1_ex14_20:3654715-3654738:-_5-4	ADAM33	379	676	416	898	629	647	625	665	743	540	689	800	1252	986	488	582	1155	718	1023	657	509	878	296	91	209
ADAM33_CCDS13058.1_ex14_20:3654763-3654786:+_5-5	ADAM33	254	363	571	361	243	312	200	163	530	292	336	330	351	207	321	118	159	424	374	130	390	357	198	126	114
ADAM7_CCDS6045.1_ex1_8:24300041-24300064:+_5-1	ADAM7	86	103	47	38	54	48	78	33	48	72	58	36	77	66	1	109	60	32	68	63	28	106	67	0	0
ADAM7_CCDS6045.1_ex5_8:24324408-24324431:-_5-2	ADAM7	141	330	293	287	212	352	208	311	359	251	271	167	78	199	181	52	232	512	388	71	332	205	110	514	303
ADAM7_CCDS6045.1_ex7_8:24333941-24333964:-_5-3	ADAM7	471	504	481	486	434	517	626	345	513	450	560	468	377	715	294	475	728	436	332	361	420	582	368	84	100
ADAM7_CCDS6045.1_ex9_8:24342856-24342879:+_5-4	ADAM7	207	324	380	171	300	148	270	258	216	238	377	337	179	331	236	491	376	312	335	302	290	330	162	405	287
ADAM7_CCDS6045.1_ex10_8:24344758-24344781:-_5-5	ADAM7	786	1298	1176	1397	906	993	1158	1131	1395	1092	1441	1123	987	1639	1264	747	849	1340	1267	1258	1354	1327	613	103	244
ADAM8_CCDS31319.2_ex13_10:135085748-135085771:-_5-1	ADAM8	492	769	605	682	579	925	468	606	573	427	847	845	428	780	707	817	715	688	861	635	898	689	384	514	492
ADAM8_CCDS31319.2_ex14_10:135085948-135085971:-_5-2	ADAM8	519	915	717	818	914	697	997	606	567	656	1006	868	757	931	494	807	653	872	962	797	794	702	405	71	226
ADAM8_CCDS31319.2_ex15_10:135086322-135086345:+_5-3	ADAM8	434	839	559	736	538	1211	987	715	800	646	486	478	446	644	627	196	594	686	564	631	483	1020	339	80	98
ADAM8_CCDS31319.2_ex17_10:135086770-135086793:+_5-4	ADAM8	0	0	0	0	0	0	0	0	0	0	0	0	0	0	0	0	0	0	0	0	0	0	0	0	0
ADAM8_CCDS31319.2_ex18_10:135087299-135087322:+_5-5	ADAM8	458	837	584	856	867	894	677	576	700	794	597	911	1128	482	1041	644	690	882	754	577	784	972	357	126	178
ADAM9_CCDS6112.1_ex4_8:38873645-38873668:+_5-1	ADAM9	285	208	427	157	180	327	411	338	269	407	505	270	270	257	788	293	390	302	341	385	244	340	222	65	128
ADAM9_CCDS6112.1_ex4_8:38873691-38873714:+_5-2	ADAM9	583	681	523	677	563	726	495	918	636	712	844	729	659	753	769	639	412	697	708	584	476	879	455	488	79
ADAM9_CCDS6112.1_ex5_8:38874916-38874939:+_5-3	ADAM9	435	467	407	620	458	837	447	535	514	590	715	510	581	820	645	931	580	390	512	655	800	726	339	339	605
ADAM9_CCDS6112.1_ex8_8:38880694-38880717:+_5-4	ADAM9	560	390	336	576	448	359	414	404	598	466	435	467	667	688	399	624	688	479	782	548	371	608	437	322	250
ADAM9_CCDS6112.1_ex10_8:38884255-38884278:+_5-5	ADAM9	243	126	205	285	336	421	192	276	186	346	207	122	250	244	314	73	431	204	298	188	280	427	190	219	490
ADAMDEC1_CCDS55212.1_ex3_8:24254851-24254874:+_5-1	ADAMDEC1	251	532	543	171	669	586	455	404	286	270	385	358	354	364	867	439	537	389	456	385	519	429	196	154	409
ADAMDEC1_CCDS55212.1_ex3_8:24254933-24254956:-_5-2	ADAMDEC1	116	199	56	141	9	25	51	22	170	65	86	173	155	42	154	78	147	24	120	35	31	145	91	0	7
ADAMDEC1_CCDS55212.1_ex4_8:24255224-24255247:+_5-3	ADAMDEC1	355	300	267	298	238	389	284	302	269	315	315	154	392	445	291	188	146	290	436	300	198	382	277	240	224
ADAMDEC1_CCDS55212.1_ex6_8:24256397-24256420:+_5-4	ADAMDEC1	348	464	558	297	415	803	492	706	651	362	770	469	428	645	404	265	426	586	430	506	365	460	272	612	461
ADAMDEC1_CCDS55212.1_ex6_8:24256464-24256487:-_5-5	ADAMDEC1	511	703	539	457	561	458	583	600	399	529	662	433	661	639	525	863	459	964	924	558	774	517	399	247	133
ADAMTS1_CCDS33524.1_ex7_21:28214821-28214844:-_5-1	ADAMTS1	316	226	183	186	365	155	655	203	386	363	606	384	212	310	206	165	334	219	340	275	252	332	247	222	201
ADAMTS1_CCDS33524.1_ex7_21:28214893-28214916:+_5-2	ADAMTS1	696	1008	522	1104	640	698	936	778	657	1040	590	1159	946	1365	474	710	1038	707	678	1018	695	903	543	239	458
ADAMTS1_CCDS33524.1_ex8_21:28216698-28216721:-_5-3	ADAMTS1	407	348	347	355	261	723	464	570	632	563	472	324	519	545	348	216	641	544	294	663	679	584	318	273	200
ADAMTS1_CCDS33524.1_ex8_21:28216944-28216967:-_5-4	ADAMTS1	503	554	615	553	833	616	270	906	759	406	453	498	298	698	577	332	668	321	280	586	526	478	392	148	39
ADAMTS1_CCDS33524.1_ex8_21:28217117-28217140:+_5-5	ADAMTS1	642	1185	926	535	539	736	1238	1038	458	683	1113	797	783	988	611	1161	1241	760	728	916	869	1206	501	449	315
ADAMTS10_CCDS12206.1_ex9_19:8654418-8654441:+_5-1	ADAMTS10	339	442	288	575	455	316	259	456	356	349	257	434	343	203	191	411	241	308	323	333	400	480	265	130	18
ADAMTS10_CCDS12206.1_ex10_19:8654774-8654797:-_5-2	ADAMTS10	204	255	139	367	295	197	324	295	384	319	258	121	121	340	183	176	200	195	237	282	74	359	159	9	58
ADAMTS10_CCDS12206.1_ex10_19:8654793-8654816:+_5-3	ADAMTS10	99	236	122	188	141	75	116	258	80	171	56	66	104	71	75	197	52	94	188	165	39	221	77	822	426
ADAMTS10_CCDS12206.1_ex11_19:8656728-8656751:+_5-4	ADAMTS10	877	1292	1780	1100	1846	1453	1310	1377	1375	1278	1398	1384	1781	1374	1329	2051	1676	1426	1783	1223	1566	1665	684	51	158
ADAMTS10_CCDS12206.1_ex12_19:8656940-8656963:-_5-5	ADAMTS10	673	999	699	449	538	1292	730	679	920	650	464	623	521	774	525	502	637	676	744	552	489	644	525	18	37
ADAMTS12_CCDS34140.1_ex10_5:33624413-33624436:-_5-1	ADAMTS12	715	1322	923	768	1011	909	716	1037	839	914	699	902	824	1020	621	1179	1070	891	989	571	1114	1564	558	714	602
ADAMTS12_CCDS34140.1_ex11_5:33630981-33631004:-_5-2	ADAMTS12	371	609	365	279	528	569	634	387	608	725	446	477	564	458	691	378	534	624	693	393	527	653	289	159	328
ADAMTS12_CCDS34140.1_ex15_5:33649065-33649088:-_5-3	ADAMTS12	586	523	627	543	514	851	662	663	755	575	440	436	851	917	624	1175	485	708	676	409	609	685	457	442	310
ADAMTS12_CCDS34140.1_ex18_5:33662032-33662055:+_5-4	ADAMTS12	433	827	546	478	675	358	497	827	416	381	843	324	422	1128	635	463	683	277	471	616	464	613	338	82	104
ADAMTS12_CCDS34140.1_ex21_5:33751551-33751574:-_5-5	ADAMTS12	449	693	800	525	598	790	742	488	867	508	692	657	537	669	752	495	928	644	499	573	879	638	350	216	138
ADAMTS13_CCDS6970.1_ex5_9:136291337-136291360:+_5-1	ADAMTS13	447	707	478	393	373	617	451	363	309	386	468	155	300	503	296	147	660	496	389	411	655	558	349	109	50
ADAMTS13_CCDS6970.1_ex9_9:136298627-136298650:+_5-2	ADAMTS13	41	35	7	107	152	64	87	0	100	59	1	10	22	0	2	44	15	27	24	26	30	180	32	393	577
ADAMTS13_CCDS6970.1_ex11_9:136301962-136301985:-_5-3	ADAMTS13	535	487	383	562	376	595	368	548	422	367	629	620	465	595	465	560	596	463	703	886	292	430	417	219	281
ADAMTS13_CCDS6970.1_ex15_9:136305475-136305498:+_5-4	ADAMTS13	893	1054	1258	967	556	1052	554	748	1343	1061	962	1381	924	1356	762	1124	1345	1001	1395	1369	969	1128	697	137	325
ADAMTS13_CCDS6970.1_ex16_9:136307525-136307548:+_5-5	ADAMTS13	365	469	335	591	422	513	592	548	389	558	307	274	279	613	214	406	218	459	365	533	315	533	285	201	0
ADAMTS14_CCDS7306.1_ex1_10:72434596-72434619:-_5-1	ADAMTS14	506	696	762	912	721	729	1410	1052	704	679	909	715	883	1019	692	1099	1262	643	602	980	638	930	395	344	437
ADAMTS14_CCDS7306.1_ex2_10:72462153-72462176:+_5-2	ADAMTS14	705	630	736	524	791	1129	789	679	818	659	791	699	628	682	1761	369	840	755	687	517	898	644	550	317	248
ADAMTS14_CCDS7306.1_ex4_10:72489096-72489119:+_5-3	ADAMTS14	918	1701	1152	1522	1872	1604	1549	958	1398	1552	1705	1342	994	1254	1039	1453	1314	1677	1166	1047	1532	1321	716	158	338
ADAMTS14_CCDS7306.1_ex5_10:72489865-72489888:-_5-4	ADAMTS14	708	710	556	733	595	537	523	816	602	406	713	844	451	629	413	635	465	979	576	692	657	549	552	496	530
ADAMTS14_CCDS7306.1_ex10_10:72498624-72498647:+_5-5	ADAMTS14	388	697	433	405	235	357	475	315	418	549	495	740	609	501	640	273	458	809	606	387	566	521	303	102	371
ADAMTS15_CCDS8488.1_ex0_11:130318971-130318994:+_5-1	ADAMTS15	461	459	485	288	694	484	447	299	539	411	608	534	484	464	601	581	492	507	686	564	406	792	360	468	244
ADAMTS15_CCDS8488.1_ex0_11:130319244-130319267:-_5-2	ADAMTS15	606	909	901	829	943	846	1356	965	1257	789	798	861	1366	867	1102	900	620	792	1141	824	983	1004	473	296	91
ADAMTS15_CCDS8488.1_ex0_11:130319284-130319307:+_5-3	ADAMTS15	867	1200	773	968	1216	1337	1128	990	1435	1140	1113	1172	1380	1213	1267	1235	1508	1266	1227	1240	1353	1543	677	287	305
ADAMTS15_CCDS8488.1_ex0_11:130319428-130319451:-_5-4	ADAMTS15	592	725	1158	1029	589	950	653	779	1053	674	800	903	698	1124	1216	820	1260	1010	769	634	1225	914	462	333	191
ADAMTS15_CCDS8488.1_ex0_11:130319506-130319529:+_5-5	ADAMTS15	784	1179	574	743	820	725	866	618	843	778	967	765	639	937	496	567	1214	788	950	966	645	999	612	696	702
ADAMTS16_CCDS43299.1_ex2_5:5146273-5146296:-_5-1	ADAMTS16	766	1457	805	805	1011	929	895	807	933	984	809	765	1014	864	1160	1550	1089	892	907	1087	954	1131	598	272	299
ADAMTS16_CCDS43299.1_ex3_5:5182257-5182280:-_5-2	ADAMTS16	369	363	165	507	314	504	292	237	124	203	409	133	359	388	493	265	294	347	307	189	308	476	288	386	360
ADAMTS16_CCDS43299.1_ex4_5:5186342-5186365:+_5-3	ADAMTS16	307	884	380	562	588	650	659	788	748	396	630	742	575	546	921	756	684	701	424	575	859	625	240	108	335
ADAMTS16_CCDS43299.1_ex6_5:5190178-5190201:-_5-4	ADAMTS16	535	919	1079	817	444	1273	949	1018	933	841	962	899	604	736	978	1197	1016	711	835	627	999	769	417	574	349
ADAMTS16_CCDS43299.1_ex10_5:5222914-5222937:-_5-5	ADAMTS16	435	879	617	535	923	1064	579	624	673	764	812	783	914	785	1080	273	1001	847	578	641	727	881	339	398	674
ADAMTS17_CCDS10383.1_ex10_15:100672341-100672364:-_5-1	ADAMTS17	775	944	1144	612	930	621	876	864	979	694	769	913	730	674	1090	694	725	1036	871	782	927	970	605	295	344
ADAMTS17_CCDS10383.1_ex16_15:100801738-100801761:-_5-2	ADAMTS17	446	461	451	363	194	614	355	540	456	280	251	426	472	317	626	221	291	441	335	338	524	498	348	40	94
ADAMTS17_CCDS10383.1_ex17_15:100802552-100802575:+_5-3	ADAMTS17	443	261	200	216	299	211	376	406	375	416	240	349	280	264	429	342	209	211	450	158	344	350	346	519	224
ADAMTS17_CCDS10383.1_ex18_15:100821481-100821504:+_5-4	ADAMTS17	726	788	925	849	909	1213	936	797	731	864	913	1036	659	1307	1098	603	1191	1134	1203	703	1122	762	566	704	483
ADAMTS17_CCDS10383.1_ex20_15:100881539-100881562:+_5-5	ADAMTS17	843	1149	678	1080	1483	1202	1312	1376	868	1192	940	1220	925	1073	1294	586	1604	1044	1029	1200	1103	1318	658	543	340
ADAMTS18_CCDS10926.1_ex11_16:77369719-77369742:+_5-1	ADAMTS18	503	702	598	724	380	876	443	660	646	571	412	428	275	622	1248	1173	457	813	566	520	726	425	392	152	119
ADAMTS18_CCDS10926.1_ex13_16:77387708-77387731:-_5-2	ADAMTS18	121	217	171	89	113	173	80	447	92	146	199	122	103	74	118	68	183	143	228	213	182	221	94	19	68
ADAMTS18_CCDS10926.1_ex19_16:77401459-77401482:-_5-3	ADAMTS18	1355	2341	2151	2166	1625	2658	2247	2226	2344	2133	2321	1822	2106	2603	2518	2085	2287	2025	2394	2259	2124	2941	1057	746	890
ADAMTS18_CCDS10926.1_ex20_16:77465324-77465347:+_5-4	ADAMTS18	549	1130	695	395	916	690	1013	1076	938	778	1171	1282	1067	905	1227	536	1227	900	1160	959	1133	1245	428	224	361
ADAMTS18_CCDS10926.1_ex21_16:77468313-77468336:-_5-5	ADAMTS18	98	91	94	110	84	130	174	189	262	125	287	341	46	101	35	23	105	134	133	50	67	147	76	2	152
ADAMTS19_CCDS4146.1_ex1_5:128796950-128796973:-_5-1	ADAMTS19	839	1134	814	501	1107	1089	727	881	838	844	944	731	831	692	560	1401	877	1018	921	698	822	761	655	367	385
ADAMTS19_CCDS4146.1_ex1_5:128797010-128797033:+_5-2	ADAMTS19	811	987	1009	971	856	796	1075	693	1056	660	789	928	901	589	1085	1170	785	821	1071	572	854	999	633	361	337
ADAMTS19_CCDS4146.1_ex1_5:128797198-128797221:-_5-3	ADAMTS19	882	1173	1214	1208	1400	1100	1265	1287	1002	1094	1224	1094	1089	760	1152	1049	924	1124	1332	1009	1036	1090	688	702	429
ADAMTS19_CCDS4146.1_ex1_5:128797285-128797308:-_5-4	ADAMTS19	410	314	401	493	796	587	449	632	588	455	760	540	276	480	442	271	756	394	444	518	343	431	320	567	321
ADAMTS19_CCDS4146.1_ex2_5:128844844-128844867:-_5-5	ADAMTS19	390	487	570	353	694	561	432	661	903	508	553	770	498	757	728	375	480	683	577	462	708	585	304	574	185
ADAMTS2_CCDS34311.1_ex8_5:178699959-178699982:+_5-1	ADAMTS2	482	568	437	753	658	632	539	576	669	735	783	753	580	616	404	233	537	565	622	527	658	643	376	480	742
ADAMTS2_CCDS34311.1_ex8_5:178700043-178700066:-_5-2	ADAMTS2	979	1373	1163	1125	1074	1280	1127	1157	1309	1047	1330	914	1417	1238	1467	1736	958	1261	886	1439	1263	1041	764	169	240
ADAMTS2_CCDS34311.1_ex9_5:178770991-178771014:-_5-3	ADAMTS2	357	388	371	330	380	476	301	316	437	426	342	228	530	281	246	334	249	245	247	203	157	219	279	5	139
ADAMTS2_CCDS34311.1_ex9_5:178771037-178771060:-_5-4	ADAMTS2	529	860	866	871	620	768	445	511	810	628	511	563	893	741	870	486	660	827	903	662	982	766	413	559	187
ADAMTS2_CCDS34311.1_ex9_5:178771078-178771101:-_5-5	ADAMTS2	636	960	970	1079	992	1106	1322	1275	1130	1262	1588	911	1239	921	954	1207	1216	971	1222	1398	949	1315	496	289	414
ADAMTS20_CCDS31778.2_ex27_12:43847726-43847749:-_5-1	ADAMTS20	194	463	326	745	326	220	466	259	225	177	213	119	311	269	119	81	203	247	254	530	181	176	151	124	92
ADAMTS20_CCDS31778.2_ex37_12:43944714-43944737:+_5-2	ADAMTS20	1407	2163	1817	1754	1874	2227	1386	1982	1565	1639	1568	1651	1678	1668	1630	2464	1979	1679	1999	1593	1757	1938	1098	447	826
ADAMTS20_CCDS31778.2_ex37_12:43944866-43944889:+_5-3	ADAMTS20	751	1254	776	840	609	1111	1048	832	1191	953	754	675	629	708	1464	626	661	904	1274	505	1024	954	586	541	575
ADAMTS20_CCDS31778.2_ex37_12:43944919-43944942:+_5-4	ADAMTS20	222	166	184	173	202	93	184	215	177	89	205	285	209	182	140	142	281	247	106	145	237	186	173	6	62
ADAMTS20_CCDS31778.2_ex37_12:43945023-43945046:-_5-5	ADAMTS20	509	650	643	334	702	564	548	787	701	737	622	452	624	675	493	360	460	686	504	605	504	932	397	307	246
ADAMTS3_CCDS3553.1_ex12_4:73184373-73184396:+_5-1	ADAMTS3	0	0	0	0	0	0	0	0	0	0	0	0	0	0	0	0	0	0	0	0	0	0	0	0	0
ADAMTS3_CCDS3553.1_ex16_4:73188741-73188764:-_5-2	ADAMTS3	208	288	399	161	391	279	241	213	353	253	367	310	378	595	213	325	357	358	526	247	217	366	162	178	219
ADAMTS3_CCDS3553.1_ex16_4:73188766-73188789:+_5-3	ADAMTS3	268	236	146	148	210	286	210	484	163	178	286	335	104	161	89	166	132	310	152	399	115	261	209	53	95
ADAMTS3_CCDS3553.1_ex17_4:73205394-73205417:-_5-4	ADAMTS3	253	234	155	154	182	89	122	179	156	158	90	316	201	177	72	129	165	140	368	209	151	286	197	106	44
ADAMTS3_CCDS3553.1_ex19_4:73414287-73414310:-_5-5	ADAMTS3	45	21	0	1	50	15	48	2	21	30	78	0	3	26	0	2	11	6	0	20	20	12	35	0	0
ADAMTS4_CCDS1223.1_ex6_1:161166054-161166077:+_5-1	ADAMTS4	683	727	770	665	817	725	1163	744	536	576	855	924	999	865	852	632	653	996	779	738	1022	979	533	264	474
ADAMTS4_CCDS1223.1_ex8_1:161167821-161167844:+_5-2	ADAMTS4	454	439	486	330	629	501	674	834	843	765	831	506	592	1193	634	688	1088	433	659	920	682	663	354	364	355
ADAMTS4_CCDS1223.1_ex8_1:161167855-161167878:+_5-3	ADAMTS4	863	1172	1249	1023	1151	1035	1401	1581	1210	1041	928	1098	1399	1623	1197	1795	642	1080	1514	1238	1088	1466	673	913	248
ADAMTS4_CCDS1223.1_ex8_1:161167945-161167968:-_5-4	ADAMTS4	374	685	197	535	422	427	460	660	515	407	606	505	234	932	407	325	672	467	512	570	565	563	292	105	65
ADAMTS4_CCDS1223.1_ex8_1:161168100-161168123:-_5-5	ADAMTS4	691	1139	939	954	1010	790	804	757	935	780	759	840	962	1002	768	1503	768	806	717	933	797	914	539	134	456
ADAMTS5_CCDS13579.1_ex7_21:28337853-28337876:-_5-1	ADAMTS5	814	883	904	885	854	1046	955	847	769	773	830	967	966	1367	827	864	901	829	927	736	692	1220	635	714	339
ADAMTS5_CCDS13579.1_ex7_21:28338068-28338091:+_5-2	ADAMTS5	623	828	776	623	983	876	1249	908	793	893	879	1137	753	1081	1043	810	834	971	954	546	1061	1078	486	258	394
ADAMTS5_CCDS13579.1_ex7_21:28338120-28338143:-_5-3	ADAMTS5	779	864	649	916	679	760	1192	715	981	804	1016	708	747	1153	763	1120	701	881	1255	909	870	1021	608	530	158
ADAMTS5_CCDS13579.1_ex7_21:28338430-28338453:-_5-4	ADAMTS5	626	909	687	557	639	993	825	663	795	622	860	562	794	671	540	912	743	911	856	1136	620	586	488	785	556
ADAMTS5_CCDS13579.1_ex7_21:28338456-28338479:-_5-5	ADAMTS5	825	1944	1620	1103	1146	1386	1566	1396	1071	1204	1280	1425	1171	1449	1292	1274	1083	1317	1426	1256	1337	1369	644	592	573
ADAMTS6_CCDS3983.2_ex14_5:64587169-64587192:+_5-1	ADAMTS6	407	762	551	313	405	297	542	410	577	623	433	389	503	550	840	559	609	518	749	559	647	410	318	44	148
ADAMTS6_CCDS3983.2_ex18_5:64747404-64747427:+_5-2	ADAMTS6	433	550	501	365	867	872	606	759	800	476	725	487	589	443	643	689	615	690	423	605	369	574	338	647	599
ADAMTS6_CCDS3983.2_ex18_5:64747437-64747460:-_5-3	ADAMTS6	431	569	503	648	408	584	340	398	449	422	494	553	661	449	368	165	508	637	390	229	534	427	336	271	249
ADAMTS6_CCDS3983.2_ex20_5:64748559-64748582:+_5-4	ADAMTS6	966	1129	745	1316	588	804	956	1114	881	1046	999	614	898	1134	1147	973	807	928	1015	639	700	1187	754	365	739
ADAMTS6_CCDS3983.2_ex22_5:64766627-64766650:-_5-5	ADAMTS6	27	104	18	0	84	37	82	201	42	2	41	22	51	116	17	7	25	26	5	36	35	19	21	0	0
ADAMTS7_CCDS32303.1_ex9_15:79064105-79064128:-_5-1	ADAMTS7	658	875	925	872	954	1718	776	939	1023	885	1074	888	936	774	1019	1024	892	1120	1315	843	1204	1325	513	668	554
ADAMTS7_CCDS32303.1_ex9_15:79064126-79064149:+_5-2	ADAMTS7	1132	1324	1003	1273	1297	1186	1245	1415	1154	1433	1351	819	1201	1542	1865	1481	1520	1355	1608	1567	1553	1788	883	105	245
ADAMTS7_CCDS32303.1_ex22_15:79092656-79092679:-_5-3	ADAMTS7	644	651	770	1310	640	828	642	393	414	624	682	676	630	838	567	856	1146	590	658	870	682	865	503	192	131
ADAMTS7_CCDS32303.1_ex22_15:79092726-79092749:-_5-4	ADAMTS7	318	400	179	301	307	317	360	308	250	226	301	378	267	424	746	570	449	477	351	429	505	368	248	100	296
ADAMTS7_CCDS32303.1_ex22_15:79092825-79092848:+_5-5	ADAMTS7	374	671	538	380	629	689	448	565	404	564	641	415	767	532	652	161	444	631	512	622	811	429	292	339	413
ADAMTS8_CCDS41732.1_ex6_11:130286869-130286892:-_5-1	ADAMTS8	447	654	412	608	698	516	793	411	583	443	443	478	659	595	346	804	347	434	482	453	464	717	349	190	108
ADAMTS8_CCDS41732.1_ex7_11:130289049-130289072:-_5-2	ADAMTS8	330	669	596	210	430	618	355	621	376	505	362	476	386	447	571	282	600	505	351	477	441	573	257	201	181
ADAMTS8_CCDS41732.1_ex8_11:130297460-130297483:-_5-3	ADAMTS8	776	977	756	719	867	721	841	636	650	677	569	655	840	1067	1076	517	741	896	879	440	755	603	606	196	503
ADAMTS8_CCDS41732.1_ex8_11:130297539-130297562:+_5-4	ADAMTS8	805	959	1851	1512	1364	1457	1697	1528	1191	1226	1141	1693	2049	1624	2095	1606	1063	1479	1502	1100	1413	1454	628	154	296
ADAMTS8_CCDS41732.1_ex8_11:130297925-130297948:-_5-5	ADAMTS8	529	656	570	669	980	668	621	846	700	708	843	873	736	1135	424	726	939	1011	769	917	1044	1174	413	197	254
ADAMTS9_CCDS2903.1_ex37_3:64672353-64672376:+_5-1	ADAMTS9	822	1328	1184	1269	1163	956	1437	975	1007	878	1146	932	1212	1016	1389	1182	1151	1304	1282	1249	1168	1339	641	769	751
ADAMTS9_CCDS2903.1_ex37_3:64672393-64672416:+_5-2	ADAMTS9	565	662	684	533	585	813	594	532	559	665	448	474	658	897	525	717	754	779	448	590	540	366	441	183	279
ADAMTS9_CCDS2903.1_ex37_3:64672536-64672559:+_5-3	ADAMTS9	350	544	141	417	305	234	70	408	249	276	383	130	347	420	359	349	584	162	602	386	234	483	273	68	89
ADAMTS9_CCDS2903.1_ex37_3:64672579-64672602:+_5-4	ADAMTS9	604	729	825	667	749	1063	900	910	841	761	687	796	840	683	810	821	502	854	576	1166	912	957	471	252	230
ADAMTS9_CCDS2903.1_ex37_3:64672605-64672628:+_5-5	ADAMTS9	818	322	490	285	646	306	564	436	395	511	428	602	347	557	298	379	573	382	459	499	456	589	638	188	240
ADAMTSL1_CCDS47954.1_ex1_9:18504883-18504906:-_5-1	ADAMTSL1	326	794	494	635	657	438	946	419	478	541	724	625	512	542	344	564	522	629	801	651	414	598	254	139	233
ADAMTSL1_CCDS47954.1_ex3_9:18574175-18574198:-_5-2	ADAMTSL1	391	610	827	285	554	607	583	494	580	608	747	985	612	661	1005	545	1138	736	646	658	799	950	305	411	334
ADAMTSL1_CCDS47954.1_ex4_9:18622270-18622293:+_5-3	ADAMTSL1	164	153	226	147	219	229	45	178	166	193	88	273	88	113	123	218	37	173	251	133	277	215	128	0	26
ADAMTSL1_CCDS47954.1_ex4_9:18622320-18622343:-_5-4	ADAMTSL1	1166	2390	1918	1823	1446	1747	2121	1893	1901	2173	2862	1774	1574	2099	2035	1417	2511	1934	2369	2316	1852	2680	910	1036	702
ADAMTSL1_CCDS47954.1_ex4_9:18622347-18622370:-_5-5	ADAMTSL1	497	594	542	430	622	734	643	548	813	770	609	487	697	467	584	865	729	827	742	415	684	1359	388	191	428
ADAMTSL2_CCDS6976.1_ex3_9:136404947-136404970:-_5-1	ADAMTSL2	750	948	1163	1132	999	1065	1027	502	885	735	596	909	941	1366	998	293	1005	1202	560	758	1113	904	585	637	363
ADAMTSL2_CCDS6976.1_ex5_9:136405999-136406022:-_5-2	ADAMTSL2	611	970	1050	851	1061	843	1161	1145	633	973	1185	784	1012	1232	1170	1224	1209	1037	1119	1245	882	1331	477	598	591
ADAMTSL2_CCDS6976.1_ex5_9:136406081-136406104:-_5-3	ADAMTSL2	893	1139	1360	846	877	1186	1313	764	779	1045	846	597	995	931	1356	779	979	941	1150	781	895	1198	697	243	809
ADAMTSL2_CCDS6976.1_ex6_9:136409653-136409676:+_5-4	ADAMTSL2	719	1222	899	606	1179	1166	1224	1062	985	1067	876	1221	1257	902	815	490	1227	1054	983	1231	1335	1074	561	164	257
ADAMTSL2_CCDS6976.1_ex9_9:136420673-136420696:+_5-5	ADAMTSL2	635	1336	693	825	824	805	768	1018	1051	784	1139	648	607	1131	724	532	1026	843	779	685	1273	922	495	181	345
ADAMTSL3_CCDS10326.1_ex1_15:84373235-84373258:-_5-1	ADAMTSL3	269	256	400	337	138	153	258	388	210	228	258	199	253	392	378	282	429	397	286	305	342	455	210	481	329
ADAMTSL3_CCDS10326.1_ex7_15:84539605-84539628:-_5-2	ADAMTSL3	280	228	248	195	227	260	316	109	141	171	312	262	212	103	211	284	220	412	364	195	285	255	218	272	392
ADAMTSL3_CCDS10326.1_ex12_15:84566626-84566649:-_5-3	ADAMTSL3	394	686	537	619	697	546	538	1182	573	355	514	444	326	701	507	674	721	428	731	585	800	723	307	346	236
ADAMTSL3_CCDS10326.1_ex14_15:84582075-84582098:+_5-4	ADAMTSL3	520	644	522	648	551	558	585	686	417	559	328	767	917	610	877	975	552	679	643	399	930	776	406	608	307
ADAMTSL3_CCDS10326.1_ex17_15:84611697-84611720:-_5-5	ADAMTSL3	568	1024	506	772	749	833	727	709	922	926	672	574	914	791	680	1140	960	926	896	918	942	1180	443	473	268
ADAMTSL4_CCDS30852.1_ex2_1:150525663-150525686:-_5-1	ADAMTSL4	372	622	326	274	326	185	361	245	312	400	244	208	386	507	586	513	305	494	298	309	354	257	290	214	145
ADAMTSL4_CCDS30852.1_ex3_1:150526260-150526283:-_5-2	ADAMTSL4	486	377	463	585	514	496	572	460	527	526	533	179	475	436	437	486	361	658	561	689	371	645	379	182	170
ADAMTSL4_CCDS30852.1_ex3_1:150526419-150526442:+_5-3	ADAMTSL4	342	449	547	376	446	372	149	450	248	233	245	203	317	299	161	141	112	156	54	232	137	235	267	93	5
ADAMTSL4_CCDS30852.1_ex4_1:150526872-150526895:-_5-4	ADAMTSL4	637	486	421	497	920	472	723	343	351	357	298	281	479	479	315	307	325	419	450	159	370	402	497	200	491
ADAMTSL4_CCDS30852.1_ex5_1:150527956-150527979:+_5-5	ADAMTSL4	110	188	178	11	268	182	51	282	160	116	76	171	74	122	257	20	92	75	34	22	209	68	86	0	16
ADAMTSL5_CCDS12071.1_ex4_19:1507571-1507594:-_5-1	ADAMTSL5	378	471	499	309	417	321	393	581	225	326	430	99	324	460	345	135	290	258	145	406	232	316	295	143	186
ADAMTSL5_CCDS12071.1_ex4_19:1507616-1507639:+_5-2	ADAMTSL5	682	1073	760	956	598	844	516	879	597	667	970	769	610	744	379	792	452	625	814	859	323	628	532	193	147
ADAMTSL5_CCDS12071.1_ex5_19:1507995-1508018:-_5-3	ADAMTSL5	359	421	311	263	309	352	436	383	311	295	491	485	595	346	210	187	543	325	285	416	343	355	280	142	30
ADAMTSL5_CCDS12071.1_ex5_19:1508100-1508123:-_5-4	ADAMTSL5	842	858	724	844	511	549	653	636	615	595	685	572	496	625	402	414	574	525	441	553	547	675	657	196	183
ADAMTSL5_CCDS12071.1_ex9_19:1510704-1510727:-_5-5	ADAMTSL5	486	1055	442	521	615	730	750	485	516	512	510	360	528	518	649	367	412	428	511	478	602	460	379	54	460
ADAP1_CCDS5318.1_ex5_7:943836-943859:+_5-1	ADAP1	608	1177	606	648	642	760	509	830	609	716	600	631	502	677	600	466	893	664	860	561	542	659	474	142	246
ADAP1_CCDS5318.1_ex5_7:943876-943899:+_5-2	ADAP1	468	710	383	286	527	790	963	714	677	636	850	355	666	611	750	624	774	795	754	726	831	703	365	373	344
ADAP1_CCDS5318.1_ex6_7:944797-944820:-_5-3	ADAP1	514	482	464	538	626	566	580	318	433	492	623	340	240	409	371	356	93	281	610	341	396	815	401	165	48
ADAP1_CCDS5318.1_ex7_7:959643-959666:-_5-4	ADAP1	268	371	271	286	379	146	170	197	206	135	201	89	105	111	77	87	207	159	228	133	101	60	209	53	74
ADAP1_CCDS5318.1_ex7_7:959661-959684:-_5-5	ADAP1	352	403	367	176	385	587	619	336	368	342	531	367	299	460	475	273	250	242	367	181	257	361	275	40	154
ADAP2_CCDS11261.1_ex1_17:29250066-29250089:+_5-1	ADAP2	323	252	193	245	89	358	166	148	190	238	116	52	187	139	157	187	363	96	182	170	122	333	252	44	17
ADAP2_CCDS11261.1_ex3_17:29258927-29258950:+_5-2	ADAP2	154	188	147	89	143	165	245	504	202	140	49	220	97	217	193	342	440	231	152	197	382	143	120	27	44
ADAP2_CCDS11261.1_ex4_17:29261192-29261215:+_5-3	ADAP2	288	318	197	225	228	313	127	344	211	145	83	204	205	160	147	173	440	253	170	262	297	178	225	0	113
ADAP2_CCDS11261.1_ex5_17:29271969-29271992:+_5-4	ADAP2	66	123	74	103	37	84	25	0	95	45	23	10	61	147	116	9	51	45	1	29	34	42	51	54	190
ADAP2_CCDS11261.1_ex5_17:29272043-29272066:-_5-5	ADAP2	47	92	105	48	17	25	47	41	110	22	58	100	44	58	189	97	45	77	13	48	88	50	37	0	72
ADAR_CCDS1071.1_ex12_1:154570948-154570971:-_5-1	ADAR	369	653	588	455	659	458	356	488	540	513	528	424	516	661	706	265	598	535	399	375	646	426	288	231	271
ADAR_CCDS1071.1_ex12_1:154571029-154571052:+_5-2	ADAR	567	408	581	778	773	295	535	453	674	593	589	346	448	789	513	695	620	479	592	431	368	567	442	180	866
ADAR_CCDS1071.1_ex13_1:154573559-154573582:+_5-3	ADAR	772	1141	1012	871	968	1034	1073	804	1000	894	1112	1099	1544	839	1004	1970	1156	749	1032	734	655	1249	602	366	519
ADAR_CCDS1071.1_ex13_1:154573584-154573607:+_5-4	ADAR	687	640	1039	648	749	617	677	400	425	476	420	392	637	355	380	229	276	418	449	513	396	475	536	97	131
ADAR_CCDS1071.1_ex13_1:154573633-154573656:+_5-5	ADAR	340	395	447	466	216	368	336	252	556	225	172	488	291	251	153	200	328	251	298	133	210	182	265	44	4
ADARB1_CCDS33589.1_ex1_21:46596181-46596204:-_5-1	ADARB1	226	343	409	345	556	362	478	435	525	447	363	330	459	520	626	414	409	302	323	247	470	317	176	23	15
ADARB1_CCDS33589.1_ex1_21:46596304-46596327:-_5-2	ADARB1	559	760	599	866	753	737	841	701	800	807	865	600	794	538	747	1178	759	795	957	881	567	922	436	573	183
ADARB1_CCDS33589.1_ex1_21:46596330-46596353:+_5-3	ADARB1	793	834	904	858	1402	854	995	816	771	1064	930	996	898	891	641	1272	900	768	920	579	1091	956	619	276	252
ADARB1_CCDS33589.1_ex1_21:46596401-46596424:+_5-4	ADARB1	946	766	872	1185	801	812	901	1282	1234	1138	1197	1172	864	1238	955	1627	1181	1246	1086	1197	1185	1138	738	396	625
ADARB1_CCDS33589.1_ex2_21:46600312-46600335:-_5-5	ADARB1	676	978	781	495	550	704	622	783	873	513	460	553	434	698	943	806	384	891	572	511	588	805	527	126	69
ADARB2_CCDS7058.1_ex7_10:1405351-1405374:+_5-1	ADARB2	1168	1732	1504	1443	1537	1949	1883	1906	1777	1554	2153	1872	1597	1834	1804	2298	1649	1909	2176	1706	1910	1812	911	1499	1623
ADARB2_CCDS7058.1_ex7_10:1405459-1405482:+_5-2	ADARB2	1164	1922	1629	1449	1557	1665	1923	1653	1687	1570	1802	1440	1515	1305	2146	1017	1745	1571	1500	1784	1724	1521	908	122	535
ADARB2_CCDS7058.1_ex7_10:1405639-1405662:+_5-3	ADARB2	350	363	664	527	536	756	536	508	458	377	801	479	465	426	671	561	318	443	668	440	250	414	273	371	245
ADARB2_CCDS7058.1_ex7_10:1405818-1405841:+_5-4	ADARB2	202	274	126	137	224	237	112	108	217	157	140	127	70	196	137	438	225	165	225	299	213	194	158	23	86
ADARB2_CCDS7058.1_ex7_10:1405853-1405876:-_5-5	ADARB2	420	610	712	879	494	652	797	370	520	591	598	635	665	525	551	862	649	447	628	463	540	920	328	298	214
ADAT1_CCDS10922.1_ex4_16:75646651-75646674:-_5-1	ADAT1	189	257	254	57	167	366	144	212	211	192	315	289	155	546	160	37	268	84	164	267	168	281	147	114	296
ADAT1_CCDS10922.1_ex4_16:75646727-75646750:+_5-2	ADAT1	414	706	743	392	406	623	681	354	665	625	687	696	898	535	611	620	314	734	653	544	531	985	323	117	526
ADAT1_CCDS10922.1_ex5_16:75651031-75651054:+_5-3	ADAT1	302	281	128	190	307	213	146	163	454	226	449	93	292	321	327	265	366	151	91	237	139	292	236	65	43
ADAT1_CCDS10922.1_ex7_16:75654170-75654193:-_5-4	ADAT1	184	173	325	94	274	342	187	72	141	330	301	153	244	363	176	914	218	271	147	186	479	246	144	34	174
ADAT1_CCDS10922.1_ex8_16:75654526-75654549:+_5-5	ADAT1	1150	1888	1730	1872	1895	1231	1433	1340	1415	1480	1746	1174	1446	1422	1155	1774	1334	1328	1717	1567	1263	1427	897	372	872
ADAT2_CCDS43511.1_ex2_6:143753721-143753744:+_5-1	ADAT2	420	644	540	423	623	549	428	277	347	249	93	137	235	107	5	25	103	1	9	64	14	0	328	0	0
ADAT2_CCDS43511.1_ex2_6:143753736-143753759:-_5-2	ADAT2	355	220	168	174	374	294	125	240	248	213	239	523	217	288	318	135	282	312	219	223	276	273	277	102	202
ADAT2_CCDS43511.1_ex3_6:143754955-143754978:+_5-3	ADAT2	176	335	340	234	282	249	237	177	56	139	31	11	25	12	8	0	1	2	50	0	0	6	137	0	0
ADAT2_CCDS43511.1_ex3_6:143755006-143755029:-_5-4	ADAT2	231	323	306	287	345	419	252	149	203	112	48	39	60	14	6	128	2	23	29	0	0	54	180	0	0
ADAT2_CCDS43511.1_ex3_6:143755056-143755079:-_5-5	ADAT2	151	115	104	144	128	147	248	163	83	188	118	121	380	132	3	101	70	101	85	56	131	101	118	1	71
ADAT3_CCDS12076.2_ex0_19:1912180-1912203:-_5-1	ADAT3	480	791	613	838	721	601	472	238	320	297	100	96	19	143	51	275	117	52	29	76	58	88	375	1	0
ADAT3_CCDS12076.2_ex0_19:1912331-1912354:-_5-2	ADAT3	942	990	1048	1025	578	940	657	315	565	657	184	441	423	245	149	494	88	246	402	185	125	316	735	1	54
ADAT3_CCDS12076.2_ex0_19:1912532-1912555:-_5-3	ADAT3	361	390	304	312	459	224	300	44	66	233	35	103	12	87	1	17	1	35	0	6	9	2	282	1	0
ADAT3_CCDS12076.2_ex0_19:1912590-1912613:-_5-4	ADAT3	838	1430	971	1272	1372	916	822	863	454	530	401	457	348	439	345	384	154	312	161	225	266	131	654	0	73
ADAT3_CCDS12076.2_ex0_19:1912683-1912706:-_5-5	ADAT3	456	521	662	566	348	333	485	100	202	96	107	12	148	106	0	0	2	0	15	35	1	0	356	0	0
ADC_CCDS375.1_ex2_1:33557683-33557706:-_5-1	ADC	523	819	509	569	992	482	554	643	596	408	714	527	560	1122	480	489	1325	701	805	803	725	913	408	103	151
ADC_CCDS375.1_ex2_1:33557709-33557732:-_5-2	ADC	288	318	449	711	457	233	644	408	363	415	581	196	306	359	227	887	548	438	391	400	422	360	225	123	101
ADC_CCDS375.1_ex3_1:33558927-33558950:-_5-3	ADC	458	643	907	520	654	693	498	657	839	350	679	708	585	889	613	628	636	659	411	458	653	516	357	320	42
ADC_CCDS375.1_ex4_1:33560144-33560167:-_5-4	ADC	196	373	153	276	402	389	578	318	468	216	438	202	378	441	373	377	320	402	230	494	426	292	153	46	93
ADC_CCDS375.1_ex4_1:33560205-33560228:+_5-5	ADC	388	204	620	241	507	621	410	632	366	657	843	652	852	683	602	991	564	691	688	580	758	619	303	195	463
ADCK1_CCDS45144.1_ex0_14:78285417-78285440:+_5-1	ADCK1	789	1085	1057	824	961	697	874	845	628	617	690	482	612	786	1097	617	771	760	697	662	652	777	616	255	266
ADCK1_CCDS45144.1_ex0_14:78285438-78285461:+_5-2	ADCK1	368	599	399	384	539	628	436	487	580	537	540	371	751	440	380	735	627	275	795	558	284	853	287	173	74
ADCK1_CCDS45144.1_ex2_14:78353447-78353470:-_5-3	ADCK1	359	479	318	353	640	482	374	509	577	274	523	451	277	506	253	185	422	293	503	401	231	374	280	248	245
ADCK1_CCDS45144.1_ex2_14:78353531-78353554:+_5-4	ADCK1	320	500	290	521	592	435	593	421	520	464	598	529	352	533	523	454	421	512	252	444	476	487	250	25	97
ADCK1_CCDS45144.1_ex3_14:78365472-78365495:-_5-5	ADCK1	252	729	363	212	598	316	358	403	123	396	610	254	438	704	410	274	496	405	174	564	185	457	197	428	460
ADCK2_CCDS5861.1_ex0_7:140373221-140373244:+_5-1	ADCK2	534	248	557	437	256	210	446	263	233	181	247	214	299	359	250	447	309	387	334	351	437	359	417	309	341
ADCK2_CCDS5861.1_ex0_7:140373313-140373336:-_5-2	ADCK2	619	727	333	673	586	451	811	491	319	733	681	681	561	825	1030	649	855	563	662	434	893	594	483	214	318
ADCK2_CCDS5861.1_ex0_7:140373591-140373614:-_5-3	ADCK2	688	574	646	386	746	667	498	552	464	327	569	784	346	543	401	407	979	928	435	916	592	558	537	131	243
ADCK2_CCDS5861.1_ex0_7:140373672-140373695:+_5-4	ADCK2	668	702	601	669	690	553	923	484	725	564	754	569	823	348	500	771	599	571	790	489	572	768	521	701	309
ADCK2_CCDS5861.1_ex0_7:140373765-140373788:-_5-5	ADCK2	14	12	1	0	0	35	0	14	43	1	4	45	4	1	3	0	0	31	25	0	2	0	11	108	0
ADCK3_CCDS1557.1_ex1_1:227152871-227152894:-_5-1	ADCK3	767	1091	1076	1091	1282	1010	1176	1367	1231	845	1568	703	1495	1226	1412	804	1163	1473	900	1245	1492	1043	598	293	227
ADCK3_CCDS1557.1_ex1_1:227152892-227152915:-_5-2	ADCK3	178	253	253	321	233	269	193	158	232	283	279	233	293	220	236	651	225	268	397	250	284	347	139	174	288
ADCK3_CCDS1557.1_ex2_1:227153418-227153441:-_5-3	ADCK3	743	1117	1222	946	1005	1236	917	1057	1547	826	723	1232	1195	1065	840	971	1081	1284	1005	881	1035	1145	580	288	439
ADCK3_CCDS1557.1_ex4_1:227169806-227169829:+_5-4	ADCK3	490	576	311	276	371	468	465	479	338	468	571	374	471	869	555	713	602	549	416	775	437	392	382	301	196
ADCK3_CCDS1557.1_ex6_1:227170619-227170642:-_5-5	ADCK3	828	1381	1065	1180	1740	1224	1340	1102	1242	944	1230	1226	873	1218	999	1494	1145	1364	1380	1409	1506	1413	646	238	268
ADCK4_CCDS12562.1_ex7_19:41209733-41209756:-_5-1	ADCK4	592	859	584	675	613	568	1003	619	732	586	740	528	559	359	509	409	277	770	560	431	512	673	462	206	138
ADCK4_CCDS12562.1_ex8_19:41211014-41211037:+_5-2	ADCK4	752	1100	965	703	1031	1169	917	858	1020	588	847	583	496	776	668	917	681	920	594	846	842	678	587	208	287
ADCK4_CCDS12562.1_ex11_19:41220010-41220033:-_5-3	ADCK4	565	677	1270	682	906	705	548	540	627	411	770	601	749	480	896	403	807	775	339	517	705	371	441	66	45
ADCK4_CCDS12562.1_ex12_19:41220169-41220192:+_5-4	ADCK4	527	388	489	723	434	443	363	372	452	514	373	329	553	519	441	346	461	360	456	344	349	507	411	148	206
ADCK4_CCDS12562.1_ex12_19:41220214-41220237:-_5-5	ADCK4	438	469	734	634	394	768	673	259	588	421	508	248	272	377	360	231	255	380	472	254	447	381	342	407	197
ADCK5_CCDS34965.1_ex2_8:145608314-145608337:+_5-1	ADCK5	526	880	634	415	496	784	677	635	531	542	617	529	462	686	278	626	619	494	532	1002	480	841	410	151	174
ADCK5_CCDS34965.1_ex2_8:145608347-145608370:-_5-2	ADCK5	882	1061	1210	832	1180	1024	818	928	853	896	1034	1014	705	1122	1331	683	562	872	870	945	912	1096	688	149	438
ADCK5_CCDS34965.1_ex3_8:145615896-145615919:-_5-3	ADCK5	526	628	659	737	647	821	1399	594	677	524	450	688	438	600	705	683	499	634	477	687	647	735	410	283	457
ADCK5_CCDS34965.1_ex3_8:145615917-145615940:-_5-4	ADCK5	237	442	451	325	407	479	228	404	383	354	138	223	159	164	176	93	303	172	401	323	349	160	185	24	113
ADCK5_CCDS34965.1_ex4_8:145616191-145616214:-_5-5	ADCK5	410	565	531	328	375	512	759	456	645	606	526	581	704	671	592	169	599	500	475	472	588	534	320	253	226
ADCY1_CCDS34631.1_ex0_7:45614455-45614478:+_5-1	ADCY1	398	470	670	470	374	207	411	330	772	479	423	439	651	447	359	517	460	566	487	407	495	534	311	49	29
ADCY1_CCDS34631.1_ex0_7:45614606-45614629:+_5-2	ADCY1	235	481	307	520	610	247	516	451	469	199	504	141	418	618	163	202	509	371	338	529	178	572	183	255	39
ADCY1_CCDS34631.1_ex4_7:45688273-45688296:-_5-3	ADCY1	751	977	633	638	821	718	687	537	681	641	533	775	414	698	752	461	721	1041	538	385	682	614	586	359	429
ADCY1_CCDS34631.1_ex6_7:45699696-45699719:+_5-4	ADCY1	457	1109	890	948	873	980	676	915	852	752	752	866	885	858	1246	665	925	669	867	725	722	1276	357	282	262
ADCY1_CCDS34631.1_ex6_7:45699769-45699792:-_5-5	ADCY1	943	1207	936	1068	1458	1059	811	1011	1341	1104	1135	1191	1285	1185	777	1143	1129	1108	1188	1016	940	979	736	456	306
ADCY10_CCDS1265.1_ex15_1:167823575-167823598:+_5-1	ADCY10	360	401	439	468	445	360	564	214	208	470	892	386	125	390	651	547	532	241	479	794	451	617	281	51	134
ADCY10_CCDS1265.1_ex16_1:167825503-167825526:+_5-2	ADCY10	449	317	501	445	375	572	508	334	237	437	602	428	213	572	327	196	280	671	545	513	523	394	350	162	372
ADCY10_CCDS1265.1_ex16_1:167825614-167825637:+_5-3	ADCY10	153	111	345	251	285	261	204	215	183	281	177	33	251	251	113	120	195	105	194	259	51	264	119	116	269
ADCY10_CCDS1265.1_ex21_1:167847821-167847844:-_5-4	ADCY10	280	468	422	247	257	585	416	404	293	268	323	235	215	443	360	223	585	521	188	338	370	306	218	418	120
ADCY10_CCDS1265.1_ex24_1:167852801-167852824:+_5-5	ADCY10	407	656	530	466	439	487	791	998	633	701	1003	525	845	839	909	1195	731	535	887	589	768	612	318	379	300
ADCY2_CCDS3872.2_ex1_5:7414729-7414752:-_5-1	ADCY2	0	0	0	0	0	0	0	0	0	0	0	0	0	0	0	0	0	0	0	0	0	0	0	0	0
ADCY2_CCDS3872.2_ex2_5:7520950-7520973:-_5-2	ADCY2	421	618	680	414	557	785	364	528	594	336	756	654	755	853	632	1115	678	572	348	502	691	468	329	74	199
ADCY2_CCDS3872.2_ex5_5:7695914-7695937:-_5-3	ADCY2	651	811	814	769	969	685	669	1155	877	728	394	988	918	1016	946	828	770	815	1153	769	904	993	508	408	506
ADCY2_CCDS3872.2_ex8_5:7707851-7707874:+_5-4	ADCY2	61	99	67	39	8	109	38	10	66	30	32	230	78	103	43	33	32	82	79	61	94	53	48	17	11
ADCY2_CCDS3872.2_ex9_5:7709390-7709413:-_5-5	ADCY2	785	1480	1030	710	1253	886	1033	832	1265	945	1137	1040	1626	1578	1203	1705	1428	918	1199	1054	838	1404	613	611	461
ADCY3_CCDS1715.1_ex13_2:25059799-25059822:-_5-1	ADCY3	323	547	511	266	551	551	400	573	594	435	326	412	373	439	746	524	485	709	470	230	661	357	252	180	169
ADCY3_CCDS1715.1_ex15_2:25062791-25062814:-_5-2	ADCY3	879	1451	993	844	1520	1442	1307	1369	1415	1103	1448	1303	952	1950	932	698	1300	1288	1092	1410	1291	1563	686	464	407
ADCY3_CCDS1715.1_ex16_2:25064227-25064250:+_5-3	ADCY3	550	583	559	330	455	659	586	596	644	589	635	651	593	743	753	906	401	754	502	487	633	567	429	339	263
ADCY3_CCDS1715.1_ex18_2:25065130-25065153:+_5-4	ADCY3	126	309	95	95	153	117	205	175	126	155	217	126	215	295	112	198	161	175	140	291	198	192	98	34	103
ADCY3_CCDS1715.1_ex20_2:25141347-25141370:-_5-5	ADCY3	626	750	940	938	635	1059	1028	666	712	1140	1042	920	1077	785	938	828	905	923	919	727	771	1137	488	160	314
ADCY4_CCDS9627.1_ex13_14:24795345-24795368:+_5-1	ADCY4	517	782	1087	343	667	485	806	602	520	464	638	328	303	502	713	400	617	600	455	298	515	575	403	88	131
ADCY4_CCDS9627.1_ex18_14:24799401-24799424:+_5-2	ADCY4	550	1090	943	961	1062	1050	1336	779	686	1037	969	892	968	929	812	918	1127	1058	1138	647	1019	1577	429	676	257
ADCY4_CCDS9627.1_ex19_14:24800276-24800299:-_5-3	ADCY4	384	597	692	645	935	840	587	522	565	658	659	474	685	889	688	618	1066	280	731	707	665	578	300	233	99
ADCY4_CCDS9627.1_ex23_14:24802053-24802076:+_5-4	ADCY4	461	609	329	338	391	541	155	361	289	441	284	278	696	172	179	214	129	356	498	199	452	432	360	44	263
ADCY4_CCDS9627.1_ex24_14:24803731-24803754:-_5-5	ADCY4	1007	1031	1055	946	723	769	941	1403	906	716	980	719	828	889	1095	1560	839	954	920	892	802	1142	786	175	270
ADCY5_CCDS3022.1_ex11_3:123038577-123038600:+_5-1	ADCY5	517	678	367	758	579	559	450	612	432	581	755	354	337	621	409	1131	765	560	526	486	675	344	403	341	375
ADCY5_CCDS3022.1_ex14_3:123046562-123046585:-_5-2	ADCY5	218	304	311	395	298	189	190	255	248	229	250	385	416	351	246	109	214	191	145	269	244	437	170	151	299
ADCY5_CCDS3022.1_ex15_3:123047631-123047654:+_5-3	ADCY5	489	1177	617	790	988	852	589	855	542	611	734	605	824	589	318	1194	386	708	332	544	563	710	382	355	599
ADCY5_CCDS3022.1_ex16_3:123049814-123049837:+_5-4	ADCY5	111	130	191	45	104	190	119	111	121	160	42	68	252	137	413	40	161	173	275	142	66	91	87	22	20
ADCY5_CCDS3022.1_ex18_3:123066707-123066730:+_5-5	ADCY5	758	773	835	998	820	1020	1074	805	1139	801	931	891	1012	1274	826	1289	973	862	887	614	710	1013	591	106	455
ADCY6_CCDS8767.1_ex20_12:49176375-49176398:-_5-1	ADCY6	457	601	647	759	427	537	558	497	499	413	575	453	627	577	423	356	420	540	504	401	684	687	357	751	611
ADCY6_CCDS8767.1_ex20_12:49176435-49176458:+_5-2	ADCY6	369	364	410	680	672	656	361	392	295	357	316	478	434	495	174	490	298	368	350	378	326	574	288	418	38
ADCY6_CCDS8767.1_ex20_12:49176817-49176840:+_5-3	ADCY6	469	456	359	468	305	369	389	900	516	609	612	761	513	666	601	283	712	842	644	884	717	503	366	546	201
ADCY6_CCDS8767.1_ex20_12:49176998-49177021:-_5-4	ADCY6	549	833	640	590	693	789	670	516	550	514	784	915	433	604	759	378	365	580	655	551	686	623	428	433	238
ADCY6_CCDS8767.1_ex20_12:49177073-49177096:+_5-5	ADCY6	344	609	515	187	738	419	577	557	570	449	500	535	341	391	399	701	246	344	640	347	559	764	268	173	275
ADCY7_CCDS10741.1_ex1_16:50324528-50324551:+_5-1	ADCY7	418	536	537	578	412	425	283	401	494	294	395	357	565	360	864	238	533	535	556	437	489	416	326	65	132
ADCY7_CCDS10741.1_ex4_16:50327317-50327340:+_5-2	ADCY7	596	1120	686	919	1376	909	861	1519	848	1153	1213	926	1002	1334	1148	823	1121	972	1303	693	847	1867	465	300	513
ADCY7_CCDS10741.1_ex6_16:50332891-50332914:-_5-3	ADCY7	806	795	1111	1108	744	1873	1353	915	1019	942	1185	550	836	975	1689	1209	1050	940	1129	1006	1017	1230	629	522	379
ADCY7_CCDS10741.1_ex8_16:50334986-50335009:+_5-4	ADCY7	480	1003	504	559	813	551	584	501	838	547	644	617	409	656	482	499	583	646	608	880	490	590	375	348	277
ADCY7_CCDS10741.1_ex9_16:50338433-50338456:-_5-5	ADCY7	879	981	1310	900	1031	1345	1261	1134	1026	1070	1129	1362	767	1075	803	540	1509	1247	953	970	1175	1289	686	186	409
ADCY8_CCDS6363.1_ex11_8:131916232-131916255:-_5-1	ADCY8	86	117	123	40	20	99	52	152	36	58	77	20	87	32	90	2	180	29	29	40	40	25	67	33	154
ADCY8_CCDS6363.1_ex15_8:131964112-131964135:-_5-2	ADCY8	451	178	340	441	250	223	349	261	361	279	207	209	151	370	89	493	332	272	186	190	293	347	352	74	153
ADCY8_CCDS6363.1_ex17_8:132051759-132051782:+_5-3	ADCY8	1069	1076	694	1027	829	920	510	753	834	842	639	404	435	536	533	627	502	689	565	527	365	570	834	255	327
ADCY8_CCDS6363.1_ex17_8:132052127-132052150:-_5-4	ADCY8	505	510	360	257	262	536	341	176	259	219	324	517	148	245	247	518	242	194	94	210	161	145	394	222	83
ADCY8_CCDS6363.1_ex17_8:132052414-132052437:-_5-5	ADCY8	770	1121	702	585	744	974	699	604	814	747	849	547	623	592	546	478	612	697	360	454	732	654	601	892	602
ADCY9_CCDS32382.1_ex9_16:4163799-4163822:-_5-1	ADCY9	134	419	167	256	276	246	193	125	337	228	111	355	308	278	140	43	77	449	220	206	264	343	105	115	14
ADCY9_CCDS32382.1_ex9_16:4164921-4164944:-_5-2	ADCY9	773	1016	758	848	1179	1087	705	1023	995	980	791	1033	817	1124	1096	1551	960	970	1078	902	1005	912	603	209	400
ADCY9_CCDS32382.1_ex9_16:4165002-4165025:+_5-3	ADCY9	492	563	489	368	732	544	389	823	338	463	780	405	535	638	549	487	1204	422	498	829	741	614	384	248	210
ADCY9_CCDS32382.1_ex9_16:4165086-4165109:+_5-4	ADCY9	728	1059	1117	1213	813	971	1208	824	811	835	1363	700	1215	1095	1218	860	1287	1021	1143	872	1030	1174	568	254	309
ADCY9_CCDS32382.1_ex9_16:4165142-4165165:-_5-5	ADCY9	321	193	235	382	255	234	372	113	311	218	257	308	203	130	259	518	97	230	282	244	283	268	250	371	231
ADCYAP1_CCDS11825.1_ex1_18:907693-907716:-_5-1	ADCYAP1	372	450	558	578	648	667	480	923	715	681	463	792	744	623	751	486	691	810	581	583	692	725	290	163	234
ADCYAP1_CCDS11825.1_ex1_18:907762-907785:+_5-2	ADCYAP1	0	0	0	0	0	0	0	0	0	0	0	0	0	0	0	0	0	0	0	0	0	0	0	0	0
ADCYAP1_CCDS11825.1_ex2_18:908257-908280:+_5-3	ADCYAP1	717	784	536	652	663	720	869	1061	934	654	847	1100	489	774	923	462	892	918	721	977	789	512	559	126	524
ADCYAP1_CCDS11825.1_ex2_18:908273-908296:-_5-4	ADCYAP1	423	726	562	542	859	863	974	741	663	612	565	365	734	702	610	521	843	730	681	1018	812	567	330	272	370
ADCYAP1_CCDS11825.1_ex2_18:908334-908357:-_5-5	ADCYAP1	676	1474	1254	1060	1035	1368	1343	1316	1061	1037	1040	1124	715	1032	863	875	1167	1247	1365	1122	997	1759	527	1314	756
ADCYAP1R1_CCDS5433.1_ex2_7:31117633-31117656:+_5-1	ADCYAP1R1	891	1455	1066	1143	1522	986	1146	1207	1425	1069	1133	1248	1119	1749	790	1066	1609	1249	1266	1300	1280	1585	695	354	407
ADCYAP1R1_CCDS5433.1_ex2_7:31117691-31117714:+_5-2	ADCYAP1R1	356	791	523	409	724	474	504	503	512	505	618	466	633	647	689	117	619	648	419	691	602	407	278	214	1
ADCYAP1R1_CCDS5433.1_ex6_7:31124369-31124392:+_5-3	ADCYAP1R1	231	357	163	465	265	183	145	363	282	296	210	302	325	232	357	203	86	527	337	174	154	496	180	221	151
ADCYAP1R1_CCDS5433.1_ex7_7:31124960-31124983:-_5-4	ADCYAP1R1	253	194	150	52	274	104	321	211	251	294	300	158	313	486	490	490	253	576	217	216	270	304	197	58	17
ADCYAP1R1_CCDS5433.1_ex8_7:31125996-31126019:+_5-5	ADCYAP1R1	320	329	441	468	239	473	615	263	328	353	103	499	226	418	278	353	275	232	399	169	421	220	250	226	290
ADD1_CCDS3363.1_ex3_4:2895738-2895761:+_5-1	ADD1	622	825	844	911	928	927	788	678	919	619	899	794	941	999	830	542	903	898	756	857	739	1026	485	252	165
ADD1_CCDS3363.1_ex4_4:2896410-2896433:-_5-2	ADD1	596	630	754	984	837	384	667	588	862	770	591	752	784	737	576	992	405	539	882	557	457	1154	465	446	126
ADD1_CCDS3363.1_ex5_4:2899937-2899960:-_5-3	ADD1	591	1313	1026	1484	1406	972	920	687	1007	911	896	1263	1005	456	1291	1451	1095	1438	1249	711	1203	1127	461	610	206
ADD1_CCDS3363.1_ex6_4:2900176-2900199:-_5-4	ADD1	411	727	785	601	589	871	749	693	883	963	558	655	461	986	772	508	396	779	720	420	1034	800	321	171	358
ADD1_CCDS3363.1_ex7_4:2900975-2900998:+_5-5	ADD1	90	81	78	75	52	53	30	86	174	97	203	13	25	108	90	3	99	26	97	61	50	99	70	127	31
ADD2_CCDS1906.1_ex11_2:70923364-70923387:+_5-1	ADD2	786	732	1021	942	751	780	490	529	707	640	429	580	604	645	398	1194	531	712	936	537	642	1001	613	379	355
ADD2_CCDS1906.1_ex11_2:70923499-70923522:+_5-2	ADD2	202	361	365	125	160	261	71	219	332	229	209	178	248	204	152	443	215	204	270	213	171	370	158	264	518
ADD2_CCDS1906.1_ex12_2:70931458-70931481:+_5-3	ADD2	6	0	0	0	5	0	0	19	0	0	6	0	0	9	0	0	0	0	0	0	0	0	5	0	0
ADD2_CCDS1906.1_ex12_2:70931494-70931517:+_5-4	ADD2	572	969	828	671	864	753	1041	528	573	703	572	849	854	462	438	605	824	748	739	727	610	832	446	308	818
ADD2_CCDS1906.1_ex13_2:70933429-70933452:-_5-5	ADD2	659	662	440	653	475	281	587	585	640	579	499	436	232	644	501	1100	603	574	822	370	483	600	514	185	539
ADD3_CCDS7561.1_ex2_10:111876106-111876129:-_5-1	ADD3	448	459	536	319	599	434	457	795	522	408	717	527	965	649	793	566	391	682	720	642	473	668	350	436	366
ADD3_CCDS7561.1_ex4_10:111878419-111878442:-_5-2	ADD3	289	253	370	206	279	293	256	148	413	254	228	274	275	271	427	342	274	194	254	196	383	345	226	85	96
ADD3_CCDS7561.1_ex4_10:111878446-111878469:-_5-3	ADD3	64	46	46	25	30	33	71	38	110	51	93	79	64	128	157	119	92	74	138	104	152	105	50	0	22
ADD3_CCDS7561.1_ex5_10:111878965-111878988:+_5-4	ADD3	105	239	214	140	192	239	186	320	105	137	326	334	260	253	81	64	140	198	329	225	172	353	82	0	93
ADD3_CCDS7561.1_ex5_10:111879029-111879052:+_5-5	ADD3	104	68	71	421	47	67	18	120	50	130	161	97	156	74	210	56	139	92	429	64	96	120	81	0	79
ADH1A_CCDS3648.1_ex3_4:100203682-100203705:-_5-1	ADH1A	260	217	144	150	247	388	421	326	276	357	379	235	158	346	344	388	529	424	365	380	344	342	203	740	21
ADH1A_CCDS3648.1_ex4_4:100205756-100205779:+_5-2	ADH1A	314	429	660	345	354	237	211	485	322	438	269	435	438	315	411	145	320	349	513	311	327	428	245	101	117
ADH1A_CCDS3648.1_ex5_4:100205923-100205946:-_5-3	ADH1A	645	951	948	775	1078	924	1137	635	588	925	773	736	1114	881	845	361	651	846	1275	798	896	1303	503	695	664
ADH1A_CCDS3648.1_ex6_4:100208090-100208113:-_5-4	ADH1A	350	425	578	342	333	475	454	449	594	307	502	160	689	457	385	316	464	337	649	435	263	440	273	131	190
ADH1A_CCDS3648.1_ex7_4:100208716-100208739:+_5-5	ADH1A	96	216	169	120	63	148	221	137	148	48	63	227	127	134	453	153	219	206	67	74	186	242	75	81	70
ADH1B_CCDS34033.1_ex4_4:100237053-100237076:-_5-1	ADH1B	380	588	871	820	624	1159	523	662	659	620	695	523	726	801	781	819	636	629	566	559	678	744	297	99	158
ADH1B_CCDS34033.1_ex4_4:100237119-100237142:-_5-2	ADH1B	647	534	927	701	606	797	684	401	842	846	851	835	600	743	923	701	769	807	829	682	860	859	505	428	110
ADH1B_CCDS34033.1_ex4_4:100237255-100237278:+_5-3	ADH1B	418	697	617	688	1014	736	976	1019	710	699	1004	723	675	574	770	1166	1001	663	852	801	790	816	326	485	311
ADH1B_CCDS34033.1_ex5_4:100237422-100237445:-_5-4	ADH1B	710	965	747	551	693	1145	903	733	1009	740	1115	882	835	746	945	529	546	654	1080	426	941	1063	554	534	313
ADH1B_CCDS34033.1_ex5_4:100237440-100237463:+_5-5	ADH1B	346	742	389	397	298	515	279	355	392	239	546	437	274	246	295	202	661	307	343	457	248	382	270	483	84
ADH4_CCDS34032.1_ex4_4:100057812-100057835:+_5-1	ADH4	158	112	56	121	274	183	147	110	58	99	203	101	112	384	170	222	44	92	121	188	248	146	123	23	64
ADH4_CCDS34032.1_ex5_4:100060217-100060240:+_5-2	ADH4	131	386	387	228	275	224	219	298	165	239	434	172	322	140	100	525	152	140	179	209	94	465	102	222	43
ADH4_CCDS34032.1_ex5_4:100060262-100060285:+_5-3	ADH4	9	91	61	5	141	14	24	52	29	49	64	26	2	5	83	5	0	3	2	12	28	50	7	0	0
ADH4_CCDS34032.1_ex6_4:100062693-100062716:+_5-4	ADH4	434	385	313	329	390	428	582	342	288	497	442	105	132	237	203	273	401	268	353	447	333	473	339	379	358
ADH4_CCDS34032.1_ex6_4:100062741-100062764:+_5-5	ADH4	502	931	499	699	617	681	660	362	934	734	364	594	655	551	808	448	750	710	718	532	564	741	392	229	516
ADH5_CCDS47111.1_ex6_4:100003190-100003213:+_5-2	ADH5	174	255	140	373	195	141	205	138	156	137	44	166	246	61	96	500	82	170	270	119	170	361	136	0	0
ADH5_CCDS47111.1_ex6_4:100003237-100003260:+_5-3	ADH5	221	181	218	295	282	302	365	280	266	352	339	185	266	419	311	145	304	188	483	253	316	274	172	0	46
ADH5_CCDS47111.1_ex4_4:99998062-99998085:-_5-5	ADH5	50	72	75	51	8	22	82	34	40	58	47	100	75	29	25	60	22	37	62	97	59	59	39	9	23
ADH6_CCDS3647.1_ex2_4:100130074-100130097:-_5-1	ADH6	268	372	307	145	130	94	148	111	280	151	202	293	116	59	137	86	132	151	272	159	172	94	209	81	9
ADH6_CCDS3647.1_ex3_4:100131250-100131273:+_5-2	ADH6	305	654	440	349	587	319	898	489	659	361	456	375	746	611	168	407	396	234	408	482	504	667	238	276	357
ADH6_CCDS3647.1_ex5_4:100134846-100134869:-_5-3	ADH6	73	127	62	352	115	78	124	117	80	51	201	59	213	56	121	99	136	156	67	106	96	117	57	0	30
ADH6_CCDS3647.1_ex5_4:100134890-100134913:-_5-4	ADH6	612	1252	548	694	686	937	923	652	924	673	917	1055	733	931	728	1040	957	690	671	919	516	830	478	206	294
ADH6_CCDS3647.1_ex6_4:100137316-100137339:-_5-5	ADH6	156	166	180	79	140	347	250	110	196	217	202	107	359	350	280	140	44	392	391	203	262	232	122	148	145
ADH7_CCDS34034.1_ex4_4:100349039-100349062:-_5-1	ADH7	244	470	210	261	202	518	240	414	310	115	379	130	268	332	434	371	273	173	255	250	295	288	190	274	116
ADH7_CCDS34034.1_ex4_4:100349131-100349154:-_5-2	ADH7	301	315	469	271	480	313	440	335	451	483	528	224	558	439	271	822	394	357	613	470	358	647	235	221	194
ADH7_CCDS34034.1_ex5_4:100349238-100349261:+_5-3	ADH7	336	553	493	328	435	348	523	664	251	331	610	233	272	568	711	785	567	472	473	467	378	468	262	122	157
ADH7_CCDS34034.1_ex5_4:100349264-100349287:-_5-4	ADH7	355	272	379	274	440	455	399	285	358	277	427	304	382	430	505	242	555	431	360	439	405	305	277	3729	3729
ADH7_CCDS34034.1_ex6_4:100349699-100349722:-_5-5	ADH7	584	1154	655	776	1353	1066	944	1116	873	941	1145	750	1193	647	762	928	1369	1105	1128	947	866	1230	456	134	106
ADHFE1_CCDS6190.2_ex4_8:67356894-67356917:-_5-1	ADHFE1	519	234	376	308	588	452	475	585	557	270	358	547	213	818	368	382	399	548	292	327	585	524	405	228	173
ADHFE1_CCDS6190.2_ex5_8:67357461-67357484:+_5-2	ADHFE1	266	295	122	301	448	160	339	290	277	337	389	194	509	252	438	261	388	356	446	265	115	394	208	93	242
ADHFE1_CCDS6190.2_ex5_8:67357506-67357529:+_5-3	ADHFE1	442	795	311	496	386	496	460	263	259	365	209	558	294	439	231	282	219	140	308	236	280	264	345	156	46
ADHFE1_CCDS6190.2_ex6_8:67359512-67359535:+_5-4	ADHFE1	122	52	157	183	119	141	228	236	70	51	181	142	141	104	298	56	127	152	65	80	138	59	95	0	14
ADHFE1_CCDS6190.2_ex7_8:67361168-67361191:-_5-5	ADHFE1	416	223	269	435	363	468	159	155	495	243	351	345	287	460	632	298	191	485	226	266	530	253	325	235	141
ADI1_CCDS1653.1_ex1_2:3504646-3504669:+_5-1	ADI1	448	716	726	616	721	1025	653	261	1072	778	647	926	1137	625	1105	380	249	705	727	437	500	512	350	22	173
ADI1_CCDS1653.1_ex1_2:3504745-3504768:-_5-2	ADI1	20	0	21	11	5	16	0	0	0	32	0	4	66	0	6	0	0	37	28	0	3	30	16	0	9
ADI1_CCDS1653.1_ex2_2:3517642-3517665:+_5-3	ADI1	53	115	65	228	73	112	6	100	37	47	50	4	82	80	53	59	61	29	84	57	89	171	41	0	7
ADI1_CCDS1653.1_ex2_2:3517674-3517697:-_5-4	ADI1	250	329	248	167	226	236	347	149	233	182	243	379	51	254	226	217	326	220	262	418	221	260	195	56	34
ADI1_CCDS1653.1_ex3_2:3523141-3523164:-_5-5	ADI1	518	595	860	798	834	897	585	738	757	544	697	683	705	590	1317	642	897	687	801	412	632	883	404	323	455
ADIG_CCDS54461.1_ex0_20:37209972-37209995:+_5-1	ADIG	181	130	212	220	161	202	114	215	160	318	115	54	121	291	227	255	230	232	330	167	255	260	141	1	64
ADIG_CCDS54461.1_ex0_20:37209995-37210018:+_5-2	ADIG	258	247	437	492	443	231	224	244	409	442	447	146	339	393	190	117	356	248	327	365	288	434	201	89	60
ADIG_CCDS54461.1_ex1_20:37214657-37214680:+_5-3	ADIG	363	764	249	486	364	725	537	402	326	458	836	499	508	606	657	280	487	566	669	700	466	579	283	126	113
ADIG_CCDS54461.1_ex1_20:37214686-37214709:+_5-4	ADIG	468	1033	878	637	1181	788	913	809	869	914	876	686	888	899	672	555	1139	888	1220	939	678	1233	365	324	461
ADIG_CCDS54461.1_ex1_20:37214712-37214735:-_5-5	ADIG	820	1158	920	1022	903	1330	1289	1190	1317	1414	1213	1012	740	1282	1212	1093	1449	1041	1385	1285	1102	1560	640	130	100
ADIPOQ_CCDS3284.1_ex0_3:186571002-186571025:-_5-1	ADIPOQ	734	1227	1182	969	1186	1078	881	854	1026	1200	1007	648	1405	1110	1098	1478	1326	1155	1047	717	948	1054	573	809	420
ADIPOQ_CCDS3284.1_ex1_3:186571968-186571991:+_5-2	ADIPOQ	35	2	67	31	54	0	38	25	16	40	4	3	3	25	0	0	16	13	0	9	21	23	27	0	73
ADIPOQ_CCDS3284.1_ex1_3:186572028-186572051:-_5-3	ADIPOQ	306	673	423	305	361	385	353	345	532	173	475	498	179	320	172	217	499	416	737	284	344	384	239	279	60
ADIPOQ_CCDS3284.1_ex1_3:186572142-186572165:-_5-4	ADIPOQ	143	86	130	134	169	81	116	39	360	69	82	121	67	114	160	87	101	89	146	130	118	151	112	40	21
ADIPOQ_CCDS3284.1_ex1_3:186572178-186572201:+_5-5	ADIPOQ	713	1367	886	859	1045	938	1134	1501	766	1190	1320	1049	734	799	1661	1231	1413	1384	1278	821	1375	1331	556	524	461
ADIPOR1_CCDS1430.1_ex4_1:202915555-202915578:+_5-1	ADIPOR1	336	485	604	582	577	584	441	552	469	549	864	416	493	756	250	664	503	613	905	618	521	356	262	33	33
ADIPOR1_CCDS1430.1_ex4_1:202915589-202915612:-_5-2	ADIPOR1	158	153	185	261	336	286	199	220	327	203	265	178	223	494	286	26	203	242	207	326	229	154	123	124	0
ADIPOR1_CCDS1430.1_ex4_1:202915615-202915638:+_5-3	ADIPOR1	390	894	825	838	833	440	270	444	342	366	608	480	752	710	508	608	349	510	481	504	501	486	304	23	37
ADIPOR1_CCDS1430.1_ex4_1:202915658-202915681:-_5-4	ADIPOR1	226	332	502	256	566	458	404	489	353	387	658	244	279	336	348	258	544	308	530	438	193	267	176	7	0
ADIPOR1_CCDS1430.1_ex4_1:202915727-202915750:-_5-5	ADIPOR1	208	370	175	190	248	348	261	466	199	222	508	196	168	119	364	251	414	208	373	407	307	248	162	0	16
ADIPOR2_CCDS8511.1_ex1_12:1882072-1882095:-_5-1	ADIPOR2	138	179	54	149	237	205	330	149	152	143	322	145	103	330	183	173	281	219	125	220	194	344	108	90	28
ADIPOR2_CCDS8511.1_ex2_12:1887011-1887034:+_5-2	ADIPOR2	415	535	382	512	537	678	518	661	497	562	357	508	405	248	661	508	322	289	351	214	284	527	324	130	106
ADIPOR2_CCDS8511.1_ex2_12:1887047-1887070:+_5-3	ADIPOR2	214	136	133	125	85	91	185	166	81	73	183	310	157	79	232	127	150	85	157	95	117	32	167	104	200
ADIPOR2_CCDS8511.1_ex2_12:1887087-1887110:-_5-4	ADIPOR2	296	429	255	244	420	188	192	301	417	358	429	373	297	284	225	537	446	328	291	482	268	243	231	260	46
ADIPOR2_CCDS8511.1_ex3_12:1889629-1889652:-_5-5	ADIPOR2	354	443	571	269	387	559	260	630	554	405	449	221	473	672	759	324	370	358	451	435	358	374	276	349	339
ADIRF_CCDS7381.1_ex1_10:88729975-88729998:+_5-1	ADIRF	725	1252	1282	780	742	1293	1528	916	863	943	1049	897	825	1134	1099	681	1023	783	630	673	869	868	566	258	551
ADIRF_CCDS7381.1_ex1_10:88729998-88730021:-_5-2	ADIRF	1364	2188	1915	1868	2209	1897	1588	2233	1932	1798	1764	2099	1484	2128	1393	1403	2119	2004	1804	1364	1983	2042	1064	489	483
ADIRF_CCDS7381.1_ex2_10:88730232-88730255:-_5-3	ADIRF	505	786	412	629	489	534	623	332	416	300	437	524	283	603	302	168	349	408	428	249	307	300	394	48	0
ADIRF_CCDS7381.1_ex2_10:88730247-88730270:-_5-4	ADIRF	692	867	571	818	871	735	886	833	461	791	1173	896	972	692	478	334	566	660	634	738	591	638	540	464	500
ADIRF_CCDS7381.1_ex2_10:88730265-88730288:-_5-5	ADIRF	524	424	344	606	453	313	544	425	358	401	590	444	686	395	615	340	684	577	540	548	484	352	409	1008	188
ADK_CCDS55716.1_ex3_10:76074446-76074469:+_5-1	ADK	309	214	47	265	241	62	131	232	18	88	125	174	72	192	66	87	96	67	46	194	122	167	241	21	48
ADK_CCDS55716.1_ex4_10:76153993-76154016:-_5-2	ADK	248	383	606	489	182	295	325	661	240	298	265	172	273	269	376	508	231	216	326	313	226	408	194	118	179
ADK_CCDS55716.1_ex4_10:76154039-76154062:+_5-3	ADK	604	706	750	537	546	863	707	407	523	425	479	495	548	617	952	708	555	583	399	505	570	394	471	374	264
ADK_CCDS55716.1_ex5_10:76158230-76158253:-_5-4	ADK	185	396	325	94	389	388	196	209	120	137	301	344	352	277	143	432	405	201	199	329	215	158	144	2	77
ADK_CCDS55716.1_ex5_10:76158278-76158301:+_5-5	ADK	84	88	67	53	117	51	204	227	25	191	199	25	49	63	90	271	34	74	92	108	90	95	66	0	76
ADM_CCDS7801.1_ex1_11:10327499-10327522:+_5-1	ADM	590	725	1113	1045	804	977	957	620	886	643	513	626	844	513	904	1344	488	792	853	511	732	680	460	192	414
ADM_CCDS7801.1_ex1_11:10327542-10327565:-_5-2	ADM	807	1343	1169	1123	1217	1204	842	1004	991	968	904	903	915	1057	717	557	1348	1050	755	985	794	824	630	89	110
ADM_CCDS7801.1_ex1_11:10327555-10327578:+_5-3	ADM	944	1990	1318	1243	2090	1634	2143	1519	1801	2148	2173	1427	1452	1904	1463	1706	1662	2019	2007	1484	1840	2295	737	750	909
ADM_CCDS7801.1_ex1_11:10327583-10327606:-_5-4	ADM	584	764	762	929	956	654	490	935	955	706	1057	772	978	1478	563	1096	1063	730	609	1019	639	680	456	362	316
ADM_CCDS7801.1_ex2_11:10327892-10327915:-_5-5	ADM	524	854	699	472	711	645	605	697	959	724	865	687	674	488	801	223	603	818	694	708	746	842	409	94	302
ADM2_CCDS33682.1_ex0_22:50920364-50920387:+_5-1	ADM2	450	797	609	843	777	730	930	649	446	713	753	589	701	722	671	637	506	806	1053	679	749	800	351	108	311
ADM2_CCDS33682.1_ex1_22:50921047-50921070:-_5-2	ADM2	624	661	575	707	1141	1299	1124	1012	862	760	805	886	1126	904	879	1257	971	976	1077	679	812	1020	487	562	788
ADM2_CCDS33682.1_ex1_22:50921064-50921087:+_5-3	ADM2	1689	2909	3260	2974	1970	2962	1881	1829	3303	2278	2337	2270	2905	2038	2457	3012	2075	2663	2493	1827	2837	3358	1318	1239	898
ADM2_CCDS33682.1_ex1_22:50921103-50921126:-_5-4	ADM2	487	627	741	798	869	800	749	981	803	551	656	505	1052	709	1021	550	954	727	735	782	981	675	380	111	114
ADM2_CCDS33682.1_ex1_22:50921151-50921174:+_5-5	ADM2	152	124	117	301	294	158	275	298	131	303	279	441	290	355	292	67	269	454	193	268	233	285	119	103	166
ADM5_CCDS46146.1_ex1_19:50193389-50193412:+_5-1	ADM5	882	1331	660	1074	820	851	1297	1010	1051	1345	1159	1046	1197	1263	692	1203	1016	880	1499	886	844	1223	688	335	396
ADM5_CCDS46146.1_ex1_19:50193407-50193430:-_5-2	ADM5	600	911	717	785	805	536	640	527	593	474	673	301	470	644	372	519	634	443	586	642	634	519	468	556	373
ADM5_CCDS46146.1_ex1_19:50193425-50193448:-_5-3	ADM5	460	569	302	348	423	184	278	230	179	215	436	100	173	326	429	172	235	141	280	387	276	166	359	21	52
ADM5_CCDS46146.1_ex1_19:50193507-50193530:-_5-4	ADM5	385	765	353	650	327	268	454	461	402	480	117	237	477	461	147	468	356	232	347	333	198	285	300	93	179
ADM5_CCDS46146.1_ex1_19:50193563-50193586:+_5-5	ADM5	1192	1243	899	1378	977	1664	884	786	783	868	1003	697	965	732	809	993	710	848	914	704	818	775	930	403	293
ADNP_CCDS13433.1_ex0_20:49509755-49509778:+_5-1	ADNP	40	34	23	43	14	1	14	43	15	9	6	8	67	0	2	7	0	10	37	11	1	67	31	0	71
ADNP_CCDS13433.1_ex0_20:49510108-49510131:-_5-2	ADNP	390	574	751	442	951	680	583	796	768	538	874	686	489	643	849	496	1240	517	561	829	704	807	304	730	1160
ADNP_CCDS13433.1_ex0_20:49510441-49510464:+_5-3	ADNP	173	250	371	97	227	281	193	158	397	208	229	260	42	221	411	256	296	175	311	166	216	233	135	102	218
ADNP_CCDS13433.1_ex0_20:49510599-49510622:+_5-4	ADNP	604	841	1198	842	1009	998	788	1019	848	825	646	1342	1030	1342	1347	555	1197	723	886	1241	1014	1349	471	1106	617
ADNP_CCDS13433.1_ex0_20:49510830-49510853:+_5-5	ADNP	709	716	679	777	818	936	901	533	979	771	943	985	1270	1077	716	1012	1011	1277	1039	601	820	1093	553	720	913
ADNP2_CCDS32853.1_ex2_18:77893683-77893706:-_5-1	ADNP2	771	456	749	277	678	732	483	731	399	450	571	469	535	602	337	780	500	590	716	470	521	675	602	222	280
ADNP2_CCDS32853.1_ex2_18:77893973-77893996:-_5-2	ADNP2	192	275	50	70	277	427	324	214	116	236	145	152	54	310	152	56	195	302	237	224	228	251	150	125	162
ADNP2_CCDS32853.1_ex2_18:77894424-77894447:-_5-3	ADNP2	645	589	303	508	445	680	623	444	265	466	287	766	388	395	486	519	444	812	712	559	597	555	503	168	343
ADNP2_CCDS32853.1_ex2_18:77894469-77894492:+_5-4	ADNP2	899	1139	807	969	980	948	1370	1149	768	1358	1050	1237	999	1097	1359	1536	799	1163	950	946	1191	1115	701	523	335
ADNP2_CCDS32853.1_ex2_18:77894775-77894798:+_5-5	ADNP2	382	415	384	489	395	557	474	223	456	385	583	456	417	753	391	524	373	562	528	435	529	541	298	120	22
ADO_CCDS7266.2_ex0_10:64564899-64564922:-_5-1	ADO	392	649	253	244	415	373	507	308	530	384	314	320	558	354	484	218	127	361	283	241	322	302	306	115	96
ADO_CCDS7266.2_ex0_10:64565001-64565024:-_5-2	ADO	729	715	505	380	725	832	572	583	457	468	529	443	756	452	410	491	586	459	585	315	661	416	569	39	199
ADO_CCDS7266.2_ex0_10:64565080-64565103:+_5-3	ADO	384	400	605	250	420	646	509	547	602	389	200	479	681	657	536	469	385	401	355	451	472	446	300	132	72
ADO_CCDS7266.2_ex0_10:64565113-64565136:+_5-4	ADO	601	897	738	543	1100	708	470	981	811	760	1184	881	753	658	550	446	723	446	563	440	574	536	469	355	251
ADO_CCDS7266.2_ex0_10:64565215-64565238:+_5-5	ADO	401	402	595	331	647	549	581	648	691	676	342	595	607	450	274	354	506	555	758	490	492	482	313	198	236
ADORA1_CCDS1434.1_ex0_1:203098161-203098184:+_5-1	ADORA1	289	549	349	682	382	414	458	550	252	609	482	264	496	401	328	457	378	315	520	413	516	553	226	650	222
ADORA1_CCDS1434.1_ex0_1:203098289-203098312:-_5-2	ADORA1	221	262	750	371	524	320	259	264	360	375	319	464	351	273	131	273	321	382	266	89	328	401	172	63	79
ADORA1_CCDS1434.1_ex0_1:203098302-203098325:-_5-3	ADORA1	479	882	991	741	677	578	950	742	703	811	500	591	787	863	463	830	982	720	826	583	825	761	374	47	129
ADORA1_CCDS1434.1_ex1_1:203134397-203134420:+_5-4	ADORA1	214	439	240	175	322	364	305	143	364	398	376	188	440	355	129	132	442	321	261	248	280	290	167	97	131
ADORA1_CCDS1434.1_ex1_1:203134486-203134509:+_5-5	ADORA1	368	310	415	260	506	686	325	428	377	354	455	360	388	552	482	182	435	392	515	387	601	330	287	256	149
ADORA2A_CCDS13826.1_ex0_22:24829516-24829539:+_5-1	ADORA2A	834	879	1081	1199	836	929	864	921	880	845	784	643	865	763	680	1184	803	852	812	782	837	1008	651	565	719
ADORA2A_CCDS13826.1_ex0_22:24829565-24829588:-_5-2	ADORA2A	534	542	1094	784	915	871	506	688	919	609	629	609	374	724	597	414	959	775	780	753	789	765	417	561	176
ADORA2A_CCDS13826.1_ex1_22:24836555-24836578:+_5-3	ADORA2A	466	804	502	501	481	725	484	902	723	451	496	1096	412	783	1150	848	508	793	699	778	758	737	364	944	309
ADORA2A_CCDS13826.1_ex1_22:24836649-24836672:+_5-4	ADORA2A	270	568	397	648	318	700	326	216	417	420	196	324	260	458	179	334	338	394	305	376	431	346	211	85	131
ADORA2A_CCDS13826.1_ex1_22:24836668-24836691:+_5-5	ADORA2A	311	598	651	489	373	444	428	370	562	353	277	529	669	462	300	376	372	497	414	431	378	394	243	136	81
ADORA2B_CCDS11173.1_ex0_17:15848837-15848860:+_5-1	ADORA2B	935	1245	1010	852	1145	1117	1116	1489	1282	1067	1018	1112	1291	1257	972	1429	972	1267	1257	972	1252	1564	730	1036	434
ADORA2B_CCDS11173.1_ex0_17:15848854-15848877:-_5-2	ADORA2B	606	775	567	865	791	709	763	687	525	511	659	489	619	855	410	428	567	541	744	731	343	840	473	180	103
ADORA2B_CCDS11173.1_ex1_17:15878063-15878086:+_5-3	ADORA2B	472	345	548	556	346	633	745	485	554	430	428	578	893	449	610	1254	521	406	654	283	622	485	368	248	349
ADORA2B_CCDS11173.1_ex1_17:15878235-15878258:-_5-4	ADORA2B	241	584	582	433	303	409	780	301	374	382	498	351	731	289	373	645	389	621	421	494	427	512	188	103	50
ADORA2B_CCDS11173.1_ex1_17:15878303-15878326:+_5-5	ADORA2B	531	815	725	590	1160	1328	783	1036	990	773	793	1337	536	1273	659	929	949	833	1079	690	803	1026	414	257	121
ADORA3_CCDS41369.1_ex3_1:112031373-112031396:-_12-1	ADORA3	518	728	458	621	603	579	567	494	310	393	414	281	671	850	254	224	392	411	378	297	311	416	404	91	163
ADORA3_CCDS41369.1_ex3_1:112031411-112031434:-_12-2	ADORA3	433	620	346	518	634	438	228	298	243	260	464	242	493	256	439	224	557	359	451	243	273	563	338	38	164
ADORA3_CCDS41369.1_ex3_1:112031458-112031481:-_12-3	ADORA3	147	122	184	198	143	246	218	144	156	155	276	96	354	231	45	225	117	142	212	73	45	136	115	44	56
ADORA3_CCDS41369.1_ex3_1:112031517-112031540:+_12-4	ADORA3	365	755	429	407	426	363	529	603	610	553	666	525	688	458	590	1349	321	583	702	390	396	684	285	319	233
ADORA3_CCDS41369.1_ex3_1:112031542-112031565:-_12-5	ADORA3	136	130	91	61	63	72	52	163	119	68	97	229	53	127	106	19	64	61	147	113	132	47	106	108	19
ADORA3_CCDS41369.1_ex3_1:112031595-112031618:-_12-6	ADORA3	414	705	620	211	438	585	530	235	373	293	450	324	458	415	579	143	576	444	610	436	501	214	323	94	285
ADORA3_CCDS839.1_ex0_1:112042939-112042962:+_12-7	ADORA3	397	500	522	516	398	523	543	610	541	432	525	416	748	793	420	693	765	442	469	491	795	803	310	237	447
ADORA3_CCDS839.1_ex0_1:112043089-112043112:+_12-8	ADORA3	440	765	315	576	994	408	623	820	458	587	791	523	219	532	545	1009	899	575	542	472	627	434	343	586	444
ADORA3_CCDS839.1_ex0_1:112043167-112043190:-_12-9	ADORA3	52	85	33	21	33	69	54	250	83	82	12	99	126	43	60	2	180	123	24	47	72	49	41	333	253
ADORA3_CCDS838.1_ex5_1:112045753-112045776:-_12-10	ADORA3	606	801	665	621	683	785	886	548	995	806	1059	1262	754	964	1288	894	1088	1042	752	839	1222	1207	473	176	220
ADORA3_CCDS838.1_ex5_1:112045807-112045830:-_12-11	ADORA3	590	734	592	731	571	526	341	549	782	481	732	567	530	734	359	272	603	646	349	678	347	437	460	208	387
ADORA3_CCDS41369.1_ex5_1:112106455-112106478:+_12-12	ADORA3	626	559	425	463	567	717	828	629	520	581	691	427	456	903	659	739	624	627	742	473	575	580	488	0	0
ADPGK_CCDS42057.1_ex2_15:73048702-73048725:+_5-1	ADPGK	1073	1111	1243	679	1160	1015	1170	1253	891	1036	1157	1229	1251	1198	1498	1014	1372	1353	1063	887	1077	1108	837	336	213
ADPGK_CCDS42057.1_ex2_15:73048739-73048762:+_5-2	ADPGK	730	677	811	888	692	810	848	890	865	618	616	645	410	1087	924	518	713	1067	666	555	1086	850	570	436	793
ADPGK_CCDS42057.1_ex3_15:73052845-73052868:-_5-3	ADPGK	677	706	407	443	698	747	675	421	686	596	528	760	869	725	531	444	587	576	780	618	642	880	528	539	201
ADPGK_CCDS42057.1_ex6_15:73075831-73075854:+_5-4	ADPGK	564	863	642	879	605	619	655	451	424	588	442	395	412	410	365	333	413	472	583	492	462	463	440	377	106
ADPGK_CCDS42057.1_ex6_15:73075854-73075877:+_5-5	ADPGK	914	2180	1784	1177	1499	1242	1412	1284	1568	1238	1341	1701	1411	1355	1746	1446	1331	1508	1646	1670	1798	1711	713	738	526
ADPRH_CCDS2990.1_ex0_3:119301105-119301128:+_5-1	ADPRH	368	351	506	349	421	534	330	492	404	538	519	852	291	357	475	268	437	397	625	434	382	665	287	127	68
ADPRH_CCDS2990.1_ex0_3:119301139-119301162:+_5-2	ADPRH	598	409	516	809	692	954	1207	722	543	410	582	632	938	529	250	557	334	379	512	336	334	611	467	369	114
ADPRH_CCDS2990.1_ex0_3:119301177-119301200:+_5-3	ADPRH	339	381	389	572	506	465	368	292	391	313	524	382	444	279	624	630	363	905	275	332	629	393	265	75	169
ADPRH_CCDS2990.1_ex1_3:119305236-119305259:-_5-4	ADPRH	705	956	846	753	814	1150	827	636	768	544	905	851	1002	974	1361	944	707	1025	921	1184	878	943	550	545	524
ADPRH_CCDS2990.1_ex1_3:119305286-119305309:+_5-5	ADPRH	251	412	272	464	278	459	456	220	577	390	192	384	386	268	401	313	228	395	262	330	269	466	196	108	142
ADPRHL1_CCDS9535.1_ex3_13:114083355-114083378:-_5-1	ADPRHL1	564	664	391	559	465	596	680	486	371	460	387	449	361	485	725	665	649	466	679	305	703	641	440	436	502
ADPRHL1_CCDS9535.1_ex3_13:114083371-114083394:+_5-2	ADPRHL1	492	901	533	407	557	645	826	541	551	533	801	835	791	868	638	331	772	661	652	520	864	626	384	312	86
ADPRHL1_CCDS9535.1_ex4_13:114088129-114088152:-_5-3	ADPRHL1	1013	1725	1402	1222	1417	1308	1273	1800	1264	1340	1617	1048	1711	1492	971	1596	1630	953	1519	1939	1041	1475	790	368	231
ADPRHL1_CCDS9535.1_ex5_13:114098738-114098761:-_5-4	ADPRHL1	34	34	60	29	95	54	52	124	112	75	31	27	27	56	3	54	7	90	52	114	10	149	27	153	94
ADPRHL1_CCDS9535.1_ex5_13:114098761-114098784:-_5-5	ADPRHL1	815	1115	688	792	1306	901	881	849	781	716	727	751	794	901	954	1089	733	772	683	711	685	821	636	170	217
ADPRHL2_CCDS402.1_ex0_1:36554638-36554661:-_5-1	ADPRHL2	273	534	207	484	579	542	290	511	361	370	332	194	165	455	134	439	468	533	550	159	430	422	213	310	258
ADPRHL2_CCDS402.1_ex1_1:36556919-36556942:+_5-2	ADPRHL2	491	948	747	684	962	817	546	757	658	724	724	815	380	947	377	576	850	629	664	770	551	721	383	202	133
ADPRHL2_CCDS402.1_ex2_1:36557332-36557355:-_5-3	ADPRHL2	160	126	167	146	150	223	139	198	87	210	248	192	142	112	145	269	344	144	256	295	188	132	125	210	23
ADPRHL2_CCDS402.1_ex2_1:36557391-36557414:-_5-4	ADPRHL2	447	362	390	749	509	593	568	548	513	495	505	619	662	913	141	557	739	502	605	522	523	471	349	64	68
ADPRHL2_CCDS402.1_ex3_1:36557505-36557528:-_5-5	ADPRHL2	204	271	260	246	75	245	274	236	192	198	209	81	251	271	203	310	226	309	277	197	154	193	159	19	73
ADPRM_CCDS11159.2_ex0_17:10608361-10608384:-_5-1	ADPRM	744	563	563	456	426	392	432	665	601	465	326	383	447	397	503	385	713	794	324	501	837	388	581	177	420
ADPRM_CCDS11159.2_ex0_17:10608397-10608420:+_5-2	ADPRM	131	460	72	446	170	180	225	181	180	300	117	535	255	238	98	154	218	203	189	112	80	287	102	20	44
ADPRM_CCDS11159.2_ex0_17:10608517-10608540:+_5-3	ADPRM	87	33	72	60	125	160	234	109	98	104	38	122	56	67	134	2	118	95	62	59	65	13	68	0	25
ADPRM_CCDS11159.2_ex0_17:10608544-10608567:+_5-4	ADPRM	162	446	97	302	181	267	173	239	198	131	231	153	205	75	171	223	164	193	265	160	185	268	126	61	138
ADPRM_CCDS11159.2_ex0_17:10608702-10608725:-_5-5	ADPRM	130	173	128	15	152	74	110	388	202	168	66	14	126	235	115	208	304	94	145	158	56	69	101	101	28
ADRA1A_CCDS34869.1_ex2_8:26721958-26721981:+_5-1	ADRA1A	689	1346	982	947	1259	674	921	1189	764	736	1166	1028	712	847	1375	847	983	911	1012	1081	1094	986	538	398	391
ADRA1A_CCDS34869.1_ex2_8:26721991-26722014:-_5-2	ADRA1A	952	1945	1711	926	1499	1293	1342	1689	1489	1389	1695	946	1080	1325	1435	871	1448	1555	1656	1064	1203	1308	743	378	582
ADRA1A_CCDS34869.1_ex2_8:26722060-26722083:-_5-3	ADRA1A	404	624	325	579	434	344	617	440	429	724	491	505	603	388	300	941	453	578	710	387	501	516	315	72	373
ADRA1A_CCDS34869.1_ex2_8:26722210-26722233:-_5-4	ADRA1A	308	529	447	263	248	445	388	274	517	254	386	459	290	573	433	660	508	493	333	456	550	382	240	283	276
ADRA1A_CCDS34869.1_ex2_8:26722320-26722343:+_5-5	ADRA1A	466	456	354	499	506	371	385	562	269	669	492	583	543	612	717	614	480	653	886	576	532	796	364	218	410
ADRA1B_CCDS4347.1_ex0_5:159344210-159344233:-_5-1	ADRA1B	371	270	620	632	643	321	398	376	450	416	251	553	368	238	691	395	386	311	522	372	401	338	289	161	74
ADRA1B_CCDS4347.1_ex0_5:159344316-159344339:-_5-2	ADRA1B	491	867	733	419	687	578	665	739	600	661	884	532	911	641	616	906	262	594	619	845	626	571	383	308	130
ADRA1B_CCDS4347.1_ex0_5:159344469-159344492:+_5-3	ADRA1B	428	736	1101	525	670	578	797	546	871	615	732	536	743	523	1043	1005	1059	1416	717	713	1189	799	334	387	268
ADRA1B_CCDS4347.1_ex0_5:159344554-159344577:-_5-4	ADRA1B	335	370	362	378	471	473	556	254	288	599	429	233	297	307	795	326	406	451	483	457	558	558	261	126	150
ADRA1B_CCDS4347.1_ex0_5:159344676-159344699:+_5-5	ADRA1B	264	372	263	277	361	288	280	562	472	330	349	144	402	466	178	517	193	345	438	274	544	297	206	18	243
ADRA1D_CCDS13079.1_ex1_20:4228757-4228780:+_5-1	ADRA1D	672	988	1032	1027	635	947	766	672	934	1337	999	750	910	802	1541	850	854	783	1519	863	1000	1330	524	242	202
ADRA1D_CCDS13079.1_ex1_20:4228862-4228885:+_5-2	ADRA1D	471	607	596	427	673	877	513	813	616	466	452	476	552	528	746	710	734	629	626	667	504	529	368	280	232
ADRA1D_CCDS13079.1_ex1_20:4228967-4228990:-_5-3	ADRA1D	741	1324	686	568	1411	1109	1135	1250	1030	888	912	722	1627	958	1116	1509	1155	1192	1250	777	839	1223	578	432	370
ADRA1D_CCDS13079.1_ex1_20:4229078-4229101:-_5-4	ADRA1D	837	1518	812	1089	990	822	1007	841	1041	1015	968	1172	1289	1120	1104	977	980	1122	1206	938	1147	1611	653	358	397
ADRA1D_CCDS13079.1_ex1_20:4229341-4229364:-_5-5	ADRA1D	869	1401	1351	879	1002	1598	1356	1095	1391	1004	1157	1014	822	1137	1299	986	1565	1752	1331	1541	1115	1456	678	307	677
ADRA2A_CCDS7569.2_ex0_10:112837968-112837991:-_5-1	ADRA2A	280	214	172	170	195	178	275	131	183	310	310	368	211	342	228	138	227	352	301	242	274	289	218	49	99
ADRA2A_CCDS7569.2_ex0_10:112838091-112838114:+_5-2	ADRA2A	509	614	582	632	503	781	391	533	930	775	538	817	879	807	859	618	541	807	903	560	672	861	397	186	423
ADRA2A_CCDS7569.2_ex0_10:112838107-112838130:+_5-3	ADRA2A	486	543	694	310	490	573	996	210	718	513	728	514	520	720	910	187	688	731	616	645	909	479	379	317	493
ADRA2A_CCDS7569.2_ex0_10:112838188-112838211:+_5-4	ADRA2A	499	546	309	511	395	718	725	484	664	645	711	452	955	882	234	799	459	589	752	822	345	912	389	477	234
ADRA2A_CCDS7569.2_ex0_10:112838354-112838377:-_5-5	ADRA2A	951	1349	1126	1056	1671	1068	1307	1671	937	812	1203	995	1345	1855	1263	1225	1233	1347	1114	1191	1184	1518	742	1097	1137
ADRA2B_CCDS56129.1_ex0_2:96781203-96781226:+_5-1	ADRA2B	634	884	1169	1026	1095	1104	1115	1533	783	892	794	723	705	971	808	1663	1077	1018	1110	752	901	920	495	895	333
ADRA2B_CCDS56129.1_ex0_2:96781278-96781301:+_5-2	ADRA2B	967	905	994	863	761	572	657	657	567	563	720	445	965	1102	663	751	1075	579	599	676	434	868	755	479	630
ADRA2B_CCDS56129.1_ex0_2:96781430-96781453:+_5-3	ADRA2B	457	682	432	598	298	636	376	673	532	440	522	573	619	360	337	276	492	673	426	557	395	554	357	205	272
ADRA2B_CCDS56129.1_ex0_2:96781467-96781490:+_5-4	ADRA2B	302	426	123	229	189	371	276	203	396	196	313	236	502	440	82	179	313	305	267	263	205	276	236	431	174
ADRA2B_CCDS56129.1_ex0_2:96781629-96781652:-_5-5	ADRA2B	710	985	967	1028	758	1213	795	1051	1080	920	777	872	810	973	834	1112	1070	1029	1284	1049	1150	1035	554	356	383
ADRA2C_CCDS47004.1_ex0_4:3768419-3768442:+_5-1	ADRA2C	136	98	64	84	64	72	65	126	182	125	142	231	221	214	227	29	148	211	133	153	107	136	106	148	67
ADRA2C_CCDS47004.1_ex0_4:3768776-3768799:+_5-2	ADRA2C	0	0	0	0	0	0	0	0	0	0	0	0	0	0	0	0	0	0	0	0	0	0	0	0	0
ADRA2C_CCDS47004.1_ex0_4:3768830-3768853:-_5-3	ADRA2C	629	1192	531	940	695	701	812	747	613	656	880	476	830	817	904	246	434	633	571	663	493	582	491	604	145
ADRA2C_CCDS47004.1_ex0_4:3768937-3768960:+_5-4	ADRA2C	423	605	394	466	394	455	575	838	350	655	659	264	705	490	546	497	541	406	537	463	438	646	330	130	16
ADRA2C_CCDS47004.1_ex0_4:3769103-3769126:+_5-5	ADRA2C	378	529	450	461	580	415	457	513	703	501	546	383	369	525	777	187	927	541	463	533	849	559	295	183	257
ADRB1_CCDS7586.1_ex0_10:115804377-115804400:-_5-1	ADRB1	585	1270	1016	673	853	663	1237	1164	850	991	1071	1067	1549	888	752	672	773	940	1403	922	710	1485	456	472	387
ADRB1_CCDS7586.1_ex0_10:115804467-115804490:-_5-2	ADRB1	412	961	1014	950	960	864	876	970	878	1009	1330	914	675	958	1043	437	617	932	1042	883	1247	762	321	359	663
ADRB1_CCDS7586.1_ex0_10:115804535-115804558:+_5-3	ADRB1	483	595	306	449	622	403	371	374	412	358	632	287	308	647	748	238	340	519	322	245	451	514	377	99	502
ADRB1_CCDS7586.1_ex0_10:115804564-115804587:-_5-4	ADRB1	398	650	1028	328	669	472	607	473	375	481	608	471	573	531	487	538	703	446	673	765	442	431	311	874	376
ADRB1_CCDS7586.1_ex0_10:115804596-115804619:-_5-5	ADRB1	351	620	580	438	903	465	574	779	519	733	712	901	636	761	661	537	578	809	783	853	868	549	274	288	270
ADRB2_CCDS4292.1_ex0_5:148206507-148206530:+_5-1	ADRB2	610	1048	1017	965	1066	1012	946	683	824	764	594	707	781	698	806	687	704	890	592	680	882	719	476	116	300
ADRB2_CCDS4292.1_ex0_5:148206563-148206586:-_5-2	ADRB2	430	939	789	859	380	647	617	261	441	596	564	397	537	431	350	368	610	532	538	474	764	536	336	279	251
ADRB2_CCDS4292.1_ex0_5:148206656-148206679:-_5-3	ADRB2	352	479	479	390	529	409	370	424	391	437	525	205	243	601	521	494	438	590	331	497	419	477	275	53	220
ADRB2_CCDS4292.1_ex0_5:148206726-148206749:+_5-4	ADRB2	0	0	0	0	0	0	0	0	0	0	0	0	0	0	0	0	0	0	0	0	0	0	0	0	0
ADRB2_CCDS4292.1_ex0_5:148206762-148206785:-_5-5	ADRB2	619	713	996	514	375	700	674	655	623	615	562	881	673	404	546	521	632	739	903	617	719	679	483	511	231
ADRB3_CCDS6099.1_ex1_8:37823440-37823463:+_5-1	ADRB3	732	1181	1092	1030	1105	999	1637	1126	831	1114	893	1065	1191	1189	1431	1776	1196	1108	1350	866	1146	1269	571	413	306
ADRB3_CCDS6099.1_ex1_8:37823468-37823491:+_5-2	ADRB3	422	740	508	331	400	595	510	463	546	383	560	339	655	517	678	814	555	575	660	510	582	956	329	87	322
ADRB3_CCDS6099.1_ex1_8:37823542-37823565:+_5-3	ADRB3	451	395	326	366	461	293	199	586	350	315	399	463	355	387	363	393	452	382	546	314	404	440	352	141	30
ADRB3_CCDS6099.1_ex1_8:37823593-37823616:-_5-4	ADRB3	770	1269	565	803	578	920	968	934	1010	782	1328	819	1199	1264	1605	837	1375	1265	1174	1112	1004	1250	601	332	593
ADRB3_CCDS6099.1_ex1_8:37823750-37823773:+_5-5	ADRB3	390	516	224	240	324	708	421	605	147	412	375	180	307	367	667	110	408	229	244	358	548	292	304	204	43
ADRBK1_CCDS8156.1_ex3_11:67046947-67046970:+_5-1	ADRBK1	89	154	99	64	216	52	57	176	242	80	71	59	52	189	177	27	108	91	35	53	150	38	69	115	18
ADRBK1_CCDS8156.1_ex5_11:67047335-67047358:-_5-2	ADRBK1	579	710	814	988	804	817	1187	718	684	748	863	560	979	908	790	746	501	580	761	1058	749	1059	452	10	131
ADRBK1_CCDS8156.1_ex6_11:67048198-67048221:-_5-3	ADRBK1	521	411	353	310	407	422	272	295	485	316	346	263	214	253	149	475	324	499	342	285	369	386	407	276	208
ADRBK1_CCDS8156.1_ex7_11:67048586-67048609:+_5-4	ADRBK1	893	1346	1159	1328	1085	1607	1307	890	1492	1309	1187	1245	1555	2056	1496	518	1486	1355	1422	1083	1603	1189	697	304	781
ADRBK1_CCDS8156.1_ex10_11:67049395-67049418:-_5-5	ADRBK1	216	360	447	183	286	339	457	150	262	308	299	221	232	442	343	421	508	288	404	384	371	488	169	224	341
ADRBK2_CCDS13832.1_ex1_22:26000339-26000362:-_5-1	ADRBK2	415	509	442	506	786	409	401	598	503	418	600	287	373	543	612	307	619	815	254	462	572	347	324	265	150
ADRBK2_CCDS13832.1_ex3_22:26057577-26057600:-_5-2	ADRBK2	458	524	334	556	663	514	577	638	372	515	344	445	424	611	393	206	250	575	475	305	511	801	357	128	221
ADRBK2_CCDS13832.1_ex7_22:26070424-26070447:+_5-3	ADRBK2	312	352	258	178	492	395	275	400	390	254	428	86	204	521	261	115	520	291	437	455	317	318	243	4	88
ADRBK2_CCDS13832.1_ex10_22:26083499-26083522:-_5-4	ADRBK2	498	781	793	799	533	511	763	980	542	451	450	852	972	690	718	446	646	575	648	811	552	509	389	158	282
ADRBK2_CCDS13832.1_ex10_22:26083522-26083545:-_5-5	ADRBK2	243	337	651	150	227	140	257	341	309	312	387	275	351	198	384	511	425	355	360	292	475	323	190	93	163
ADRM1_CCDS13496.1_ex0_20:60878740-60878763:+_5-1	ADRM1	276	258	226	85	480	228	218	262	111	183	452	132	108	165	216	34	164	363	135	192	159	108	215	10	8
ADRM1_CCDS13496.1_ex0_20:60878809-60878832:+_5-2	ADRM1	258	128	118	133	169	198	250	106	114	136	209	46	221	49	108	21	77	87	152	244	203	214	201	0	78
ADRM1_CCDS13496.1_ex1_20:60879532-60879555:+_5-3	ADRM1	330	316	359	328	354	503	256	380	588	454	314	498	453	370	293	459	576	433	406	481	310	414	257	62	0
ADRM1_CCDS13496.1_ex1_20:60879568-60879591:-_5-4	ADRM1	1004	1212	991	1821	1231	1684	943	1583	1228	1476	1202	1233	910	1311	1034	1608	1440	1637	1198	764	1708	1646	783	132	14
ADRM1_CCDS13496.1_ex3_20:60881759-60881782:+_5-5	ADRM1	831	1391	804	1270	1452	1349	1404	1605	1474	992	1252	1359	1716	2004	1654	994	1404	1335	1366	1254	1467	1368	648	484	287
ADSL_CCDS14001.1_ex0_22:40742659-40742682:+_5-1	ADSL	266	198	150	154	129	223	194	29	154	47	6	71	10	70	0	2	1	6	3	2	7	7	208	0	0
ADSL_CCDS14001.1_ex3_22:40750255-40750278:-_5-2	ADSL	258	246	193	100	224	180	124	73	38	74	69	10	83	28	2	26	0	0	0	0	0	12	201	0	0
ADSL_CCDS14001.1_ex3_22:40750276-40750299:-_5-3	ADSL	531	422	512	594	257	536	333	185	158	69	36	55	41	0	160	0	10	3	4	1	16	13	414	87	8
ADSL_CCDS14001.1_ex3_22:40750297-40750320:-_5-4	ADSL	238	209	298	283	129	106	131	0	90	70	56	34	65	31	39	12	72	25	13	0	28	1	186	0	0
ADSL_CCDS14001.1_ex4_22:40754960-40754983:+_5-5	ADSL	319	200	387	170	209	52	172	112	89	69	118	35	13	45	5	4	5	0	22	18	0	36	249	0	3
ADSS_CCDS1624.1_ex7_1:244587312-244587335:+_5-1	ADSS	90	35	125	70	70	63	14	48	116	35	79	1	48	1	0	7	0	0	18	20	0	0	70	0	36
ADSS_CCDS1624.1_ex9_1:244595883-244595906:-_5-2	ADSS	243	94	128	228	236	220	173	167	267	200	169	522	154	320	163	249	286	256	365	194	331	422	190	0	0
ADSS_CCDS1624.1_ex10_1:244600167-244600190:-_5-3	ADSS	144	101	59	139	15	70	46	13	83	18	37	25	18	0	0	0	0	16	32	0	0	0	112	0	0
ADSS_CCDS1624.1_ex11_1:244600984-244601007:+_5-4	ADSS	25	0	5	36	0	5	16	0	2	0	5	0	0	0	0	0	0	0	0	0	0	0	20	40	0
ADSS_CCDS1624.1_ex12_1:244614987-244615010:-_5-5	ADSS	20	7	0	0	25	0	0	25	11	0	0	0	0	0	0	0	0	0	0	0	0	0	16	140	291
ADSSL1_CCDS9990.1_ex1_14:105201350-105201373:+_5-1	ADSSL1	334	424	692	782	369	277	459	454	398	331	347	390	408	397	396	139	144	364	378	268	474	285	261	14	1
ADSSL1_CCDS9990.1_ex1_14:105201438-105201461:-_5-2	ADSSL1	515	701	994	1016	803	1222	938	781	946	866	817	536	960	794	1042	1155	888	892	1102	920	648	992	402	712	401
ADSSL1_CCDS9990.1_ex3_14:105205706-105205729:-_5-3	ADSSL1	256	314	223	347	222	328	110	297	155	196	333	116	295	209	120	251	135	199	375	64	202	507	200	120	77
ADSSL1_CCDS9990.1_ex4_14:105206081-105206104:+_5-4	ADSSL1	309	353	419	684	184	244	289	362	166	338	320	483	227	210	282	204	155	311	219	244	326	253	241	186	121
ADSSL1_CCDS9990.1_ex5_14:105206935-105206958:+_5-5	ADSSL1	185	320	254	244	208	185	317	249	206	264	269	294	154	281	284	342	147	239	107	243	96	195	144	0	60
ADTRP_CCDS4521.1_ex3_6:11766562-11766585:+_5-1	ADTRP	95	203	40	53	227	249	170	41	69	18	220	233	80	255	112	314	173	93	71	125	197	64	74	1	61
ADTRP_CCDS4521.1_ex4_6:11768470-11768493:+_5-2	ADTRP	250	184	152	323	200	302	61	176	238	174	369	143	270	237	163	259	430	272	232	368	326	129	195	58	58
ADTRP_CCDS4521.1_ex4_6:11768498-11768521:-_5-3	ADTRP	800	1243	1106	944	1382	1379	1194	1096	1644	1161	1270	1447	1099	1464	1453	1292	1348	1408	1224	1011	1195	1372	624	1401	803
ADTRP_CCDS4521.1_ex4_6:11768591-11768614:-_5-4	ADTRP	245	400	210	558	277	392	361	308	239	339	385	353	374	618	223	317	638	350	335	477	415	362	191	93	145
ADTRP_CCDS4521.1_ex5_6:11778863-11778886:-_5-5	ADTRP	366	629	356	424	444	547	723	698	747	575	639	213	338	570	718	547	702	663	436	676	392	476	286	107	161
AEBP1_CCDS5476.1_ex0_7:44144360-44144383:+_5-1	AEBP1	349	526	268	192	161	312	165	270	477	274	298	160	315	271	349	53	475	212	326	195	187	235	272	215	80
AEBP1_CCDS5476.1_ex0_7:44144447-44144470:-_5-2	AEBP1	905	1194	1058	867	1539	970	996	918	897	1149	735	856	1292	1015	978	836	947	716	1033	767	780	1256	706	435	822
AEBP1_CCDS5476.1_ex2_7:44147037-44147060:+_5-3	AEBP1	216	180	332	241	314	338	263	273	252	295	254	213	258	220	443	134	131	320	396	339	257	160	169	33	128
AEBP1_CCDS5476.1_ex3_7:44147260-44147283:+_5-4	AEBP1	553	508	704	591	918	450	767	696	731	577	794	872	503	667	1253	710	614	852	906	616	584	725	432	68	64
AEBP1_CCDS5476.1_ex10_7:44149887-44149910:-_5-5	AEBP1	522	560	513	486	602	547	361	322	312	354	652	355	242	377	180	480	266	339	520	281	439	613	407	227	67
AEBP2_CCDS44841.1_ex1_12:19615569-19615592:-_5-1	AEBP2	406	532	370	306	418	1030	478	466	320	437	447	363	512	351	283	152	254	304	284	248	404	263	317	512	468
AEBP2_CCDS44841.1_ex1_12:19615584-19615607:+_5-2	AEBP2	451	601	527	429	654	387	445	548	380	322	372	373	431	250	134	594	259	152	273	168	178	298	352	390	663
AEBP2_CCDS44841.1_ex1_12:19615615-19615638:+_5-3	AEBP2	45	86	52	71	41	25	53	93	16	44	27	64	45	16	5	3	10	39	87	13	39	67	35	0	6
AEBP2_CCDS44841.1_ex2_12:19626223-19626246:-_5-4	AEBP2	250	560	389	334	605	574	354	349	294	374	576	292	242	259	79	317	172	277	310	167	339	287	195	397	591
AEBP2_CCDS44841.1_ex3_12:19646794-19646817:-_5-5	AEBP2	707	1043	660	890	1082	796	741	656	976	902	1040	532	497	490	589	619	575	675	329	425	644	372	552	1181	1873
AEN_CCDS10344.1_ex0_15:89169633-89169656:-_5-1	AEN	212	421	154	325	117	237	425	388	209	203	124	175	252	284	374	240	233	181	258	137	202	325	165	77	134
AEN_CCDS10344.1_ex0_15:89169804-89169827:-_5-2	AEN	1194	2024	1295	1906	1460	1578	1342	1607	1587	1577	1853	1648	1753	1759	2308	1561	1400	1830	1874	1396	1855	2254	932	398	397
AEN_CCDS10344.1_ex0_15:89169829-89169852:-_5-3	AEN	396	658	592	779	422	644	655	784	656	570	640	660	491	429	418	841	635	668	740	453	739	892	309	144	338
AEN_CCDS10344.1_ex0_15:89169894-89169917:-_5-4	AEN	552	936	569	517	565	576	327	462	399	720	487	260	674	910	398	812	534	565	522	641	499	597	431	271	65
AEN_CCDS10344.1_ex1_15:89172542-89172565:-_5-5	AEN	754	570	500	688	557	383	678	979	797	811	543	254	1069	779	550	522	489	498	571	596	583	901	588	30	123
AES_CCDS12101.1_ex1_19:3054123-3054146:+_5-1	AES	464	725	382	359	386	455	320	542	509	480	383	659	500	526	752	706	891	630	763	530	357	702	362	62	144
AES_CCDS12101.1_ex2_19:3055684-3055707:-_5-2	AES	411	549	384	374	278	333	393	527	416	513	390	773	404	619	116	319	531	468	376	588	433	421	321	74	5
AES_CCDS12101.1_ex2_19:3055697-3055720:-_5-3	AES	222	375	102	152	227	136	286	221	260	173	323	423	492	244	200	147	75	233	403	143	162	245	173	147	35
AES_CCDS12101.1_ex4_19:3057723-3057746:+_5-4	AES	555	776	908	912	591	1057	796	667	730	639	552	581	467	558	642	613	463	909	597	703	658	778	433	324	396
AES_CCDS12101.1_ex5_19:3061186-3061209:+_5-5	AES	853	717	539	618	548	779	382	579	984	615	867	791	525	499	447	547	586	547	425	689	677	531	666	267	183
AFAP1_CCDS3397.1_ex7_4:7802348-7802371:-_5-1	AFAP1	385	568	429	401	749	578	454	1354	579	445	815	544	466	724	696	357	806	571	515	836	616	617	300	260	98
AFAP1_CCDS3397.1_ex8_4:7811327-7811350:+_5-2	AFAP1	556	996	1088	714	702	875	1144	935	833	1201	1168	605	846	1394	784	1721	640	928	924	1192	1015	1115	434	233	157
AFAP1_CCDS3397.1_ex11_4:7840309-7840332:-_5-3	AFAP1	290	311	253	168	310	293	404	265	343	243	353	349	164	299	249	57	193	284	221	294	602	128	226	155	221
AFAP1_CCDS3397.1_ex12_4:7845045-7845068:+_5-4	AFAP1	341	532	277	362	472	526	274	349	532	321	542	363	235	379	536	287	398	427	451	395	466	490	266	681	987
AFAP1_CCDS3397.1_ex13_4:7857244-7857267:+_5-5	AFAP1	194	372	233	95	209	500	305	369	137	197	204	437	179	157	205	170	121	190	306	188	277	323	151	142	310
AFAP1L1_CCDS34274.1_ex3_5:148680777-148680800:-_5-1	AFAP1L1	820	1128	909	892	849	795	975	864	1044	855	580	937	882	1127	694	1372	1067	771	896	782	832	1082	640	353	336
AFAP1L1_CCDS34274.1_ex5_5:148685878-148685901:-_5-2	AFAP1L1	355	360	162	214	764	181	446	206	253	226	309	427	82	616	309	418	217	255	154	438	267	254	277	120	246
AFAP1L1_CCDS34274.1_ex7_5:148689545-148689568:-_5-3	AFAP1L1	562	747	822	791	1153	973	1023	851	1099	604	1301	752	895	1082	463	579	797	819	746	776	1018	706	439	163	55
AFAP1L1_CCDS34274.1_ex7_5:148689630-148689653:-_5-4	AFAP1L1	3	1	61	0	0	0	0	0	0	0	0	0	0	0	0	0	0	0	0	0	0	0	2	0	0
AFAP1L1_CCDS34274.1_ex9_5:148695403-148695426:+_5-5	AFAP1L1	640	1208	614	706	1080	601	1009	1054	702	821	1042	1025	939	1346	716	1132	845	770	1381	1204	748	1223	499	468	284
AFAP1L2_CCDS31286.1_ex10_10:116068233-116068256:+_5-1	AFAP1L2	620	1051	722	846	1099	1151	1240	1234	1193	1131	1177	1054	1067	1164	714	1216	1224	739	1020	1291	1058	1249	484	387	387
AFAP1L2_CCDS31286.1_ex11_10:116070121-116070144:+_5-2	AFAP1L2	538	463	719	593	905	822	526	856	707	539	894	694	670	936	575	854	839	586	862	622	560	660	420	908	401
AFAP1L2_CCDS31286.1_ex11_10:116070167-116070190:-_5-3	AFAP1L2	782	1293	1269	1385	993	1076	1109	1356	1381	962	1124	1219	1394	1207	1067	1074	909	1457	1068	1048	1082	946	610	267	286
AFAP1L2_CCDS31286.1_ex13_10:116075431-116075454:+_5-4	AFAP1L2	380	743	729	656	1080	695	862	913	846	769	672	948	682	1039	697	975	833	813	814	738	969	784	297	144	203
AFAP1L2_CCDS31286.1_ex17_10:116100364-116100387:+_5-5	AFAP1L2	195	154	202	56	203	84	90	226	43	115	174	151	66	181	220	49	119	121	71	82	210	203	152	258	243
AFF1_CCDS3616.1_ex2_4:87968362-87968385:+_5-1	AFF1	859	1439	1253	1444	1377	1615	1438	1002	1233	1175	1222	1073	1502	1928	884	1516	1058	1461	1435	1317	1618	1879	670	112	86
AFF1_CCDS3616.1_ex2_4:87968576-87968599:-_5-2	AFF1	478	739	532	933	877	761	945	856	640	592	827	692	630	730	707	932	1231	827	1331	758	819	940	373	621	431
AFF1_CCDS3616.1_ex2_4:87968641-87968664:-_5-3	AFF1	574	518	791	593	834	952	448	670	861	752	907	951	732	788	1425	477	953	995	898	831	941	1185	448	109	663
AFF1_CCDS3616.1_ex9_4:88029455-88029478:-_5-4	AFF1	577	502	506	516	468	543	356	691	406	607	513	596	693	873	406	661	738	702	710	808	862	841	450	192	195
AFF1_CCDS3616.1_ex10_4:88035619-88035642:+_5-5	AFF1	359	591	747	455	457	474	476	601	762	584	1083	721	1062	778	1051	324	706	1237	1053	596	1168	768	280	236	149
AFF2_CCDS14684.1_ex5_X:147924507-147924530:-_5-1	AFF2	51	50	86	70	48	114	32	84	65	15	45	75	7	104	1	41	14	29	2	0	7	82	40	498	547
AFF2_CCDS14684.1_ex7_X:147967498-147967521:-_5-2	AFF2	358	734	471	484	444	744	414	1060	583	571	318	559	502	619	502	309	375	354	449	478	348	522	279	0	4
AFF2_CCDS14684.1_ex10_X:148037361-148037384:-_5-3	AFF2	671	855	788	983	932	554	754	960	683	845	858	830	727	991	767	1092	1061	706	676	868	851	887	524	538	862
AFF2_CCDS14684.1_ex10_X:148037432-148037455:+_5-4	AFF2	113	193	130	76	164	156	133	81	129	158	226	99	106	276	223	211	153	141	119	299	122	198	88	0	78
AFF2_CCDS14684.1_ex10_X:148037505-148037528:-_5-5	AFF2	492	676	519	408	754	473	448	551	405	457	527	551	530	758	233	685	564	510	452	622	463	600	384	70	267
AFF3_CCDS33258.1_ex10_2:100210570-100210593:+_5-1	AFF3	593	868	419	797	425	755	680	423	678	564	526	658	749	634	878	816	569	697	543	520	1005	487	463	113	290
AFF3_CCDS33258.1_ex10_2:100210724-100210747:-_5-2	AFF3	289	675	338	398	494	691	487	677	692	514	359	578	535	527	528	629	385	311	746	293	469	559	226	151	71
AFF3_CCDS33258.1_ex11_2:100217950-100217973:+_5-3	AFF3	615	738	496	399	415	650	790	394	582	437	458	625	233	453	563	724	585	643	577	652	619	624	480	347	254
AFF3_CCDS33258.1_ex18_2:100623253-100623276:+_5-4	AFF3	595	672	649	563	420	686	544	417	957	699	408	459	723	970	360	555	529	683	581	566	788	661	464	381	405
AFF3_CCDS33258.1_ex19_2:100623709-100623732:+_5-5	AFF3	206	221	247	240	236	140	152	373	213	271	203	362	54	443	151	296	514	313	134	260	281	283	161	0	114
AFF4_CCDS4164.1_ex10_5:132232732-132232755:-_5-1	AFF4	632	906	494	573	659	962	584	894	665	521	867	710	452	937	671	690	385	860	577	713	795	737	493	43	230
AFF4_CCDS4164.1_ex12_5:132234809-132234832:-_5-2	AFF4	231	122	212	346	202	148	271	172	258	390	344	272	312	242	167	396	257	235	322	179	205	287	180	114	143
AFF4_CCDS4164.1_ex16_5:132262855-132262878:+_5-3	AFF4	131	44	69	57	187	138	87	17	75	76	81	100	20	90	65	20	37	18	56	198	76	96	102	117	3
AFF4_CCDS4164.1_ex18_5:132269970-132269993:+_5-4	AFF4	714	1116	672	619	1263	1313	1257	1271	895	996	1142	679	1004	1685	982	1276	1032	1032	1313	1243	933	1129	557	137	505
AFF4_CCDS4164.1_ex18_5:132270095-132270118:-_5-5	AFF4	367	647	553	537	563	546	655	684	507	411	589	440	511	437	206	310	647	494	682	409	424	533	286	182	198
AFG3L2_CCDS11859.1_ex8_18:12356731-12356754:+_5-1	AFG3L2	427	312	276	346	50	37	57	4	0	58	6	0	12	3	0	41	0	0	1	0	0	8	333	75	1
AFG3L2_CCDS11859.1_ex9_18:12358897-12358920:+_5-2	AFG3L2	564	250	540	378	272	341	204	264	438	237	515	425	181	470	397	325	265	449	336	235	583	133	440	0	3
AFG3L2_CCDS11859.1_ex10_18:12359998-12360021:-_5-3	AFG3L2	294	228	217	368	256	122	159	41	67	109	25	24	98	213	12	6	236	30	63	49	72	55	229	83	138
AFG3L2_CCDS11859.1_ex11_18:12363799-12363822:-_5-4	AFG3L2	335	318	224	171	391	161	147	103	194	155	171	194	301	144	210	192	259	73	194	93	64	320	261	0	0
AFG3L2_CCDS11859.1_ex12_18:12367091-12367114:-_5-5	AFG3L2	353	255	270	305	329	151	343	36	367	342	259	474	364	271	143	108	494	176	224	162	236	385	275	12	161
AFM_CCDS3557.1_ex3_4:74351751-74351774:-_5-1	AFM	117	230	156	376	203	85	192	398	65	76	166	131	76	142	208	76	40	121	117	168	78	171	91	119	109
AFM_CCDS3557.1_ex4_4:74352743-74352766:+_5-2	AFM	434	481	549	372	668	880	576	420	733	555	713	808	509	735	423	340	892	834	482	683	573	656	339	285	449
AFM_CCDS3557.1_ex4_4:74352797-74352820:+_5-3	AFM	373	430	289	308	501	361	427	430	404	331	431	423	460	512	168	862	468	275	770	483	288	522	291	121	32
AFM_CCDS3557.1_ex6_4:74354454-74354477:+_5-4	AFM	402	790	490	649	603	531	505	766	777	779	803	726	427	882	569	1014	762	615	828	608	577	688	314	146	154
AFM_CCDS3557.1_ex7_4:74357790-74357813:-_5-5	AFM	7	2	3	4	0	0	15	0	35	0	0	23	1	0	0	0	13	0	18	8	29	0	5	0	0
AFMID_CCDS32750.2_ex1_17:76187074-76187097:+_5-1	AFMID	627	1130	672	948	634	1004	1031	917	1202	829	867	1011	896	770	1078	392	773	813	893	774	1096	983	489	501	301
AFMID_CCDS32750.2_ex2_17:76198621-76198644:+_5-2	AFMID	312	348	845	686	435	811	632	609	568	411	628	667	487	698	827	861	610	619	607	437	572	438	243	78	105
AFMID_CCDS32750.2_ex2_17:76198664-76198687:-_5-3	AFMID	491	625	370	405	400	524	622	327	458	289	661	808	434	603	615	388	323	512	498	700	531	1006	383	137	466
AFMID_CCDS32750.2_ex4_17:76200757-76200780:+_5-4	AFMID	1056	1733	1609	1143	1175	1488	1432	941	1203	1307	1568	1152	1388	1476	1603	1394	1107	1596	1594	1289	1258	1679	824	810	442
AFMID_CCDS32750.2_ex4_17:76200786-76200809:-_5-5	AFMID	179	336	174	137	169	353	325	96	186	170	280	52	310	189	120	125	252	262	214	127	88	300	140	0	72
AFP_CCDS3556.1_ex2_4:74303981-74304004:-_5-1	AFP	0	10	0	0	0	0	11	0	0	19	0	0	0	0	0	0	0	0	0	0	0	8	0	0	0
AFP_CCDS3556.1_ex2_4:74304001-74304024:+_5-2	AFP	86	33	81	73	117	25	146	54	65	55	24	108	189	21	136	13	2	45	52	13	26	52	67	0	38
AFP_CCDS3556.1_ex3_4:74306444-74306467:-_5-3	AFP	219	172	302	406	314	335	280	293	234	289	315	118	323	246	137	171	165	247	208	179	196	304	171	210	246
AFP_CCDS3556.1_ex4_4:74308045-74308068:-_5-4	AFP	112	62	99	32	158	55	23	34	271	30	88	77	13	273	43	26	334	226	98	92	33	88	87	16	22
AFP_CCDS3556.1_ex6_4:74310784-74310807:-_5-5	AFP	294	746	582	324	305	850	473	366	627	626	598	662	659	297	844	289	596	755	785	461	634	801	229	375	421
AFTPH_CCDS1878.1_ex0_2:64778754-64778777:+_5-1	AFTPH	399	686	482	424	716	668	362	627	459	503	436	827	448	731	564	619	635	449	394	636	484	650	311	350	264
AFTPH_CCDS1878.1_ex0_2:64778970-64778993:+_5-2	AFTPH	692	1201	1253	945	1016	901	855	715	969	1024	1020	736	1161	1286	1583	638	1553	866	774	933	1040	1006	540	303	548
AFTPH_CCDS1878.1_ex0_2:64779139-64779162:+_5-3	AFTPH	55	48	1	45	82	90	81	17	84	53	9	55	71	0	101	25	122	59	123	29	158	92	43	38	165
AFTPH_CCDS1878.1_ex0_2:64779585-64779608:+_5-4	AFTPH	300	618	481	179	355	506	459	144	352	387	348	413	262	155	205	127	177	437	211	146	582	445	234	330	270
AFTPH_CCDS1878.1_ex0_2:64779946-64779969:-_5-5	AFTPH	31	53	70	1	107	38	70	53	18	36	22	38	12	3	90	0	33	50	11	14	99	38	24	182	171
AGA_CCDS3829.1_ex4_4:178358623-178358646:-_5-1	AGA	59	3	9	102	56	66	84	27	211	102	80	33	153	21	87	16	5	146	115	23	142	72	46	27	0
AGA_CCDS3829.1_ex6_4:178360728-178360751:-_5-2	AGA	226	250	214	139	144	211	195	187	201	94	185	179	126	142	467	181	471	137	192	227	185	172	176	107	104
AGA_CCDS3829.1_ex6_4:178360765-178360788:-_5-3	AGA	329	726	367	536	618	506	354	478	419	402	572	452	596	613	534	1053	430	620	454	489	480	703	257	113	188
AGA_CCDS3829.1_ex7_4:178361558-178361581:-_5-4	AGA	451	529	612	630	368	665	776	241	624	532	256	391	658	347	366	281	374	473	556	402	535	630	352	180	216
AGA_CCDS3829.1_ex8_4:178363401-178363424:-_5-5	AGA	262	358	342	100	409	308	252	377	242	224	473	392	487	429	218	165	369	413	129	233	355	137	204	14	147
AGAP1_CCDS2514.1_ex1_2:236617820-236617843:+_5-1	AGAP1	723	883	844	924	716	532	848	1106	744	899	737	532	658	1080	1214	741	1134	935	900	852	1264	1080	564	632	1069
AGAP1_CCDS2514.1_ex4_2:236653334-236653357:+_5-2	AGAP1	645	1194	684	1058	918	823	982	914	584	1206	622	797	1195	956	1125	2389	719	1160	1010	824	1232	1117	503	961	885
AGAP1_CCDS2514.1_ex4_2:236653400-236653423:-_5-3	AGAP1	135	91	181	164	163	218	271	109	133	155	192	159	76	115	257	64	70	166	126	111	167	113	105	224	120
AGAP1_CCDS2514.1_ex5_2:236659000-236659023:+_5-4	AGAP1	667	921	912	1188	969	1036	818	962	965	1023	1048	918	984	961	1123	1164	683	858	781	609	754	957	520	1309	734
AGAP1_CCDS2514.1_ex5_2:236659018-236659041:+_5-5	AGAP1	463	784	1068	700	578	836	581	661	827	509	950	914	487	752	788	582	486	882	602	608	895	645	361	121	391
AGAP2_CCDS44932.1_ex13_12:58126639-58126662:-_5-1	AGAP2	527	639	660	742	539	788	588	432	537	639	456	318	619	519	351	648	356	433	519	420	572	545	411	173	289
AGAP2_CCDS44932.1_ex13_12:58126694-58126717:+_5-2	AGAP2	455	658	375	376	686	261	662	491	708	525	481	369	428	395	639	499	393	380	462	231	471	689	355	130	103
AGAP2_CCDS44932.1_ex14_12:58127944-58127967:-_5-3	AGAP2	590	672	399	594	370	604	523	588	539	564	390	559	849	570	567	890	452	645	885	540	439	665	460	29	145
AGAP2_CCDS44932.1_ex15_12:58128124-58128147:-_5-4	AGAP2	473	533	526	304	582	482	340	406	465	435	625	405	391	892	337	485	458	397	366	428	585	402	369	540	169
AGAP2_CCDS44932.1_ex17_12:58129150-58129173:-_5-5	AGAP2	646	783	452	612	363	658	849	511	518	592	746	582	732	797	444	650	782	905	699	743	614	695	504	171	213
AGAP3_CCDS43681.1_ex1_7:150813913-150813936:-_9-1	AGAP3	182	118	207	211	73	111	139	23	324	106	49	288	90	90	241	310	42	287	187	43	171	222	142	0	61
AGAP3_CCDS43681.1_ex2_7:150814195-150814218:-_9-2	AGAP3	608	909	703	698	804	723	1017	582	520	706	527	1023	947	939	712	392	1025	839	842	1103	780	1033	474	404	165
AGAP3_CCDS43681.1_ex2_7:150814218-150814241:+_9-3	AGAP3	738	913	549	854	1017	736	821	418	584	657	960	468	538	694	487	740	348	580	638	814	642	508	576	437	328
AGAP3_CCDS43681.1_ex5_7:150815316-150815339:-_9-4	AGAP3	544	484	598	830	511	799	667	266	399	479	629	800	355	800	807	1060	898	779	774	550	665	812	424	254	279
AGAP3_CCDS43681.1_ex5_7:150815353-150815376:-_9-5	AGAP3	577	967	730	714	870	895	1046	583	815	1080	1160	573	728	795	1229	1073	1016	816	896	770	931	1072	450	531	432
AGAP3_CCDS43681.1_ex5_7:150815380-150815403:+_9-6	AGAP3	421	364	513	364	401	479	458	470	479	407	426	337	638	519	419	129	441	358	392	657	482	493	329	327	99
AGAP3_CCDS43681.1_ex7_7:150817067-150817090:+_9-7	AGAP3	497	714	259	536	430	386	526	322	391	360	855	317	304	482	279	330	232	516	364	376	408	412	388	212	180
AGAP3_CCDS43681.1_ex7_7:150817206-150817229:-_9-8	AGAP3	622	671	1048	690	749	1108	1029	652	997	836	851	771	894	792	459	713	652	658	1095	666	711	943	485	780	579
AGAP3_CCDS43681.1_ex9_7:150825666-150825689:+_9-9	AGAP3	413	454	351	782	236	412	480	369	161	501	574	325	408	343	371	296	409	458	537	296	388	571	322	215	191
AGAP5_CCDS44439.1_ex7_10:75457302-75457325:-_2-2	AGAP5	597	908	621	1028	717	546	461	548	704	582	523	679	660	815	340	320	359	455	521	645	598	532	466	763	278
AGAP6_CCDS44397.1_ex7_10:51768708-51768731:-_5-3	AGAP6	1032	888	981	834	419	859	681	394	338	186	395	109	236	476	96	117	297	214	334	162	301	213	805	9	0
AGAP6_CCDS44397.1_ex7_10:51768810-51768833:-_5-5	AGAP6	266	423	317	344	612	201	506	185	261	231	412	117	488	398	163	390	167	487	227	234	287	442	208	65	69
AGAP7_CCDS41524.1_ex0_10:51465576-51465599:+_1-1	AGAP7	85	102	115	186	98	191	165	158	65	143	127	196	61	131	107	74	60	170	179	136	95	188	66	52	35
AGBL1_CCDS58398.1_ex2_15:86702235-86702258:+_5-1	AGBL1	353	673	532	462	379	385	524	641	648	467	704	716	490	718	620	764	781	640	769	593	621	914	275	812	717
AGBL1_CCDS58398.1_ex4_15:86790990-86791013:+_5-2	AGBL1	558	891	735	670	675	800	674	922	811	807	652	1094	503	805	576	1063	573	955	565	640	972	550	435	96	278
AGBL1_CCDS58398.1_ex5_15:86800136-86800159:-_5-3	AGBL1	592	918	859	636	933	762	888	587	888	1042	952	872	852	749	1687	739	1043	940	915	833	1229	1121	462	250	507
AGBL1_CCDS58398.1_ex8_15:86807925-86807948:-_5-4	AGBL1	78	118	60	77	5	81	14	40	50	62	91	54	65	18	11	75	64	85	13	36	51	78	61	0	18
AGBL1_CCDS58398.1_ex8_15:86808032-86808055:-_5-5	AGBL1	243	312	272	281	225	269	160	80	459	356	216	240	355	303	139	230	345	273	366	313	236	274	190	205	227
AGBL2_CCDS7944.1_ex9_11:47711907-47711930:+_5-1	AGBL2	839	1315	1463	1417	1330	1323	775	1188	837	1134	1303	1344	890	1338	1176	952	1024	1482	1337	1041	1248	1083	655	501	388
AGBL2_CCDS7944.1_ex9_11:47712015-47712038:+_5-2	AGBL2	424	503	442	538	591	333	632	593	674	590	625	435	622	646	610	298	497	642	379	378	546	724	331	1002	717
AGBL2_CCDS7944.1_ex9_11:47712121-47712144:-_5-3	AGBL2	618	873	880	943	860	865	759	1061	966	704	938	958	833	1529	1445	1556	903	1067	771	957	1236	750	482	266	452
AGBL2_CCDS7944.1_ex9_11:47712210-47712233:+_5-4	AGBL2	225	228	406	130	250	242	385	96	397	331	317	173	355	324	241	317	232	329	461	149	386	549	176	59	68
AGBL2_CCDS7944.1_ex9_11:47712364-47712387:+_5-5	AGBL2	560	941	673	463	857	697	557	705	935	626	804	707	391	662	1010	553	549	1048	575	560	1032	550	437	242	308
AGBL3_CCDS47718.1_ex2_7:134678268-134678291:-_5-1	AGBL3	382	437	275	196	424	448	369	289	430	397	384	323	388	401	365	723	565	279	476	254	393	385	298	430	244
AGBL3_CCDS47718.1_ex3_7:134701825-134701848:-_5-2	AGBL3	198	184	238	243	296	358	242	97	243	184	126	377	102	327	433	122	287	222	164	188	282	401	154	30	66
AGBL3_CCDS47718.1_ex5_7:134718972-134718995:+_5-3	AGBL3	283	112	251	203	198	97	73	231	86	109	146	253	157	156	52	146	93	231	125	110	208	203	221	149	32
AGBL3_CCDS47718.1_ex5_7:134719032-134719055:+_5-4	AGBL3	542	662	562	559	1009	662	615	572	738	638	358	738	829	827	1064	740	517	581	572	709	658	791	423	553	456
AGBL3_CCDS47718.1_ex5_7:134719649-134719672:+_5-5	AGBL3	205	314	275	268	225	154	267	193	335	178	321	197	132	185	127	168	368	167	287	323	199	148	160	349	155
AGBL4_CCDS44137.1_ex7_1:49128851-49128874:-_5-1	AGBL4	407	598	747	758	735	800	1167	640	587	848	893	615	750	988	1167	1020	577	980	849	692	794	1253	318	55	79
AGBL4_CCDS44137.1_ex8_1:49332861-49332884:-_5-2	AGBL4	422	552	385	355	459	502	489	804	412	264	517	700	296	265	296	189	244	589	351	449	539	293	329	369	588
AGBL4_CCDS44137.1_ex10_1:49711452-49711475:+_5-3	AGBL4	137	236	335	230	197	202	82	128	163	111	340	85	157	174	115	261	284	108	64	103	317	110	107	332	163
AGBL4_CCDS44137.1_ex11_1:50163020-50163043:-_5-4	AGBL4	945	999	698	804	877	807	734	881	515	685	613	361	721	877	708	303	1082	793	604	865	886	661	737	283	148
AGBL4_CCDS44137.1_ex11_1:50163049-50163072:-_5-5	AGBL4	217	168	98	264	233	129	123	89	108	94	203	168	40	189	40	344	71	179	47	65	224	88	169	152	163
AGBL5_CCDS1732.3_ex1_2:27276402-27276425:-_5-1	AGBL5	561	754	634	700	742	408	478	930	673	732	801	862	846	904	469	584	637	1036	878	423	665	717	438	331	368
AGBL5_CCDS1732.3_ex2_2:27276797-27276820:+_5-2	AGBL5	524	343	574	502	773	623	510	544	406	528	582	366	442	525	634	256	554	357	474	670	515	659	409	175	168
AGBL5_CCDS1732.3_ex3_2:27277644-27277667:-_5-3	AGBL5	357	438	521	668	615	622	596	449	379	462	693	607	305	502	512	300	284	454	415	471	342	404	279	312	303
AGBL5_CCDS1732.3_ex4_2:27278019-27278042:-_5-4	AGBL5	876	1308	1818	1676	1136	1442	1854	1505	1493	1802	1172	1516	1659	1901	1904	2034	1512	1545	1992	1311	1713	2429	684	462	309
AGBL5_CCDS1732.3_ex4_2:27278106-27278129:-_5-5	AGBL5	625	779	887	638	885	517	727	788	463	676	627	481	675	588	827	889	894	567	951	615	441	716	488	122	202
AGER_CCDS4746.1_ex6_6:32150887-32150910:+_5-1	AGER	363	590	514	692	959	578	1021	717	571	703	1215	429	599	742	551	535	707	908	881	570	770	894	283	567	613
AGER_CCDS4746.1_ex8_6:32151325-32151348:+_5-2	AGER	413	670	474	748	626	397	488	647	629	630	674	564	707	932	689	744	1077	848	644	573	759	596	322	376	173
AGER_CCDS4746.1_ex8_6:32151409-32151432:+_5-3	AGER	440	951	1020	822	949	909	638	1449	937	739	1008	610	642	839	1072	1343	986	924	905	1043	716	1155	343	260	281
AGER_CCDS4746.1_ex8_6:32151454-32151477:+_5-4	AGER	481	732	705	983	646	978	1241	910	752	673	832	753	1114	663	1545	652	1068	972	1070	561	983	1236	375	296	152
AGER_CCDS4746.1_ex9_6:32151668-32151691:-_5-5	AGER	458	773	653	604	829	898	753	597	628	609	789	527	673	939	945	1101	488	1034	949	584	840	711	357	442	203
AGFG1_CCDS2467.1_ex0_2:228337249-228337272:-_5-1	AGFG1	716	866	851	586	411	829	908	726	485	808	603	718	978	790	473	960	868	737	923	623	616	761	559	0	1
AGFG1_CCDS2467.1_ex3_2:228388604-228388627:+_5-2	AGFG1	66	230	92	203	136	90	100	83	230	26	71	112	150	156	40	28	252	143	190	200	158	136	51	0	0
AGFG1_CCDS2467.1_ex4_2:228389481-228389504:+_5-3	AGFG1	193	86	191	146	231	221	111	192	322	189	127	187	207	109	373	111	153	177	97	205	296	140	151	0	0
AGFG1_CCDS2467.1_ex4_2:228389592-228389615:-_5-4	AGFG1	81	292	158	204	212	43	173	165	161	129	132	220	238	304	198	315	181	198	122	74	173	137	63	0	0
AGFG1_CCDS2467.1_ex6_2:228398386-228398409:+_5-5	AGFG1	217	161	237	209	218	253	143	310	216	230	259	114	64	155	184	470	297	287	124	300	301	122	169	62	0
AGFG2_CCDS5697.1_ex0_7:100137121-100137144:+_5-1	AGFG2	353	655	320	444	623	762	574	560	365	526	331	272	746	398	581	744	366	510	470	465	500	424	275	166	299
AGFG2_CCDS5697.1_ex1_7:100146458-100146481:-_5-2	AGFG2	349	335	279	236	397	156	363	337	327	215	360	326	387	369	415	295	372	302	477	479	461	384	272	155	638
AGFG2_CCDS5697.1_ex1_7:100146516-100146539:+_5-3	AGFG2	504	997	676	517	615	1216	1128	890	660	833	600	664	812	779	1082	1123	1192	986	843	747	738	971	393	70	267
AGFG2_CCDS5697.1_ex3_7:100151059-100151082:-_5-4	AGFG2	23	96	1	9	46	39	26	24	37	18	74	204	6	64	4	52	39	93	18	18	108	35	18	0	0
AGFG2_CCDS5697.1_ex4_7:100151726-100151749:+_5-5	AGFG2	768	1127	737	865	953	1083	1025	813	1010	764	926	1182	1163	1060	1343	814	1547	942	1199	622	1029	830	599	512	483
AGGF1_CCDS4035.1_ex1_5:76330251-76330274:+_5-1	AGGF1	83	128	108	198	61	175	111	158	299	218	113	122	101	144	237	373	216	229	198	73	144	213	65	48	44
AGGF1_CCDS4035.1_ex2_5:76331501-76331524:-_5-2	AGGF1	268	282	296	260	279	307	212	274	173	176	284	293	498	406	192	542	340	327	551	241	301	388	209	58	100
AGGF1_CCDS4035.1_ex4_5:76335364-76335387:+_5-3	AGGF1	112	111	112	181	63	113	167	67	115	170	86	111	220	52	80	64	87	85	142	106	114	271	87	188	222
AGGF1_CCDS4035.1_ex4_5:76335451-76335474:-_5-4	AGGF1	197	119	245	141	193	156	233	58	242	228	141	164	41	211	99	210	85	184	125	85	68	224	154	8	22
AGGF1_CCDS4035.1_ex5_5:76342206-76342229:+_5-5	AGGF1	333	215	523	494	547	515	505	269	242	359	281	462	543	388	565	569	529	419	541	514	461	454	260	37	44
AGK_CCDS5865.1_ex3_7:141301036-141301059:-_5-1	AGK	79	42	87	119	36	137	119	98	62	142	85	10	105	18	205	77	57	3	44	64	34	67	62	0	7
AGK_CCDS5865.1_ex5_7:141313956-141313979:+_5-2	AGK	356	273	216	356	277	332	305	193	285	204	312	294	303	175	318	55	286	165	106	152	102	174	278	80	7
AGK_CCDS5865.1_ex6_7:141315303-141315326:-_5-3	AGK	543	599	541	921	523	1293	949	498	714	492	694	645	727	720	419	167	644	701	461	813	426	613	424	23	30
AGK_CCDS5865.1_ex6_7:141315330-141315353:+_5-4	AGK	283	372	386	298	521	402	438	362	569	339	461	254	405	278	221	299	424	230	527	192	315	448	221	15	98
AGK_CCDS5865.1_ex8_7:141333724-141333747:+_5-5	AGK	510	956	751	626	774	913	845	821	940	777	838	705	765	811	745	804	451	480	478	487	466	594	398	60	137
AGL_CCDS759.1_ex10_1:100343251-100343274:+_5-1	AGL	143	123	188	106	138	49	157	77	421	230	140	77	62	86	122	125	339	98	90	144	191	164	112	13	6
AGL_CCDS759.1_ex10_1:100343366-100343389:-_5-2	AGL	472	651	534	454	336	576	295	605	558	601	721	322	545	536	871	268	858	605	656	600	571	804	368	103	13
AGL_CCDS759.1_ex12_1:100346219-100346242:+_5-3	AGL	153	230	176	84	282	127	43	162	219	185	128	79	273	168	40	175	240	172	206	217	81	182	119	56	99
AGL_CCDS759.1_ex12_1:100346307-100346330:-_5-4	AGL	32	31	85	9	3	15	13	20	21	8	111	16	14	113	196	24	22	28	20	57	24	0	25	0	0
AGL_CCDS759.1_ex14_1:100346863-100346886:+_5-5	AGL	28	12	34	19	0	3	26	75	25	92	16	29	32	35	50	7	70	42	63	91	1	193	22	0	37
AGMAT_CCDS160.1_ex4_1:15906590-15906613:+_5-1	AGMAT	249	296	160	245	433	458	272	441	483	252	451	315	435	383	629	519	416	278	304	533	427	547	194	311	100
AGMAT_CCDS160.1_ex5_1:15909786-15909809:+_5-2	AGMAT	470	829	589	956	1243	722	919	674	759	844	825	710	560	1025	1063	548	746	708	608	696	732	1062	367	137	156
AGMAT_CCDS160.1_ex5_1:15909825-15909848:-_5-3	AGMAT	589	1100	926	937	1451	753	674	953	738	746	978	639	1186	1037	722	563	732	425	795	979	708	805	460	184	74
AGMAT_CCDS160.1_ex5_1:15909868-15909891:-_5-4	AGMAT	861	1183	1061	843	911	1029	1080	870	1039	809	832	795	827	1284	851	560	1063	871	1365	1228	997	1282	672	173	359
AGMAT_CCDS160.1_ex6_1:15911300-15911323:+_5-5	AGMAT	289	657	619	729	655	655	728	680	316	566	686	296	424	345	707	618	685	516	827	479	585	649	226	21	162
AGMO_CCDS34604.1_ex10_7:15584395-15584418:-_5-1	AGMO	774	788	714	478	897	486	845	624	609	602	694	522	568	1321	693	682	1282	993	789	895	531	768	604	326	459
AGMO_CCDS34604.1_ex10_7:15584415-15584438:-_5-2	AGMO	348	328	208	343	223	436	448	554	473	324	430	203	577	237	299	323	399	412	448	304	409	380	272	71	159
AGMO_CCDS34604.1_ex11_7:15599786-15599809:-_5-3	AGMO	463	518	276	230	329	296	268	409	389	264	401	179	120	640	419	194	461	436	425	358	566	146	361	240	70
AGMO_CCDS34604.1_ex11_7:15599804-15599827:+_5-4	AGMO	627	803	1243	682	1009	1083	706	787	990	725	793	684	1232	976	1077	594	761	1024	830	926	1012	998	489	475	409
AGMO_CCDS34604.1_ex11_7:15599845-15599868:-_5-5	AGMO	593	1069	751	749	600	719	526	734	641	563	646	610	867	819	815	932	739	964	1029	532	876	830	463	452	459
AGO1_CCDS398.1_ex1_1:36354151-36354174:+_5-1	AGO1	492	401	586	418	474	638	601	345	572	362	407	434	709	691	242	614	265	608	363	568	604	676	384	223	247
AGO1_CCDS398.1_ex2_1:36358261-36358284:-_5-2	AGO1	719	1034	544	937	872	494	506	875	643	644	851	575	700	847	1081	731	1231	1035	1088	985	660	1164	561	498	475
AGO1_CCDS398.1_ex5_1:36359727-36359750:-_5-3	AGO1	419	631	592	562	433	594	525	626	481	537	599	524	1195	414	896	787	411	931	764	656	542	583	327	167	211
AGO1_CCDS398.1_ex8_1:36367124-36367147:+_5-4	AGO1	257	485	459	167	520	456	249	188	349	208	597	255	137	329	318	399	269	317	297	326	440	403	201	81	40
AGO1_CCDS398.1_ex9_1:36367647-36367670:-_5-5	AGO1	727	1340	1224	977	1064	865	1281	1268	1292	1088	1051	858	901	1126	1500	1112	773	1247	1477	1138	1032	1451	567	185	258
AGO2_CCDS55279.1_ex8_8:141566067-141566090:+_5-1	AGO2	206	216	225	212	118	222	112	110	193	167	305	173	17	140	256	236	178	52	108	24	110	71	161	8	9
AGO2_CCDS55279.1_ex9_8:141566301-141566324:+_5-2	AGO2	947	1348	1173	1509	1459	1638	1351	1070	999	877	1136	1241	1092	963	704	990	1681	863	1011	823	1112	1001	739	18	93
AGO2_CCDS55279.1_ex10_8:141567216-141567239:-_5-3	AGO2	383	292	339	415	182	191	156	174	407	262	301	93	304	451	146	128	318	201	196	103	141	261	299	302	113
AGO2_CCDS55279.1_ex14_8:141572593-141572616:+_5-4	AGO2	383	268	215	218	121	499	236	75	178	157	156	283	300	102	22	221	60	10	231	50	82	83	299	250	154
AGO2_CCDS55279.1_ex14_8:141572640-141572663:+_5-5	AGO2	767	1006	745	835	635	405	675	587	830	477	401	600	673	539	893	147	471	387	433	371	286	486	598	261	435
AGO3_CCDS399.1_ex6_1:36474335-36474358:+_5-1	AGO3	93	105	134	69	66	53	57	57	29	118	137	106	70	100	81	18	43	106	108	155	121	136	73	0	5
AGO3_CCDS399.1_ex7_1:36474509-36474532:+_5-2	AGO3	211	213	409	263	230	220	221	277	236	114	178	55	70	109	155	326	117	221	289	79	156	236	165	10	52
AGO3_CCDS399.1_ex8_1:36475158-36475181:+_5-3	AGO3	219	538	257	203	81	242	131	429	276	136	294	184	180	396	67	119	319	247	125	329	211	270	171	0	80
AGO3_CCDS399.1_ex9_1:36479323-36479346:+_5-4	AGO3	403	1046	417	660	601	973	958	1114	1076	930	799	700	1035	829	932	871	990	604	1089	753	566	856	314	234	237
AGO3_CCDS399.1_ex9_1:36479337-36479360:-_5-5	AGO3	491	379	511	403	425	699	665	255	667	442	551	388	389	433	626	554	383	754	580	333	693	599	383	89	69
AGO4_CCDS397.1_ex2_1:36288502-36288525:+_5-1	AGO4	834	858	902	1052	716	766	877	921	841	757	832	648	547	648	962	987	786	1060	716	892	1152	1104	651	738	518
[truncated: 88,711 more rows]
